# Supplementary material for: Biomolecular condensates as stress sensors and modulators of bacterial signaling
Source: PLoS Pathog. 2024 Aug 15;20(8):e1012413. doi: 10.1371/journal.ppat.1012413 (PMC11326607; doi:10.1371/journal.ppat.1012413)
Supplement: S1 Files — They can also be downloaded from a Github repository (https://github.com/saurabhLabNYU/BacterialIDPAnalysis). (ZIP) [file ppat.1012413.s003.zip]

Archive with 61 entries (55 files):
- DataAnalysis/Analyzed proteomes/
- DataAnalysis/Analyzed proteomes/AcinetobacterbaumanniiUP000001081.fasta.xlsx
- DataAnalysis/Analyzed proteomes/Anaplasma phagocytophilium uniprotkb_proteome_UP000033441_2023_10_30.fasta.xlsx
- DataAnalysis/Analyzed proteomes/Caulobacter_UP000001364_2024_05_05.fasta.xlsx
- DataAnalysis/Analyzed proteomes/desktop.ini
- DataAnalysis/Analyzed proteomes/Ehrlichia chaffensis uniprotkb_proteome_UP000008320_2023_10_30.fasta.xlsx
- DataAnalysis/Analyzed proteomes/EnterobacterhormaecheiUP000002984.fasta.xlsx
- DataAnalysis/Analyzed proteomes/EnterococcusfaeciumUP000029834.fasta.xlsx
- DataAnalysis/Analyzed proteomes/KlebsiellapneumoniaeUP000008890.fasta.xlsx
- DataAnalysis/Analyzed proteomes/PseudomonasaeruginosaUP000002890.fasta.xlsx
- DataAnalysis/Analyzed proteomes/Rickettsia argasii uniprotkb_proteome_UP000033736_2023_10_27.fasta.xlsx
- DataAnalysis/Analyzed proteomes/Rickettsia conorii uniprotkb_proteome_UP000000816_2023_10_30.fasta.xlsx
- DataAnalysis/Analyzed proteomes/Rickettsia felts uniprotkb_proteome_UP000033475_2023_10_30.fasta.xlsx
- DataAnalysis/Analyzed proteomes/Rickettsia rickettsii_UP000007998_2024_05_05.fasta.xlsx
- DataAnalysis/Analyzed proteomes/Saccharomyces cerevisiae (Baker's yeast) uniparc_upid_UP000077179_2023_10_27.fasta.xlsx
- DataAnalysis/Analyzed proteomes/StaphylococcusaureusUP000000388.fasta.xlsx
- DataAnalysis/Analyzed proteomes/Wolbachia_UP000253942.fasta.xlsx
- DataAnalysis/desktop.ini
- DataAnalysis/FASTA files/
- DataAnalysis/FASTA files/AcinetobacterbaumanniiUP000001081.fasta
- DataAnalysis/FASTA files/Anaplasma phagocytophilium uniprotkb_proteome_UP000033441_2023_10_30.fasta
- DataAnalysis/FASTA files/Caulobacter_UP000001364_2024_05_05.fasta
- DataAnalysis/FASTA files/desktop.ini
- DataAnalysis/FASTA files/Ehrlichia chaffensis uniprotkb_proteome_UP000008320_2023_10_30.fasta
- DataAnalysis/FASTA files/EnterobacterhormaecheiUP000002984.fasta
- DataAnalysis/FASTA files/EnterococcusfaeciumUP000029834.fasta
- DataAnalysis/FASTA files/KlebsiellapneumoniaeUP000008890.fasta
- DataAnalysis/FASTA files/PseudomonasaeruginosaUP000002890.fasta
- DataAnalysis/FASTA files/Rickettsia argasii uniprotkb_proteome_UP000033736_2023_10_27.fasta
- DataAnalysis/FASTA files/Rickettsia conorii uniprotkb_proteome_UP000000816_2023_10_30.fasta
- DataAnalysis/FASTA files/Rickettsia felts uniprotkb_proteome_UP000033475_2023_10_30.fasta
- DataAnalysis/FASTA files/Rickettsia rickettsii_UP000007998_2024_05_05.fasta
- DataAnalysis/FASTA files/Saccharomyces cerevisiae (Baker's yeast) uniparc_upid_UP000077179_2023_10_27.fasta.xlsx.fasta
- DataAnalysis/FASTA files/StaphylococcusaureusUP000000388.fasta
- DataAnalysis/FASTA files/Wolbachia_UP000253942.fasta
- DataAnalysis/python code/
- DataAnalysis/python code/desktop.ini
- DataAnalysis/python code/iupred2a/
- DataAnalysis/python code/iupred2a/__init__.py
- DataAnalysis/python code/iupred2a/__pycache__/
- DataAnalysis/python code/iupred2a/__pycache__/__init__.cpython-310.pyc
- DataAnalysis/python code/iupred2a/__pycache__/desktop.ini
- DataAnalysis/python code/iupred2a/__pycache__/iupred2a_lib.cpython-310.pyc
- DataAnalysis/python code/iupred2a/__pycache__/iupred2a_lib.cpython-311.pyc
- DataAnalysis/python code/iupred2a/__pycache__/iupred2a_lib.cpython-36.pyc
- DataAnalysis/python code/iupred2a/__pycache__/iupred2a_lib.cpython-38.pyc
- DataAnalysis/python code/iupred2a/data/
- DataAnalysis/python code/iupred2a/data/anchor2_energy_matrix
- DataAnalysis/python code/iupred2a/data/anchor2_interface_comp
- DataAnalysis/python code/iupred2a/data/desktop.ini
- DataAnalysis/python code/iupred2a/data/iupred2_long_energy_matrix
- DataAnalysis/python code/iupred2a/data/iupred2_short_energy_matrix
- DataAnalysis/python code/iupred2a/data/long_histogram
- DataAnalysis/python code/iupred2a/data/short_histogram
- DataAnalysis/python code/iupred2a/desktop.ini
- DataAnalysis/python code/iupred2a/iupred2a.py
- DataAnalysis/python code/iupred2a/iupred2a_lib.py
- DataAnalysis/python code/iupred2a/LICENSE
- DataAnalysis/python code/iupred2a/P53_HUMAN.seq
- DataAnalysis/python code/iupred2a/README
- DataAnalysis/python code/ProteomeIUPREDCIDER_v3_2.py
