# Supplementary material for: Biomolecular condensates as stress sensors and modulators of bacterial signaling
Source: PLoS Pathog. 2024 Aug 15;20(8):e1012413. doi: 10.1371/journal.ppat.1012413 (PMC11326607; doi:10.1371/journal.ppat.1012413)
Supplement: S1 Files — They can also be downloaded from a Github repository (https://github.com/saurabhLabNYU/BacterialIDPAnalysis). (ZIP) [file ppat.1012413.s003.zip › DataAnalysis/Analyzed proteomes/AcinetobacterbaumanniiUP000001081.fasta.xlsx]

## Sheet: >50IDR
	num	OS	iupred	res	startend
3553	3554	UPI00020CE5CE status=activ	([0.81615, 0.827927, 0.837511, 0.846163, 0.856457, 0.862302, 0.871313, 0.865454, 0.871313, 0.805026, 0.805026, 0.819762, 0.819762, 0.812494, 0.849326, 0.865454, 0.903857, 0.879233, 0.868118, 0.876521, 0.837511, 0.823549, 0.823549, 0.81615, 0.81615, 0.81615, 0.805026, 0.791621, 0.791621, 0.805026, 0.862302, 0.871313, 0.874069, 0.885302, 0.879233, 0.859585, 0.856457, 0.808535, 0.834292, 0.849326, 0…	[0, 1, 2, 3, 4, 5, 6, 7, 8, 9, 10, 11, 12, 13, 14, 15, 16, 17, 18, 19, 20, 21, 22, 23, 24, 25, 26, 27, 28, 29, 30, 31, 32, 33, 34, 35, 36, 37, 38, 39, 40, 41, 42, 43, 44, 45, 46, 47, 48, 49, 50, 51, 52, 53, 54, 55, 56, 57, 58, 59, 60, 61, 62, 63, 64, 65, 66, 67, 68, 69, 70, 71, 72, 73, 74, 75, 76, 77, 78, 79, 80, 81, 82, 83, 84, 85, 86, 87, 88, 89, 90, 91, 92, 93, 94, 95, 96, 97, 98, 99, 100, 101…	(389	0	389)	389	389
2694	2695	UPI0001730603 status=activ	([0.846163, 0.874069, 0.846163, 0.703578, 0.685117, 0.58069, 0.604312, 0.490133, 0.521092, 0.461924, 0.486429, 0.444081, 0.447574, 0.433034, 0.335645, 0.308712, 0.232838, 0.15284, 0.134866, 0.158265, 0.118441, 0.069024, 0.042364, 0.049374, 0.056825, 0.064632, 0.094817, 0.11371, 0.21291, 0.216401, 0.288399, 0.311707, 0.374039, 0.346032, 0.30533, 0.394753, 0.418646, 0.436924, 0.440853, 0.374039, 0.…	[0, 1, 2, 3, 4, 5, 6, 8, 41, 42, 43, 44, 45, 46, 47, 48, 49, 50, 51, 52, 53, 54, 55, 56, 57, 58, 59, 60, 61, 62, 63, 64, 65, 66, 67, 68, 69, 70, 71, 72, 73, 74, 75, 76, 77, 78, 79, 80, 81, 82, 83, 84, 85, 86, 87, 88, 89, 90, 91, 92, 93, 94, 95, 96, 97, 98, 99, 100, 101, 102, 103, 104, 105, 106, 107, 108, 109, 110, 111, 112, 113, 114, 115, 116, 117, 118, 119, 120, 121, 122, 123, 124, 125, 126, 127…	(348	8	356)	348	348
1254	1255	UPI000172FCCE status=activ	([0.31487, 0.366687, 0.414856, 0.346032, 0.374039, 0.318242, 0.31487, 0.25406, 0.196879, 0.232838, 0.257454, 0.30533, 0.308712, 0.236433, 0.194234, 0.271506, 0.243554, 0.236433, 0.185198, 0.18812, 0.191378, 0.21291, 0.21291, 0.203355, 0.278302, 0.288399, 0.342579, 0.36309, 0.440853, 0.538167, 0.440853, 0.36309, 0.346032, 0.346032, 0.436924, 0.447574, 0.450668, 0.56648, 0.483068, 0.59014, 0.618285…	[29, 37, 39, 40, 41, 42, 43, 102, 136, 137, 138, 139, 140, 199, 202, 203, 309, 310, 311, 312, 313, 314, 315, 316, 354, 355, 356, 357, 358, 359, 468, 469, 470, 477, 480, 481, 482, 485, 486, 487, 490, 491, 492, 493, 494, 495, 496, 497, 498, 499, 500, 501, 502, 503, 504, 505, 506, 507, 508, 509, 510, 511, 512, 513, 514, 515, 516, 517, 518, 519, 520, 521, 522, 523, 524, 525, 526, 527, 528, 529, 530, …	(296	105	401)	296	296
2483	2484	UPI000173047E status=activ	([0.170161, 0.25031, 0.298791, 0.21291, 0.26085, 0.298791, 0.291804, 0.222385, 0.275179, 0.301917, 0.243554, 0.268042, 0.170161, 0.179055, 0.18812, 0.321458, 0.352862, 0.366687, 0.40511, 0.41194, 0.517562, 0.51388, 0.490133, 0.394753, 0.51388, 0.476583, 0.436924, 0.384043, 0.486429, 0.465241, 0.461924, 0.575842, 0.480142, 0.509769, 0.4292, 0.41194, 0.377384, 0.377384, 0.346032, 0.422041, 0.41194,…	[20, 21, 24, 31, 33, 213, 214, 215, 216, 217, 218, 219, 220, 221, 222, 228, 229, 230, 270, 271, 285, 293, 294, 295, 339, 340, 341, 342, 343, 344, 345, 346, 348, 349, 350, 351, 352, 353, 354, 355, 356, 357, 379, 380, 381, 382, 383, 384, 385, 386, 387, 388, 389, 390, 391, 392, 393, 394, 395, 396, 397, 398, 399, 400, 401, 402, 403, 404, 405, 406, 407, 408, 409, 410, 411, 412, 413, 414, 415, 416, 417…	(235	42	277)	235	235
3720	3721	UPI00026E1918 status=activ	([0.264545, 0.301917, 0.243554, 0.25031, 0.194234, 0.229226, 0.264545, 0.219301, 0.182256, 0.158265, 0.167087, 0.129801, 0.164327, 0.167087, 0.11371, 0.173081, 0.129801, 0.129801, 0.125101, 0.173081, 0.179055, 0.161087, 0.109221, 0.098513, 0.111485, 0.116183, 0.078022, 0.079919, 0.134866, 0.200174, 0.26085, 0.295083, 0.387226, 0.387226, 0.324872, 0.342579, 0.366687, 0.422041, 0.418646, 0.51388, 0…	[39, 43, 44, 45, 46, 47, 48, 49, 50, 51, 52, 53, 54, 55, 56, 57, 58, 59, 60, 61, 62, 63, 64, 65, 66, 67, 68, 69, 70, 71, 72, 73, 74, 75, 76, 77, 78, 79, 80, 81, 82, 83, 84, 85, 86, 87, 88, 89, 90, 91, 92, 93, 94, 95, 96, 97, 98, 99, 100, 101, 102, 103, 104, 105, 106, 107, 108, 109, 110, 111, 112, 113, 114, 115, 116, 117, 118, 119, 120, 121, 122, 123, 124, 125, 126, 127, 128, 129, 130, 131, 132, 1…	(176	1	177)	176	176
2797	2798	UPI0001859EA9 status=activ	([0.622677, 0.653063, 0.538167, 0.458154, 0.387226, 0.324872, 0.356642, 0.384043, 0.40511, 0.359901, 0.311707, 0.264545, 0.239899, 0.239899, 0.164327, 0.10481, 0.0704, 0.0704, 0.0704, 0.125101, 0.144935, 0.15008, 0.094817, 0.134866, 0.18812, 0.18812, 0.271506, 0.206376, 0.209395, 0.247041, 0.311707, 0.387226, 0.461924, 0.494003, 0.521092, 0.657645, 0.741537, 0.745909, 0.750527, 0.724957, 0.703578…	[0, 1, 2, 34, 35, 36, 37, 38, 39, 40, 41, 42, 43, 44, 45, 46, 47, 48, 49, 50, 51, 52, 53, 54, 55, 56, 57, 58, 59, 60, 61, 62, 63, 64, 65, 66, 72, 73, 74, 75, 76, 77, 78, 79, 80, 81, 82, 83, 84, 85, 86, 87, 88, 89, 90, 91, 92, 93, 94, 95, 96, 97, 98, 99, 100, 101, 102, 103, 104, 105, 106, 107, 109, 110, 111, 112, 113, 114, 115, 116, 117, 118, 119, 120, 121, 122, 123, 124, 125, 126, 127, 128, 129, …	(160	72	232)	160	160
3752	3753	UPI00026E1DBA status=activ	([0.291804, 0.324872, 0.384043, 0.366687, 0.394753, 0.40511, 0.472492, 0.414856, 0.366687, 0.356642, 0.408655, 0.450668, 0.476583, 0.525368, 0.613573, 0.622677, 0.618285, 0.666105, 0.56648, 0.483068, 0.480142, 0.40511, 0.335645, 0.243554, 0.275179, 0.203355, 0.209395, 0.191378, 0.25031, 0.321458, 0.271506, 0.25406, 0.239899, 0.173081, 0.173081, 0.17593, 0.17593, 0.191378, 0.194234, 0.271506, 0.27…	[13, 14, 15, 16, 17, 18, 84, 86, 453, 454, 455, 673, 674, 751, 753, 754, 807, 808, 809, 810, 812, 820, 821, 822, 834, 835, 836, 837, 839, 840, 841, 842, 844, 845, 846, 847, 848, 849, 850, 851, 852, 853, 854, 856, 857, 858, 859, 860, 861, 862, 863, 864, 865, 866, 867, 868, 869, 870, 871, 872, 873, 874, 875, 876, 877, 878, 879, 880, 881, 882, 883, 884, 885, 886, 887, 888, 889, 890, 891, 892, 893, 8…	(160	43	203)	160	160
676	677	UPI000165E876 status=activ	([0.380708, 0.414856, 0.359901, 0.390993, 0.42561, 0.497853, 0.447574, 0.476583, 0.490133, 0.444081, 0.401658, 0.422041, 0.42561, 0.398279, 0.41194, 0.418646, 0.472492, 0.476583, 0.408655, 0.505461, 0.534167, 0.618285, 0.618285, 0.666105, 0.675549, 0.680603, 0.545602, 0.534167, 0.525368, 0.529623, 0.613573, 0.699094, 0.694846, 0.699094, 0.724957, 0.642678, 0.562014, 0.608892, 0.517562, 0.517562, …	[19, 20, 21, 22, 23, 24, 25, 26, 27, 28, 29, 30, 31, 32, 33, 34, 35, 36, 37, 38, 39, 47, 48, 49, 50, 51, 52, 53, 57, 58, 59, 60, 61, 62, 63, 64, 65, 66, 67, 68, 69, 70, 71, 72, 73, 74, 75, 76, 77, 78, 79, 80, 81, 82, 83, 84, 87, 88, 89, 90, 91, 92, 93, 94, 95, 96, 97, 98, 99, 100, 101, 102, 103, 104, 105, 106, 107, 108, 109, 110, 111, 112, 113, 114, 115, 116, 117, 118, 119, 120, 121, 122, 123, 12…	(152	56	208)	152	152
1143	1144	UPI000172FC41 status=activ	([0.164327, 0.111485, 0.049374, 0.071867, 0.045352, 0.030611, 0.024826, 0.032677, 0.054297, 0.035586, 0.048328, 0.036378, 0.030611, 0.025316, 0.015078, 0.014586, 0.026892, 0.016257, 0.016528, 0.016528, 0.025762, 0.018106, 0.029376, 0.066181, 0.0704, 0.125101, 0.139895, 0.209395, 0.155435, 0.134866, 0.222385, 0.216401, 0.328603, 0.271506, 0.298791, 0.398279, 0.30533, 0.295083, 0.321458, 0.332115, …	[244, 245, 289, 290, 301, 307, 308, 312, 313, 314, 315, 316, 317, 318, 323, 324, 325, 326, 327, 328, 329, 330, 331, 332, 333, 334, 335, 336, 337, 338, 339, 340, 341, 342, 343, 344, 345, 346, 347, 348, 349, 350, 351, 352, 353, 354, 355, 356, 357, 358, 359, 360, 361, 362, 363, 364, 365, 366, 367, 368, 369, 370, 371, 372, 373, 374, 375, 376, 377, 378, 379, 380, 381, 382, 383, 384, 385, 386, 387, 388…	(149	14	163)	149	149
1027	1028	UPI000165F136 status=activ	([0.060549, 0.074921, 0.049374, 0.034068, 0.025316, 0.032017, 0.026338, 0.021381, 0.030003, 0.025316, 0.032677, 0.033407, 0.019401, 0.021381, 0.018787, 0.016826, 0.032017, 0.058088, 0.060549, 0.088832, 0.139895, 0.219301, 0.243554, 0.25406, 0.356642, 0.436924, 0.480142, 0.480142, 0.59014, 0.490133, 0.59014, 0.63748, 0.685117, 0.784345, 0.865454, 0.874069, 0.903857, 0.827927, 0.724957, 0.741537, 0…	[28, 30, 31, 32, 33, 34, 35, 36, 37, 38, 39, 40, 41, 42, 43, 44, 45, 46, 47, 48, 49, 50, 51, 52, 53, 54, 55, 56, 57, 58, 59, 60, 61, 62, 63, 64, 65, 66, 67, 68, 69, 70, 71, 72, 73, 74, 75, 76, 77, 78, 79, 80, 81, 82, 83, 84, 85, 86, 87, 88, 89, 90, 91, 92, 93, 94, 95, 96, 97, 98, 99, 100, 101, 102, 103, 104, 105, 106, 107, 108, 109, 110, 111, 112, 113, 114, 115, 116, 117, 118, 119, 120, 121, 122,…	(147	1	148)	147	147
3622	3623	UPI00026E12F0 status=activ	([0.125101, 0.158265, 0.118441, 0.144935, 0.147574, 0.125101, 0.111485, 0.116183, 0.139895, 0.158265, 0.196879, 0.161087, 0.137348, 0.139895, 0.17593, 0.25031, 0.25406, 0.298791, 0.356642, 0.408655, 0.398279, 0.422041, 0.4292, 0.422041, 0.433034, 0.41194, 0.461924, 0.480142, 0.480142, 0.4292, 0.370445, 0.349426, 0.408655, 0.384043, 0.321458, 0.236433, 0.164327, 0.142424, 0.167087, 0.173081, 0.150…	[63, 64, 65, 66, 67, 71, 72, 73, 74, 75, 97, 98, 99, 100, 101, 102, 103, 104, 105, 106, 112, 113, 114, 222, 223, 224, 227, 274, 275, 285, 299, 300, 301, 302, 303, 311, 312, 313, 314, 315, 316, 317, 318, 319, 320, 325, 326, 327, 328, 329, 330, 332, 341, 342, 343, 344, 352, 353, 354, 355, 356, 357, 358, 359, 360, 363, 366, 367, 376, 377, 378, 379, 381, 382, 383, 384, 385, 386, 387, 388, 389, 390, 3…	(147	216	363)	147	147
1242	1243	UPI000172FCC0 status=activ	([0.562014, 0.447574, 0.494003, 0.51388, 0.557691, 0.56648, 0.570702, 0.58069, 0.59508, 0.613573, 0.626927, 0.699094, 0.653063, 0.549308, 0.447574, 0.384043, 0.284882, 0.21291, 0.222385, 0.229226, 0.161087, 0.200174, 0.278302, 0.209395, 0.134866, 0.088832, 0.092881, 0.06184, 0.064632, 0.042364, 0.024393, 0.017447, 0.009865, 0.00962, 0.013016, 0.0198, 0.035586, 0.033407, 0.051831, 0.049374, 0.0888…	[0, 3, 4, 5, 6, 7, 8, 9, 10, 11, 12, 13, 51, 52, 53, 54, 55, 56, 57, 58, 59, 60, 61, 62, 63, 64, 65, 66, 67, 68, 69, 70, 71, 72, 73, 74, 75, 76, 77, 78, 79, 80, 81, 82, 83, 84, 85, 86, 87, 88, 89, 90, 91, 92, 93, 94, 95, 96, 97, 98, 99, 100, 101, 102, 103, 104, 105, 106, 107, 108, 109, 110, 111, 112, 113, 114, 115, 116, 117, 118, 119, 120, 121, 122, 123, 124, 125, 126, 127, 128, 129, 130, 131, 13…	(142	12	154)	142	142
1953	1954	UPI00017300E9 status=activ	([0.324872, 0.278302, 0.308712, 0.332115, 0.377384, 0.349426, 0.328603, 0.308712, 0.339168, 0.359901, 0.308712, 0.264545, 0.26085, 0.236433, 0.264545, 0.281712, 0.356642, 0.384043, 0.444081, 0.534167, 0.553315, 0.56648, 0.661982, 0.657645, 0.608892, 0.608892, 0.671169, 0.716283, 0.716283, 0.712013, 0.728858, 0.84206, 0.885302, 0.912647, 0.924947, 0.910643, 0.926919, 0.905695, 0.905695, 0.852992, …	[19, 20, 21, 22, 23, 24, 25, 26, 27, 28, 29, 30, 31, 32, 33, 34, 35, 36, 37, 38, 39, 40, 41, 42, 43, 44, 45, 46, 47, 48, 49, 50, 51, 52, 53, 54, 55, 56, 57, 58, 59, 60, 61, 62, 63, 64, 65, 66, 67, 68, 69, 70, 71, 72, 73, 74, 75, 76, 77, 78, 79, 80, 81, 82, 83, 84, 85, 86, 87, 88, 89, 90, 91, 92, 93, 94, 95, 96, 97, 98, 99, 100, 101, 102, 103, 104, 105, 106, 107, 108, 109, 110, 111, 112, 113, 114,…	(142	0	142)	142	142
1354	1355	UPI000172FD55 status=activ	([0.618285, 0.613573, 0.608892, 0.604312, 0.59917, 0.622677, 0.618285, 0.613573, 0.562014, 0.59508, 0.608892, 0.632174, 0.622677, 0.608892, 0.534167, 0.521092, 0.541878, 0.538167, 0.521092, 0.525368, 0.608892, 0.562014, 0.56648, 0.59917, 0.59917, 0.63748, 0.626927, 0.626927, 0.63748, 0.690604, 0.685117, 0.666105, 0.59508, 0.585406, 0.608892, 0.661982, 0.59508, 0.59508, 0.675549, 0.618285, 0.59014…	[0, 1, 2, 3, 4, 5, 6, 7, 8, 9, 10, 11, 12, 13, 14, 15, 16, 17, 18, 19, 20, 21, 22, 23, 24, 25, 26, 27, 28, 29, 30, 31, 32, 33, 34, 35, 36, 37, 38, 39, 40, 41, 42, 43, 44, 45, 46, 47, 48, 49, 50, 51, 52, 53, 54, 55, 56, 57, 58, 59, 60, 61, 62, 63, 64, 65, 66, 67, 68, 69, 70, 71, 72, 73, 74, 75, 76, 77, 78, 79, 80, 81, 82, 83, 84, 85, 86, 87, 88, 89, 90, 91, 92, 93, 94, 95, 96, 97, 98, 99, 100, 101…	(133	0	133)	133	133
3162	3163	UPI0001D31CD5 status=activ	([0.784345, 0.808535, 0.876521, 0.88723, 0.83125, 0.871313, 0.876521, 0.83125, 0.837511, 0.834292, 0.791621, 0.805026, 0.771762, 0.798249, 0.852992, 0.874069, 0.801317, 0.784345, 0.808535, 0.876521, 0.882776, 0.865454, 0.862302, 0.750527, 0.741537, 0.834292, 0.754692, 0.694846, 0.76285, 0.76285, 0.779859, 0.856457, 0.812494, 0.882776, 0.894241, 0.846163, 0.84206, 0.871313, 0.846163, 0.865454, 0.8…	[0, 1, 2, 3, 4, 5, 6, 7, 8, 9, 10, 11, 12, 13, 14, 15, 16, 17, 18, 19, 20, 21, 22, 23, 24, 25, 26, 27, 28, 29, 30, 31, 32, 33, 34, 35, 36, 37, 38, 39, 40, 41, 42, 43, 44, 45, 46, 47, 48, 49, 50, 51, 52, 53, 54, 55, 56, 57, 58, 59, 60, 61, 62, 63, 64, 65, 66, 67, 68, 69, 70, 71, 72, 73, 74, 75, 76, 77, 78, 79, 80, 81, 82, 83, 84, 85, 86, 87, 88, 89, 90, 91, 92, 93, 94, 95, 96, 97, 98, 99, 100, 101…	(129	0	129)	129	129
1299	1300	UPI000172FD0E status=activ	([0.037156, 0.020522, 0.033407, 0.021816, 0.023087, 0.032677, 0.044297, 0.076542, 0.096677, 0.067594, 0.050641, 0.054297, 0.030003, 0.038042, 0.038042, 0.03976, 0.049374, 0.048328, 0.05306, 0.054297, 0.0704, 0.120615, 0.173081, 0.191378, 0.278302, 0.335645, 0.26085, 0.18812, 0.100716, 0.083462, 0.155435, 0.196879, 0.239899, 0.225814, 0.232838, 0.328603, 0.278302, 0.268042, 0.384043, 0.387226, 0.4…	[41, 50, 51, 52, 53, 54, 55, 56, 63, 64, 65, 66, 67, 73, 74, 75, 76, 77, 78, 79, 117, 118, 119, 120, 121, 125, 126, 127, 128, 129, 130, 131, 132, 133, 134, 135, 136, 137, 138, 139, 140, 141, 142, 144, 145, 146, 147, 148, 149, 150, 153, 154, 155, 156, 157, 158, 159, 160, 161, 162, 163, 164, 165, 166, 167, 168, 169, 170, 171, 172, 173, 174, 175, 176, 177, 178, 179, 180, 181, 182, 183, 184, 185, 186…	(125	50	175)	125	125
2754	2755	UPI000178605E status=activ	([0.525368, 0.562014, 0.545602, 0.562014, 0.59917, 0.521092, 0.440853, 0.468512, 0.398279, 0.401658, 0.401658, 0.370445, 0.291804, 0.236433, 0.17593, 0.275179, 0.209395, 0.144935, 0.164327, 0.142424, 0.078022, 0.050641, 0.034884, 0.034068, 0.036378, 0.036378, 0.036378, 0.051831, 0.055536, 0.098513, 0.069024, 0.086953, 0.120615, 0.191378, 0.25031, 0.321458, 0.30533, 0.380708, 0.377384, 0.450668, 0…	[0, 1, 2, 3, 4, 5, 41, 42, 44, 45, 47, 48, 49, 50, 51, 52, 53, 54, 55, 56, 57, 58, 59, 60, 61, 62, 63, 64, 65, 66, 67, 68, 69, 70, 71, 72, 73, 74, 75, 76, 77, 78, 79, 80, 81, 82, 83, 84, 85, 86, 87, 88, 89, 90, 91, 92, 93, 94, 95, 96, 97, 98, 99, 100, 101, 102, 103, 104, 105, 106, 107, 108, 109, 110, 111, 112, 113, 114, 115, 116, 117, 118, 119, 120, 121, 122, 123, 124, 125, 126, 127, 128, 129, 13…	(123	10	133)	123	123
2736	2737	UPI0001785D32 status=activ	([0.298791, 0.342579, 0.25406, 0.132295, 0.200174, 0.247041, 0.281712, 0.318242, 0.247041, 0.264545, 0.284882, 0.268042, 0.182256, 0.173081, 0.161087, 0.096677, 0.092881, 0.096677, 0.098513, 0.067594, 0.064632, 0.118441, 0.125101, 0.18812, 0.308712, 0.288399, 0.271506, 0.268042, 0.268042, 0.380708, 0.271506, 0.209395, 0.281712, 0.278302, 0.275179, 0.194234, 0.18812, 0.200174, 0.127496, 0.196879, …	[274, 320, 321, 322, 323, 324, 325, 326, 327, 328, 329, 330, 331, 332, 333, 334, 335, 336, 337, 338, 339, 340, 341, 342, 343, 344, 345, 346, 347, 348, 349, 350, 351, 352, 353, 354, 355, 356, 357, 358, 359, 360, 361, 362, 363, 364, 365, 366, 367, 368, 369, 370, 371, 372, 373, 374, 375, 376, 377, 378, 379, 380, 381, 382, 383, 384, 385, 386, 387, 388, 389, 390, 391, 392, 393, 394, 395, 396, 397, 398…	(116	1	117)	116	116
2981	2982	UPI0001D31991 status=activ	([0.225814, 0.275179, 0.206376, 0.25406, 0.284882, 0.321458, 0.394753, 0.42561, 0.447574, 0.461924, 0.480142, 0.422041, 0.465241, 0.472492, 0.538167, 0.529623, 0.538167, 0.517562, 0.59917, 0.694846, 0.661982, 0.657645, 0.56648, 0.63748, 0.63748, 0.642678, 0.648219, 0.529623, 0.433034, 0.433034, 0.447574, 0.440853, 0.538167, 0.497853, 0.490133, 0.494003, 0.490133, 0.486429, 0.575842, 0.58069, 0.57…	[14, 15, 16, 17, 18, 19, 20, 21, 22, 23, 24, 25, 26, 27, 32, 38, 39, 40, 41, 42, 43, 44, 45, 46, 48, 49, 50, 51, 52, 53, 54, 80, 81, 82, 83, 84, 85, 86, 87, 88, 89, 90, 91, 92, 93, 94, 95, 96, 97, 98, 99, 100, 101, 102, 103, 104, 105, 106, 107, 108, 109, 110, 111, 112, 113, 114, 115, 116, 117, 118, 119, 120, 121, 122, 123, 124, 125, 126, 127, 128, 129, 130, 131, 132, 133, 134, 135, 136, 137, 138,…	(112	31	143)	112	112
3619	3620	UPI00026E12ED status=activ	([0.352862, 0.398279, 0.40511, 0.436924, 0.356642, 0.308712, 0.339168, 0.366687, 0.41194, 0.4292, 0.450668, 0.480142, 0.414856, 0.387226, 0.394753, 0.384043, 0.486429, 0.549308, 0.58069, 0.517562, 0.444081, 0.359901, 0.295083, 0.295083, 0.229226, 0.281712, 0.31487, 0.308712, 0.321458, 0.239899, 0.173081, 0.122885, 0.085092, 0.10481, 0.111485, 0.185198, 0.18812, 0.17593, 0.209395, 0.185198, 0.1822…	[17, 18, 19, 96, 97, 98, 99, 100, 101, 102, 103, 104, 105, 106, 107, 108, 109, 110, 111, 112, 113, 114, 116, 117, 118, 119, 120, 121, 122, 123, 174, 176, 177, 178, 179, 180, 181, 182, 183, 184, 185, 186, 187, 188, 189, 190, 191, 192, 193, 194, 195, 196, 197, 198, 199, 200, 201, 202, 204, 208, 210, 212, 213, 261, 263, 265, 272, 277, 278, 279, 280, 281, 282, 283, 284, 285, 286, 287, 288, 289, 290, …	(107	67	174)	107	107
1752	1753	UPI000172FFC0 status=activ	([0.908098, 0.915074, 0.926919, 0.921076, 0.908098, 0.919029, 0.922952, 0.921076, 0.899122, 0.89662, 0.903857, 0.899122, 0.89662, 0.89662, 0.899122, 0.894241, 0.882776, 0.885302, 0.871313, 0.827927, 0.837511, 0.882776, 0.885302, 0.871313, 0.868118, 0.874069, 0.88723, 0.882776, 0.868118, 0.876521, 0.879233, 0.876521, 0.879233, 0.903857, 0.903857, 0.903857, 0.910643, 0.922952, 0.912647, 0.924947, 0…	[0, 1, 2, 3, 4, 5, 6, 7, 8, 9, 10, 11, 12, 13, 14, 15, 16, 17, 18, 19, 20, 21, 22, 23, 24, 25, 26, 27, 28, 29, 30, 31, 32, 33, 34, 35, 36, 37, 38, 39, 40, 41, 42, 43, 44, 45, 46, 47, 48, 49, 50, 51, 52, 53, 54, 55, 56, 57, 58, 59, 60, 61, 62, 63, 64, 65, 66, 67, 68, 69, 70, 71, 72, 73, 74, 75, 76, 77, 78, 79, 80, 81, 82, 83, 84, 85, 86, 87, 88, 89, 90, 91, 92, 93, 94, 95, 96, 97, 98, 99, 100, 105…	(100	0	100)	100	100
3657	3658	UPI00026E1506 status=activ	([0.680603, 0.604312, 0.613573, 0.653063, 0.657645, 0.675549, 0.703578, 0.618285, 0.58069, 0.541878, 0.545602, 0.562014, 0.56648, 0.505461, 0.521092, 0.538167, 0.549308, 0.549308, 0.575842, 0.58069, 0.604312, 0.538167, 0.604312, 0.557691, 0.545602, 0.545602, 0.538167, 0.517562, 0.59508, 0.570702, 0.618285, 0.553315, 0.557691, 0.562014, 0.56648, 0.545602, 0.545602, 0.538167, 0.545602, 0.545602, 0.…	[0, 1, 2, 3, 4, 5, 6, 7, 8, 9, 10, 11, 12, 13, 14, 15, 16, 17, 18, 19, 20, 21, 22, 23, 24, 25, 26, 27, 28, 29, 30, 31, 32, 33, 34, 35, 36, 37, 38, 39, 40, 42, 43, 44, 45, 46, 47, 50, 51, 52, 53, 54, 55, 56, 57, 58, 59, 60, 61, 62, 63, 64, 65, 67, 68, 69, 70, 71, 72, 75, 76, 77, 80, 82, 83, 90, 92, 93, 94, 95, 96, 97, 98, 99, 100, 101, 102, 103, 104, 105, 106, 107, 108, 109, 110, 111, 112, 113, 11…	(94	76	170)	94	94
414	415	UPI000165E357 status=activ	([0.750527, 0.795062, 0.83125, 0.812494, 0.81615, 0.819762, 0.823549, 0.754692, 0.666105, 0.685117, 0.675549, 0.622677, 0.534167, 0.509769, 0.447574, 0.433034, 0.377384, 0.401658, 0.486429, 0.398279, 0.40511, 0.332115, 0.264545, 0.185198, 0.185198, 0.139895, 0.139895, 0.158265, 0.144935, 0.203355, 0.21291, 0.21291, 0.268042, 0.278302, 0.288399, 0.359901, 0.30533, 0.377384, 0.366687, 0.342579, 0.4…	[0, 1, 2, 3, 4, 5, 6, 7, 8, 9, 10, 11, 12, 13, 44, 54, 57, 58, 59, 60, 61, 62, 63, 64, 65, 66, 67, 68, 69, 70, 71, 72, 73, 74, 75, 76, 77, 78, 79, 80, 81, 82, 83, 84, 85, 86, 87, 88, 89, 90, 93, 96, 97, 98, 99, 100, 101, 102, 103, 104, 105, 106, 107, 108, 109, 110, 111, 112, 113, 114, 115, 116, 117, 118, 119, 120, 121, 122, 123, 124, 125, 126, 127, 128, 129, 130, 131, 132, 133, 134, 135, 136, 137…	(86	51	137)	86	86
2222	2223	UPI000173025E status=activ	([0.380708, 0.342579, 0.298791, 0.308712, 0.31487, 0.278302, 0.308712, 0.284882, 0.311707, 0.318242, 0.264545, 0.271506, 0.185198, 0.21291, 0.268042, 0.264545, 0.264545, 0.335645, 0.335645, 0.352862, 0.370445, 0.370445, 0.401658, 0.447574, 0.5017, 0.538167, 0.63748, 0.642678, 0.699094, 0.694846, 0.720929, 0.707965, 0.675549, 0.76285, 0.661982, 0.694846, 0.690604, 0.707965, 0.671169, 0.724957, 0.6…	[24, 25, 26, 27, 28, 29, 30, 31, 32, 33, 34, 35, 36, 37, 38, 39, 40, 41, 42, 43, 44, 45, 46, 47, 48, 49, 50, 51, 52, 53, 54, 55, 56, 57, 58, 59, 60, 61, 62, 63, 64, 65, 66, 67, 68, 69, 70, 71, 72, 73, 74, 75, 76, 77, 78, 79, 80, 81, 82, 83, 84, 85, 86, 87, 88, 89, 90, 91, 92, 93, 94, 95, 96, 97, 98, 99, 100, 101, 102, 103, 104, 105, 106, 107, 108, 109, 110]	(86	0	86)	86	86
2738	2739	UPI0001785DDF status=activ	([0.017447, 0.012491, 0.008723, 0.007315, 0.009728, 0.012727, 0.019109, 0.013821, 0.010672, 0.013437, 0.011106, 0.012727, 0.009015, 0.010131, 0.013821, 0.017797, 0.014586, 0.015078, 0.010221, 0.017138, 0.032677, 0.037156, 0.064632, 0.074921, 0.125101, 0.122885, 0.125101, 0.071867, 0.073402, 0.132295, 0.134866, 0.222385, 0.257454, 0.26085, 0.264545, 0.275179, 0.30533, 0.342579, 0.346032, 0.444081,…	[124, 125, 126, 127, 128, 129, 130, 131, 132, 133, 134, 135, 136, 137, 143, 144, 145, 146, 147, 148, 149, 150, 151, 152, 153, 154, 155, 156, 157, 158, 159, 160, 161, 162, 163, 164, 165, 166, 167, 168, 169, 170, 171, 172, 173, 174, 175, 176, 177, 178, 179, 180, 181, 182, 183, 184, 185, 186, 187, 188, 189, 190, 191, 192, 193, 194, 195, 196, 197, 198, 199, 200, 201, 202, 203, 204, 205, 206, 207, 208…	(86	14	100)	86	86
3388	3389	UPI0001F8AE0F status=activ	([0.0704, 0.118441, 0.144935, 0.074921, 0.046336, 0.048328, 0.06312, 0.046336, 0.027463, 0.041405, 0.06312, 0.0704, 0.078022, 0.037156, 0.026892, 0.026892, 0.021381, 0.025316, 0.043307, 0.100716, 0.102787, 0.147574, 0.144935, 0.167087, 0.18812, 0.275179, 0.219301, 0.236433, 0.281712, 0.308712, 0.30533, 0.179055, 0.147574, 0.079919, 0.111485, 0.106997, 0.090864, 0.129801, 0.11371, 0.066181, 0.0363…	[117, 118, 119, 120, 121, 122, 123, 124, 125, 126, 127, 128, 131, 132, 133, 134, 289, 295, 298, 299, 300, 355, 356, 368, 369, 370, 371, 445, 563, 565, 566, 663, 672, 673, 674, 686, 687, 688, 694, 695, 696, 697, 698, 699, 701, 702, 703, 704, 705, 706, 707, 708, 709, 710, 711, 712, 713, 714, 715, 716, 717, 718, 719, 720, 721, 722, 723, 724, 725, 726, 727, 728, 729, 730, 731, 732, 733, 734, 735, 736…	(84	44	128)	84	84
3449	3450	UPI0001F8B0AC status=activ	([0.490133, 0.541878, 0.642678, 0.699094, 0.671169, 0.671169, 0.648219, 0.690604, 0.666105, 0.703578, 0.712013, 0.642678, 0.666105, 0.642678, 0.671169, 0.541878, 0.632174, 0.632174, 0.632174, 0.618285, 0.657645, 0.632174, 0.521092, 0.494003, 0.480142, 0.42561, 0.447574, 0.486429, 0.390993, 0.42561, 0.408655, 0.447574, 0.553315, 0.538167, 0.529623, 0.465241, 0.575842, 0.450668, 0.390993, 0.40511, …	[1, 2, 3, 4, 5, 6, 7, 8, 9, 10, 11, 12, 13, 14, 15, 16, 17, 18, 19, 20, 21, 22, 32, 33, 34, 36, 46, 47, 48, 49, 50, 108, 109, 169, 170, 171, 172, 173, 174, 175, 176, 177, 179, 180, 181, 182, 183, 184, 185, 186, 187, 217, 253, 254, 255, 256, 257, 258, 259, 260, 261, 262, 263, 288, 523, 525, 527, 608, 609, 610, 611, 612, 613, 614, 615, 726, 727, 728, 729, 730, 731, 732, 733, 734, 735, 736, 737, 738…	(83	75	158)	83	83
219	220	UPI0000F2FD9F status=activ	([0.798249, 0.834292, 0.84206, 0.823549, 0.759478, 0.791621, 0.83125, 0.852992, 0.876521, 0.862302, 0.84206, 0.84206, 0.823549, 0.83125, 0.889439, 0.885302, 0.859585, 0.899122, 0.891961, 0.899122, 0.922952, 0.899122, 0.889439, 0.894241, 0.865454, 0.901269, 0.901269, 0.871313, 0.874069, 0.795062, 0.798249, 0.849326, 0.846163, 0.879233, 0.862302, 0.801317, 0.805026, 0.767246, 0.788093, 0.750527, 0.…	[0, 1, 2, 3, 4, 5, 6, 7, 8, 9, 10, 11, 12, 13, 14, 15, 16, 17, 18, 19, 20, 21, 22, 23, 24, 25, 26, 27, 28, 29, 30, 31, 32, 33, 34, 35, 36, 37, 38, 39, 40, 41, 42, 43, 44, 45, 46, 47, 48, 49, 50, 51, 52, 53, 54, 55, 56, 57, 58, 59, 60, 61, 62, 63, 64, 65, 66, 67, 68, 69, 70, 71, 72, 73, 74, 75, 76, 77, 78, 79, 80, 81, 82]	(82	0	82)	82	82
394	395	UPI000165E301 status=activ	([0.15284, 0.170161, 0.125101, 0.137348, 0.170161, 0.206376, 0.239899, 0.271506, 0.225814, 0.18812, 0.196879, 0.236433, 0.161087, 0.222385, 0.161087, 0.179055, 0.170161, 0.170161, 0.232838, 0.239899, 0.324872, 0.414856, 0.447574, 0.538167, 0.56648, 0.56648, 0.545602, 0.541878, 0.557691, 0.648219, 0.733139, 0.759478, 0.741537, 0.837511, 0.707965, 0.795062, 0.716283, 0.767246, 0.767246, 0.779859, 0…	[23, 24, 25, 26, 27, 28, 29, 30, 31, 32, 33, 34, 35, 36, 37, 38, 39, 40, 41, 42, 43, 44, 45, 46, 47, 48, 49, 50, 51, 52, 53, 54, 55, 56, 57, 58, 59, 60, 61, 62, 63, 64, 65, 66, 67, 68, 69, 70, 71, 72, 73, 74, 75, 76, 77, 78, 79, 80, 81, 82, 83, 84, 85, 86, 87, 88, 90, 91, 92, 93, 94, 95, 96, 97, 98, 99, 100, 101, 102, 103, 104, 105, 106, 107, 108, 109, 110, 111, 112, 113, 114, 115, 116, 117, 118,…	(82	66	148)	82	82
1134	1135	UPI000172FC33 status=activ	([0.31487, 0.352862, 0.390993, 0.418646, 0.359901, 0.311707, 0.31487, 0.366687, 0.408655, 0.433034, 0.40511, 0.422041, 0.418646, 0.458154, 0.51388, 0.476583, 0.525368, 0.545602, 0.557691, 0.575842, 0.604312, 0.680603, 0.613573, 0.642678, 0.604312, 0.703578, 0.798249, 0.83125, 0.805026, 0.784345, 0.750527, 0.798249, 0.808535, 0.812494, 0.791621, 0.779859, 0.827927, 0.827927, 0.83125, 0.808535, 0.7…	[14, 16, 17, 18, 19, 20, 21, 22, 23, 24, 25, 26, 27, 28, 29, 30, 31, 32, 33, 34, 35, 36, 37, 38, 39, 40, 41, 42, 43, 44, 45, 46, 47, 48, 49, 50, 51, 52, 53, 54, 55, 56, 57, 58, 59, 60, 61, 62, 63, 64, 65, 66, 67, 68, 69, 70, 71, 72, 73, 74, 75, 76, 77, 78, 79, 80, 81, 82, 83, 84, 85, 86, 87, 88, 89, 90, 91, 92, 93, 94, 95, 96, 97, 140, 142, 143, 144, 145, 146, 228, 325]	(81	1	82)	81	81
120	121	UPI0000F2F5B2 status=activ	([0.971713, 0.967676, 0.971072, 0.971072, 0.959312, 0.960642, 0.956248, 0.951925, 0.954657, 0.950334, 0.921076, 0.926919, 0.94331, 0.885302, 0.81615, 0.798249, 0.788093, 0.827927, 0.720929, 0.759478, 0.771762, 0.733139, 0.73685, 0.754692, 0.754692, 0.779859, 0.779859, 0.795062, 0.808535, 0.791621, 0.724957, 0.795062, 0.808535, 0.775545, 0.798249, 0.859585, 0.871313, 0.874069, 0.874069, 0.879233, …	[0, 1, 2, 3, 4, 5, 6, 7, 8, 9, 10, 11, 12, 13, 14, 15, 16, 17, 18, 19, 20, 21, 22, 23, 24, 25, 26, 27, 28, 29, 30, 31, 32, 33, 34, 35, 36, 37, 38, 39, 40, 41, 42, 43, 44, 45, 46, 47, 48, 49, 50, 51, 52, 53, 54, 55, 56, 57, 58, 59, 60, 61, 62, 63, 64, 65, 66, 67, 68, 69, 70, 71, 72, 73, 74, 75, 76, 77, 78, 79, 80]	(80	0	80)	80	80
3301	3302	UPI0001D31EE1 status=activ	([0.137348, 0.185198, 0.232838, 0.144935, 0.094817, 0.06184, 0.042364, 0.034068, 0.047319, 0.06184, 0.044297, 0.035586, 0.024826, 0.022667, 0.013437, 0.00962, 0.008804, 0.008156, 0.008409, 0.005992, 0.004414, 0.004431, 0.003461, 0.003461, 0.004513, 0.006039, 0.007645, 0.009977, 0.009294, 0.007315, 0.007495, 0.008075, 0.010672, 0.013437, 0.020165, 0.031287, 0.056825, 0.06312, 0.125101, 0.164327, 0…	[52, 53, 55, 56, 78, 79, 83, 92, 163, 164, 165, 166, 167, 168, 169, 170, 171, 172, 173, 174, 176, 177, 178, 179, 180, 181, 182, 183, 184, 185, 186, 187, 188, 189, 190, 192, 193, 194, 195, 196, 197, 198, 199, 200, 201, 202, 204, 205, 206, 212, 214, 215, 216, 217, 218, 219, 220, 221, 222, 223, 224, 225, 226, 227, 228, 229, 230, 231, 232, 233, 234, 235, 236, 237, 238, 239, 240, 241, 242, 243, 244, 2…	(76	50	126)	76	76
1269	1270	UPI000172FCE3 status=activ	([0.444081, 0.51388, 0.541878, 0.59917, 0.604312, 0.685117, 0.675549, 0.666105, 0.720929, 0.754692, 0.767246, 0.775545, 0.771762, 0.812494, 0.88723, 0.84206, 0.912647, 0.919029, 0.91684, 0.956248, 0.947281, 0.951925, 0.950334, 0.950334, 0.948786, 0.956248, 0.912647, 0.921076, 0.919029, 0.901269, 0.899122, 0.915074, 0.91684, 0.91684, 0.934618, 0.915074, 0.915074, 0.899122, 0.862302, 0.871313, 0.88…	[1, 2, 3, 4, 5, 6, 7, 8, 9, 10, 11, 12, 13, 14, 15, 16, 17, 18, 19, 20, 21, 22, 23, 24, 25, 26, 27, 28, 29, 30, 31, 32, 33, 34, 35, 36, 37, 38, 39, 40, 41, 42, 43, 44, 45, 46, 47, 48, 49, 50, 51, 52, 53, 54, 55, 56, 57, 58, 59, 60, 61, 62, 63, 64, 65, 66, 67, 68, 69, 70, 71, 72, 73, 74, 76, 77, 78, 79, 80, 81, 84, 85, 86, 87, 88, 89, 90, 249]	(73	0	73)	73	73
3452	3453	UPI0001F8B0C5 status=activ	([0.671169, 0.754692, 0.801317, 0.805026, 0.834292, 0.837511, 0.837511, 0.837511, 0.837511, 0.788093, 0.791621, 0.795062, 0.823549, 0.805026, 0.823549, 0.865454, 0.899122, 0.905695, 0.856457, 0.852992, 0.849326, 0.808535, 0.775545, 0.694846, 0.712013, 0.685117, 0.703578, 0.720929, 0.720929, 0.741537, 0.83125, 0.788093, 0.791621, 0.827927, 0.849326, 0.819762, 0.73685, 0.775545, 0.653063, 0.626927,…	[0, 1, 2, 3, 4, 5, 6, 7, 8, 9, 10, 11, 12, 13, 14, 15, 16, 17, 18, 19, 20, 21, 22, 23, 24, 25, 26, 27, 28, 29, 30, 31, 32, 33, 34, 35, 36, 37, 38, 39, 40, 41, 42, 43, 44, 45, 46, 47, 48, 49, 50, 51, 52, 53, 54, 55, 56, 57, 58, 59, 60, 61, 62, 63, 64, 65, 66, 67, 68, 69, 70, 71, 72, 73]	(73	0	73)	73	73
263	264	UPI00015A2610 status=activ	([0.977651, 0.980097, 0.983019, 0.978672, 0.975134, 0.970265, 0.9657, 0.960642, 0.954657, 0.950334, 0.956248, 0.957673, 0.962114, 0.968436, 0.974374, 0.968436, 0.959312, 0.960642, 0.971072, 0.968436, 0.975134, 0.969315, 0.962114, 0.950334, 0.962114, 0.97245, 0.971713, 0.971713, 0.971713, 0.971713, 0.976962, 0.976962, 0.968436, 0.959312, 0.950334, 0.938133, 0.938133, 0.950334, 0.966441, 0.953422, …	[0, 1, 2, 3, 4, 5, 6, 7, 8, 9, 10, 11, 12, 13, 14, 15, 16, 17, 18, 19, 20, 21, 22, 23, 24, 25, 26, 27, 28, 29, 30, 31, 32, 33, 34, 35, 36, 37, 38, 39, 40, 41, 42, 43, 44, 45, 46, 47, 48, 49, 50, 51, 52, 53, 54, 55, 56, 57, 58, 59, 60, 61, 62, 63, 64, 65, 66, 67, 68, 69, 70, 71, 72]	(72	0	72)	72	72
1535	1536	UPI000172FE5C status=activ	([0.142424, 0.191378, 0.200174, 0.206376, 0.247041, 0.281712, 0.284882, 0.229226, 0.203355, 0.182256, 0.142424, 0.164327, 0.15008, 0.206376, 0.206376, 0.288399, 0.318242, 0.332115, 0.339168, 0.264545, 0.239899, 0.31487, 0.222385, 0.216401, 0.257454, 0.264545, 0.26085, 0.284882, 0.349426, 0.401658, 0.468512, 0.468512, 0.472492, 0.476583, 0.468512, 0.497853, 0.521092, 0.58069, 0.56648, 0.557691, 0.…	[36, 37, 38, 39, 40, 41, 42, 43, 44, 45, 46, 47, 48, 49, 50, 51, 52, 53, 54, 55, 56, 57, 58, 59, 60, 61, 62, 63, 64, 65, 66, 67, 68, 69, 70, 71, 72, 73, 74, 75, 76, 77, 78, 79, 80, 81, 82, 83, 84, 85, 86, 87, 88, 89, 90, 91, 92, 93, 94, 95, 96, 97, 98, 99, 100, 101, 102, 103, 104, 105, 106, 107, 108]	(72	0	72)	72	72
1485	1486	UPI000172FE08 status=activ	([0.078022, 0.079919, 0.05306, 0.074921, 0.051831, 0.0704, 0.055536, 0.058088, 0.073402, 0.073402, 0.045352, 0.03976, 0.03976, 0.040537, 0.032677, 0.030611, 0.059222, 0.073402, 0.125101, 0.120615, 0.144935, 0.229226, 0.200174, 0.209395, 0.225814, 0.30533, 0.301917, 0.394753, 0.436924, 0.436924, 0.468512, 0.626927, 0.724957, 0.685117, 0.680603, 0.538167, 0.557691, 0.538167, 0.465241, 0.476583, 0.4…	[31, 32, 33, 34, 35, 36, 37, 44, 260, 261, 262, 265, 266, 267, 283, 284, 285, 286, 287, 288, 289, 290, 291, 292, 293, 294, 295, 296, 297, 298, 299, 300, 301, 302, 309, 310, 313, 314, 315, 316, 317, 318, 319, 320, 321, 322, 323, 324, 325, 326, 327, 328, 329, 330, 331, 332, 333, 334, 335, 336, 337, 338, 339, 340, 341, 342, 343, 344, 345, 346, 347, 348, 349, 350, 351, 352, 353, 354, 355, 356, 357, 3…	(71	36	107)	71	71
1230	1231	UPI000172FCAF status=activ	([0.086953, 0.120615, 0.086953, 0.064632, 0.118441, 0.092881, 0.15008, 0.206376, 0.239899, 0.264545, 0.295083, 0.318242, 0.394753, 0.465241, 0.472492, 0.41194, 0.480142, 0.553315, 0.553315, 0.553315, 0.648219, 0.661982, 0.661982, 0.675549, 0.685117, 0.642678, 0.724957, 0.585406, 0.549308, 0.541878, 0.538167, 0.538167, 0.529623, 0.56648, 0.585406, 0.585406, 0.58069, 0.575842, 0.490133, 0.490133, 0…	[17, 18, 19, 20, 21, 22, 23, 24, 25, 26, 27, 28, 29, 30, 31, 32, 33, 34, 35, 36, 37, 40, 41, 45, 46, 47, 48, 49, 51, 79, 80, 81, 82, 83, 84, 85, 86, 87, 88, 89, 90, 91, 92, 93, 94, 95, 96, 97, 98, 99, 100, 101, 102, 103, 104, 105, 106, 107, 108, 109, 110, 111, 112, 113, 114, 115, 116, 117, 118, 119, 120, 121, 122, 123, 124, 125, 126, 127, 128, 129, 132, 133, 134, 135, 136, 137, 138, 139, 167, 168…	(70	145	215)	70	70
1654	1655	UPI000172FF0C status=activ	([0.699094, 0.733139, 0.779859, 0.798249, 0.812494, 0.834292, 0.834292, 0.862302, 0.894241, 0.894241, 0.894241, 0.915074, 0.941505, 0.941505, 0.910643, 0.912647, 0.910643, 0.910643, 0.901269, 0.921076, 0.91684, 0.926919, 0.93079, 0.879233, 0.874069, 0.868118, 0.859585, 0.795062, 0.791621, 0.759478, 0.728858, 0.733139, 0.76285, 0.779859, 0.703578, 0.767246, 0.767246, 0.759478, 0.795062, 0.801317, …	[0, 1, 2, 3, 4, 5, 6, 7, 8, 9, 10, 11, 12, 13, 14, 15, 16, 17, 18, 19, 20, 21, 22, 23, 24, 25, 26, 27, 28, 29, 30, 31, 32, 33, 34, 35, 36, 37, 38, 39, 40, 41, 42, 43, 44, 45, 46, 47, 48, 49, 50, 51, 52, 53, 54, 55, 56, 57, 58, 59, 60, 61, 62, 63, 64, 65, 66, 67, 68, 69, 106, 107, 108, 109, 110, 111, 112, 113, 114, 115, 116, 117, 118, 119, 120, 121, 122, 123, 124, 125, 126, 127, 132, 133]	(69	0	69)	69	69
2313	2314	UPI000173030E status=activ	([0.339168, 0.247041, 0.247041, 0.191378, 0.219301, 0.301917, 0.349426, 0.380708, 0.332115, 0.36309, 0.356642, 0.356642, 0.264545, 0.247041, 0.25031, 0.232838, 0.236433, 0.239899, 0.318242, 0.31487, 0.31487, 0.239899, 0.349426, 0.278302, 0.257454, 0.236433, 0.196879, 0.127496, 0.118441, 0.161087, 0.167087, 0.134866, 0.158265, 0.243554, 0.247041, 0.247041, 0.342579, 0.346032, 0.342579, 0.352862, 0…	[85, 102, 112, 140, 144, 247, 251, 256, 319, 386, 387, 524, 525, 526, 557, 611, 612, 613, 614, 615, 616, 617, 619, 620, 621, 622, 623, 624, 625, 626, 627, 673, 679, 689, 704, 705, 706, 707, 708, 709, 710, 711, 712, 713, 714, 715, 716, 717, 718, 719, 720, 721, 722, 723, 724, 725, 726, 727, 728, 729, 730, 731, 732, 733, 734, 735, 736, 737, 738, 739, 740, 741, 742, 743, 744, 745, 746, 747, 748, 749,…	(69	34	103)	69	69
816	817	UPI000165EAFC status=activ	([0.0704, 0.0704, 0.041405, 0.026338, 0.028107, 0.030003, 0.031287, 0.05306, 0.038042, 0.025762, 0.027463, 0.038858, 0.031287, 0.055536, 0.098513, 0.088832, 0.071867, 0.03976, 0.032017, 0.028107, 0.051831, 0.050641, 0.064632, 0.058088, 0.109221, 0.078022, 0.098513, 0.127496, 0.088832, 0.15284, 0.161087, 0.196879, 0.164327, 0.132295, 0.076542, 0.085092, 0.094817, 0.076542, 0.10481, 0.134866, 0.070…	[113, 114, 115, 239, 240, 241, 242, 243, 248, 249, 250, 251, 252, 290, 291, 293, 294, 295, 296, 297, 298, 299, 300, 301, 302, 303, 304, 305, 306, 307, 308, 309, 310, 311, 312, 313, 314, 315, 316, 317, 318, 319, 320, 321, 322, 323, 324, 325, 326, 327, 328, 329, 330, 331, 332, 333, 334, 335, 336, 337, 338, 339, 340, 341, 342, 343, 344, 345, 346, 347, 348, 349, 382, 383, 497, 498, 529, 530, 531, 532…	(68	93	161)	68	68
1298	1299	UPI000172FD0D status=activ	([0.008156, 0.008002, 0.007645, 0.009096, 0.008723, 0.00777, 0.007259, 0.009187, 0.011669, 0.016021, 0.021381, 0.025762, 0.038858, 0.064632, 0.092881, 0.144935, 0.127496, 0.173081, 0.243554, 0.311707, 0.40511, 0.476583, 0.56648, 0.538167, 0.59014, 0.685117, 0.788093, 0.859585, 0.859585, 0.859585, 0.852992, 0.812494, 0.795062, 0.76285, 0.76285, 0.759478, 0.750527, 0.745909, 0.775545, 0.767246, 0.7…	[22, 23, 24, 25, 26, 27, 28, 29, 30, 31, 32, 33, 34, 35, 36, 37, 38, 39, 40, 41, 42, 43, 44, 45, 46, 47, 48, 49, 50, 51, 52, 53, 54, 55, 56, 57, 58, 59, 60, 61, 62, 63, 64, 65, 66, 67, 68, 69, 70, 71, 72, 75, 76, 77, 94, 95, 96, 97, 98, 99, 140, 141, 142, 143, 144, 145, 146, 147, 148, 149, 150, 151, 152, 153, 154, 155, 156, 157, 158, 159, 160, 161, 162, 163, 164, 165, 166, 167, 168, 169, 170, 171…	(68	60	128)	68	68
1349	1350	UPI000172FD4F status=activ	([0.139895, 0.18812, 0.06312, 0.100716, 0.086953, 0.069024, 0.035586, 0.020876, 0.015078, 0.020876, 0.027463, 0.017447, 0.016257, 0.016826, 0.017797, 0.019401, 0.013821, 0.011106, 0.006533, 0.004835, 0.003461, 0.002727, 0.001808, 0.002194, 0.002035, 0.001687, 0.001383, 0.001335, 0.001649, 0.001533, 0.000923, 0.00061, 0.000906, 0.000747, 0.000648, 0.000747, 0.001267, 0.00146, 0.001172, 0.001232, 0…	[489, 490, 491, 492, 493, 494, 495, 496, 497, 498, 499, 500, 501, 502, 503, 504, 505, 506, 507, 508, 509, 510, 511, 512, 513, 514, 515, 516, 517, 518, 519, 520, 521, 522, 523, 524, 525, 526, 527, 528, 529, 530, 531, 532, 533, 534, 535, 536, 537, 538, 539, 540, 541, 542, 543, 544, 545, 546, 547, 548, 549, 550, 551, 552, 553, 554, 555, 556, 557]	(68	0	68)	68	68
568	569	UPI000165E63F status=activ	([0.079919, 0.059222, 0.038858, 0.056825, 0.086953, 0.047319, 0.06184, 0.076542, 0.10481, 0.137348, 0.139895, 0.170161, 0.144935, 0.225814, 0.222385, 0.308712, 0.394753, 0.278302, 0.225814, 0.200174, 0.288399, 0.308712, 0.377384, 0.374039, 0.366687, 0.275179, 0.352862, 0.36309, 0.36309, 0.275179, 0.271506, 0.26085, 0.271506, 0.308712, 0.31487, 0.380708, 0.30533, 0.236433, 0.239899, 0.225814, 0.21…	[167, 180, 181, 182, 183, 184, 189, 194, 195, 196, 197, 198, 199, 200, 201, 202, 203, 204, 205, 206, 207, 208, 209, 210, 211, 212, 213, 214, 215, 216, 217, 218, 219, 220, 221, 222, 223, 224, 225, 226, 227, 228, 229, 230, 231, 232, 233, 234, 235, 236, 237, 238, 239, 240, 241, 242, 243, 244, 245, 246, 247, 248, 249, 250, 251, 252, 253, 254, 255, 256, 257, 258, 259, 260, 261]	(67	7	74)	67	67
915	916	UPI000165ECD4 status=activ	([0.191378, 0.25031, 0.31487, 0.342579, 0.384043, 0.40511, 0.436924, 0.422041, 0.444081, 0.366687, 0.394753, 0.359901, 0.295083, 0.291804, 0.31487, 0.295083, 0.384043, 0.458154, 0.436924, 0.422041, 0.408655, 0.458154, 0.384043, 0.377384, 0.390993, 0.349426, 0.288399, 0.284882, 0.31487, 0.324872, 0.335645, 0.335645, 0.394753, 0.414856, 0.408655, 0.380708, 0.318242, 0.247041, 0.219301, 0.229226, 0.…	[71, 73, 74, 75, 76, 77, 78, 79, 80, 81, 82, 83, 86, 87, 89, 90, 145, 147, 148, 152, 154, 155, 242, 245, 246, 315, 320, 323, 324, 325, 326, 327, 328, 329, 330, 331, 332, 333, 334, 335, 336, 337, 338, 339, 340, 341, 342, 343, 344, 345, 346, 347, 348, 349, 350, 351, 352, 353, 354, 355, 356, 357, 358, 359, 360, 361, 362, 363, 364, 365, 366, 367, 368, 369, 370, 371, 372, 373, 374, 375, 376, 377, 378,…	(67	27	94)	67	67
3747	3748	UPI00026E1C72 status=activ	([0.553315, 0.59508, 0.657645, 0.671169, 0.716283, 0.720929, 0.613573, 0.626927, 0.56648, 0.608892, 0.618285, 0.716283, 0.690604, 0.707965, 0.754692, 0.750527, 0.788093, 0.73685, 0.671169, 0.685117, 0.728858, 0.728858, 0.728858, 0.712013, 0.712013, 0.712013, 0.754692, 0.771762, 0.771762, 0.827927, 0.805026, 0.784345, 0.81615, 0.868118, 0.84206, 0.819762, 0.84206, 0.767246, 0.798249, 0.81615, 0.80…	[0, 1, 2, 3, 4, 5, 6, 7, 8, 9, 10, 11, 12, 13, 14, 15, 16, 17, 18, 19, 20, 21, 22, 23, 24, 25, 26, 27, 28, 29, 30, 31, 32, 33, 34, 35, 36, 37, 38, 39, 40, 41, 42, 43, 44, 45, 46, 47, 48, 49, 50, 51, 52, 53, 54, 55, 56, 57, 58, 59, 60, 61, 62, 63, 64, 65, 66, 68, 70, 71, 72, 73]	(66	0	66)	66	66
207	208	UPI0000F2FBDD status=activ	([0.750527, 0.795062, 0.83125, 0.859585, 0.889439, 0.922952, 0.879233, 0.894241, 0.823549, 0.856457, 0.871313, 0.89662, 0.938133, 0.885302, 0.823549, 0.812494, 0.862302, 0.788093, 0.808535, 0.83125, 0.905695, 0.903857, 0.88723, 0.823549, 0.81615, 0.795062, 0.694846, 0.759478, 0.699094, 0.805026, 0.788093, 0.779859, 0.754692, 0.671169, 0.775545, 0.859585, 0.834292, 0.83125, 0.876521, 0.908098, 0.8…	[0, 1, 2, 3, 4, 5, 6, 7, 8, 9, 10, 11, 12, 13, 14, 15, 16, 17, 18, 19, 20, 21, 22, 23, 24, 25, 26, 27, 28, 29, 30, 31, 32, 33, 34, 35, 36, 37, 38, 39, 40, 41, 42, 43, 44, 45, 46, 47, 48, 49, 50, 51, 52, 53, 54, 55, 56, 57, 58, 59, 60, 61, 62, 63, 64, 65]	(65	0	65)	65	65
791	792	UPI000165EA72 status=activ	([0.862302, 0.827927, 0.801317, 0.699094, 0.58069, 0.608892, 0.608892, 0.632174, 0.622677, 0.680603, 0.707965, 0.741537, 0.63748, 0.525368, 0.56648, 0.472492, 0.447574, 0.436924, 0.374039, 0.377384, 0.380708, 0.440853, 0.390993, 0.444081, 0.525368, 0.622677, 0.525368, 0.545602, 0.570702, 0.59508, 0.59014, 0.585406, 0.494003, 0.618285, 0.728858, 0.618285, 0.622677, 0.666105, 0.59014, 0.56648, 0.56…	[0, 1, 2, 3, 4, 5, 6, 7, 8, 9, 10, 11, 12, 13, 14, 24, 25, 26, 27, 28, 29, 30, 31, 33, 34, 35, 36, 37, 38, 39, 40, 41, 43, 53, 54, 55, 56, 57, 58, 59, 60, 61, 62, 63, 64, 65, 66, 67, 68, 69, 70, 71, 72, 73, 74, 75, 76, 77, 78, 79, 80, 81, 82, 83, 84, 85, 86, 87, 88, 89, 90, 91, 92, 93, 94, 95, 96, 97, 98, 99, 100, 101, 102, 103, 104, 105, 107, 108, 109, 165, 166, 167, 168, 169, 170, 171, 172, 173…	(64	89	153)	64	64
2730	2731	UPI0001785BDF status=activ	([0.31487, 0.359901, 0.271506, 0.147574, 0.219301, 0.268042, 0.301917, 0.339168, 0.268042, 0.284882, 0.30533, 0.281712, 0.194234, 0.185198, 0.173081, 0.106997, 0.102787, 0.106997, 0.109221, 0.074921, 0.073402, 0.129801, 0.134866, 0.200174, 0.321458, 0.298791, 0.281712, 0.278302, 0.278302, 0.390993, 0.281712, 0.219301, 0.295083, 0.288399, 0.284882, 0.206376, 0.200174, 0.21291, 0.137348, 0.206376, …	[262, 263, 265, 274, 320, 321, 322, 323, 324, 325, 326, 327, 328, 329, 330, 331, 332, 333, 334, 335, 336, 337, 338, 339, 340, 341, 342, 343, 344, 345, 346, 347, 348, 349, 350, 351, 352, 353, 354, 355, 356, 357, 358, 359, 360, 361, 362, 363, 364, 365, 366, 367, 368, 369, 372, 373, 374, 375, 376, 377, 378, 379, 380, 381, 382, 383, 384, 385, 386, 387, 388, 389, 390, 391, 392, 393, 394, 395, 396, 397…	(64	54	118)	64	64
3007	3008	UPI0001D319D2 status=activ	([0.147574, 0.185198, 0.182256, 0.182256, 0.206376, 0.144935, 0.079919, 0.102787, 0.0704, 0.088832, 0.074921, 0.055536, 0.098513, 0.096677, 0.066181, 0.038858, 0.032677, 0.055536, 0.047319, 0.088832, 0.047319, 0.038858, 0.040537, 0.048328, 0.038858, 0.03976, 0.064632, 0.127496, 0.15008, 0.236433, 0.232838, 0.26085, 0.342579, 0.352862, 0.352862, 0.380708, 0.468512, 0.497853, 0.545602, 0.570702, 0.…	[38, 39, 40, 41, 42, 43, 44, 46, 235, 236, 321, 323, 328, 329, 332, 333, 337, 346, 347, 348, 349, 359, 360, 361, 362, 363, 364, 365, 366, 367, 368, 369, 370, 371, 372, 373, 374, 375, 376, 377, 378, 379, 380, 381, 382, 383, 384, 385, 386, 387, 388, 389, 390, 391, 392, 393, 394, 395, 396, 397, 398, 399, 400, 401, 402, 403, 404, 405, 406, 407, 408, 409, 410, 411, 412, 414, 415, 416, 417, 418, 419, 4…	(64	84	148)	64	64
2940	2941	UPI0001D31933 status=activ	([0.25406, 0.179055, 0.129801, 0.170161, 0.118441, 0.15284, 0.182256, 0.21291, 0.219301, 0.173081, 0.139895, 0.15284, 0.155435, 0.100716, 0.161087, 0.158265, 0.209395, 0.298791, 0.219301, 0.291804, 0.288399, 0.288399, 0.356642, 0.436924, 0.433034, 0.51388, 0.42561, 0.440853, 0.36309, 0.36309, 0.450668, 0.497853, 0.422041, 0.418646, 0.440853, 0.332115, 0.335645, 0.346032, 0.366687, 0.440853, 0.440…	[25, 49, 50, 51, 52, 53, 54, 55, 56, 57, 58, 59, 60, 61, 62, 63, 80, 81, 82, 83, 84, 85, 86, 87, 88, 89, 90, 91, 92, 93, 94, 95, 96, 97, 98, 99, 100, 101, 102, 103, 108, 126, 127, 128, 129, 130, 131, 132, 133, 134, 135, 136, 137, 138, 139, 140, 141, 142, 143, 144, 145, 146, 147, 148, 149, 150, 151, 152, 153, 154, 155, 156, 157, 158, 159, 160, 161, 162, 163, 164, 165, 166, 167, 168, 169, 170, 171,…	(63	41	104)	63	63
3302	3303	UPI0001D31EE2 status=activ	([0.015078, 0.030003, 0.016021, 0.009015, 0.007091, 0.005799, 0.004835, 0.004208, 0.003671, 0.003276, 0.002976, 0.002727, 0.002727, 0.002057, 0.00316, 0.002662, 0.002688, 0.002555, 0.001855, 0.00283, 0.003246, 0.002327, 0.001533, 0.001572, 0.001709, 0.002138, 0.003212, 0.004414, 0.004513, 0.006619, 0.010221, 0.012727, 0.019109, 0.019109, 0.019401, 0.016826, 0.022306, 0.017797, 0.043307, 0.046336,…	[218, 319, 320, 323, 326, 608, 609, 610, 611, 612, 613, 614, 615, 616, 617, 618, 619, 620, 621, 622, 623, 624, 625, 626, 627, 628, 629, 630, 632, 633, 634, 635, 636, 637, 638, 639, 640, 641, 642, 643, 644, 645, 646, 647, 652, 653, 685, 686, 687, 688, 689, 690, 691, 692, 693, 694, 696, 697, 701, 755, 759, 760, 761, 762, 764, 765, 766, 767, 768, 769, 770, 771, 772, 773, 774, 775, 776, 777, 778, 779…	(62	87	149)	62	62
3748	3749	UPI00026E1C73 status=activ	([0.440853, 0.541878, 0.444081, 0.483068, 0.472492, 0.497853, 0.549308, 0.622677, 0.570702, 0.59014, 0.604312, 0.671169, 0.666105, 0.733139, 0.771762, 0.754692, 0.837511, 0.862302, 0.779859, 0.823549, 0.83125, 0.808535, 0.675549, 0.801317, 0.812494, 0.837511, 0.837511, 0.81615, 0.754692, 0.805026, 0.759478, 0.707965, 0.661982, 0.694846, 0.657645, 0.63748, 0.642678, 0.642678, 0.56648, 0.626927, 0.…	[1, 6, 7, 8, 9, 10, 11, 12, 13, 14, 15, 16, 17, 18, 19, 20, 21, 22, 23, 24, 25, 26, 27, 28, 29, 30, 31, 32, 33, 34, 35, 36, 37, 38, 39, 40, 41, 42, 43, 44, 45, 46, 47, 48, 49, 50, 51, 52, 53, 54, 55, 56, 57, 58, 59, 60, 61, 62, 63, 64, 65, 66, 67, 68]	(62	1	63)	62	62
2812	2813	UPI000185A04A status=activ	([0.271506, 0.308712, 0.268042, 0.21291, 0.216401, 0.247041, 0.247041, 0.275179, 0.219301, 0.161087, 0.164327, 0.200174, 0.196879, 0.196879, 0.219301, 0.17593, 0.18812, 0.18812, 0.257454, 0.278302, 0.278302, 0.278302, 0.288399, 0.288399, 0.36309, 0.339168, 0.349426, 0.41194, 0.408655, 0.480142, 0.509769, 0.486429, 0.476583, 0.472492, 0.450668, 0.4292, 0.494003, 0.476583, 0.450668, 0.454136, 0.497…	[30, 43, 44, 46, 47, 48, 51, 52, 53, 54, 55, 56, 57, 58, 59, 60, 61, 62, 63, 64, 65, 66, 67, 68, 69, 70, 71, 72, 73, 74, 76, 77, 78, 79, 80, 81, 82, 83, 84, 85, 86, 87, 88, 89, 90, 91, 92, 93, 94, 95, 96, 97, 98, 99, 100, 101, 102, 103, 104, 105, 106, 107, 108, 109, 110, 111, 112, 113, 114, 115, 116, 117, 118, 119, 120, 121, 122, 123, 124, 125, 126, 127, 128, 129, 130, 131, 132, 133, 134, 135, 13…	(61	30	91)	61	61
3443	3444	UPI0001F8B034 status=activ	([0.025316, 0.03976, 0.076542, 0.118441, 0.144935, 0.182256, 0.120615, 0.167087, 0.194234, 0.18812, 0.236433, 0.288399, 0.291804, 0.298791, 0.401658, 0.390993, 0.41194, 0.422041, 0.408655, 0.390993, 0.275179, 0.384043, 0.298791, 0.236433, 0.247041, 0.275179, 0.275179, 0.30533, 0.284882, 0.206376, 0.15008, 0.137348, 0.139895, 0.216401, 0.216401, 0.216401, 0.275179, 0.370445, 0.370445, 0.342579, 0.…	[51, 52, 114, 115, 116, 117, 118, 119, 120, 121, 122, 123, 124, 125, 126, 127, 128, 129, 130, 131, 132, 133, 134, 135, 224, 228, 229, 230, 231, 232, 233, 234, 235, 236, 237, 238, 239, 240, 241, 242, 243, 244, 975, 976, 977, 984, 985, 1005, 1009, 1010, 1034, 1035, 1036, 1037, 1038, 1039, 1040, 1041, 1042, 1043, 1044, 1071, 1072, 1073, 1074, 1075, 1076, 1077, 1078, 1079, 1080, 1081, 1082, 1083, 108…	(61	61	122)	61	61
1049	1050	UPI000165F3C2 status=activ	([0.125101, 0.179055, 0.243554, 0.275179, 0.301917, 0.196879, 0.137348, 0.161087, 0.18812, 0.209395, 0.147574, 0.102787, 0.049374, 0.037156, 0.023534, 0.050641, 0.023963, 0.027463, 0.016528, 0.009977, 0.011903, 0.008156, 0.006039, 0.004577, 0.003555, 0.003246, 0.004358, 0.00558, 0.004388, 0.003963, 0.003177, 0.003276, 0.004611, 0.004921, 0.003924, 0.004976, 0.003924, 0.005249, 0.006795, 0.006421,…	[230, 233, 234, 235, 417, 418, 419, 420, 425, 426, 427, 435, 477, 486, 487, 489, 491, 492, 493, 494, 495, 496, 497, 499, 501, 502, 503, 529, 544, 545, 553, 554, 580, 581, 611, 612, 613, 614, 615, 616, 617, 618, 619, 620, 621, 622, 623, 624, 625, 626, 627, 628, 629, 630, 631, 632, 633, 634, 635, 636, 637, 638, 639, 640, 641, 642, 643, 644, 645, 646, 647, 648, 649, 650, 651, 652, 653, 654, 655, 656…	(60	34	94)	60	60
1405	1406	UPI000172FD9B status=activ	([0.014586, 0.022306, 0.041405, 0.074921, 0.098513, 0.127496, 0.085092, 0.125101, 0.158265, 0.155435, 0.191378, 0.239899, 0.247041, 0.25406, 0.335645, 0.332115, 0.352862, 0.36309, 0.36309, 0.346032, 0.288399, 0.398279, 0.408655, 0.352862, 0.356642, 0.377384, 0.384043, 0.40511, 0.387226, 0.298791, 0.232838, 0.229226, 0.232838, 0.321458, 0.31487, 0.318242, 0.374039, 0.468512, 0.472492, 0.447574, 0.…	[51, 52, 107, 108, 109, 110, 111, 112, 113, 114, 115, 116, 117, 118, 119, 120, 121, 122, 123, 124, 125, 127, 128, 221, 222, 223, 224, 225, 226, 227, 228, 229, 230, 231, 232, 233, 234, 235, 236, 237, 911, 913, 916, 968, 969, 970, 977, 978, 998, 999, 1000, 1002, 1003, 1027, 1028, 1029, 1030, 1031, 1032, 1033, 1034, 1035, 1036, 1065, 1066, 1067, 1068, 1069, 1070, 1071, 1072, 1073, 1074, 1075, 1076, …	(60	63	123)	60	60
1660	1661	UPI000172FF17 status=activ	([0.93079, 0.876521, 0.903857, 0.924947, 0.862302, 0.865454, 0.868118, 0.882776, 0.88723, 0.889439, 0.885302, 0.901269, 0.910643, 0.901269, 0.912647, 0.894241, 0.819762, 0.837511, 0.849326, 0.83125, 0.795062, 0.745909, 0.720929, 0.703578, 0.690604, 0.750527, 0.728858, 0.720929, 0.703578, 0.690604, 0.694846, 0.703578, 0.685117, 0.694846, 0.685117, 0.680603, 0.699094, 0.767246, 0.76285, 0.784345, 0…	[0, 1, 2, 3, 4, 5, 6, 7, 8, 9, 10, 11, 12, 13, 14, 15, 16, 17, 18, 19, 20, 21, 22, 23, 24, 25, 26, 27, 28, 29, 30, 31, 32, 33, 34, 35, 36, 37, 38, 39, 40, 41, 42, 43, 44, 45, 46, 47, 48, 49, 50, 51, 52, 53, 54, 55, 56, 57, 58, 59, 60, 63, 65, 70, 73, 100, 101, 104, 114, 115, 116, 117, 130]	(60	0	60)	60	60
2297	2298	UPI00017302DE status=activ	([0.529623, 0.58069, 0.626927, 0.618285, 0.666105, 0.694846, 0.707965, 0.724957, 0.728858, 0.657645, 0.675549, 0.699094, 0.703578, 0.703578, 0.779859, 0.83125, 0.819762, 0.771762, 0.754692, 0.690604, 0.812494, 0.801317, 0.808535, 0.795062, 0.741537, 0.728858, 0.76285, 0.767246, 0.759478, 0.759478, 0.771762, 0.767246, 0.779859, 0.795062, 0.791621, 0.791621, 0.798249, 0.779859, 0.771762, 0.791621, …	[0, 1, 2, 3, 4, 5, 6, 7, 8, 9, 10, 11, 12, 13, 14, 15, 16, 17, 18, 19, 20, 21, 22, 23, 24, 25, 26, 27, 28, 29, 30, 31, 32, 33, 34, 35, 36, 37, 38, 39, 40, 41, 42, 43, 44, 45, 46, 47, 48, 49, 50, 51, 52, 53, 54, 55, 56, 57, 58, 59, 60]	(60	0	60)	60	60
2335	2336	UPI0001730340 status=activ	([0.301917, 0.318242, 0.335645, 0.288399, 0.257454, 0.295083, 0.301917, 0.332115, 0.359901, 0.324872, 0.335645, 0.342579, 0.257454, 0.291804, 0.295083, 0.311707, 0.31487, 0.387226, 0.4292, 0.517562, 0.618285, 0.657645, 0.685117, 0.724957, 0.795062, 0.823549, 0.805026, 0.834292, 0.84206, 0.846163, 0.908098, 0.922952, 0.936162, 0.97245, 0.973328, 0.976226, 0.978672, 0.979242, 0.973328, 0.966441, 0.…	[19, 20, 21, 22, 23, 24, 25, 26, 27, 28, 29, 30, 31, 32, 33, 34, 35, 36, 37, 38, 39, 40, 41, 42, 43, 44, 45, 46, 47, 48, 49, 50, 51, 52, 53, 54, 55, 56, 57, 58, 59, 60, 61, 62, 63, 64, 65, 66, 67, 68, 69, 70, 71, 72, 73, 74, 75, 76, 77, 78, 79, 81, 83, 84, 85, 86, 87, 88, 89, 90, 91, 92, 94, 97, 98, 99, 100, 101, 102, 103, 104, 105, 106, 107, 108, 109, 110, 111, 112, 113, 114, 115, 116, 117, 118,…	(60	0	60)	60	60
3087	3088	UPI0001D31B6D status=activ	([0.346032, 0.377384, 0.268042, 0.324872, 0.278302, 0.321458, 0.346032, 0.370445, 0.398279, 0.346032, 0.298791, 0.308712, 0.311707, 0.264545, 0.332115, 0.342579, 0.414856, 0.414856, 0.346032, 0.40511, 0.408655, 0.41194, 0.418646, 0.521092, 0.505461, 0.585406, 0.480142, 0.490133, 0.433034, 0.41194, 0.490133, 0.51388, 0.450668, 0.468512, 0.447574, 0.366687, 0.356642, 0.36309, 0.394753, 0.468512, 0.…	[23, 24, 25, 31, 49, 50, 51, 52, 53, 54, 55, 56, 57, 58, 59, 60, 61, 62, 63, 64, 65, 66, 67, 68, 69, 70, 71, 72, 73, 74, 75, 76, 80, 81, 82, 83, 84, 85, 86, 87, 88, 89, 91, 92, 100, 101, 102, 103, 104, 105, 106, 108, 109, 110, 111, 112, 113, 114, 115, 116, 117, 118, 119, 120, 121, 122, 123, 124, 125, 126, 127, 128, 129, 130, 131, 132, 133, 134, 135, 136, 137, 138, 139, 140, 141, 142, 143, 144, 14…	(60	51	111)	60	60
3565	3566	UPI00021B7862 status=activ	([0.025316, 0.03976, 0.076542, 0.118441, 0.147574, 0.185198, 0.120615, 0.170161, 0.196879, 0.191378, 0.236433, 0.288399, 0.291804, 0.298791, 0.401658, 0.394753, 0.414856, 0.422041, 0.408655, 0.394753, 0.278302, 0.387226, 0.394753, 0.328603, 0.342579, 0.366687, 0.366687, 0.398279, 0.380708, 0.298791, 0.232838, 0.219301, 0.219301, 0.222385, 0.219301, 0.222385, 0.278302, 0.377384, 0.377384, 0.349426…	[114, 115, 116, 117, 118, 119, 120, 121, 122, 123, 124, 125, 126, 127, 128, 129, 130, 131, 132, 133, 134, 135, 224, 228, 229, 230, 231, 232, 233, 234, 235, 236, 237, 238, 239, 240, 241, 242, 243, 244, 975, 976, 977, 984, 985, 1005, 1006, 1007, 1009, 1010, 1034, 1035, 1036, 1037, 1038, 1039, 1040, 1041, 1042, 1043, 1044, 1072, 1073, 1074, 1075, 1076, 1077, 1078, 1079, 1080, 1081, 1082, 1083, 1084,…	(60	61	121)	60	60
1540	1541	UPI000172FE65 status=activ	([0.013821, 0.007877, 0.00543, 0.005011, 0.006619, 0.005011, 0.003555, 0.002881, 0.002606, 0.003212, 0.00243, 0.003053, 0.002035, 0.00152, 0.001623, 0.000983, 0.000614, 0.000773, 0.001383, 0.001202, 0.001202, 0.000687, 0.001211, 0.002014, 0.001533, 0.00155, 0.002555, 0.004135, 0.004161, 0.004483, 0.004431, 0.004921, 0.004775, 0.006701, 0.011106, 0.016528, 0.043307, 0.098513, 0.074921, 0.066181, 0…	[198, 199, 201, 208, 209, 210, 211, 212, 213, 214, 215, 216, 221, 222, 223, 224, 225, 226, 227, 228, 229, 230, 231, 232, 233, 234, 235, 236, 237, 238, 239, 240, 241, 242, 243, 252, 253, 254, 257, 258, 259, 260, 261, 262, 263, 264, 265, 266, 267, 268, 269, 270, 271, 272, 273, 274, 275, 276, 277, 278, 279, 280, 281, 282, 283, 284, 285, 286, 287, 288, 289, 290, 291, 292, 294, 297, 298, 299, 300, 301…	(59	137	196)	59	59
283	284	UPI00015E1659 status=activ	([0.720929, 0.728858, 0.759478, 0.788093, 0.63748, 0.562014, 0.585406, 0.613573, 0.549308, 0.505461, 0.541878, 0.575842, 0.56648, 0.570702, 0.570702, 0.570702, 0.671169, 0.632174, 0.63748, 0.534167, 0.509769, 0.509769, 0.444081, 0.384043, 0.377384, 0.444081, 0.5017, 0.505461, 0.509769, 0.575842, 0.642678, 0.618285, 0.626927, 0.622677, 0.728858, 0.724957, 0.716283, 0.73685, 0.666105, 0.63748, 0.74…	[0, 1, 2, 3, 4, 5, 6, 7, 8, 9, 10, 11, 12, 13, 14, 15, 16, 17, 18, 19, 20, 21, 26, 27, 28, 29, 30, 31, 32, 33, 34, 35, 36, 37, 38, 39, 40, 41, 42, 43, 44, 45, 46, 47, 48, 49, 50, 51, 52, 53, 54, 55, 59, 60, 61, 62, 64, 65, 77, 78, 79, 114, 115, 116, 117, 118, 119, 120, 121, 122, 123, 124, 125, 126, 127, 128, 129, 132, 134, 142, 198, 201, 202, 203, 204, 205, 206, 207, 208, 209, 210, 212, 213, 215,…	(58	93	151)	58	58
520	521	UPI000165E55C status=activ	([0.966441, 0.934618, 0.894241, 0.899122, 0.852992, 0.885302, 0.808535, 0.846163, 0.83125, 0.862302, 0.876521, 0.889439, 0.889439, 0.901269, 0.899122, 0.882776, 0.868118, 0.874069, 0.856457, 0.808535, 0.819762, 0.84206, 0.889439, 0.88723, 0.889439, 0.932927, 0.921076, 0.964893, 0.954657, 0.967676, 0.91684, 0.903857, 0.912647, 0.915074, 0.908098, 0.819762, 0.812494, 0.83125, 0.849326, 0.862302, 0.…	[0, 1, 2, 3, 4, 5, 6, 7, 8, 9, 10, 11, 12, 13, 14, 15, 16, 17, 18, 19, 20, 21, 22, 23, 24, 25, 26, 27, 28, 29, 30, 31, 32, 33, 34, 35, 36, 37, 38, 39, 40, 41, 42, 43, 44, 45, 46, 47, 48, 49, 50, 51, 52, 53, 54, 55, 56, 57, 58]	(58	0	58)	58	58
736	737	UPI000165E989 status=activ	([0.076542, 0.127496, 0.179055, 0.222385, 0.25406, 0.281712, 0.332115, 0.247041, 0.196879, 0.144935, 0.10481, 0.125101, 0.132295, 0.066181, 0.043307, 0.086953, 0.132295, 0.219301, 0.25031, 0.167087, 0.090864, 0.132295, 0.122885, 0.094817, 0.096677, 0.098513, 0.102787, 0.090864, 0.15284, 0.219301, 0.229226, 0.324872, 0.232838, 0.219301, 0.257454, 0.200174, 0.161087, 0.173081, 0.167087, 0.088832, 0…	[338, 339, 340, 378, 379, 381, 387, 388, 389, 390, 392, 393, 394, 395, 421, 422, 423, 424, 425, 426, 427, 428, 429, 430, 431, 432, 433, 434, 435, 436, 437, 438, 439, 440, 441, 442, 443, 444, 445, 446, 447, 448, 449, 450, 451, 452, 453, 454, 455, 456, 457, 458, 459, 460, 461, 462, 463, 464, 465, 466, 467, 468, 469, 470, 471, 472, 473, 474, 475, 476, 477, 478, 490, 491]	(57	14	71)	57	57
1581	1582	UPI000172FE9A status=activ	([0.0198, 0.022306, 0.032677, 0.020876, 0.022667, 0.032017, 0.049374, 0.067594, 0.040537, 0.028695, 0.038858, 0.024393, 0.026892, 0.047319, 0.069024, 0.085092, 0.090864, 0.073402, 0.137348, 0.116183, 0.109221, 0.11371, 0.081712, 0.0704, 0.0704, 0.059222, 0.056825, 0.05306, 0.05306, 0.100716, 0.139895, 0.134866, 0.232838, 0.216401, 0.222385, 0.167087, 0.086953, 0.144935, 0.144935, 0.118441, 0.0869…	[276, 277, 278, 279, 280, 281, 282, 283, 284, 285, 286, 287, 288, 290, 291, 472, 537, 538, 764, 765, 766, 767, 790, 791, 792, 809, 821, 824, 825, 826, 827, 828, 829, 830, 831, 838, 839, 840, 841, 842, 843, 844, 845, 846, 852, 853, 854, 855, 856, 857, 858, 859, 860, 861, 862, 863, 864, 865, 866, 867, 868, 869, 870, 871, 872, 873, 874, 875, 876, 877, 878, 879, 880, 881, 882, 883, 884, 885, 886, 887…	(55	44	99)	55	55
1442	1443	UPI000172FDCF status=activ	([0.257454, 0.167087, 0.209395, 0.142424, 0.17593, 0.21291, 0.236433, 0.257454, 0.203355, 0.203355, 0.236433, 0.268042, 0.200174, 0.129801, 0.11371, 0.15284, 0.147574, 0.142424, 0.142424, 0.21291, 0.17593, 0.194234, 0.271506, 0.264545, 0.264545, 0.236433, 0.247041, 0.191378, 0.196879, 0.281712, 0.301917, 0.21291, 0.21291, 0.308712, 0.390993, 0.42561, 0.461924, 0.377384, 0.380708, 0.36309, 0.37044…	[80, 81, 82, 83, 84, 87, 88, 89, 126, 127, 153, 154, 155, 237, 238, 239, 240, 241, 248, 249, 250, 251, 252, 253, 254, 255, 256, 257, 258, 259, 260, 261, 262, 263, 264, 265, 266, 267, 268, 269, 270, 271, 272, 273, 274, 275, 276, 277, 278, 279, 280, 281, 282, 283, 284, 285, 286, 287, 288, 289, 290, 291, 292, 293, 294, 295, 296, 297, 298, 299, 300, 301, 302]	(54	18	72)	54	54
3745	3746	UPI00026E1C70 status=activ	([0.812494, 0.712013, 0.694846, 0.59917, 0.661982, 0.549308, 0.575842, 0.608892, 0.538167, 0.58069, 0.613573, 0.59508, 0.699094, 0.575842, 0.59917, 0.486429, 0.486429, 0.486429, 0.408655, 0.377384, 0.352862, 0.387226, 0.352862, 0.390993, 0.390993, 0.390993, 0.447574, 0.42561, 0.401658, 0.394753, 0.321458, 0.295083, 0.308712, 0.225814, 0.308712, 0.318242, 0.418646, 0.374039, 0.384043, 0.384043, 0.…	[0, 1, 2, 3, 4, 5, 6, 7, 8, 9, 10, 11, 12, 13, 14, 43, 52, 53, 54, 55, 56, 57, 58, 59, 60, 61, 62, 63, 64, 65, 66, 67, 68, 69, 70, 71, 72, 73, 74, 75, 76, 77, 78, 79, 80, 81, 82, 83, 84, 85, 86, 87, 88, 89, 90, 91, 92, 93, 94, 95, 96, 97, 98, 99, 100, 101, 102, 103, 104, 105, 106]	(54	16	70)	54	54
208	209	UPI0000F2FBE4 status=activ	([0.754692, 0.76285, 0.795062, 0.795062, 0.805026, 0.827927, 0.819762, 0.819762, 0.852992, 0.812494, 0.784345, 0.784345, 0.788093, 0.775545, 0.728858, 0.733139, 0.73685, 0.73685, 0.767246, 0.834292, 0.849326, 0.852992, 0.849326, 0.83125, 0.83125, 0.834292, 0.784345, 0.788093, 0.699094, 0.671169, 0.716283, 0.707965, 0.724957, 0.724957, 0.73685, 0.779859, 0.784345, 0.779859, 0.779859, 0.750527, 0.7…	[0, 1, 2, 3, 4, 5, 6, 7, 8, 9, 10, 11, 12, 13, 14, 15, 16, 17, 18, 19, 20, 21, 22, 23, 24, 25, 26, 27, 28, 29, 30, 31, 32, 33, 34, 35, 36, 37, 38, 39, 40, 41, 42, 43, 44, 45, 46, 47, 48, 49, 50, 51, 52, 53]	(53	0	53)	53	53
1355	1356	UPI000172FD56 status=activ	([0.051831, 0.078022, 0.15284, 0.164327, 0.196879, 0.247041, 0.206376, 0.229226, 0.271506, 0.308712, 0.342579, 0.284882, 0.284882, 0.387226, 0.398279, 0.335645, 0.342579, 0.4292, 0.36309, 0.308712, 0.308712, 0.4292, 0.454136, 0.418646, 0.433034, 0.458154, 0.42561, 0.42561, 0.42561, 0.4292, 0.418646, 0.335645, 0.414856, 0.418646, 0.352862, 0.418646, 0.4292, 0.433034, 0.4292, 0.5017, 0.505461, 0.50…	[39, 40, 41, 64, 87, 89, 90, 91, 92, 93, 94, 95, 96, 97, 98, 99, 100, 101, 102, 103, 104, 105, 106, 107, 108, 109, 110, 111, 112, 113, 114, 115, 116, 117, 118, 119, 120, 121, 122, 123, 124, 125, 126, 127, 128, 129, 130, 131, 132, 133, 134, 135, 136, 137, 138, 139, 140, 141, 142, 144, 201, 234, 236, 239, 369, 371, 372, 373, 408]	(53	5	58)	53	53
1516	1517	UPI000172FE3E status=activ	([0.754692, 0.59508, 0.433034, 0.450668, 0.483068, 0.414856, 0.311707, 0.342579, 0.295083, 0.291804, 0.311707, 0.332115, 0.25031, 0.243554, 0.335645, 0.321458, 0.311707, 0.222385, 0.232838, 0.164327, 0.10481, 0.100716, 0.15284, 0.236433, 0.247041, 0.170161, 0.229226, 0.339168, 0.271506, 0.328603, 0.349426, 0.278302, 0.219301, 0.30533, 0.342579, 0.275179, 0.264545, 0.275179, 0.352862, 0.335645, 0.…	[0, 1, 49, 50, 52, 53, 54, 55, 56, 57, 58, 59, 60, 61, 62, 63, 64, 65, 66, 68, 69, 72, 73, 74, 356, 357, 358, 359, 360, 361, 362, 363, 364, 365, 366, 367, 368, 369, 370, 381, 382, 383, 387, 388, 389, 390, 391, 392, 393, 394, 395, 396, 397, 398, 399, 400, 401, 402, 403, 404, 405, 406, 407, 408, 409, 410, 411, 412, 413, 414, 415, 416, 417, 418, 419, 420, 421, 422, 423, 424, 425, 426, 427, 428, 429,…	(53	42	95)	53	53
1766	1767	UPI000172FFD2 status=activ	([0.074921, 0.109221, 0.073402, 0.050641, 0.037156, 0.043307, 0.066181, 0.058088, 0.064632, 0.05306, 0.059222, 0.058088, 0.096677, 0.132295, 0.127496, 0.147574, 0.209395, 0.308712, 0.264545, 0.295083, 0.335645, 0.41194, 0.40511, 0.42561, 0.497853, 0.557691, 0.642678, 0.549308, 0.657645, 0.707965, 0.823549, 0.76285, 0.808535, 0.849326, 0.775545, 0.741537, 0.632174, 0.648219, 0.562014, 0.618285, 0.…	[25, 26, 27, 28, 29, 30, 31, 32, 33, 34, 35, 36, 37, 38, 39, 40, 41, 44, 45, 46, 48, 49, 55, 56, 57, 58, 59, 60, 61, 62, 63, 64, 65, 66, 67, 68, 69, 70, 71, 72, 73, 74, 75, 76, 77, 78, 79, 80, 81, 82, 83, 84, 85, 86, 87, 88, 89, 90, 91, 92, 93, 94, 95, 96, 97, 98, 99, 100, 101, 102, 103, 104, 105, 106, 107, 108, 110, 111, 116, 153, 154, 156, 157, 188, 189, 306, 307, 308, 309, 310, 320, 345, 346, …	(53	22	75)	53	53
2209	2210	UPI000173024C status=activ	([0.010221, 0.007645, 0.006374, 0.004775, 0.006078, 0.005223, 0.004577, 0.004388, 0.00389, 0.004736, 0.005011, 0.004208, 0.003246, 0.004135, 0.002881, 0.0028, 0.002155, 0.002211, 0.001597, 0.001709, 0.002555, 0.002194, 0.003053, 0.004135, 0.004431, 0.003478, 0.004611, 0.006482, 0.008276, 0.007555, 0.008156, 0.009401, 0.017138, 0.029376, 0.019401, 0.038042, 0.021816, 0.047319, 0.067594, 0.116183, …	[131, 132, 199, 207, 306, 307, 308, 312, 313, 314, 316, 492, 638, 639, 648, 695, 697, 741, 744, 745, 746, 747, 748, 749, 750, 751, 752, 753, 754, 755, 756, 757, 758, 759, 760, 761, 762, 763, 764, 765, 766, 767, 768, 769, 770, 771, 772, 773, 774, 775, 776, 777, 778, 779, 780, 781, 782, 783, 784, 785, 786, 787, 788, 789, 790, 791, 792, 793, 794, 795, 796]	(52	18	70)	52	52
3554	3555	UPI00020CE61F status=activ	([0.016021, 0.009096, 0.013016, 0.008624, 0.007031, 0.008804, 0.011518, 0.015078, 0.020522, 0.025316, 0.021381, 0.016021, 0.018106, 0.017447, 0.009401, 0.013821, 0.027463, 0.021816, 0.037156, 0.038042, 0.036378, 0.036378, 0.079919, 0.050641, 0.05306, 0.05306, 0.058088, 0.058088, 0.032017, 0.033407, 0.034068, 0.058088, 0.100716, 0.100716, 0.054297, 0.122885, 0.129801, 0.125101, 0.120615, 0.127496,…	[268, 269, 270, 271, 272, 273, 274, 275, 276, 277, 278, 279, 280, 281, 282, 283, 284, 285, 286, 287, 307, 308, 309, 310, 311, 312, 313, 314, 315, 316, 317, 318, 319, 320, 355, 356, 357, 358, 359, 360, 363, 364, 365, 366, 367, 384, 385, 389, 390, 391, 392, 395, 396, 397, 398, 399, 400, 401, 402, 403, 404, 405, 406, 407, 408, 409, 414, 415, 416, 426, 427, 428, 429, 430, 431, 432, 433, 434, 435, 436…	(52	135	187)	52	52
1608	1609	UPI000172FEBF status=activ	([0.191378, 0.232838, 0.281712, 0.264545, 0.311707, 0.232838, 0.301917, 0.321458, 0.342579, 0.275179, 0.216401, 0.26085, 0.191378, 0.120615, 0.191378, 0.18812, 0.144935, 0.15284, 0.15284, 0.18812, 0.191378, 0.185198, 0.196879, 0.164327, 0.125101, 0.071867, 0.079919, 0.066181, 0.066181, 0.066181, 0.074921, 0.122885, 0.122885, 0.109221, 0.142424, 0.083462, 0.083462, 0.081712, 0.083462, 0.102787, 0.…	[374, 375, 376, 377, 378, 379, 380, 381, 382, 390, 391, 392, 393, 394, 395, 396, 397, 398, 399, 400, 401, 402, 403, 404, 405, 406, 407, 408, 409, 410, 411, 412, 413, 414, 415, 417, 419, 420, 421, 422, 423, 424, 425, 426, 427, 428, 429, 430, 431, 432, 433, 434, 435, 436, 437, 438, 439, 440, 441, 442, 443, 444, 445, 446, 447, 448, 449, 450, 451, 452, 453, 454, 455, 456, 457, 458, 459, 460, 461, 462…	(51	36	87)	51	51
2039	2040	UPI000173015F status=activ	([0.879233, 0.876521, 0.891961, 0.865454, 0.84206, 0.84206, 0.81615, 0.819762, 0.801317, 0.784345, 0.798249, 0.812494, 0.779859, 0.788093, 0.775545, 0.775545, 0.798249, 0.788093, 0.788093, 0.791621, 0.812494, 0.73685, 0.73685, 0.724957, 0.685117, 0.712013, 0.716283, 0.745909, 0.720929, 0.745909, 0.784345, 0.788093, 0.771762, 0.716283, 0.703578, 0.703578, 0.716283, 0.716283, 0.728858, 0.657645, 0.…	[0, 1, 2, 3, 4, 5, 6, 7, 8, 9, 10, 11, 12, 13, 14, 15, 16, 17, 18, 19, 20, 21, 22, 23, 24, 25, 26, 27, 28, 29, 30, 31, 32, 33, 34, 35, 36, 37, 38, 39, 40, 41, 42, 43, 44, 45, 46, 47, 48, 49, 50, 51, 54, 55, 56, 84, 88, 89, 188, 189, 190, 191, 192, 194, 389, 405, 407, 408, 409, 410, 411, 412, 414, 415, 416, 417, 418, 419, 420, 421, 422, 423, 427, 428, 429, 430, 431, 432, 433, 434, 435, 436, 437, 4…	(51	0	51)	51	51
2658	2659	UPI0001730596 status=activ	([0.570702, 0.632174, 0.690604, 0.724957, 0.653063, 0.661982, 0.585406, 0.613573, 0.671169, 0.608892, 0.553315, 0.608892, 0.604312, 0.699094, 0.685117, 0.680603, 0.733139, 0.685117, 0.666105, 0.73685, 0.73685, 0.827927, 0.827927, 0.798249, 0.795062, 0.865454, 0.879233, 0.922952, 0.93079, 0.921076, 0.951925, 0.969315, 0.962114, 0.96342, 0.9657, 0.967676, 0.950334, 0.94331, 0.954657, 0.956248, 0.93…	[0, 1, 2, 3, 4, 5, 6, 7, 8, 9, 10, 11, 12, 13, 14, 15, 16, 17, 18, 19, 20, 21, 22, 23, 24, 25, 26, 27, 28, 29, 30, 31, 32, 33, 34, 35, 36, 37, 38, 39, 40, 41, 42, 43, 44, 45, 46, 47, 48, 49, 50, 51]	(51	0	51)	51	51
93	94	UPI0000F2F3D2 status=activ	([0.879233, 0.885302, 0.891961, 0.885302, 0.865454, 0.871313, 0.874069, 0.876521, 0.894241, 0.889439, 0.879233, 0.846163, 0.856457, 0.88723, 0.88723, 0.862302, 0.791621, 0.788093, 0.728858, 0.716283, 0.728858, 0.712013, 0.707965, 0.699094, 0.707965, 0.728858, 0.750527, 0.745909, 0.750527, 0.745909, 0.779859, 0.73685, 0.801317, 0.812494, 0.805026, 0.791621, 0.712013, 0.694846, 0.699094, 0.759478, …	[0, 1, 2, 3, 4, 5, 6, 7, 8, 9, 10, 11, 12, 13, 14, 15, 16, 17, 18, 19, 20, 21, 22, 23, 24, 25, 26, 27, 28, 29, 30, 31, 32, 33, 34, 35, 36, 37, 38, 39, 40, 41, 42, 43, 44, 45, 46, 47, 48, 49, 50, 58, 59, 60]	(50	0	50)	50	50
3067	3068	UPI0001D31B01 status=activ	([0.100716, 0.111485, 0.139895, 0.17593, 0.182256, 0.216401, 0.239899, 0.268042, 0.268042, 0.301917, 0.301917, 0.301917, 0.25031, 0.295083, 0.288399, 0.271506, 0.335645, 0.332115, 0.401658, 0.40511, 0.324872, 0.30533, 0.243554, 0.264545, 0.26085, 0.298791, 0.298791, 0.298791, 0.311707, 0.346032, 0.346032, 0.291804, 0.311707, 0.380708, 0.398279, 0.486429, 0.490133, 0.461924, 0.472492, 0.380708, 0.…	[64, 65, 66, 67, 68, 69, 70, 71, 72, 73, 74, 75, 76, 80, 83, 84, 122, 123, 124, 125, 126, 127, 128, 129, 130, 131, 132, 133, 134, 135, 136, 137, 138, 139, 140, 141, 142, 143, 144, 145, 146, 147, 148, 149, 150, 151, 152, 153, 154, 155, 156, 157, 158, 159, 160, 161, 162, 163, 164, 165, 166, 167, 190, 191, 192, 193, 194, 195, 196, 197, 198, 199, 200, 201, 202, 203, 204, 205, 206, 207, 208, 209, 210,…	(50	62	112)	50	50

## Sheet: dat1
0	1	UPI00000000E4 status=activ	([0.011106, 0.023087, 0.01204, 0.008276, 0.009187, 0.010131, 0.007555, 0.007031, 0.006374, 0.008624, 0.008075, 0.006374, 0.005799, 0.007877, 0.008525, 0.009015, 0.016257, 0.010672, 0.01078, 0.012491, 0.013437, 0.021816, 0.0198, 0.032017, 0.076542, 0.098513, 0.125101, 0.147574, 0.209395, 0.264545, 0.232838, 0.232838, 0.349426, 0.288399, 0.200174, 0.191378, 0.111485, 0.11371, 0.11371, 0.179055, 0.1…	[163, 164, 165, 166, 167, 168, 169, 170, 171, 172, 173, 174, 175, 176, 177, 178, 179, 180, 181, 182, 183, 184, 239, 240, 241, 242, 243, 244, 245, 270]	(21	0	21)	21	21	yes
1	2	UPI000000029B status=activ	([0.024826, 0.050641, 0.088832, 0.122885, 0.064632, 0.036378, 0.058088, 0.088832, 0.11371, 0.132295, 0.15284, 0.118441, 0.182256, 0.203355, 0.236433, 0.346032, 0.311707, 0.328603, 0.418646, 0.377384, 0.4292, 0.332115, 0.332115, 0.278302, 0.196879, 0.298791, 0.342579, 0.324872, 0.30533, 0.318242, 0.26085, 0.200174, 0.295083, 0.216401, 0.191378, 0.25406, 0.222385, 0.225814, 0.295083, 0.291804, 0.35…	[44, 45, 46, 47, 48, 49, 50, 51, 52, 53, 54, 55, 56, 57, 79, 133, 134, 135, 136, 137, 138, 276, 277, 278]	(13	0	13)	13	13
2	3	UPI00000005CC status=activ	([0.222385, 0.278302, 0.179055, 0.216401, 0.275179, 0.219301, 0.173081, 0.203355, 0.164327, 0.11371, 0.147574, 0.167087, 0.17593, 0.096677, 0.127496, 0.206376, 0.311707, 0.25031, 0.15284, 0.191378, 0.129801, 0.122885, 0.067594, 0.069024, 0.0704, 0.06312, 0.078022, 0.076542, 0.079919, 0.122885, 0.200174, 0.11371, 0.116183, 0.137348, 0.216401, 0.200174, 0.182256, 0.100716, 0.173081, 0.173081, 0.125…	[]	0			#VALUE!	#VALUE!
3	4	UPI000000091B status=activ	([0.191378, 0.243554, 0.291804, 0.173081, 0.216401, 0.264545, 0.308712, 0.377384, 0.41194, 0.433034, 0.458154, 0.398279, 0.40511, 0.401658, 0.324872, 0.321458, 0.335645, 0.339168, 0.418646, 0.476583, 0.370445, 0.436924, 0.440853, 0.436924, 0.521092, 0.517562, 0.509769, 0.490133, 0.461924, 0.380708, 0.377384, 0.366687, 0.486429, 0.486429, 0.401658, 0.480142, 0.454136, 0.444081, 0.359901, 0.36309, …	[24, 25, 26]	0			#VALUE!	#VALUE!
4	5	UPI0000000D97 status=activ	([0.301917, 0.335645, 0.332115, 0.25031, 0.298791, 0.229226, 0.17593, 0.219301, 0.26085, 0.219301, 0.243554, 0.191378, 0.203355, 0.203355, 0.206376, 0.206376, 0.206376, 0.206376, 0.203355, 0.185198, 0.239899, 0.229226, 0.232838, 0.179055, 0.25031, 0.179055, 0.26085, 0.339168, 0.356642, 0.349426, 0.332115, 0.243554, 0.225814, 0.219301, 0.161087, 0.232838, 0.243554, 0.236433, 0.236433, 0.209395, 0.…	[101, 102, 103, 104, 105, 152, 153, 154, 155, 156, 157, 158, 159, 160, 161, 162, 163, 164, 165]	(13	5	18)	13	13
5	6	UPI0000003DD8 status=activ	([0.182256, 0.229226, 0.15008, 0.100716, 0.064632, 0.030003, 0.032677, 0.028695, 0.036378, 0.020876, 0.016257, 0.015694, 0.015078, 0.009096, 0.015344, 0.010131, 0.009977, 0.007422, 0.007645, 0.01204, 0.008156, 0.008804, 0.008723, 0.009401, 0.008895, 0.01078, 0.020522, 0.023534, 0.033407, 0.023963, 0.058088, 0.0704, 0.10481, 0.096677, 0.161087, 0.164327, 0.167087, 0.100716, 0.167087, 0.088832, 0.0…	[]	0			#VALUE!	#VALUE!
6	7	UPI0000003DF5 status=activ	([0.703578, 0.653063, 0.486429, 0.5017, 0.517562, 0.549308, 0.450668, 0.480142, 0.517562, 0.465241, 0.422041, 0.450668, 0.36309, 0.339168, 0.318242, 0.311707, 0.25406, 0.200174, 0.170161, 0.15284, 0.137348, 0.179055, 0.179055, 0.26085, 0.264545, 0.271506, 0.288399, 0.342579, 0.247041, 0.236433, 0.236433, 0.264545, 0.264545, 0.26085, 0.295083, 0.291804, 0.288399, 0.209395, 0.209395, 0.25031, 0.335…	[0, 1, 3, 4, 5, 8]	0			#VALUE!	#VALUE!
7	8	UPI0000003DF9 status=activ	([0.36309, 0.390993, 0.41194, 0.328603, 0.366687, 0.298791, 0.21291, 0.247041, 0.281712, 0.21291, 0.236433, 0.291804, 0.284882, 0.182256, 0.209395, 0.127496, 0.090864, 0.078022, 0.076542, 0.064632, 0.030611, 0.05306, 0.056825, 0.06184, 0.098513, 0.079919, 0.069024, 0.076542, 0.081712, 0.034884, 0.038042, 0.037156, 0.028695, 0.014783, 0.014586, 0.014586, 0.012727, 0.020165, 0.020522, 0.023087, 0.0…	[241, 243, 244, 245, 246, 247, 248, 249, 267, 270, 271, 272, 274, 275, 326, 327, 328, 329, 330, 331, 332, 333, 334, 335]	(9	14	23)	9	9
8	9	UPI00000AF2B1 status=activ	([0.022306, 0.034884, 0.021816, 0.032677, 0.023963, 0.017797, 0.014315, 0.0198, 0.026338, 0.023087, 0.033407, 0.038858, 0.038042, 0.041405, 0.024826, 0.034884, 0.059222, 0.083462, 0.073402, 0.142424, 0.264545, 0.374039, 0.346032, 0.436924, 0.359901, 0.440853, 0.454136, 0.454136, 0.447574, 0.352862, 0.42561, 0.440853, 0.447574, 0.444081, 0.359901, 0.447574, 0.374039, 0.366687, 0.41194, 0.414856, 0…	[101, 102, 233, 234, 235, 236, 237, 238, 240, 241, 242, 243, 269, 382, 384, 385, 386, 387, 388, 389, 390, 391, 392, 393, 394, 395]	(11	14	25)	11	11
9	10	UPI00000B160E status=activ	([0.483068, 0.529623, 0.545602, 0.585406, 0.618285, 0.632174, 0.63748, 0.51388, 0.541878, 0.549308, 0.562014, 0.59508, 0.59917, 0.613573, 0.703578, 0.745909, 0.685117, 0.585406, 0.468512, 0.505461, 0.42561, 0.36309, 0.36309, 0.377384, 0.271506, 0.170161, 0.196879, 0.17593, 0.155435, 0.127496, 0.111485, 0.067594, 0.056825, 0.03976, 0.03976, 0.03976, 0.038042, 0.06184, 0.10481, 0.109221, 0.120615, …	[1, 2, 3, 4, 5, 6, 7, 8, 9, 10, 11, 12, 13, 14, 15, 16, 17, 19, 250, 294, 347, 348, 349, 385, 395, 396, 397, 398, 399, 400, 401, 402, 403, 404, 405, 406, 407, 408, 409, 410, 411, 412, 413, 414, 415, 416, 417, 420, 422, 423, 424, 472, 473, 474, 475, 476, 477, 478, 479, 480, 481, 482, 483]	(22	24	46)	22	22
10	11	UPI00000B3855 status=activ	([0.332115, 0.206376, 0.264545, 0.164327, 0.219301, 0.257454, 0.243554, 0.170161, 0.191378, 0.225814, 0.167087, 0.127496, 0.106997, 0.055536, 0.067594, 0.029376, 0.019109, 0.022306, 0.021816, 0.017447, 0.01078, 0.007555, 0.010672, 0.007877, 0.008624, 0.008002, 0.006988, 0.005503, 0.005623, 0.004611, 0.003478, 0.004577, 0.006374, 0.007091, 0.009483, 0.015078, 0.027463, 0.034068, 0.028695, 0.056825…	[259, 261, 262, 501, 502, 503, 504]	0			#VALUE!	#VALUE!
11	12	UPI00000B7B08 status=activ	([0.291804, 0.191378, 0.125101, 0.158265, 0.200174, 0.142424, 0.173081, 0.122885, 0.125101, 0.096677, 0.079919, 0.081712, 0.05306, 0.034884, 0.038858, 0.032017, 0.056825, 0.0704, 0.085092, 0.083462, 0.098513, 0.132295, 0.129801, 0.200174, 0.200174, 0.206376, 0.200174, 0.229226, 0.318242, 0.356642, 0.332115, 0.394753, 0.42561, 0.51388, 0.604312, 0.585406, 0.618285, 0.613573, 0.608892, 0.472492, 0.…	[33, 34, 35, 36, 37, 38, 43, 110, 111, 113, 114, 115, 116]	(5	0	5)	5	5
12	13	UPI00000B93CF status=activ	([0.41194, 0.398279, 0.390993, 0.436924, 0.387226, 0.422041, 0.480142, 0.497853, 0.517562, 0.422041, 0.447574, 0.472492, 0.494003, 0.604312, 0.59917, 0.56648, 0.608892, 0.690604, 0.680603, 0.712013, 0.716283, 0.716283, 0.754692, 0.754692, 0.741537, 0.675549, 0.671169, 0.632174, 0.622677, 0.618285, 0.661982, 0.657645, 0.680603, 0.557691, 0.562014, 0.529623, 0.525368, 0.486429, 0.486429, 0.58069, 0…	[8, 13, 14, 15, 16, 17, 18, 19, 20, 21, 22, 23, 24, 25, 26, 27, 28, 29, 30, 31, 32, 33, 34, 35, 36, 39, 40, 44, 45, 46, 47, 48, 49, 50, 51, 52, 53, 54, 55, 56, 57, 58, 59, 181, 182, 183, 184, 185, 186, 187, 188, 189, 193]	(23	1	24)	23	23
13	14	UPI00000BA5BD status=activ	([0.4292, 0.461924, 0.349426, 0.377384, 0.308712, 0.342579, 0.268042, 0.332115, 0.352862, 0.284882, 0.30533, 0.25031, 0.15008, 0.243554, 0.173081, 0.10481, 0.111485, 0.116183, 0.179055, 0.179055, 0.18812, 0.216401, 0.219301, 0.219301, 0.222385, 0.264545, 0.275179, 0.366687, 0.25406, 0.182256, 0.257454, 0.264545, 0.271506, 0.275179, 0.271506, 0.356642, 0.433034, 0.4292, 0.42561, 0.359901, 0.36309,…	[78, 79, 117, 143]	0			#VALUE!	#VALUE!
14	15	UPI00000BCCD3 status=activ	([0.022306, 0.009483, 0.006795, 0.007091, 0.005318, 0.006795, 0.005503, 0.004921, 0.006245, 0.005086, 0.005992, 0.005503, 0.005623, 0.004135, 0.002705, 0.00389, 0.003079, 0.003405, 0.00246, 0.002435, 0.001649, 0.001855, 0.002117, 0.002078, 0.002503, 0.002529, 0.00225, 0.002276, 0.003109, 0.003014, 0.004208, 0.00316, 0.00292, 0.002761, 0.0028, 0.004208, 0.004208, 0.003607, 0.004689, 0.006795, 0.00…	[]	0			#VALUE!	#VALUE!
15	16	UPI00000BE992 status=activ	([0.444081, 0.468512, 0.545602, 0.562014, 0.458154, 0.494003, 0.509769, 0.541878, 0.461924, 0.486429, 0.472492, 0.534167, 0.454136, 0.366687, 0.450668, 0.342579, 0.339168, 0.219301, 0.191378, 0.191378, 0.26085, 0.278302, 0.216401, 0.194234, 0.206376, 0.281712, 0.268042, 0.243554, 0.232838, 0.222385, 0.137348, 0.155435, 0.096677, 0.086953, 0.144935, 0.142424, 0.247041, 0.26085, 0.335645, 0.390993,…	[2, 3, 6, 7, 11]	0			#VALUE!	#VALUE!
16	17	UPI000012A6A2 status=activ	([0.206376, 0.137348, 0.173081, 0.058088, 0.079919, 0.085092, 0.037156, 0.019109, 0.021381, 0.027463, 0.020165, 0.022306, 0.024393, 0.024393, 0.014783, 0.013437, 0.010509, 0.009401, 0.009187, 0.008002, 0.008002, 0.01078, 0.013613, 0.015078, 0.03976, 0.038858, 0.029376, 0.050641, 0.129801, 0.170161, 0.118441, 0.196879, 0.225814, 0.225814, 0.155435, 0.236433, 0.173081, 0.225814, 0.247041, 0.229226,…	[57, 111, 113, 114, 115, 116, 117, 118, 119, 120]	0			#VALUE!	#VALUE!
17	18	UPI000016E088 status=activ	([0.257454, 0.298791, 0.200174, 0.25406, 0.284882, 0.301917, 0.356642, 0.278302, 0.328603, 0.26085, 0.318242, 0.275179, 0.191378, 0.167087, 0.196879, 0.196879, 0.129801, 0.137348, 0.173081, 0.209395, 0.209395, 0.206376, 0.216401, 0.232838, 0.216401, 0.225814, 0.17593, 0.098513, 0.134866, 0.118441, 0.182256, 0.15284, 0.132295, 0.209395, 0.118441, 0.125101, 0.147574, 0.219301, 0.122885, 0.078022, 0…	[237, 238, 239, 240, 241, 242]	0			#VALUE!	#VALUE!
18	19	UPI0000179AD2 status=activ	([0.525368, 0.545602, 0.562014, 0.585406, 0.671169, 0.675549, 0.694846, 0.699094, 0.585406, 0.59508, 0.608892, 0.653063, 0.754692, 0.699094, 0.703578, 0.585406, 0.468512, 0.461924, 0.541878, 0.461924, 0.450668, 0.352862, 0.356642, 0.390993, 0.398279, 0.374039, 0.308712, 0.30533, 0.30533, 0.346032, 0.349426, 0.31487, 0.281712, 0.196879, 0.243554, 0.164327, 0.144935, 0.216401, 0.216401, 0.229226, 0…	[0, 1, 2, 3, 4, 5, 6, 7, 8, 9, 10, 11, 12, 13, 14, 15, 18]	(15	0	15)	15	15
19	20	UPI00003B72DC status=activ	([0.003366, 0.004577, 0.004736, 0.00359, 0.00283, 0.002327, 0.00246, 0.001855, 0.002435, 0.002555, 0.002211, 0.002606, 0.002512, 0.003177, 0.002014, 0.00292, 0.001855, 0.002705, 0.002555, 0.002078, 0.003079, 0.003555, 0.003607, 0.002727, 0.0028, 0.004388, 0.00543, 0.004646, 0.006078, 0.006194, 0.007495, 0.014315, 0.017447, 0.009096, 0.009096, 0.020165, 0.021816, 0.023963, 0.025762, 0.06312, 0.134…	[]	0			#VALUE!	#VALUE!
20	21	UPI00003B73ED status=activ	([0.349426, 0.384043, 0.408655, 0.433034, 0.339168, 0.257454, 0.185198, 0.21291, 0.239899, 0.264545, 0.288399, 0.335645, 0.318242, 0.339168, 0.332115, 0.366687, 0.374039, 0.440853, 0.497853, 0.461924, 0.458154, 0.414856, 0.414856, 0.422041, 0.324872, 0.401658, 0.509769, 0.618285, 0.534167, 0.553315, 0.570702, 0.585406, 0.5017, 0.440853, 0.335645, 0.342579, 0.377384, 0.324872, 0.324872, 0.257454, …	[26, 27, 28, 29, 30, 31, 32]	0			#VALUE!	#VALUE!
21	22	UPI00003B73EE status=activ	([0.461924, 0.545602, 0.461924, 0.398279, 0.422041, 0.468512, 0.505461, 0.447574, 0.465241, 0.497853, 0.490133, 0.529623, 0.549308, 0.549308, 0.632174, 0.728858, 0.724957, 0.801317, 0.680603, 0.671169, 0.694846, 0.707965, 0.56648, 0.666105, 0.754692, 0.771762, 0.76285, 0.618285, 0.570702, 0.486429, 0.465241, 0.490133, 0.468512, 0.465241, 0.461924, 0.359901, 0.295083, 0.298791, 0.216401, 0.318242,…	[1, 6, 11, 12, 13, 14, 15, 16, 17, 18, 19, 20, 21, 22, 23, 24, 25, 26, 27, 28]	(17	2	19)	17	17
22	23	UPI00003B74B7 status=activ	([0.387226, 0.271506, 0.206376, 0.271506, 0.321458, 0.370445, 0.414856, 0.4292, 0.356642, 0.346032, 0.359901, 0.308712, 0.311707, 0.311707, 0.308712, 0.209395, 0.147574, 0.139895, 0.111485, 0.125101, 0.196879, 0.191378, 0.288399, 0.288399, 0.271506, 0.191378, 0.191378, 0.185198, 0.203355, 0.284882, 0.324872, 0.321458, 0.380708, 0.278302, 0.257454, 0.232838, 0.222385, 0.21291, 0.308712, 0.328603, …	[212, 214, 215, 216, 217, 218]	0			#VALUE!	#VALUE!
23	24	UPI00003B76D6 status=activ	([0.618285, 0.517562, 0.534167, 0.465241, 0.461924, 0.390993, 0.418646, 0.447574, 0.36309, 0.387226, 0.408655, 0.422041, 0.342579, 0.328603, 0.384043, 0.36309, 0.42561, 0.370445, 0.324872, 0.30533, 0.31487, 0.236433, 0.295083, 0.298791, 0.356642, 0.36309, 0.342579, 0.271506, 0.25406, 0.346032, 0.370445, 0.370445, 0.374039, 0.418646, 0.436924, 0.433034, 0.454136, 0.454136, 0.51388, 0.553315, 0.557…	[0, 1, 2, 38, 39, 40, 41, 42, 43, 44, 47, 48, 49, 50, 51, 52, 53]	(6	3	9)	6	6
24	25	UPI00003B7C99 status=activ	([0.200174, 0.264545, 0.318242, 0.377384, 0.418646, 0.458154, 0.356642, 0.271506, 0.257454, 0.291804, 0.275179, 0.332115, 0.36309, 0.25406, 0.225814, 0.209395, 0.164327, 0.182256, 0.25031, 0.332115, 0.298791, 0.185198, 0.18812, 0.120615, 0.086953, 0.038858, 0.038042, 0.055536, 0.06312, 0.043307, 0.043307, 0.044297, 0.038858, 0.043307, 0.043307, 0.064632, 0.035586, 0.049374, 0.046336, 0.050641, 0.…	[]	0			#VALUE!	#VALUE!
25	26	UPI00003B7D1E status=activ	([0.661982, 0.685117, 0.716283, 0.733139, 0.632174, 0.642678, 0.680603, 0.685117, 0.613573, 0.585406, 0.618285, 0.553315, 0.608892, 0.570702, 0.562014, 0.461924, 0.465241, 0.476583, 0.468512, 0.394753, 0.342579, 0.40511, 0.324872, 0.321458, 0.321458, 0.394753, 0.40511, 0.390993, 0.408655, 0.440853, 0.398279, 0.359901, 0.359901, 0.321458, 0.349426, 0.349426, 0.436924, 0.422041, 0.422041, 0.418646,…	[0, 1, 2, 3, 4, 5, 6, 7, 8, 9, 10, 11, 12, 13, 14, 43, 44, 45, 46, 47, 48, 52, 53, 54, 55, 56, 61, 86, 112, 113, 114, 115, 116, 117, 118, 119, 120, 121, 122, 123, 124, 125, 126, 127]	(15	28	43)	15	15
26	27	UPI00003B7D20 status=activ	([0.167087, 0.200174, 0.247041, 0.120615, 0.167087, 0.139895, 0.116183, 0.155435, 0.200174, 0.229226, 0.247041, 0.203355, 0.142424, 0.206376, 0.164327, 0.137348, 0.066181, 0.096677, 0.076542, 0.06312, 0.106997, 0.219301, 0.239899, 0.247041, 0.36309, 0.366687, 0.41194, 0.465241, 0.433034, 0.394753, 0.370445, 0.356642, 0.401658, 0.465241, 0.414856, 0.476583, 0.570702, 0.846163], '')	[36, 37]	0			#VALUE!	#VALUE!
27	28	UPI00003B7EBD status=activ	([0.661982, 0.712013, 0.759478, 0.791621, 0.707965, 0.767246, 0.775545, 0.648219, 0.685117, 0.666105, 0.699094, 0.699094, 0.653063, 0.642678, 0.666105, 0.759478, 0.750527, 0.728858, 0.745909, 0.712013, 0.720929, 0.675549, 0.680603, 0.680603, 0.680603, 0.724957, 0.716283, 0.716283, 0.834292, 0.846163, 0.868118, 0.788093, 0.805026, 0.76285, 0.750527, 0.716283, 0.733139, 0.720929, 0.685117, 0.642678…	[0, 1, 2, 3, 4, 5, 6, 7, 8, 9, 10, 11, 12, 13, 14, 15, 16, 17, 18, 19, 20, 21, 22, 23, 24, 25, 26, 27, 28, 29, 30, 31, 32, 33, 34, 35, 36, 37, 38, 39, 40, 41, 42, 43]	(43	0	43)	43	43
28	29	UPI00003D8B19 status=activ	([0.179055, 0.111485, 0.142424, 0.203355, 0.132295, 0.158265, 0.142424, 0.206376, 0.164327, 0.196879, 0.239899, 0.275179, 0.17593, 0.179055, 0.139895, 0.132295, 0.219301, 0.182256, 0.222385, 0.243554, 0.243554, 0.257454, 0.30533, 0.278302, 0.164327, 0.264545, 0.275179, 0.236433, 0.203355, 0.268042, 0.25406, 0.147574, 0.129801, 0.147574, 0.182256, 0.206376, 0.173081, 0.164327, 0.139895, 0.139895, …	[]	0			#VALUE!	#VALUE!
29	30	UPI00003D8B6B status=activ	([0.013265, 0.014783, 0.010509, 0.009187, 0.007555, 0.008409, 0.007177, 0.006619, 0.005872, 0.006142, 0.005623, 0.005872, 0.006533, 0.004775, 0.005011, 0.007031, 0.007091, 0.007177, 0.006988, 0.00558, 0.008409, 0.008723, 0.008804, 0.013016, 0.011903, 0.023087, 0.029376, 0.028695, 0.038042, 0.086953, 0.137348, 0.219301, 0.17593, 0.182256, 0.179055, 0.229226, 0.191378, 0.288399, 0.18812, 0.222385, …	[153, 154, 423, 426, 715, 716, 717, 718, 719, 720, 722, 723, 724, 725, 726, 727, 728, 729, 730, 1054, 1055, 1056, 1057]	(8	10	18)	8	8
30	31	UPI00003D8B84 status=activ	([0.490133, 0.398279, 0.288399, 0.196879, 0.21291, 0.206376, 0.222385, 0.239899, 0.268042, 0.206376, 0.222385, 0.284882, 0.200174, 0.194234, 0.129801, 0.109221, 0.049374, 0.088832, 0.094817, 0.050641, 0.035586, 0.035586, 0.060549, 0.059222, 0.059222, 0.038858, 0.043307, 0.038858, 0.044297, 0.051831, 0.0704, 0.083462, 0.0704, 0.102787, 0.060549, 0.044297, 0.06184, 0.134866, 0.079919, 0.045352, 0.0…	[]	0			#VALUE!	#VALUE!
31	32	UPI00003D8B8A status=activ	([0.102787, 0.137348, 0.179055, 0.118441, 0.120615, 0.071867, 0.045352, 0.032017, 0.023963, 0.017138, 0.018787, 0.022306, 0.016021, 0.026892, 0.017138, 0.01078, 0.015694, 0.015344, 0.016826, 0.011342, 0.011342, 0.014783, 0.016257, 0.018415, 0.0198, 0.024393, 0.030003, 0.055536, 0.092881, 0.086953, 0.106997, 0.102787, 0.106997, 0.10481, 0.106997, 0.132295, 0.196879, 0.225814, 0.200174, 0.200174, 0…	[79, 81, 82, 84, 85, 86, 145, 160]	0			#VALUE!	#VALUE!
32	33	UPI00003D8B9F status=activ	([0.020876, 0.035586, 0.040537, 0.059222, 0.040537, 0.056825, 0.059222, 0.06312, 0.102787, 0.076542, 0.100716, 0.100716, 0.100716, 0.132295, 0.11371, 0.182256, 0.179055, 0.25406, 0.328603, 0.324872, 0.36309, 0.436924, 0.444081, 0.41194, 0.422041, 0.505461, 0.549308, 0.604312, 0.608892, 0.58069, 0.585406, 0.541878, 0.541878, 0.534167, 0.5017, 0.454136, 0.436924, 0.440853, 0.454136, 0.461924, 0.557…	[25, 26, 27, 28, 29, 30, 31, 32, 33, 34, 40, 41, 44, 45, 75, 76, 77, 78, 79, 94, 117, 125, 129, 130, 157, 158, 159, 160, 161, 162, 163, 195, 196, 197, 198, 199, 200, 201, 202, 203, 204]	(9	0	9)	9	9
33	34	UPI00003D8C28 status=activ	([0.278302, 0.321458, 0.370445, 0.257454, 0.332115, 0.36309, 0.380708, 0.291804, 0.324872, 0.374039, 0.408655, 0.377384, 0.298791, 0.26085, 0.275179, 0.182256, 0.161087, 0.236433, 0.295083, 0.295083, 0.295083, 0.275179, 0.291804, 0.278302, 0.281712, 0.222385, 0.216401, 0.147574, 0.247041, 0.243554, 0.139895, 0.132295, 0.194234, 0.281712, 0.384043, 0.370445, 0.356642, 0.288399, 0.291804, 0.25406, …	[152]	0			#VALUE!	#VALUE!
34	35	UPI00003D8D2F status=activ	([0.028695, 0.045352, 0.096677, 0.142424, 0.086953, 0.11371, 0.155435, 0.10481, 0.139895, 0.164327, 0.203355, 0.247041, 0.257454, 0.257454, 0.321458, 0.229226, 0.318242, 0.359901, 0.41194, 0.461924, 0.461924, 0.549308, 0.549308, 0.509769, 0.509769, 0.63748, 0.59508, 0.59014, 0.59917, 0.476583, 0.387226, 0.257454, 0.284882, 0.288399, 0.200174, 0.239899, 0.25406, 0.158265, 0.147574, 0.10481, 0.1161…	[21, 22, 23, 24, 25, 26, 27, 28, 441, 442, 445, 446, 447, 448, 449, 450, 451, 452, 453, 454, 455, 456, 457, 458]	(13	10	23)	13	13
35	36	UPI00003D8D6D status=activ	([0.098513, 0.15008, 0.18812, 0.122885, 0.081712, 0.102787, 0.137348, 0.161087, 0.122885, 0.161087, 0.206376, 0.191378, 0.196879, 0.200174, 0.257454, 0.239899, 0.31487, 0.318242, 0.321458, 0.281712, 0.284882, 0.359901, 0.356642, 0.36309, 0.346032, 0.436924, 0.472492, 0.468512, 0.380708, 0.42561, 0.42561, 0.328603, 0.398279, 0.291804, 0.281712, 0.281712, 0.36309, 0.30533, 0.295083, 0.268042, 0.314…	[214, 215, 216, 217, 219, 293, 294, 295, 296, 297, 300, 306, 307, 308, 310, 311, 324, 325, 326, 329, 330, 331, 334]	(4	5	9)	4	4
36	37	UPI00003D8E65 status=activ	([0.194234, 0.236433, 0.137348, 0.194234, 0.139895, 0.167087, 0.109221, 0.134866, 0.100716, 0.069024, 0.092881, 0.096677, 0.10481, 0.054297, 0.054297, 0.055536, 0.11371, 0.116183, 0.139895, 0.079919, 0.071867, 0.03976, 0.03976, 0.079919, 0.040537, 0.064632, 0.066181, 0.116183, 0.066181, 0.11371, 0.15284, 0.147574, 0.200174, 0.25406, 0.346032, 0.257454, 0.257454, 0.25031, 0.158265, 0.079919, 0.092…	[]	0			#VALUE!	#VALUE!
37	38	UPI00003D8ED7 status=activ	([0.139895, 0.096677, 0.058088, 0.090864, 0.129801, 0.158265, 0.182256, 0.21291, 0.155435, 0.179055, 0.203355, 0.243554, 0.196879, 0.200174, 0.236433, 0.26085, 0.173081, 0.173081, 0.257454, 0.284882, 0.349426, 0.31487, 0.401658, 0.418646, 0.321458, 0.31487, 0.284882, 0.225814, 0.232838, 0.318242, 0.21291, 0.229226, 0.196879, 0.15284, 0.139895, 0.132295, 0.129801, 0.170161, 0.17593, 0.147574, 0.14…	[]	0			#VALUE!	#VALUE!
38	39	UPI00003D8F7B status=activ	([0.008409, 0.00558, 0.007422, 0.009483, 0.014075, 0.013265, 0.012491, 0.017447, 0.011669, 0.011903, 0.009096, 0.011342, 0.008276, 0.008525, 0.008804, 0.008409, 0.007555, 0.010672, 0.006894, 0.006374, 0.009977, 0.008075, 0.009187, 0.009483, 0.009728, 0.006482, 0.005992, 0.007031, 0.007091, 0.007177, 0.005932, 0.007315, 0.008409, 0.008002, 0.008075, 0.013265, 0.009294, 0.006533, 0.007645, 0.01227,…	[116, 117, 118, 119, 120, 122, 123]	0			#VALUE!	#VALUE!
39	40	UPI00003D8FEE status=activ	([0.096677, 0.102787, 0.0704, 0.118441, 0.15284, 0.10481, 0.132295, 0.161087, 0.118441, 0.094817, 0.116183, 0.139895, 0.118441, 0.173081, 0.25406, 0.366687, 0.390993, 0.301917, 0.257454, 0.247041, 0.18812, 0.275179, 0.308712, 0.380708, 0.366687, 0.380708, 0.436924, 0.356642, 0.374039, 0.461924, 0.509769, 0.509769, 0.42561, 0.472492, 0.483068, 0.51388, 0.505461, 0.509769, 0.486429, 0.436924, 0.349…	[30, 31, 35, 36, 37]	0			#VALUE!	#VALUE!
40	41	UPI00003D907A status=activ	([0.42561, 0.476583, 0.517562, 0.545602, 0.422041, 0.318242, 0.278302, 0.239899, 0.271506, 0.268042, 0.295083, 0.324872, 0.332115, 0.332115, 0.328603, 0.328603, 0.359901, 0.291804, 0.236433, 0.264545, 0.264545, 0.243554, 0.209395, 0.206376, 0.209395, 0.232838, 0.335645, 0.390993, 0.447574, 0.454136, 0.480142, 0.483068, 0.486429, 0.394753, 0.394753, 0.5017, 0.517562, 0.444081, 0.529623, 0.56648, 0…	[2, 3, 35, 36, 38, 39, 40, 41, 42, 127, 128, 129, 130, 134, 135, 136, 137, 138, 139, 140]	(6	13	19)	6	6
41	42	UPI00003D90A3 status=activ	([0.102787, 0.191378, 0.25031, 0.321458, 0.346032, 0.36309, 0.384043, 0.308712, 0.216401, 0.268042, 0.30533, 0.308712, 0.298791, 0.209395, 0.219301, 0.158265, 0.18812, 0.182256, 0.26085, 0.295083, 0.243554, 0.328603, 0.288399, 0.194234, 0.182256, 0.158265, 0.142424, 0.076542, 0.120615, 0.17593, 0.086953, 0.092881, 0.074921, 0.044297, 0.079919, 0.067594, 0.100716, 0.096677, 0.096677, 0.094817, 0.0…	[]	0			#VALUE!	#VALUE!
42	43	UPI00003D920C status=activ	([0.003341, 0.004775, 0.003177, 0.00246, 0.003671, 0.00292, 0.00243, 0.002035, 0.002623, 0.00359, 0.003079, 0.003757, 0.003109, 0.003366, 0.003671, 0.002503, 0.003461, 0.003478, 0.002366, 0.001391, 0.00155, 0.000906, 0.000498, 0.000498, 0.000876, 0.000876, 0.001434, 0.001748, 0.001602, 0.001159, 0.000507, 0.000704, 0.000326, 0.000206, 0.000236, 0.000442, 0.000747, 0.000936, 0.001434, 0.001434, 0.…	[]	0			#VALUE!	#VALUE!
43	44	UPI00003D924B status=activ	([0.257454, 0.158265, 0.21291, 0.25031, 0.308712, 0.339168, 0.370445, 0.387226, 0.377384, 0.394753, 0.332115, 0.356642, 0.281712, 0.25031, 0.236433, 0.257454, 0.216401, 0.298791, 0.380708, 0.380708, 0.384043, 0.318242, 0.377384, 0.366687, 0.366687, 0.359901, 0.278302, 0.275179, 0.281712, 0.229226, 0.243554, 0.298791, 0.298791, 0.380708, 0.408655, 0.40511, 0.5017, 0.534167, 0.436924, 0.454136, 0.4…	[36, 37, 77]	0			#VALUE!	#VALUE!
44	45	UPI00003D92D0 status=activ	([0.002435, 0.001808, 0.002606, 0.003512, 0.004483, 0.003341, 0.004315, 0.003924, 0.003671, 0.004431, 0.003757, 0.003212, 0.004483, 0.004414, 0.006374, 0.008895, 0.009865, 0.006374, 0.006142, 0.006701, 0.00558, 0.005734, 0.008276, 0.005932, 0.006142, 0.004388, 0.006619, 0.004689, 0.004736, 0.004431, 0.004414, 0.006894, 0.006894, 0.005623, 0.005623, 0.005623, 0.005734, 0.005734, 0.008276, 0.007259…	[]	0			#VALUE!	#VALUE!
45	46	UPI00003D9301 status=activ	([0.001936, 0.00292, 0.002078, 0.001499, 0.002435, 0.003109, 0.003177, 0.002482, 0.001967, 0.001597, 0.001335, 0.001211, 0.001267, 0.000661, 0.000704, 0.000708, 0.000318, 0.000386, 0.000391, 0.000301, 0.000228, 0.000266, 0.000275, 0.000249, 0.000477, 0.000468, 0.00055, 0.000558, 0.000558, 0.001048, 0.001687, 0.001675, 0.00243, 0.001499, 0.002117, 0.002078, 0.003053, 0.003298, 0.003246, 0.003924, …	[229]	0			#VALUE!	#VALUE!
46	47	UPI00003D9351 status=activ	([0.222385, 0.271506, 0.301917, 0.25406, 0.15008, 0.139895, 0.167087, 0.118441, 0.102787, 0.122885, 0.144935, 0.106997, 0.106997, 0.106997, 0.111485, 0.05306, 0.098513, 0.094817, 0.102787, 0.079919, 0.079919, 0.040537, 0.021816, 0.022306, 0.016826, 0.016826, 0.011342, 0.008525, 0.008002, 0.007177, 0.007177, 0.005223, 0.006078, 0.006795, 0.005872, 0.005086, 0.00515, 0.005623, 0.008002, 0.005503, 0…	[70, 71]	0			#VALUE!	#VALUE!
47	48	UPI00003D9365 status=activ	([0.118441, 0.167087, 0.118441, 0.15284, 0.191378, 0.247041, 0.15284, 0.200174, 0.144935, 0.173081, 0.209395, 0.203355, 0.191378, 0.26085, 0.225814, 0.147574, 0.144935, 0.15008, 0.225814, 0.318242, 0.318242, 0.30533, 0.225814, 0.295083, 0.291804, 0.298791, 0.191378, 0.291804, 0.288399, 0.284882, 0.295083, 0.291804, 0.335645, 0.25031, 0.281712, 0.236433, 0.328603, 0.324872, 0.21291, 0.15284, 0.147…	[]	0			#VALUE!	#VALUE!
48	49	UPI00003D9498 status=activ	([0.020165, 0.023087, 0.038042, 0.041405, 0.031287, 0.048328, 0.064632, 0.090864, 0.120615, 0.083462, 0.109221, 0.090864, 0.144935, 0.132295, 0.083462, 0.155435, 0.219301, 0.147574, 0.137348, 0.21291, 0.21291, 0.311707, 0.339168, 0.243554, 0.284882, 0.349426, 0.257454, 0.26085, 0.164327, 0.106997, 0.182256, 0.118441, 0.170161, 0.167087, 0.243554, 0.222385, 0.196879, 0.125101, 0.179055, 0.18812, 0…	[]	0			#VALUE!	#VALUE!
49	50	UPI00003D94A8 status=activ	([0.092881, 0.049374, 0.083462, 0.118441, 0.142424, 0.090864, 0.058088, 0.051831, 0.069024, 0.098513, 0.122885, 0.086953, 0.088832, 0.078022, 0.074921, 0.134866, 0.15284, 0.073402, 0.120615, 0.209395, 0.137348, 0.109221, 0.170161, 0.137348, 0.125101, 0.129801, 0.21291, 0.311707, 0.370445, 0.278302, 0.173081, 0.100716, 0.17593, 0.185198, 0.291804, 0.30533, 0.191378, 0.122885, 0.18812, 0.21291, 0.1…	[168, 169, 170, 171, 172, 173, 174, 175, 176, 177, 261, 262, 263, 264, 265, 266, 276, 277, 280, 281, 286, 287, 288, 289, 290, 291, 351, 352, 353, 354, 361, 362]	(9	0	9)	9	9
50	51	UPI00003D94EA status=activ	([0.048328, 0.0704, 0.051831, 0.034068, 0.054297, 0.069024, 0.092881, 0.11371, 0.088832, 0.088832, 0.088832, 0.081712, 0.083462, 0.0704, 0.106997, 0.144935, 0.209395, 0.203355, 0.134866, 0.137348, 0.122885, 0.11371, 0.11371, 0.111485, 0.074921, 0.066181, 0.076542, 0.073402, 0.076542, 0.118441, 0.164327, 0.116183, 0.059222, 0.092881, 0.098513, 0.098513, 0.081712, 0.032677, 0.032677, 0.06312, 0.025…	[]	0			#VALUE!	#VALUE!
51	52	UPI00003D954E status=activ	([0.134866, 0.076542, 0.10481, 0.083462, 0.116183, 0.144935, 0.185198, 0.209395, 0.236433, 0.271506, 0.288399, 0.332115, 0.342579, 0.328603, 0.398279, 0.387226, 0.370445, 0.374039, 0.422041, 0.436924, 0.433034, 0.342579, 0.422041, 0.4292, 0.5017, 0.418646, 0.41194, 0.41194, 0.444081, 0.436924, 0.42561, 0.40511, 0.398279, 0.390993, 0.394753, 0.387226, 0.4292, 0.5017, 0.490133, 0.553315, 0.541878, …	[24, 37, 39, 40, 41, 42, 43, 44, 45, 46, 47, 48, 49, 50, 116]	(11	2	13)	11	11
52	53	UPI00003D958B status=activ	([0.17593, 0.098513, 0.05306, 0.076542, 0.111485, 0.058088, 0.079919, 0.06312, 0.045352, 0.060549, 0.079919, 0.066181, 0.055536, 0.071867, 0.118441, 0.064632, 0.120615, 0.11371, 0.116183, 0.194234, 0.137348, 0.094817, 0.109221, 0.125101, 0.083462, 0.078022, 0.17593, 0.167087, 0.229226, 0.311707, 0.308712, 0.295083, 0.36309, 0.359901, 0.278302, 0.194234, 0.281712, 0.271506, 0.203355, 0.216401, 0.1…	[]	0			#VALUE!	#VALUE!
53	54	UPI00003D95E7 status=activ	([0.529623, 0.414856, 0.440853, 0.486429, 0.468512, 0.486429, 0.505461, 0.521092, 0.534167, 0.458154, 0.447574, 0.51388, 0.549308, 0.461924, 0.461924, 0.541878, 0.538167, 0.458154, 0.468512, 0.494003, 0.51388, 0.494003, 0.509769, 0.529623, 0.51388, 0.458154, 0.465241, 0.465241, 0.440853, 0.370445, 0.454136, 0.486429, 0.422041, 0.422041, 0.5017, 0.444081, 0.384043, 0.380708, 0.450668, 0.36309, 0.3…	[0, 6, 7, 8, 11, 12, 15, 16, 20, 22, 23, 24, 34, 57, 60]	(2	1	3)	2	2
54	55	UPI00003D96E8 status=activ	([0.25031, 0.346032, 0.401658, 0.454136, 0.42561, 0.458154, 0.494003, 0.51388, 0.450668, 0.374039, 0.30533, 0.335645, 0.321458, 0.394753, 0.298791, 0.298791, 0.321458, 0.321458, 0.321458, 0.225814, 0.225814, 0.31487, 0.318242, 0.301917, 0.321458, 0.271506, 0.185198, 0.111485, 0.109221, 0.155435, 0.243554, 0.342579, 0.271506, 0.179055, 0.225814, 0.229226, 0.311707, 0.301917, 0.298791, 0.18812, 0.2…	[7, 200, 201, 202, 203, 204, 211, 212, 304, 305, 306, 307, 308, 309, 310, 311, 341]	(7	8	15)	7	7
55	56	UPI00003D9704 status=activ	([0.10481, 0.164327, 0.088832, 0.137348, 0.081712, 0.050641, 0.069024, 0.088832, 0.11371, 0.155435, 0.209395, 0.268042, 0.196879, 0.122885, 0.118441, 0.206376, 0.200174, 0.281712, 0.284882, 0.288399, 0.301917, 0.173081, 0.170161, 0.271506, 0.264545, 0.264545, 0.257454, 0.222385, 0.229226, 0.191378, 0.191378, 0.170161, 0.125101, 0.182256, 0.173081, 0.179055, 0.100716, 0.182256, 0.182256, 0.167087,…	[150]	0			#VALUE!	#VALUE!
56	57	UPI00003D9753 status=activ	([0.15284, 0.191378, 0.239899, 0.295083, 0.31487, 0.30533, 0.25406, 0.298791, 0.232838, 0.275179, 0.264545, 0.219301, 0.17593, 0.179055, 0.200174, 0.196879, 0.196879, 0.222385, 0.257454, 0.21291, 0.236433, 0.236433, 0.239899, 0.25406, 0.147574, 0.167087, 0.200174, 0.271506, 0.225814, 0.216401, 0.147574, 0.170161, 0.25406, 0.346032, 0.257454, 0.167087, 0.26085, 0.257454, 0.164327, 0.158265, 0.1790…	[]	0			#VALUE!	#VALUE!
57	58	UPI00003D9756 status=activ	([0.040537, 0.040537, 0.073402, 0.034068, 0.023963, 0.023963, 0.038858, 0.060549, 0.059222, 0.079919, 0.096677, 0.067594, 0.055536, 0.032017, 0.037156, 0.0704, 0.132295, 0.109221, 0.102787, 0.111485, 0.134866, 0.073402, 0.074921, 0.036378, 0.048328, 0.086953, 0.125101, 0.116183, 0.100716, 0.125101, 0.0704, 0.042364, 0.046336, 0.044297, 0.076542, 0.069024, 0.038858, 0.03976, 0.079919, 0.066181, 0.…	[]	0			#VALUE!	#VALUE!
58	59	UPI00003D9849 status=activ	([0.335645, 0.209395, 0.25406, 0.30533, 0.203355, 0.25406, 0.229226, 0.219301, 0.264545, 0.288399, 0.21291, 0.284882, 0.173081, 0.106997, 0.109221, 0.054297, 0.045352, 0.042364, 0.028695, 0.050641, 0.049374, 0.027463, 0.055536, 0.054297, 0.049374, 0.098513, 0.050641, 0.054297, 0.032017, 0.032677, 0.018787, 0.026338, 0.024826, 0.054297, 0.047319, 0.045352, 0.102787, 0.055536, 0.036378, 0.047319, 0…	[209, 210, 211, 212, 213, 214, 215, 216, 217, 218, 219, 249, 250, 251, 252, 253]	(10	0	10)	10	10
59	60	UPI00003D984F status=activ	([0.342579, 0.384043, 0.42561, 0.318242, 0.370445, 0.384043, 0.298791, 0.328603, 0.278302, 0.298791, 0.311707, 0.352862, 0.268042, 0.268042, 0.232838, 0.236433, 0.243554, 0.164327, 0.26085, 0.225814, 0.147574, 0.129801, 0.139895, 0.083462, 0.096677, 0.081712, 0.100716, 0.155435, 0.106997, 0.155435, 0.158265, 0.182256, 0.11371, 0.11371, 0.144935, 0.185198, 0.111485, 0.100716, 0.170161, 0.164327, 0…	[]	0			#VALUE!	#VALUE!
60	61	UPI00003D9854 status=activ	([0.387226, 0.236433, 0.164327, 0.209395, 0.25031, 0.164327, 0.120615, 0.15008, 0.092881, 0.109221, 0.15008, 0.18812, 0.18812, 0.191378, 0.144935, 0.073402, 0.120615, 0.079919, 0.06184, 0.109221, 0.106997, 0.081712, 0.079919, 0.127496, 0.132295, 0.147574, 0.247041, 0.239899, 0.142424, 0.243554, 0.170161, 0.161087, 0.129801, 0.134866, 0.071867, 0.067594, 0.067594, 0.074921, 0.116183, 0.096677, 0.0…	[]	0			#VALUE!	#VALUE!
61	62	UPI00003D98B2 status=activ	([0.090864, 0.088832, 0.06184, 0.066181, 0.044297, 0.048328, 0.033407, 0.021381, 0.023534, 0.020165, 0.021816, 0.022667, 0.015694, 0.013613, 0.009483, 0.009483, 0.015344, 0.01078, 0.013821, 0.016826, 0.015694, 0.013437, 0.016257, 0.023534, 0.027463, 0.046336, 0.054297, 0.102787, 0.15284, 0.11371, 0.10481, 0.134866, 0.158265, 0.222385, 0.219301, 0.30533, 0.200174, 0.142424, 0.173081, 0.164327, 0.2…	[73, 74, 75, 76]	0			#VALUE!	#VALUE!
62	63	UPI00003D98D2 status=activ	([0.521092, 0.401658, 0.450668, 0.483068, 0.390993, 0.387226, 0.321458, 0.346032, 0.384043, 0.440853, 0.472492, 0.42561, 0.390993, 0.394753, 0.414856, 0.366687, 0.380708, 0.377384, 0.387226, 0.36309, 0.295083, 0.366687, 0.36309, 0.328603, 0.247041, 0.332115, 0.366687, 0.414856, 0.335645, 0.332115, 0.281712, 0.194234, 0.268042, 0.291804, 0.288399, 0.271506, 0.346032, 0.321458, 0.321458, 0.229226, …	[0, 58, 60, 61, 62, 63, 64, 65, 66, 67, 68, 69, 70, 71, 72, 73, 74, 75, 76, 77, 78, 79, 87, 88, 89, 90, 91, 92, 93, 94, 95, 96, 97, 98, 99]	(19	2	21)	19	19
63	64	UPI00003D997B status=activ	([0.179055, 0.26085, 0.243554, 0.164327, 0.164327, 0.236433, 0.232838, 0.185198, 0.232838, 0.229226, 0.18812, 0.222385, 0.167087, 0.26085, 0.179055, 0.10481, 0.111485, 0.06184, 0.066181, 0.040537, 0.03976, 0.083462, 0.076542, 0.092881, 0.142424, 0.158265, 0.134866, 0.098513, 0.088832, 0.076542, 0.050641, 0.045352, 0.024826, 0.044297, 0.036378, 0.078022, 0.088832, 0.098513, 0.179055, 0.173081, 0.2…	[52, 53, 54, 55, 56, 57, 60]	0			#VALUE!	#VALUE!
64	65	UPI00003D997D status=activ	([0.200174, 0.144935, 0.203355, 0.232838, 0.182256, 0.222385, 0.25406, 0.243554, 0.229226, 0.25406, 0.278302, 0.308712, 0.342579, 0.342579, 0.422041, 0.377384, 0.239899, 0.239899, 0.239899, 0.236433, 0.30533, 0.359901, 0.436924, 0.42561, 0.346032, 0.41194, 0.374039, 0.390993, 0.342579, 0.311707, 0.321458, 0.288399, 0.209395, 0.15284, 0.122885, 0.129801, 0.167087, 0.271506, 0.170161, 0.170161, 0.1…	[132, 167, 168, 169, 174, 175, 176, 177, 192, 240]	0			#VALUE!	#VALUE!
65	66	UPI00003D998C status=activ	([0.819762, 0.827927, 0.613573, 0.63748, 0.59917, 0.680603, 0.541878, 0.59014, 0.63748, 0.541878, 0.570702, 0.529623, 0.517562, 0.4292, 0.370445, 0.229226, 0.236433, 0.25406, 0.25406, 0.161087, 0.10481, 0.137348, 0.15284, 0.17593, 0.18812, 0.225814, 0.206376, 0.219301, 0.179055, 0.096677, 0.161087, 0.155435, 0.147574, 0.167087, 0.167087, 0.164327, 0.284882, 0.281712, 0.25031, 0.219301, 0.308712, …	[0, 1, 2, 3, 4, 5, 6, 7, 8, 9, 10, 11, 12, 66, 67, 68, 69, 70, 71, 72, 73, 74, 75, 76, 77, 78, 79, 80]	(14	13	27)	14	14
66	67	UPI00003D9A8D status=activ	([0.05306, 0.079919, 0.116183, 0.078022, 0.079919, 0.106997, 0.069024, 0.098513, 0.098513, 0.129801, 0.155435, 0.196879, 0.239899, 0.335645, 0.422041, 0.324872, 0.236433, 0.127496, 0.109221, 0.173081, 0.170161, 0.182256, 0.122885, 0.125101, 0.18812, 0.191378, 0.203355, 0.298791, 0.291804, 0.346032, 0.339168, 0.268042, 0.268042, 0.25406, 0.18812, 0.191378, 0.243554, 0.247041, 0.359901, 0.40511, 0.…	[119, 120, 121, 122, 123, 124, 125, 126, 127, 128, 129, 130, 131, 132, 133, 134, 135, 136, 137]	(18	0	18)	18	18
67	68	UPI00003D9AEC status=activ	([0.004431, 0.006142, 0.003757, 0.004775, 0.00359, 0.003757, 0.003727, 0.003079, 0.003804, 0.004483, 0.003997, 0.003461, 0.002396, 0.001786, 0.002078, 0.002529, 0.002366, 0.002349, 0.00246, 0.001499, 0.001872, 0.001936, 0.001391, 0.002327, 0.001541, 0.00243, 0.001872, 0.001533, 0.001541, 0.001481, 0.00155, 0.002349, 0.003366, 0.004577, 0.006482, 0.009728, 0.007315, 0.008895, 0.008723, 0.00777, 0.…	[]	0			#VALUE!	#VALUE!
68	69	UPI00004520ED status=activ	([0.004483, 0.006567, 0.009294, 0.006795, 0.005378, 0.006988, 0.005249, 0.006795, 0.008624, 0.009977, 0.011903, 0.009294, 0.009401, 0.007315, 0.006619, 0.005623, 0.003924, 0.003924, 0.004611, 0.004577, 0.004899, 0.004921, 0.003555, 0.002512, 0.003607, 0.005011, 0.004976, 0.005872, 0.005872, 0.004208, 0.004208, 0.004247, 0.005223, 0.004976, 0.006482, 0.008895, 0.006988, 0.011342, 0.011342, 0.01569…	[]	0			#VALUE!	#VALUE!
69	70	UPI00004E17AE status=activ	([0.132295, 0.164327, 0.225814, 0.301917, 0.281712, 0.301917, 0.321458, 0.25031, 0.275179, 0.209395, 0.239899, 0.291804, 0.243554, 0.155435, 0.155435, 0.15284, 0.100716, 0.109221, 0.132295, 0.219301, 0.164327, 0.229226, 0.203355, 0.185198, 0.161087, 0.129801, 0.155435, 0.161087, 0.179055, 0.106997, 0.109221, 0.10481, 0.058088, 0.100716, 0.17593, 0.15284, 0.182256, 0.185198, 0.179055, 0.100716, 0.…	[132, 142, 143, 144, 145]	0			#VALUE!	#VALUE!
70	71	UPI00004E17AF status=activ	([0.209395, 0.102787, 0.15284, 0.203355, 0.229226, 0.225814, 0.271506, 0.179055, 0.21291, 0.21291, 0.209395, 0.25031, 0.191378, 0.21291, 0.291804, 0.308712, 0.219301, 0.295083, 0.380708, 0.339168, 0.268042, 0.30533, 0.422041, 0.380708, 0.284882, 0.264545, 0.291804, 0.196879, 0.311707, 0.318242, 0.342579, 0.377384, 0.281712, 0.346032, 0.25031, 0.225814, 0.229226, 0.308712, 0.229226, 0.232838, 0.26…	[]	0			#VALUE!	#VALUE!
71	72	UPI00004E17B1 status=activ	([0.232838, 0.106997, 0.142424, 0.142424, 0.073402, 0.102787, 0.10481, 0.0704, 0.088832, 0.120615, 0.081712, 0.10481, 0.06184, 0.118441, 0.054297, 0.109221, 0.118441, 0.109221, 0.191378, 0.109221, 0.069024, 0.054297, 0.06312, 0.035586, 0.042364, 0.10481, 0.098513, 0.120615, 0.132295, 0.134866, 0.125101, 0.209395, 0.219301, 0.222385, 0.139895, 0.243554, 0.129801, 0.069024, 0.056825, 0.051831, 0.05…	[219, 220]	0			#VALUE!	#VALUE!
72	73	UPI00004EC46F status=activ	([0.028695, 0.032677, 0.021816, 0.013613, 0.01078, 0.014315, 0.016257, 0.014586, 0.018787, 0.029376, 0.021816, 0.017138, 0.011669, 0.018415, 0.016021, 0.020165, 0.038858, 0.069024, 0.11371, 0.173081, 0.147574, 0.147574, 0.170161, 0.243554, 0.356642, 0.377384, 0.380708, 0.377384, 0.461924, 0.465241, 0.346032, 0.436924, 0.541878, 0.517562, 0.401658, 0.447574, 0.450668, 0.387226, 0.384043, 0.380708,…	[32, 33]	0			#VALUE!	#VALUE!
73	74	UPI000050D8FE status=activ	([0.116183, 0.155435, 0.216401, 0.295083, 0.229226, 0.161087, 0.102787, 0.10481, 0.142424, 0.17593, 0.109221, 0.142424, 0.120615, 0.059222, 0.058088, 0.059222, 0.049374, 0.038042, 0.037156, 0.041405, 0.048328, 0.085092, 0.085092, 0.085092, 0.085092, 0.106997, 0.098513, 0.11371, 0.134866, 0.125101, 0.069024, 0.134866, 0.158265, 0.092881, 0.167087, 0.247041, 0.264545, 0.232838, 0.318242, 0.339168, …	[]	0			#VALUE!	#VALUE!
74	75	UPI00005FE89E status=activ	([0.038858, 0.026892, 0.028107, 0.024393, 0.035586, 0.047319, 0.047319, 0.064632, 0.064632, 0.047319, 0.064632, 0.045352, 0.055536, 0.03976, 0.069024, 0.069024, 0.116183, 0.139895, 0.155435, 0.125101, 0.129801, 0.200174, 0.275179, 0.311707, 0.335645, 0.349426, 0.374039, 0.401658, 0.414856, 0.342579, 0.42561, 0.408655, 0.545602, 0.450668, 0.476583, 0.461924, 0.468512, 0.346032, 0.268042, 0.17593, …	[32, 119, 120, 121, 122, 123, 124, 125, 126]	0			#VALUE!	#VALUE!
75	76	UPI0000662F60 status=activ	([0.004513, 0.005086, 0.006701, 0.00558, 0.005086, 0.004414, 0.003821, 0.003607, 0.003461, 0.003109, 0.002976, 0.003053, 0.003431, 0.00243, 0.002396, 0.001778, 0.001786, 0.001967, 0.002138, 0.002194, 0.002194, 0.002035, 0.00243, 0.001778, 0.002529, 0.003276, 0.003864, 0.005223, 0.006988, 0.006894, 0.009865, 0.015344, 0.019109, 0.017138, 0.036378, 0.03976, 0.067594, 0.066181, 0.120615, 0.11371, 0.…	[538, 539, 540, 541, 542, 543, 544, 545, 546, 547, 548]	(10	0	10)	10	10
76	77	UPI0000697668 status=activ	([0.247041, 0.15284, 0.219301, 0.134866, 0.122885, 0.161087, 0.109221, 0.134866, 0.164327, 0.191378, 0.232838, 0.275179, 0.167087, 0.185198, 0.278302, 0.17593, 0.092881, 0.15284, 0.185198, 0.173081, 0.090864, 0.076542, 0.125101, 0.064632, 0.111485, 0.137348, 0.109221, 0.106997, 0.109221, 0.060549, 0.046336, 0.045352, 0.046336, 0.049374, 0.045352, 0.046336, 0.046336, 0.056825, 0.060549, 0.059222, …	[]	0			#VALUE!	#VALUE!
77	78	UPI000069768C status=activ	([0.071867, 0.109221, 0.139895, 0.17593, 0.229226, 0.26085, 0.191378, 0.222385, 0.164327, 0.200174, 0.229226, 0.26085, 0.308712, 0.31487, 0.31487, 0.359901, 0.356642, 0.356642, 0.349426, 0.36309, 0.359901, 0.394753, 0.40511, 0.31487, 0.229226, 0.222385, 0.225814, 0.225814, 0.194234, 0.278302, 0.264545, 0.257454, 0.25406, 0.284882, 0.370445, 0.374039, 0.447574, 0.476583, 0.394753, 0.461924, 0.4186…	[136]	0			#VALUE!	#VALUE!
78	79	UPI00006AB14D status=activ	([0.387226, 0.206376, 0.236433, 0.11371, 0.05306, 0.042364, 0.024826, 0.016528, 0.016528, 0.011903, 0.009401, 0.012727, 0.010509, 0.006567, 0.006374, 0.006701, 0.005683, 0.00543, 0.003804, 0.003864, 0.004611, 0.003405, 0.003478, 0.003864, 0.004835, 0.004976, 0.006619, 0.009728, 0.011669, 0.011669, 0.020165, 0.042364, 0.018415, 0.023534, 0.026338, 0.026892, 0.023534, 0.049374, 0.034068, 0.041405, …	[]	0			#VALUE!	#VALUE!
79	80	UPI00006AB150 status=activ	([0.932927, 0.951925, 0.921076, 0.926919, 0.922952, 0.91684, 0.924947, 0.93079, 0.936162, 0.948786, 0.945666, 0.970265, 0.96342, 0.967676, 0.951925, 0.960642, 0.941505, 0.957673, 0.928747, 0.938133, 0.91684, 0.915074, 0.894241, 0.859585, 0.759478, 0.791621, 0.795062, 0.775545, 0.767246, 0.741537, 0.707965, 0.604312, 0.483068, 0.4292, 0.366687, 0.321458, 0.295083, 0.264545, 0.167087, 0.127496, 0.0…	[0, 1, 2, 3, 4, 5, 6, 7, 8, 9, 10, 11, 12, 13, 14, 15, 16, 17, 18, 19, 20, 21, 22, 23, 24, 25, 26, 27, 28, 29, 30, 31, 177, 178, 179, 180, 181, 182, 183, 184, 185, 186, 187, 188, 189, 191, 192, 193, 194, 195, 196, 233, 316, 327, 357, 361, 363, 364, 365]	(31	0	31)	31	31
80	81	UPI00006AB156 status=activ	([0.000283, 0.000339, 0.000906, 0.000833, 0.000614, 0.000747, 0.001232, 0.001572, 0.001687, 0.001391, 0.001748, 0.001855, 0.001855, 0.002881, 0.004208, 0.003924, 0.005992, 0.005249, 0.008525, 0.006619, 0.011518, 0.014586, 0.010926, 0.006374, 0.009015, 0.009865, 0.008723, 0.008156, 0.005683, 0.005683, 0.006245, 0.005249, 0.004135, 0.00292, 0.001872, 0.001305, 0.002057, 0.001305, 0.001778, 0.001061…	[]	0			#VALUE!	#VALUE!
81	82	UPI00006AB157 status=activ	([0.064632, 0.067594, 0.038042, 0.0198, 0.016528, 0.018415, 0.013821, 0.011106, 0.01227, 0.016528, 0.021381, 0.026892, 0.026892, 0.028107, 0.023534, 0.014586, 0.009977, 0.009865, 0.019109, 0.024826, 0.034884, 0.038858, 0.038858, 0.067594, 0.111485, 0.137348, 0.191378, 0.281712, 0.335645, 0.335645, 0.339168, 0.349426, 0.31487, 0.284882, 0.401658, 0.36309, 0.465241, 0.483068, 0.440853, 0.454136, 0.…	[149, 151, 259, 260, 261, 262, 263, 265, 274, 275, 308, 309, 310, 334, 335, 336, 347, 359, 360, 361, 363, 364, 365, 366, 369, 370, 371, 372, 373, 374, 375, 376, 377, 378, 379, 380, 381, 382, 383, 384, 385, 386, 387, 388, 389, 390, 391, 392, 393, 394, 395, 396, 397, 398, 399, 400, 401, 402, 403, 404, 405]	(36	24	60)	36	36
82	83	UPI00006AB15B status=activ	([0.078022, 0.118441, 0.122885, 0.088832, 0.056825, 0.079919, 0.050641, 0.055536, 0.071867, 0.092881, 0.066181, 0.083462, 0.058088, 0.060549, 0.074921, 0.129801, 0.127496, 0.21291, 0.209395, 0.106997, 0.185198, 0.185198, 0.185198, 0.137348, 0.209395, 0.18812, 0.196879, 0.295083, 0.335645, 0.342579, 0.352862, 0.352862, 0.370445, 0.486429, 0.401658, 0.281712, 0.291804, 0.194234, 0.147574, 0.15284, …	[692, 697, 698, 699, 700, 701, 702, 703, 704, 705, 706, 707, 708, 709, 710, 711, 712]	(15	1	16)	15	15
83	84	UPI00006AB15C status=activ	([0.570702, 0.517562, 0.562014, 0.444081, 0.458154, 0.349426, 0.366687, 0.408655, 0.465241, 0.517562, 0.42561, 0.497853, 0.5017, 0.450668, 0.444081, 0.349426, 0.275179, 0.173081, 0.17593, 0.100716, 0.064632, 0.069024, 0.047319, 0.044297, 0.040537, 0.025762, 0.026338, 0.015078, 0.009015, 0.005992, 0.004161, 0.004976, 0.003478, 0.002555, 0.002057, 0.002057, 0.002057, 0.002688, 0.003727, 0.00389, 0.…	[0, 1, 2, 9, 12, 146, 147, 148, 199, 200, 201, 204, 208, 215, 218, 219, 220, 221, 222, 223, 224, 225, 226, 227, 228, 229, 230, 231, 232, 233, 234]	(16	14	30)	16	16
84	85	UPI00006AB172 status=activ	([0.604312, 0.468512, 0.56648, 0.59014, 0.613573, 0.622677, 0.58069, 0.59014, 0.618285, 0.648219, 0.675549, 0.680603, 0.685117, 0.694846, 0.733139, 0.728858, 0.728858, 0.707965, 0.661982, 0.541878, 0.51388, 0.401658, 0.366687, 0.298791, 0.216401, 0.137348, 0.085092, 0.06312, 0.036378, 0.028107, 0.022306, 0.013016, 0.010509, 0.007645, 0.006619, 0.00515, 0.003963, 0.003671, 0.002881, 0.00292, 0.002…	[0, 2, 3, 4, 5, 6, 7, 8, 9, 10, 11, 12, 13, 14, 15, 16, 17, 18, 19, 20, 172, 179, 180, 181, 206, 207, 208, 219, 220, 230, 231, 232, 233, 234, 235, 236, 237, 238, 297, 299]	(18	1	19)	18	18
85	86	UPI00006AB173 status=activ	([0.158265, 0.194234, 0.229226, 0.268042, 0.15008, 0.079919, 0.043307, 0.040537, 0.038042, 0.020522, 0.016528, 0.012491, 0.010221, 0.006894, 0.006619, 0.006701, 0.004161, 0.005318, 0.004736, 0.003478, 0.003512, 0.003727, 0.003864, 0.003963, 0.0028, 0.003461, 0.004835, 0.005223, 0.005932, 0.005249, 0.008895, 0.01204, 0.01204, 0.016021, 0.028695, 0.032677, 0.016826, 0.028107, 0.023087, 0.037156, 0.…	[504, 505, 506]	0			#VALUE!	#VALUE!
86	87	UPI00006DE23F status=activ	([0.144935, 0.191378, 0.222385, 0.281712, 0.164327, 0.196879, 0.222385, 0.161087, 0.216401, 0.25406, 0.21291, 0.219301, 0.257454, 0.311707, 0.339168, 0.346032, 0.26085, 0.17593, 0.17593, 0.118441, 0.122885, 0.137348, 0.142424, 0.147574, 0.083462, 0.158265, 0.164327, 0.092881, 0.096677, 0.086953, 0.085092, 0.125101, 0.147574, 0.139895, 0.18812, 0.161087, 0.247041, 0.324872, 0.418646, 0.4292, 0.429…	[366, 367, 368, 369, 377, 378, 413, 416, 420, 421, 422, 452, 454, 455, 456, 458, 459, 460, 461, 487, 488, 489, 490, 492, 493, 494, 495, 496, 497, 498, 499, 525, 526, 527, 530, 533, 534, 535, 536, 537, 540, 541, 542, 552, 564, 565, 566, 567, 568, 569, 655, 656, 657, 689, 690, 691, 696, 700, 701, 897, 898, 925, 926, 991, 995, 996, 997, 998, 999, 1000, 1001, 1002, 1003, 1084, 1085, 1087, 1088, 1091,…	(8	64	72)	8	8
87	88	UPI00006DE9E8 status=activ	([0.216401, 0.127496, 0.127496, 0.092881, 0.120615, 0.120615, 0.083462, 0.086953, 0.06312, 0.067594, 0.050641, 0.054297, 0.043307, 0.028107, 0.045352, 0.081712, 0.067594, 0.120615, 0.120615, 0.144935, 0.155435, 0.185198, 0.206376, 0.17593, 0.239899, 0.247041, 0.298791, 0.295083, 0.356642, 0.444081, 0.468512, 0.465241, 0.465241, 0.408655, 0.494003, 0.483068, 0.450668, 0.483068, 0.476583, 0.480142,…	[112, 113, 115, 116, 117, 118, 122, 125, 261, 467, 468, 469, 470, 471, 472, 473, 474, 475, 476, 477, 478, 479, 480, 481, 482, 483]	(16	9	25)	16	16
88	89	UPI00006E288E status=activ	([0.024826, 0.055536, 0.033407, 0.056825, 0.05306, 0.090864, 0.096677, 0.132295, 0.158265, 0.161087, 0.200174, 0.257454, 0.25031, 0.356642, 0.328603, 0.328603, 0.352862, 0.398279, 0.359901, 0.335645, 0.335645, 0.440853, 0.422041, 0.42561, 0.4292, 0.472492, 0.461924, 0.490133, 0.476583, 0.352862, 0.377384, 0.36309, 0.264545, 0.229226, 0.229226, 0.173081, 0.239899, 0.222385, 0.239899, 0.17593, 0.26…	[89, 90, 91, 92, 93, 94, 95]	0			#VALUE!	#VALUE!
89	90	UPI0000F2F37B status=activ	([0.071867, 0.122885, 0.158265, 0.219301, 0.219301, 0.158265, 0.106997, 0.147574, 0.102787, 0.076542, 0.094817, 0.064632, 0.073402, 0.132295, 0.134866, 0.15008, 0.15008, 0.137348, 0.073402, 0.116183, 0.21291, 0.185198, 0.173081, 0.17593, 0.17593, 0.194234, 0.291804, 0.414856, 0.311707, 0.318242, 0.387226, 0.291804, 0.377384, 0.25406, 0.25031, 0.271506, 0.271506, 0.271506, 0.284882, 0.346032, 0.26…	[]	0			#VALUE!	#VALUE!
90	91	UPI0000F2F3B6 status=activ	([0.014586, 0.009294, 0.010672, 0.008895, 0.008409, 0.008002, 0.007091, 0.006482, 0.005992, 0.005086, 0.006142, 0.006701, 0.007315, 0.007259, 0.007259, 0.007259, 0.010221, 0.009865, 0.009483, 0.012491, 0.017797, 0.019401, 0.036378, 0.043307, 0.06184, 0.060549, 0.092881, 0.15284, 0.132295, 0.196879, 0.301917, 0.298791, 0.222385, 0.232838, 0.247041, 0.349426, 0.356642, 0.352862, 0.41194, 0.380708, …	[46, 53, 62, 63, 64, 68, 70]	0			#VALUE!	#VALUE!
91	92	UPI0000F2F3C2 status=activ	([0.158265, 0.219301, 0.194234, 0.125101, 0.079919, 0.100716, 0.125101, 0.167087, 0.120615, 0.120615, 0.120615, 0.15008, 0.164327, 0.17593, 0.10481, 0.05306, 0.028107, 0.042364, 0.076542, 0.069024, 0.096677, 0.096677, 0.100716, 0.134866, 0.111485, 0.17593, 0.116183, 0.127496, 0.11371, 0.11371, 0.081712, 0.109221, 0.106997, 0.058088, 0.056825, 0.096677, 0.164327, 0.200174, 0.206376, 0.219301, 0.24…	[]	0			#VALUE!	#VALUE!
92	93	UPI0000F2F3CD status=activ	([0.465241, 0.483068, 0.349426, 0.332115, 0.380708, 0.271506, 0.311707, 0.349426, 0.387226, 0.324872, 0.257454, 0.200174, 0.206376, 0.129801, 0.236433, 0.196879, 0.118441, 0.060549, 0.026892, 0.020876, 0.019109, 0.035586, 0.030003, 0.067594, 0.050641, 0.045352, 0.047319, 0.036378, 0.034884, 0.018415, 0.028695, 0.055536, 0.081712, 0.038858, 0.078022, 0.078022, 0.096677, 0.100716, 0.179055, 0.28488…	[]	0			#VALUE!	#VALUE!
93	94	UPI0000F2F3D2 status=activ	([0.879233, 0.885302, 0.891961, 0.885302, 0.865454, 0.871313, 0.874069, 0.876521, 0.894241, 0.889439, 0.879233, 0.846163, 0.856457, 0.88723, 0.88723, 0.862302, 0.791621, 0.788093, 0.728858, 0.716283, 0.728858, 0.712013, 0.707965, 0.699094, 0.707965, 0.728858, 0.750527, 0.745909, 0.750527, 0.745909, 0.779859, 0.73685, 0.801317, 0.812494, 0.805026, 0.791621, 0.712013, 0.694846, 0.699094, 0.759478, …	[0, 1, 2, 3, 4, 5, 6, 7, 8, 9, 10, 11, 12, 13, 14, 15, 16, 17, 18, 19, 20, 21, 22, 23, 24, 25, 26, 27, 28, 29, 30, 31, 32, 33, 34, 35, 36, 37, 38, 39, 40, 41, 42, 43, 44, 45, 46, 47, 48, 49, 50, 58, 59, 60]	(50	0	50)	50	50
94	95	UPI0000F2F3DD status=activ	([0.271506, 0.359901, 0.25406, 0.173081, 0.209395, 0.144935, 0.134866, 0.182256, 0.222385, 0.144935, 0.182256, 0.185198, 0.301917, 0.298791, 0.295083, 0.377384, 0.366687, 0.332115, 0.349426, 0.398279, 0.31487, 0.295083, 0.182256, 0.268042, 0.268042, 0.179055, 0.170161, 0.219301, 0.219301, 0.222385, 0.324872, 0.225814, 0.194234, 0.206376, 0.209395, 0.137348, 0.15284, 0.142424, 0.086953, 0.078022, …	[53]	0			#VALUE!	#VALUE!
95	96	UPI0000F2F3E1 status=activ	([0.25406, 0.173081, 0.209395, 0.247041, 0.18812, 0.200174, 0.21291, 0.164327, 0.17593, 0.139895, 0.158265, 0.18812, 0.15008, 0.173081, 0.17593, 0.147574, 0.158265, 0.247041, 0.31487, 0.30533, 0.288399, 0.288399, 0.288399, 0.291804, 0.229226, 0.243554, 0.185198, 0.21291, 0.295083, 0.25406, 0.247041, 0.25031, 0.161087, 0.18812, 0.17593, 0.170161, 0.196879, 0.125101, 0.122885, 0.079919, 0.094817, 0…	[252, 260, 261, 264, 265, 266, 267, 268, 269, 270, 275, 276, 277, 278, 280, 281, 283]	(6	3	9)	6	6
96	97	UPI0000F2F3EF status=activ	([0.278302, 0.139895, 0.074921, 0.102787, 0.127496, 0.079919, 0.100716, 0.069024, 0.041405, 0.058088, 0.046336, 0.048328, 0.042364, 0.086953, 0.051831, 0.028107, 0.017447, 0.015694, 0.016826, 0.01204, 0.011518, 0.018787, 0.034884, 0.06312, 0.034884, 0.035586, 0.035586, 0.030003, 0.030003, 0.038858, 0.035586, 0.064632, 0.081712, 0.078022, 0.088832, 0.142424, 0.222385, 0.196879, 0.196879, 0.185198,…	[297, 367, 368, 370, 371, 372, 373, 374, 375, 376, 377, 378, 383, 384, 385, 386, 387, 392, 393, 394, 400, 401, 402, 403, 404, 405, 406, 407, 410, 411, 417, 419]	(8	3	11)	8	8
97	98	UPI0000F2F3FB status=activ	([0.346032, 0.278302, 0.167087, 0.206376, 0.232838, 0.257454, 0.167087, 0.229226, 0.173081, 0.191378, 0.225814, 0.170161, 0.118441, 0.109221, 0.111485, 0.11371, 0.074921, 0.081712, 0.081712, 0.079919, 0.096677, 0.067594, 0.090864, 0.158265, 0.167087, 0.109221, 0.064632, 0.116183, 0.100716, 0.15008, 0.179055, 0.17593, 0.164327, 0.21291, 0.137348, 0.134866, 0.120615, 0.088832, 0.085092, 0.049374, 0…	[]	0			#VALUE!	#VALUE!
98	99	UPI0000F2F3FE status=activ	([0.239899, 0.118441, 0.073402, 0.118441, 0.078022, 0.081712, 0.086953, 0.090864, 0.111485, 0.15008, 0.122885, 0.161087, 0.179055, 0.222385, 0.144935, 0.137348, 0.147574, 0.078022, 0.137348, 0.137348, 0.216401, 0.229226, 0.229226, 0.301917, 0.291804, 0.377384, 0.418646, 0.480142, 0.414856, 0.324872, 0.278302, 0.342579, 0.346032, 0.324872, 0.359901, 0.450668, 0.370445, 0.352862, 0.465241, 0.458154…	[43, 44, 49, 50, 51, 52, 53]	0			#VALUE!	#VALUE!
99	100	UPI0000F2F404 status=activ	([0.380708, 0.436924, 0.490133, 0.401658, 0.370445, 0.387226, 0.370445, 0.311707, 0.335645, 0.288399, 0.203355, 0.25031, 0.25031, 0.17593, 0.127496, 0.0704, 0.073402, 0.069024, 0.0704, 0.125101, 0.078022, 0.092881, 0.085092, 0.081712, 0.125101, 0.167087, 0.173081, 0.21291, 0.21291, 0.182256, 0.243554, 0.352862, 0.346032, 0.349426, 0.436924, 0.408655, 0.41194, 0.468512, 0.476583, 0.380708, 0.38722…	[]	0			#VALUE!	#VALUE!
100	101	UPI0000F2F407 status=activ	([0.0198, 0.013613, 0.011106, 0.008895, 0.009865, 0.013265, 0.019109, 0.025316, 0.036378, 0.025316, 0.034884, 0.048328, 0.03976, 0.051831, 0.047319, 0.049374, 0.024826, 0.023963, 0.025316, 0.027463, 0.056825, 0.109221, 0.182256, 0.179055, 0.232838, 0.264545, 0.264545, 0.161087, 0.167087, 0.134866, 0.134866, 0.142424, 0.073402, 0.074921, 0.051831, 0.05306, 0.10481, 0.18812, 0.118441, 0.096677, 0.0…	[90]	0			#VALUE!	#VALUE!
101	102	UPI0000F2F42B status=activ	([0.088832, 0.046336, 0.06312, 0.092881, 0.059222, 0.047319, 0.049374, 0.060549, 0.092881, 0.086953, 0.098513, 0.085092, 0.088832, 0.116183, 0.118441, 0.129801, 0.088832, 0.15284, 0.275179, 0.291804, 0.328603, 0.408655, 0.387226, 0.401658, 0.394753, 0.390993, 0.458154, 0.401658, 0.4292, 0.40511, 0.352862, 0.301917, 0.339168, 0.232838, 0.200174, 0.127496, 0.122885, 0.200174, 0.200174, 0.109221, 0.…	[]	0			#VALUE!	#VALUE!
102	103	UPI0000F2F431 status=activ	([0.206376, 0.275179, 0.324872, 0.239899, 0.236433, 0.308712, 0.332115, 0.370445, 0.301917, 0.346032, 0.298791, 0.247041, 0.264545, 0.36309, 0.342579, 0.30533, 0.298791, 0.384043, 0.476583, 0.458154, 0.359901, 0.335645, 0.352862, 0.346032, 0.4292, 0.476583, 0.444081, 0.458154, 0.339168, 0.422041, 0.335645, 0.318242, 0.339168, 0.257454, 0.239899, 0.257454, 0.301917, 0.194234, 0.196879, 0.196879, 0…	[91, 92, 93, 94, 95, 96, 97, 98, 99, 100, 101]	(10	0	10)	10	10
103	104	UPI0000F2F434 status=activ	([0.034068, 0.038042, 0.041405, 0.06312, 0.044297, 0.034068, 0.025762, 0.034884, 0.037156, 0.026338, 0.028695, 0.037156, 0.048328, 0.032677, 0.032677, 0.06312, 0.111485, 0.10481, 0.102787, 0.081712, 0.147574, 0.17593, 0.203355, 0.15284, 0.15284, 0.216401, 0.21291, 0.284882, 0.200174, 0.232838, 0.324872, 0.281712, 0.278302, 0.271506, 0.352862, 0.268042, 0.243554, 0.25031, 0.26085, 0.321458, 0.3248…	[92, 93, 98, 99]	0			#VALUE!	#VALUE!
104	105	UPI0000F2F441 status=activ	([0.549308, 0.51388, 0.377384, 0.436924, 0.450668, 0.349426, 0.268042, 0.30533, 0.318242, 0.359901, 0.288399, 0.318242, 0.21291, 0.21291, 0.129801, 0.15008, 0.147574, 0.182256, 0.185198, 0.10481, 0.051831, 0.094817, 0.106997, 0.179055, 0.092881, 0.100716, 0.191378, 0.295083, 0.196879, 0.219301, 0.125101, 0.21291, 0.139895, 0.232838, 0.21291, 0.257454, 0.196879, 0.216401, 0.236433, 0.15008, 0.2364…	[0, 1]	0			#VALUE!	#VALUE!
105	106	UPI0000F2F442 status=activ	([0.059222, 0.038858, 0.025762, 0.05306, 0.034884, 0.025316, 0.020522, 0.026892, 0.028695, 0.036378, 0.047319, 0.035586, 0.025762, 0.034884, 0.032017, 0.048328, 0.083462, 0.081712, 0.11371, 0.067594, 0.06312, 0.069024, 0.069024, 0.120615, 0.059222, 0.098513, 0.100716, 0.164327, 0.137348, 0.18812, 0.206376, 0.139895, 0.209395, 0.257454, 0.257454, 0.17593, 0.15008, 0.15284, 0.21291, 0.25406, 0.3528…	[]	0			#VALUE!	#VALUE!
106	107	UPI0000F2F44C status=activ	([0.069024, 0.034884, 0.076542, 0.116183, 0.118441, 0.144935, 0.179055, 0.179055, 0.109221, 0.074921, 0.054297, 0.069024, 0.0704, 0.120615, 0.120615, 0.219301, 0.216401, 0.134866, 0.167087, 0.257454, 0.275179, 0.18812, 0.194234, 0.17593, 0.170161, 0.106997, 0.106997, 0.10481, 0.120615, 0.122885, 0.200174, 0.291804, 0.291804, 0.301917, 0.203355, 0.203355, 0.173081, 0.26085, 0.346032, 0.247041, 0.2…	[]	0			#VALUE!	#VALUE!
107	108	UPI0000F2F453 status=activ	([0.318242, 0.36309, 0.271506, 0.295083, 0.339168, 0.332115, 0.349426, 0.377384, 0.41194, 0.359901, 0.374039, 0.408655, 0.328603, 0.324872, 0.335645, 0.332115, 0.342579, 0.349426, 0.308712, 0.225814, 0.295083, 0.291804, 0.30533, 0.384043, 0.398279, 0.398279, 0.346032, 0.243554, 0.25406, 0.167087, 0.170161, 0.185198, 0.179055, 0.18812, 0.179055, 0.185198, 0.158265, 0.239899, 0.134866, 0.137348, 0.…	[98, 99, 100]	0			#VALUE!	#VALUE!
108	109	UPI0000F2F456 status=activ	([0.071867, 0.100716, 0.03976, 0.056825, 0.032677, 0.022667, 0.013265, 0.014315, 0.011106, 0.016021, 0.022667, 0.017797, 0.030003, 0.017797, 0.030003, 0.017447, 0.019401, 0.018787, 0.016826, 0.013613, 0.009015, 0.009294, 0.009401, 0.010509, 0.011903, 0.021381, 0.020165, 0.042364, 0.043307, 0.090864, 0.088832, 0.083462, 0.081712, 0.083462, 0.094817, 0.046336, 0.088832, 0.092881, 0.098513, 0.100716…	[205, 206, 207, 208, 209, 210, 214, 217]	0			#VALUE!	#VALUE!
109	110	UPI0000F2F46B status=activ	([0.185198, 0.182256, 0.111485, 0.142424, 0.173081, 0.229226, 0.264545, 0.216401, 0.26085, 0.206376, 0.25031, 0.291804, 0.206376, 0.194234, 0.196879, 0.25406, 0.268042, 0.194234, 0.206376, 0.122885, 0.125101, 0.139895, 0.167087, 0.216401, 0.219301, 0.21291, 0.129801, 0.129801, 0.125101, 0.118441, 0.203355, 0.194234, 0.125101, 0.203355, 0.21291, 0.147574, 0.170161, 0.219301, 0.216401, 0.203355, 0.…	[70, 71, 73, 107, 109, 110, 111, 112, 118, 119, 121, 124, 125, 126, 128, 129, 130]	(3	4	7)	3	3
110	111	UPI0000F2F4C8 status=activ	([0.122885, 0.066181, 0.092881, 0.054297, 0.081712, 0.079919, 0.106997, 0.10481, 0.127496, 0.147574, 0.167087, 0.129801, 0.129801, 0.139895, 0.090864, 0.090864, 0.139895, 0.134866, 0.106997, 0.179055, 0.167087, 0.170161, 0.164327, 0.17593, 0.170161, 0.161087, 0.18812, 0.182256, 0.219301, 0.229226, 0.155435, 0.109221, 0.179055, 0.229226, 0.206376, 0.291804, 0.194234, 0.158265, 0.161087, 0.182256, …	[]	0			#VALUE!	#VALUE!
111	112	UPI0000F2F4D6 status=activ	([0.384043, 0.433034, 0.271506, 0.308712, 0.288399, 0.332115, 0.271506, 0.196879, 0.239899, 0.225814, 0.271506, 0.311707, 0.346032, 0.311707, 0.219301, 0.243554, 0.324872, 0.206376, 0.139895, 0.111485, 0.100716, 0.056825, 0.032017, 0.05306, 0.06312, 0.046336, 0.040537, 0.050641, 0.049374, 0.036378, 0.055536, 0.032017, 0.018787, 0.017797, 0.028107, 0.027463, 0.040537, 0.036378, 0.083462, 0.073402,…	[]	0			#VALUE!	#VALUE!
112	113	UPI0000F2F4E2 status=activ	([0.42561, 0.486429, 0.529623, 0.4292, 0.472492, 0.5017, 0.529623, 0.570702, 0.59917, 0.476583, 0.490133, 0.422041, 0.408655, 0.465241, 0.436924, 0.450668, 0.370445, 0.359901, 0.342579, 0.339168, 0.332115, 0.414856, 0.408655, 0.308712, 0.394753, 0.377384, 0.298791, 0.288399, 0.206376, 0.142424, 0.173081, 0.173081, 0.26085, 0.247041, 0.26085, 0.271506, 0.25406, 0.328603, 0.42561, 0.356642, 0.35664…	[2, 5, 6, 7, 8, 49, 50, 51, 52, 53, 54, 55, 62, 63, 64]	(6	5	11)	6	6
113	114	UPI0000F2F507 status=activ	([0.090864, 0.092881, 0.139895, 0.079919, 0.118441, 0.139895, 0.098513, 0.134866, 0.155435, 0.106997, 0.137348, 0.102787, 0.11371, 0.182256, 0.194234, 0.222385, 0.31487, 0.335645, 0.324872, 0.25406, 0.225814, 0.170161, 0.194234, 0.11371, 0.196879, 0.18812, 0.120615, 0.185198, 0.100716, 0.06312, 0.137348, 0.127496, 0.203355, 0.18812, 0.125101, 0.125101, 0.078022, 0.043307, 0.043307, 0.073402, 0.11…	[]	0			#VALUE!	#VALUE!
114	115	UPI0000F2F52D status=activ	([0.444081, 0.483068, 0.387226, 0.398279, 0.408655, 0.339168, 0.370445, 0.401658, 0.4292, 0.42561, 0.447574, 0.444081, 0.384043, 0.284882, 0.257454, 0.321458, 0.31487, 0.298791, 0.380708, 0.384043, 0.42561, 0.346032, 0.346032, 0.4292, 0.418646, 0.356642, 0.440853, 0.440853, 0.359901, 0.281712, 0.311707, 0.229226, 0.229226, 0.30533, 0.387226, 0.346032, 0.349426, 0.275179, 0.281712, 0.21291, 0.2164…	[64, 65, 66, 67, 68, 69, 70, 71, 72, 73, 74, 75, 76, 77, 78, 79, 80, 81, 82, 83, 84, 85]	(21	0	21)	21	21
115	116	UPI0000F2F53A status=activ	([0.264545, 0.191378, 0.185198, 0.25406, 0.271506, 0.318242, 0.26085, 0.203355, 0.25406, 0.203355, 0.167087, 0.21291, 0.17593, 0.170161, 0.158265, 0.127496, 0.060549, 0.060549, 0.118441, 0.167087, 0.088832, 0.11371, 0.11371, 0.132295, 0.100716, 0.090864, 0.0704, 0.0704, 0.094817, 0.054297, 0.073402, 0.092881, 0.100716, 0.129801, 0.200174, 0.200174, 0.200174, 0.271506, 0.222385, 0.179055, 0.161087…	[97, 100, 101, 106, 107, 108]	0			#VALUE!	#VALUE!
116	117	UPI0000F2F558 status=activ	([0.264545, 0.18812, 0.222385, 0.308712, 0.346032, 0.328603, 0.257454, 0.291804, 0.229226, 0.17593, 0.209395, 0.257454, 0.170161, 0.236433, 0.191378, 0.122885, 0.17593, 0.206376, 0.203355, 0.284882, 0.25406, 0.25031, 0.335645, 0.352862, 0.239899, 0.239899, 0.271506, 0.268042, 0.264545, 0.349426, 0.4292, 0.4292, 0.321458, 0.41194, 0.4292, 0.414856, 0.505461, 0.5017, 0.374039, 0.366687, 0.275179, 0…	[36, 37]	0			#VALUE!	#VALUE!
117	118	UPI0000F2F562 status=activ	([0.092881, 0.033407, 0.015344, 0.023963, 0.013265, 0.013265, 0.018106, 0.011342, 0.011518, 0.008723, 0.006894, 0.009401, 0.006701, 0.004414, 0.003177, 0.002396, 0.002396, 0.003014, 0.001936, 0.002117, 0.002117, 0.002211, 0.002727, 0.0028, 0.002705, 0.002727, 0.003246, 0.003431, 0.004736, 0.004247, 0.006039, 0.008723, 0.006482, 0.009015, 0.016528, 0.032017, 0.026892, 0.028107, 0.019109, 0.041405,…	[]	0			#VALUE!	#VALUE!
118	119	UPI0000F2F573 status=activ	([0.008156, 0.006039, 0.00777, 0.009865, 0.010372, 0.013437, 0.018787, 0.018787, 0.012727, 0.019109, 0.013821, 0.018787, 0.023534, 0.0198, 0.042364, 0.081712, 0.142424, 0.066181, 0.032017, 0.032017, 0.049374, 0.032677, 0.069024, 0.071867, 0.034068, 0.021381, 0.017797, 0.017138, 0.022667, 0.023087, 0.010509, 0.017797, 0.010131, 0.013613, 0.025762, 0.013016, 0.01204, 0.013016, 0.013821, 0.014315, 0…	[]	0			#VALUE!	#VALUE!
119	120	UPI0000F2F577 status=activ	([0.308712, 0.374039, 0.356642, 0.232838, 0.31487, 0.36309, 0.349426, 0.387226, 0.332115, 0.288399, 0.243554, 0.275179, 0.26085, 0.268042, 0.222385, 0.219301, 0.295083, 0.18812, 0.194234, 0.194234, 0.271506, 0.194234, 0.127496, 0.158265, 0.264545, 0.236433, 0.132295, 0.167087, 0.155435, 0.209395, 0.271506, 0.342579, 0.278302, 0.247041, 0.239899, 0.278302, 0.281712, 0.257454, 0.295083, 0.196879, 0…	[]	0			#VALUE!	#VALUE!
120	121	UPI0000F2F5B2 status=activ	([0.971713, 0.967676, 0.971072, 0.971072, 0.959312, 0.960642, 0.956248, 0.951925, 0.954657, 0.950334, 0.921076, 0.926919, 0.94331, 0.885302, 0.81615, 0.798249, 0.788093, 0.827927, 0.720929, 0.759478, 0.771762, 0.733139, 0.73685, 0.754692, 0.754692, 0.779859, 0.779859, 0.795062, 0.808535, 0.791621, 0.724957, 0.795062, 0.808535, 0.775545, 0.798249, 0.859585, 0.871313, 0.874069, 0.874069, 0.879233, …	[0, 1, 2, 3, 4, 5, 6, 7, 8, 9, 10, 11, 12, 13, 14, 15, 16, 17, 18, 19, 20, 21, 22, 23, 24, 25, 26, 27, 28, 29, 30, 31, 32, 33, 34, 35, 36, 37, 38, 39, 40, 41, 42, 43, 44, 45, 46, 47, 48, 49, 50, 51, 52, 53, 54, 55, 56, 57, 58, 59, 60, 61, 62, 63, 64, 65, 66, 67, 68, 69, 70, 71, 72, 73, 74, 75, 76, 77, 78, 79, 80]	(80	0	80)	80	80
121	122	UPI0000F2F5CC status=activ	([0.219301, 0.144935, 0.11371, 0.066181, 0.092881, 0.132295, 0.170161, 0.125101, 0.147574, 0.200174, 0.196879, 0.232838, 0.247041, 0.25406, 0.236433, 0.257454, 0.257454, 0.352862, 0.359901, 0.332115, 0.308712, 0.318242, 0.31487, 0.342579, 0.433034, 0.42561, 0.377384, 0.366687, 0.444081, 0.461924, 0.444081, 0.486429, 0.40511, 0.394753, 0.398279, 0.40511, 0.40511, 0.398279, 0.359901, 0.275179, 0.37…	[141]	0			#VALUE!	#VALUE!
122	123	UPI0000F2F5D0 status=activ	([0.321458, 0.216401, 0.219301, 0.268042, 0.167087, 0.173081, 0.209395, 0.209395, 0.247041, 0.291804, 0.31487, 0.352862, 0.374039, 0.454136, 0.490133, 0.480142, 0.444081, 0.461924, 0.394753, 0.398279, 0.311707, 0.321458, 0.408655, 0.408655, 0.414856, 0.4292, 0.476583, 0.468512, 0.414856, 0.422041, 0.40511, 0.422041, 0.31487, 0.324872, 0.295083, 0.275179, 0.271506, 0.346032, 0.332115, 0.408655, 0.…	[41, 42, 43, 44, 45, 46, 47, 48, 49, 50, 51, 52, 53, 54, 55]	(14	0	14)	14	14
123	124	UPI0000F2F5E0 status=activ	([0.666105, 0.521092, 0.56648, 0.59917, 0.613573, 0.63748, 0.538167, 0.549308, 0.472492, 0.521092, 0.549308, 0.622677, 0.545602, 0.5017, 0.468512, 0.370445, 0.458154, 0.461924, 0.41194, 0.328603, 0.384043, 0.374039, 0.422041, 0.40511, 0.401658, 0.40511, 0.414856, 0.42561, 0.370445, 0.461924, 0.374039, 0.295083, 0.243554, 0.308712, 0.346032, 0.398279, 0.468512, 0.472492, 0.468512, 0.380708, 0.4765…	[0, 1, 2, 3, 4, 5, 6, 7, 9, 10, 11, 12, 13]	(7	0	7)	7	7
124	125	UPI0000F2F5F2 status=activ	([0.005734, 0.003963, 0.004208, 0.002705, 0.00246, 0.001906, 0.002529, 0.002327, 0.003014, 0.00231, 0.001855, 0.001967, 0.001499, 0.001048, 0.001288, 0.000743, 0.000687, 0.000773, 0.000833, 0.000816, 0.000567, 0.000614, 0.001061, 0.001305, 0.002155, 0.002727, 0.002976, 0.003014, 0.003924, 0.003366, 0.005249, 0.007877, 0.010221, 0.016528, 0.017447, 0.028695, 0.060549, 0.056825, 0.059222, 0.028695,…	[164, 165, 166, 172, 173, 174, 175, 176, 177, 178, 179, 180, 181, 182]	(10	3	13)	10	10
125	126	UPI0000F2F606 status=activ	([0.007495, 0.01227, 0.018787, 0.026892, 0.040537, 0.043307, 0.029376, 0.038042, 0.027463, 0.029376, 0.041405, 0.031287, 0.032017, 0.055536, 0.102787, 0.167087, 0.167087, 0.25406, 0.247041, 0.155435, 0.225814, 0.15008, 0.132295, 0.142424, 0.076542, 0.079919, 0.100716, 0.179055, 0.132295, 0.134866, 0.170161, 0.098513, 0.161087, 0.257454, 0.15284, 0.161087, 0.094817, 0.17593, 0.092881, 0.048328, 0.…	[57, 60, 61]	0			#VALUE!	#VALUE!
126	127	UPI0000F2F60B status=activ	([0.247041, 0.311707, 0.390993, 0.41194, 0.384043, 0.301917, 0.346032, 0.380708, 0.40511, 0.436924, 0.377384, 0.374039, 0.374039, 0.318242, 0.196879, 0.268042, 0.25406, 0.36309, 0.21291, 0.21291, 0.288399, 0.239899, 0.243554, 0.173081, 0.182256, 0.206376, 0.206376, 0.182256, 0.179055, 0.191378, 0.18812, 0.18812, 0.18812, 0.125101, 0.206376, 0.328603, 0.346032, 0.346032, 0.346032, 0.497853, 0.5341…	[40, 41, 42, 43, 44, 45, 46, 47, 48, 49, 50, 51, 52, 53, 54, 55, 56, 57, 58, 59, 60, 61, 62, 63]	(23	0	23)	23	23
127	128	UPI0000F2F612 status=activ	([0.468512, 0.384043, 0.295083, 0.179055, 0.225814, 0.271506, 0.301917, 0.346032, 0.335645, 0.36309, 0.318242, 0.284882, 0.182256, 0.127496, 0.078022, 0.125101, 0.118441, 0.100716, 0.074921, 0.127496, 0.120615, 0.111485, 0.164327, 0.232838, 0.332115, 0.335645, 0.247041, 0.25406, 0.236433, 0.278302, 0.209395, 0.196879, 0.298791, 0.321458, 0.328603, 0.40511, 0.324872, 0.335645, 0.257454, 0.332115, …	[]	0			#VALUE!	#VALUE!
128	129	UPI0000F2F622 status=activ	([0.144935, 0.196879, 0.139895, 0.092881, 0.056825, 0.090864, 0.125101, 0.100716, 0.137348, 0.137348, 0.170161, 0.203355, 0.18812, 0.219301, 0.232838, 0.271506, 0.264545, 0.278302, 0.278302, 0.288399, 0.291804, 0.206376, 0.139895, 0.132295, 0.203355, 0.284882, 0.275179, 0.278302, 0.352862, 0.328603, 0.377384, 0.377384, 0.359901, 0.30533, 0.30533, 0.25406, 0.125101, 0.134866, 0.142424, 0.0704, 0.0…	[145, 147]	0			#VALUE!	#VALUE!
129	130	UPI0000F2F629 status=activ	([0.328603, 0.398279, 0.295083, 0.349426, 0.342579, 0.366687, 0.387226, 0.41194, 0.324872, 0.349426, 0.278302, 0.236433, 0.239899, 0.222385, 0.216401, 0.311707, 0.394753, 0.390993, 0.324872, 0.229226, 0.200174, 0.216401, 0.142424, 0.209395, 0.194234, 0.137348, 0.161087, 0.144935, 0.139895, 0.225814, 0.225814, 0.321458, 0.418646, 0.414856, 0.418646, 0.433034, 0.436924, 0.433034, 0.374039, 0.447574…	[46, 47, 48, 63, 64, 65, 66, 67, 68, 70, 71, 72, 73, 74, 75, 76, 77, 78, 79, 80]	(10	9	19)	10	10
130	131	UPI0000F2F650 status=activ	([0.030611, 0.023087, 0.024826, 0.042364, 0.06312, 0.086953, 0.111485, 0.071867, 0.088832, 0.0704, 0.074921, 0.078022, 0.073402, 0.132295, 0.092881, 0.05306, 0.060549, 0.055536, 0.0704, 0.158265, 0.196879, 0.134866, 0.194234, 0.229226, 0.219301, 0.137348, 0.144935, 0.144935, 0.147574, 0.164327, 0.247041, 0.182256, 0.11371, 0.111485, 0.067594, 0.11371, 0.132295, 0.116183, 0.125101, 0.118441, 0.083…	[277]	0			#VALUE!	#VALUE!
131	132	UPI0000F2F652 status=activ	([0.158265, 0.158265, 0.243554, 0.167087, 0.219301, 0.25031, 0.239899, 0.284882, 0.236433, 0.275179, 0.301917, 0.346032, 0.271506, 0.219301, 0.219301, 0.243554, 0.298791, 0.298791, 0.182256, 0.118441, 0.17593, 0.225814, 0.17593, 0.144935, 0.21291, 0.206376, 0.206376, 0.142424, 0.132295, 0.194234, 0.196879, 0.125101, 0.060549, 0.106997, 0.179055, 0.17593, 0.15008, 0.092881, 0.050641, 0.106997, 0.1…	[54, 55, 59, 60, 61, 62, 63, 64, 65]	0			#VALUE!	#VALUE!
132	133	UPI0000F2F653 status=activ	([0.4292, 0.480142, 0.529623, 0.41194, 0.4292, 0.461924, 0.494003, 0.472492, 0.454136, 0.387226, 0.328603, 0.284882, 0.268042, 0.26085, 0.295083, 0.291804, 0.374039, 0.295083, 0.301917, 0.229226, 0.232838, 0.232838, 0.15008, 0.15008, 0.236433, 0.161087, 0.158265, 0.10481, 0.086953, 0.109221, 0.142424, 0.21291, 0.295083, 0.301917, 0.308712, 0.257454, 0.25406, 0.268042, 0.352862, 0.311707, 0.332115…	[2, 168]	0			#VALUE!	#VALUE!
133	134	UPI0000F2F655 status=activ	([0.268042, 0.30533, 0.247041, 0.194234, 0.239899, 0.288399, 0.324872, 0.257454, 0.311707, 0.349426, 0.377384, 0.377384, 0.30533, 0.295083, 0.236433, 0.225814, 0.147574, 0.222385, 0.31487, 0.301917, 0.408655, 0.408655, 0.352862, 0.335645, 0.366687, 0.366687, 0.278302, 0.271506, 0.349426, 0.318242, 0.268042, 0.26085, 0.291804, 0.394753, 0.311707, 0.295083, 0.295083, 0.295083, 0.209395, 0.203355, 0…	[]	0			#VALUE!	#VALUE!
134	135	UPI0000F2F65B status=activ	([0.066181, 0.047319, 0.0704, 0.096677, 0.074921, 0.049374, 0.045352, 0.066181, 0.083462, 0.074921, 0.06312, 0.098513, 0.120615, 0.17593, 0.185198, 0.161087, 0.182256, 0.182256, 0.182256, 0.200174, 0.229226, 0.179055, 0.15008, 0.083462, 0.083462, 0.122885, 0.185198, 0.239899, 0.194234, 0.194234, 0.239899, 0.324872, 0.268042, 0.275179, 0.264545, 0.15284, 0.247041, 0.275179, 0.275179, 0.359901, 0.3…	[239, 240, 241, 244, 245, 246, 307, 315]	0			#VALUE!	#VALUE!
135	136	UPI0000F2F68D status=activ	([0.275179, 0.173081, 0.209395, 0.268042, 0.18812, 0.216401, 0.155435, 0.161087, 0.185198, 0.216401, 0.170161, 0.200174, 0.127496, 0.127496, 0.139895, 0.083462, 0.116183, 0.10481, 0.158265, 0.129801, 0.134866, 0.096677, 0.155435, 0.15284, 0.144935, 0.194234, 0.132295, 0.200174, 0.15284, 0.100716, 0.10481, 0.155435, 0.15008, 0.229226, 0.229226, 0.291804, 0.398279, 0.433034, 0.4292, 0.370445, 0.370…	[73, 74, 76, 77, 78, 79, 80, 81, 82, 83, 84, 90, 91, 92, 93, 124, 126]	(8	2	10)	8	8
136	137	UPI0000F2F6C3 status=activ	([0.377384, 0.422041, 0.422041, 0.458154, 0.408655, 0.342579, 0.349426, 0.374039, 0.328603, 0.352862, 0.374039, 0.387226, 0.324872, 0.324872, 0.394753, 0.328603, 0.408655, 0.408655, 0.332115, 0.414856, 0.422041, 0.444081, 0.447574, 0.472492, 0.394753, 0.436924, 0.436924, 0.450668, 0.444081, 0.517562, 0.529623, 0.541878, 0.557691, 0.632174, 0.642678, 0.657645, 0.63748, 0.541878, 0.56648, 0.661982,…	[29, 30, 31, 32, 33, 34, 35, 36, 37, 38, 39, 40, 41, 47, 48, 49, 50, 58, 62, 63, 64, 73, 74, 75]	(12	0	12)	12	12
137	138	UPI0000F2F6E9 status=activ	([0.461924, 0.472492, 0.483068, 0.521092, 0.529623, 0.394753, 0.414856, 0.422041, 0.433034, 0.335645, 0.356642, 0.408655, 0.450668, 0.483068, 0.380708, 0.374039, 0.298791, 0.200174, 0.200174, 0.100716, 0.100716, 0.094817, 0.060549, 0.032017, 0.028695, 0.029376, 0.054297, 0.026892, 0.014075, 0.009977, 0.016021, 0.015078, 0.015344, 0.014315, 0.009187, 0.008895, 0.005799, 0.007315, 0.010926, 0.01092…	[3, 4]	0			#VALUE!	#VALUE!
138	139	UPI0000F2F720 status=activ	([0.06184, 0.086953, 0.045352, 0.032677, 0.046336, 0.06184, 0.094817, 0.06184, 0.088832, 0.067594, 0.086953, 0.064632, 0.111485, 0.196879, 0.196879, 0.17593, 0.179055, 0.164327, 0.15008, 0.216401, 0.206376, 0.125101, 0.134866, 0.247041, 0.332115, 0.36309, 0.268042, 0.247041, 0.342579, 0.335645, 0.4292, 0.444081, 0.440853, 0.40511, 0.380708, 0.480142, 0.494003, 0.509769, 0.529623, 0.444081, 0.4369…	[37, 38, 84, 85, 89, 90, 91, 97, 98, 99]	0			#VALUE!	#VALUE!
139	140	UPI0000F2F761 status=activ	([0.020165, 0.012491, 0.009187, 0.014075, 0.020876, 0.030611, 0.044297, 0.044297, 0.056825, 0.0704, 0.047319, 0.045352, 0.032017, 0.028695, 0.023534, 0.055536, 0.049374, 0.059222, 0.05306, 0.055536, 0.040537, 0.071867, 0.125101, 0.209395, 0.191378, 0.191378, 0.200174, 0.102787, 0.074921, 0.074921, 0.06184, 0.090864, 0.134866, 0.15008, 0.161087, 0.191378, 0.111485, 0.056825, 0.102787, 0.111485, 0.…	[]	0			#VALUE!	#VALUE!
140	141	UPI0000F2F772 status=activ	([0.001872, 0.001391, 0.000893, 0.000558, 0.000464, 0.000386, 0.000305, 0.000532, 0.000893, 0.000833, 0.001249, 0.001692, 0.001434, 0.001743, 0.002623, 0.003924, 0.003727, 0.006374, 0.005992, 0.003757, 0.005378, 0.005503, 0.005623, 0.009015, 0.017138, 0.024826, 0.054297, 0.11371, 0.06312, 0.064632, 0.129801, 0.134866, 0.125101, 0.081712, 0.037156, 0.020165, 0.014783, 0.016257, 0.014315, 0.027463,…	[]	0			#VALUE!	#VALUE!
141	142	UPI0000F2F773 status=activ	([0.116183, 0.179055, 0.225814, 0.275179, 0.206376, 0.264545, 0.281712, 0.301917, 0.247041, 0.25031, 0.216401, 0.239899, 0.239899, 0.352862, 0.450668, 0.4292, 0.521092, 0.517562, 0.505461, 0.517562, 0.494003, 0.40511, 0.401658, 0.408655, 0.414856, 0.494003, 0.472492, 0.408655, 0.356642, 0.40511, 0.40511, 0.472492, 0.454136, 0.390993, 0.408655, 0.401658, 0.490133, 0.505461, 0.525368, 0.632174, 0.6…	[16, 17, 18, 19, 37, 38, 39, 40, 41, 42, 43, 44, 48, 49, 50, 52]	(7	4	11)	7	7
142	143	UPI0000F2F775 status=activ	([0.298791, 0.170161, 0.268042, 0.328603, 0.374039, 0.359901, 0.308712, 0.236433, 0.17593, 0.219301, 0.185198, 0.21291, 0.311707, 0.318242, 0.324872, 0.284882, 0.185198, 0.236433, 0.247041, 0.236433, 0.342579, 0.26085, 0.352862, 0.31487, 0.271506, 0.196879, 0.225814, 0.284882, 0.398279, 0.398279, 0.394753, 0.476583, 0.394753, 0.387226, 0.356642, 0.370445, 0.318242, 0.324872, 0.36309, 0.359901, 0.…	[71, 97, 98]	0			#VALUE!	#VALUE!
143	144	UPI0000F2F77E status=activ	([0.137348, 0.196879, 0.284882, 0.311707, 0.164327, 0.196879, 0.222385, 0.191378, 0.139895, 0.161087, 0.182256, 0.229226, 0.21291, 0.17593, 0.10481, 0.102787, 0.085092, 0.078022, 0.03976, 0.081712, 0.078022, 0.038858, 0.025762, 0.013016, 0.009401, 0.010509, 0.007259, 0.005734, 0.006567, 0.005799, 0.004976, 0.003804, 0.00283, 0.002327, 0.002529, 0.002503, 0.002606, 0.003701, 0.003821, 0.003555, 0.…	[]	0			#VALUE!	#VALUE!
144	145	UPI0000F2F78C status=activ	([0.100716, 0.155435, 0.239899, 0.155435, 0.191378, 0.222385, 0.25406, 0.185198, 0.134866, 0.158265, 0.106997, 0.078022, 0.071867, 0.132295, 0.144935, 0.179055, 0.271506, 0.18812, 0.120615, 0.164327, 0.17593, 0.21291, 0.21291, 0.122885, 0.194234, 0.194234, 0.191378, 0.109221, 0.185198, 0.268042, 0.264545, 0.295083, 0.298791, 0.271506, 0.257454, 0.232838, 0.142424, 0.147574, 0.225814, 0.225814, 0.…	[]	0			#VALUE!	#VALUE!
145	146	UPI0000F2F79A status=activ	([0.137348, 0.194234, 0.281712, 0.328603, 0.206376, 0.203355, 0.247041, 0.278302, 0.225814, 0.185198, 0.209395, 0.257454, 0.15008, 0.147574, 0.139895, 0.222385, 0.203355, 0.308712, 0.275179, 0.239899, 0.225814, 0.18812, 0.179055, 0.164327, 0.083462, 0.155435, 0.194234, 0.182256, 0.196879, 0.17593, 0.239899, 0.170161, 0.179055, 0.170161, 0.170161, 0.275179, 0.26085, 0.271506, 0.278302, 0.311707, 0…	[]	0			#VALUE!	#VALUE!
146	147	UPI0000F2F7B7 status=activ	([0.046336, 0.073402, 0.046336, 0.031287, 0.041405, 0.032677, 0.034068, 0.021381, 0.016528, 0.023963, 0.030003, 0.028695, 0.047319, 0.045352, 0.044297, 0.044297, 0.045352, 0.045352, 0.073402, 0.118441, 0.050641, 0.044297, 0.024393, 0.038042, 0.059222, 0.066181, 0.098513, 0.116183, 0.170161, 0.264545, 0.161087, 0.10481, 0.078022, 0.078022, 0.079919, 0.047319, 0.05306, 0.088832, 0.050641, 0.055536,…	[]	0			#VALUE!	#VALUE!
147	148	UPI0000F2F7E1 status=activ	([0.661982, 0.716283, 0.545602, 0.557691, 0.534167, 0.553315, 0.42561, 0.461924, 0.490133, 0.505461, 0.521092, 0.480142, 0.414856, 0.42561, 0.30533, 0.318242, 0.219301, 0.222385, 0.25031, 0.236433, 0.239899, 0.243554, 0.243554, 0.324872, 0.339168, 0.380708, 0.398279, 0.521092, 0.51388, 0.521092, 0.521092, 0.538167, 0.562014, 0.56648, 0.480142, 0.622677, 0.618285, 0.720929, 0.73685, 0.733139, 0.75…	[0, 1, 2, 3, 4, 5, 9, 10, 27, 28, 29, 30, 31, 32, 33, 35, 36, 37, 38, 39, 40, 41, 42, 43, 44, 45, 46, 47, 48, 116, 117]	(13	15	28)	13	13
148	149	UPI0000F2F7E7 status=activ	([0.018415, 0.010131, 0.014075, 0.015694, 0.022667, 0.018106, 0.019401, 0.026892, 0.041405, 0.028107, 0.037156, 0.047319, 0.032677, 0.034068, 0.074921, 0.096677, 0.094817, 0.096677, 0.096677, 0.094817, 0.102787, 0.106997, 0.137348, 0.139895, 0.164327, 0.173081, 0.173081, 0.225814, 0.232838, 0.132295, 0.185198, 0.18812, 0.129801, 0.132295, 0.129801, 0.127496, 0.100716, 0.100716, 0.100716, 0.085092…	[]	0			#VALUE!	#VALUE!
149	150	UPI0000F2F7EF status=activ	([0.301917, 0.17593, 0.239899, 0.291804, 0.332115, 0.356642, 0.384043, 0.288399, 0.318242, 0.239899, 0.194234, 0.225814, 0.219301, 0.257454, 0.26085, 0.257454, 0.257454, 0.26085, 0.26085, 0.232838, 0.17593, 0.26085, 0.257454, 0.243554, 0.21291, 0.144935, 0.102787, 0.102787, 0.182256, 0.182256, 0.281712, 0.349426, 0.342579, 0.264545, 0.247041, 0.25406, 0.25031, 0.25031, 0.243554, 0.239899, 0.33916…	[65]	0			#VALUE!	#VALUE!
150	151	UPI0000F2F7F2 status=activ	([0.179055, 0.236433, 0.339168, 0.374039, 0.401658, 0.444081, 0.356642, 0.281712, 0.308712, 0.243554, 0.185198, 0.21291, 0.229226, 0.229226, 0.284882, 0.284882, 0.288399, 0.284882, 0.264545, 0.352862, 0.25406, 0.209395, 0.139895, 0.125101, 0.132295, 0.142424, 0.134866, 0.209395, 0.206376, 0.139895, 0.25031, 0.332115, 0.332115, 0.311707, 0.308712, 0.352862, 0.444081, 0.332115, 0.339168, 0.25406, 0…	[]	0			#VALUE!	#VALUE!
151	152	UPI0000F2F856 status=activ	([0.058088, 0.032017, 0.033407, 0.034068, 0.048328, 0.028695, 0.019109, 0.014783, 0.021381, 0.032677, 0.023087, 0.033407, 0.022667, 0.041405, 0.034884, 0.067594, 0.03976, 0.038858, 0.03976, 0.032017, 0.055536, 0.032017, 0.055536, 0.071867, 0.090864, 0.086953, 0.161087, 0.275179, 0.352862, 0.335645, 0.275179, 0.387226, 0.284882, 0.268042, 0.275179, 0.291804, 0.291804, 0.40511, 0.374039, 0.370445, …	[]	0			#VALUE!	#VALUE!
152	153	UPI0000F2F859 status=activ	([0.056825, 0.078022, 0.109221, 0.158265, 0.10481, 0.067594, 0.088832, 0.0704, 0.03976, 0.050641, 0.042364, 0.046336, 0.045352, 0.073402, 0.0704, 0.078022, 0.079919, 0.142424, 0.232838, 0.25031, 0.17593, 0.196879, 0.147574, 0.090864, 0.083462, 0.094817, 0.098513, 0.056825, 0.085092, 0.173081, 0.109221, 0.155435, 0.18812, 0.100716, 0.0704, 0.071867, 0.076542, 0.043307, 0.043307, 0.028695, 0.014075…	[]	0			#VALUE!	#VALUE!
153	154	UPI0000F2F85B status=activ	([0.066181, 0.032017, 0.059222, 0.056825, 0.079919, 0.098513, 0.125101, 0.147574, 0.098513, 0.118441, 0.078022, 0.048328, 0.034068, 0.028695, 0.028695, 0.035586, 0.051831, 0.078022, 0.078022, 0.045352, 0.058088, 0.056825, 0.122885, 0.071867, 0.10481, 0.11371, 0.051831, 0.033407, 0.019401, 0.034068, 0.038858, 0.040537, 0.05306, 0.098513, 0.098513, 0.098513, 0.102787, 0.109221, 0.086953, 0.069024, …	[]	0			#VALUE!	#VALUE!
154	155	UPI0000F2F88B status=activ	([0.173081, 0.219301, 0.268042, 0.173081, 0.111485, 0.11371, 0.073402, 0.094817, 0.11371, 0.147574, 0.118441, 0.122885, 0.074921, 0.076542, 0.147574, 0.225814, 0.216401, 0.142424, 0.232838, 0.247041, 0.236433, 0.15284, 0.15284, 0.161087, 0.21291, 0.229226, 0.257454, 0.346032, 0.339168, 0.374039, 0.349426, 0.390993, 0.30533, 0.40511, 0.390993, 0.398279, 0.387226, 0.384043, 0.476583, 0.390993, 0.31…	[]	0			#VALUE!	#VALUE!
155	156	UPI0000F2F88E status=activ	([0.054297, 0.094817, 0.167087, 0.247041, 0.275179, 0.328603, 0.380708, 0.414856, 0.318242, 0.232838, 0.278302, 0.219301, 0.182256, 0.164327, 0.092881, 0.155435, 0.139895, 0.134866, 0.15008, 0.129801, 0.25031, 0.257454, 0.206376, 0.102787, 0.038858, 0.038858, 0.037156, 0.037156, 0.018787, 0.033407, 0.033407, 0.028695, 0.059222, 0.03976, 0.027463, 0.026892, 0.022667, 0.024826, 0.024826, 0.045352, …	[]	0			#VALUE!	#VALUE!
156	157	UPI0000F2F88F status=activ	([0.26085, 0.318242, 0.236433, 0.139895, 0.137348, 0.17593, 0.170161, 0.129801, 0.170161, 0.200174, 0.144935, 0.191378, 0.278302, 0.278302, 0.222385, 0.332115, 0.216401, 0.21291, 0.216401, 0.173081, 0.18812, 0.147574, 0.144935, 0.132295, 0.232838, 0.281712, 0.203355, 0.203355, 0.281712, 0.229226, 0.222385, 0.328603, 0.318242, 0.321458, 0.284882, 0.30533, 0.203355, 0.21291, 0.134866, 0.10481, 0.13…	[]	0			#VALUE!	#VALUE!
157	158	UPI0000F2F893 status=activ	([0.59014, 0.436924, 0.461924, 0.517562, 0.553315, 0.440853, 0.42561, 0.436924, 0.454136, 0.505461, 0.444081, 0.401658, 0.311707, 0.200174, 0.155435, 0.17593, 0.182256, 0.173081, 0.18812, 0.182256, 0.125101, 0.216401, 0.31487, 0.25406, 0.236433, 0.137348, 0.209395, 0.209395, 0.21291, 0.185198, 0.109221, 0.17593, 0.222385, 0.222385, 0.31487, 0.366687, 0.284882, 0.284882, 0.271506, 0.275179, 0.1670…	[0, 3, 4, 9]	0			#VALUE!	#VALUE!
158	159	UPI0000F2F8C2 status=activ	([0.534167, 0.575842, 0.585406, 0.657645, 0.461924, 0.458154, 0.476583, 0.480142, 0.359901, 0.370445, 0.394753, 0.458154, 0.447574, 0.31487, 0.311707, 0.185198, 0.185198, 0.15284, 0.074921, 0.060549, 0.066181, 0.040537, 0.019401, 0.019401, 0.017797, 0.034068, 0.019109, 0.009977, 0.008156, 0.012727, 0.012727, 0.011903, 0.011903, 0.013437, 0.013613, 0.01227, 0.01227, 0.016826, 0.020876, 0.050641, 0…	[0, 1, 2, 3]	0			#VALUE!	#VALUE!
159	160	UPI0000F2F8ED status=activ	([0.31487, 0.387226, 0.418646, 0.324872, 0.346032, 0.380708, 0.301917, 0.229226, 0.275179, 0.31487, 0.264545, 0.216401, 0.31487, 0.301917, 0.356642, 0.271506, 0.271506, 0.229226, 0.247041, 0.264545, 0.15284, 0.078022, 0.066181, 0.073402, 0.118441, 0.144935, 0.083462, 0.129801, 0.194234, 0.185198, 0.170161, 0.167087, 0.161087, 0.094817, 0.155435, 0.078022, 0.10481, 0.185198, 0.21291, 0.127496, 0.1…	[72, 73, 74, 75, 79, 80, 81, 90]	0			#VALUE!	#VALUE!
160	161	UPI0000F2F8F9 status=activ	([0.000876, 0.001481, 0.001061, 0.001159, 0.001383, 0.001202, 0.000983, 0.00146, 0.002211, 0.002688, 0.003671, 0.004483, 0.004161, 0.003607, 0.003053, 0.003276, 0.004431, 0.004431, 0.006374, 0.006245, 0.007259, 0.010672, 0.010926, 0.021816, 0.033407, 0.045352, 0.10481, 0.15284, 0.10481, 0.042364, 0.024826, 0.013437, 0.010221, 0.020165, 0.022306, 0.045352, 0.058088, 0.060549, 0.032017, 0.021381, 0…	[]	0			#VALUE!	#VALUE!
161	162	UPI0000F2F8FA status=activ	([0.366687, 0.4292, 0.275179, 0.30533, 0.349426, 0.398279, 0.418646, 0.36309, 0.26085, 0.26085, 0.194234, 0.158265, 0.196879, 0.295083, 0.216401, 0.225814, 0.225814, 0.271506, 0.268042, 0.31487, 0.31487, 0.271506, 0.264545, 0.26085, 0.268042, 0.194234, 0.118441, 0.067594, 0.100716, 0.161087, 0.098513, 0.161087, 0.236433, 0.182256, 0.161087, 0.268042, 0.25406, 0.236433, 0.137348, 0.147574, 0.20335…	[63, 64, 67, 68, 73, 75]	0			#VALUE!	#VALUE!
162	163	UPI0000F2F8FB status=activ	([0.086953, 0.137348, 0.191378, 0.229226, 0.311707, 0.342579, 0.374039, 0.366687, 0.394753, 0.422041, 0.414856, 0.440853, 0.480142, 0.480142, 0.494003, 0.613573, 0.525368, 0.450668, 0.461924, 0.538167, 0.534167, 0.545602, 0.538167, 0.529623, 0.450668, 0.418646, 0.414856, 0.41194, 0.359901, 0.359901, 0.356642, 0.390993, 0.390993, 0.301917, 0.311707, 0.390993, 0.366687, 0.42561, 0.5017, 0.585406, 0…	[15, 16, 19, 20, 21, 22, 23, 38, 39, 40]	0			#VALUE!	#VALUE!
163	164	UPI0000F2F900 status=activ	([0.06312, 0.064632, 0.064632, 0.050641, 0.041405, 0.031287, 0.043307, 0.055536, 0.043307, 0.060549, 0.078022, 0.102787, 0.092881, 0.120615, 0.185198, 0.167087, 0.243554, 0.236433, 0.173081, 0.247041, 0.222385, 0.243554, 0.278302, 0.278302, 0.30533, 0.291804, 0.356642, 0.36309, 0.295083, 0.284882, 0.268042, 0.229226, 0.194234, 0.170161, 0.155435, 0.092881, 0.139895, 0.086953, 0.090864, 0.127496, …	[50, 86, 87, 88, 89, 90, 91, 92, 93, 94, 99, 105, 106, 145, 146, 147, 154, 155, 156, 157, 158, 159, 160, 171, 182, 183, 184, 185, 186, 187, 188, 189, 190, 191, 192, 193, 194, 195, 196, 197, 198, 199, 200, 201, 202, 203, 204, 205, 206, 207, 208, 209, 210, 211, 212]	(30	24	54)	30	30
164	165	UPI0000F2F907 status=activ	([0.209395, 0.26085, 0.173081, 0.216401, 0.167087, 0.118441, 0.147574, 0.191378, 0.232838, 0.257454, 0.268042, 0.295083, 0.229226, 0.18812, 0.200174, 0.239899, 0.18812, 0.196879, 0.200174, 0.196879, 0.18812, 0.191378, 0.137348, 0.196879, 0.196879, 0.268042, 0.356642, 0.359901, 0.339168, 0.31487, 0.311707, 0.243554, 0.25031, 0.332115, 0.352862, 0.268042, 0.349426, 0.444081, 0.349426, 0.26085, 0.34…	[]	0			#VALUE!	#VALUE!
165	166	UPI0000F2F90D status=activ	([0.036378, 0.056825, 0.096677, 0.129801, 0.132295, 0.164327, 0.203355, 0.144935, 0.17593, 0.132295, 0.155435, 0.161087, 0.155435, 0.196879, 0.219301, 0.239899, 0.278302, 0.264545, 0.288399, 0.328603, 0.332115, 0.398279, 0.414856, 0.332115, 0.332115, 0.359901, 0.275179, 0.281712, 0.284882, 0.311707, 0.366687, 0.284882, 0.328603, 0.332115, 0.366687, 0.342579, 0.243554, 0.284882, 0.374039, 0.298791…	[338, 339, 340, 341]	0			#VALUE!	#VALUE!
166	167	UPI0000F2F918 status=activ	([0.284882, 0.346032, 0.401658, 0.42561, 0.436924, 0.461924, 0.36309, 0.390993, 0.311707, 0.264545, 0.291804, 0.318242, 0.328603, 0.328603, 0.332115, 0.324872, 0.328603, 0.271506, 0.25031, 0.236433, 0.308712, 0.308712, 0.291804, 0.291804, 0.222385, 0.236433, 0.229226, 0.321458, 0.321458, 0.321458, 0.377384, 0.31487, 0.243554, 0.170161, 0.170161, 0.170161, 0.179055, 0.179055, 0.17593, 0.26085, 0.1…	[53, 54, 63, 64]	0			#VALUE!	#VALUE!
167	168	UPI0000F2F939 status=activ	([0.142424, 0.185198, 0.247041, 0.278302, 0.164327, 0.196879, 0.142424, 0.185198, 0.216401, 0.142424, 0.191378, 0.158265, 0.102787, 0.051831, 0.031287, 0.054297, 0.0704, 0.046336, 0.092881, 0.120615, 0.106997, 0.066181, 0.044297, 0.042364, 0.046336, 0.055536, 0.058088, 0.100716, 0.076542, 0.045352, 0.086953, 0.0704, 0.069024, 0.111485, 0.134866, 0.209395, 0.219301, 0.209395, 0.275179, 0.275179, 0…	[]	0			#VALUE!	#VALUE!
168	169	UPI0000F2F943 status=activ	([0.015078, 0.022667, 0.016257, 0.011518, 0.016826, 0.024826, 0.038042, 0.038042, 0.051831, 0.034884, 0.044297, 0.06312, 0.060549, 0.106997, 0.055536, 0.055536, 0.106997, 0.056825, 0.064632, 0.071867, 0.073402, 0.127496, 0.10481, 0.158265, 0.206376, 0.144935, 0.147574, 0.139895, 0.173081, 0.11371, 0.185198, 0.109221, 0.055536, 0.058088, 0.054297, 0.106997, 0.127496, 0.067594, 0.06312, 0.109221, 0…	[]	0			#VALUE!	#VALUE!
169	170	UPI0000F2F948 status=activ	([0.724957, 0.724957, 0.805026, 0.865454, 0.750527, 0.767246, 0.775545, 0.779859, 0.779859, 0.685117, 0.690604, 0.707965, 0.728858, 0.703578, 0.585406, 0.538167, 0.444081, 0.366687, 0.366687, 0.359901, 0.352862, 0.366687, 0.298791, 0.264545, 0.222385, 0.275179, 0.275179, 0.200174, 0.137348, 0.144935, 0.203355, 0.144935, 0.127496, 0.179055, 0.139895, 0.194234, 0.21291, 0.301917, 0.295083, 0.295083…	[0, 1, 2, 3, 4, 5, 6, 7, 8, 9, 10, 11, 12, 13, 14, 15, 74, 75, 76, 85, 89]	(15	0	15)	15	15
170	171	UPI0000F2F958 status=activ	([0.25406, 0.170161, 0.111485, 0.164327, 0.219301, 0.144935, 0.182256, 0.219301, 0.247041, 0.182256, 0.182256, 0.219301, 0.185198, 0.301917, 0.408655, 0.40511, 0.538167, 0.570702, 0.447574, 0.36309, 0.384043, 0.301917, 0.380708, 0.472492, 0.450668, 0.342579, 0.408655, 0.321458, 0.324872, 0.247041, 0.349426, 0.398279, 0.394753, 0.308712, 0.203355, 0.222385, 0.239899, 0.164327, 0.086953, 0.142424, …	[16, 17]	0			#VALUE!	#VALUE!
171	172	UPI0000F2F960 status=activ	([0.268042, 0.17593, 0.225814, 0.278302, 0.318242, 0.349426, 0.36309, 0.295083, 0.284882, 0.278302, 0.271506, 0.321458, 0.247041, 0.275179, 0.349426, 0.318242, 0.275179, 0.278302, 0.328603, 0.356642, 0.370445, 0.342579, 0.433034, 0.339168, 0.349426, 0.264545, 0.232838, 0.161087, 0.243554, 0.284882, 0.232838, 0.268042, 0.243554, 0.318242, 0.318242, 0.332115, 0.332115, 0.40511, 0.374039, 0.321458, …	[]	0			#VALUE!	#VALUE!
172	173	UPI0000F2F971 status=activ	([0.450668, 0.494003, 0.505461, 0.408655, 0.352862, 0.352862, 0.384043, 0.318242, 0.335645, 0.366687, 0.311707, 0.236433, 0.25031, 0.257454, 0.25406, 0.31487, 0.418646, 0.422041, 0.352862, 0.359901, 0.356642, 0.346032, 0.278302, 0.298791, 0.268042, 0.301917, 0.301917, 0.298791, 0.298791, 0.30533, 0.308712, 0.374039, 0.480142, 0.480142, 0.490133, 0.458154, 0.476583, 0.370445, 0.370445, 0.374039, 0…	[2]	0			#VALUE!	#VALUE!
173	174	UPI0000F2F978 status=activ	([0.31487, 0.377384, 0.41194, 0.328603, 0.359901, 0.390993, 0.308712, 0.335645, 0.356642, 0.380708, 0.311707, 0.352862, 0.352862, 0.247041, 0.346032, 0.36309, 0.332115, 0.232838, 0.243554, 0.247041, 0.366687, 0.447574, 0.436924, 0.436924, 0.444081, 0.352862, 0.359901, 0.359901, 0.278302, 0.288399, 0.288399, 0.308712, 0.271506, 0.243554, 0.243554, 0.232838, 0.219301, 0.219301, 0.219301, 0.222385, …	[67]	0			#VALUE!	#VALUE!
174	175	UPI0000F2F97C status=activ	([0.004736, 0.003864, 0.00558, 0.004835, 0.00558, 0.004899, 0.006039, 0.008075, 0.006988, 0.006194, 0.007422, 0.009187, 0.012491, 0.008409, 0.011903, 0.011106, 0.007877, 0.013437, 0.025316, 0.023963, 0.022667, 0.042364, 0.042364, 0.032677, 0.032017, 0.040537, 0.059222, 0.033407, 0.031287, 0.059222, 0.102787, 0.102787, 0.074921, 0.040537, 0.079919, 0.078022, 0.096677, 0.083462, 0.040537, 0.038042,…	[]	0			#VALUE!	#VALUE!
175	176	UPI0000F2F97F status=activ	([0.142424, 0.170161, 0.203355, 0.236433, 0.288399, 0.173081, 0.122885, 0.096677, 0.069024, 0.086953, 0.06312, 0.078022, 0.094817, 0.073402, 0.069024, 0.044297, 0.042364, 0.035586, 0.022306, 0.03976, 0.05306, 0.032677, 0.032017, 0.033407, 0.038858, 0.035586, 0.043307, 0.036378, 0.036378, 0.036378, 0.03976, 0.073402, 0.06312, 0.098513, 0.094817, 0.100716, 0.15008, 0.158265, 0.083462, 0.161087, 0.1…	[]	0			#VALUE!	#VALUE!
176	177	UPI0000F2F985 status=activ	([0.517562, 0.529623, 0.562014, 0.42561, 0.321458, 0.25031, 0.281712, 0.219301, 0.25031, 0.200174, 0.232838, 0.179055, 0.102787, 0.170161, 0.25031, 0.155435, 0.173081, 0.142424, 0.15008, 0.161087, 0.086953, 0.066181, 0.03976, 0.022667, 0.033407, 0.060549, 0.096677, 0.081712, 0.127496, 0.109221, 0.170161, 0.098513, 0.096677, 0.167087, 0.164327, 0.092881, 0.147574, 0.090864, 0.111485, 0.098513, 0.0…	[0, 1, 2, 153, 154, 155, 156, 157, 186, 187, 190]	(4	3	7)	4	4
177	178	UPI0000F2F986 status=activ	([0.013821, 0.008409, 0.006567, 0.008624, 0.01204, 0.008276, 0.006245, 0.004976, 0.00407, 0.003405, 0.00407, 0.00316, 0.003079, 0.003212, 0.004513, 0.004414, 0.003431, 0.003804, 0.0028, 0.003341, 0.003804, 0.003804, 0.003478, 0.004513, 0.004414, 0.004577, 0.006988, 0.006894, 0.010221, 0.020522, 0.020876, 0.013265, 0.029376, 0.014783, 0.008156, 0.008075, 0.005683, 0.005223, 0.004689, 0.004736, 0.0…	[]	0			#VALUE!	#VALUE!
178	179	UPI0000F2F9A8 status=activ	([0.007877, 0.005872, 0.007555, 0.005992, 0.004736, 0.005086, 0.004611, 0.004921, 0.004315, 0.003963, 0.004247, 0.00407, 0.00359, 0.002327, 0.002581, 0.002688, 0.003014, 0.003431, 0.00389, 0.003864, 0.003276, 0.003276, 0.002976, 0.002482, 0.002482, 0.003053, 0.003461, 0.003701, 0.002727, 0.002512, 0.002336, 0.002581, 0.00246, 0.002662, 0.004358, 0.003431, 0.002396, 0.003431, 0.00225, 0.002194, 0.…	[105]	0			#VALUE!	#VALUE!
179	180	UPI0000F2F9B0 status=activ	([0.281712, 0.278302, 0.321458, 0.356642, 0.339168, 0.366687, 0.394753, 0.311707, 0.335645, 0.356642, 0.390993, 0.433034, 0.436924, 0.450668, 0.444081, 0.525368, 0.476583, 0.408655, 0.374039, 0.414856, 0.529623, 0.5017, 0.447574, 0.447574, 0.454136, 0.5017, 0.505461, 0.42561, 0.433034, 0.346032, 0.384043, 0.30533, 0.196879, 0.142424, 0.142424, 0.170161, 0.194234, 0.229226, 0.308712, 0.318242, 0.3…	[15, 20, 21, 25, 26, 53, 54, 55, 56, 95, 96, 98, 99, 135]	(3	5	8)	3	3
180	181	UPI0000F2F9C1 status=activ	([0.529623, 0.570702, 0.608892, 0.63748, 0.653063, 0.675549, 0.680603, 0.720929, 0.720929, 0.733139, 0.73685, 0.76285, 0.733139, 0.59014, 0.58069, 0.63748, 0.653063, 0.666105, 0.63748, 0.545602, 0.458154, 0.370445, 0.370445, 0.359901, 0.380708, 0.298791, 0.31487, 0.339168, 0.31487, 0.26085, 0.268042, 0.288399, 0.264545, 0.335645, 0.352862, 0.4292, 0.380708, 0.271506, 0.18812, 0.200174, 0.264545, …	[0, 1, 2, 3, 4, 5, 6, 7, 8, 9, 10, 11, 12, 13, 14, 15, 16, 17, 18, 19]	(19	0	19)	19	19
181	182	UPI0000F2F9DD status=activ	([0.680603, 0.73685, 0.775545, 0.808535, 0.716283, 0.745909, 0.707965, 0.741537, 0.767246, 0.805026, 0.823549, 0.827927, 0.859585, 0.76285, 0.784345, 0.81615, 0.76285, 0.733139, 0.741537, 0.724957, 0.585406, 0.521092, 0.51388, 0.521092, 0.5017, 0.486429, 0.472492, 0.476583, 0.374039, 0.335645, 0.298791, 0.275179, 0.301917, 0.21291, 0.26085, 0.18812, 0.161087, 0.191378, 0.243554, 0.196879, 0.12749…	[0, 1, 2, 3, 4, 5, 6, 7, 8, 9, 10, 11, 12, 13, 14, 15, 16, 17, 18, 19, 20, 21, 22, 23, 24, 65, 66, 67, 68, 69, 70, 71, 72, 73, 74, 75, 76, 77, 78, 79, 80, 81, 82, 83, 84]	(24	0	24)	24	24
182	183	UPI0000F2F9F4 status=activ	([0.158265, 0.194234, 0.122885, 0.200174, 0.222385, 0.216401, 0.164327, 0.134866, 0.17593, 0.200174, 0.247041, 0.281712, 0.209395, 0.144935, 0.125101, 0.137348, 0.127496, 0.125101, 0.21291, 0.295083, 0.291804, 0.284882, 0.295083, 0.31487, 0.25406, 0.264545, 0.311707, 0.298791, 0.374039, 0.356642, 0.324872, 0.318242, 0.239899, 0.26085, 0.271506, 0.203355, 0.206376, 0.284882, 0.203355, 0.196879, 0.…	[341, 342, 343, 344, 345, 346, 347, 348]	0			#VALUE!	#VALUE!
183	184	UPI0000F2FA00 status=activ	([0.074921, 0.11371, 0.144935, 0.081712, 0.11371, 0.116183, 0.0704, 0.094817, 0.098513, 0.069024, 0.086953, 0.06184, 0.054297, 0.055536, 0.081712, 0.078022, 0.129801, 0.200174, 0.200174, 0.219301, 0.264545, 0.239899, 0.132295, 0.134866, 0.15284, 0.078022, 0.045352, 0.046336, 0.047319, 0.060549, 0.10481, 0.067594, 0.122885, 0.096677, 0.076542, 0.100716, 0.17593, 0.088832, 0.098513, 0.050641, 0.029…	[]	0			#VALUE!	#VALUE!
184	185	UPI0000F2FA02 status=activ	([0.044297, 0.064632, 0.035586, 0.05306, 0.071867, 0.094817, 0.15008, 0.182256, 0.122885, 0.081712, 0.111485, 0.15008, 0.088832, 0.0704, 0.0704, 0.03976, 0.033407, 0.059222, 0.100716, 0.158265, 0.167087, 0.200174, 0.127496, 0.139895, 0.0704, 0.056825, 0.055536, 0.047319, 0.045352, 0.081712, 0.116183, 0.106997, 0.05306, 0.092881, 0.071867, 0.079919, 0.078022, 0.088832, 0.092881, 0.096677, 0.040537…	[]	0			#VALUE!	#VALUE!
185	186	UPI0000F2FA03 status=activ	([0.298791, 0.21291, 0.275179, 0.167087, 0.209395, 0.132295, 0.073402, 0.106997, 0.158265, 0.200174, 0.161087, 0.170161, 0.164327, 0.264545, 0.164327, 0.219301, 0.206376, 0.196879, 0.118441, 0.125101, 0.073402, 0.134866, 0.122885, 0.118441, 0.206376, 0.118441, 0.196879, 0.191378, 0.191378, 0.111485, 0.059222, 0.078022, 0.078022, 0.047319, 0.041405, 0.078022, 0.044297, 0.024826, 0.026892, 0.049374…	[]	0			#VALUE!	#VALUE!
186	187	UPI0000F2FA1D status=activ	([0.408655, 0.328603, 0.222385, 0.26085, 0.291804, 0.236433, 0.288399, 0.332115, 0.370445, 0.401658, 0.41194, 0.454136, 0.418646, 0.408655, 0.497853, 0.41194, 0.301917, 0.30533, 0.324872, 0.308712, 0.311707, 0.349426, 0.380708, 0.486429, 0.483068, 0.521092, 0.608892, 0.59508, 0.570702, 0.570702, 0.486429, 0.40511, 0.366687, 0.332115, 0.332115, 0.346032, 0.4292, 0.51388, 0.497853, 0.472492, 0.4864…	[25, 26, 27, 28, 29, 37, 42]	0			#VALUE!	#VALUE!
187	188	UPI0000F2FA28 status=activ	([0.067594, 0.046336, 0.050641, 0.092881, 0.059222, 0.071867, 0.102787, 0.073402, 0.050641, 0.076542, 0.102787, 0.069024, 0.11371, 0.092881, 0.074921, 0.040537, 0.079919, 0.127496, 0.127496, 0.094817, 0.098513, 0.129801, 0.209395, 0.25031, 0.247041, 0.239899, 0.167087, 0.147574, 0.139895, 0.18812, 0.161087, 0.161087, 0.275179, 0.232838, 0.26085, 0.301917, 0.281712, 0.281712, 0.318242, 0.232838, 0…	[49, 54]	0			#VALUE!	#VALUE!
188	189	UPI0000F2FA37 status=activ	([0.232838, 0.120615, 0.182256, 0.232838, 0.161087, 0.206376, 0.147574, 0.194234, 0.216401, 0.26085, 0.298791, 0.301917, 0.401658, 0.30533, 0.31487, 0.321458, 0.182256, 0.122885, 0.170161, 0.167087, 0.236433, 0.318242, 0.339168, 0.359901, 0.332115, 0.433034, 0.4292, 0.505461, 0.401658, 0.40511, 0.408655, 0.377384, 0.387226, 0.291804, 0.271506, 0.25031, 0.243554, 0.356642, 0.440853, 0.454136, 0.46…	[27, 77, 80]	0			#VALUE!	#VALUE!
189	190	UPI0000F2FA6D status=activ	([0.034068, 0.025316, 0.038042, 0.064632, 0.085092, 0.106997, 0.147574, 0.144935, 0.118441, 0.134866, 0.155435, 0.167087, 0.167087, 0.10481, 0.096677, 0.164327, 0.15008, 0.144935, 0.222385, 0.216401, 0.216401, 0.147574, 0.219301, 0.225814, 0.209395, 0.216401, 0.216401, 0.118441, 0.144935, 0.200174, 0.206376, 0.134866, 0.164327, 0.239899, 0.318242, 0.321458, 0.225814, 0.137348, 0.236433, 0.182256,…	[]	0			#VALUE!	#VALUE!
190	191	UPI0000F2FA88 status=activ	([0.716283, 0.745909, 0.771762, 0.775545, 0.795062, 0.784345, 0.805026, 0.795062, 0.795062, 0.788093, 0.788093, 0.788093, 0.784345, 0.767246, 0.784345, 0.759478, 0.827927, 0.798249, 0.728858, 0.724957, 0.626927, 0.613573, 0.59508, 0.497853, 0.5017, 0.483068, 0.497853, 0.408655, 0.335645, 0.275179, 0.268042, 0.271506, 0.21291, 0.216401, 0.200174, 0.129801, 0.134866, 0.134866, 0.134866, 0.191378, 0…	[0, 1, 2, 3, 4, 5, 6, 7, 8, 9, 10, 11, 12, 13, 14, 15, 16, 17, 18, 19, 20, 21, 22, 24, 73, 74, 75, 77, 78, 79, 80, 81, 82, 83, 84, 85, 86, 87, 88, 89, 92, 93, 96, 97, 100, 148, 149]	(22	0	22)	22	22
191	192	UPI0000F2FA89 status=activ	([0.281712, 0.342579, 0.366687, 0.390993, 0.414856, 0.366687, 0.387226, 0.401658, 0.422041, 0.444081, 0.433034, 0.450668, 0.433034, 0.41194, 0.349426, 0.339168, 0.377384, 0.447574, 0.374039, 0.374039, 0.444081, 0.394753, 0.380708, 0.398279, 0.374039, 0.308712, 0.356642, 0.349426, 0.352862, 0.356642, 0.352862, 0.324872, 0.324872, 0.268042, 0.243554, 0.30533, 0.216401, 0.239899, 0.239899, 0.225814,…	[54, 55, 56, 57, 58, 59, 60, 61, 62, 63, 64, 65, 66, 67, 68, 69, 70, 71, 72]	(18	0	18)	18	18
192	193	UPI0000F2FAFF status=activ	([0.059222, 0.024393, 0.027463, 0.048328, 0.06312, 0.085092, 0.118441, 0.15284, 0.191378, 0.203355, 0.15008, 0.122885, 0.074921, 0.071867, 0.088832, 0.155435, 0.229226, 0.132295, 0.15008, 0.236433, 0.200174, 0.116183, 0.167087, 0.209395, 0.120615, 0.120615, 0.127496, 0.127496, 0.100716, 0.05306, 0.032017, 0.032017, 0.05306, 0.096677, 0.090864, 0.043307, 0.038042, 0.043307, 0.078022, 0.046336, 0.0…	[]	0			#VALUE!	#VALUE!
193	194	UPI0000F2FB69 status=activ	([0.444081, 0.505461, 0.545602, 0.42561, 0.288399, 0.229226, 0.132295, 0.194234, 0.185198, 0.219301, 0.161087, 0.225814, 0.219301, 0.203355, 0.137348, 0.078022, 0.064632, 0.069024, 0.060549, 0.054297, 0.10481, 0.118441, 0.06184, 0.055536, 0.05306, 0.090864, 0.090864, 0.118441, 0.102787, 0.073402, 0.040537, 0.047319, 0.035586, 0.064632, 0.032017, 0.069024, 0.125101, 0.060549, 0.060549, 0.078022, 0…	[1, 2]	0			#VALUE!	#VALUE!
194	195	UPI0000F2FB78 status=activ	([0.243554, 0.308712, 0.349426, 0.401658, 0.387226, 0.339168, 0.271506, 0.301917, 0.243554, 0.275179, 0.219301, 0.179055, 0.134866, 0.129801, 0.134866, 0.15284, 0.161087, 0.232838, 0.225814, 0.281712, 0.25406, 0.271506, 0.185198, 0.125101, 0.100716, 0.100716, 0.100716, 0.15284, 0.096677, 0.15008, 0.15008, 0.222385, 0.30533, 0.398279, 0.321458, 0.408655, 0.414856, 0.332115, 0.311707, 0.30533, 0.30…	[93, 94, 95, 96, 97, 98, 99, 100, 101, 102, 103, 104, 105, 106, 107, 108, 109, 110, 111, 112, 113, 114, 115, 116, 117]	(24	0	24)	24	24
195	196	UPI0000F2FB7A status=activ	([0.370445, 0.40511, 0.433034, 0.418646, 0.444081, 0.472492, 0.497853, 0.541878, 0.557691, 0.58069, 0.505461, 0.525368, 0.517562, 0.608892, 0.5017, 0.59014, 0.570702, 0.56648, 0.575842, 0.608892, 0.562014, 0.604312, 0.604312, 0.59917, 0.648219, 0.642678, 0.529623, 0.525368, 0.5017, 0.505461, 0.5017, 0.59014, 0.59917, 0.59508, 0.59508, 0.703578, 0.699094, 0.613573, 0.618285, 0.750527, 0.750527, 0.…	[7, 8, 9, 10, 11, 12, 13, 14, 15, 16, 17, 18, 19, 20, 21, 22, 23, 24, 25, 26, 27, 28, 29, 30, 31, 32, 33, 34, 35, 36, 37, 38, 39, 40, 41, 42, 43, 44, 45, 46, 47, 48, 49, 50, 51]	(44	0	44)	44	44
196	197	UPI0000F2FB7B status=activ	([0.521092, 0.553315, 0.58069, 0.622677, 0.666105, 0.557691, 0.58069, 0.613573, 0.648219, 0.661982, 0.58069, 0.534167, 0.458154, 0.458154, 0.538167, 0.461924, 0.517562, 0.444081, 0.454136, 0.465241, 0.384043, 0.377384, 0.387226, 0.387226, 0.318242, 0.311707, 0.324872, 0.324872, 0.311707, 0.301917, 0.324872, 0.394753, 0.472492, 0.557691, 0.553315, 0.529623, 0.521092, 0.538167, 0.632174, 0.545602, …	[0, 1, 2, 3, 4, 5, 6, 7, 8, 9, 10, 11, 14, 16, 33, 34, 35, 36, 37, 38, 39]	(11	0	11)	11	11
197	198	UPI0000F2FB83 status=activ	([0.203355, 0.257454, 0.31487, 0.349426, 0.374039, 0.356642, 0.387226, 0.414856, 0.359901, 0.390993, 0.356642, 0.298791, 0.387226, 0.308712, 0.216401, 0.209395, 0.203355, 0.232838, 0.324872, 0.328603, 0.398279, 0.339168, 0.30533, 0.295083, 0.222385, 0.222385, 0.26085, 0.173081, 0.10481, 0.15284, 0.096677, 0.137348, 0.15008, 0.15284, 0.219301, 0.271506, 0.191378, 0.219301, 0.222385, 0.182256, 0.18…	[]	0			#VALUE!	#VALUE!
198	199	UPI0000F2FB84 status=activ	([0.517562, 0.541878, 0.461924, 0.398279, 0.42561, 0.450668, 0.468512, 0.458154, 0.476583, 0.494003, 0.509769, 0.450668, 0.394753, 0.335645, 0.268042, 0.191378, 0.25031, 0.25406, 0.25406, 0.271506, 0.271506, 0.284882, 0.311707, 0.295083, 0.275179, 0.278302, 0.275179, 0.275179, 0.219301, 0.219301, 0.222385, 0.222385, 0.30533, 0.356642, 0.335645, 0.418646, 0.476583, 0.483068, 0.480142, 0.483068, 0.…	[0, 1, 10, 40, 41, 44, 45, 46, 47]	0			#VALUE!	#VALUE!
199	200	UPI0000F2FB85 status=activ	([0.59508, 0.622677, 0.642678, 0.529623, 0.549308, 0.541878, 0.476583, 0.418646, 0.440853, 0.458154, 0.476583, 0.490133, 0.422041, 0.436924, 0.433034, 0.346032, 0.414856, 0.346032, 0.342579, 0.332115, 0.311707, 0.370445, 0.349426, 0.349426, 0.414856, 0.418646, 0.370445, 0.4292, 0.494003, 0.497853, 0.525368, 0.525368, 0.458154, 0.534167, 0.454136, 0.436924, 0.529623, 0.525368, 0.608892, 0.509769, …	[0, 1, 2, 3, 4, 5, 30, 31, 33, 36, 37, 38, 39, 41, 56, 60, 61, 62, 63, 64]	(5	0	5)	5	5
200	201	UPI0000F2FB8A status=activ	([0.229226, 0.268042, 0.36309, 0.298791, 0.200174, 0.232838, 0.275179, 0.295083, 0.288399, 0.31487, 0.278302, 0.232838, 0.216401, 0.206376, 0.200174, 0.170161, 0.243554, 0.257454, 0.257454, 0.257454, 0.236433, 0.236433, 0.179055, 0.15284, 0.137348, 0.232838, 0.203355, 0.200174, 0.196879, 0.158265, 0.161087, 0.144935, 0.200174, 0.196879, 0.170161, 0.120615, 0.147574, 0.144935, 0.137348, 0.076542, …	[67]	0			#VALUE!	#VALUE!
201	202	UPI0000F2FB8B status=activ	([0.36309, 0.40511, 0.31487, 0.346032, 0.380708, 0.328603, 0.328603, 0.243554, 0.271506, 0.301917, 0.328603, 0.26085, 0.26085, 0.335645, 0.301917, 0.222385, 0.216401, 0.229226, 0.236433, 0.182256, 0.15284, 0.206376, 0.179055, 0.167087, 0.11371, 0.094817, 0.129801, 0.144935, 0.232838, 0.239899, 0.232838, 0.232838, 0.332115, 0.291804, 0.301917, 0.328603, 0.40511, 0.472492, 0.4292, 0.42561, 0.422041…	[43, 44, 45, 46, 47, 48, 49, 50, 51, 52, 53, 54, 55, 56, 57, 58, 59, 60, 61, 62, 63, 64, 65]	(22	0	22)	22	22
202	203	UPI0000F2FB8D status=activ	([0.301917, 0.346032, 0.219301, 0.275179, 0.318242, 0.349426, 0.278302, 0.21291, 0.247041, 0.284882, 0.308712, 0.308712, 0.318242, 0.31487, 0.222385, 0.164327, 0.25031, 0.25031, 0.308712, 0.301917, 0.387226, 0.390993, 0.387226, 0.461924, 0.461924, 0.384043, 0.324872, 0.40511, 0.525368, 0.4292, 0.454136, 0.422041, 0.486429, 0.480142, 0.472492, 0.468512, 0.553315, 0.545602, 0.433034, 0.476583, 0.41…	[28, 36, 37, 52]	0			#VALUE!	#VALUE!
203	204	UPI0000F2FB8E status=activ	([0.026338, 0.040537, 0.021381, 0.022306, 0.031287, 0.051831, 0.067594, 0.034884, 0.045352, 0.056825, 0.043307, 0.031287, 0.031287, 0.016257, 0.010509, 0.017138, 0.014075, 0.020876, 0.020876, 0.032017, 0.073402, 0.035586, 0.038042, 0.059222, 0.079919, 0.090864, 0.038042, 0.019109, 0.032677, 0.019109, 0.022667, 0.023087, 0.047319, 0.026892, 0.069024, 0.069024, 0.076542, 0.051831, 0.058088, 0.04731…	[]	0			#VALUE!	#VALUE!
204	205	UPI0000F2FBB1 status=activ	([0.001597, 0.001271, 0.000906, 0.000708, 0.000507, 0.000876, 0.00061, 0.001, 0.000923, 0.001318, 0.001391, 0.001872, 0.001155, 0.001335, 0.002138, 0.00231, 0.002396, 0.003821, 0.003864, 0.005623, 0.004513, 0.002976, 0.004135, 0.004431, 0.004388, 0.004414, 0.00316, 0.004689, 0.004689, 0.005378, 0.003804, 0.003177, 0.001967, 0.002503, 0.002035, 0.002057, 0.001692, 0.001709, 0.000906, 0.001048, 0.0…	[290, 365, 366, 367]	0			#VALUE!	#VALUE!
205	206	UPI0000F2FBC8 status=activ	([0.022667, 0.0198, 0.029376, 0.023087, 0.034068, 0.03976, 0.025316, 0.034068, 0.045352, 0.03976, 0.05306, 0.064632, 0.064632, 0.073402, 0.11371, 0.170161, 0.278302, 0.374039, 0.374039, 0.370445, 0.390993, 0.458154, 0.553315, 0.570702, 0.707965, 0.671169, 0.703578, 0.823549, 0.73685, 0.618285, 0.618285, 0.626927, 0.622677, 0.626927, 0.604312, 0.59917, 0.51388, 0.494003, 0.390993, 0.398279, 0.4830…	[22, 23, 24, 25, 26, 27, 28, 29, 30, 31, 32, 33, 34, 35, 36, 103, 104, 105, 106, 107, 108, 109, 110, 111, 112, 113, 114, 115, 116, 117, 118, 119, 120, 121, 122, 123, 124, 125, 126, 127, 128, 129, 130, 131, 141, 142]	(28	15	43)	28	28
206	207	UPI0000F2FBD8 status=activ	([0.134866, 0.194234, 0.25406, 0.158265, 0.18812, 0.243554, 0.291804, 0.321458, 0.390993, 0.308712, 0.328603, 0.36309, 0.366687, 0.26085, 0.196879, 0.111485, 0.164327, 0.26085, 0.25406, 0.164327, 0.200174, 0.298791, 0.301917, 0.30533, 0.370445, 0.278302, 0.268042, 0.147574, 0.142424, 0.067594, 0.056825, 0.056825, 0.034068, 0.041405, 0.081712, 0.067594, 0.069024, 0.066181, 0.034884, 0.045352, 0.03…	[]	0			#VALUE!	#VALUE!
207	208	UPI0000F2FBDD status=activ	([0.750527, 0.795062, 0.83125, 0.859585, 0.889439, 0.922952, 0.879233, 0.894241, 0.823549, 0.856457, 0.871313, 0.89662, 0.938133, 0.885302, 0.823549, 0.812494, 0.862302, 0.788093, 0.808535, 0.83125, 0.905695, 0.903857, 0.88723, 0.823549, 0.81615, 0.795062, 0.694846, 0.759478, 0.699094, 0.805026, 0.788093, 0.779859, 0.754692, 0.671169, 0.775545, 0.859585, 0.834292, 0.83125, 0.876521, 0.908098, 0.8…	[0, 1, 2, 3, 4, 5, 6, 7, 8, 9, 10, 11, 12, 13, 14, 15, 16, 17, 18, 19, 20, 21, 22, 23, 24, 25, 26, 27, 28, 29, 30, 31, 32, 33, 34, 35, 36, 37, 38, 39, 40, 41, 42, 43, 44, 45, 46, 47, 48, 49, 50, 51, 52, 53, 54, 55, 56, 57, 58, 59, 60, 61, 62, 63, 64, 65]	(65	0	65)	65	65
208	209	UPI0000F2FBE4 status=activ	([0.754692, 0.76285, 0.795062, 0.795062, 0.805026, 0.827927, 0.819762, 0.819762, 0.852992, 0.812494, 0.784345, 0.784345, 0.788093, 0.775545, 0.728858, 0.733139, 0.73685, 0.73685, 0.767246, 0.834292, 0.849326, 0.852992, 0.849326, 0.83125, 0.83125, 0.834292, 0.784345, 0.788093, 0.699094, 0.671169, 0.716283, 0.707965, 0.724957, 0.724957, 0.73685, 0.779859, 0.784345, 0.779859, 0.779859, 0.750527, 0.7…	[0, 1, 2, 3, 4, 5, 6, 7, 8, 9, 10, 11, 12, 13, 14, 15, 16, 17, 18, 19, 20, 21, 22, 23, 24, 25, 26, 27, 28, 29, 30, 31, 32, 33, 34, 35, 36, 37, 38, 39, 40, 41, 42, 43, 44, 45, 46, 47, 48, 49, 50, 51, 52, 53]	(53	0	53)	53	53
209	210	UPI0000F2FBEC status=activ	([0.024393, 0.046336, 0.069024, 0.029376, 0.047319, 0.023087, 0.013265, 0.018415, 0.024826, 0.031287, 0.03976, 0.026892, 0.030003, 0.026892, 0.015694, 0.009015, 0.005799, 0.005932, 0.008723, 0.014783, 0.008804, 0.009401, 0.009015, 0.006039, 0.006194, 0.005932, 0.00558, 0.008276, 0.005623, 0.005503, 0.005872, 0.005872, 0.007422, 0.006078, 0.006567, 0.009977, 0.009294, 0.018106, 0.009401, 0.009401,…	[]	0			#VALUE!	#VALUE!
210	211	UPI0000F2FC28 status=activ	([0.63748, 0.685117, 0.690604, 0.728858, 0.741537, 0.750527, 0.775545, 0.819762, 0.819762, 0.784345, 0.703578, 0.741537, 0.703578, 0.699094, 0.622677, 0.521092, 0.549308, 0.545602, 0.562014, 0.562014, 0.494003, 0.497853, 0.454136, 0.454136, 0.454136, 0.380708, 0.311707, 0.247041, 0.222385, 0.232838, 0.278302, 0.342579, 0.346032, 0.41194, 0.321458, 0.394753, 0.450668, 0.450668, 0.42561, 0.4292, 0.…	[0, 1, 2, 3, 4, 5, 6, 7, 8, 9, 10, 11, 12, 13, 14, 15, 16, 17, 18, 19, 46, 47, 48]	(19	0	19)	19	19
211	212	UPI0000F2FC3B status=activ	([0.014783, 0.022667, 0.034884, 0.051831, 0.028107, 0.045352, 0.024826, 0.037156, 0.056825, 0.058088, 0.079919, 0.098513, 0.15284, 0.088832, 0.15008, 0.203355, 0.185198, 0.116183, 0.088832, 0.085092, 0.073402, 0.118441, 0.120615, 0.120615, 0.122885, 0.206376, 0.10481, 0.225814, 0.134866, 0.067594, 0.050641, 0.050641, 0.028107, 0.028107, 0.051831, 0.028695, 0.038042, 0.040537, 0.073402, 0.096677, …	[]	0			#VALUE!	#VALUE!
212	213	UPI0000F2FC66 status=activ	([0.00962, 0.009294, 0.006894, 0.009865, 0.015694, 0.017447, 0.027463, 0.036378, 0.033407, 0.050641, 0.067594, 0.094817, 0.109221, 0.086953, 0.142424, 0.116183, 0.203355, 0.257454, 0.284882, 0.346032, 0.366687, 0.433034, 0.42561, 0.56648, 0.56648, 0.562014, 0.538167, 0.51388, 0.398279, 0.476583, 0.468512, 0.349426, 0.335645, 0.284882, 0.335645, 0.335645, 0.335645, 0.352862, 0.26085, 0.301917, 0.3…	[23, 24, 25, 26, 27]	0			#VALUE!	#VALUE!
213	214	UPI0000F2FC6D status=activ	([0.203355, 0.25031, 0.284882, 0.321458, 0.243554, 0.179055, 0.185198, 0.209395, 0.25031, 0.275179, 0.225814, 0.191378, 0.191378, 0.129801, 0.120615, 0.17593, 0.173081, 0.17593, 0.170161, 0.170161, 0.18812, 0.219301, 0.21291, 0.219301, 0.219301, 0.308712, 0.401658, 0.342579, 0.271506, 0.185198, 0.11371, 0.17593, 0.239899, 0.236433, 0.31487, 0.335645, 0.352862, 0.366687, 0.36309, 0.380708, 0.32860…	[51, 52, 57, 58, 59, 61, 63, 64, 65, 66, 67, 120]	(4	6	10)	4	4
214	215	UPI0000F2FC73 status=activ	([0.281712, 0.222385, 0.120615, 0.096677, 0.120615, 0.15008, 0.179055, 0.225814, 0.26085, 0.206376, 0.229226, 0.264545, 0.25031, 0.239899, 0.18812, 0.179055, 0.164327, 0.200174, 0.194234, 0.247041, 0.356642, 0.352862, 0.414856, 0.538167, 0.51388, 0.5017, 0.422041, 0.440853, 0.422041, 0.394753, 0.468512, 0.480142, 0.418646, 0.342579, 0.349426, 0.401658, 0.390993, 0.40511, 0.497853, 0.509769, 0.454…	[23, 24, 25, 39]	0			#VALUE!	#VALUE!
215	216	UPI0000F2FCC1 status=activ	([0.414856, 0.321458, 0.275179, 0.264545, 0.295083, 0.173081, 0.203355, 0.118441, 0.139895, 0.170161, 0.15008, 0.122885, 0.120615, 0.142424, 0.15008, 0.203355, 0.17593, 0.10481, 0.102787, 0.164327, 0.164327, 0.161087, 0.164327, 0.139895, 0.11371, 0.11371, 0.158265, 0.081712, 0.155435, 0.137348, 0.067594, 0.094817, 0.155435, 0.090864, 0.055536, 0.051831, 0.050641, 0.060549, 0.098513, 0.100716, 0.1…	[]	0			#VALUE!	#VALUE!
216	217	UPI0000F2FCEB status=activ	([0.090864, 0.044297, 0.024393, 0.0198, 0.022667, 0.018415, 0.024393, 0.026892, 0.018106, 0.0198, 0.024826, 0.030611, 0.024393, 0.031287, 0.020165, 0.020165, 0.030003, 0.028107, 0.064632, 0.069024, 0.058088, 0.092881, 0.120615, 0.137348, 0.216401, 0.247041, 0.332115, 0.332115, 0.374039, 0.40511, 0.454136, 0.4292, 0.349426, 0.41194, 0.377384, 0.447574, 0.450668, 0.454136, 0.557691, 0.458154, 0.425…	[38, 101, 102, 111, 112, 113, 114, 115, 116, 117, 118]	(7	3	10)	7	7
217	218	UPI0000F2FD5C status=activ	([0.366687, 0.387226, 0.4292, 0.444081, 0.36309, 0.318242, 0.356642, 0.377384, 0.414856, 0.447574, 0.461924, 0.509769, 0.418646, 0.418646, 0.5017, 0.490133, 0.59917, 0.509769, 0.5017, 0.505461, 0.59014, 0.562014, 0.570702, 0.476583, 0.422041, 0.494003, 0.562014, 0.440853, 0.461924, 0.480142, 0.468512, 0.440853, 0.42561, 0.497853, 0.494003, 0.517562, 0.534167, 0.517562, 0.608892, 0.626927, 0.52536…	[11, 14, 16, 17, 18, 19, 20, 21, 22, 26, 35, 36, 37, 38, 39, 40, 41, 45, 46, 47, 48, 49, 192, 193, 194]	(6	2	8)	6	6
218	219	UPI0000F2FD89 status=activ	([0.098513, 0.137348, 0.179055, 0.219301, 0.268042, 0.308712, 0.335645, 0.370445, 0.408655, 0.352862, 0.288399, 0.335645, 0.398279, 0.284882, 0.384043, 0.468512, 0.40511, 0.298791, 0.422041, 0.42561, 0.349426, 0.257454, 0.229226, 0.25031, 0.26085, 0.25406, 0.18812, 0.194234, 0.18812, 0.106997, 0.170161, 0.281712, 0.185198, 0.147574, 0.257454, 0.257454, 0.17593, 0.257454, 0.359901, 0.301917, 0.298…	[76, 79, 80]	0			#VALUE!	#VALUE!
219	220	UPI0000F2FD9F status=activ	([0.798249, 0.834292, 0.84206, 0.823549, 0.759478, 0.791621, 0.83125, 0.852992, 0.876521, 0.862302, 0.84206, 0.84206, 0.823549, 0.83125, 0.889439, 0.885302, 0.859585, 0.899122, 0.891961, 0.899122, 0.922952, 0.899122, 0.889439, 0.894241, 0.865454, 0.901269, 0.901269, 0.871313, 0.874069, 0.795062, 0.798249, 0.849326, 0.846163, 0.879233, 0.862302, 0.801317, 0.805026, 0.767246, 0.788093, 0.750527, 0.…	[0, 1, 2, 3, 4, 5, 6, 7, 8, 9, 10, 11, 12, 13, 14, 15, 16, 17, 18, 19, 20, 21, 22, 23, 24, 25, 26, 27, 28, 29, 30, 31, 32, 33, 34, 35, 36, 37, 38, 39, 40, 41, 42, 43, 44, 45, 46, 47, 48, 49, 50, 51, 52, 53, 54, 55, 56, 57, 58, 59, 60, 61, 62, 63, 64, 65, 66, 67, 68, 69, 70, 71, 72, 73, 74, 75, 76, 77, 78, 79, 80, 81, 82]	(82	0	82)	82	82
220	221	UPI0000F2FDA6 status=activ	([0.026338, 0.045352, 0.067594, 0.094817, 0.094817, 0.060549, 0.076542, 0.05306, 0.036378, 0.047319, 0.06312, 0.081712, 0.147574, 0.129801, 0.164327, 0.090864, 0.058088, 0.081712, 0.081712, 0.088832, 0.092881, 0.11371, 0.10481, 0.10481, 0.102787, 0.120615, 0.200174, 0.139895, 0.222385, 0.219301, 0.147574, 0.094817, 0.090864, 0.081712, 0.139895, 0.144935, 0.247041, 0.229226, 0.179055, 0.100716, 0.…	[]	0			#VALUE!	#VALUE!
221	222	UPI0000F2FDB4 status=activ	([0.194234, 0.18812, 0.243554, 0.311707, 0.356642, 0.374039, 0.356642, 0.275179, 0.200174, 0.147574, 0.170161, 0.139895, 0.092881, 0.098513, 0.098513, 0.106997, 0.081712, 0.067594, 0.059222, 0.098513, 0.111485, 0.17593, 0.129801, 0.122885, 0.064632, 0.029376, 0.020522, 0.028107, 0.05306, 0.109221, 0.191378, 0.191378, 0.291804, 0.339168, 0.288399, 0.295083, 0.281712, 0.225814, 0.247041, 0.335645, …	[]	0			#VALUE!	#VALUE!
222	223	UPI0000F2FDBB status=activ	([0.63748, 0.653063, 0.666105, 0.483068, 0.5017, 0.41194, 0.335645, 0.374039, 0.390993, 0.42561, 0.444081, 0.418646, 0.377384, 0.461924, 0.465241, 0.414856, 0.42561, 0.328603, 0.321458, 0.225814, 0.206376, 0.206376, 0.222385, 0.219301, 0.288399, 0.21291, 0.209395, 0.206376, 0.206376, 0.182256, 0.170161, 0.17593, 0.17593, 0.21291, 0.229226, 0.225814, 0.182256, 0.17593, 0.257454, 0.264545, 0.352862…	[0, 1, 2, 4]	0			#VALUE!	#VALUE!
223	224	UPI0000F2FE00 status=activ	([0.433034, 0.494003, 0.549308, 0.604312, 0.570702, 0.472492, 0.505461, 0.490133, 0.436924, 0.349426, 0.268042, 0.321458, 0.318242, 0.281712, 0.295083, 0.384043, 0.275179, 0.229226, 0.219301, 0.222385, 0.275179, 0.284882, 0.275179, 0.161087, 0.094817, 0.109221, 0.194234, 0.216401, 0.236433, 0.295083, 0.41194, 0.51388, 0.529623, 0.541878, 0.618285, 0.575842, 0.575842, 0.613573, 0.703578, 0.716283,…	[2, 3, 4, 6, 31, 32, 33, 34, 35, 36, 37, 38, 39, 40, 41, 42, 43, 44, 45, 46, 47, 73, 122, 124, 125, 126]	(16	4	20)	16	16
224	225	UPI0000F2FE14 status=activ	([0.346032, 0.384043, 0.440853, 0.468512, 0.494003, 0.408655, 0.433034, 0.461924, 0.486429, 0.414856, 0.465241, 0.490133, 0.387226, 0.359901, 0.390993, 0.374039, 0.349426, 0.433034, 0.433034, 0.366687, 0.328603, 0.422041, 0.356642, 0.342579, 0.278302, 0.275179, 0.352862, 0.349426, 0.346032, 0.346032, 0.4292, 0.401658, 0.324872, 0.433034, 0.433034, 0.301917, 0.301917, 0.298791, 0.229226, 0.229226,…	[]	0			#VALUE!	#VALUE!
225	226	UPI0000F2FE17 status=activ	([0.109221, 0.15284, 0.196879, 0.243554, 0.324872, 0.225814, 0.155435, 0.196879, 0.147574, 0.122885, 0.100716, 0.122885, 0.179055, 0.236433, 0.318242, 0.328603, 0.384043, 0.414856, 0.418646, 0.418646, 0.422041, 0.349426, 0.268042, 0.271506, 0.275179, 0.164327, 0.257454, 0.25031, 0.15008, 0.236433, 0.332115, 0.40511, 0.370445, 0.374039, 0.377384, 0.384043, 0.339168, 0.374039, 0.374039, 0.284882, 0…	[71, 72]	0			#VALUE!	#VALUE!
226	227	UPI0000F2FE1D status=activ	([0.021816, 0.033407, 0.051831, 0.076542, 0.10481, 0.129801, 0.161087, 0.18812, 0.139895, 0.111485, 0.129801, 0.134866, 0.086953, 0.051831, 0.092881, 0.147574, 0.17593, 0.229226, 0.311707, 0.229226, 0.264545, 0.222385, 0.222385, 0.158265, 0.15284, 0.158265, 0.167087, 0.167087, 0.167087, 0.247041, 0.318242, 0.324872, 0.390993, 0.476583, 0.59014, 0.480142, 0.486429, 0.570702, 0.497853, 0.486429, 0.…	[34, 37, 44, 45, 46, 47, 131, 197, 198, 199, 200, 201, 202, 203, 207, 208]	(6	7	13)	6	6
227	228	UPI0000F2FE1E status=activ	([0.222385, 0.278302, 0.21291, 0.264545, 0.318242, 0.335645, 0.229226, 0.275179, 0.216401, 0.185198, 0.147574, 0.120615, 0.120615, 0.125101, 0.170161, 0.158265, 0.191378, 0.173081, 0.170161, 0.158265, 0.203355, 0.18812, 0.18812, 0.25031, 0.216401, 0.21291, 0.257454, 0.366687, 0.291804, 0.380708, 0.339168, 0.422041, 0.497853, 0.538167, 0.534167, 0.585406, 0.604312, 0.553315, 0.494003, 0.465241, 0.…	[33, 34, 35, 36, 37, 42]	0			#VALUE!	#VALUE!
228	229	UPI0000F2FE20 status=activ	([0.342579, 0.436924, 0.394753, 0.359901, 0.243554, 0.268042, 0.308712, 0.219301, 0.243554, 0.281712, 0.264545, 0.21291, 0.137348, 0.085092, 0.078022, 0.132295, 0.225814, 0.137348, 0.074921, 0.034884, 0.032017, 0.040537, 0.034884, 0.023534, 0.028695, 0.029376, 0.034068, 0.03976, 0.03976, 0.03976, 0.027463, 0.040537, 0.041405, 0.045352, 0.083462, 0.083462, 0.03976, 0.044297, 0.06184, 0.118441, 0.1…	[]	0			#VALUE!	#VALUE!
229	230	UPI0000F2FE21 status=activ	([0.007555, 0.010926, 0.017797, 0.013437, 0.017447, 0.026338, 0.027463, 0.021381, 0.032017, 0.041405, 0.050641, 0.044297, 0.083462, 0.120615, 0.155435, 0.225814, 0.380708, 0.308712, 0.308712, 0.40511, 0.311707, 0.216401, 0.225814, 0.139895, 0.200174, 0.216401, 0.11371, 0.071867, 0.111485, 0.092881, 0.03976, 0.033407, 0.051831, 0.050641, 0.040537, 0.066181, 0.054297, 0.029376, 0.030003, 0.031287, …	[]	0			#VALUE!	#VALUE!
230	231	UPI0000F2FE41 status=activ	([0.486429, 0.380708, 0.414856, 0.458154, 0.483068, 0.472492, 0.461924, 0.476583, 0.505461, 0.440853, 0.433034, 0.483068, 0.480142, 0.486429, 0.468512, 0.468512, 0.4292, 0.468512, 0.505461, 0.418646, 0.497853, 0.525368, 0.517562, 0.517562, 0.545602, 0.538167, 0.458154, 0.408655, 0.414856, 0.408655, 0.41194, 0.36309, 0.356642, 0.278302, 0.196879, 0.232838, 0.17593, 0.21291, 0.161087, 0.158265, 0.1…	[8, 18, 21, 22, 23, 24, 25, 62, 63, 64, 65, 66, 67, 68, 75, 76, 77, 78, 120, 150, 151, 152, 153, 154, 155, 156, 157, 158, 159, 164, 165, 190]	(9	19	28)	9	9
231	232	UPI0000F2FEBF status=activ	([0.308712, 0.342579, 0.374039, 0.4292, 0.332115, 0.380708, 0.401658, 0.436924, 0.458154, 0.483068, 0.5017, 0.534167, 0.42561, 0.356642, 0.346032, 0.42561, 0.414856, 0.486429, 0.440853, 0.387226, 0.401658, 0.332115, 0.335645, 0.301917, 0.247041, 0.321458, 0.301917, 0.301917, 0.25406, 0.239899, 0.229226, 0.170161, 0.170161, 0.229226, 0.271506, 0.243554, 0.239899, 0.232838, 0.206376, 0.21291, 0.212…	[10, 11]	0			#VALUE!	#VALUE!
232	233	UPI0000F2FF44 status=activ	([0.461924, 0.51388, 0.42561, 0.352862, 0.370445, 0.390993, 0.346032, 0.308712, 0.342579, 0.377384, 0.390993, 0.414856, 0.41194, 0.335645, 0.321458, 0.401658, 0.390993, 0.374039, 0.339168, 0.318242, 0.377384, 0.356642, 0.335645, 0.394753, 0.387226, 0.328603, 0.324872, 0.370445, 0.4292, 0.401658, 0.380708, 0.398279, 0.394753, 0.41194, 0.465241, 0.480142, 0.390993, 0.387226, 0.387226, 0.398279, 0.4…	[1]	0			#VALUE!	#VALUE!
233	234	UPI0000F2FF5A status=activ	([0.008723, 0.011903, 0.019109, 0.026892, 0.03976, 0.05306, 0.035586, 0.051831, 0.035586, 0.026338, 0.033407, 0.023087, 0.027463, 0.016257, 0.016826, 0.023963, 0.022667, 0.046336, 0.051831, 0.026892, 0.034068, 0.030003, 0.033407, 0.019109, 0.019401, 0.020522, 0.020876, 0.020876, 0.020876, 0.020876, 0.033407, 0.034068, 0.071867, 0.10481, 0.100716, 0.092881, 0.092881, 0.090864, 0.049374, 0.074921, …	[]	0			#VALUE!	#VALUE!
234	235	UPI0000F2FF6B status=activ	([0.056825, 0.034068, 0.060549, 0.079919, 0.116183, 0.076542, 0.092881, 0.122885, 0.071867, 0.071867, 0.094817, 0.0704, 0.069024, 0.06312, 0.096677, 0.111485, 0.064632, 0.078022, 0.042364, 0.034884, 0.034068, 0.059222, 0.078022, 0.069024, 0.067594, 0.036378, 0.060549, 0.031287, 0.030611, 0.073402, 0.094817, 0.043307, 0.06312, 0.064632, 0.038858, 0.044297, 0.066181, 0.066181, 0.06312, 0.111485, 0.…	[]	0			#VALUE!	#VALUE!
235	236	UPI0000F2FF90 status=activ	([0.055536, 0.090864, 0.041405, 0.060549, 0.059222, 0.083462, 0.120615, 0.094817, 0.092881, 0.069024, 0.051831, 0.067594, 0.050641, 0.048328, 0.094817, 0.090864, 0.085092, 0.079919, 0.043307, 0.044297, 0.092881, 0.085092, 0.048328, 0.094817, 0.096677, 0.132295, 0.127496, 0.116183, 0.106997, 0.088832, 0.158265, 0.229226, 0.239899, 0.236433, 0.232838, 0.225814, 0.311707, 0.31487, 0.278302, 0.370445…	[]	0			#VALUE!	#VALUE!
236	237	UPI0000F2FF91 status=activ	([0.060549, 0.036378, 0.05306, 0.073402, 0.048328, 0.064632, 0.092881, 0.116183, 0.090864, 0.11371, 0.090864, 0.106997, 0.083462, 0.122885, 0.125101, 0.185198, 0.264545, 0.268042, 0.17593, 0.18812, 0.122885, 0.142424, 0.219301, 0.219301, 0.222385, 0.275179, 0.21291, 0.17593, 0.15284, 0.219301, 0.232838, 0.271506, 0.288399, 0.324872, 0.298791, 0.349426, 0.25031, 0.264545, 0.219301, 0.31487, 0.3909…	[49]	0			#VALUE!	#VALUE!
237	238	UPI0000F2FFB3 status=activ	([0.05306, 0.092881, 0.092881, 0.092881, 0.054297, 0.076542, 0.100716, 0.074921, 0.094817, 0.11371, 0.079919, 0.102787, 0.081712, 0.083462, 0.049374, 0.05306, 0.100716, 0.058088, 0.060549, 0.059222, 0.120615, 0.122885, 0.116183, 0.079919, 0.106997, 0.15284, 0.161087, 0.096677, 0.086953, 0.086953, 0.094817, 0.185198, 0.179055, 0.185198, 0.179055, 0.158265, 0.147574, 0.167087, 0.271506, 0.370445, 0…	[]	0			#VALUE!	#VALUE!
238	239	UPI0000F2FFB7 status=activ	([0.712013, 0.56648, 0.59917, 0.4292, 0.454136, 0.349426, 0.30533, 0.257454, 0.21291, 0.182256, 0.21291, 0.194234, 0.137348, 0.125101, 0.111485, 0.067594, 0.037156, 0.024393, 0.022306, 0.013613, 0.009865, 0.009015, 0.009015, 0.008409, 0.010672, 0.01078, 0.018787, 0.028695, 0.054297, 0.090864, 0.071867, 0.056825, 0.100716, 0.15008, 0.134866, 0.158265, 0.222385, 0.31487, 0.359901, 0.370445, 0.48014…	[0, 1, 2, 41, 42, 43, 44, 45, 46, 47, 48, 49, 50, 51, 52, 53, 54, 55, 56, 57, 58, 59, 60, 61, 62, 63, 64, 65, 66, 67, 68, 69, 70, 71, 72, 73, 74, 75, 76, 77, 78, 79, 80, 81, 82, 83]	(42	3	45)	42	42
239	240	UPI0000F2FFD5 status=activ	([0.032017, 0.051831, 0.073402, 0.058088, 0.042364, 0.058088, 0.038858, 0.049374, 0.069024, 0.086953, 0.10481, 0.10481, 0.182256, 0.281712, 0.384043, 0.359901, 0.318242, 0.30533, 0.295083, 0.398279, 0.414856, 0.4292, 0.356642, 0.328603, 0.398279, 0.436924, 0.450668, 0.553315, 0.472492, 0.390993, 0.401658, 0.42561, 0.461924, 0.41194, 0.398279, 0.380708, 0.284882, 0.359901, 0.377384, 0.308712, 0.30…	[27]	0			#VALUE!	#VALUE!
240	241	UPI0000F2FFD6 status=activ	([0.349426, 0.387226, 0.4292, 0.476583, 0.36309, 0.384043, 0.401658, 0.321458, 0.342579, 0.377384, 0.408655, 0.4292, 0.4292, 0.339168, 0.335645, 0.342579, 0.349426, 0.4292, 0.422041, 0.390993, 0.394753, 0.454136, 0.422041, 0.418646, 0.335645, 0.422041, 0.418646, 0.414856, 0.509769, 0.418646, 0.377384, 0.335645, 0.25406, 0.275179, 0.36309, 0.370445, 0.370445, 0.298791, 0.295083, 0.291804, 0.311707…	[28]	0			#VALUE!	#VALUE!
241	242	UPI0000F2FFDF status=activ	([0.006567, 0.004247, 0.003864, 0.00316, 0.0028, 0.002155, 0.002705, 0.003461, 0.003405, 0.003997, 0.004689, 0.005011, 0.003804, 0.002705, 0.003478, 0.004513, 0.004577, 0.0028, 0.004689, 0.007315, 0.005318, 0.005011, 0.005503, 0.006988, 0.006482, 0.007315, 0.01204, 0.008804, 0.007495, 0.006567, 0.005799, 0.003924, 0.004483, 0.004135, 0.005872, 0.005086, 0.004161, 0.004899, 0.007259, 0.005623, 0.0…	[]	0			#VALUE!	#VALUE!
242	243	UPI0000F2FFFD status=activ	([0.038858, 0.044297, 0.028107, 0.020876, 0.028695, 0.031287, 0.041405, 0.035586, 0.023534, 0.018787, 0.016021, 0.019109, 0.034068, 0.022667, 0.023534, 0.025316, 0.025316, 0.026338, 0.044297, 0.06184, 0.100716, 0.164327, 0.185198, 0.264545, 0.281712, 0.295083, 0.243554, 0.247041, 0.335645, 0.414856, 0.534167, 0.63748, 0.534167, 0.534167, 0.642678, 0.648219, 0.59014, 0.59508, 0.509769, 0.42561, 0.…	[30, 31, 32, 33, 34, 35, 36, 37, 38, 76, 125, 126, 127, 128, 129, 130, 131, 132, 133, 136, 137, 138, 139, 140, 141, 142, 143, 144, 145, 146, 147, 148, 149, 150, 151, 152, 153, 154, 155]	(19	19	38)	19	19
243	244	UPI0000F30024 status=activ	([0.40511, 0.436924, 0.480142, 0.398279, 0.384043, 0.30533, 0.339168, 0.257454, 0.298791, 0.25031, 0.284882, 0.324872, 0.281712, 0.21291, 0.216401, 0.225814, 0.127496, 0.118441, 0.179055, 0.179055, 0.139895, 0.139895, 0.137348, 0.139895, 0.200174, 0.26085, 0.339168, 0.342579, 0.366687, 0.268042, 0.342579, 0.298791, 0.229226, 0.185198, 0.219301, 0.225814, 0.179055, 0.271506, 0.380708, 0.444081, 0.…	[]	0			#VALUE!	#VALUE!
244	245	UPI0000F30027 status=activ	([0.096677, 0.161087, 0.216401, 0.209395, 0.137348, 0.137348, 0.100716, 0.125101, 0.083462, 0.085092, 0.109221, 0.147574, 0.116183, 0.18812, 0.194234, 0.268042, 0.359901, 0.291804, 0.191378, 0.134866, 0.11371, 0.132295, 0.116183, 0.118441, 0.118441, 0.182256, 0.216401, 0.257454, 0.264545, 0.377384, 0.436924, 0.42561, 0.342579, 0.301917, 0.318242, 0.318242, 0.321458, 0.225814, 0.311707, 0.321458, …	[216, 217, 218, 219, 220, 221, 222, 223, 224, 226, 229, 230, 231, 232, 286, 287, 288, 347, 348, 349, 350, 360, 361, 362, 363, 364, 365, 366]	(8	0	8)	8	8
245	246	UPI0000F3002D status=activ	([0.044297, 0.045352, 0.0198, 0.030003, 0.018787, 0.013821, 0.01078, 0.015344, 0.020165, 0.015344, 0.019109, 0.013821, 0.013821, 0.009977, 0.013613, 0.021381, 0.013437, 0.013613, 0.013821, 0.012491, 0.019401, 0.032017, 0.019109, 0.03976, 0.018787, 0.032017, 0.025762, 0.044297, 0.03976, 0.044297, 0.040537, 0.040537, 0.045352, 0.029376, 0.048328, 0.032677, 0.030003, 0.030003, 0.030611, 0.029376, 0.…	[]	0			#VALUE!	#VALUE!
246	247	UPI0000F30045 status=activ	([0.013613, 0.021381, 0.014315, 0.024826, 0.034884, 0.05306, 0.064632, 0.086953, 0.106997, 0.073402, 0.046336, 0.049374, 0.0704, 0.076542, 0.10481, 0.167087, 0.257454, 0.26085, 0.335645, 0.321458, 0.206376, 0.229226, 0.232838, 0.264545, 0.21291, 0.139895, 0.137348, 0.094817, 0.085092, 0.088832, 0.086953, 0.158265, 0.191378, 0.127496, 0.120615, 0.164327, 0.109221, 0.100716, 0.164327, 0.137348, 0.1…	[]	0			#VALUE!	#VALUE!
247	248	UPI0000F30058 status=activ	([0.088832, 0.030611, 0.049374, 0.045352, 0.059222, 0.030611, 0.044297, 0.025762, 0.017138, 0.021816, 0.014783, 0.025316, 0.013437, 0.008895, 0.009096, 0.007259, 0.007555, 0.005378, 0.004431, 0.004431, 0.004513, 0.003079, 0.00389, 0.002662, 0.002138, 0.001434, 0.00225, 0.001383, 0.001936, 0.002194, 0.002138, 0.002623, 0.001649, 0.001855, 0.002581, 0.002194, 0.001602, 0.00152, 0.001541, 0.001572, …	[387, 388, 389]	0			#VALUE!	#VALUE!
248	249	UPI0000F3007E status=activ	([0.298791, 0.36309, 0.346032, 0.332115, 0.268042, 0.194234, 0.139895, 0.109221, 0.144935, 0.173081, 0.209395, 0.216401, 0.243554, 0.15008, 0.086953, 0.144935, 0.127496, 0.083462, 0.132295, 0.134866, 0.074921, 0.074921, 0.081712, 0.106997, 0.122885, 0.090864, 0.139895, 0.222385, 0.301917, 0.216401, 0.139895, 0.109221, 0.085092, 0.069024, 0.125101, 0.164327, 0.139895, 0.206376, 0.18812, 0.102787, …	[66, 67, 69, 70]	0			#VALUE!	#VALUE!
249	250	UPI000153C026 status=activ	([0.359901, 0.30533, 0.349426, 0.301917, 0.182256, 0.155435, 0.134866, 0.074921, 0.090864, 0.06312, 0.045352, 0.028695, 0.025316, 0.024826, 0.013265, 0.016021, 0.016257, 0.015694, 0.023963, 0.012727, 0.012491, 0.009096, 0.007315, 0.007177, 0.009294, 0.014783, 0.010131, 0.013016, 0.017797, 0.014315, 0.023087, 0.036378, 0.040537, 0.041405, 0.019401, 0.042364, 0.054297, 0.06184, 0.067594, 0.032017, …	[]	0			#VALUE!	#VALUE!
250	251	UPI000153C043 status=activ	([0.541878, 0.570702, 0.59508, 0.465241, 0.509769, 0.570702, 0.59917, 0.494003, 0.509769, 0.529623, 0.422041, 0.380708, 0.284882, 0.264545, 0.25406, 0.25406, 0.222385, 0.203355, 0.278302, 0.284882, 0.284882, 0.196879, 0.196879, 0.200174, 0.203355, 0.194234, 0.17593, 0.17593, 0.25406, 0.158265, 0.15008, 0.191378, 0.264545, 0.384043, 0.301917, 0.308712, 0.311707, 0.311707, 0.288399, 0.288399, 0.281…	[0, 1, 2, 4, 5, 6, 8, 9]	0			#VALUE!	#VALUE!
251	252	UPI000156806C status=activ	([0.291804, 0.268042, 0.247041, 0.281712, 0.324872, 0.222385, 0.25406, 0.170161, 0.200174, 0.147574, 0.109221, 0.073402, 0.076542, 0.038858, 0.024826, 0.040537, 0.038858, 0.0704, 0.067594, 0.060549, 0.056825, 0.056825, 0.079919, 0.102787, 0.129801, 0.078022, 0.079919, 0.048328, 0.096677, 0.056825, 0.056825, 0.106997, 0.127496, 0.15284, 0.173081, 0.219301, 0.216401, 0.18812, 0.182256, 0.229226, 0.…	[98]	0			#VALUE!	#VALUE!
252	253	UPI000156808F status=activ	([0.328603, 0.225814, 0.264545, 0.203355, 0.155435, 0.191378, 0.225814, 0.271506, 0.311707, 0.301917, 0.339168, 0.284882, 0.206376, 0.17593, 0.185198, 0.281712, 0.268042, 0.247041, 0.25031, 0.219301, 0.31487, 0.222385, 0.222385, 0.15284, 0.21291, 0.284882, 0.200174, 0.206376, 0.137348, 0.132295, 0.161087, 0.085092, 0.090864, 0.15008, 0.179055, 0.170161, 0.092881, 0.094817, 0.098513, 0.134866, 0.1…	[212, 213, 214, 215, 216, 217, 218, 219, 220, 221, 222, 223, 224, 225, 226, 227, 228, 229, 230, 231, 232, 233, 234, 235, 236, 237, 238, 239, 240, 241, 242, 243, 244, 245, 246, 247, 248, 249]	(37	0	37)	37	37
253	254	UPI0001568097 status=activ	([0.225814, 0.271506, 0.321458, 0.366687, 0.394753, 0.414856, 0.440853, 0.465241, 0.40511, 0.4292, 0.377384, 0.401658, 0.42561, 0.414856, 0.42561, 0.509769, 0.549308, 0.414856, 0.414856, 0.4292, 0.433034, 0.509769, 0.51388, 0.509769, 0.472492, 0.486429, 0.494003, 0.461924, 0.490133, 0.562014, 0.562014, 0.680603, 0.671169, 0.675549, 0.642678, 0.728858, 0.720929, 0.675549, 0.795062, 0.798249, 0.859…	[15, 16, 21, 22, 23, 29, 30, 31, 32, 33, 34, 35, 36, 37, 38, 39, 40, 41, 42, 43, 44, 45, 46, 47, 48, 49, 50, 51, 52, 53, 54, 183, 185]	(25	5	30)	25	25
254	255	UPI00015888C1 status=activ	([0.486429, 0.534167, 0.562014, 0.59014, 0.5017, 0.454136, 0.476583, 0.497853, 0.51388, 0.534167, 0.490133, 0.541878, 0.545602, 0.476583, 0.476583, 0.444081, 0.346032, 0.433034, 0.51388, 0.517562, 0.529623, 0.529623, 0.468512, 0.366687, 0.366687, 0.440853, 0.440853, 0.370445, 0.366687, 0.370445, 0.366687, 0.444081, 0.418646, 0.447574, 0.541878, 0.545602, 0.575842, 0.675549, 0.618285, 0.626927, 0.…	[1, 2, 3, 4, 8, 9, 11, 12, 18, 19, 20, 21, 34, 35, 36, 37, 38, 39, 40, 41, 44, 45, 47, 48, 49, 50, 51, 77, 78, 92, 103, 105, 108, 110, 111, 112, 113, 114, 115, 116, 117, 118, 119, 120, 121, 122, 123]	(13	33	46)	13	13
255	256	UPI0001596AAD status=activ	([0.278302, 0.191378, 0.21291, 0.232838, 0.26085, 0.30533, 0.25406, 0.191378, 0.122885, 0.147574, 0.173081, 0.173081, 0.109221, 0.0704, 0.067594, 0.06312, 0.125101, 0.079919, 0.083462, 0.064632, 0.0704, 0.109221, 0.164327, 0.179055, 0.179055, 0.173081, 0.167087, 0.155435, 0.225814, 0.268042, 0.196879, 0.134866, 0.179055, 0.264545, 0.359901, 0.366687, 0.394753, 0.311707, 0.380708, 0.268042, 0.3909…	[]	0			#VALUE!	#VALUE!
256	257	UPI00015A2584 status=activ	([0.009865, 0.018787, 0.032017, 0.05306, 0.028695, 0.049374, 0.074921, 0.051831, 0.067594, 0.10481, 0.076542, 0.106997, 0.15284, 0.129801, 0.139895, 0.144935, 0.229226, 0.142424, 0.216401, 0.236433, 0.25031, 0.346032, 0.321458, 0.324872, 0.25031, 0.346032, 0.332115, 0.31487, 0.41194, 0.401658, 0.390993, 0.472492, 0.374039, 0.339168, 0.476583, 0.476583, 0.380708, 0.352862, 0.450668, 0.472492, 0.47…	[119]	0			#VALUE!	#VALUE!
257	258	UPI00015A25B7 status=activ	([0.26085, 0.164327, 0.200174, 0.25406, 0.298791, 0.222385, 0.139895, 0.102787, 0.122885, 0.137348, 0.17593, 0.142424, 0.164327, 0.170161, 0.170161, 0.147574, 0.098513, 0.11371, 0.076542, 0.118441, 0.118441, 0.088832, 0.092881, 0.048328, 0.047319, 0.047319, 0.047319, 0.088832, 0.086953, 0.092881, 0.106997, 0.102787, 0.161087, 0.10481, 0.10481, 0.111485, 0.170161, 0.185198, 0.179055, 0.164327, 0.1…	[]	0			#VALUE!	#VALUE!
258	259	UPI00015A25E8 status=activ	([0.036378, 0.040537, 0.059222, 0.047319, 0.050641, 0.032677, 0.047319, 0.049374, 0.042364, 0.054297, 0.042364, 0.041405, 0.042364, 0.050641, 0.064632, 0.064632, 0.06312, 0.109221, 0.088832, 0.125101, 0.167087, 0.225814, 0.222385, 0.232838, 0.301917, 0.328603, 0.387226, 0.377384, 0.454136, 0.517562, 0.517562, 0.534167, 0.58069, 0.541878, 0.509769, 0.476583, 0.476583, 0.490133, 0.505461, 0.505461,…	[29, 30, 31, 32, 33, 34, 38, 39, 40, 47, 48, 56, 57, 58, 60, 61, 62, 63, 64, 65, 66, 67, 71, 75]	(7	14	21)	7	7
259	260	UPI00015A25F4 status=activ	([0.004208, 0.004835, 0.006567, 0.008624, 0.007259, 0.006374, 0.006894, 0.009015, 0.01204, 0.015078, 0.019401, 0.020165, 0.022306, 0.054297, 0.060549, 0.059222, 0.056825, 0.10481, 0.10481, 0.0704, 0.129801, 0.191378, 0.161087, 0.134866, 0.079919, 0.142424, 0.155435, 0.15284, 0.15284, 0.116183, 0.120615, 0.125101, 0.155435, 0.142424, 0.078022, 0.088832, 0.120615, 0.194234, 0.194234, 0.191378, 0.26…	[]	0			#VALUE!	#VALUE!
260	261	UPI00015A2600 status=activ	([0.137348, 0.203355, 0.264545, 0.194234, 0.278302, 0.328603, 0.366687, 0.308712, 0.349426, 0.387226, 0.339168, 0.370445, 0.332115, 0.36309, 0.25031, 0.332115, 0.433034, 0.349426, 0.408655, 0.509769, 0.505461, 0.58069, 0.585406, 0.59014, 0.707965, 0.562014, 0.585406, 0.59508, 0.699094, 0.724957, 0.724957, 0.801317, 0.801317, 0.812494, 0.779859, 0.791621, 0.788093, 0.759478, 0.759478, 0.699094, 0.…	[19, 20, 21, 22, 23, 24, 25, 26, 27, 28, 29, 30, 31, 32, 33, 34, 35, 36, 37, 38, 39, 40, 41, 42, 43, 44, 45, 46]	(27	0	27)	27	27
261	262	UPI00015A2601 status=activ	([0.010926, 0.009187, 0.012727, 0.010221, 0.014315, 0.010672, 0.009728, 0.01078, 0.015344, 0.024393, 0.031287, 0.038042, 0.038858, 0.024393, 0.026338, 0.031287, 0.066181, 0.059222, 0.11371, 0.170161, 0.116183, 0.164327, 0.25406, 0.225814, 0.239899, 0.25406, 0.342579, 0.384043, 0.387226, 0.342579, 0.318242, 0.295083, 0.21291, 0.216401, 0.196879, 0.275179, 0.31487, 0.268042, 0.346032, 0.328603, 0.3…	[103, 114, 115]	0			#VALUE!	#VALUE!
262	263	UPI00015A2606 status=activ	([0.008409, 0.00777, 0.010509, 0.008075, 0.007877, 0.007091, 0.007645, 0.008624, 0.009401, 0.012491, 0.0198, 0.025762, 0.047319, 0.043307, 0.043307, 0.069024, 0.118441, 0.139895, 0.203355, 0.291804, 0.31487, 0.346032, 0.335645, 0.346032, 0.447574, 0.51388, 0.626927, 0.63748, 0.632174, 0.694846, 0.622677, 0.562014, 0.549308, 0.529623, 0.545602, 0.541878, 0.59917, 0.585406, 0.653063, 0.671169, 0.67…	[25, 26, 27, 28, 29, 30, 31, 32, 33, 34, 35, 36, 37, 38, 39, 40, 41, 42, 43, 44, 45, 46, 48, 49, 51, 52, 53]	(21	0	21)	21	21
263	264	UPI00015A2610 status=activ	([0.977651, 0.980097, 0.983019, 0.978672, 0.975134, 0.970265, 0.9657, 0.960642, 0.954657, 0.950334, 0.956248, 0.957673, 0.962114, 0.968436, 0.974374, 0.968436, 0.959312, 0.960642, 0.971072, 0.968436, 0.975134, 0.969315, 0.962114, 0.950334, 0.962114, 0.97245, 0.971713, 0.971713, 0.971713, 0.971713, 0.976962, 0.976962, 0.968436, 0.959312, 0.950334, 0.938133, 0.938133, 0.950334, 0.966441, 0.953422, …	[0, 1, 2, 3, 4, 5, 6, 7, 8, 9, 10, 11, 12, 13, 14, 15, 16, 17, 18, 19, 20, 21, 22, 23, 24, 25, 26, 27, 28, 29, 30, 31, 32, 33, 34, 35, 36, 37, 38, 39, 40, 41, 42, 43, 44, 45, 46, 47, 48, 49, 50, 51, 52, 53, 54, 55, 56, 57, 58, 59, 60, 61, 62, 63, 64, 65, 66, 67, 68, 69, 70, 71, 72]	(72	0	72)	72	72
264	265	UPI00015A2631 status=activ	([0.001335, 0.002057, 0.001675, 0.00243, 0.001936, 0.001597, 0.001391, 0.000945, 0.001142, 0.000773, 0.000704, 0.000468, 0.000468, 0.000507, 0.00055, 0.001142, 0.000833, 0.000507, 0.000249, 0.000378, 0.000249, 0.000206, 0.000232, 0.000206, 0.000236, 0.000442, 0.000833, 0.001344, 0.002435, 0.002881, 0.004775, 0.007259, 0.013613, 0.015344, 0.025762, 0.0198, 0.013437, 0.017138, 0.026338, 0.06312, 0.…	[]	0			#VALUE!	#VALUE!
265	266	UPI00015A263E status=activ	([0.562014, 0.476583, 0.51388, 0.545602, 0.58069, 0.608892, 0.63748, 0.575842, 0.59917, 0.490133, 0.51388, 0.557691, 0.557691, 0.557691, 0.56648, 0.525368, 0.562014, 0.541878, 0.604312, 0.562014, 0.58069, 0.570702, 0.557691, 0.58069, 0.538167, 0.497853, 0.461924, 0.394753, 0.380708, 0.384043, 0.486429, 0.418646, 0.339168, 0.321458, 0.346032, 0.311707, 0.308712, 0.311707, 0.332115, 0.321458, 0.370…	[0, 2, 3, 4, 5, 6, 7, 8, 10, 11, 12, 13, 14, 15, 16, 17, 18, 19, 20, 21, 22, 23, 24, 58, 62, 63, 65, 66, 67]	(14	8	22)	14	14
266	267	UPI00015A264A status=activ	([0.408655, 0.356642, 0.288399, 0.288399, 0.321458, 0.26085, 0.284882, 0.25031, 0.278302, 0.200174, 0.173081, 0.170161, 0.167087, 0.147574, 0.078022, 0.078022, 0.037156, 0.05306, 0.041405, 0.046336, 0.038858, 0.051831, 0.073402, 0.102787, 0.11371, 0.111485, 0.17593, 0.17593, 0.225814, 0.216401, 0.328603, 0.384043, 0.422041, 0.433034, 0.447574, 0.553315, 0.553315, 0.680603, 0.728858, 0.856457, 0.8…	[35, 36, 37, 38, 39, 40, 41, 42, 43, 44, 45, 46, 47, 48, 49, 50, 51, 52, 53, 54, 55]	(20	0	20)	20	20
267	268	UPI00015A2656 status=activ	([0.000185, 0.000129, 0.000146, 0.00012, 6.9e-05, 0.000146, 9e-05, 0.000125, 0.000189, 0.000232, 0.000198, 0.000275, 0.000245, 0.00012, 0.00012, 0.00012, 8.6e-05, 0.00018, 0.000262, 0.000262, 0.000253, 0.000262, 0.000266, 0.000172, 0.000335, 0.000339, 0.000339, 0.000399, 0.000275, 0.000198, 0.000198, 0.000262, 0.00012, 5.2e-05, 5.2e-05, 0.000133, 0.000137, 0.000322, 0.000146, 0.000206, 0.000236, …	[]	0			#VALUE!	#VALUE!
268	269	UPI00015A2682 status=activ	([0.001142, 0.000983, 0.000816, 0.000833, 0.000648, 0.001249, 0.001687, 0.001872, 0.002512, 0.003298, 0.004161, 0.00515, 0.007315, 0.007645, 0.00777, 0.007091, 0.007495, 0.007422, 0.007645, 0.011903, 0.022667, 0.043307, 0.058088, 0.120615, 0.10481, 0.116183, 0.096677, 0.045352, 0.024826, 0.012491, 0.013821, 0.008156, 0.007555, 0.008075, 0.007555, 0.00777, 0.014315, 0.017447, 0.032017, 0.046336, 0…	[]	0			#VALUE!	#VALUE!
269	270	UPI00015A269B status=activ	([0.013265, 0.014586, 0.022667, 0.034884, 0.058088, 0.033407, 0.034068, 0.048328, 0.06312, 0.047319, 0.060549, 0.041405, 0.023963, 0.014586, 0.013613, 0.026338, 0.028695, 0.037156, 0.044297, 0.020165, 0.041405, 0.074921, 0.041405, 0.03976, 0.017797, 0.016826, 0.019109, 0.013821, 0.013016, 0.013613, 0.023534, 0.013437, 0.023534, 0.025762, 0.048328, 0.048328, 0.040537, 0.030611, 0.030003, 0.047319,…	[]	0			#VALUE!	#VALUE!
270	271	UPI00015A26B6 status=activ	([0.58069, 0.618285, 0.642678, 0.525368, 0.534167, 0.562014, 0.534167, 0.557691, 0.59508, 0.618285, 0.618285, 0.675549, 0.694846, 0.545602, 0.483068, 0.486429, 0.483068, 0.497853, 0.5017, 0.494003, 0.505461, 0.461924, 0.468512, 0.401658, 0.387226, 0.366687, 0.374039, 0.321458, 0.31487, 0.219301, 0.243554, 0.243554, 0.247041, 0.229226, 0.335645, 0.349426, 0.346032, 0.339168, 0.243554, 0.182256, 0.…	[0, 1, 2, 3, 4, 5, 6, 7, 8, 9, 10, 11, 12, 13, 18, 20]	(13	0	13)	13	13
271	272	UPI00015A26BD status=activ	([0.055536, 0.036378, 0.032017, 0.0704, 0.078022, 0.086953, 0.069024, 0.090864, 0.096677, 0.079919, 0.085092, 0.094817, 0.081712, 0.142424, 0.170161, 0.206376, 0.182256, 0.281712, 0.281712, 0.301917, 0.374039, 0.454136, 0.505461, 0.538167, 0.494003, 0.521092, 0.517562, 0.529623, 0.497853, 0.549308, 0.622677, 0.575842, 0.59508, 0.661982, 0.657645, 0.63748, 0.690604, 0.690604, 0.642678, 0.570702, 0…	[22, 23, 25, 26, 27, 29, 30, 31, 32, 33, 34, 35, 36, 37, 38, 39, 40, 41, 43, 44, 45, 46, 48, 49, 50, 51, 52, 53, 54, 58, 59, 60, 61, 62, 63, 64, 65, 66, 67, 68, 69, 70, 71, 72, 73, 74, 75, 76, 77, 78, 79]	(21	29	50)	21	21
272	273	UPI00015A26DA status=activ	([0.454136, 0.480142, 0.328603, 0.356642, 0.384043, 0.30533, 0.243554, 0.271506, 0.295083, 0.321458, 0.352862, 0.390993, 0.433034, 0.414856, 0.370445, 0.366687, 0.4292, 0.36309, 0.342579, 0.278302, 0.25031, 0.147574, 0.15008, 0.18812, 0.127496, 0.132295, 0.194234, 0.281712, 0.25406, 0.271506, 0.264545, 0.25406, 0.200174, 0.139895, 0.090864, 0.088832, 0.100716, 0.098513, 0.142424, 0.142424, 0.1913…	[]	0			#VALUE!	#VALUE!
273	274	UPI00015A26E0 status=activ	([0.196879, 0.203355, 0.209395, 0.247041, 0.281712, 0.232838, 0.229226, 0.271506, 0.271506, 0.295083, 0.321458, 0.36309, 0.36309, 0.374039, 0.390993, 0.454136, 0.541878, 0.541878, 0.461924, 0.545602, 0.562014, 0.480142, 0.480142, 0.521092, 0.534167, 0.458154, 0.538167, 0.59014, 0.585406, 0.622677, 0.59508, 0.58069, 0.575842, 0.480142, 0.450668, 0.42561, 0.465241, 0.398279, 0.308712, 0.377384, 0.3…	[16, 17, 19, 20, 23, 24, 26, 27, 28, 29, 30, 31, 32]	(6	6	12)	6	6
274	275	UPI00015A270F status=activ	([0.308712, 0.247041, 0.25406, 0.203355, 0.239899, 0.243554, 0.247041, 0.275179, 0.298791, 0.232838, 0.236433, 0.236433, 0.236433, 0.291804, 0.339168, 0.352862, 0.36309, 0.394753, 0.476583, 0.517562, 0.517562, 0.490133, 0.553315, 0.613573, 0.728858, 0.724957, 0.694846, 0.666105, 0.604312, 0.59917, 0.720929, 0.76285, 0.81615, 0.83125, 0.808535, 0.798249, 0.788093, 0.745909, 0.795062, 0.73685, 0.69…	[19, 20, 22, 23, 24, 25, 26, 27, 28, 29, 30, 31, 32, 33, 34, 35, 36, 37, 38, 39, 40, 41, 42, 43, 44, 45, 46, 47, 48, 49, 50, 51, 52, 53, 54, 55, 56, 57, 58, 59, 60, 61, 62, 63, 64, 65]	(43	2	45)	43	43
275	276	UPI00015B3CDC status=activ	([0.127496, 0.058088, 0.054297, 0.090864, 0.132295, 0.074921, 0.118441, 0.06312, 0.06184, 0.033407, 0.033407, 0.028695, 0.016257, 0.016528, 0.01204, 0.013613, 0.015694, 0.009401, 0.006374, 0.004414, 0.003212, 0.003405, 0.003512, 0.0028, 0.002035, 0.001623, 0.002014, 0.001267, 0.001434, 0.001597, 0.00152, 0.001172, 0.001675, 0.002276, 0.002194, 0.001692, 0.001572, 0.001786, 0.001872, 0.001906, 0.0…	[]	0			#VALUE!	#VALUE!
276	277	UPI00015B3D0E status=activ	([0.352862, 0.384043, 0.408655, 0.433034, 0.458154, 0.433034, 0.328603, 0.308712, 0.332115, 0.366687, 0.394753, 0.349426, 0.387226, 0.394753, 0.422041, 0.401658, 0.328603, 0.311707, 0.298791, 0.268042, 0.36309, 0.36309, 0.380708, 0.384043, 0.291804, 0.291804, 0.291804, 0.394753, 0.401658, 0.370445, 0.268042, 0.257454, 0.264545, 0.179055, 0.182256, 0.094817, 0.182256, 0.26085, 0.264545, 0.179055, …	[]	0			#VALUE!	#VALUE!
277	278	UPI00015C2F14 status=activ	([0.009865, 0.014075, 0.027463, 0.020165, 0.012727, 0.010372, 0.008002, 0.009728, 0.01227, 0.015694, 0.012727, 0.010672, 0.009096, 0.014783, 0.016257, 0.016257, 0.031287, 0.031287, 0.051831, 0.090864, 0.15284, 0.15008, 0.15008, 0.127496, 0.125101, 0.155435, 0.239899, 0.356642, 0.377384, 0.268042, 0.268042, 0.384043, 0.390993, 0.342579, 0.359901, 0.342579, 0.257454, 0.239899, 0.179055, 0.196879, 0…	[233, 234, 235, 236, 237, 238, 239, 240, 269, 270, 271, 272, 273, 274, 318, 319]	(7	0	7)	7	7
278	279	UPI00015CE7AC status=activ	([0.394753, 0.374039, 0.401658, 0.30533, 0.349426, 0.418646, 0.401658, 0.422041, 0.408655, 0.390993, 0.41194, 0.444081, 0.366687, 0.281712, 0.264545, 0.164327, 0.11371, 0.206376, 0.203355, 0.17593, 0.25031, 0.291804, 0.239899, 0.239899, 0.339168, 0.328603, 0.295083, 0.247041, 0.25031, 0.196879, 0.167087, 0.170161, 0.191378, 0.236433, 0.311707, 0.30533, 0.318242, 0.298791, 0.278302, 0.206376, 0.17…	[67, 68, 69]	0			#VALUE!	#VALUE!
279	280	UPI00015CE7B4 status=activ	([0.024393, 0.038858, 0.042364, 0.034068, 0.028107, 0.041405, 0.059222, 0.060549, 0.088832, 0.064632, 0.083462, 0.06184, 0.120615, 0.118441, 0.116183, 0.116183, 0.158265, 0.098513, 0.161087, 0.158265, 0.182256, 0.116183, 0.090864, 0.116183, 0.102787, 0.122885, 0.116183, 0.066181, 0.081712, 0.083462, 0.078022, 0.085092, 0.158265, 0.086953, 0.092881, 0.06312, 0.06184, 0.079919, 0.092881, 0.090864, …	[106, 108]	0			#VALUE!	#VALUE!
280	281	UPI00015CE7C9 status=activ	([0.335645, 0.377384, 0.42561, 0.356642, 0.401658, 0.444081, 0.42561, 0.450668, 0.433034, 0.418646, 0.436924, 0.468512, 0.472492, 0.509769, 0.440853, 0.433034, 0.394753, 0.494003, 0.529623, 0.521092, 0.553315, 0.545602, 0.541878, 0.458154, 0.490133, 0.394753, 0.349426, 0.394753, 0.324872, 0.278302, 0.311707, 0.318242, 0.328603, 0.318242, 0.229226, 0.209395, 0.209395, 0.25406, 0.164327, 0.173081, …	[13, 18, 19, 20, 21, 22, 86, 87, 88]	0			#VALUE!	#VALUE!
281	282	UPI00015D7B31 status=activ	([0.21291, 0.26085, 0.298791, 0.324872, 0.356642, 0.377384, 0.398279, 0.384043, 0.4292, 0.384043, 0.408655, 0.332115, 0.339168, 0.342579, 0.335645, 0.408655, 0.335645, 0.401658, 0.349426, 0.321458, 0.321458, 0.349426, 0.352862, 0.318242, 0.243554, 0.239899, 0.243554, 0.15284, 0.17593, 0.15284, 0.200174, 0.200174, 0.243554, 0.239899, 0.236433, 0.332115, 0.339168, 0.418646, 0.335645, 0.422041, 0.35…	[207, 209, 213, 214, 216, 220, 307, 308, 317, 319, 320, 321, 322, 323, 324, 331, 400, 401, 402, 561, 567, 568, 569, 570, 571, 572, 660, 661, 721, 722, 723, 923, 924, 925, 938, 939, 940, 950, 951, 952, 953, 956, 975, 988, 1020, 1033, 1046, 1047, 1048, 1049, 1050, 1051, 1052, 1053, 1054, 1055, 1056, 1057, 1059, 1060, 1061, 1062, 1063, 1064, 1065, 1066, 1067, 1071, 1077, 1079, 1080, 1081, 1082, 1113…	(13	91	104)	13	13
282	283	UPI00015E161A status=activ	([0.222385, 0.203355, 0.191378, 0.239899, 0.257454, 0.206376, 0.236433, 0.271506, 0.209395, 0.236433, 0.275179, 0.311707, 0.321458, 0.349426, 0.352862, 0.401658, 0.490133, 0.468512, 0.505461, 0.418646, 0.40511, 0.335645, 0.291804, 0.264545, 0.26085, 0.264545, 0.321458, 0.318242, 0.219301, 0.295083, 0.288399, 0.170161, 0.170161, 0.098513, 0.098513, 0.046336, 0.045352, 0.021381, 0.026892, 0.03976, …	[18]	0			#VALUE!	#VALUE!
283	284	UPI00015E1659 status=activ	([0.720929, 0.728858, 0.759478, 0.788093, 0.63748, 0.562014, 0.585406, 0.613573, 0.549308, 0.505461, 0.541878, 0.575842, 0.56648, 0.570702, 0.570702, 0.570702, 0.671169, 0.632174, 0.63748, 0.534167, 0.509769, 0.509769, 0.444081, 0.384043, 0.377384, 0.444081, 0.5017, 0.505461, 0.509769, 0.575842, 0.642678, 0.618285, 0.626927, 0.622677, 0.728858, 0.724957, 0.716283, 0.73685, 0.666105, 0.63748, 0.74…	[0, 1, 2, 3, 4, 5, 6, 7, 8, 9, 10, 11, 12, 13, 14, 15, 16, 17, 18, 19, 20, 21, 26, 27, 28, 29, 30, 31, 32, 33, 34, 35, 36, 37, 38, 39, 40, 41, 42, 43, 44, 45, 46, 47, 48, 49, 50, 51, 52, 53, 54, 55, 59, 60, 61, 62, 64, 65, 77, 78, 79, 114, 115, 116, 117, 118, 119, 120, 121, 122, 123, 124, 125, 126, 127, 128, 129, 132, 134, 142, 198, 201, 202, 203, 204, 205, 206, 207, 208, 209, 210, 212, 213, 215,…	(58	93	151)	58	58
284	285	UPI0001612C8C status=activ	([0.008804, 0.007259, 0.006795, 0.006421, 0.005734, 0.005503, 0.005249, 0.006482, 0.008075, 0.007259, 0.006533, 0.006795, 0.005223, 0.007422, 0.006619, 0.005799, 0.006078, 0.006701, 0.009401, 0.014586, 0.026892, 0.03976, 0.043307, 0.0704, 0.055536, 0.094817, 0.139895, 0.170161, 0.170161, 0.137348, 0.209395, 0.30533, 0.342579, 0.324872, 0.308712, 0.31487, 0.401658, 0.422041, 0.318242, 0.311707, 0.…	[152, 189, 190, 295, 296, 297, 298, 299, 300, 303, 304, 310, 311, 335, 336, 337, 340, 341, 342, 391, 392, 393, 397]	(5	3	8)	5	5
285	286	UPI0001612C8F status=activ	([0.784345, 0.779859, 0.657645, 0.671169, 0.690604, 0.666105, 0.694846, 0.703578, 0.63748, 0.622677, 0.632174, 0.570702, 0.604312, 0.534167, 0.525368, 0.468512, 0.418646, 0.422041, 0.418646, 0.356642, 0.366687, 0.36309, 0.390993, 0.454136, 0.450668, 0.472492, 0.497853, 0.40511, 0.335645, 0.384043, 0.349426, 0.346032, 0.384043, 0.366687, 0.398279, 0.42561, 0.486429, 0.562014, 0.472492, 0.480142, 0…	[0, 1, 2, 3, 4, 5, 6, 7, 8, 9, 10, 11, 12, 13, 14, 37, 40, 42, 49, 51, 52, 105, 107, 108, 109, 110, 111, 112, 113]	(14	0	14)	14	14
286	287	UPI0001612C91 status=activ	([0.185198, 0.247041, 0.288399, 0.335645, 0.377384, 0.40511, 0.418646, 0.398279, 0.328603, 0.275179, 0.298791, 0.243554, 0.173081, 0.137348, 0.17593, 0.200174, 0.206376, 0.236433, 0.352862, 0.36309, 0.370445, 0.377384, 0.377384, 0.301917, 0.324872, 0.236433, 0.164327, 0.170161, 0.194234, 0.232838, 0.232838, 0.200174, 0.26085, 0.332115, 0.301917, 0.352862, 0.281712, 0.173081, 0.164327, 0.102787, 0…	[85]	0			#VALUE!	#VALUE!
287	288	UPI0001612C94 status=activ	([0.308712, 0.164327, 0.081712, 0.048328, 0.066181, 0.096677, 0.122885, 0.155435, 0.15284, 0.109221, 0.134866, 0.139895, 0.161087, 0.147574, 0.094817, 0.100716, 0.094817, 0.179055, 0.120615, 0.074921, 0.06312, 0.102787, 0.100716, 0.206376, 0.30533, 0.236433, 0.236433, 0.137348, 0.139895, 0.100716, 0.164327, 0.098513, 0.094817, 0.102787, 0.058088, 0.056825, 0.058088, 0.060549, 0.0704, 0.129801, 0.…	[112, 113, 114]	0			#VALUE!	#VALUE!
288	289	UPI0001612C95 status=activ	([0.155435, 0.196879, 0.268042, 0.196879, 0.236433, 0.275179, 0.18812, 0.15008, 0.120615, 0.144935, 0.100716, 0.122885, 0.200174, 0.182256, 0.164327, 0.147574, 0.142424, 0.122885, 0.125101, 0.120615, 0.125101, 0.196879, 0.127496, 0.120615, 0.109221, 0.111485, 0.092881, 0.092881, 0.132295, 0.194234, 0.116183, 0.161087, 0.164327, 0.173081, 0.102787, 0.142424, 0.225814, 0.144935, 0.173081, 0.173081,…	[150, 188, 189, 190, 195, 196]	0			#VALUE!	#VALUE!
289	290	UPI0001612C9F status=activ	([0.027463, 0.029376, 0.032677, 0.035586, 0.060549, 0.043307, 0.027463, 0.030003, 0.042364, 0.029376, 0.047319, 0.064632, 0.073402, 0.041405, 0.078022, 0.055536, 0.069024, 0.073402, 0.03976, 0.050641, 0.032017, 0.048328, 0.060549, 0.074921, 0.090864, 0.043307, 0.079919, 0.137348, 0.109221, 0.106997, 0.17593, 0.15284, 0.098513, 0.088832, 0.15284, 0.161087, 0.161087, 0.170161, 0.182256, 0.18812, 0.…	[206]	0			#VALUE!	#VALUE!
290	291	UPI0001612CA1 status=activ	([0.036378, 0.06312, 0.066181, 0.067594, 0.11371, 0.15008, 0.194234, 0.120615, 0.147574, 0.118441, 0.164327, 0.17593, 0.116183, 0.196879, 0.222385, 0.236433, 0.301917, 0.209395, 0.216401, 0.318242, 0.356642, 0.346032, 0.30533, 0.247041, 0.232838, 0.139895, 0.11371, 0.085092, 0.167087, 0.142424, 0.203355, 0.18812, 0.219301, 0.359901, 0.281712, 0.26085, 0.185198, 0.182256, 0.229226, 0.206376, 0.167…	[78, 83, 156, 157, 158, 159, 160]	0			#VALUE!	#VALUE!
291	292	UPI0001612CA4 status=activ	([0.003821, 0.003366, 0.002976, 0.002705, 0.002512, 0.002396, 0.00225, 0.002512, 0.003246, 0.002976, 0.00292, 0.00246, 0.001855, 0.001335, 0.001967, 0.002881, 0.00225, 0.002662, 0.003478, 0.004431, 0.005623, 0.005872, 0.008002, 0.011518, 0.014783, 0.023534, 0.044297, 0.088832, 0.129801, 0.085092, 0.094817, 0.15284, 0.219301, 0.232838, 0.257454, 0.179055, 0.15284, 0.239899, 0.275179, 0.18812, 0.15…	[95, 201, 202, 203, 236, 237, 238, 239, 254, 430, 432, 536, 540, 541, 542, 543, 544]	(4	12	16)	4	4
292	293	UPI0001612CA7 status=activ	([0.465241, 0.352862, 0.268042, 0.342579, 0.380708, 0.440853, 0.461924, 0.359901, 0.384043, 0.408655, 0.436924, 0.476583, 0.366687, 0.339168, 0.339168, 0.236433, 0.268042, 0.346032, 0.380708, 0.342579, 0.308712, 0.311707, 0.398279, 0.472492, 0.447574, 0.444081, 0.418646, 0.335645, 0.41194, 0.414856, 0.414856, 0.324872, 0.257454, 0.247041, 0.275179, 0.247041, 0.278302, 0.31487, 0.30533, 0.232838, …	[85, 86, 87, 135, 137, 138, 139]	0			#VALUE!	#VALUE!
293	294	UPI0001612CAB status=activ	([0.086953, 0.06312, 0.106997, 0.137348, 0.088832, 0.122885, 0.15008, 0.122885, 0.144935, 0.170161, 0.203355, 0.173081, 0.264545, 0.179055, 0.17593, 0.173081, 0.257454, 0.247041, 0.257454, 0.25406, 0.264545, 0.229226, 0.291804, 0.284882, 0.219301, 0.301917, 0.21291, 0.21291, 0.281712, 0.281712, 0.196879, 0.164327, 0.229226, 0.247041, 0.328603, 0.247041, 0.278302, 0.18812, 0.18812, 0.127496, 0.127…	[]	0			#VALUE!	#VALUE!
294	295	UPI0001612CAC status=activ	([0.129801, 0.134866, 0.100716, 0.066181, 0.102787, 0.079919, 0.120615, 0.079919, 0.118441, 0.142424, 0.173081, 0.203355, 0.147574, 0.17593, 0.167087, 0.109221, 0.111485, 0.18812, 0.158265, 0.164327, 0.247041, 0.182256, 0.219301, 0.284882, 0.370445, 0.377384, 0.450668, 0.436924, 0.447574, 0.444081, 0.377384, 0.374039, 0.380708, 0.450668, 0.332115, 0.342579, 0.440853, 0.521092, 0.433034, 0.390993,…	[37, 96, 99, 100, 101, 102, 103, 104, 105, 106, 107, 108, 110, 111, 112, 116, 185, 186, 188, 189, 230, 282, 283]	(9	2	11)	9	9
295	296	UPI0001612CAD status=activ	([0.236433, 0.229226, 0.278302, 0.18812, 0.236433, 0.275179, 0.311707, 0.346032, 0.377384, 0.30533, 0.332115, 0.387226, 0.387226, 0.332115, 0.418646, 0.366687, 0.291804, 0.346032, 0.301917, 0.332115, 0.328603, 0.352862, 0.394753, 0.40511, 0.458154, 0.454136, 0.454136, 0.465241, 0.414856, 0.374039, 0.468512, 0.458154, 0.458154, 0.525368, 0.468512, 0.4292, 0.480142, 0.585406, 0.570702, 0.632174, 0.…	[33, 37, 38, 39, 40, 41, 188]	0			#VALUE!	#VALUE!
296	297	UPI0001612CAE status=activ	([0.447574, 0.324872, 0.206376, 0.236433, 0.281712, 0.311707, 0.219301, 0.247041, 0.291804, 0.225814, 0.271506, 0.318242, 0.31487, 0.275179, 0.366687, 0.324872, 0.281712, 0.288399, 0.288399, 0.384043, 0.387226, 0.332115, 0.346032, 0.408655, 0.342579, 0.339168, 0.356642, 0.450668, 0.359901, 0.275179, 0.356642, 0.247041, 0.243554, 0.239899, 0.191378, 0.158265, 0.203355, 0.182256, 0.144935, 0.078022…	[424, 425]	0			#VALUE!	#VALUE!
297	298	UPI0001612CAF status=activ	([0.094817, 0.132295, 0.170161, 0.206376, 0.239899, 0.271506, 0.301917, 0.291804, 0.219301, 0.25406, 0.209395, 0.167087, 0.185198, 0.200174, 0.206376, 0.284882, 0.291804, 0.275179, 0.196879, 0.118441, 0.122885, 0.132295, 0.078022, 0.096677, 0.055536, 0.046336, 0.026892, 0.016528, 0.023534, 0.044297, 0.023963, 0.023963, 0.033407, 0.030003, 0.017138, 0.029376, 0.030003, 0.058088, 0.10481, 0.173081,…	[]	0			#VALUE!	#VALUE!
298	299	UPI0001612CB2 status=activ	([0.472492, 0.517562, 0.604312, 0.483068, 0.517562, 0.534167, 0.538167, 0.59917, 0.56648, 0.440853, 0.42561, 0.384043, 0.342579, 0.346032, 0.349426, 0.25406, 0.335645, 0.374039, 0.408655, 0.264545, 0.25406, 0.271506, 0.278302, 0.144935, 0.132295, 0.085092, 0.092881, 0.081712, 0.071867, 0.041405, 0.096677, 0.125101, 0.10481, 0.17593, 0.170161, 0.106997, 0.090864, 0.06184, 0.064632, 0.06312, 0.1092…	[1, 2, 4, 5, 6, 7, 8, 180, 181, 490, 491, 492, 493, 494, 495, 498]	(5	9	14)	5	5
299	300	UPI0001612CB3 status=activ	([0.454136, 0.5017, 0.461924, 0.529623, 0.394753, 0.454136, 0.480142, 0.490133, 0.521092, 0.553315, 0.557691, 0.58069, 0.604312, 0.494003, 0.401658, 0.394753, 0.394753, 0.394753, 0.377384, 0.440853, 0.433034, 0.450668, 0.324872, 0.284882, 0.161087, 0.164327, 0.092881, 0.044297, 0.036378, 0.017447, 0.013437, 0.008895, 0.006988, 0.004835, 0.005992, 0.006567, 0.006795, 0.005992, 0.004646, 0.004899, …	[1, 3, 8, 9, 10, 11, 12]	0			#VALUE!	#VALUE!
300	301	UPI0001612CB4 status=activ	([0.549308, 0.59508, 0.51388, 0.553315, 0.490133, 0.505461, 0.521092, 0.454136, 0.468512, 0.494003, 0.458154, 0.5017, 0.541878, 0.541878, 0.570702, 0.58069, 0.707965, 0.585406, 0.56648, 0.525368, 0.5017, 0.398279, 0.36309, 0.41194, 0.324872, 0.284882, 0.26085, 0.26085, 0.324872, 0.239899, 0.225814, 0.271506, 0.281712, 0.243554, 0.243554, 0.25406, 0.173081, 0.173081, 0.247041, 0.170161, 0.203355, …	[0, 1, 2, 3, 5, 6, 11, 12, 13, 14, 15, 16, 17, 18, 19, 20, 46, 47, 48, 49, 50, 51, 57, 58, 60, 61, 62, 63, 64, 65, 118, 291, 292, 293, 294, 295]	(9	6	15)	9	9
301	302	UPI000165E158 status=activ	([0.048328, 0.094817, 0.051831, 0.051831, 0.032017, 0.045352, 0.030003, 0.042364, 0.058088, 0.056825, 0.045352, 0.058088, 0.109221, 0.056825, 0.058088, 0.050641, 0.088832, 0.15284, 0.125101, 0.118441, 0.067594, 0.036378, 0.032017, 0.06184, 0.060549, 0.116183, 0.111485, 0.194234, 0.118441, 0.090864, 0.116183, 0.10481, 0.111485, 0.054297, 0.064632, 0.0704, 0.139895, 0.116183, 0.073402, 0.0704, 0.03…	[234, 238, 239, 240, 241, 242, 243, 449, 453, 454, 455]	(5	1	6)	5	5
302	303	UPI000165E159 status=activ	([0.111485, 0.066181, 0.067594, 0.040537, 0.071867, 0.096677, 0.142424, 0.100716, 0.134866, 0.134866, 0.094817, 0.132295, 0.074921, 0.127496, 0.139895, 0.142424, 0.247041, 0.257454, 0.264545, 0.25406, 0.311707, 0.206376, 0.298791, 0.335645, 0.4292, 0.418646, 0.447574, 0.352862, 0.359901, 0.31487, 0.31487, 0.374039, 0.352862, 0.352862, 0.321458, 0.216401, 0.247041, 0.194234, 0.158265, 0.182256, 0.…	[56, 57, 58, 85]	0			#VALUE!	#VALUE!
303	304	UPI000165E15F status=activ	([0.318242, 0.377384, 0.42561, 0.465241, 0.36309, 0.271506, 0.31487, 0.26085, 0.209395, 0.206376, 0.155435, 0.196879, 0.196879, 0.200174, 0.264545, 0.288399, 0.284882, 0.291804, 0.278302, 0.284882, 0.366687, 0.30533, 0.21291, 0.147574, 0.137348, 0.209395, 0.30533, 0.264545, 0.264545, 0.30533, 0.247041, 0.225814, 0.216401, 0.144935, 0.216401, 0.216401, 0.200174, 0.191378, 0.18812, 0.137348, 0.0985…	[]	0			#VALUE!	#VALUE!
304	305	UPI000165E160 status=activ	([0.013265, 0.009187, 0.013613, 0.00962, 0.013821, 0.020876, 0.027463, 0.03976, 0.026338, 0.019401, 0.014586, 0.01204, 0.011903, 0.011669, 0.013613, 0.020165, 0.010672, 0.018415, 0.025762, 0.051831, 0.042364, 0.028695, 0.054297, 0.054297, 0.054297, 0.040537, 0.020165, 0.020876, 0.011106, 0.019109, 0.018787, 0.034068, 0.058088, 0.050641, 0.025316, 0.021381, 0.014075, 0.016257, 0.015344, 0.018415, …	[]	0			#VALUE!	#VALUE!
305	306	UPI000165E166 status=activ	([0.118441, 0.206376, 0.26085, 0.158265, 0.194234, 0.232838, 0.264545, 0.185198, 0.209395, 0.134866, 0.164327, 0.120615, 0.125101, 0.15284, 0.111485, 0.111485, 0.209395, 0.191378, 0.167087, 0.102787, 0.106997, 0.098513, 0.044297, 0.05306, 0.109221, 0.109221, 0.078022, 0.043307, 0.076542, 0.041405, 0.088832, 0.098513, 0.17593, 0.134866, 0.111485, 0.11371, 0.06184, 0.056825, 0.059222, 0.064632, 0.0…	[]	0			#VALUE!	#VALUE!
306	307	UPI000165E16A status=activ	([0.200174, 0.116183, 0.191378, 0.11371, 0.144935, 0.17593, 0.200174, 0.236433, 0.18812, 0.219301, 0.179055, 0.118441, 0.122885, 0.0704, 0.071867, 0.079919, 0.081712, 0.090864, 0.170161, 0.25406, 0.232838, 0.155435, 0.229226, 0.173081, 0.191378, 0.18812, 0.116183, 0.074921, 0.058088, 0.092881, 0.049374, 0.074921, 0.15284, 0.15284, 0.243554, 0.324872, 0.219301, 0.219301, 0.132295, 0.111485, 0.1114…	[]	0			#VALUE!	#VALUE!
307	308	UPI000165E186 status=activ	([0.013613, 0.022306, 0.016021, 0.012727, 0.017447, 0.025316, 0.033407, 0.044297, 0.026892, 0.037156, 0.047319, 0.056825, 0.079919, 0.088832, 0.15284, 0.098513, 0.059222, 0.056825, 0.060549, 0.090864, 0.191378, 0.271506, 0.173081, 0.25031, 0.318242, 0.229226, 0.147574, 0.15284, 0.15284, 0.170161, 0.179055, 0.194234, 0.18812, 0.139895, 0.129801, 0.076542, 0.127496, 0.125101, 0.125101, 0.078022, 0.…	[]	0			#VALUE!	#VALUE!
308	309	UPI000165E18F status=activ	([0.038042, 0.013265, 0.008276, 0.010372, 0.006533, 0.005223, 0.003821, 0.003963, 0.003341, 0.003924, 0.004646, 0.005623, 0.006039, 0.009096, 0.006078, 0.004899, 0.003924, 0.003997, 0.00292, 0.002035, 0.001335, 0.001936, 0.00316, 0.004513, 0.003298, 0.00515, 0.00777, 0.014783, 0.00962, 0.009015, 0.007259, 0.007495, 0.006567, 0.003997, 0.003276, 0.004431, 0.003701, 0.004388, 0.004646, 0.004689, 0.…	[]	0			#VALUE!	#VALUE!
309	310	UPI000165E190 status=activ	([0.161087, 0.090864, 0.118441, 0.167087, 0.222385, 0.25031, 0.281712, 0.30533, 0.324872, 0.247041, 0.203355, 0.25031, 0.173081, 0.11371, 0.11371, 0.173081, 0.243554, 0.281712, 0.339168, 0.311707, 0.236433, 0.173081, 0.257454, 0.179055, 0.173081, 0.158265, 0.158265, 0.167087, 0.179055, 0.15284, 0.239899, 0.318242, 0.318242, 0.321458, 0.339168, 0.264545, 0.25031, 0.243554, 0.275179, 0.30533, 0.346…	[122, 124, 125, 126, 247, 249]	0			#VALUE!	#VALUE!
310	311	UPI000165E191 status=activ	([0.106997, 0.144935, 0.094817, 0.092881, 0.134866, 0.096677, 0.06184, 0.100716, 0.137348, 0.167087, 0.161087, 0.200174, 0.134866, 0.139895, 0.15284, 0.137348, 0.076542, 0.142424, 0.219301, 0.332115, 0.268042, 0.164327, 0.17593, 0.147574, 0.109221, 0.083462, 0.085092, 0.139895, 0.118441, 0.06312, 0.06312, 0.045352, 0.028107, 0.025762, 0.049374, 0.054297, 0.026892, 0.025762, 0.030003, 0.018415, 0.…	[]	0			#VALUE!	#VALUE!
311	312	UPI000165E194 status=activ	([0.111485, 0.155435, 0.144935, 0.182256, 0.222385, 0.298791, 0.346032, 0.377384, 0.308712, 0.25406, 0.291804, 0.268042, 0.268042, 0.346032, 0.433034, 0.433034, 0.418646, 0.42561, 0.4292, 0.444081, 0.450668, 0.458154, 0.454136, 0.5017, 0.5017, 0.4292, 0.335645, 0.26085, 0.194234, 0.206376, 0.284882, 0.243554, 0.264545, 0.295083, 0.284882, 0.298791, 0.359901, 0.377384, 0.374039, 0.387226, 0.298791…	[23, 24, 53, 54, 61, 62, 63, 64, 65, 66, 67, 68, 69, 144, 145, 146, 147, 148, 149, 150, 151, 239, 250, 251, 252, 423, 424, 425]	(8	4	12)	8	8
312	313	UPI000165E195 status=activ	([0.206376, 0.134866, 0.132295, 0.086953, 0.116183, 0.155435, 0.191378, 0.155435, 0.18812, 0.15284, 0.185198, 0.158265, 0.155435, 0.222385, 0.232838, 0.225814, 0.225814, 0.243554, 0.311707, 0.247041, 0.239899, 0.158265, 0.225814, 0.194234, 0.291804, 0.268042, 0.288399, 0.284882, 0.359901, 0.291804, 0.36309, 0.288399, 0.366687, 0.444081, 0.454136, 0.538167, 0.447574, 0.374039, 0.359901, 0.356642, …	[35, 44, 52, 58, 80, 82, 83]	0			#VALUE!	#VALUE!
313	314	UPI000165E19A status=activ	([0.054297, 0.111485, 0.155435, 0.083462, 0.034884, 0.047319, 0.028107, 0.035586, 0.051831, 0.069024, 0.083462, 0.127496, 0.170161, 0.106997, 0.096677, 0.096677, 0.118441, 0.073402, 0.049374, 0.038042, 0.066181, 0.071867, 0.06312, 0.06184, 0.050641, 0.056825, 0.060549, 0.076542, 0.046336, 0.020165, 0.010926, 0.007495, 0.005223, 0.003963, 0.006078, 0.006482, 0.004577, 0.003109, 0.00283, 0.003821, …	[]	0			#VALUE!	#VALUE!
314	315	UPI000165E19D status=activ	([0.268042, 0.308712, 0.359901, 0.342579, 0.247041, 0.243554, 0.191378, 0.15008, 0.182256, 0.203355, 0.200174, 0.222385, 0.308712, 0.384043, 0.394753, 0.394753, 0.398279, 0.401658, 0.278302, 0.247041, 0.15008, 0.164327, 0.100716, 0.076542, 0.090864, 0.144935, 0.167087, 0.225814, 0.291804, 0.216401, 0.155435, 0.11371, 0.094817, 0.102787, 0.059222, 0.109221, 0.06312, 0.0704, 0.058088, 0.090864, 0.1…	[]	0			#VALUE!	#VALUE!
315	316	UPI000165E19E status=activ	([0.028695, 0.064632, 0.090864, 0.116183, 0.078022, 0.048328, 0.049374, 0.071867, 0.047319, 0.066181, 0.079919, 0.058088, 0.102787, 0.06184, 0.058088, 0.079919, 0.137348, 0.132295, 0.127496, 0.125101, 0.229226, 0.147574, 0.125101, 0.125101, 0.069024, 0.122885, 0.116183, 0.139895, 0.06184, 0.11371, 0.106997, 0.10481, 0.191378, 0.106997, 0.206376, 0.127496, 0.127496, 0.06184, 0.033407, 0.019401, 0.…	[]	0			#VALUE!	#VALUE!
316	317	UPI000165E1A0 status=activ	([0.604312, 0.604312, 0.480142, 0.509769, 0.418646, 0.450668, 0.476583, 0.380708, 0.298791, 0.342579, 0.321458, 0.370445, 0.25406, 0.164327, 0.134866, 0.094817, 0.064632, 0.036378, 0.033407, 0.040537, 0.048328, 0.060549, 0.06312, 0.102787, 0.102787, 0.158265, 0.15284, 0.147574, 0.144935, 0.191378, 0.191378, 0.139895, 0.116183, 0.206376, 0.222385, 0.26085, 0.26085, 0.291804, 0.380708, 0.291804, 0.…	[0, 1, 3, 205, 206]	0			#VALUE!	#VALUE!
317	318	UPI000165E1A7 status=activ	([0.069024, 0.098513, 0.134866, 0.167087, 0.25031, 0.239899, 0.268042, 0.191378, 0.219301, 0.21291, 0.206376, 0.18812, 0.118441, 0.118441, 0.098513, 0.098513, 0.079919, 0.085092, 0.083462, 0.132295, 0.236433, 0.321458, 0.247041, 0.167087, 0.142424, 0.118441, 0.088832, 0.096677, 0.10481, 0.102787, 0.120615, 0.15284, 0.137348, 0.219301, 0.25406, 0.288399, 0.291804, 0.349426, 0.271506, 0.366687, 0.3…	[45, 46, 47, 48, 49, 50, 51, 52, 53, 54, 55, 56, 59, 62, 63, 220, 221, 222, 223]	(11	0	11)	11	11
318	319	UPI000165E1A9 status=activ	([0.271506, 0.321458, 0.229226, 0.281712, 0.191378, 0.125101, 0.086953, 0.111485, 0.15284, 0.200174, 0.219301, 0.264545, 0.164327, 0.164327, 0.170161, 0.116183, 0.106997, 0.11371, 0.116183, 0.170161, 0.209395, 0.203355, 0.161087, 0.179055, 0.092881, 0.102787, 0.173081, 0.275179, 0.194234, 0.170161, 0.15284, 0.100716, 0.100716, 0.129801, 0.092881, 0.15008, 0.15008, 0.142424, 0.139895, 0.088832, 0.…	[]	0			#VALUE!	#VALUE!
319	320	UPI000165E1AA status=activ	([0.26085, 0.301917, 0.21291, 0.203355, 0.239899, 0.155435, 0.206376, 0.232838, 0.167087, 0.129801, 0.15284, 0.191378, 0.288399, 0.324872, 0.21291, 0.247041, 0.243554, 0.281712, 0.284882, 0.167087, 0.18812, 0.18812, 0.18812, 0.182256, 0.222385, 0.222385, 0.232838, 0.219301, 0.158265, 0.247041, 0.25031, 0.164327, 0.170161, 0.10481, 0.092881, 0.17593, 0.170161, 0.118441, 0.076542, 0.074921, 0.07340…	[]	0			#VALUE!	#VALUE!
320	321	UPI000165E1AD status=activ	([0.450668, 0.494003, 0.398279, 0.422041, 0.346032, 0.370445, 0.359901, 0.380708, 0.318242, 0.349426, 0.342579, 0.377384, 0.390993, 0.394753, 0.384043, 0.387226, 0.356642, 0.447574, 0.447574, 0.377384, 0.394753, 0.308712, 0.209395, 0.281712, 0.281712, 0.295083, 0.295083, 0.324872, 0.321458, 0.321458, 0.31487, 0.356642, 0.298791, 0.30533, 0.308712, 0.30533, 0.278302, 0.25031, 0.232838, 0.194234, 0…	[47, 48, 49, 50, 51, 221, 296, 297, 298, 302, 303, 304, 305, 306, 307, 308, 309, 310, 360, 361, 365, 421, 430, 431, 432, 433, 443, 444, 445, 446, 448, 449, 450, 451, 452, 500, 501, 628, 640, 641, 642, 644, 708, 709, 710, 711]	(8	9	17)	8	8
321	322	UPI000165E1AF status=activ	([0.557691, 0.585406, 0.59917, 0.468512, 0.494003, 0.42561, 0.444081, 0.461924, 0.408655, 0.339168, 0.295083, 0.328603, 0.408655, 0.40511, 0.36309, 0.36309, 0.366687, 0.374039, 0.308712, 0.318242, 0.291804, 0.25031, 0.257454, 0.271506, 0.359901, 0.370445, 0.444081, 0.366687, 0.377384, 0.374039, 0.472492, 0.505461, 0.517562, 0.450668, 0.408655, 0.454136, 0.339168, 0.436924, 0.440853, 0.4292, 0.352…	[0, 1, 2, 31, 32, 143, 354, 365, 368]	0			#VALUE!	#VALUE!
322	323	UPI000165E1B2 status=activ	([0.346032, 0.243554, 0.298791, 0.332115, 0.370445, 0.408655, 0.440853, 0.454136, 0.468512, 0.480142, 0.5017, 0.570702, 0.541878, 0.541878, 0.608892, 0.657645, 0.699094, 0.788093, 0.788093, 0.716283, 0.716283, 0.59917, 0.608892, 0.59917, 0.562014, 0.549308, 0.538167, 0.497853, 0.51388, 0.436924, 0.450668, 0.440853, 0.311707, 0.243554, 0.257454, 0.236433, 0.18812, 0.21291, 0.209395, 0.209395, 0.26…	[10, 11, 12, 13, 14, 15, 16, 17, 18, 19, 20, 21, 22, 23, 24, 25, 26, 28, 392, 393, 405, 409]	(16	0	16)	16	16
323	324	UPI000165E1B3 status=activ	([0.090864, 0.170161, 0.222385, 0.216401, 0.161087, 0.191378, 0.219301, 0.264545, 0.301917, 0.236433, 0.26085, 0.31487, 0.257454, 0.239899, 0.194234, 0.191378, 0.10481, 0.185198, 0.182256, 0.236433, 0.30533, 0.222385, 0.191378, 0.116183, 0.092881, 0.116183, 0.122885, 0.122885, 0.090864, 0.079919, 0.139895, 0.085092, 0.074921, 0.137348, 0.196879, 0.236433, 0.203355, 0.328603, 0.308712, 0.206376, 0…	[95]	0			#VALUE!	#VALUE!
324	325	UPI000165E1B4 status=activ	([0.100716, 0.118441, 0.0704, 0.118441, 0.071867, 0.092881, 0.137348, 0.142424, 0.15284, 0.209395, 0.257454, 0.229226, 0.232838, 0.352862, 0.387226, 0.384043, 0.295083, 0.26085, 0.15284, 0.236433, 0.236433, 0.229226, 0.229226, 0.291804, 0.179055, 0.203355, 0.167087, 0.134866, 0.092881, 0.122885, 0.111485, 0.048328, 0.071867, 0.071867, 0.064632, 0.071867, 0.132295, 0.18812, 0.203355, 0.318242, 0.3…	[]	0			#VALUE!	#VALUE!
325	326	UPI000165E1BF status=activ	([0.155435, 0.26085, 0.191378, 0.11371, 0.185198, 0.142424, 0.100716, 0.102787, 0.06312, 0.088832, 0.109221, 0.106997, 0.120615, 0.129801, 0.206376, 0.209395, 0.206376, 0.203355, 0.271506, 0.278302, 0.324872, 0.239899, 0.216401, 0.25031, 0.342579, 0.30533, 0.298791, 0.374039, 0.332115, 0.352862, 0.356642, 0.257454, 0.295083, 0.191378, 0.185198, 0.194234, 0.144935, 0.11371, 0.167087, 0.102787, 0.0…	[]	0			#VALUE!	#VALUE!
326	327	UPI000165E1D8 status=activ	([0.010221, 0.015344, 0.017447, 0.015344, 0.020522, 0.014783, 0.021381, 0.026892, 0.03976, 0.040537, 0.058088, 0.081712, 0.086953, 0.0704, 0.0704, 0.06312, 0.06184, 0.028107, 0.028695, 0.030611, 0.050641, 0.132295, 0.06184, 0.081712, 0.11371, 0.096677, 0.164327, 0.155435, 0.155435, 0.122885, 0.088832, 0.066181, 0.066181, 0.03976, 0.060549, 0.032677, 0.033407, 0.030611, 0.074921, 0.073402, 0.17016…	[]	0			#VALUE!	#VALUE!
327	328	UPI000165E1F8 status=activ	([0.100716, 0.051831, 0.022306, 0.011903, 0.009187, 0.005992, 0.004611, 0.003671, 0.003804, 0.004689, 0.005799, 0.007877, 0.004921, 0.004431, 0.003014, 0.00225, 0.001344, 0.001936, 0.001675, 0.001675, 0.001687, 0.001722, 0.002327, 0.00246, 0.00283, 0.002555, 0.003512, 0.003555, 0.003607, 0.00292, 0.00292, 0.001722, 0.001, 0.000983, 0.000983, 0.00103, 0.00155, 0.001623, 0.001623, 0.001649, 0.00115…	[]	0			#VALUE!	#VALUE!
328	329	UPI000165E1FD status=activ	([0.012491, 0.019401, 0.028695, 0.019109, 0.016528, 0.012727, 0.013613, 0.014783, 0.013437, 0.014315, 0.018106, 0.024393, 0.020522, 0.022667, 0.036378, 0.046336, 0.050641, 0.030003, 0.051831, 0.071867, 0.064632, 0.071867, 0.034884, 0.034884, 0.06184, 0.100716, 0.155435, 0.182256, 0.129801, 0.155435, 0.21291, 0.120615, 0.120615, 0.100716, 0.092881, 0.116183, 0.137348, 0.137348, 0.209395, 0.209395,…	[123, 138]	0			#VALUE!	#VALUE!
329	330	UPI000165E204 status=activ	([0.139895, 0.092881, 0.127496, 0.164327, 0.086953, 0.127496, 0.164327, 0.196879, 0.142424, 0.085092, 0.102787, 0.06312, 0.074921, 0.092881, 0.179055, 0.167087, 0.239899, 0.191378, 0.185198, 0.18812, 0.185198, 0.096677, 0.139895, 0.15284, 0.15008, 0.26085, 0.142424, 0.092881, 0.0704, 0.067594, 0.132295, 0.079919, 0.170161, 0.118441, 0.125101, 0.120615, 0.116183, 0.132295, 0.096677, 0.076542, 0.12…	[188]	0			#VALUE!	#VALUE!
330	331	UPI000165E207 status=activ	([0.041405, 0.064632, 0.064632, 0.0704, 0.096677, 0.100716, 0.127496, 0.102787, 0.083462, 0.069024, 0.071867, 0.098513, 0.102787, 0.15008, 0.158265, 0.17593, 0.236433, 0.291804, 0.335645, 0.284882, 0.25406, 0.31487, 0.288399, 0.324872, 0.288399, 0.288399, 0.318242, 0.257454, 0.311707, 0.380708, 0.418646, 0.366687, 0.324872, 0.321458, 0.284882, 0.36309, 0.36309, 0.36309, 0.42561, 0.387226, 0.47249…	[53]	0			#VALUE!	#VALUE!
331	332	UPI000165E20B status=activ	([0.098513, 0.079919, 0.06312, 0.073402, 0.06184, 0.088832, 0.069024, 0.090864, 0.116183, 0.096677, 0.137348, 0.164327, 0.225814, 0.229226, 0.209395, 0.232838, 0.281712, 0.380708, 0.454136, 0.529623, 0.557691, 0.622677, 0.618285, 0.699094, 0.73685, 0.801317, 0.791621, 0.859585, 0.856457, 0.865454, 0.910643, 0.889439, 0.876521, 0.871313, 0.812494, 0.837511, 0.716283, 0.720929, 0.741537, 0.63748, 0…	[19, 20, 21, 22, 23, 24, 25, 26, 27, 28, 29, 30, 31, 32, 33, 34, 35, 36, 37, 38, 39, 40, 41, 42, 43, 44, 45, 46, 47, 48, 49, 50, 57, 58, 59, 60, 61, 65, 66, 67, 68, 70, 71, 72, 73, 74, 75, 76, 77, 78, 79, 80, 81, 93, 132, 134, 168, 169, 170, 171, 172, 173, 174, 175, 176]	(31	0	31)	31	31
332	333	UPI000165E214 status=activ	([0.232838, 0.271506, 0.196879, 0.18812, 0.209395, 0.179055, 0.118441, 0.139895, 0.111485, 0.076542, 0.094817, 0.129801, 0.129801, 0.132295, 0.134866, 0.100716, 0.10481, 0.060549, 0.033407, 0.030003, 0.026892, 0.029376, 0.015344, 0.017797, 0.021381, 0.013821, 0.017447, 0.028695, 0.015078, 0.022306, 0.038858, 0.019109, 0.0198, 0.020165, 0.040537, 0.022667, 0.030003, 0.034068, 0.06184, 0.10481, 0.1…	[]	0			#VALUE!	#VALUE!
333	334	UPI000165E217 status=activ	([0.020522, 0.03976, 0.023534, 0.036378, 0.050641, 0.030611, 0.044297, 0.032017, 0.048328, 0.071867, 0.086953, 0.060549, 0.049374, 0.038042, 0.064632, 0.085092, 0.083462, 0.086953, 0.122885, 0.120615, 0.054297, 0.067594, 0.058088, 0.127496, 0.074921, 0.074921, 0.083462, 0.044297, 0.041405, 0.035586, 0.034884, 0.028695, 0.042364, 0.028695, 0.034884, 0.019401, 0.014586, 0.022667, 0.045352, 0.064632…	[]	0			#VALUE!	#VALUE!
334	335	UPI000165E21A status=activ	([0.63748, 0.699094, 0.529623, 0.585406, 0.490133, 0.562014, 0.59917, 0.63748, 0.613573, 0.521092, 0.450668, 0.483068, 0.450668, 0.447574, 0.454136, 0.549308, 0.534167, 0.521092, 0.418646, 0.418646, 0.465241, 0.374039, 0.356642, 0.359901, 0.342579, 0.414856, 0.398279, 0.390993, 0.301917, 0.359901, 0.440853, 0.5017, 0.472492, 0.418646, 0.418646, 0.390993, 0.356642, 0.356642, 0.281712, 0.298791, 0.…	[0, 1, 2, 3, 5, 6, 7, 8, 9, 15, 16, 17, 31, 103, 104, 120, 121, 122, 123, 124, 125, 126, 127, 128, 129, 130, 131, 132, 133, 134, 135, 136, 137, 138, 139, 307, 315, 316, 317, 318, 319, 320, 321, 322, 323, 324, 459, 460, 462, 463]	(19	15	34)	19	19
335	336	UPI000165E21C status=activ	([0.092881, 0.134866, 0.094817, 0.134866, 0.066181, 0.102787, 0.134866, 0.090864, 0.139895, 0.161087, 0.191378, 0.232838, 0.352862, 0.284882, 0.374039, 0.342579, 0.342579, 0.25031, 0.257454, 0.170161, 0.158265, 0.15008, 0.083462, 0.060549, 0.0704, 0.134866, 0.122885, 0.118441, 0.194234, 0.100716, 0.059222, 0.030611, 0.036378, 0.019109, 0.017447, 0.020876, 0.047319, 0.085092, 0.155435, 0.15008, 0.…	[]	0			#VALUE!	#VALUE!
336	337	UPI000165E226 status=activ	([0.00777, 0.005378, 0.004513, 0.003512, 0.00316, 0.004208, 0.00543, 0.004921, 0.005249, 0.006194, 0.00558, 0.006245, 0.005932, 0.006142, 0.007877, 0.009294, 0.009294, 0.013821, 0.022306, 0.021816, 0.043307, 0.044297, 0.092881, 0.15008, 0.257454, 0.346032, 0.346032, 0.342579, 0.390993, 0.436924, 0.450668, 0.480142, 0.359901, 0.278302, 0.342579, 0.342579, 0.298791, 0.298791, 0.31487, 0.321458, 0.2…	[]	0			#VALUE!	#VALUE!
337	338	UPI000165E227 status=activ	([0.03976, 0.025316, 0.028107, 0.042364, 0.064632, 0.040537, 0.064632, 0.041405, 0.044297, 0.064632, 0.067594, 0.079919, 0.044297, 0.081712, 0.046336, 0.046336, 0.045352, 0.044297, 0.056825, 0.109221, 0.147574, 0.106997, 0.164327, 0.120615, 0.125101, 0.066181, 0.116183, 0.102787, 0.106997, 0.137348, 0.137348, 0.173081, 0.109221, 0.17593, 0.164327, 0.243554, 0.15284, 0.134866, 0.147574, 0.139895, …	[]	0			#VALUE!	#VALUE!
338	339	UPI000165E22B status=activ	([0.144935, 0.200174, 0.185198, 0.17593, 0.206376, 0.232838, 0.15008, 0.18812, 0.209395, 0.236433, 0.185198, 0.216401, 0.216401, 0.142424, 0.225814, 0.25406, 0.366687, 0.458154, 0.374039, 0.374039, 0.339168, 0.291804, 0.219301, 0.173081, 0.216401, 0.243554, 0.247041, 0.264545, 0.268042, 0.281712, 0.247041, 0.324872, 0.26085, 0.26085, 0.374039, 0.387226, 0.440853, 0.339168, 0.332115, 0.440853, 0.3…	[67, 69, 70, 71, 72, 144, 158, 166, 206, 207, 208, 209, 210, 211, 212, 214, 215, 217, 218, 220, 221, 222, 223, 240]	(6	8	14)	6	6
339	340	UPI000165E22C status=activ	([0.013613, 0.008075, 0.006482, 0.008525, 0.006795, 0.005872, 0.007315, 0.005734, 0.006894, 0.008409, 0.007555, 0.008804, 0.011903, 0.009728, 0.012727, 0.012727, 0.01078, 0.007422, 0.010372, 0.010509, 0.010131, 0.017797, 0.043307, 0.078022, 0.048328, 0.090864, 0.170161, 0.167087, 0.196879, 0.21291, 0.21291, 0.196879, 0.203355, 0.26085, 0.298791, 0.216401, 0.219301, 0.271506, 0.40511, 0.308712, 0.…	[]	0			#VALUE!	#VALUE!
340	341	UPI000165E22E status=activ	([0.054297, 0.079919, 0.106997, 0.158265, 0.191378, 0.127496, 0.155435, 0.109221, 0.129801, 0.170161, 0.191378, 0.170161, 0.161087, 0.21291, 0.161087, 0.281712, 0.359901, 0.295083, 0.390993, 0.390993, 0.275179, 0.196879, 0.109221, 0.055536, 0.048328, 0.051831, 0.098513, 0.096677, 0.161087, 0.179055, 0.118441, 0.083462, 0.066181, 0.074921, 0.086953, 0.134866, 0.125101, 0.125101, 0.219301, 0.144935…	[]	0			#VALUE!	#VALUE!
341	342	UPI000165E230 status=activ	([0.380708, 0.42561, 0.332115, 0.243554, 0.268042, 0.30533, 0.339168, 0.387226, 0.311707, 0.346032, 0.377384, 0.4292, 0.42561, 0.374039, 0.278302, 0.356642, 0.291804, 0.30533, 0.301917, 0.308712, 0.295083, 0.264545, 0.182256, 0.271506, 0.359901, 0.264545, 0.271506, 0.194234, 0.179055, 0.271506, 0.26085, 0.247041, 0.182256, 0.170161, 0.264545, 0.25406, 0.291804, 0.36309, 0.278302, 0.194234, 0.2715…	[313, 326]	0			#VALUE!	#VALUE!
342	343	UPI000165E242 status=activ	([0.194234, 0.229226, 0.139895, 0.170161, 0.085092, 0.054297, 0.074921, 0.106997, 0.071867, 0.098513, 0.069024, 0.10481, 0.17593, 0.092881, 0.073402, 0.0704, 0.109221, 0.106997, 0.106997, 0.06312, 0.129801, 0.067594, 0.069024, 0.118441, 0.067594, 0.147574, 0.142424, 0.137348, 0.058088, 0.111485, 0.100716, 0.161087, 0.15284, 0.085092, 0.170161, 0.134866, 0.147574, 0.073402, 0.041405, 0.031287, 0.0…	[]	0			#VALUE!	#VALUE!
343	344	UPI000165E252 status=activ	([0.006039, 0.008409, 0.008723, 0.006374, 0.007495, 0.005872, 0.004736, 0.004976, 0.004646, 0.004414, 0.004315, 0.003607, 0.00231, 0.002327, 0.001786, 0.001335, 0.000708, 0.000468, 0.00055, 0.00103, 0.001623, 0.001499, 0.000906, 0.000816, 0.00076, 0.000773, 0.001048, 0.001232, 0.001374, 0.001748, 0.002396, 0.002555, 0.00389, 0.005932, 0.006374, 0.007495, 0.011106, 0.01078, 0.022667, 0.026338, 0.0…	[]	0			#VALUE!	#VALUE!
344	345	UPI000165E259 status=activ	([0.106997, 0.144935, 0.194234, 0.219301, 0.090864, 0.044297, 0.03976, 0.026892, 0.035586, 0.042364, 0.025762, 0.020165, 0.009865, 0.009401, 0.005799, 0.003997, 0.003804, 0.00283, 0.002482, 0.002503, 0.002482, 0.003246, 0.002336, 0.001499, 0.00146, 0.002435, 0.003727, 0.004161, 0.00389, 0.003821, 0.002881, 0.003555, 0.004315, 0.006533, 0.005872, 0.007315, 0.011342, 0.007555, 0.010221, 0.013016, 0…	[522, 523, 527]	0			#VALUE!	#VALUE!
345	346	UPI000165E25A status=activ	([0.026338, 0.040537, 0.069024, 0.094817, 0.05306, 0.071867, 0.044297, 0.067594, 0.05306, 0.035586, 0.054297, 0.086953, 0.106997, 0.06312, 0.064632, 0.083462, 0.056825, 0.085092, 0.085092, 0.067594, 0.096677, 0.129801, 0.129801, 0.064632, 0.064632, 0.066181, 0.071867, 0.073402, 0.071867, 0.06312, 0.120615, 0.085092, 0.035586, 0.03976, 0.038858, 0.032017, 0.049374, 0.049374, 0.055536, 0.037156, 0.…	[]	0			#VALUE!	#VALUE!
346	347	UPI000165E25E status=activ	([0.243554, 0.100716, 0.144935, 0.225814, 0.139895, 0.182256, 0.232838, 0.26085, 0.291804, 0.229226, 0.264545, 0.219301, 0.155435, 0.164327, 0.158265, 0.132295, 0.191378, 0.284882, 0.335645, 0.182256, 0.191378, 0.200174, 0.243554, 0.167087, 0.092881, 0.134866, 0.071867, 0.05306, 0.028107, 0.028107, 0.046336, 0.044297, 0.076542, 0.129801, 0.147574, 0.088832, 0.049374, 0.049374, 0.028107, 0.040537,…	[]	0			#VALUE!	#VALUE!
347	348	UPI000165E25F status=activ	([0.390993, 0.418646, 0.444081, 0.476583, 0.366687, 0.349426, 0.380708, 0.414856, 0.436924, 0.454136, 0.436924, 0.472492, 0.51388, 0.517562, 0.444081, 0.324872, 0.301917, 0.377384, 0.387226, 0.387226, 0.26085, 0.257454, 0.222385, 0.222385, 0.182256, 0.264545, 0.209395, 0.134866, 0.122885, 0.066181, 0.067594, 0.055536, 0.054297, 0.050641, 0.029376, 0.056825, 0.092881, 0.15284, 0.147574, 0.116183, …	[12, 13, 140, 141, 142, 143]	0			#VALUE!	#VALUE!
348	349	UPI000165E260 status=activ	([0.134866, 0.060549, 0.092881, 0.120615, 0.18812, 0.106997, 0.132295, 0.164327, 0.191378, 0.18812, 0.21291, 0.196879, 0.173081, 0.25031, 0.191378, 0.106997, 0.086953, 0.083462, 0.137348, 0.116183, 0.203355, 0.196879, 0.25031, 0.243554, 0.185198, 0.161087, 0.196879, 0.200174, 0.144935, 0.109221, 0.139895, 0.081712, 0.137348, 0.164327, 0.100716, 0.127496, 0.120615, 0.15008, 0.109221, 0.064632, 0.0…	[155, 156, 157, 158, 159]	0			#VALUE!	#VALUE!
349	350	UPI000165E266 status=activ	([0.102787, 0.144935, 0.182256, 0.111485, 0.137348, 0.182256, 0.17593, 0.120615, 0.155435, 0.096677, 0.067594, 0.086953, 0.049374, 0.028107, 0.050641, 0.106997, 0.118441, 0.118441, 0.059222, 0.032017, 0.060549, 0.085092, 0.066181, 0.066181, 0.116183, 0.098513, 0.05306, 0.0704, 0.122885, 0.127496, 0.239899, 0.339168, 0.335645, 0.394753, 0.447574, 0.440853, 0.414856, 0.374039, 0.278302, 0.346032, 0…	[120, 148, 157, 215, 220, 313, 316, 317, 318, 319, 320, 321, 322, 323, 352, 383, 384, 385, 386, 387, 388, 390, 391, 395, 396]	(7	6	13)	7	7
350	351	UPI000165E267 status=activ	([0.134866, 0.0704, 0.096677, 0.060549, 0.041405, 0.029376, 0.03976, 0.030611, 0.022306, 0.029376, 0.038042, 0.044297, 0.026892, 0.025316, 0.020165, 0.016826, 0.033407, 0.043307, 0.043307, 0.024393, 0.040537, 0.040537, 0.048328, 0.047319, 0.090864, 0.088832, 0.122885, 0.127496, 0.164327, 0.243554, 0.247041, 0.164327, 0.17593, 0.17593, 0.194234, 0.155435, 0.155435, 0.144935, 0.170161, 0.111485, 0.…	[136, 152, 153, 154, 155, 156, 157, 158, 159, 160, 161, 162, 163, 164, 165, 167, 168, 169, 172, 173, 183]	(13	1	14)	13	13
351	352	UPI000165E269 status=activ	([0.59508, 0.608892, 0.444081, 0.295083, 0.321458, 0.342579, 0.370445, 0.394753, 0.408655, 0.440853, 0.394753, 0.418646, 0.414856, 0.332115, 0.25031, 0.196879, 0.191378, 0.206376, 0.219301, 0.196879, 0.125101, 0.147574, 0.081712, 0.15008, 0.268042, 0.170161, 0.122885, 0.132295, 0.088832, 0.047319, 0.026338, 0.041405, 0.026338, 0.019109, 0.029376, 0.047319, 0.055536, 0.059222, 0.056825, 0.034884, …	[0, 1, 54, 192, 193, 194, 195, 196, 197, 198, 199, 220, 221, 222, 223, 224, 225, 228, 229, 230, 231, 267, 268, 269, 406, 407, 410, 411, 412, 413, 414, 415, 416, 417, 419, 420]	(7	3	10)	7	7
352	353	UPI000165E26A status=activ	([0.037156, 0.079919, 0.05306, 0.037156, 0.027463, 0.048328, 0.0704, 0.090864, 0.11371, 0.137348, 0.155435, 0.219301, 0.311707, 0.384043, 0.239899, 0.247041, 0.247041, 0.139895, 0.129801, 0.161087, 0.164327, 0.15284, 0.134866, 0.219301, 0.295083, 0.298791, 0.185198, 0.094817, 0.055536, 0.058088, 0.055536, 0.066181, 0.035586, 0.03976, 0.044297, 0.098513, 0.067594, 0.096677, 0.173081, 0.109221, 0.0…	[167, 168, 169, 172]	0			#VALUE!	#VALUE!
353	354	UPI000165E26B status=activ	([0.356642, 0.342579, 0.374039, 0.401658, 0.318242, 0.36309, 0.30533, 0.332115, 0.278302, 0.332115, 0.36309, 0.390993, 0.380708, 0.36309, 0.366687, 0.366687, 0.36309, 0.291804, 0.36309, 0.335645, 0.332115, 0.324872, 0.342579, 0.339168, 0.349426, 0.401658, 0.380708, 0.458154, 0.390993, 0.450668, 0.342579, 0.346032, 0.346032, 0.25406, 0.332115, 0.349426, 0.339168, 0.332115, 0.36309, 0.384043, 0.387…	[89, 90, 266, 267, 379]	0			#VALUE!	#VALUE!
354	355	UPI000165E26D status=activ	([0.179055, 0.25031, 0.311707, 0.25031, 0.30533, 0.222385, 0.142424, 0.170161, 0.21291, 0.25406, 0.243554, 0.291804, 0.380708, 0.288399, 0.298791, 0.275179, 0.185198, 0.182256, 0.25031, 0.324872, 0.264545, 0.268042, 0.229226, 0.216401, 0.288399, 0.196879, 0.278302, 0.352862, 0.359901, 0.281712, 0.26085, 0.291804, 0.298791, 0.308712, 0.408655, 0.311707, 0.458154, 0.549308, 0.545602, 0.541878, 0.58…	[37, 38, 39, 40, 41, 42, 43, 44, 46, 47, 48]	(7	0	7)	7	7
355	356	UPI000165E26E status=activ	([0.225814, 0.271506, 0.232838, 0.134866, 0.191378, 0.222385, 0.173081, 0.209395, 0.15008, 0.200174, 0.236433, 0.284882, 0.346032, 0.318242, 0.377384, 0.380708, 0.370445, 0.384043, 0.298791, 0.30533, 0.408655, 0.380708, 0.408655, 0.366687, 0.356642, 0.295083, 0.295083, 0.370445, 0.370445, 0.374039, 0.349426, 0.346032, 0.349426, 0.346032, 0.480142, 0.418646, 0.318242, 0.196879, 0.196879, 0.311707,…	[472]	0			#VALUE!	#VALUE!
356	357	UPI000165E270 status=activ	([0.142424, 0.0704, 0.098513, 0.17593, 0.209395, 0.239899, 0.271506, 0.209395, 0.144935, 0.182256, 0.125101, 0.155435, 0.11371, 0.191378, 0.191378, 0.182256, 0.18812, 0.18812, 0.139895, 0.102787, 0.106997, 0.144935, 0.229226, 0.239899, 0.203355, 0.209395, 0.219301, 0.132295, 0.196879, 0.25406, 0.147574, 0.232838, 0.15008, 0.216401, 0.134866, 0.134866, 0.142424, 0.144935, 0.232838, 0.225814, 0.229…	[]	0			#VALUE!	#VALUE!
357	358	UPI000165E274 status=activ	([0.073402, 0.038042, 0.045352, 0.030611, 0.022667, 0.025762, 0.020165, 0.016826, 0.015078, 0.013016, 0.016528, 0.022306, 0.038858, 0.034068, 0.032677, 0.038042, 0.047319, 0.038042, 0.030003, 0.048328, 0.043307, 0.056825, 0.102787, 0.116183, 0.10481, 0.106997, 0.083462, 0.129801, 0.129801, 0.17593, 0.243554, 0.170161, 0.092881, 0.090864, 0.100716, 0.102787, 0.086953, 0.088832, 0.111485, 0.078022,…	[87, 91, 92, 93, 94, 95, 96, 97, 99, 100, 103, 104, 105, 106, 127, 128, 130, 131]	(6	1	7)	6	6
358	359	UPI000165E28A status=activ	([0.278302, 0.342579, 0.25031, 0.17593, 0.179055, 0.196879, 0.196879, 0.25406, 0.295083, 0.318242, 0.352862, 0.40511, 0.377384, 0.346032, 0.472492, 0.414856, 0.414856, 0.301917, 0.332115, 0.465241, 0.384043, 0.284882, 0.196879, 0.18812, 0.26085, 0.288399, 0.298791, 0.264545, 0.25406, 0.236433, 0.247041, 0.25031, 0.26085, 0.278302, 0.278302, 0.281712, 0.301917, 0.18812, 0.236433, 0.18812, 0.161087…	[46]	0			#VALUE!	#VALUE!
359	360	UPI000165E292 status=activ	([0.374039, 0.40511, 0.278302, 0.31487, 0.359901, 0.384043, 0.414856, 0.447574, 0.440853, 0.465241, 0.398279, 0.436924, 0.497853, 0.42561, 0.436924, 0.414856, 0.40511, 0.408655, 0.401658, 0.414856, 0.436924, 0.433034, 0.444081, 0.557691, 0.472492, 0.472492, 0.398279, 0.390993, 0.390993, 0.335645, 0.36309, 0.450668, 0.36309, 0.366687, 0.450668, 0.418646, 0.444081, 0.461924, 0.436924, 0.374039, 0.4…	[23, 100]	0			#VALUE!	#VALUE!
360	361	UPI000165E2A6 status=activ	([0.328603, 0.387226, 0.440853, 0.472492, 0.486429, 0.36309, 0.384043, 0.298791, 0.328603, 0.264545, 0.284882, 0.25031, 0.170161, 0.167087, 0.239899, 0.321458, 0.206376, 0.206376, 0.161087, 0.100716, 0.051831, 0.069024, 0.036378, 0.017138, 0.011342, 0.008276, 0.01227, 0.01204, 0.020165, 0.013821, 0.017138, 0.016826, 0.014783, 0.023963, 0.024393, 0.016021, 0.017138, 0.028107, 0.018415, 0.014783, 0…	[]	0			#VALUE!	#VALUE!
361	362	UPI000165E2AC status=activ	([0.59014, 0.585406, 0.398279, 0.408655, 0.31487, 0.328603, 0.366687, 0.390993, 0.284882, 0.308712, 0.324872, 0.284882, 0.243554, 0.182256, 0.164327, 0.102787, 0.06312, 0.056825, 0.048328, 0.049374, 0.046336, 0.022306, 0.020165, 0.024393, 0.022306, 0.019109, 0.020522, 0.018415, 0.019401, 0.037156, 0.023534, 0.023087, 0.03976, 0.033407, 0.027463, 0.031287, 0.066181, 0.066181, 0.074921, 0.090864, 0…	[0, 1, 113, 116, 117, 118, 120, 121, 126, 139, 140, 141, 142, 143, 144, 145, 146, 147, 148, 149, 150, 151, 152, 153, 154, 155, 156, 157, 158, 159, 160, 161, 162, 163, 164, 171, 172, 173, 174, 175, 235, 315, 316, 317, 319, 321, 322, 323, 324, 325, 326, 327, 328, 329, 330, 331, 332, 333, 334]	(25	9	34)	25	25
362	363	UPI000165E2C1 status=activ	([0.120615, 0.043307, 0.024393, 0.016021, 0.009483, 0.00777, 0.005318, 0.006421, 0.005086, 0.00515, 0.006245, 0.005223, 0.00389, 0.00316, 0.002503, 0.002349, 0.001533, 0.001408, 0.000876, 0.000687, 0.00076, 0.001048, 0.00103, 0.000816, 0.001271, 0.001267, 0.001722, 0.002976, 0.003177, 0.004577, 0.00543, 0.003701, 0.003821, 0.004208, 0.004161, 0.004315, 0.003212, 0.004483, 0.006374, 0.006245, 0.00…	[]	0			#VALUE!	#VALUE!
363	364	UPI000165E2C3 status=activ	([0.26085, 0.328603, 0.318242, 0.366687, 0.288399, 0.328603, 0.366687, 0.394753, 0.352862, 0.377384, 0.324872, 0.284882, 0.318242, 0.229226, 0.173081, 0.170161, 0.239899, 0.301917, 0.295083, 0.301917, 0.377384, 0.370445, 0.359901, 0.328603, 0.243554, 0.225814, 0.155435, 0.15284, 0.125101, 0.164327, 0.167087, 0.225814, 0.301917, 0.301917, 0.321458, 0.321458, 0.332115, 0.281712, 0.229226, 0.164327,…	[80, 81, 82, 83, 88, 90, 106, 112, 113, 114, 115, 116, 179, 448, 459, 564, 565, 566, 567, 568, 590]	(4	7	11)	4	4
364	365	UPI000165E2C8 status=activ	([0.18812, 0.132295, 0.111485, 0.079919, 0.109221, 0.090864, 0.118441, 0.125101, 0.15284, 0.158265, 0.142424, 0.167087, 0.161087, 0.15284, 0.15008, 0.209395, 0.257454, 0.185198, 0.225814, 0.31487, 0.229226, 0.225814, 0.295083, 0.356642, 0.42561, 0.42561, 0.5017, 0.505461, 0.440853, 0.440853, 0.483068, 0.545602, 0.570702, 0.570702, 0.472492, 0.458154, 0.370445, 0.366687, 0.517562, 0.521092, 0.5210…	[26, 27, 31, 32, 33, 38, 39, 40, 41, 42, 43, 44, 45, 46, 55, 57, 58]	(8	5	13)	8	8
365	366	UPI000165E2C9 status=activ	([0.225814, 0.278302, 0.318242, 0.137348, 0.164327, 0.185198, 0.100716, 0.090864, 0.059222, 0.086953, 0.078022, 0.048328, 0.03976, 0.019401, 0.00962, 0.008156, 0.00558, 0.005623, 0.003671, 0.002503, 0.00246, 0.00292, 0.002349, 0.001533, 0.002155, 0.001408, 0.001408, 0.001709, 0.001709, 0.002327, 0.002155, 0.001808, 0.001855, 0.002078, 0.002078, 0.002155, 0.002512, 0.002761, 0.004358, 0.006194, 0.…	[143, 144, 145, 146, 147, 148, 149, 150, 151, 152, 153, 154, 155, 156, 157, 158, 159]	(16	0	16)	16	16
366	367	UPI000165E2CA status=activ	([0.17593, 0.206376, 0.111485, 0.073402, 0.050641, 0.076542, 0.111485, 0.088832, 0.054297, 0.066181, 0.069024, 0.106997, 0.096677, 0.081712, 0.088832, 0.090864, 0.088832, 0.078022, 0.142424, 0.158265, 0.092881, 0.100716, 0.10481, 0.127496, 0.203355, 0.247041, 0.206376, 0.200174, 0.229226, 0.359901, 0.335645, 0.278302, 0.17593, 0.185198, 0.308712, 0.346032, 0.298791, 0.321458, 0.203355, 0.155435, …	[53, 54, 55, 56, 58, 59, 60, 61, 62, 63, 64, 65, 66, 67, 175, 176, 177, 242, 245, 246, 247, 248, 249, 253, 254, 325, 327, 328, 329]	(9	4	13)	9	9
367	368	UPI000165E2CC status=activ	([0.84206, 0.88723, 0.750527, 0.76285, 0.812494, 0.805026, 0.819762, 0.834292, 0.837511, 0.865454, 0.876521, 0.823549, 0.84206, 0.741537, 0.750527, 0.733139, 0.690604, 0.661982, 0.545602, 0.450668, 0.414856, 0.398279, 0.308712, 0.401658, 0.414856, 0.398279, 0.401658, 0.390993, 0.377384, 0.374039, 0.346032, 0.247041, 0.335645, 0.247041, 0.232838, 0.216401, 0.200174, 0.206376, 0.161087, 0.216401, 0…	[0, 1, 2, 3, 4, 5, 6, 7, 8, 9, 10, 11, 12, 13, 14, 15, 16, 17, 18, 69, 70, 71, 97, 98, 214, 218, 219, 248, 309, 311, 312, 313, 320, 321, 322, 323, 324, 325, 327, 331, 332, 335, 336, 337]	(18	0	18)	18	18
368	369	UPI000165E2CE status=activ	([0.876521, 0.728858, 0.73685, 0.570702, 0.575842, 0.608892, 0.56648, 0.570702, 0.505461, 0.529623, 0.444081, 0.497853, 0.461924, 0.447574, 0.454136, 0.414856, 0.339168, 0.275179, 0.25031, 0.243554, 0.155435, 0.155435, 0.222385, 0.167087, 0.21291, 0.21291, 0.203355, 0.243554, 0.25031, 0.31487, 0.339168, 0.450668, 0.366687, 0.36309, 0.36309, 0.346032, 0.301917, 0.370445, 0.42561, 0.308712, 0.29879…	[0, 1, 2, 3, 4, 5, 6, 7, 8, 9]	0			#VALUE!	#VALUE!
369	370	UPI000165E2CF status=activ	([0.001722, 0.001202, 0.001383, 0.002035, 0.001434, 0.001305, 0.000945, 0.000743, 0.000661, 0.000507, 0.000477, 0.000378, 0.000189, 7.7e-05, 4.7e-05, 9e-05, 0.000249, 0.000142, 7.7e-05, 9e-05, 0.000253, 0.000245, 0.000253, 0.000318, 0.000262, 0.000249, 0.000198, 0.000206, 0.000322, 0.000305, 0.000305, 0.000253, 0.000477, 0.000958, 0.000983, 0.001172, 0.001267, 0.000747, 0.000674, 0.000674, 0.0012…	[379, 380, 381, 382, 383, 384, 385, 386, 387, 388, 389, 390, 391, 392, 393, 394, 395, 396]	(17	0	17)	17	17
370	371	UPI000165E2D0 status=activ	([0.264545, 0.147574, 0.206376, 0.191378, 0.222385, 0.132295, 0.158265, 0.200174, 0.116183, 0.137348, 0.158265, 0.225814, 0.229226, 0.127496, 0.206376, 0.194234, 0.216401, 0.139895, 0.243554, 0.191378, 0.109221, 0.102787, 0.182256, 0.098513, 0.122885, 0.102787, 0.179055, 0.109221, 0.06312, 0.142424, 0.139895, 0.0704, 0.031287, 0.018106, 0.0198, 0.020165, 0.020165, 0.025762, 0.040537, 0.038858, 0.…	[]	0			#VALUE!	#VALUE!
371	372	UPI000165E2D6 status=activ	([0.048328, 0.051831, 0.073402, 0.03976, 0.054297, 0.076542, 0.048328, 0.064632, 0.081712, 0.055536, 0.037156, 0.050641, 0.034068, 0.060549, 0.109221, 0.170161, 0.257454, 0.239899, 0.239899, 0.243554, 0.239899, 0.232838, 0.268042, 0.196879, 0.209395, 0.225814, 0.222385, 0.318242, 0.321458, 0.232838, 0.25031, 0.257454, 0.209395, 0.203355, 0.118441, 0.125101, 0.15008, 0.15284, 0.155435, 0.155435, 0…	[]	0			#VALUE!	#VALUE!
372	373	UPI000165E2D9 status=activ	([0.216401, 0.268042, 0.17593, 0.116183, 0.15284, 0.15008, 0.102787, 0.125101, 0.182256, 0.134866, 0.134866, 0.194234, 0.194234, 0.161087, 0.139895, 0.0704, 0.058088, 0.056825, 0.055536, 0.096677, 0.067594, 0.125101, 0.069024, 0.092881, 0.147574, 0.120615, 0.170161, 0.264545, 0.275179, 0.209395, 0.324872, 0.356642, 0.229226, 0.196879, 0.147574, 0.120615, 0.239899, 0.167087, 0.173081, 0.271506, 0.…	[67, 68, 175, 176, 177, 178, 179, 180, 186, 187, 188, 189, 190, 191, 192, 193, 194, 195, 253, 254, 266, 267, 268, 269, 270, 271, 272, 273, 276, 277, 278, 279, 280, 281, 282, 283, 284, 285, 286, 287, 339, 341, 367, 370, 371, 372, 373, 374, 375, 378, 379, 381, 382, 383, 384, 385, 386, 408, 409, 410, 411, 412, 413, 414, 415, 416, 417, 418, 419, 420, 421, 422, 423, 424, 425]	(17	57	74)	17	17
373	374	UPI000165E2DC status=activ	([0.094817, 0.125101, 0.17593, 0.100716, 0.058088, 0.035586, 0.051831, 0.051831, 0.064632, 0.100716, 0.076542, 0.066181, 0.088832, 0.047319, 0.026892, 0.03976, 0.020876, 0.013265, 0.009015, 0.009187, 0.006619, 0.008409, 0.008409, 0.005992, 0.005503, 0.007259, 0.006795, 0.004976, 0.004315, 0.003298, 0.002623, 0.003366, 0.003177, 0.003109, 0.003555, 0.004358, 0.003671, 0.004689, 0.006194, 0.007259,…	[230, 231]	0			#VALUE!	#VALUE!
374	375	UPI000165E2DF status=activ	([0.161087, 0.203355, 0.118441, 0.06184, 0.085092, 0.111485, 0.170161, 0.209395, 0.239899, 0.264545, 0.288399, 0.25031, 0.170161, 0.288399, 0.295083, 0.196879, 0.139895, 0.081712, 0.092881, 0.094817, 0.092881, 0.144935, 0.083462, 0.081712, 0.147574, 0.085092, 0.083462, 0.037156, 0.038858, 0.048328, 0.025316, 0.013613, 0.021381, 0.034884, 0.034068, 0.034884, 0.051831, 0.086953, 0.085092, 0.098513,…	[300, 301]	0			#VALUE!	#VALUE!
375	376	UPI000165E2E0 status=activ	([0.275179, 0.36309, 0.41194, 0.335645, 0.288399, 0.335645, 0.349426, 0.295083, 0.308712, 0.342579, 0.346032, 0.311707, 0.311707, 0.311707, 0.30533, 0.291804, 0.225814, 0.318242, 0.324872, 0.387226, 0.398279, 0.374039, 0.281712, 0.281712, 0.339168, 0.40511, 0.398279, 0.398279, 0.480142, 0.497853, 0.418646, 0.41194, 0.476583, 0.447574, 0.465241, 0.390993, 0.387226, 0.387226, 0.370445, 0.291804, 0.…	[58, 59, 60, 61, 62, 63, 64, 65, 66, 67, 68, 69, 70, 71, 72, 73, 74, 75, 76, 77, 78, 83]	(20	0	20)	20	20
376	377	UPI000165E2E2 status=activ	([0.011903, 0.007031, 0.009728, 0.00777, 0.005992, 0.004736, 0.004976, 0.004208, 0.003555, 0.003757, 0.004431, 0.003963, 0.003366, 0.002529, 0.002512, 0.002366, 0.002327, 0.003246, 0.003478, 0.003478, 0.004976, 0.007177, 0.011903, 0.00777, 0.008002, 0.013265, 0.023534, 0.018787, 0.043307, 0.092881, 0.125101, 0.067594, 0.137348, 0.229226, 0.216401, 0.216401, 0.236433, 0.370445, 0.264545, 0.232838,…	[434, 435, 436, 438, 439, 440, 441, 450, 451]	0			#VALUE!	#VALUE!
377	378	UPI000165E2E3 status=activ	([0.011669, 0.016826, 0.029376, 0.048328, 0.023963, 0.031287, 0.040537, 0.023963, 0.022667, 0.032017, 0.047319, 0.06312, 0.06312, 0.06312, 0.134866, 0.118441, 0.078022, 0.079919, 0.139895, 0.064632, 0.127496, 0.222385, 0.25406, 0.236433, 0.15284, 0.21291, 0.247041, 0.25031, 0.359901, 0.346032, 0.232838, 0.209395, 0.229226, 0.236433, 0.268042, 0.268042, 0.288399, 0.387226, 0.26085, 0.173081, 0.194…	[135, 136]	0			#VALUE!	#VALUE!
378	379	UPI000165E2E5 status=activ	([0.791621, 0.626927, 0.648219, 0.51388, 0.562014, 0.59508, 0.483068, 0.497853, 0.534167, 0.56648, 0.483068, 0.521092, 0.622677, 0.517562, 0.517562, 0.509769, 0.51388, 0.408655, 0.422041, 0.4292, 0.342579, 0.264545, 0.352862, 0.349426, 0.422041, 0.380708, 0.370445, 0.377384, 0.352862, 0.352862, 0.31487, 0.332115, 0.295083, 0.288399, 0.328603, 0.311707, 0.203355, 0.170161, 0.25031, 0.257454, 0.257…	[0, 1, 2, 3, 4, 5, 8, 9, 11, 12, 13, 14, 15, 16, 66, 67]	(5	0	5)	5	5
379	380	UPI000165E2EB status=activ	([0.31487, 0.352862, 0.216401, 0.268042, 0.301917, 0.328603, 0.26085, 0.203355, 0.167087, 0.194234, 0.222385, 0.25406, 0.239899, 0.155435, 0.147574, 0.132295, 0.132295, 0.216401, 0.324872, 0.328603, 0.342579, 0.264545, 0.236433, 0.25031, 0.25031, 0.216401, 0.216401, 0.291804, 0.332115, 0.414856, 0.328603, 0.26085, 0.268042, 0.206376, 0.25406, 0.17593, 0.164327, 0.236433, 0.164327, 0.158265, 0.094…	[]	0			#VALUE!	#VALUE!
380	381	UPI000165E2EC status=activ	([0.001391, 0.000833, 0.00103, 0.000906, 0.000936, 0.000721, 0.001142, 0.001288, 0.000893, 0.001288, 0.001383, 0.001649, 0.002435, 0.00243, 0.00283, 0.00359, 0.003555, 0.003555, 0.004976, 0.005223, 0.008723, 0.010926, 0.01227, 0.01227, 0.011342, 0.009483, 0.019109, 0.020522, 0.020165, 0.055536, 0.06184, 0.035586, 0.016021, 0.008525, 0.008156, 0.00777, 0.00777, 0.005378, 0.006245, 0.004414, 0.0027…	[]	0			#VALUE!	#VALUE!
381	382	UPI000165E2ED status=activ	([0.377384, 0.408655, 0.288399, 0.318242, 0.295083, 0.36309, 0.380708, 0.31487, 0.352862, 0.278302, 0.298791, 0.311707, 0.216401, 0.120615, 0.118441, 0.122885, 0.0704, 0.071867, 0.127496, 0.094817, 0.092881, 0.085092, 0.048328, 0.088832, 0.0704, 0.098513, 0.086953, 0.098513, 0.15284, 0.15284, 0.15008, 0.125101, 0.167087, 0.26085, 0.26085, 0.170161, 0.092881, 0.15008, 0.144935, 0.144935, 0.15284, …	[185, 186, 187, 188, 189, 190, 191, 192, 193, 196, 197, 198, 199, 200, 201, 202, 203, 214, 215, 216, 217, 220, 221, 222, 223, 224, 225, 226, 227, 228, 229, 230, 231, 232, 233, 234, 235, 236, 258, 259, 269, 283]	(16	21	37)	16	16
382	383	UPI000165E2EE status=activ	([0.604312, 0.626927, 0.486429, 0.494003, 0.359901, 0.30533, 0.257454, 0.278302, 0.216401, 0.232838, 0.144935, 0.106997, 0.03976, 0.03976, 0.035586, 0.023087, 0.016021, 0.010672, 0.009294, 0.009728, 0.013437, 0.009483, 0.009728, 0.008409, 0.008525, 0.013613, 0.017797, 0.024393, 0.020876, 0.036378, 0.023534, 0.050641, 0.047319, 0.049374, 0.050641, 0.05306, 0.083462, 0.06184, 0.116183, 0.144935, 0.…	[0, 1, 149, 150, 159, 160, 161, 162, 163, 164]	0			#VALUE!	#VALUE!
383	384	UPI000165E2EF status=activ	([0.098513, 0.15008, 0.102787, 0.139895, 0.137348, 0.0704, 0.106997, 0.15008, 0.173081, 0.21291, 0.137348, 0.120615, 0.179055, 0.134866, 0.10481, 0.17593, 0.120615, 0.209395, 0.127496, 0.144935, 0.15284, 0.191378, 0.18812, 0.25406, 0.164327, 0.191378, 0.271506, 0.257454, 0.236433, 0.25031, 0.232838, 0.356642, 0.356642, 0.284882, 0.288399, 0.324872, 0.295083, 0.281712, 0.191378, 0.298791, 0.229226…	[]	0			#VALUE!	#VALUE!
384	385	UPI000165E2F0 status=activ	([0.216401, 0.264545, 0.247041, 0.129801, 0.15284, 0.094817, 0.059222, 0.073402, 0.10481, 0.120615, 0.081712, 0.048328, 0.045352, 0.042364, 0.06184, 0.054297, 0.06184, 0.06184, 0.06184, 0.073402, 0.067594, 0.067594, 0.06312, 0.043307, 0.050641, 0.050641, 0.10481, 0.102787, 0.106997, 0.049374, 0.050641, 0.092881, 0.127496, 0.078022, 0.085092, 0.060549, 0.048328, 0.023534, 0.023534, 0.043307, 0.037…	[]	0			#VALUE!	#VALUE!
385	386	UPI000165E2F2 status=activ	([0.25406, 0.17593, 0.102787, 0.15284, 0.182256, 0.247041, 0.291804, 0.318242, 0.339168, 0.359901, 0.377384, 0.321458, 0.342579, 0.339168, 0.308712, 0.281712, 0.335645, 0.225814, 0.15008, 0.092881, 0.092881, 0.127496, 0.185198, 0.284882, 0.182256, 0.100716, 0.047319, 0.049374, 0.047319, 0.046336, 0.025762, 0.027463, 0.038858, 0.022667, 0.021816, 0.013437, 0.023087, 0.029376, 0.030003, 0.033407, 0…	[]	0			#VALUE!	#VALUE!
386	387	UPI000165E2F3 status=activ	([0.109221, 0.161087, 0.194234, 0.194234, 0.179055, 0.203355, 0.125101, 0.100716, 0.0704, 0.100716, 0.120615, 0.15284, 0.079919, 0.081712, 0.085092, 0.098513, 0.158265, 0.15284, 0.216401, 0.229226, 0.225814, 0.229226, 0.127496, 0.147574, 0.185198, 0.196879, 0.216401, 0.324872, 0.36309, 0.366687, 0.366687, 0.366687, 0.278302, 0.394753, 0.401658, 0.394753, 0.349426, 0.377384, 0.505461, 0.4292, 0.41…	[38, 125, 129, 130, 131, 132, 133, 134, 135, 136, 137, 138, 139, 140, 141, 177, 178, 179, 180, 181, 182, 217, 218, 221, 222, 223, 224, 225, 226, 227, 383, 386, 387, 388, 389, 390, 391, 392, 393, 394, 395, 396, 397, 398, 399, 400, 401, 402, 403, 404, 450, 475, 476, 477, 478, 479, 480, 481, 482, 483, 484, 485, 486, 487, 488, 489, 490, 491, 492, 493, 494, 495, 496]	(21	51	72)	21	21
387	388	UPI000165E2F4 status=activ	([0.26085, 0.158265, 0.109221, 0.15008, 0.206376, 0.132295, 0.164327, 0.196879, 0.18812, 0.125101, 0.090864, 0.069024, 0.034068, 0.033407, 0.033407, 0.036378, 0.014783, 0.028107, 0.015344, 0.013437, 0.009294, 0.009187, 0.014315, 0.020165, 0.016257, 0.010509, 0.018787, 0.015078, 0.009977, 0.007495, 0.011342, 0.010509, 0.016021, 0.017447, 0.010672, 0.010926, 0.009096, 0.015694, 0.014315, 0.025762, …	[]	0			#VALUE!	#VALUE!
388	389	UPI000165E2F6 status=activ	([0.394753, 0.25031, 0.161087, 0.100716, 0.134866, 0.085092, 0.11371, 0.134866, 0.179055, 0.170161, 0.125101, 0.161087, 0.18812, 0.185198, 0.182256, 0.288399, 0.243554, 0.200174, 0.11371, 0.200174, 0.164327, 0.164327, 0.194234, 0.191378, 0.284882, 0.288399, 0.332115, 0.328603, 0.25031, 0.232838, 0.179055, 0.222385, 0.229226, 0.155435, 0.098513, 0.094817, 0.050641, 0.066181, 0.043307, 0.085092, 0.…	[241]	0			#VALUE!	#VALUE!
389	390	UPI000165E2F7 status=activ	([0.521092, 0.545602, 0.509769, 0.414856, 0.436924, 0.468512, 0.390993, 0.4292, 0.450668, 0.387226, 0.422041, 0.465241, 0.56648, 0.447574, 0.408655, 0.486429, 0.42561, 0.4292, 0.422041, 0.422041, 0.408655, 0.370445, 0.380708, 0.447574, 0.529623, 0.444081, 0.359901, 0.450668, 0.436924, 0.370445, 0.418646, 0.339168, 0.359901, 0.281712, 0.295083, 0.321458, 0.324872, 0.398279, 0.335645, 0.359901, 0.2…	[0, 1, 2, 12, 24, 99, 100, 102, 103, 107, 108, 109, 110, 111, 112, 113, 114, 115, 150, 151, 152, 153, 154, 155, 157, 158]	(8	9	17)	8	8
390	391	UPI000165E2F9 status=activ	([0.00246, 0.002211, 0.002435, 0.00225, 0.002014, 0.001597, 0.002211, 0.002366, 0.002327, 0.001649, 0.001748, 0.00243, 0.003512, 0.003212, 0.003079, 0.003053, 0.004247, 0.003276, 0.002529, 0.002705, 0.00246, 0.002727, 0.00246, 0.002138, 0.00243, 0.002688, 0.003864, 0.002976, 0.002976, 0.003701, 0.00389, 0.004899, 0.003431, 0.00225, 0.002327, 0.001533, 0.001778, 0.001748, 0.002336, 0.003671, 0.003…	[]	0			#VALUE!	#VALUE!
391	392	UPI000165E2FD status=activ	([0.243554, 0.284882, 0.216401, 0.257454, 0.206376, 0.209395, 0.243554, 0.203355, 0.209395, 0.21291, 0.25406, 0.25406, 0.216401, 0.219301, 0.21291, 0.196879, 0.15008, 0.142424, 0.167087, 0.170161, 0.15284, 0.206376, 0.155435, 0.164327, 0.173081, 0.225814, 0.25031, 0.25406, 0.243554, 0.200174, 0.222385, 0.206376, 0.225814, 0.264545, 0.239899, 0.311707, 0.247041, 0.318242, 0.394753, 0.380708, 0.384…	[43, 44, 45, 46, 49, 50, 51, 52, 53, 55, 56, 57, 58, 59, 60, 61, 62, 63, 64, 65, 66, 67, 68, 69, 70, 71, 72, 73, 74, 75, 76, 77, 78, 79, 80, 81, 82, 83, 86, 97, 101, 105, 106, 107, 108, 110, 111, 112, 115, 119, 123, 124, 125, 126, 127, 134, 135, 165, 166]	(28	9	37)	28	28
392	393	UPI000165E2FF status=activ	([0.349426, 0.4292, 0.486429, 0.366687, 0.4292, 0.390993, 0.422041, 0.332115, 0.36309, 0.394753, 0.311707, 0.36309, 0.359901, 0.243554, 0.164327, 0.17593, 0.167087, 0.147574, 0.088832, 0.194234, 0.129801, 0.134866, 0.069024, 0.037156, 0.073402, 0.064632, 0.05306, 0.05306, 0.10481, 0.06184, 0.06184, 0.122885, 0.129801, 0.125101, 0.122885, 0.132295, 0.11371, 0.06312, 0.060549, 0.118441, 0.06184, 0.…	[]	0			#VALUE!	#VALUE!
393	394	UPI000165E300 status=activ	([0.359901, 0.25406, 0.167087, 0.219301, 0.295083, 0.318242, 0.308712, 0.257454, 0.194234, 0.191378, 0.21291, 0.257454, 0.194234, 0.196879, 0.125101, 0.11371, 0.203355, 0.196879, 0.118441, 0.071867, 0.040537, 0.048328, 0.094817, 0.158265, 0.102787, 0.086953, 0.051831, 0.06184, 0.076542, 0.122885, 0.147574, 0.147574, 0.085092, 0.129801, 0.122885, 0.194234, 0.142424, 0.081712, 0.094817, 0.161087, 0…	[]	0			#VALUE!	#VALUE!
394	395	UPI000165E301 status=activ	([0.15284, 0.170161, 0.125101, 0.137348, 0.170161, 0.206376, 0.239899, 0.271506, 0.225814, 0.18812, 0.196879, 0.236433, 0.161087, 0.222385, 0.161087, 0.179055, 0.170161, 0.170161, 0.232838, 0.239899, 0.324872, 0.414856, 0.447574, 0.538167, 0.56648, 0.56648, 0.545602, 0.541878, 0.557691, 0.648219, 0.733139, 0.759478, 0.741537, 0.837511, 0.707965, 0.795062, 0.716283, 0.767246, 0.767246, 0.779859, 0…	[23, 24, 25, 26, 27, 28, 29, 30, 31, 32, 33, 34, 35, 36, 37, 38, 39, 40, 41, 42, 43, 44, 45, 46, 47, 48, 49, 50, 51, 52, 53, 54, 55, 56, 57, 58, 59, 60, 61, 62, 63, 64, 65, 66, 67, 68, 69, 70, 71, 72, 73, 74, 75, 76, 77, 78, 79, 80, 81, 82, 83, 84, 85, 86, 87, 88, 90, 91, 92, 93, 94, 95, 96, 97, 98, 99, 100, 101, 102, 103, 104, 105, 106, 107, 108, 109, 110, 111, 112, 113, 114, 115, 116, 117, 118,…	(82	66	148)	82	82
395	396	UPI000165E303 status=activ	([0.476583, 0.318242, 0.352862, 0.377384, 0.257454, 0.185198, 0.21291, 0.18812, 0.170161, 0.185198, 0.206376, 0.281712, 0.170161, 0.203355, 0.219301, 0.109221, 0.03976, 0.037156, 0.016528, 0.009483, 0.006795, 0.004736, 0.005623, 0.004358, 0.00292, 0.003461, 0.003757, 0.002662, 0.002035, 0.002396, 0.002512, 0.00225, 0.00146, 0.002211, 0.00246, 0.002503, 0.003701, 0.004577, 0.004577, 0.006795, 0.01…	[215, 218]	0			#VALUE!	#VALUE!
396	397	UPI000165E30D status=activ	([0.033407, 0.055536, 0.100716, 0.142424, 0.173081, 0.127496, 0.15284, 0.179055, 0.216401, 0.155435, 0.185198, 0.216401, 0.219301, 0.236433, 0.236433, 0.222385, 0.324872, 0.219301, 0.21291, 0.219301, 0.284882, 0.284882, 0.31487, 0.308712, 0.271506, 0.291804, 0.275179, 0.191378, 0.196879, 0.191378, 0.295083, 0.185198, 0.164327, 0.10481, 0.167087, 0.278302, 0.194234, 0.216401, 0.30533, 0.225814, 0.…	[66, 67, 68, 69, 70, 71]	0			#VALUE!	#VALUE!
397	398	UPI000165E317 status=activ	([0.015344, 0.029376, 0.041405, 0.024826, 0.033407, 0.022306, 0.022667, 0.014315, 0.009728, 0.013613, 0.016826, 0.016826, 0.032677, 0.023963, 0.023963, 0.022306, 0.020876, 0.015344, 0.014783, 0.023087, 0.014586, 0.014586, 0.009096, 0.009187, 0.015078, 0.010221, 0.015078, 0.018106, 0.037156, 0.044297, 0.023087, 0.014315, 0.017138, 0.017138, 0.013437, 0.009865, 0.014586, 0.014075, 0.018106, 0.01779…	[]	0			#VALUE!	#VALUE!
398	399	UPI000165E31A status=activ	([0.066181, 0.037156, 0.060549, 0.098513, 0.067594, 0.086953, 0.125101, 0.144935, 0.164327, 0.18812, 0.122885, 0.155435, 0.139895, 0.144935, 0.247041, 0.295083, 0.311707, 0.418646, 0.366687, 0.370445, 0.387226, 0.40511, 0.458154, 0.359901, 0.359901, 0.352862, 0.356642, 0.349426, 0.370445, 0.288399, 0.284882, 0.390993, 0.390993, 0.370445, 0.278302, 0.243554, 0.206376, 0.129801, 0.074921, 0.132295,…	[121]	0			#VALUE!	#VALUE!
399	400	UPI000165E323 status=activ	([0.058088, 0.106997, 0.147574, 0.094817, 0.059222, 0.060549, 0.041405, 0.060549, 0.085092, 0.102787, 0.081712, 0.090864, 0.0704, 0.064632, 0.037156, 0.030611, 0.055536, 0.059222, 0.066181, 0.054297, 0.11371, 0.059222, 0.041405, 0.043307, 0.079919, 0.088832, 0.118441, 0.194234, 0.200174, 0.196879, 0.196879, 0.164327, 0.225814, 0.222385, 0.335645, 0.335645, 0.278302, 0.278302, 0.257454, 0.243554, …	[102, 103, 139, 140, 141]	0			#VALUE!	#VALUE!
400	401	UPI000165E333 status=activ	([0.408655, 0.257454, 0.308712, 0.30533, 0.339168, 0.271506, 0.301917, 0.339168, 0.36309, 0.30533, 0.30533, 0.268042, 0.25031, 0.247041, 0.342579, 0.271506, 0.374039, 0.458154, 0.366687, 0.318242, 0.308712, 0.311707, 0.308712, 0.278302, 0.301917, 0.271506, 0.257454, 0.191378, 0.15284, 0.17593, 0.26085, 0.209395, 0.222385, 0.25406, 0.284882, 0.216401, 0.278302, 0.257454, 0.185198, 0.275179, 0.3117…	[86, 87, 88, 100, 101, 247]	0			#VALUE!	#VALUE!
401	402	UPI000165E334 status=activ	([0.553315, 0.653063, 0.51388, 0.398279, 0.42561, 0.465241, 0.483068, 0.370445, 0.390993, 0.41194, 0.324872, 0.281712, 0.288399, 0.219301, 0.158265, 0.161087, 0.161087, 0.100716, 0.098513, 0.096677, 0.081712, 0.127496, 0.054297, 0.092881, 0.127496, 0.132295, 0.132295, 0.139895, 0.203355, 0.129801, 0.074921, 0.15008, 0.147574, 0.106997, 0.102787, 0.092881, 0.167087, 0.096677, 0.098513, 0.049374, 0…	[0, 1, 2]	0			#VALUE!	#VALUE!
402	403	UPI000165E33B status=activ	([0.032677, 0.060549, 0.116183, 0.147574, 0.182256, 0.239899, 0.161087, 0.161087, 0.206376, 0.239899, 0.271506, 0.321458, 0.335645, 0.291804, 0.384043, 0.281712, 0.264545, 0.25406, 0.257454, 0.275179, 0.380708, 0.298791, 0.257454, 0.236433, 0.243554, 0.158265, 0.142424, 0.147574, 0.179055, 0.102787, 0.100716, 0.10481, 0.109221, 0.120615, 0.144935, 0.079919, 0.15284, 0.243554, 0.257454, 0.324872, …	[48, 50, 102, 103, 104, 105, 106, 107, 108, 109, 116, 117, 118, 119, 120, 132, 133, 135, 136, 137, 143, 144, 145, 146, 147, 148, 149, 150, 151, 152, 153, 155, 156, 160, 185, 186, 187, 188, 190]	(10	20	30)	10	10
403	404	UPI000165E341 status=activ	([0.032017, 0.06184, 0.125101, 0.15284, 0.182256, 0.209395, 0.196879, 0.222385, 0.164327, 0.196879, 0.18812, 0.239899, 0.15008, 0.139895, 0.11371, 0.096677, 0.15008, 0.243554, 0.352862, 0.349426, 0.31487, 0.408655, 0.352862, 0.281712, 0.18812, 0.158265, 0.098513, 0.127496, 0.10481, 0.102787, 0.100716, 0.069024, 0.064632, 0.122885, 0.10481, 0.134866, 0.222385, 0.164327, 0.083462, 0.083462, 0.04140…	[]	0			#VALUE!	#VALUE!
404	405	UPI000165E342 status=activ	([0.059222, 0.081712, 0.10481, 0.15284, 0.194234, 0.194234, 0.268042, 0.26085, 0.308712, 0.370445, 0.398279, 0.401658, 0.370445, 0.480142, 0.545602, 0.521092, 0.685117, 0.724957, 0.759478, 0.798249, 0.879233, 0.856457, 0.871313, 0.891961, 0.805026, 0.767246, 0.812494, 0.76285, 0.712013, 0.585406, 0.541878, 0.450668, 0.398279, 0.418646, 0.387226, 0.346032, 0.342579, 0.232838, 0.264545, 0.185198, 0…	[14, 15, 16, 17, 18, 19, 20, 21, 22, 23, 24, 25, 26, 27, 28, 29, 30, 66, 67, 92, 93, 94, 95, 96, 100, 102, 103, 104, 106, 107, 135]	(16	0	16)	16	16
405	406	UPI000165E344 status=activ	([0.268042, 0.30533, 0.288399, 0.321458, 0.346032, 0.366687, 0.271506, 0.295083, 0.284882, 0.275179, 0.203355, 0.206376, 0.203355, 0.206376, 0.118441, 0.069024, 0.074921, 0.120615, 0.139895, 0.139895, 0.116183, 0.073402, 0.048328, 0.058088, 0.060549, 0.048328, 0.051831, 0.094817, 0.106997, 0.127496, 0.147574, 0.196879, 0.232838, 0.225814, 0.142424, 0.219301, 0.324872, 0.318242, 0.200174, 0.200174…	[43, 44]	0			#VALUE!	#VALUE!
406	407	UPI000165E345 status=activ	([0.122885, 0.120615, 0.164327, 0.196879, 0.239899, 0.229226, 0.132295, 0.102787, 0.058088, 0.094817, 0.11371, 0.147574, 0.15284, 0.17593, 0.185198, 0.18812, 0.200174, 0.179055, 0.137348, 0.125101, 0.125101, 0.216401, 0.167087, 0.134866, 0.155435, 0.155435, 0.098513, 0.182256, 0.247041, 0.288399, 0.25031, 0.257454, 0.257454, 0.15284, 0.132295, 0.142424, 0.120615, 0.17593, 0.191378, 0.196879, 0.20…	[]	0			#VALUE!	#VALUE!
407	408	UPI000165E346 status=activ	([0.328603, 0.414856, 0.257454, 0.284882, 0.179055, 0.17593, 0.229226, 0.275179, 0.301917, 0.209395, 0.239899, 0.18812, 0.18812, 0.219301, 0.222385, 0.142424, 0.271506, 0.164327, 0.185198, 0.167087, 0.147574, 0.116183, 0.090864, 0.109221, 0.096677, 0.161087, 0.206376, 0.164327, 0.106997, 0.106997, 0.18812, 0.116183, 0.203355, 0.21291, 0.222385, 0.137348, 0.134866, 0.120615, 0.116183, 0.127496, 0.…	[153, 154, 155, 156, 157, 158, 159, 160, 161, 162, 163, 164, 165]	(12	0	12)	12	12
408	409	UPI000165E348 status=activ	([0.41194, 0.461924, 0.509769, 0.545602, 0.440853, 0.349426, 0.390993, 0.42561, 0.408655, 0.359901, 0.394753, 0.447574, 0.447574, 0.447574, 0.505461, 0.494003, 0.59014, 0.505461, 0.41194, 0.332115, 0.229226, 0.229226, 0.222385, 0.222385, 0.185198, 0.229226, 0.225814, 0.185198, 0.109221, 0.129801, 0.111485, 0.106997, 0.059222, 0.100716, 0.100716, 0.122885, 0.132295, 0.102787, 0.120615, 0.182256, 0…	[2, 3, 14, 16, 17, 155, 156]	0			#VALUE!	#VALUE!
409	410	UPI000165E349 status=activ	([0.476583, 0.349426, 0.433034, 0.447574, 0.308712, 0.328603, 0.25406, 0.173081, 0.219301, 0.275179, 0.179055, 0.232838, 0.236433, 0.229226, 0.137348, 0.257454, 0.291804, 0.298791, 0.206376, 0.173081, 0.079919, 0.088832, 0.170161, 0.118441, 0.098513, 0.092881, 0.109221, 0.094817, 0.098513, 0.048328, 0.047319, 0.111485, 0.051831, 0.054297, 0.051831, 0.122885, 0.055536, 0.05306, 0.022667, 0.023087,…	[]	0			#VALUE!	#VALUE!
410	411	UPI000165E34F status=activ	([0.004208, 0.005992, 0.003607, 0.004736, 0.006078, 0.004513, 0.003512, 0.002761, 0.002336, 0.001872, 0.00155, 0.002057, 0.002078, 0.001267, 0.001374, 0.001602, 0.001722, 0.001675, 0.00103, 0.000532, 0.000906, 0.000421, 0.000421, 0.000983, 0.000532, 0.000614, 0.000614, 0.001155, 0.001748, 0.001748, 0.001743, 0.002194, 0.001271, 0.002014, 0.002976, 0.004414, 0.005378, 0.005932, 0.00407, 0.003804, …	[]	0			#VALUE!	#VALUE!
411	412	UPI000165E354 status=activ	([0.032017, 0.019109, 0.01227, 0.010926, 0.018106, 0.020522, 0.018106, 0.013265, 0.011518, 0.014783, 0.013016, 0.016021, 0.016021, 0.011518, 0.014783, 0.020876, 0.025762, 0.025762, 0.025762, 0.025762, 0.028695, 0.045352, 0.083462, 0.144935, 0.200174, 0.182256, 0.209395, 0.268042, 0.398279, 0.480142, 0.394753, 0.497853, 0.505461, 0.440853, 0.41194, 0.394753, 0.408655, 0.494003, 0.497853, 0.505461,…	[32, 39, 41, 42, 43, 84, 85, 110, 111, 136, 137, 139]	(2	2	4)	2	2
412	413	UPI000165E355 status=activ	([0.401658, 0.436924, 0.398279, 0.444081, 0.5017, 0.465241, 0.497853, 0.41194, 0.328603, 0.387226, 0.321458, 0.271506, 0.321458, 0.335645, 0.288399, 0.295083, 0.229226, 0.134866, 0.098513, 0.054297, 0.026892, 0.015344, 0.010221, 0.009187, 0.009015, 0.007422, 0.008723, 0.006567, 0.00777, 0.011342, 0.011342, 0.017447, 0.017138, 0.018415, 0.018787, 0.023963, 0.023534, 0.043307, 0.071867, 0.094817, 0…	[4, 48, 49, 50, 98]	0			#VALUE!	#VALUE!
413	414	UPI000165E356 status=activ	([0.018415, 0.019109, 0.013613, 0.018787, 0.026892, 0.038858, 0.023087, 0.014783, 0.009865, 0.008075, 0.006701, 0.005623, 0.004689, 0.005872, 0.005799, 0.005799, 0.006988, 0.010131, 0.007031, 0.007031, 0.006194, 0.004161, 0.003461, 0.003276, 0.003405, 0.00246, 0.002117, 0.002881, 0.00407, 0.006039, 0.008723, 0.008723, 0.013613, 0.017138, 0.023534, 0.019401, 0.019109, 0.019109, 0.019109, 0.018415,…	[]	0			#VALUE!	#VALUE!
414	415	UPI000165E357 status=activ	([0.750527, 0.795062, 0.83125, 0.812494, 0.81615, 0.819762, 0.823549, 0.754692, 0.666105, 0.685117, 0.675549, 0.622677, 0.534167, 0.509769, 0.447574, 0.433034, 0.377384, 0.401658, 0.486429, 0.398279, 0.40511, 0.332115, 0.264545, 0.185198, 0.185198, 0.139895, 0.139895, 0.158265, 0.144935, 0.203355, 0.21291, 0.21291, 0.268042, 0.278302, 0.288399, 0.359901, 0.30533, 0.377384, 0.366687, 0.342579, 0.4…	[0, 1, 2, 3, 4, 5, 6, 7, 8, 9, 10, 11, 12, 13, 44, 54, 57, 58, 59, 60, 61, 62, 63, 64, 65, 66, 67, 68, 69, 70, 71, 72, 73, 74, 75, 76, 77, 78, 79, 80, 81, 82, 83, 84, 85, 86, 87, 88, 89, 90, 93, 96, 97, 98, 99, 100, 101, 102, 103, 104, 105, 106, 107, 108, 109, 110, 111, 112, 113, 114, 115, 116, 117, 118, 119, 120, 121, 122, 123, 124, 125, 126, 127, 128, 129, 130, 131, 132, 133, 134, 135, 136, 137…	(86	51	137)	86	86
415	416	UPI000165E359 status=activ	([0.380708, 0.414856, 0.298791, 0.21291, 0.26085, 0.179055, 0.209395, 0.15008, 0.185198, 0.139895, 0.086953, 0.122885, 0.134866, 0.206376, 0.182256, 0.191378, 0.219301, 0.30533, 0.232838, 0.232838, 0.236433, 0.243554, 0.247041, 0.247041, 0.298791, 0.257454, 0.359901, 0.275179, 0.359901, 0.257454, 0.339168, 0.483068, 0.465241, 0.468512, 0.377384, 0.288399, 0.191378, 0.194234, 0.109221, 0.161087, 0…	[]	0			#VALUE!	#VALUE!
416	417	UPI000165E35E status=activ	([0.013437, 0.020522, 0.018415, 0.014075, 0.020165, 0.021381, 0.028695, 0.038042, 0.050641, 0.045352, 0.038858, 0.037156, 0.03976, 0.049374, 0.102787, 0.100716, 0.182256, 0.182256, 0.125101, 0.10481, 0.102787, 0.120615, 0.122885, 0.137348, 0.203355, 0.200174, 0.225814, 0.17593, 0.15008, 0.125101, 0.164327, 0.219301, 0.281712, 0.225814, 0.209395, 0.11371, 0.144935, 0.120615, 0.076542, 0.142424, 0.…	[]	0			#VALUE!	#VALUE!
417	418	UPI000165E360 status=activ	([0.339168, 0.311707, 0.387226, 0.433034, 0.483068, 0.380708, 0.291804, 0.243554, 0.179055, 0.127496, 0.170161, 0.139895, 0.158265, 0.206376, 0.216401, 0.17593, 0.225814, 0.225814, 0.179055, 0.17593, 0.111485, 0.116183, 0.081712, 0.079919, 0.071867, 0.071867, 0.122885, 0.21291, 0.243554, 0.247041, 0.225814, 0.144935, 0.243554, 0.219301, 0.15008, 0.106997, 0.129801, 0.161087, 0.118441, 0.147574, 0…	[]	0			#VALUE!	#VALUE!
418	419	UPI000165E361 status=activ	([0.00231, 0.001722, 0.001602, 0.001808, 0.001855, 0.001533, 0.001305, 0.001906, 0.001602, 0.001743, 0.001417, 0.001778, 0.001383, 0.000876, 0.001172, 0.001211, 0.000631, 0.001142, 0.001597, 0.002336, 0.002078, 0.002976, 0.004414, 0.004358, 0.005223, 0.006619, 0.010221, 0.0198, 0.019401, 0.040537, 0.06184, 0.060549, 0.025762, 0.033407, 0.078022, 0.116183, 0.116183, 0.239899, 0.122885, 0.092881, 0…	[]	0			#VALUE!	#VALUE!
419	420	UPI000165E363 status=activ	([0.019109, 0.033407, 0.049374, 0.025762, 0.048328, 0.076542, 0.106997, 0.076542, 0.074921, 0.050641, 0.078022, 0.086953, 0.086953, 0.096677, 0.179055, 0.278302, 0.311707, 0.275179, 0.268042, 0.271506, 0.15008, 0.170161, 0.161087, 0.17593, 0.158265, 0.139895, 0.125101, 0.055536, 0.088832, 0.106997, 0.17593, 0.161087, 0.161087, 0.071867, 0.034068, 0.016021, 0.012727, 0.021816, 0.034884, 0.025316, …	[197, 198, 368, 369, 372, 373, 374, 375, 377, 406, 407, 408, 409, 410, 411]	(5	9	14)	5	5
420	421	UPI000165E366 status=activ	([0.000305, 0.000747, 0.000936, 0.001692, 0.001906, 0.002014, 0.002705, 0.003431, 0.00359, 0.003053, 0.003607, 0.003757, 0.005223, 0.007645, 0.007555, 0.010131, 0.012727, 0.026338, 0.030003, 0.026892, 0.034884, 0.043307, 0.024393, 0.017138, 0.009015, 0.009015, 0.008276, 0.006039, 0.006374, 0.006374, 0.006421, 0.006421, 0.007259, 0.007259, 0.007091, 0.005318, 0.005503, 0.006894, 0.005086, 0.004835…	[210, 211, 212, 213]	0			#VALUE!	#VALUE!
421	422	UPI000165E369 status=activ	([0.161087, 0.206376, 0.298791, 0.191378, 0.239899, 0.275179, 0.216401, 0.243554, 0.281712, 0.318242, 0.349426, 0.42561, 0.332115, 0.236433, 0.275179, 0.278302, 0.173081, 0.158265, 0.185198, 0.25406, 0.247041, 0.196879, 0.194234, 0.17593, 0.278302, 0.298791, 0.200174, 0.173081, 0.179055, 0.194234, 0.179055, 0.142424, 0.069024, 0.132295, 0.137348, 0.137348, 0.206376, 0.30533, 0.278302, 0.247041, 0…	[]	0			#VALUE!	#VALUE!
422	423	UPI000165E36C status=activ	([0.094817, 0.037156, 0.022667, 0.024826, 0.035586, 0.026892, 0.042364, 0.028695, 0.03976, 0.059222, 0.076542, 0.116183, 0.122885, 0.0704, 0.125101, 0.206376, 0.125101, 0.229226, 0.15284, 0.129801, 0.069024, 0.085092, 0.164327, 0.257454, 0.295083, 0.321458, 0.401658, 0.349426, 0.374039, 0.278302, 0.225814, 0.191378, 0.142424, 0.132295, 0.129801, 0.147574, 0.118441, 0.196879, 0.18812, 0.15284, 0.2…	[234, 235, 236, 238, 239, 240]	0			#VALUE!	#VALUE!
423	424	UPI000165E36D status=activ	([0.26085, 0.15008, 0.106997, 0.164327, 0.125101, 0.125101, 0.078022, 0.098513, 0.120615, 0.15284, 0.11371, 0.096677, 0.096677, 0.083462, 0.0704, 0.0704, 0.122885, 0.073402, 0.090864, 0.094817, 0.102787, 0.10481, 0.173081, 0.173081, 0.164327, 0.139895, 0.167087, 0.222385, 0.232838, 0.236433, 0.232838, 0.328603, 0.394753, 0.308712, 0.40511, 0.450668, 0.352862, 0.356642, 0.447574, 0.390993, 0.29508…	[]	0			#VALUE!	#VALUE!
424	425	UPI000165E383 status=activ	([0.356642, 0.384043, 0.275179, 0.318242, 0.359901, 0.278302, 0.342579, 0.40511, 0.30533, 0.346032, 0.380708, 0.321458, 0.339168, 0.328603, 0.36309, 0.380708, 0.321458, 0.335645, 0.349426, 0.247041, 0.268042, 0.278302, 0.281712, 0.384043, 0.384043, 0.291804, 0.370445, 0.342579, 0.222385, 0.342579, 0.342579, 0.346032, 0.342579, 0.324872, 0.291804, 0.257454, 0.247041, 0.222385, 0.209395, 0.275179, …	[]	0			#VALUE!	#VALUE!
425	426	UPI000165E387 status=activ	([0.170161, 0.239899, 0.291804, 0.321458, 0.377384, 0.298791, 0.318242, 0.359901, 0.384043, 0.318242, 0.359901, 0.384043, 0.275179, 0.271506, 0.278302, 0.346032, 0.339168, 0.394753, 0.494003, 0.390993, 0.387226, 0.483068, 0.465241, 0.458154, 0.472492, 0.422041, 0.422041, 0.447574, 0.440853, 0.352862, 0.454136, 0.440853, 0.458154, 0.458154, 0.553315, 0.549308, 0.450668, 0.458154, 0.436924, 0.33916…	[34, 35]	0			#VALUE!	#VALUE!
426	427	UPI000165E389 status=activ	([0.079919, 0.132295, 0.18812, 0.225814, 0.17593, 0.116183, 0.144935, 0.147574, 0.18812, 0.222385, 0.222385, 0.225814, 0.232838, 0.216401, 0.142424, 0.147574, 0.247041, 0.239899, 0.295083, 0.328603, 0.26085, 0.342579, 0.301917, 0.291804, 0.288399, 0.25406, 0.349426, 0.349426, 0.349426, 0.335645, 0.342579, 0.339168, 0.366687, 0.328603, 0.359901, 0.486429, 0.480142, 0.433034, 0.352862, 0.318242, 0.…	[115, 116, 117, 190, 191, 192, 194, 221, 222, 223, 224, 225, 226, 227, 228, 229, 230, 231, 488, 492, 494, 495, 496, 497, 498, 499, 500, 501, 502, 503]	(10	7	17)	10	10
427	428	UPI000165E38A status=activ	([0.191378, 0.25031, 0.298791, 0.182256, 0.129801, 0.129801, 0.079919, 0.096677, 0.129801, 0.144935, 0.167087, 0.203355, 0.216401, 0.311707, 0.17593, 0.167087, 0.25406, 0.125101, 0.060549, 0.060549, 0.056825, 0.0704, 0.064632, 0.071867, 0.125101, 0.179055, 0.179055, 0.239899, 0.200174, 0.182256, 0.196879, 0.209395, 0.137348, 0.076542, 0.050641, 0.064632, 0.033407, 0.022667, 0.030611, 0.031287, 0.…	[216, 218, 225, 226, 228, 404, 405, 406, 460, 461, 462, 463, 464, 465, 466, 467, 468, 469, 470, 471, 472, 473, 474, 475, 476, 477, 478, 479]	(19	8	27)	19	19
428	429	UPI000165E38B status=activ	([0.418646, 0.465241, 0.370445, 0.398279, 0.444081, 0.486429, 0.51388, 0.545602, 0.549308, 0.480142, 0.509769, 0.541878, 0.436924, 0.444081, 0.447574, 0.450668, 0.418646, 0.458154, 0.454136, 0.384043, 0.339168, 0.239899, 0.222385, 0.30533, 0.219301, 0.134866, 0.132295, 0.122885, 0.058088, 0.035586, 0.060549, 0.056825, 0.059222, 0.10481, 0.088832, 0.088832, 0.086953, 0.081712, 0.083462, 0.066181, …	[6, 7, 8, 10, 11, 198]	0			#VALUE!	#VALUE!
429	430	UPI000165E38D status=activ	([0.194234, 0.232838, 0.170161, 0.219301, 0.25031, 0.281712, 0.225814, 0.161087, 0.118441, 0.094817, 0.118441, 0.139895, 0.111485, 0.116183, 0.118441, 0.18812, 0.106997, 0.127496, 0.125101, 0.21291, 0.132295, 0.120615, 0.129801, 0.182256, 0.109221, 0.090864, 0.096677, 0.118441, 0.182256, 0.229226, 0.301917, 0.225814, 0.147574, 0.106997, 0.0704, 0.056825, 0.058088, 0.10481, 0.111485, 0.191378, 0.1…	[56]	0			#VALUE!	#VALUE!
430	431	UPI000165E38F status=activ	([0.071867, 0.109221, 0.137348, 0.129801, 0.098513, 0.158265, 0.229226, 0.25031, 0.278302, 0.321458, 0.257454, 0.216401, 0.239899, 0.239899, 0.239899, 0.324872, 0.335645, 0.328603, 0.268042, 0.161087, 0.191378, 0.257454, 0.225814, 0.225814, 0.179055, 0.243554, 0.15284, 0.079919, 0.083462, 0.050641, 0.048328, 0.085092, 0.11371, 0.118441, 0.10481, 0.170161, 0.173081, 0.170161, 0.109221, 0.182256, 0…	[71, 72, 73, 74, 75, 80, 81, 82, 83, 84, 85, 86, 87, 88, 251, 252, 257, 258, 259, 261, 279, 281, 285, 286, 287, 288, 289, 290, 291, 292, 293, 294, 295, 296, 297, 298, 299, 300, 304, 305, 306, 307, 308, 309, 310, 311, 312, 313, 314, 364, 365, 366, 367, 368, 369, 370, 371, 372, 373, 374, 375, 376, 377, 378, 379, 441, 443, 444, 445, 547, 548, 549]	(15	22	37)	15	15
431	432	UPI000165E3A3 status=activ	([0.408655, 0.4292, 0.5017, 0.517562, 0.545602, 0.608892, 0.490133, 0.51388, 0.541878, 0.549308, 0.604312, 0.562014, 0.585406, 0.585406, 0.490133, 0.570702, 0.517562, 0.5017, 0.509769, 0.538167, 0.618285, 0.720929, 0.728858, 0.608892, 0.59917, 0.56648, 0.541878, 0.534167, 0.534167, 0.541878, 0.58069, 0.549308, 0.525368, 0.51388, 0.40511, 0.505461, 0.509769, 0.465241, 0.483068, 0.447574, 0.36309, …	[2, 3, 4, 5, 7, 8, 9, 10, 11, 12, 13, 15, 16, 17, 18, 19, 20, 21, 22, 23, 24, 25, 26, 27, 28, 29, 30, 31, 32, 33, 35, 36, 106, 107, 108, 110, 111, 112, 113, 114, 115, 116, 118, 119, 120]	(18	11	29)	18	18
432	433	UPI000165E3A5 status=activ	([0.545602, 0.657645, 0.720929, 0.750527, 0.771762, 0.608892, 0.648219, 0.657645, 0.622677, 0.521092, 0.529623, 0.618285, 0.608892, 0.59917, 0.497853, 0.545602, 0.671169, 0.545602, 0.450668, 0.444081, 0.433034, 0.476583, 0.370445, 0.281712, 0.268042, 0.284882, 0.394753, 0.342579, 0.370445, 0.308712, 0.298791, 0.216401, 0.185198, 0.15284, 0.127496, 0.191378, 0.216401, 0.200174, 0.288399, 0.398279,…	[0, 1, 2, 3, 4, 5, 6, 7, 8, 9, 10, 11, 12, 13, 15, 16, 17, 82, 206, 207, 211, 320, 321, 322, 323, 324, 325, 326, 327, 328, 329, 330, 331, 332, 333]	(13	0	13)	13	13
433	434	UPI000165E3AD status=activ	([0.059222, 0.081712, 0.054297, 0.030611, 0.041405, 0.044297, 0.047319, 0.050641, 0.03976, 0.045352, 0.047319, 0.055536, 0.05306, 0.0704, 0.111485, 0.094817, 0.081712, 0.083462, 0.134866, 0.229226, 0.243554, 0.25031, 0.229226, 0.278302, 0.288399, 0.291804, 0.318242, 0.346032, 0.387226, 0.401658, 0.422041, 0.450668, 0.42561, 0.366687, 0.318242, 0.332115, 0.298791, 0.229226, 0.219301, 0.219301, 0.1…	[122, 123, 125, 126, 127, 128, 129, 130, 131, 132, 133, 134, 135, 136, 137]	(12	2	14)	12	12
434	435	UPI000165E3B2 status=activ	([0.291804, 0.394753, 0.436924, 0.332115, 0.359901, 0.384043, 0.366687, 0.278302, 0.31487, 0.30533, 0.243554, 0.275179, 0.170161, 0.173081, 0.179055, 0.247041, 0.232838, 0.268042, 0.257454, 0.25031, 0.342579, 0.328603, 0.222385, 0.142424, 0.21291, 0.137348, 0.139895, 0.102787, 0.15008, 0.142424, 0.17593, 0.26085, 0.229226, 0.239899, 0.239899, 0.236433, 0.236433, 0.239899, 0.206376, 0.298791, 0.29…	[218, 219, 338]	0			#VALUE!	#VALUE!
435	436	UPI000165E3B3 status=activ	([0.094817, 0.122885, 0.098513, 0.079919, 0.060549, 0.046336, 0.036378, 0.047319, 0.050641, 0.038858, 0.041405, 0.049374, 0.050641, 0.06312, 0.100716, 0.164327, 0.222385, 0.185198, 0.158265, 0.120615, 0.144935, 0.142424, 0.161087, 0.222385, 0.284882, 0.356642, 0.324872, 0.41194, 0.359901, 0.387226, 0.458154, 0.40511, 0.398279, 0.394753, 0.359901, 0.377384, 0.295083, 0.219301, 0.26085, 0.284882, 0…	[]	0			#VALUE!	#VALUE!
436	437	UPI000165E3B5 status=activ	([0.06312, 0.129801, 0.090864, 0.092881, 0.067594, 0.096677, 0.118441, 0.137348, 0.170161, 0.164327, 0.118441, 0.142424, 0.100716, 0.092881, 0.118441, 0.071867, 0.137348, 0.132295, 0.127496, 0.194234, 0.155435, 0.139895, 0.120615, 0.142424, 0.139895, 0.167087, 0.170161, 0.106997, 0.090864, 0.071867, 0.086953, 0.15284, 0.15284, 0.17593, 0.182256, 0.25031, 0.301917, 0.21291, 0.137348, 0.081712, 0.0…	[289, 290]	0			#VALUE!	#VALUE!
437	438	UPI000165E3B6 status=activ	([0.247041, 0.236433, 0.324872, 0.401658, 0.321458, 0.366687, 0.390993, 0.4292, 0.465241, 0.377384, 0.390993, 0.42561, 0.447574, 0.444081, 0.447574, 0.5017, 0.585406, 0.585406, 0.585406, 0.545602, 0.541878, 0.538167, 0.59917, 0.570702, 0.545602, 0.59917, 0.59014, 0.458154, 0.352862, 0.339168, 0.447574, 0.356642, 0.284882, 0.25406, 0.370445, 0.377384, 0.31487, 0.206376, 0.147574, 0.096677, 0.11618…	[15, 16, 17, 18, 19, 20, 21, 22, 23, 24, 25, 26]	(11	0	11)	11	11
438	439	UPI000165E3D6 status=activ	([0.538167, 0.5017, 0.394753, 0.422041, 0.454136, 0.359901, 0.408655, 0.422041, 0.450668, 0.366687, 0.384043, 0.401658, 0.398279, 0.380708, 0.308712, 0.288399, 0.291804, 0.222385, 0.25031, 0.339168, 0.342579, 0.374039, 0.339168, 0.422041, 0.394753, 0.324872, 0.4292, 0.380708, 0.318242, 0.311707, 0.408655, 0.408655, 0.414856, 0.324872, 0.324872, 0.308712, 0.349426, 0.257454, 0.301917, 0.222385, 0.…	[0, 1, 74, 75, 332, 333, 334, 337, 338, 339, 340, 345, 347, 348]	(3	7	10)	3	3
439	440	UPI000165E3DB status=activ	([0.078022, 0.10481, 0.064632, 0.051831, 0.034884, 0.05306, 0.054297, 0.055536, 0.076542, 0.092881, 0.067594, 0.098513, 0.109221, 0.109221, 0.10481, 0.120615, 0.203355, 0.122885, 0.125101, 0.094817, 0.081712, 0.06184, 0.073402, 0.111485, 0.144935, 0.158265, 0.167087, 0.216401, 0.264545, 0.278302, 0.278302, 0.281712, 0.264545, 0.182256, 0.275179, 0.281712, 0.387226, 0.387226, 0.40511, 0.418646, 0.…	[]	0			#VALUE!	#VALUE!
440	441	UPI000165E3E7 status=activ	([0.257454, 0.301917, 0.243554, 0.281712, 0.31487, 0.243554, 0.291804, 0.318242, 0.342579, 0.247041, 0.164327, 0.15284, 0.120615, 0.127496, 0.127496, 0.134866, 0.134866, 0.139895, 0.139895, 0.15008, 0.106997, 0.125101, 0.120615, 0.161087, 0.158265, 0.161087, 0.232838, 0.167087, 0.147574, 0.142424, 0.239899, 0.349426, 0.332115, 0.377384, 0.390993, 0.408655, 0.324872, 0.374039, 0.377384, 0.384043, …	[]	0			#VALUE!	#VALUE!
441	442	UPI000165E3F1 status=activ	([0.308712, 0.191378, 0.222385, 0.26085, 0.239899, 0.271506, 0.308712, 0.243554, 0.271506, 0.318242, 0.247041, 0.301917, 0.295083, 0.374039, 0.291804, 0.275179, 0.278302, 0.284882, 0.36309, 0.440853, 0.476583, 0.497853, 0.618285, 0.521092, 0.56648, 0.608892, 0.494003, 0.408655, 0.490133, 0.41194, 0.298791, 0.394753, 0.366687, 0.380708, 0.401658, 0.450668, 0.387226, 0.335645, 0.257454, 0.247041, 0…	[22, 23, 24, 25, 224, 227, 228]	0			#VALUE!	#VALUE!
442	443	UPI000165E3F4 status=activ	([0.073402, 0.125101, 0.069024, 0.102787, 0.161087, 0.182256, 0.229226, 0.26085, 0.164327, 0.185198, 0.219301, 0.264545, 0.15008, 0.092881, 0.164327, 0.158265, 0.092881, 0.106997, 0.120615, 0.111485, 0.11371, 0.200174, 0.185198, 0.206376, 0.194234, 0.170161, 0.173081, 0.185198, 0.096677, 0.094817, 0.102787, 0.106997, 0.081712, 0.137348, 0.25406, 0.239899, 0.232838, 0.232838, 0.31487, 0.203355, 0.…	[]	0			#VALUE!	#VALUE!
443	444	UPI000165E3F5 status=activ	([0.534167, 0.585406, 0.653063, 0.59917, 0.553315, 0.604312, 0.648219, 0.517562, 0.525368, 0.553315, 0.458154, 0.483068, 0.476583, 0.36309, 0.236433, 0.219301, 0.196879, 0.206376, 0.120615, 0.10481, 0.086953, 0.086953, 0.076542, 0.071867, 0.050641, 0.067594, 0.048328, 0.042364, 0.043307, 0.045352, 0.045352, 0.085092, 0.094817, 0.096677, 0.194234, 0.203355, 0.120615, 0.191378, 0.206376, 0.275179, …	[0, 1, 2, 3, 4, 5, 6, 7, 8, 9, 143, 144, 145, 146, 147, 148, 149, 150, 151, 152, 155, 156, 157, 158, 241, 242]	(9	0	9)	9	9
444	445	UPI000165E3F7 status=activ	([0.472492, 0.51388, 0.549308, 0.433034, 0.342579, 0.332115, 0.356642, 0.387226, 0.40511, 0.339168, 0.349426, 0.30533, 0.278302, 0.247041, 0.229226, 0.203355, 0.170161, 0.161087, 0.225814, 0.155435, 0.164327, 0.158265, 0.182256, 0.11371, 0.116183, 0.127496, 0.142424, 0.142424, 0.147574, 0.179055, 0.25406, 0.264545, 0.342579, 0.36309, 0.42561, 0.352862, 0.301917, 0.301917, 0.321458, 0.359901, 0.37…	[1, 2, 248]	0			#VALUE!	#VALUE!
445	446	UPI000165E3F8 status=activ	([0.173081, 0.067594, 0.027463, 0.038042, 0.049374, 0.024393, 0.037156, 0.034884, 0.020165, 0.030611, 0.046336, 0.074921, 0.036378, 0.016021, 0.011903, 0.007495, 0.009096, 0.00777, 0.007877, 0.01204, 0.008409, 0.008156, 0.010672, 0.01078, 0.007315, 0.006533, 0.006619, 0.004646, 0.004431, 0.004611, 0.003177, 0.00292, 0.001855, 0.002336, 0.003276, 0.003671, 0.003607, 0.003804, 0.004431, 0.006482, 0…	[]	0			#VALUE!	#VALUE!
446	447	UPI000165E3F9 status=activ	([0.257454, 0.324872, 0.387226, 0.356642, 0.264545, 0.18812, 0.127496, 0.088832, 0.092881, 0.116183, 0.158265, 0.206376, 0.125101, 0.200174, 0.196879, 0.298791, 0.398279, 0.414856, 0.4292, 0.398279, 0.418646, 0.447574, 0.321458, 0.324872, 0.359901, 0.380708, 0.494003, 0.626927, 0.703578, 0.653063, 0.549308, 0.538167, 0.490133, 0.476583, 0.447574, 0.433034, 0.387226, 0.387226, 0.264545, 0.18812, 0…	[27, 28, 29, 30, 31, 89, 90, 91, 92, 93, 94, 97, 98, 99, 100]	(5	5	10)	5	5
447	448	UPI000165E404 status=activ	([0.505461, 0.472492, 0.486429, 0.384043, 0.291804, 0.281712, 0.321458, 0.36309, 0.284882, 0.346032, 0.384043, 0.414856, 0.414856, 0.384043, 0.30533, 0.318242, 0.239899, 0.239899, 0.161087, 0.144935, 0.083462, 0.164327, 0.196879, 0.209395, 0.225814, 0.281712, 0.30533, 0.194234, 0.120615, 0.222385, 0.18812, 0.182256, 0.182256, 0.200174, 0.203355, 0.170161, 0.102787, 0.161087, 0.161087, 0.26085, 0.…	[0, 55, 56, 57, 58, 59, 60, 61, 62, 63, 64, 65, 66, 67, 68]	(13	1	14)	13	13
448	449	UPI000165E405 status=activ	([0.291804, 0.179055, 0.106997, 0.134866, 0.127496, 0.079919, 0.129801, 0.170161, 0.18812, 0.179055, 0.206376, 0.158265, 0.206376, 0.203355, 0.203355, 0.288399, 0.185198, 0.182256, 0.118441, 0.194234, 0.170161, 0.15008, 0.26085, 0.308712, 0.335645, 0.291804, 0.295083, 0.284882, 0.236433, 0.167087, 0.132295, 0.137348, 0.144935, 0.170161, 0.161087, 0.161087, 0.185198, 0.196879, 0.206376, 0.191378, …	[131, 132]	0			#VALUE!	#VALUE!
449	450	UPI000165E419 status=activ	([0.142424, 0.15284, 0.098513, 0.122885, 0.15284, 0.191378, 0.25406, 0.281712, 0.216401, 0.243554, 0.268042, 0.236433, 0.239899, 0.209395, 0.129801, 0.15008, 0.100716, 0.155435, 0.257454, 0.318242, 0.311707, 0.324872, 0.342579, 0.414856, 0.346032, 0.257454, 0.25406, 0.225814, 0.243554, 0.352862, 0.359901, 0.36309, 0.436924, 0.444081, 0.472492, 0.58069, 0.59508, 0.712013, 0.608892, 0.59014, 0.5493…	[35, 36, 37, 38, 39, 40, 41, 46, 119, 125, 126, 127, 128, 129, 130, 131, 132, 133, 134, 135, 136, 137, 138, 139, 140, 141, 142, 143, 144, 145, 146, 147, 148, 149, 150, 151, 152, 154, 155, 156, 174, 178, 179, 180, 182, 183, 184, 185, 186, 199, 200, 201, 202, 203, 204, 205, 206, 207, 208, 209, 210, 211, 212, 213, 214, 215, 216, 405, 406, 407, 408, 409, 411, 413, 414, 415, 417, 418, 443]	(27	9	36)	27	27
450	451	UPI000165E41B status=activ	([0.06184, 0.102787, 0.139895, 0.200174, 0.137348, 0.173081, 0.194234, 0.225814, 0.164327, 0.167087, 0.194234, 0.229226, 0.144935, 0.088832, 0.0704, 0.102787, 0.10481, 0.102787, 0.147574, 0.164327, 0.170161, 0.239899, 0.219301, 0.206376, 0.134866, 0.132295, 0.132295, 0.144935, 0.137348, 0.139895, 0.100716, 0.10481, 0.10481, 0.179055, 0.268042, 0.264545, 0.284882, 0.281712, 0.370445, 0.387226, 0.3…	[51]	0			#VALUE!	#VALUE!
451	452	UPI000165E421 status=activ	([0.038042, 0.056825, 0.049374, 0.092881, 0.116183, 0.142424, 0.167087, 0.161087, 0.185198, 0.182256, 0.203355, 0.25031, 0.17593, 0.155435, 0.173081, 0.216401, 0.21291, 0.301917, 0.321458, 0.281712, 0.196879, 0.291804, 0.311707, 0.356642, 0.342579, 0.346032, 0.26085, 0.170161, 0.129801, 0.129801, 0.083462, 0.092881, 0.092881, 0.155435, 0.191378, 0.170161, 0.196879, 0.275179, 0.268042, 0.268042, 0…	[]	0			#VALUE!	#VALUE!
452	453	UPI000165E426 status=activ	([0.525368, 0.553315, 0.40511, 0.31487, 0.339168, 0.25406, 0.167087, 0.196879, 0.243554, 0.271506, 0.200174, 0.142424, 0.134866, 0.216401, 0.216401, 0.129801, 0.076542, 0.076542, 0.076542, 0.144935, 0.134866, 0.069024, 0.0704, 0.134866, 0.122885, 0.118441, 0.109221, 0.155435, 0.15008, 0.15008, 0.088832, 0.164327, 0.179055, 0.179055, 0.167087, 0.155435, 0.239899, 0.232838, 0.209395, 0.225814, 0.18…	[0, 1]	0			#VALUE!	#VALUE!
453	454	UPI000165E42A status=activ	([0.00316, 0.003431, 0.002881, 0.003821, 0.002662, 0.003478, 0.003109, 0.003298, 0.002662, 0.002117, 0.001602, 0.002035, 0.001172, 0.000661, 0.000468, 0.000575, 0.000537, 0.000532, 0.001, 0.001048, 0.001748, 0.002976, 0.002366, 0.002138, 0.002138, 0.002327, 0.001533, 0.001383, 0.001383, 0.002057, 0.002194, 0.00231, 0.00146, 0.002276, 0.003727, 0.004483, 0.00543, 0.005992, 0.008895, 0.006421, 0.01…	[567, 568]	0			#VALUE!	#VALUE!
454	455	UPI000165E42D status=activ	([0.164327, 0.116183, 0.158265, 0.203355, 0.194234, 0.236433, 0.191378, 0.144935, 0.17593, 0.137348, 0.090864, 0.106997, 0.092881, 0.092881, 0.134866, 0.182256, 0.127496, 0.125101, 0.18812, 0.137348, 0.094817, 0.064632, 0.066181, 0.066181, 0.066181, 0.078022, 0.078022, 0.118441, 0.170161, 0.161087, 0.225814, 0.321458, 0.321458, 0.247041, 0.324872, 0.225814, 0.17593, 0.243554, 0.206376, 0.232838, …	[43]	0			#VALUE!	#VALUE!
455	456	UPI000165E432 status=activ	([0.009187, 0.006988, 0.006374, 0.005318, 0.004247, 0.00407, 0.003607, 0.004483, 0.00558, 0.004899, 0.004161, 0.004736, 0.003512, 0.003431, 0.003671, 0.003607, 0.005223, 0.007177, 0.009977, 0.00962, 0.011106, 0.011342, 0.018787, 0.016528, 0.020876, 0.043307, 0.074921, 0.134866, 0.111485, 0.109221, 0.185198, 0.25031, 0.25031, 0.25406, 0.25031, 0.356642, 0.356642, 0.257454, 0.161087, 0.122885, 0.09…	[]	0			#VALUE!	#VALUE!
456	457	UPI000165E433 status=activ	([0.18812, 0.225814, 0.311707, 0.342579, 0.243554, 0.271506, 0.216401, 0.26085, 0.25406, 0.25031, 0.191378, 0.21291, 0.167087, 0.109221, 0.132295, 0.137348, 0.139895, 0.079919, 0.079919, 0.086953, 0.056825, 0.060549, 0.037156, 0.018106, 0.018106, 0.019109, 0.012727, 0.018787, 0.018787, 0.022306, 0.026338, 0.026892, 0.026338, 0.023087, 0.040537, 0.042364, 0.024826, 0.024393, 0.044297, 0.043307, 0.…	[]	0			#VALUE!	#VALUE!
457	458	UPI000165E43B status=activ	([0.000958, 0.000936, 0.001597, 0.001623, 0.001675, 0.001906, 0.002327, 0.002581, 0.003405, 0.004161, 0.003804, 0.004388, 0.005932, 0.008075, 0.011669, 0.020522, 0.020165, 0.038858, 0.069024, 0.096677, 0.094817, 0.191378, 0.284882, 0.288399, 0.328603, 0.324872, 0.281712, 0.31487, 0.352862, 0.352862, 0.36309, 0.461924, 0.414856, 0.41194, 0.318242, 0.318242, 0.321458, 0.232838, 0.232838, 0.239899, …	[151]	0			#VALUE!	#VALUE!
458	459	UPI000165E43F status=activ	([0.004689, 0.004736, 0.003431, 0.004483, 0.003431, 0.004358, 0.004431, 0.005623, 0.004431, 0.003963, 0.003864, 0.004899, 0.003298, 0.00231, 0.001541, 0.000936, 0.000958, 0.001103, 0.001778, 0.001211, 0.000799, 0.001335, 0.001172, 0.002014, 0.002057, 0.002078, 0.002211, 0.001572, 0.001335, 0.001271, 0.001172, 0.00146, 0.001434, 0.001499, 0.001623, 0.00246, 0.002503, 0.002512, 0.002366, 0.00243, 0…	[]	0			#VALUE!	#VALUE!
459	460	UPI000165E447 status=activ	([0.007645, 0.009096, 0.010372, 0.009294, 0.006701, 0.005992, 0.007555, 0.006533, 0.007177, 0.006701, 0.005623, 0.004835, 0.006039, 0.009483, 0.006701, 0.005086, 0.00558, 0.007259, 0.009865, 0.009187, 0.010372, 0.010509, 0.010221, 0.013437, 0.012727, 0.013821, 0.023963, 0.023963, 0.023534, 0.029376, 0.049374, 0.085092, 0.083462, 0.044297, 0.03976, 0.085092, 0.15008, 0.109221, 0.106997, 0.109221, …	[53, 54, 55, 56, 57, 58, 59, 62, 63, 64, 65, 66, 67, 68, 69, 70, 71, 72, 73, 74]	(12	7	19)	12	12
460	461	UPI000165E448 status=activ	([0.064632, 0.127496, 0.164327, 0.106997, 0.134866, 0.179055, 0.122885, 0.127496, 0.144935, 0.196879, 0.161087, 0.21291, 0.26085, 0.268042, 0.356642, 0.346032, 0.454136, 0.440853, 0.4292, 0.553315, 0.433034, 0.384043, 0.324872, 0.349426, 0.394753, 0.295083, 0.308712, 0.401658, 0.394753, 0.318242, 0.26085, 0.301917, 0.308712, 0.288399, 0.268042, 0.26085, 0.164327, 0.122885, 0.170161, 0.17593, 0.17…	[19, 73, 74, 75, 76, 84, 85, 86]	0			#VALUE!	#VALUE!
461	462	UPI000165E44B status=activ	([0.433034, 0.311707, 0.216401, 0.257454, 0.295083, 0.328603, 0.356642, 0.301917, 0.236433, 0.239899, 0.179055, 0.229226, 0.31487, 0.328603, 0.301917, 0.239899, 0.216401, 0.216401, 0.129801, 0.15008, 0.096677, 0.094817, 0.17593, 0.155435, 0.161087, 0.17593, 0.173081, 0.15008, 0.120615, 0.185198, 0.200174, 0.206376, 0.116183, 0.127496, 0.069024, 0.076542, 0.116183, 0.182256, 0.203355, 0.203355, 0.…	[81, 83, 93, 94, 142, 145, 146]	0			#VALUE!	#VALUE!
462	463	UPI000165E44E status=activ	([0.728858, 0.604312, 0.63748, 0.642678, 0.671169, 0.694846, 0.694846, 0.694846, 0.545602, 0.401658, 0.370445, 0.30533, 0.182256, 0.137348, 0.083462, 0.059222, 0.025762, 0.020522, 0.016021, 0.010372, 0.008624, 0.005378, 0.004835, 0.004835, 0.004835, 0.005086, 0.003405, 0.002435, 0.002662, 0.0028, 0.004161, 0.003701, 0.003757, 0.00543, 0.006142, 0.006142, 0.006194, 0.00777, 0.00962, 0.007555, 0.01…	[0, 1, 2, 3, 4, 5, 6, 7, 8]	0			#VALUE!	#VALUE!
463	464	UPI000165E467 status=activ	([0.728858, 0.622677, 0.465241, 0.349426, 0.384043, 0.440853, 0.450668, 0.486429, 0.450668, 0.465241, 0.480142, 0.418646, 0.4292, 0.321458, 0.271506, 0.164327, 0.132295, 0.066181, 0.066181, 0.067594, 0.071867, 0.030003, 0.021381, 0.018415, 0.018106, 0.020522, 0.011342, 0.007495, 0.006194, 0.006988, 0.004976, 0.003555, 0.004921, 0.004976, 0.006988, 0.005683, 0.006795, 0.00558, 0.00558, 0.005378, 0…	[0, 1, 296, 297, 298, 299, 300, 301, 302, 303, 304, 305, 306, 307, 308, 309, 310, 311, 312, 313, 314, 315, 316, 317]	(21	2	23)	21	21
464	465	UPI000165E468 status=activ	([0.043307, 0.067594, 0.032677, 0.028695, 0.050641, 0.033407, 0.042364, 0.056825, 0.071867, 0.050641, 0.069024, 0.094817, 0.071867, 0.155435, 0.170161, 0.161087, 0.086953, 0.100716, 0.167087, 0.158265, 0.088832, 0.090864, 0.047319, 0.047319, 0.038042, 0.038042, 0.050641, 0.027463, 0.013613, 0.009483, 0.008895, 0.006078, 0.004513, 0.003757, 0.00292, 0.002138, 0.002014, 0.002512, 0.001675, 0.001048…	[]	0			#VALUE!	#VALUE!
465	466	UPI000165E469 status=activ	([0.948786, 0.941505, 0.938133, 0.932927, 0.928747, 0.924947, 0.879233, 0.876521, 0.876521, 0.88723, 0.910643, 0.924947, 0.94331, 0.88723, 0.871313, 0.795062, 0.788093, 0.648219, 0.653063, 0.661982, 0.675549, 0.529623, 0.458154, 0.468512, 0.465241, 0.468512, 0.398279, 0.461924, 0.472492, 0.447574, 0.444081, 0.408655, 0.380708, 0.288399, 0.370445, 0.278302, 0.321458, 0.321458, 0.42561, 0.42561, 0.…	[0, 1, 2, 3, 4, 5, 6, 7, 8, 9, 10, 11, 12, 13, 14, 15, 16, 17, 18, 19, 20, 21, 42, 89]	(21	0	21)	21	21
466	467	UPI000165E46C status=activ	([0.447574, 0.486429, 0.509769, 0.36309, 0.4292, 0.444081, 0.384043, 0.40511, 0.433034, 0.422041, 0.342579, 0.30533, 0.284882, 0.271506, 0.179055, 0.182256, 0.15008, 0.155435, 0.106997, 0.079919, 0.078022, 0.073402, 0.0704, 0.0704, 0.134866, 0.127496, 0.071867, 0.067594, 0.042364, 0.040537, 0.029376, 0.059222, 0.102787, 0.122885, 0.191378, 0.301917, 0.216401, 0.25031, 0.324872, 0.433034, 0.490133…	[2, 41, 43, 44, 49, 51, 74, 75, 76, 77, 78, 79, 80, 81, 116, 117, 118, 119, 120, 121, 122, 123, 124, 125, 126, 127, 128, 129, 130, 131, 132, 133, 139, 140, 247, 248, 250, 494, 495, 496, 497, 498, 499, 500, 501]	(17	14	31)	17	17
467	468	UPI000165E46D status=activ	([0.086953, 0.127496, 0.081712, 0.06184, 0.041405, 0.056825, 0.032017, 0.035586, 0.046336, 0.06312, 0.047319, 0.055536, 0.055536, 0.081712, 0.06312, 0.071867, 0.042364, 0.042364, 0.05306, 0.088832, 0.11371, 0.170161, 0.167087, 0.236433, 0.219301, 0.295083, 0.30533, 0.414856, 0.450668, 0.450668, 0.440853, 0.444081, 0.359901, 0.374039, 0.401658, 0.401658, 0.384043, 0.476583, 0.483068, 0.480142, 0.4…	[]	0			#VALUE!	#VALUE!
468	469	UPI000165E46E status=activ	([0.030611, 0.022667, 0.043307, 0.06312, 0.040537, 0.027463, 0.029376, 0.044297, 0.058088, 0.076542, 0.098513, 0.127496, 0.085092, 0.046336, 0.047319, 0.05306, 0.067594, 0.118441, 0.100716, 0.185198, 0.164327, 0.161087, 0.225814, 0.209395, 0.216401, 0.298791, 0.30533, 0.25406, 0.161087, 0.164327, 0.15284, 0.090864, 0.098513, 0.164327, 0.264545, 0.321458, 0.301917, 0.268042, 0.17593, 0.25406, 0.15…	[110, 184, 186, 188, 189, 190, 191, 192, 193, 257, 258, 259, 260, 261, 262, 263, 264, 265, 266, 270, 271, 272, 273, 278, 282, 283]	(9	9	18)	9	9
469	470	UPI000165E46F status=activ	([0.657645, 0.703578, 0.703578, 0.570702, 0.472492, 0.483068, 0.494003, 0.422041, 0.36309, 0.308712, 0.236433, 0.25406, 0.194234, 0.155435, 0.106997, 0.083462, 0.044297, 0.051831, 0.023534, 0.013821, 0.013437, 0.010672, 0.008723, 0.007645, 0.007645, 0.00777, 0.00558, 0.005734, 0.005734, 0.004976, 0.006482, 0.006421, 0.007031, 0.009015, 0.010926, 0.009977, 0.011342, 0.019109, 0.017138, 0.032677, 0…	[0, 1, 2, 3]	0			#VALUE!	#VALUE!
470	471	UPI000165E470 status=activ	([0.59014, 0.613573, 0.648219, 0.675549, 0.680603, 0.517562, 0.529623, 0.557691, 0.570702, 0.626927, 0.632174, 0.562014, 0.626927, 0.476583, 0.480142, 0.436924, 0.321458, 0.324872, 0.203355, 0.125101, 0.073402, 0.041405, 0.021381, 0.017138, 0.011669, 0.009015, 0.009294, 0.007031, 0.005734, 0.004135, 0.003109, 0.002512, 0.002555, 0.002194, 0.002761, 0.002705, 0.0028, 0.002727, 0.002138, 0.00243, 0…	[0, 1, 2, 3, 4, 5, 6, 7, 8, 9, 10, 11, 12, 114, 120, 121, 122, 123, 124, 125, 126, 127, 128, 129, 150, 151, 161, 162, 163, 164, 165, 193, 202, 203, 204, 205, 206, 207, 208, 218, 223, 231, 232, 233, 234, 235, 237, 238, 246, 247, 248, 249, 250, 252, 256, 258, 305, 310, 311, 312, 313, 314, 315, 316, 317, 318, 319, 320, 323, 324, 326, 327, 328, 329, 353, 355, 357, 476, 477, 478, 481, 482, 485, 486, 4…	(12	0	12)	12	12
471	472	UPI000165E476 status=activ	([0.011518, 0.009483, 0.00777, 0.010221, 0.008409, 0.011518, 0.016021, 0.013437, 0.014075, 0.019401, 0.025316, 0.035586, 0.034884, 0.020522, 0.034884, 0.036378, 0.069024, 0.118441, 0.137348, 0.264545, 0.295083, 0.374039, 0.342579, 0.436924, 0.440853, 0.447574, 0.366687, 0.36309, 0.450668, 0.494003, 0.490133, 0.497853, 0.370445, 0.278302, 0.374039, 0.308712, 0.301917, 0.301917, 0.30533, 0.232838, …	[]	0			#VALUE!	#VALUE!
472	473	UPI000165E485 status=activ	([0.122885, 0.0704, 0.094817, 0.071867, 0.047319, 0.06312, 0.042364, 0.055536, 0.041405, 0.026892, 0.024393, 0.034884, 0.035586, 0.029376, 0.031287, 0.027463, 0.023963, 0.033407, 0.038042, 0.029376, 0.032677, 0.066181, 0.118441, 0.122885, 0.167087, 0.155435, 0.132295, 0.137348, 0.139895, 0.219301, 0.222385, 0.298791, 0.288399, 0.295083, 0.324872, 0.31487, 0.318242, 0.264545, 0.301917, 0.301917, 0…	[118, 119, 231]	0			#VALUE!	#VALUE!
473	474	UPI000165E487 status=activ	([0.257454, 0.308712, 0.335645, 0.387226, 0.418646, 0.440853, 0.468512, 0.366687, 0.390993, 0.40511, 0.324872, 0.271506, 0.264545, 0.257454, 0.25031, 0.236433, 0.25406, 0.318242, 0.284882, 0.278302, 0.346032, 0.268042, 0.278302, 0.284882, 0.271506, 0.281712, 0.185198, 0.194234, 0.288399, 0.311707, 0.247041, 0.25406, 0.335645, 0.346032, 0.247041, 0.158265, 0.25031, 0.321458, 0.209395, 0.15284, 0.1…	[]	0			#VALUE!	#VALUE!
474	475	UPI000165E488 status=activ	([0.030003, 0.034884, 0.03976, 0.027463, 0.020165, 0.027463, 0.023534, 0.030611, 0.03976, 0.025316, 0.027463, 0.028695, 0.030003, 0.067594, 0.034068, 0.020165, 0.037156, 0.025316, 0.038042, 0.022306, 0.034884, 0.073402, 0.086953, 0.10481, 0.17593, 0.173081, 0.109221, 0.155435, 0.170161, 0.096677, 0.18812, 0.209395, 0.247041, 0.144935, 0.134866, 0.229226, 0.225814, 0.139895, 0.191378, 0.203355, 0.…	[57, 58, 59, 60, 102, 146]	0			#VALUE!	#VALUE!
475	476	UPI000165E490 status=activ	([0.291804, 0.349426, 0.243554, 0.281712, 0.328603, 0.219301, 0.25031, 0.182256, 0.132295, 0.132295, 0.161087, 0.125101, 0.158265, 0.155435, 0.179055, 0.179055, 0.182256, 0.185198, 0.170161, 0.134866, 0.219301, 0.225814, 0.129801, 0.132295, 0.134866, 0.100716, 0.11371, 0.111485, 0.173081, 0.170161, 0.203355, 0.209395, 0.298791, 0.301917, 0.257454, 0.264545, 0.236433, 0.243554, 0.179055, 0.179055,…	[403, 575, 584, 585]	0			#VALUE!	#VALUE!
476	477	UPI000165E491 status=activ	([0.00389, 0.003478, 0.004921, 0.003963, 0.003341, 0.002761, 0.002194, 0.002435, 0.002336, 0.002035, 0.001778, 0.00155, 0.001572, 0.002512, 0.001709, 0.002155, 0.001318, 0.001786, 0.002662, 0.003671, 0.004161, 0.003997, 0.005086, 0.004976, 0.006894, 0.01078, 0.020165, 0.05306, 0.074921, 0.055536, 0.067594, 0.066181, 0.132295, 0.060549, 0.047319, 0.048328, 0.088832, 0.090864, 0.045352, 0.050641, 0…	[156, 157, 158, 159, 170, 227]	0			#VALUE!	#VALUE!
477	478	UPI000165E492 status=activ	([0.243554, 0.225814, 0.125101, 0.071867, 0.034068, 0.047319, 0.034884, 0.026338, 0.019401, 0.013016, 0.014075, 0.011106, 0.00962, 0.007422, 0.008409, 0.007259, 0.005683, 0.004358, 0.00389, 0.003177, 0.003177, 0.004513, 0.004513, 0.004577, 0.004483, 0.006533, 0.006701, 0.008895, 0.008895, 0.008895, 0.016021, 0.020522, 0.038042, 0.025316, 0.041405, 0.046336, 0.031287, 0.038042, 0.071867, 0.090864,…	[]	0			#VALUE!	#VALUE!
478	479	UPI000165E498 status=activ	([0.132295, 0.222385, 0.164327, 0.109221, 0.111485, 0.060549, 0.043307, 0.058088, 0.044297, 0.06184, 0.079919, 0.127496, 0.127496, 0.142424, 0.129801, 0.073402, 0.142424, 0.15008, 0.11371, 0.120615, 0.164327, 0.167087, 0.086953, 0.134866, 0.127496, 0.090864, 0.129801, 0.196879, 0.209395, 0.278302, 0.232838, 0.239899, 0.142424, 0.161087, 0.139895, 0.225814, 0.281712, 0.236433, 0.216401, 0.257454, …	[179, 182, 186]	0			#VALUE!	#VALUE!
479	480	UPI000165E49B status=activ	([0.585406, 0.41194, 0.321458, 0.370445, 0.356642, 0.332115, 0.25406, 0.308712, 0.328603, 0.359901, 0.291804, 0.36309, 0.394753, 0.352862, 0.324872, 0.281712, 0.257454, 0.298791, 0.298791, 0.216401, 0.321458, 0.26085, 0.370445, 0.476583, 0.465241, 0.525368, 0.472492, 0.570702, 0.570702, 0.570702, 0.562014, 0.59508, 0.557691, 0.414856, 0.444081, 0.41194, 0.51388, 0.476583, 0.494003, 0.490133, 0.60…	[0, 25, 27, 28, 29, 30, 31, 32, 36, 40, 41, 42, 43, 44]	(5	2	7)	5	5
480	481	UPI000165E4B2 status=activ	([0.044297, 0.019109, 0.028107, 0.013016, 0.011903, 0.017447, 0.010372, 0.010372, 0.008156, 0.006374, 0.005378, 0.006421, 0.005318, 0.00515, 0.007645, 0.005249, 0.003701, 0.002482, 0.002555, 0.003924, 0.003924, 0.003461, 0.004161, 0.004315, 0.006533, 0.006567, 0.006421, 0.010509, 0.012727, 0.013821, 0.015078, 0.014586, 0.011342, 0.011342, 0.007422, 0.007091, 0.006567, 0.006567, 0.006988, 0.006533…	[]	0			#VALUE!	#VALUE!
481	482	UPI000165E4B3 status=activ	([0.009977, 0.011518, 0.009187, 0.008409, 0.007555, 0.010672, 0.014783, 0.0198, 0.025762, 0.016528, 0.021381, 0.022306, 0.030611, 0.032677, 0.031287, 0.034068, 0.034068, 0.034068, 0.037156, 0.079919, 0.118441, 0.21291, 0.247041, 0.243554, 0.31487, 0.390993, 0.377384, 0.298791, 0.209395, 0.225814, 0.25406, 0.268042, 0.31487, 0.36309, 0.25406, 0.247041, 0.247041, 0.239899, 0.147574, 0.15008, 0.1348…	[]	0			#VALUE!	#VALUE!
482	483	UPI000165E4B7 status=activ	([0.078022, 0.11371, 0.17593, 0.21291, 0.203355, 0.132295, 0.074921, 0.102787, 0.066181, 0.083462, 0.122885, 0.164327, 0.129801, 0.209395, 0.206376, 0.155435, 0.173081, 0.200174, 0.200174, 0.21291, 0.125101, 0.106997, 0.085092, 0.086953, 0.083462, 0.100716, 0.096677, 0.170161, 0.139895, 0.144935, 0.096677, 0.049374, 0.034884, 0.049374, 0.046336, 0.083462, 0.139895, 0.081712, 0.064632, 0.11371, 0.…	[]	0			#VALUE!	#VALUE!
483	484	UPI000165E4BC status=activ	([0.164327, 0.216401, 0.17593, 0.225814, 0.191378, 0.071867, 0.06312, 0.042364, 0.03976, 0.021816, 0.026338, 0.017447, 0.01204, 0.007315, 0.007422, 0.006533, 0.006795, 0.005378, 0.004775, 0.003555, 0.002349, 0.001541, 0.000945, 0.000816, 0.000708, 0.000945, 0.001623, 0.001288, 0.001288, 0.000906, 0.00155, 0.001383, 0.002435, 0.003478, 0.004689, 0.003512, 0.005249, 0.004646, 0.006567, 0.008075, 0.…	[]	0			#VALUE!	#VALUE!
484	485	UPI000165E4BD status=activ	([0.001172, 0.000906, 0.000893, 0.000747, 0.000747, 0.001211, 0.001202, 0.001, 0.000876, 0.000773, 0.001155, 0.000859, 0.001249, 0.000674, 0.001288, 0.001211, 0.001748, 0.001687, 0.001722, 0.002078, 0.003014, 0.00407, 0.004611, 0.005223, 0.005223, 0.00543, 0.005932, 0.004921, 0.005378, 0.007555, 0.011342, 0.011903, 0.026892, 0.037156, 0.090864, 0.083462, 0.074921, 0.056825, 0.102787, 0.046336, 0.…	[]	0			#VALUE!	#VALUE!
485	486	UPI000165E4C0 status=activ	([0.102787, 0.10481, 0.06312, 0.088832, 0.056825, 0.038042, 0.066181, 0.085092, 0.067594, 0.085092, 0.125101, 0.142424, 0.236433, 0.209395, 0.209395, 0.209395, 0.291804, 0.243554, 0.155435, 0.232838, 0.21291, 0.134866, 0.132295, 0.200174, 0.206376, 0.291804, 0.394753, 0.366687, 0.335645, 0.291804, 0.26085, 0.155435, 0.132295, 0.134866, 0.134866, 0.076542, 0.078022, 0.111485, 0.109221, 0.173081, 0…	[183, 192, 193, 197]	0			#VALUE!	#VALUE!
486	487	UPI000165E4C1 status=activ	([0.370445, 0.41194, 0.380708, 0.422041, 0.444081, 0.490133, 0.461924, 0.505461, 0.529623, 0.557691, 0.480142, 0.509769, 0.494003, 0.553315, 0.538167, 0.604312, 0.720929, 0.671169, 0.618285, 0.618285, 0.666105, 0.680603, 0.59014, 0.661982, 0.608892, 0.63748, 0.575842, 0.626927, 0.59917, 0.59014, 0.490133, 0.509769, 0.509769, 0.444081, 0.480142, 0.444081, 0.433034, 0.41194, 0.490133, 0.418646, 0.3…	[7, 8, 9, 11, 13, 14, 15, 16, 17, 18, 19, 20, 21, 22, 23, 24, 25, 26, 27, 28, 29, 31, 32, 85, 86, 87, 88, 89, 91, 92, 93, 94, 95, 96, 97, 98, 99]	(16	4	20)	16	16
487	488	UPI000165E4C2 status=activ	([0.007495, 0.010509, 0.01227, 0.00962, 0.013265, 0.010672, 0.009865, 0.012727, 0.010672, 0.013437, 0.01204, 0.009401, 0.011518, 0.01227, 0.010372, 0.017447, 0.032017, 0.067594, 0.111485, 0.170161, 0.122885, 0.206376, 0.225814, 0.26085, 0.281712, 0.203355, 0.206376, 0.191378, 0.203355, 0.301917, 0.278302, 0.359901, 0.450668, 0.483068, 0.398279, 0.42561, 0.42561, 0.374039, 0.359901, 0.366687, 0.36…	[47, 48, 49, 69, 72, 73, 74, 75, 76, 77]	0			#VALUE!	#VALUE!
488	489	UPI000165E4C9 status=activ	([0.111485, 0.122885, 0.098513, 0.127496, 0.096677, 0.10481, 0.127496, 0.083462, 0.102787, 0.106997, 0.132295, 0.132295, 0.109221, 0.111485, 0.182256, 0.209395, 0.268042, 0.301917, 0.239899, 0.335645, 0.352862, 0.291804, 0.321458, 0.380708, 0.390993, 0.370445, 0.40511, 0.346032, 0.377384, 0.301917, 0.301917, 0.295083, 0.311707, 0.332115, 0.247041, 0.122885, 0.067594, 0.06184, 0.060549, 0.125101, …	[56, 57, 58, 59, 60, 61, 62, 63, 64, 66, 67, 71, 72, 73, 74, 75]	(8	0	8)	8	8
489	490	UPI000165E4CA status=activ	([0.073402, 0.034068, 0.020522, 0.032677, 0.046336, 0.079919, 0.049374, 0.085092, 0.083462, 0.05306, 0.067594, 0.051831, 0.033407, 0.078022, 0.078022, 0.078022, 0.078022, 0.043307, 0.048328, 0.081712, 0.050641, 0.038042, 0.081712, 0.076542, 0.055536, 0.0704, 0.064632, 0.092881, 0.083462, 0.100716, 0.18812, 0.158265, 0.158265, 0.182256, 0.088832, 0.100716, 0.088832, 0.085092, 0.158265, 0.206376, 0…	[]	0			#VALUE!	#VALUE!
490	491	UPI000165E4CB status=activ	([0.044297, 0.069024, 0.046336, 0.066181, 0.05306, 0.079919, 0.081712, 0.0704, 0.094817, 0.096677, 0.096677, 0.139895, 0.142424, 0.098513, 0.098513, 0.142424, 0.196879, 0.158265, 0.194234, 0.170161, 0.216401, 0.170161, 0.179055, 0.26085, 0.209395, 0.275179, 0.275179, 0.298791, 0.366687, 0.25406, 0.291804, 0.318242, 0.278302, 0.275179, 0.352862, 0.370445, 0.374039, 0.394753, 0.41194, 0.41194, 0.46…	[42, 43, 44, 45, 46, 50, 51, 52, 56, 170, 171, 172, 173, 174, 175, 176, 177, 178, 179, 180, 181, 182, 183, 184, 185, 186, 261]	(16	9	25)	16	16
491	492	UPI000165E4D4 status=activ	([0.476583, 0.5017, 0.549308, 0.570702, 0.490133, 0.509769, 0.521092, 0.575842, 0.59917, 0.505461, 0.525368, 0.557691, 0.58069, 0.575842, 0.447574, 0.505461, 0.5017, 0.444081, 0.483068, 0.483068, 0.40511, 0.342579, 0.346032, 0.359901, 0.374039, 0.447574, 0.370445, 0.370445, 0.342579, 0.349426, 0.356642, 0.377384, 0.298791, 0.359901, 0.349426, 0.374039, 0.349426, 0.349426, 0.447574, 0.436924, 0.37…	[1, 2, 3, 5, 6, 7, 8, 9, 10, 11, 12, 13, 15, 16, 120, 155, 156, 158, 159, 182, 183, 184, 185, 186, 187, 188, 189, 190, 191, 192, 193, 194, 195, 196, 197, 245, 246, 247, 256, 257, 258, 259, 260, 261, 262, 280, 284, 358, 366]	(15	19	34)	15	15
492	493	UPI000165E4E8 status=activ	([0.015344, 0.023963, 0.038042, 0.058088, 0.037156, 0.025762, 0.021816, 0.032017, 0.043307, 0.06184, 0.045352, 0.055536, 0.033407, 0.035586, 0.064632, 0.041405, 0.079919, 0.090864, 0.092881, 0.134866, 0.229226, 0.239899, 0.161087, 0.100716, 0.049374, 0.086953, 0.142424, 0.21291, 0.21291, 0.216401, 0.144935, 0.142424, 0.118441, 0.182256, 0.170161, 0.106997, 0.098513, 0.088832, 0.096677, 0.170161, …	[]	0			#VALUE!	#VALUE!
493	494	UPI000165E4EA status=activ	([0.0198, 0.016257, 0.018106, 0.025316, 0.018415, 0.024826, 0.034068, 0.025762, 0.026892, 0.034884, 0.023534, 0.017138, 0.026338, 0.026338, 0.024393, 0.042364, 0.050641, 0.078022, 0.06184, 0.092881, 0.10481, 0.158265, 0.219301, 0.264545, 0.264545, 0.342579, 0.281712, 0.295083, 0.370445, 0.321458, 0.318242, 0.436924, 0.461924, 0.356642, 0.275179, 0.288399, 0.284882, 0.284882, 0.194234, 0.229226, 0…	[195, 196, 199, 204, 209, 218, 219, 220, 221, 222, 223, 224, 225, 226, 227, 228, 229, 230, 231, 232, 233, 234]	(16	5	21)	16	16
494	495	UPI000165E4ED status=activ	([0.155435, 0.15008, 0.194234, 0.142424, 0.21291, 0.139895, 0.17593, 0.203355, 0.144935, 0.170161, 0.132295, 0.106997, 0.11371, 0.173081, 0.125101, 0.194234, 0.144935, 0.090864, 0.15008, 0.15008, 0.094817, 0.100716, 0.120615, 0.116183, 0.17593, 0.161087, 0.25406, 0.182256, 0.17593, 0.200174, 0.139895, 0.203355, 0.281712, 0.275179, 0.281712, 0.268042, 0.239899, 0.308712, 0.311707, 0.229226, 0.1424…	[]	0			#VALUE!	#VALUE!
495	496	UPI000165E4F2 status=activ	([0.394753, 0.291804, 0.335645, 0.278302, 0.222385, 0.25031, 0.288399, 0.308712, 0.264545, 0.311707, 0.356642, 0.298791, 0.370445, 0.359901, 0.370445, 0.461924, 0.465241, 0.454136, 0.458154, 0.461924, 0.490133, 0.454136, 0.534167, 0.541878, 0.538167, 0.608892, 0.622677, 0.622677, 0.63748, 0.750527, 0.754692, 0.712013, 0.788093, 0.707965, 0.622677, 0.608892, 0.58069, 0.604312, 0.622677, 0.608892, …	[22, 23, 24, 25, 26, 27, 28, 29, 30, 31, 32, 33, 34, 35, 36, 37, 38, 39, 40, 41, 42, 43, 44, 45, 46, 47, 48, 49, 82, 83, 84, 85, 86, 87, 88, 89, 97, 98, 99, 100, 110, 113, 114, 115, 116, 117, 118, 119, 120, 121, 122, 123, 124, 125, 126, 127, 128, 129, 130, 131, 132, 133, 134, 135, 136, 137, 138, 139, 165, 166, 167, 168, 169, 170, 171, 172, 173, 174, 175, 176, 177, 178, 179, 180, 181, 182, 183, 18…	(27	0	27)	27	27
496	497	UPI000165E4FB status=activ	([0.339168, 0.377384, 0.284882, 0.31487, 0.36309, 0.301917, 0.335645, 0.359901, 0.384043, 0.401658, 0.42561, 0.374039, 0.483068, 0.490133, 0.490133, 0.604312, 0.483068, 0.458154, 0.468512, 0.562014, 0.472492, 0.468512, 0.483068, 0.497853, 0.5017, 0.454136, 0.494003, 0.414856, 0.342579, 0.356642, 0.324872, 0.328603, 0.339168, 0.308712, 0.216401, 0.239899, 0.167087, 0.257454, 0.264545, 0.271506, 0.…	[15, 19, 24, 89, 313, 314, 315, 316, 317, 360, 361, 362, 363, 364, 365, 366, 367, 368, 369, 370, 372, 373, 374, 375, 376, 377, 378, 379, 380, 381, 382, 383, 385, 386, 387, 388, 389, 390, 391, 392, 393, 394, 395, 396, 397, 398, 399, 400, 401, 402, 403, 405, 406, 425, 426, 428, 429, 430, 431, 432, 433, 435, 436, 437, 438, 439, 440, 441, 442, 443, 444, 445, 446, 447, 448, 449, 450, 451, 452, 453, 45…	(33	61	94)	33	33
497	498	UPI000165E4FC status=activ	([0.001142, 0.001335, 0.00103, 0.000747, 0.000906, 0.000721, 0.001232, 0.001692, 0.00225, 0.001623, 0.001374, 0.001155, 0.001232, 0.000661, 0.000648, 0.000558, 0.000567, 0.000687, 0.001155, 0.001103, 0.001722, 0.0028, 0.003607, 0.00543, 0.009096, 0.006795, 0.007031, 0.004358, 0.003607, 0.002366, 0.002761, 0.004315, 0.006374, 0.006245, 0.008723, 0.009015, 0.006039, 0.005992, 0.006988, 0.007091, 0.…	[]	0			#VALUE!	#VALUE!
498	499	UPI000165E4FD status=activ	([0.058088, 0.092881, 0.137348, 0.21291, 0.137348, 0.127496, 0.158265, 0.200174, 0.232838, 0.179055, 0.209395, 0.25406, 0.194234, 0.275179, 0.356642, 0.321458, 0.36309, 0.239899, 0.200174, 0.127496, 0.134866, 0.219301, 0.122885, 0.067594, 0.056825, 0.064632, 0.086953, 0.092881, 0.085092, 0.046336, 0.046336, 0.05306, 0.058088, 0.086953, 0.048328, 0.026338, 0.028695, 0.026892, 0.024826, 0.025316, 0…	[63, 64, 152, 155]	0			#VALUE!	#VALUE!
499	500	UPI000165E503 status=activ	([0.147574, 0.129801, 0.161087, 0.216401, 0.243554, 0.268042, 0.291804, 0.271506, 0.209395, 0.247041, 0.291804, 0.243554, 0.239899, 0.328603, 0.342579, 0.356642, 0.281712, 0.278302, 0.271506, 0.359901, 0.352862, 0.349426, 0.390993, 0.408655, 0.390993, 0.311707, 0.239899, 0.236433, 0.18812, 0.264545, 0.191378, 0.167087, 0.247041, 0.196879, 0.18812, 0.11371, 0.111485, 0.11371, 0.11371, 0.129801, 0.…	[181, 182, 188]	0			#VALUE!	#VALUE!
500	501	UPI000165E50B status=activ	([0.00292, 0.003298, 0.003366, 0.003671, 0.003109, 0.003177, 0.002662, 0.003405, 0.00359, 0.003079, 0.003701, 0.004775, 0.007259, 0.007315, 0.007315, 0.006795, 0.007031, 0.004513, 0.004835, 0.006374, 0.006619, 0.010509, 0.012727, 0.009977, 0.011903, 0.021381, 0.030003, 0.064632, 0.067594, 0.090864, 0.170161, 0.096677, 0.034068, 0.037156, 0.023087, 0.013437, 0.026892, 0.059222, 0.116183, 0.18812, …	[]	0			#VALUE!	#VALUE!
501	502	UPI000165E512 status=activ	([0.005799, 0.00777, 0.007091, 0.009294, 0.01227, 0.01204, 0.010672, 0.01204, 0.016021, 0.021816, 0.013821, 0.016257, 0.016257, 0.014315, 0.020522, 0.028695, 0.049374, 0.036378, 0.067594, 0.102787, 0.142424, 0.161087, 0.079919, 0.120615, 0.127496, 0.127496, 0.116183, 0.118441, 0.118441, 0.11371, 0.092881, 0.18812, 0.164327, 0.170161, 0.134866, 0.139895, 0.132295, 0.139895, 0.139895, 0.139895, 0.1…	[]	0			#VALUE!	#VALUE!
502	503	UPI000165E514 status=activ	([0.076542, 0.109221, 0.058088, 0.081712, 0.139895, 0.191378, 0.122885, 0.096677, 0.118441, 0.118441, 0.118441, 0.155435, 0.155435, 0.109221, 0.059222, 0.11371, 0.170161, 0.185198, 0.275179, 0.324872, 0.321458, 0.203355, 0.216401, 0.219301, 0.219301, 0.118441, 0.11371, 0.116183, 0.182256, 0.191378, 0.216401, 0.164327, 0.088832, 0.088832, 0.132295, 0.173081, 0.137348, 0.078022, 0.129801, 0.098513,…	[151, 152, 275, 276, 280, 281, 288]	0			#VALUE!	#VALUE!
503	504	UPI000165E517 status=activ	([0.045352, 0.028107, 0.0198, 0.034068, 0.049374, 0.071867, 0.092881, 0.120615, 0.142424, 0.164327, 0.100716, 0.132295, 0.15008, 0.125101, 0.088832, 0.094817, 0.191378, 0.203355, 0.288399, 0.196879, 0.142424, 0.144935, 0.247041, 0.257454, 0.236433, 0.232838, 0.225814, 0.243554, 0.191378, 0.209395, 0.216401, 0.328603, 0.21291, 0.122885, 0.239899, 0.328603, 0.301917, 0.278302, 0.229226, 0.225814, 0…	[]	0			#VALUE!	#VALUE!
504	505	UPI000165E518 status=activ	([0.298791, 0.342579, 0.232838, 0.15284, 0.096677, 0.100716, 0.139895, 0.179055, 0.222385, 0.25406, 0.288399, 0.25406, 0.257454, 0.155435, 0.139895, 0.129801, 0.120615, 0.132295, 0.139895, 0.11371, 0.11371, 0.147574, 0.079919, 0.139895, 0.122885, 0.219301, 0.25406, 0.247041, 0.236433, 0.144935, 0.147574, 0.074921, 0.116183, 0.191378, 0.291804, 0.342579, 0.356642, 0.374039, 0.433034, 0.339168, 0.2…	[]	0			#VALUE!	#VALUE!
505	506	UPI000165E51F status=activ	([0.106997, 0.139895, 0.21291, 0.25406, 0.158265, 0.102787, 0.132295, 0.155435, 0.15008, 0.118441, 0.147574, 0.147574, 0.11371, 0.058088, 0.059222, 0.056825, 0.081712, 0.058088, 0.088832, 0.132295, 0.15008, 0.139895, 0.139895, 0.067594, 0.038858, 0.090864, 0.147574, 0.155435, 0.132295, 0.191378, 0.179055, 0.118441, 0.15284, 0.15284, 0.167087, 0.200174, 0.239899, 0.239899, 0.311707, 0.216401, 0.21…	[]	0			#VALUE!	#VALUE!
506	507	UPI000165E521 status=activ	([0.088832, 0.090864, 0.116183, 0.116183, 0.116183, 0.059222, 0.06312, 0.043307, 0.045352, 0.058088, 0.083462, 0.111485, 0.134866, 0.098513, 0.164327, 0.26085, 0.271506, 0.25031, 0.281712, 0.301917, 0.232838, 0.236433, 0.275179, 0.209395, 0.167087, 0.191378, 0.275179, 0.275179, 0.291804, 0.324872, 0.349426, 0.346032, 0.308712, 0.196879, 0.222385, 0.18812, 0.109221, 0.060549, 0.120615, 0.120615, 0…	[]	0			#VALUE!	#VALUE!
507	508	UPI000165E522 status=activ	([0.073402, 0.041405, 0.046336, 0.026892, 0.030611, 0.020522, 0.015078, 0.013265, 0.014783, 0.011669, 0.010926, 0.011342, 0.010509, 0.010509, 0.00777, 0.008409, 0.009401, 0.017138, 0.017138, 0.011106, 0.011518, 0.011518, 0.011518, 0.013265, 0.023963, 0.028107, 0.05306, 0.094817, 0.139895, 0.098513, 0.142424, 0.21291, 0.239899, 0.161087, 0.264545, 0.308712, 0.349426, 0.324872, 0.284882, 0.342579, …	[89, 96, 97, 98, 99, 100, 101, 104, 105, 106, 107, 108, 111, 112, 137, 139, 140]	(5	1	6)	5	5
508	509	UPI000165E523 status=activ	([0.370445, 0.444081, 0.278302, 0.179055, 0.209395, 0.232838, 0.257454, 0.173081, 0.203355, 0.239899, 0.206376, 0.264545, 0.179055, 0.206376, 0.182256, 0.118441, 0.139895, 0.170161, 0.257454, 0.26085, 0.161087, 0.155435, 0.073402, 0.116183, 0.209395, 0.219301, 0.18812, 0.216401, 0.342579, 0.298791, 0.278302, 0.328603, 0.264545, 0.384043, 0.25031, 0.26085, 0.281712, 0.158265, 0.147574, 0.079919, 0…	[]	0			#VALUE!	#VALUE!
509	510	UPI000165E524 status=activ	([0.222385, 0.094817, 0.078022, 0.111485, 0.094817, 0.046336, 0.031287, 0.016021, 0.01078, 0.014315, 0.014075, 0.013437, 0.010509, 0.006701, 0.007177, 0.005623, 0.005318, 0.006421, 0.006421, 0.004736, 0.00407, 0.00283, 0.003924, 0.003246, 0.003276, 0.003821, 0.004483, 0.005992, 0.008075, 0.010221, 0.006701, 0.007645, 0.008276, 0.008723, 0.008895, 0.008002, 0.009294, 0.006533, 0.005799, 0.006701, …	[]	0			#VALUE!	#VALUE!
510	511	UPI000165E528 status=activ	([0.003701, 0.002705, 0.002014, 0.002138, 0.00283, 0.003864, 0.003212, 0.002623, 0.002503, 0.001872, 0.001623, 0.002138, 0.00231, 0.002327, 0.00231, 0.003276, 0.002512, 0.002512, 0.003014, 0.003053, 0.001786, 0.002155, 0.003079, 0.003701, 0.004358, 0.002761, 0.001649, 0.002138, 0.003177, 0.004208, 0.005378, 0.006567, 0.006078, 0.006988, 0.006482, 0.006421, 0.004431, 0.00558, 0.005992, 0.006245, 0…	[]	0			#VALUE!	#VALUE!
511	512	UPI000165E52E status=activ	([0.30533, 0.390993, 0.301917, 0.298791, 0.349426, 0.387226, 0.284882, 0.301917, 0.328603, 0.366687, 0.311707, 0.349426, 0.342579, 0.36309, 0.414856, 0.490133, 0.525368, 0.436924, 0.339168, 0.264545, 0.295083, 0.318242, 0.318242, 0.408655, 0.42561, 0.335645, 0.339168, 0.444081, 0.454136, 0.461924, 0.450668, 0.529623, 0.557691, 0.529623, 0.56648, 0.472492, 0.480142, 0.394753, 0.398279, 0.5017, 0.6…	[16, 31, 32, 33, 34, 39, 40, 41, 91, 92, 93]	(3	1	4)	3	3
512	513	UPI000165E53F status=activ	([0.167087, 0.232838, 0.275179, 0.170161, 0.196879, 0.191378, 0.216401, 0.239899, 0.264545, 0.284882, 0.194234, 0.25031, 0.173081, 0.18812, 0.173081, 0.088832, 0.094817, 0.094817, 0.086953, 0.079919, 0.090864, 0.161087, 0.088832, 0.098513, 0.137348, 0.15284, 0.194234, 0.127496, 0.129801, 0.129801, 0.071867, 0.170161, 0.092881, 0.15008, 0.086953, 0.086953, 0.094817, 0.158265, 0.109221, 0.056825, 0…	[222, 223, 224, 225, 227, 228, 229, 230, 231, 232, 233, 234, 235, 236, 237, 238, 239, 240, 241, 242, 243, 244, 245]	(18	4	22)	18	18
513	514	UPI000165E543 status=activ	([0.268042, 0.308712, 0.18812, 0.278302, 0.173081, 0.090864, 0.054297, 0.069024, 0.086953, 0.111485, 0.076542, 0.109221, 0.125101, 0.118441, 0.194234, 0.118441, 0.106997, 0.106997, 0.206376, 0.129801, 0.060549, 0.059222, 0.056825, 0.10481, 0.088832, 0.102787, 0.15284, 0.15284, 0.102787, 0.102787, 0.106997, 0.118441, 0.111485, 0.058088, 0.046336, 0.055536, 0.058088, 0.059222, 0.028695, 0.023534, 0…	[]	0			#VALUE!	#VALUE!
514	515	UPI000165E546 status=activ	([0.232838, 0.164327, 0.219301, 0.179055, 0.247041, 0.271506, 0.301917, 0.335645, 0.380708, 0.414856, 0.422041, 0.436924, 0.472492, 0.390993, 0.394753, 0.408655, 0.398279, 0.384043, 0.346032, 0.450668, 0.356642, 0.394753, 0.476583, 0.394753, 0.366687, 0.332115, 0.36309, 0.264545, 0.26085, 0.229226, 0.229226, 0.239899, 0.196879, 0.18812, 0.26085, 0.264545, 0.321458, 0.318242, 0.321458, 0.219301, 0…	[304, 305, 306, 319, 320, 321, 322, 323, 326, 328, 329, 330, 331, 332, 363, 364, 365, 366, 367, 368, 369, 370, 371, 372, 373, 374, 375, 376, 377, 378, 379, 380, 381, 382, 383, 384, 385, 386, 387, 427, 428, 434, 435]	(24	14	38)	24	24
515	516	UPI000165E548 status=activ	([0.096677, 0.139895, 0.088832, 0.092881, 0.120615, 0.15284, 0.111485, 0.081712, 0.050641, 0.064632, 0.079919, 0.064632, 0.066181, 0.038858, 0.083462, 0.086953, 0.055536, 0.088832, 0.069024, 0.116183, 0.144935, 0.155435, 0.129801, 0.137348, 0.161087, 0.142424, 0.118441, 0.111485, 0.164327, 0.278302, 0.21291, 0.21291, 0.298791, 0.295083, 0.298791, 0.281712, 0.278302, 0.352862, 0.324872, 0.408655, …	[183]	0			#VALUE!	#VALUE!
516	517	UPI000165E54A status=activ	([0.298791, 0.349426, 0.144935, 0.191378, 0.111485, 0.047319, 0.022667, 0.013016, 0.016257, 0.010509, 0.008002, 0.008804, 0.005623, 0.003701, 0.002366, 0.001597, 0.001048, 0.001069, 0.001103, 0.000614, 0.000704, 0.000335, 0.000253, 0.00055, 0.000275, 0.000447, 0.000816, 0.001335, 0.001335, 0.000816, 0.000833, 0.000816, 0.000674, 0.000906, 0.001533, 0.001692, 0.001687, 0.001722, 0.001211, 0.000713…	[145, 146, 147, 148, 149, 150, 151, 152, 153, 154, 155, 156, 157, 158, 159, 179, 180, 204, 205, 206, 207, 208, 209, 210, 211, 212, 213, 214, 215, 245, 246, 247, 248, 278, 279, 281, 282, 283, 291, 292, 317, 367, 368, 393, 394, 395, 396, 397, 398, 399, 400, 432, 433, 435, 437, 479, 480, 481, 482, 483, 510, 514, 515, 516, 517, 518, 519, 520, 521, 522, 523, 524, 525, 526, 527, 528, 529, 530, 531, 532…	(31	61	92)	31	31
517	518	UPI000165E54F status=activ	([0.144935, 0.200174, 0.18812, 0.17593, 0.203355, 0.229226, 0.15284, 0.194234, 0.216401, 0.247041, 0.196879, 0.232838, 0.222385, 0.142424, 0.222385, 0.247041, 0.36309, 0.450668, 0.366687, 0.366687, 0.366687, 0.291804, 0.295083, 0.239899, 0.278302, 0.30533, 0.278302, 0.288399, 0.243554, 0.26085, 0.225814, 0.298791, 0.219301, 0.236433, 0.346032, 0.346032, 0.398279, 0.298791, 0.298791, 0.398279, 0.3…	[66, 67, 68, 69, 70, 71, 72, 74, 158, 166, 210, 212, 214, 215, 222]	(6	0	6)	6	6
518	519	UPI000165E556 status=activ	([0.196879, 0.120615, 0.073402, 0.079919, 0.109221, 0.086953, 0.120615, 0.15008, 0.179055, 0.200174, 0.229226, 0.268042, 0.191378, 0.137348, 0.216401, 0.216401, 0.142424, 0.147574, 0.158265, 0.158265, 0.236433, 0.264545, 0.318242, 0.318242, 0.342579, 0.349426, 0.41194, 0.374039, 0.366687, 0.380708, 0.301917, 0.311707, 0.308712, 0.324872, 0.352862, 0.352862, 0.359901, 0.450668, 0.505461, 0.40511, …	[38, 44, 117, 182, 244, 245, 246, 247, 302, 303, 307, 314, 320, 321, 331, 358, 359, 360, 362, 363, 364, 365, 396, 398, 399, 400, 401, 407, 408, 409, 410, 411, 412, 413, 414, 415, 418, 419, 420, 421, 422, 423, 424, 425, 426, 427, 428, 429, 430, 431, 432, 433, 434, 435, 436, 437, 438, 439, 441, 442, 443, 444, 483, 542, 544, 548, 549, 550, 551, 553, 599, 603, 604, 605, 606, 607, 608, 609, 610]	(21	36	57)	21	21
519	520	UPI000165E558 status=activ	([0.044297, 0.0704, 0.106997, 0.142424, 0.182256, 0.125101, 0.125101, 0.155435, 0.18812, 0.139895, 0.161087, 0.18812, 0.18812, 0.120615, 0.142424, 0.219301, 0.284882, 0.243554, 0.232838, 0.216401, 0.264545, 0.332115, 0.25031, 0.21291, 0.21291, 0.209395, 0.203355, 0.232838, 0.229226, 0.167087, 0.264545, 0.26085, 0.229226, 0.229226, 0.318242, 0.31487, 0.311707, 0.318242, 0.268042, 0.26085, 0.374039…	[]	0			#VALUE!	#VALUE!
520	521	UPI000165E55C status=activ	([0.966441, 0.934618, 0.894241, 0.899122, 0.852992, 0.885302, 0.808535, 0.846163, 0.83125, 0.862302, 0.876521, 0.889439, 0.889439, 0.901269, 0.899122, 0.882776, 0.868118, 0.874069, 0.856457, 0.808535, 0.819762, 0.84206, 0.889439, 0.88723, 0.889439, 0.932927, 0.921076, 0.964893, 0.954657, 0.967676, 0.91684, 0.903857, 0.912647, 0.915074, 0.908098, 0.819762, 0.812494, 0.83125, 0.849326, 0.862302, 0.…	[0, 1, 2, 3, 4, 5, 6, 7, 8, 9, 10, 11, 12, 13, 14, 15, 16, 17, 18, 19, 20, 21, 22, 23, 24, 25, 26, 27, 28, 29, 30, 31, 32, 33, 34, 35, 36, 37, 38, 39, 40, 41, 42, 43, 44, 45, 46, 47, 48, 49, 50, 51, 52, 53, 54, 55, 56, 57, 58]	(58	0	58)	58	58
521	522	UPI000165E560 status=activ	([0.281712, 0.161087, 0.21291, 0.139895, 0.134866, 0.161087, 0.10481, 0.10481, 0.074921, 0.090864, 0.106997, 0.079919, 0.066181, 0.078022, 0.078022, 0.0704, 0.037156, 0.047319, 0.025762, 0.025316, 0.032677, 0.019401, 0.027463, 0.016257, 0.020522, 0.025762, 0.026892, 0.047319, 0.067594, 0.06312, 0.074921, 0.079919, 0.090864, 0.142424, 0.209395, 0.144935, 0.158265, 0.15284, 0.194234, 0.26085, 0.179…	[]	0			#VALUE!	#VALUE!
522	523	UPI000165E562 status=activ	([0.120615, 0.17593, 0.229226, 0.271506, 0.301917, 0.328603, 0.232838, 0.26085, 0.301917, 0.321458, 0.352862, 0.401658, 0.30533, 0.275179, 0.278302, 0.268042, 0.324872, 0.328603, 0.328603, 0.332115, 0.236433, 0.268042, 0.26085, 0.170161, 0.109221, 0.109221, 0.118441, 0.191378, 0.206376, 0.122885, 0.081712, 0.047319, 0.045352, 0.051831, 0.037156, 0.034068, 0.034068, 0.041405, 0.041405, 0.026892, 0…	[331]	0			#VALUE!	#VALUE!
523	524	UPI000165E564 status=activ	([0.006421, 0.004431, 0.003341, 0.0028, 0.002435, 0.002688, 0.00243, 0.002211, 0.0028, 0.003177, 0.0028, 0.002396, 0.002435, 0.001687, 0.001155, 0.001232, 0.000833, 0.000893, 0.000893, 0.001374, 0.001675, 0.001675, 0.001967, 0.002327, 0.00246, 0.003341, 0.003405, 0.004483, 0.006421, 0.006194, 0.007177, 0.007091, 0.009977, 0.01078, 0.022667, 0.055536, 0.096677, 0.096677, 0.098513, 0.182256, 0.1730…	[]	0			#VALUE!	#VALUE!
524	525	UPI000165E565 status=activ	([0.142424, 0.21291, 0.21291, 0.25031, 0.298791, 0.321458, 0.349426, 0.380708, 0.398279, 0.359901, 0.352862, 0.387226, 0.30533, 0.384043, 0.433034, 0.447574, 0.418646, 0.36309, 0.36309, 0.476583, 0.380708, 0.436924, 0.414856, 0.483068, 0.490133, 0.483068, 0.483068, 0.490133, 0.483068, 0.483068, 0.545602, 0.575842, 0.56648, 0.685117, 0.604312, 0.521092, 0.433034, 0.458154, 0.521092, 0.59014, 0.545…	[30, 31, 32, 33, 34, 35, 38, 39, 40, 41, 42, 43, 44, 45, 71, 72, 73, 74, 75, 76, 77, 118, 119, 125, 126, 127, 128, 129, 130, 131, 132, 133, 134, 135, 136, 137, 138, 139, 140, 141, 142, 143, 144, 337, 338, 339, 340, 342, 343, 344, 346, 350, 351, 352, 362, 363, 377, 378, 381, 382, 383, 384, 385, 386, 387, 388, 389, 390, 391, 392, 393, 394, 395, 396, 397, 398, 399, 400, 401, 402, 403]	(22	58	80)	22	22
525	526	UPI000165E570 status=activ	([0.05306, 0.092881, 0.120615, 0.06184, 0.042364, 0.064632, 0.081712, 0.051831, 0.038858, 0.049374, 0.034068, 0.025762, 0.028107, 0.038042, 0.038042, 0.048328, 0.029376, 0.055536, 0.06184, 0.056825, 0.029376, 0.046336, 0.025762, 0.017447, 0.016528, 0.025762, 0.025316, 0.015078, 0.013821, 0.013613, 0.009865, 0.010372, 0.01078, 0.007259, 0.005734, 0.007555, 0.00558, 0.007031, 0.005318, 0.003757, 0.…	[]	0			#VALUE!	#VALUE!
526	527	UPI000165E571 status=activ	([0.018787, 0.030611, 0.021381, 0.023963, 0.045352, 0.074921, 0.10481, 0.106997, 0.134866, 0.17593, 0.134866, 0.173081, 0.167087, 0.268042, 0.225814, 0.222385, 0.268042, 0.26085, 0.200174, 0.243554, 0.321458, 0.342579, 0.339168, 0.380708, 0.374039, 0.349426, 0.346032, 0.346032, 0.308712, 0.321458, 0.268042, 0.352862, 0.374039, 0.465241, 0.472492, 0.444081, 0.486429, 0.476583, 0.380708, 0.433034, …	[90, 91, 92, 93, 94, 95, 251, 256]	0			#VALUE!	#VALUE!
527	528	UPI000165E573 status=activ	([0.079919, 0.15284, 0.116183, 0.164327, 0.219301, 0.196879, 0.144935, 0.088832, 0.118441, 0.118441, 0.090864, 0.122885, 0.155435, 0.102787, 0.158265, 0.216401, 0.225814, 0.308712, 0.356642, 0.366687, 0.335645, 0.308712, 0.275179, 0.25406, 0.185198, 0.17593, 0.144935, 0.216401, 0.339168, 0.328603, 0.36309, 0.36309, 0.257454, 0.222385, 0.30533, 0.288399, 0.295083, 0.298791, 0.301917, 0.247041, 0.1…	[117, 118, 346, 482]	0			#VALUE!	#VALUE!
528	529	UPI000165E579 status=activ	([0.051831, 0.096677, 0.139895, 0.173081, 0.11371, 0.111485, 0.074921, 0.047319, 0.067594, 0.086953, 0.120615, 0.092881, 0.158265, 0.147574, 0.225814, 0.225814, 0.324872, 0.232838, 0.155435, 0.088832, 0.132295, 0.129801, 0.06184, 0.059222, 0.034068, 0.060549, 0.059222, 0.11371, 0.111485, 0.102787, 0.102787, 0.056825, 0.06184, 0.078022, 0.147574, 0.086953, 0.071867, 0.067594, 0.106997, 0.182256, 0…	[331, 332, 333]	0			#VALUE!	#VALUE!
529	530	UPI000165E57C status=activ	([0.288399, 0.324872, 0.377384, 0.356642, 0.257454, 0.284882, 0.203355, 0.225814, 0.247041, 0.18812, 0.222385, 0.264545, 0.387226, 0.291804, 0.301917, 0.346032, 0.31487, 0.335645, 0.324872, 0.284882, 0.284882, 0.275179, 0.158265, 0.142424, 0.164327, 0.144935, 0.122885, 0.125101, 0.122885, 0.076542, 0.132295, 0.134866, 0.147574, 0.139895, 0.21291, 0.17593, 0.225814, 0.275179, 0.147574, 0.142424, 0…	[451, 498, 499]	0			#VALUE!	#VALUE!
530	531	UPI000165E57D status=activ	([0.000125, 0.000365, 0.000172, 0.000318, 0.000232, 0.000412, 0.000339, 0.000305, 0.000386, 0.000301, 0.000249, 0.00018, 0.000133, 0.000107, 0.000146, 0.000206, 0.000558, 0.000532, 0.000537, 0.001, 0.001318, 0.001112, 0.000631, 0.001335, 0.000842, 0.001499, 0.001675, 0.002366, 0.003431, 0.002727, 0.00283, 0.004315, 0.006482, 0.006567, 0.005799, 0.008895, 0.009096, 0.00543, 0.003701, 0.005683, 0.0…	[]	0			#VALUE!	#VALUE!
531	532	UPI000165E584 status=activ	([0.055536, 0.059222, 0.092881, 0.064632, 0.040537, 0.064632, 0.047319, 0.050641, 0.034068, 0.047319, 0.064632, 0.094817, 0.094817, 0.100716, 0.081712, 0.102787, 0.179055, 0.179055, 0.106997, 0.173081, 0.257454, 0.25406, 0.200174, 0.206376, 0.295083, 0.387226, 0.281712, 0.359901, 0.291804, 0.387226, 0.380708, 0.387226, 0.366687, 0.366687, 0.359901, 0.42561, 0.384043, 0.247041, 0.243554, 0.232838,…	[256]	0			#VALUE!	#VALUE!
532	533	UPI000165E585 status=activ	([0.390993, 0.444081, 0.414856, 0.390993, 0.370445, 0.394753, 0.374039, 0.352862, 0.281712, 0.301917, 0.335645, 0.288399, 0.321458, 0.401658, 0.490133, 0.517562, 0.418646, 0.318242, 0.308712, 0.216401, 0.216401, 0.219301, 0.203355, 0.232838, 0.268042, 0.232838, 0.247041, 0.17593, 0.134866, 0.129801, 0.139895, 0.079919, 0.079919, 0.078022, 0.088832, 0.05306, 0.059222, 0.06184, 0.11371, 0.094817, 0…	[15, 220, 221, 222]	0			#VALUE!	#VALUE!
533	534	UPI000165E58A status=activ	([0.191378, 0.120615, 0.127496, 0.092881, 0.122885, 0.127496, 0.132295, 0.155435, 0.191378, 0.21291, 0.236433, 0.264545, 0.356642, 0.239899, 0.170161, 0.170161, 0.179055, 0.17593, 0.247041, 0.173081, 0.173081, 0.11371, 0.15284, 0.11371, 0.10481, 0.109221, 0.139895, 0.167087, 0.170161, 0.139895, 0.098513, 0.111485, 0.090864, 0.049374, 0.100716, 0.137348, 0.088832, 0.134866, 0.106997, 0.106997, 0.1…	[62, 63, 64, 65, 66, 67, 68, 69, 70, 71, 72, 73, 74, 75, 76, 77, 78, 79, 80, 143, 144, 146, 147, 148, 149, 150, 151, 152, 153, 154, 155, 156, 157, 158, 159, 160, 161, 163, 185, 186, 187, 188, 189, 198, 442, 444, 615, 616, 617, 618, 620, 621, 622, 625, 626, 627, 628, 629, 630, 632, 633, 756, 757]	(18	0	18)	18	18
534	535	UPI000165E592 status=activ	([0.11371, 0.044297, 0.078022, 0.046336, 0.028695, 0.046336, 0.0704, 0.100716, 0.076542, 0.096677, 0.067594, 0.092881, 0.090864, 0.083462, 0.147574, 0.098513, 0.098513, 0.058088, 0.118441, 0.106997, 0.106997, 0.102787, 0.216401, 0.127496, 0.122885, 0.191378, 0.173081, 0.076542, 0.050641, 0.076542, 0.085092, 0.164327, 0.161087, 0.17593, 0.111485, 0.120615, 0.185198, 0.085092, 0.155435, 0.079919, 0…	[145, 204]	0			#VALUE!	#VALUE!
535	536	UPI000165E59A status=activ	([0.339168, 0.216401, 0.247041, 0.281712, 0.318242, 0.257454, 0.18812, 0.21291, 0.25406, 0.288399, 0.222385, 0.18812, 0.200174, 0.196879, 0.185198, 0.118441, 0.21291, 0.21291, 0.18812, 0.200174, 0.291804, 0.21291, 0.31487, 0.239899, 0.268042, 0.182256, 0.25031, 0.346032, 0.268042, 0.191378, 0.191378, 0.288399, 0.271506, 0.18812, 0.10481, 0.106997, 0.15008, 0.096677, 0.048328, 0.058088, 0.051831, …	[]	0			#VALUE!	#VALUE!
536	537	UPI000165E59D status=activ	([0.440853, 0.387226, 0.247041, 0.31487, 0.332115, 0.352862, 0.366687, 0.26085, 0.298791, 0.203355, 0.15284, 0.15008, 0.182256, 0.167087, 0.179055, 0.164327, 0.167087, 0.167087, 0.158265, 0.092881, 0.122885, 0.236433, 0.17593, 0.155435, 0.142424, 0.079919, 0.042364, 0.020522, 0.023087, 0.022667, 0.048328, 0.040537, 0.041405, 0.041405, 0.023087, 0.015694, 0.010221, 0.006894, 0.007091, 0.007031, 0.…	[]	0			#VALUE!	#VALUE!
537	538	UPI000165E5A2 status=activ	([0.06312, 0.116183, 0.164327, 0.216401, 0.137348, 0.10481, 0.139895, 0.164327, 0.18812, 0.21291, 0.257454, 0.264545, 0.21291, 0.291804, 0.414856, 0.332115, 0.332115, 0.284882, 0.288399, 0.339168, 0.298791, 0.332115, 0.284882, 0.209395, 0.122885, 0.196879, 0.275179, 0.295083, 0.203355, 0.179055, 0.179055, 0.173081, 0.200174, 0.15008, 0.106997, 0.100716, 0.170161, 0.11371, 0.147574, 0.229226, 0.27…	[130, 131, 132, 133, 134, 135, 177, 178, 179, 180, 181, 182, 183, 184, 185, 186, 193, 194, 196, 197, 199]	(9	6	15)	9	9
538	539	UPI000165E5A3 status=activ	([0.352862, 0.232838, 0.264545, 0.31487, 0.219301, 0.158265, 0.106997, 0.139895, 0.161087, 0.125101, 0.139895, 0.17593, 0.139895, 0.134866, 0.076542, 0.144935, 0.134866, 0.079919, 0.032677, 0.033407, 0.051831, 0.047319, 0.078022, 0.078022, 0.040537, 0.044297, 0.079919, 0.129801, 0.127496, 0.076542, 0.074921, 0.086953, 0.088832, 0.06184, 0.111485, 0.129801, 0.120615, 0.118441, 0.17593, 0.21291, 0.…	[]	0			#VALUE!	#VALUE!
539	540	UPI000165E5A4 status=activ	([0.013016, 0.0198, 0.035586, 0.032677, 0.055536, 0.078022, 0.046336, 0.058088, 0.078022, 0.050641, 0.048328, 0.054297, 0.056825, 0.056825, 0.116183, 0.196879, 0.239899, 0.167087, 0.17593, 0.232838, 0.139895, 0.206376, 0.179055, 0.158265, 0.11371, 0.06184, 0.048328, 0.090864, 0.094817, 0.090864, 0.132295, 0.164327, 0.209395, 0.144935, 0.111485, 0.109221, 0.10481, 0.129801, 0.243554, 0.137348, 0.1…	[]	0			#VALUE!	#VALUE!
540	541	UPI000165E5B2 status=activ	([0.308712, 0.339168, 0.236433, 0.268042, 0.21291, 0.25031, 0.311707, 0.332115, 0.366687, 0.398279, 0.352862, 0.398279, 0.486429, 0.497853, 0.604312, 0.541878, 0.661982, 0.63748, 0.59508, 0.585406, 0.58069, 0.585406, 0.490133, 0.490133, 0.40511, 0.483068, 0.414856, 0.384043, 0.390993, 0.394753, 0.380708, 0.447574, 0.36309, 0.295083, 0.295083, 0.222385, 0.284882, 0.179055, 0.194234, 0.132295, 0.12…	[14, 15, 16, 17, 18, 19, 20, 21]	0			#VALUE!	#VALUE!
541	542	UPI000165E5B3 status=activ	([0.043307, 0.078022, 0.043307, 0.060549, 0.102787, 0.127496, 0.164327, 0.185198, 0.225814, 0.164327, 0.18812, 0.164327, 0.094817, 0.067594, 0.066181, 0.132295, 0.079919, 0.137348, 0.203355, 0.222385, 0.229226, 0.332115, 0.311707, 0.408655, 0.41194, 0.275179, 0.216401, 0.118441, 0.073402, 0.074921, 0.134866, 0.144935, 0.196879, 0.191378, 0.206376, 0.137348, 0.116183, 0.167087, 0.085092, 0.086953,…	[]	0			#VALUE!	#VALUE!
542	543	UPI000165E5B5 status=activ	([0.038042, 0.05306, 0.078022, 0.05306, 0.032677, 0.019109, 0.01227, 0.017797, 0.023534, 0.033407, 0.024826, 0.034068, 0.016826, 0.014783, 0.025316, 0.025762, 0.056825, 0.027463, 0.046336, 0.041405, 0.047319, 0.047319, 0.051831, 0.050641, 0.044297, 0.086953, 0.098513, 0.179055, 0.17593, 0.18812, 0.144935, 0.229226, 0.219301, 0.328603, 0.356642, 0.380708, 0.40511, 0.387226, 0.494003, 0.401658, 0.3…	[]	0			#VALUE!	#VALUE!
543	544	UPI000165E5B7 status=activ	([0.239899, 0.264545, 0.335645, 0.222385, 0.17593, 0.219301, 0.18812, 0.111485, 0.127496, 0.076542, 0.054297, 0.040537, 0.022306, 0.022667, 0.010926, 0.010372, 0.009865, 0.006894, 0.005503, 0.006619, 0.004414, 0.003014, 0.002057, 0.001335, 0.001249, 0.001305, 0.000704, 0.000842, 0.001335, 0.000859, 0.001434, 0.001417, 0.001709, 0.002435, 0.001872, 0.001855, 0.001872, 0.002881, 0.004315, 0.005011,…	[]	0			#VALUE!	#VALUE!
544	545	UPI000165E5B9 status=activ	([0.173081, 0.094817, 0.042364, 0.028695, 0.038042, 0.059222, 0.078022, 0.045352, 0.06312, 0.043307, 0.06184, 0.079919, 0.134866, 0.144935, 0.225814, 0.139895, 0.129801, 0.194234, 0.127496, 0.144935, 0.144935, 0.081712, 0.15008, 0.25031, 0.268042, 0.278302, 0.281712, 0.196879, 0.30533, 0.308712, 0.374039, 0.271506, 0.26085, 0.179055, 0.092881, 0.054297, 0.054297, 0.056825, 0.054297, 0.088832, 0.1…	[115, 116]	0			#VALUE!	#VALUE!
545	546	UPI000165E5CA status=activ	([0.483068, 0.505461, 0.58069, 0.63748, 0.685117, 0.707965, 0.666105, 0.666105, 0.666105, 0.680603, 0.699094, 0.63748, 0.666105, 0.553315, 0.585406, 0.483068, 0.41194, 0.301917, 0.194234, 0.137348, 0.196879, 0.129801, 0.069024, 0.036378, 0.020522, 0.016257, 0.010672, 0.009401, 0.007645, 0.005992, 0.005318, 0.004358, 0.005011, 0.004835, 0.006039, 0.008002, 0.010509, 0.015344, 0.028107, 0.047319, 0…	[1, 2, 3, 4, 5, 6, 7, 8, 9, 10, 11, 12, 13, 14, 50, 51, 52, 58, 74]	(13	0	13)	13	13
546	547	UPI000165E5CD status=activ	([0.030003, 0.021816, 0.023534, 0.017797, 0.019109, 0.028695, 0.047319, 0.06184, 0.083462, 0.06312, 0.083462, 0.102787, 0.085092, 0.102787, 0.106997, 0.147574, 0.096677, 0.092881, 0.092881, 0.120615, 0.182256, 0.295083, 0.332115, 0.335645, 0.414856, 0.414856, 0.374039, 0.268042, 0.232838, 0.243554, 0.225814, 0.239899, 0.25406, 0.288399, 0.196879, 0.185198, 0.185198, 0.301917, 0.21291, 0.191378, 0…	[179, 180]	0			#VALUE!	#VALUE!
547	548	UPI000165E5D0 status=activ	([0.064632, 0.092881, 0.132295, 0.161087, 0.100716, 0.125101, 0.081712, 0.055536, 0.0704, 0.088832, 0.088832, 0.116183, 0.076542, 0.139895, 0.139895, 0.127496, 0.222385, 0.129801, 0.127496, 0.116183, 0.11371, 0.158265, 0.167087, 0.17593, 0.122885, 0.203355, 0.170161, 0.170161, 0.170161, 0.17593, 0.106997, 0.142424, 0.111485, 0.194234, 0.194234, 0.194234, 0.120615, 0.132295, 0.161087, 0.109221, 0.…	[]	0			#VALUE!	#VALUE!
548	549	UPI000165E5D1 status=activ	([0.00558, 0.008895, 0.006421, 0.006421, 0.009401, 0.007645, 0.007177, 0.00558, 0.004976, 0.005086, 0.004388, 0.00558, 0.004513, 0.00558, 0.004161, 0.004161, 0.003461, 0.003821, 0.002761, 0.001786, 0.002555, 0.002211, 0.002035, 0.002976, 0.003607, 0.003276, 0.004431, 0.00389, 0.00389, 0.004388, 0.005249, 0.007645, 0.007259, 0.006482, 0.006482, 0.008525, 0.00777, 0.010672, 0.010372, 0.013437, 0.01…	[]	0			#VALUE!	#VALUE!
549	550	UPI000165E5D2 status=activ	([0.005249, 0.003924, 0.003512, 0.005318, 0.003804, 0.003079, 0.003341, 0.00407, 0.003212, 0.003963, 0.003924, 0.003461, 0.00231, 0.001597, 0.001597, 0.002396, 0.002435, 0.003607, 0.003341, 0.00389, 0.003864, 0.006078, 0.008723, 0.008075, 0.004921, 0.006533, 0.006567, 0.005086, 0.005086, 0.006482, 0.004414, 0.003671, 0.00515, 0.004976, 0.006482, 0.004247, 0.004208, 0.004135, 0.003461, 0.002349, 0…	[462]	0			#VALUE!	#VALUE!
550	551	UPI000165E5D3 status=activ	([0.001048, 0.000816, 0.000614, 0.001069, 0.000747, 0.00061, 0.000485, 0.000421, 0.000507, 0.000648, 0.000906, 0.001271, 0.001344, 0.002117, 0.002078, 0.003053, 0.004689, 0.004736, 0.004736, 0.005799, 0.00777, 0.004689, 0.004611, 0.006533, 0.004921, 0.007555, 0.011342, 0.012491, 0.023087, 0.015344, 0.019401, 0.014783, 0.008624, 0.005011, 0.004358, 0.004388, 0.003109, 0.00243, 0.00231, 0.00246, 0.…	[]	0			#VALUE!	#VALUE!
551	552	UPI000165E5D4 status=activ	([0.013613, 0.009401, 0.009401, 0.014315, 0.008804, 0.006567, 0.004689, 0.004899, 0.003997, 0.004775, 0.003727, 0.00316, 0.003177, 0.00231, 0.002662, 0.001743, 0.002623, 0.002482, 0.002581, 0.001748, 0.001778, 0.001675, 0.001786, 0.00146, 0.001103, 0.001675, 0.001623, 0.002881, 0.00231, 0.002623, 0.002211, 0.00359, 0.004483, 0.003924, 0.004513, 0.00389, 0.004483, 0.002881, 0.002155, 0.001383, 0.0…	[]	0			#VALUE!	#VALUE!
552	553	UPI000165E5D8 status=activ	([0.010131, 0.008002, 0.010926, 0.018106, 0.025316, 0.045352, 0.060549, 0.027463, 0.015078, 0.010509, 0.010926, 0.009015, 0.008156, 0.005223, 0.007495, 0.009096, 0.006795, 0.005249, 0.006701, 0.006533, 0.004577, 0.003341, 0.003804, 0.002581, 0.001675, 0.001692, 0.00152, 0.000945, 0.001623, 0.001687, 0.002435, 0.002727, 0.002662, 0.002688, 0.00292, 0.002555, 0.003341, 0.002881, 0.003924, 0.004431,…	[158]	0			#VALUE!	#VALUE!
553	554	UPI000165E5DA status=activ	([0.015078, 0.025762, 0.043307, 0.025762, 0.036378, 0.058088, 0.076542, 0.094817, 0.064632, 0.100716, 0.076542, 0.098513, 0.079919, 0.086953, 0.055536, 0.059222, 0.047319, 0.096677, 0.161087, 0.086953, 0.15008, 0.142424, 0.137348, 0.0704, 0.120615, 0.120615, 0.058088, 0.032677, 0.032677, 0.064632, 0.026338, 0.047319, 0.044297, 0.030611, 0.028107, 0.036378, 0.069024, 0.085092, 0.047319, 0.047319, …	[229, 230]	0			#VALUE!	#VALUE!
554	555	UPI000165E5DC status=activ	([0.465241, 0.321458, 0.200174, 0.247041, 0.18812, 0.232838, 0.271506, 0.311707, 0.335645, 0.332115, 0.352862, 0.384043, 0.366687, 0.281712, 0.288399, 0.298791, 0.196879, 0.216401, 0.129801, 0.129801, 0.182256, 0.11371, 0.182256, 0.278302, 0.206376, 0.30533, 0.295083, 0.288399, 0.278302, 0.18812, 0.142424, 0.139895, 0.086953, 0.049374, 0.085092, 0.083462, 0.076542, 0.139895, 0.15008, 0.239899, 0.…	[207, 208, 209, 210, 211, 212, 262, 263, 264]	0			#VALUE!	#VALUE!
555	556	UPI000165E5EB status=activ	([0.784345, 0.604312, 0.472492, 0.377384, 0.291804, 0.346032, 0.243554, 0.275179, 0.298791, 0.328603, 0.268042, 0.30533, 0.301917, 0.21291, 0.134866, 0.106997, 0.100716, 0.155435, 0.100716, 0.086953, 0.088832, 0.074921, 0.122885, 0.127496, 0.125101, 0.18812, 0.18812, 0.25031, 0.173081, 0.15284, 0.081712, 0.147574, 0.120615, 0.116183, 0.194234, 0.291804, 0.335645, 0.257454, 0.257454, 0.301917, 0.2…	[0, 1, 60, 61, 62, 63, 64, 65, 66, 67, 68, 69, 70, 148]	(10	2	12)	10	10
556	557	UPI000165E5ED status=activ	([0.009483, 0.007315, 0.010672, 0.016528, 0.030611, 0.040537, 0.035586, 0.05306, 0.064632, 0.032017, 0.0198, 0.028695, 0.034884, 0.019109, 0.01227, 0.01204, 0.010926, 0.010221, 0.009294, 0.00777, 0.004976, 0.004976, 0.004388, 0.003053, 0.002503, 0.001872, 0.001872, 0.001572, 0.001481, 0.00152, 0.001597, 0.00246, 0.00246, 0.002396, 0.002662, 0.002662, 0.002662, 0.003298, 0.004483, 0.004431, 0.0042…	[]	0			#VALUE!	#VALUE!
557	558	UPI000165E5EF status=activ	([0.000876, 0.000648, 0.000893, 0.000876, 0.000708, 0.000558, 0.000477, 0.000893, 0.001335, 0.001855, 0.00246, 0.003298, 0.004161, 0.002688, 0.001936, 0.002529, 0.00407, 0.005503, 0.006245, 0.008895, 0.009865, 0.014315, 0.029376, 0.018787, 0.029376, 0.066181, 0.139895, 0.120615, 0.049374, 0.023963, 0.011518, 0.012491, 0.008895, 0.011342, 0.010926, 0.011106, 0.014075, 0.007877, 0.008002, 0.005992,…	[]	0			#VALUE!	#VALUE!
558	559	UPI000165E612 status=activ	([0.043307, 0.071867, 0.118441, 0.074921, 0.100716, 0.147574, 0.194234, 0.155435, 0.102787, 0.109221, 0.111485, 0.074921, 0.074921, 0.137348, 0.15008, 0.086953, 0.085092, 0.122885, 0.125101, 0.139895, 0.155435, 0.17593, 0.17593, 0.102787, 0.10481, 0.10481, 0.056825, 0.030611, 0.038858, 0.085092, 0.106997, 0.144935, 0.161087, 0.147574, 0.158265, 0.134866, 0.127496, 0.111485, 0.132295, 0.134866, 0.…	[83, 84, 85, 86, 87, 88, 89, 92, 93, 94, 95, 96, 97, 98, 99, 100, 101, 102, 103, 104, 105, 106, 107, 108, 109, 110, 111, 112, 113, 114, 115, 116, 117, 118, 119, 120, 121]	(29	7	36)	29	29
559	560	UPI000165E613 status=activ	([0.067594, 0.111485, 0.078022, 0.049374, 0.069024, 0.098513, 0.076542, 0.060549, 0.076542, 0.078022, 0.064632, 0.083462, 0.085092, 0.137348, 0.144935, 0.232838, 0.18812, 0.200174, 0.116183, 0.074921, 0.120615, 0.196879, 0.134866, 0.185198, 0.17593, 0.179055, 0.17593, 0.25031, 0.284882, 0.288399, 0.291804, 0.281712, 0.268042, 0.182256, 0.185198, 0.179055, 0.173081, 0.257454, 0.173081, 0.271506, 0…	[124, 240, 309, 310, 311, 312, 319, 357, 358, 359, 360, 361, 362, 363, 364]	(7	7	14)	7	7
560	561	UPI000165E619 status=activ	([0.690604, 0.720929, 0.549308, 0.549308, 0.440853, 0.349426, 0.268042, 0.311707, 0.370445, 0.30533, 0.247041, 0.281712, 0.185198, 0.185198, 0.182256, 0.11371, 0.185198, 0.179055, 0.120615, 0.090864, 0.079919, 0.06312, 0.038042, 0.071867, 0.038858, 0.064632, 0.116183, 0.118441, 0.088832, 0.074921, 0.125101, 0.18812, 0.116183, 0.170161, 0.170161, 0.147574, 0.206376, 0.185198, 0.209395, 0.308712, 0…	[0, 1, 2, 3, 545, 546, 547, 548, 549, 698]	0			#VALUE!	#VALUE!
561	562	UPI000165E61A status=activ	([0.069024, 0.040537, 0.044297, 0.064632, 0.046336, 0.0704, 0.090864, 0.090864, 0.060549, 0.06312, 0.044297, 0.034884, 0.034884, 0.06312, 0.081712, 0.083462, 0.109221, 0.06312, 0.026338, 0.028695, 0.034884, 0.086953, 0.085092, 0.060549, 0.038858, 0.060549, 0.059222, 0.064632, 0.051831, 0.060549, 0.076542, 0.137348, 0.194234, 0.102787, 0.069024, 0.05306, 0.098513, 0.096677, 0.094817, 0.167087, 0.1…	[119, 120, 121, 122, 128, 129, 130, 131, 196, 199, 229, 230, 231, 232, 233, 289, 290, 291, 293, 296, 297]	(4	10	14)	4	4
562	563	UPI000165E61E status=activ	([0.185198, 0.247041, 0.281712, 0.311707, 0.366687, 0.398279, 0.41194, 0.387226, 0.41194, 0.332115, 0.257454, 0.225814, 0.158265, 0.094817, 0.092881, 0.047319, 0.049374, 0.028695, 0.016021, 0.018787, 0.011518, 0.011518, 0.008624, 0.008624, 0.006701, 0.004921, 0.004414, 0.003405, 0.003864, 0.00316, 0.003607, 0.003671, 0.003671, 0.004414, 0.004414, 0.005799, 0.006245, 0.007177, 0.009728, 0.016257, …	[170, 171, 172, 173, 175, 176, 177, 178, 179, 181, 182, 183, 270, 271]	(4	4	8)	4	4
563	564	UPI000165E622 status=activ	([0.795062, 0.59508, 0.632174, 0.480142, 0.5017, 0.534167, 0.4292, 0.440853, 0.450668, 0.436924, 0.356642, 0.408655, 0.318242, 0.30533, 0.301917, 0.200174, 0.127496, 0.106997, 0.06312, 0.032017, 0.029376, 0.032677, 0.059222, 0.06184, 0.127496, 0.096677, 0.090864, 0.158265, 0.129801, 0.071867, 0.092881, 0.092881, 0.05306, 0.109221, 0.058088, 0.032017, 0.033407, 0.06184, 0.111485, 0.15008, 0.209395…	[0, 1, 2, 4, 5]	0			#VALUE!	#VALUE!
564	565	UPI000165E624 status=activ	([0.010372, 0.008409, 0.007031, 0.009187, 0.01204, 0.009865, 0.012727, 0.011342, 0.014315, 0.015344, 0.020165, 0.026892, 0.022667, 0.022667, 0.022667, 0.030611, 0.059222, 0.122885, 0.155435, 0.21291, 0.243554, 0.275179, 0.25406, 0.271506, 0.185198, 0.185198, 0.275179, 0.18812, 0.222385, 0.236433, 0.278302, 0.271506, 0.179055, 0.236433, 0.155435, 0.100716, 0.064632, 0.06184, 0.060549, 0.090864, 0.…	[94, 144, 193, 194, 195, 196, 197]	0			#VALUE!	#VALUE!
565	566	UPI000165E62D status=activ	([0.298791, 0.356642, 0.264545, 0.298791, 0.219301, 0.26085, 0.301917, 0.321458, 0.352862, 0.301917, 0.26085, 0.209395, 0.127496, 0.209395, 0.194234, 0.109221, 0.18812, 0.164327, 0.185198, 0.216401, 0.203355, 0.216401, 0.200174, 0.288399, 0.264545, 0.275179, 0.216401, 0.206376, 0.219301, 0.222385, 0.295083, 0.374039, 0.390993, 0.422041, 0.384043, 0.380708, 0.461924, 0.468512, 0.461924, 0.454136, …	[]	0			#VALUE!	#VALUE!
566	567	UPI000165E630 status=activ	([0.185198, 0.236433, 0.301917, 0.339168, 0.225814, 0.257454, 0.170161, 0.191378, 0.236433, 0.179055, 0.134866, 0.164327, 0.179055, 0.185198, 0.264545, 0.25406, 0.342579, 0.339168, 0.243554, 0.25031, 0.219301, 0.18812, 0.200174, 0.185198, 0.158265, 0.264545, 0.268042, 0.298791, 0.30533, 0.206376, 0.264545, 0.339168, 0.30533, 0.328603, 0.332115, 0.366687, 0.461924, 0.366687, 0.366687, 0.370445, 0.…	[64]	0			#VALUE!	#VALUE!
567	568	UPI000165E63A status=activ	([0.288399, 0.170161, 0.229226, 0.155435, 0.179055, 0.134866, 0.170161, 0.216401, 0.21291, 0.264545, 0.288399, 0.352862, 0.352862, 0.301917, 0.401658, 0.436924, 0.422041, 0.418646, 0.408655, 0.5017, 0.626927, 0.525368, 0.608892, 0.494003, 0.5017, 0.521092, 0.613573, 0.562014, 0.545602, 0.604312, 0.472492, 0.387226, 0.398279, 0.394753, 0.390993, 0.394753, 0.401658, 0.370445, 0.288399, 0.298791, 0.…	[19, 20, 21, 22, 24, 25, 26, 27, 28, 29, 70, 71, 72, 81, 91, 92, 94, 97, 140, 142, 143, 144, 145, 146, 147, 148, 149, 150, 151, 152, 153, 154, 155, 156, 157, 158, 159]	(17	19	36)	17	17
568	569	UPI000165E63F status=activ	([0.079919, 0.059222, 0.038858, 0.056825, 0.086953, 0.047319, 0.06184, 0.076542, 0.10481, 0.137348, 0.139895, 0.170161, 0.144935, 0.225814, 0.222385, 0.308712, 0.394753, 0.278302, 0.225814, 0.200174, 0.288399, 0.308712, 0.377384, 0.374039, 0.366687, 0.275179, 0.352862, 0.36309, 0.36309, 0.275179, 0.271506, 0.26085, 0.271506, 0.308712, 0.31487, 0.380708, 0.30533, 0.236433, 0.239899, 0.225814, 0.21…	[167, 180, 181, 182, 183, 184, 189, 194, 195, 196, 197, 198, 199, 200, 201, 202, 203, 204, 205, 206, 207, 208, 209, 210, 211, 212, 213, 214, 215, 216, 217, 218, 219, 220, 221, 222, 223, 224, 225, 226, 227, 228, 229, 230, 231, 232, 233, 234, 235, 236, 237, 238, 239, 240, 241, 242, 243, 244, 245, 246, 247, 248, 249, 250, 251, 252, 253, 254, 255, 256, 257, 258, 259, 260, 261]	(67	7	74)	67	67
569	570	UPI000165E64C status=activ	([0.15284, 0.219301, 0.284882, 0.31487, 0.335645, 0.247041, 0.308712, 0.298791, 0.194234, 0.142424, 0.164327, 0.18812, 0.125101, 0.191378, 0.206376, 0.239899, 0.219301, 0.298791, 0.268042, 0.229226, 0.264545, 0.271506, 0.268042, 0.25406, 0.191378, 0.209395, 0.229226, 0.179055, 0.15008, 0.196879, 0.200174, 0.21291, 0.216401, 0.185198, 0.185198, 0.185198, 0.21291, 0.295083, 0.278302, 0.281712, 0.26…	[]	0			#VALUE!	#VALUE!
570	571	UPI000165E653 status=activ	([0.001499, 0.001103, 0.001602, 0.001778, 0.001602, 0.001318, 0.001211, 0.000945, 0.000816, 0.000674, 0.000936, 0.001288, 0.000575, 0.000713, 0.000708, 0.001417, 0.001374, 0.000833, 0.001572, 0.001417, 0.000842, 0.001383, 0.002138, 0.001434, 0.001778, 0.001623, 0.002705, 0.003924, 0.006245, 0.006701, 0.008723, 0.008723, 0.008409, 0.009483, 0.010509, 0.013265, 0.009865, 0.007091, 0.008075, 0.00749…	[200, 201, 202, 203, 204, 208, 209, 210, 211, 212]	0			#VALUE!	#VALUE!
571	572	UPI000165E65C status=activ	([0.109221, 0.067594, 0.111485, 0.139895, 0.216401, 0.25031, 0.291804, 0.321458, 0.225814, 0.268042, 0.21291, 0.222385, 0.219301, 0.295083, 0.161087, 0.167087, 0.216401, 0.288399, 0.328603, 0.324872, 0.222385, 0.196879, 0.155435, 0.158265, 0.142424, 0.122885, 0.125101, 0.125101, 0.127496, 0.142424, 0.081712, 0.127496, 0.15284, 0.102787, 0.116183, 0.21291, 0.17593, 0.118441, 0.118441, 0.142424, 0.…	[]	0			#VALUE!	#VALUE!
572	573	UPI000165E665 status=activ	([0.011342, 0.018415, 0.010672, 0.014586, 0.008409, 0.007031, 0.00543, 0.007091, 0.005734, 0.004689, 0.004315, 0.005011, 0.003997, 0.005992, 0.004315, 0.00359, 0.003405, 0.003461, 0.003512, 0.002529, 0.001692, 0.001623, 0.000958, 0.000945, 0.000958, 0.001112, 0.001481, 0.00225, 0.002078, 0.003014, 0.004208, 0.003924, 0.003924, 0.004921, 0.003512, 0.004899, 0.004161, 0.004247, 0.006245, 0.006245, …	[]	0			#VALUE!	#VALUE!
573	574	UPI000165E679 status=activ	([0.0704, 0.106997, 0.147574, 0.222385, 0.179055, 0.225814, 0.288399, 0.324872, 0.284882, 0.281712, 0.321458, 0.359901, 0.332115, 0.295083, 0.284882, 0.288399, 0.301917, 0.384043, 0.275179, 0.380708, 0.408655, 0.440853, 0.339168, 0.335645, 0.318242, 0.352862, 0.318242, 0.291804, 0.278302, 0.332115, 0.36309, 0.318242, 0.236433, 0.275179, 0.219301, 0.21291, 0.26085, 0.352862, 0.366687, 0.458154, 0.…	[134, 135, 228, 229, 230, 231, 232, 233, 237, 238, 239, 241]	(5	2	7)	5	5
574	575	UPI000165E67A status=activ	([0.134866, 0.206376, 0.26085, 0.339168, 0.370445, 0.40511, 0.346032, 0.36309, 0.318242, 0.26085, 0.298791, 0.324872, 0.359901, 0.444081, 0.461924, 0.450668, 0.394753, 0.447574, 0.541878, 0.521092, 0.476583, 0.505461, 0.480142, 0.440853, 0.440853, 0.408655, 0.318242, 0.377384, 0.390993, 0.394753, 0.440853, 0.42561, 0.356642, 0.356642, 0.278302, 0.271506, 0.203355, 0.271506, 0.288399, 0.295083, 0.…	[18, 19, 21]	0			#VALUE!	#VALUE!
575	576	UPI000165E67C status=activ	([0.069024, 0.076542, 0.046336, 0.074921, 0.044297, 0.069024, 0.046336, 0.050641, 0.064632, 0.045352, 0.058088, 0.067594, 0.067594, 0.030611, 0.036378, 0.032017, 0.030611, 0.067594, 0.064632, 0.11371, 0.05306, 0.085092, 0.125101, 0.203355, 0.185198, 0.25031, 0.21291, 0.311707, 0.332115, 0.346032, 0.447574, 0.422041, 0.342579, 0.236433, 0.346032, 0.433034, 0.4292, 0.541878, 0.4292, 0.436924, 0.436…	[37]	0			#VALUE!	#VALUE!
576	577	UPI000165E67E status=activ	([0.324872, 0.191378, 0.076542, 0.132295, 0.185198, 0.216401, 0.216401, 0.264545, 0.182256, 0.225814, 0.194234, 0.229226, 0.209395, 0.222385, 0.275179, 0.288399, 0.275179, 0.222385, 0.203355, 0.206376, 0.167087, 0.109221, 0.18812, 0.30533, 0.275179, 0.18812, 0.182256, 0.139895, 0.139895, 0.225814, 0.18812, 0.129801, 0.127496, 0.106997, 0.102787, 0.054297, 0.045352, 0.032017, 0.074921, 0.074921, 0…	[]	0			#VALUE!	#VALUE!
577	578	UPI000165E69E status=activ	([0.055536, 0.033407, 0.026338, 0.042364, 0.047319, 0.034068, 0.038042, 0.032017, 0.033407, 0.045352, 0.059222, 0.088832, 0.109221, 0.132295, 0.139895, 0.118441, 0.125101, 0.100716, 0.100716, 0.098513, 0.161087, 0.26085, 0.236433, 0.318242, 0.222385, 0.25406, 0.239899, 0.278302, 0.339168, 0.374039, 0.374039, 0.30533, 0.284882, 0.206376, 0.134866, 0.196879, 0.257454, 0.243554, 0.268042, 0.311707, …	[132, 133, 134, 135, 136, 137, 138, 139, 140, 141, 142, 143, 144, 145, 146, 147, 148, 149, 150, 151, 152, 154, 156, 158, 159, 160, 161, 162, 163, 164, 165, 166, 167, 168, 169, 170]	(20	0	20)	20	20
578	579	UPI000165E6B5 status=activ	([0.179055, 0.239899, 0.167087, 0.229226, 0.26085, 0.173081, 0.11371, 0.147574, 0.139895, 0.182256, 0.222385, 0.17593, 0.216401, 0.328603, 0.324872, 0.339168, 0.328603, 0.332115, 0.239899, 0.21291, 0.216401, 0.194234, 0.216401, 0.194234, 0.206376, 0.209395, 0.264545, 0.321458, 0.311707, 0.25406, 0.247041, 0.194234, 0.200174, 0.196879, 0.100716, 0.116183, 0.106997, 0.106997, 0.10481, 0.179055, 0.1…	[]	0			#VALUE!	#VALUE!
579	580	UPI000165E6B6 status=activ	([0.384043, 0.359901, 0.40511, 0.440853, 0.332115, 0.394753, 0.31487, 0.346032, 0.380708, 0.398279, 0.418646, 0.377384, 0.321458, 0.41194, 0.418646, 0.534167, 0.436924, 0.458154, 0.505461, 0.509769, 0.414856, 0.418646, 0.444081, 0.447574, 0.377384, 0.36309, 0.291804, 0.377384, 0.370445, 0.278302, 0.298791, 0.301917, 0.321458, 0.301917, 0.291804, 0.284882, 0.225814, 0.247041, 0.239899, 0.139895, 0…	[15, 18, 19, 198, 199, 200, 201, 203, 207, 208, 211, 212]	(3	3	6)	3	3
580	581	UPI000165E6B9 status=activ	([0.308712, 0.206376, 0.129801, 0.06312, 0.066181, 0.100716, 0.067594, 0.047319, 0.038858, 0.050641, 0.06312, 0.048328, 0.049374, 0.086953, 0.047319, 0.044297, 0.043307, 0.041405, 0.043307, 0.043307, 0.044297, 0.060549, 0.10481, 0.179055, 0.25406, 0.196879, 0.100716, 0.170161, 0.167087, 0.225814, 0.239899, 0.17593, 0.18812, 0.18812, 0.118441, 0.096677, 0.158265, 0.173081, 0.18812, 0.102787, 0.070…	[]	0			#VALUE!	#VALUE!
581	582	UPI000165E6BB status=activ	([0.359901, 0.408655, 0.332115, 0.247041, 0.275179, 0.308712, 0.342579, 0.366687, 0.398279, 0.349426, 0.346032, 0.352862, 0.26085, 0.339168, 0.398279, 0.408655, 0.40511, 0.321458, 0.288399, 0.229226, 0.200174, 0.206376, 0.203355, 0.264545, 0.318242, 0.232838, 0.161087, 0.139895, 0.098513, 0.102787, 0.147574, 0.173081, 0.200174, 0.295083, 0.26085, 0.295083, 0.281712, 0.284882, 0.366687, 0.284882, …	[47, 48, 49, 50, 72, 109, 110, 111, 112, 113, 114, 115, 116, 117, 118, 119, 120, 121, 122, 123, 124, 125, 126, 127, 180, 181, 438, 439, 441, 442, 444, 445, 446, 909, 910, 911, 917, 919, 920, 921, 928]	(18	5	23)	18	18
582	583	UPI000165E6C3 status=activ	([0.222385, 0.125101, 0.0704, 0.073402, 0.11371, 0.069024, 0.094817, 0.125101, 0.173081, 0.209395, 0.247041, 0.25406, 0.268042, 0.311707, 0.328603, 0.291804, 0.219301, 0.194234, 0.194234, 0.161087, 0.094817, 0.142424, 0.229226, 0.203355, 0.15008, 0.137348, 0.229226, 0.25031, 0.239899, 0.147574, 0.078022, 0.079919, 0.05306, 0.059222, 0.094817, 0.038042, 0.025316, 0.020522, 0.011903, 0.008276, 0.00…	[]	0			#VALUE!	#VALUE!
583	584	UPI000165E6C4 status=activ	([0.021816, 0.038042, 0.056825, 0.081712, 0.109221, 0.158265, 0.144935, 0.179055, 0.236433, 0.284882, 0.30533, 0.308712, 0.328603, 0.229226, 0.219301, 0.229226, 0.328603, 0.239899, 0.257454, 0.387226, 0.433034, 0.436924, 0.308712, 0.194234, 0.164327, 0.076542, 0.069024, 0.051831, 0.055536, 0.025316, 0.022667, 0.024826, 0.038858, 0.034884, 0.06184, 0.066181, 0.066181, 0.036378, 0.050641, 0.078022,…	[102, 104, 105, 106, 107, 108, 263, 267, 268, 272]	0			#VALUE!	#VALUE!
584	585	UPI000165E6C6 status=activ	([0.754692, 0.767246, 0.771762, 0.613573, 0.690604, 0.56648, 0.58069, 0.618285, 0.657645, 0.661982, 0.685117, 0.626927, 0.671169, 0.671169, 0.549308, 0.51388, 0.505461, 0.414856, 0.311707, 0.308712, 0.298791, 0.271506, 0.275179, 0.281712, 0.36309, 0.335645, 0.401658, 0.398279, 0.380708, 0.284882, 0.321458, 0.339168, 0.335645, 0.380708, 0.374039, 0.359901, 0.380708, 0.408655, 0.490133, 0.585406, 0…	[0, 1, 2, 3, 4, 5, 6, 7, 8, 9, 10, 11, 12, 13, 14, 15, 16, 39, 40, 41, 42, 43, 44]	(16	0	16)	16	16
585	586	UPI000165E6C7 status=activ	([0.42561, 0.483068, 0.398279, 0.332115, 0.25031, 0.203355, 0.236433, 0.236433, 0.268042, 0.318242, 0.311707, 0.342579, 0.243554, 0.236433, 0.298791, 0.25031, 0.173081, 0.15284, 0.092881, 0.109221, 0.102787, 0.118441, 0.092881, 0.081712, 0.129801, 0.206376, 0.278302, 0.194234, 0.243554, 0.257454, 0.155435, 0.179055, 0.122885, 0.137348, 0.092881, 0.073402, 0.096677, 0.15284, 0.158265, 0.239899, 0.…	[103, 104, 105, 106, 160, 161, 162, 163, 164, 165, 166, 167, 168, 169, 170, 171, 172, 174, 488, 489, 490, 492, 552, 553, 554, 555, 556, 557, 558, 559, 560, 561, 562, 563, 564, 565, 566, 567, 568, 569]	(17	22	39)	17	17
586	587	UPI000165E6CA status=activ	([0.745909, 0.73685, 0.759478, 0.608892, 0.608892, 0.618285, 0.465241, 0.390993, 0.418646, 0.447574, 0.436924, 0.505461, 0.509769, 0.497853, 0.472492, 0.450668, 0.468512, 0.352862, 0.275179, 0.380708, 0.295083, 0.264545, 0.284882, 0.295083, 0.374039, 0.377384, 0.374039, 0.377384, 0.377384, 0.390993, 0.414856, 0.450668, 0.42561, 0.342579, 0.311707, 0.288399, 0.196879, 0.196879, 0.281712, 0.291804,…	[0, 1, 2, 3, 4, 5, 11, 12, 63, 65, 181, 188, 189, 190, 191, 192, 193, 194, 195]	(7	11	18)	7	7
587	588	UPI000165E6CC status=activ	([0.086953, 0.05306, 0.088832, 0.049374, 0.069024, 0.047319, 0.06312, 0.078022, 0.050641, 0.034884, 0.045352, 0.045352, 0.046336, 0.027463, 0.024826, 0.024826, 0.041405, 0.030611, 0.027463, 0.05306, 0.109221, 0.094817, 0.086953, 0.044297, 0.045352, 0.047319, 0.046336, 0.051831, 0.025762, 0.047319, 0.092881, 0.100716, 0.069024, 0.06312, 0.06312, 0.122885, 0.109221, 0.111485, 0.132295, 0.111485, 0.…	[]	0			#VALUE!	#VALUE!
588	589	UPI000165E6E0 status=activ	([0.185198, 0.247041, 0.311707, 0.21291, 0.25406, 0.291804, 0.232838, 0.225814, 0.173081, 0.209395, 0.232838, 0.191378, 0.18812, 0.301917, 0.196879, 0.200174, 0.219301, 0.122885, 0.129801, 0.118441, 0.094817, 0.155435, 0.147574, 0.134866, 0.206376, 0.206376, 0.206376, 0.275179, 0.21291, 0.209395, 0.21291, 0.191378, 0.185198, 0.182256, 0.094817, 0.106997, 0.081712, 0.122885, 0.203355, 0.291804, 0.…	[118, 242, 243]	0			#VALUE!	#VALUE!
589	590	UPI000165E6E2 status=activ	([0.074921, 0.038858, 0.059222, 0.045352, 0.049374, 0.05306, 0.037156, 0.030003, 0.03976, 0.058088, 0.071867, 0.071867, 0.045352, 0.037156, 0.029376, 0.032017, 0.034068, 0.064632, 0.064632, 0.069024, 0.0704, 0.116183, 0.191378, 0.125101, 0.15008, 0.17593, 0.203355, 0.284882, 0.356642, 0.328603, 0.206376, 0.182256, 0.222385, 0.301917, 0.332115, 0.377384, 0.271506, 0.36309, 0.36309, 0.36309, 0.3528…	[129]	0			#VALUE!	#VALUE!
590	591	UPI000165E6E5 status=activ	([0.027463, 0.042364, 0.032677, 0.025762, 0.035586, 0.020165, 0.027463, 0.028107, 0.037156, 0.038042, 0.05306, 0.056825, 0.046336, 0.046336, 0.081712, 0.079919, 0.083462, 0.069024, 0.047319, 0.06312, 0.046336, 0.034884, 0.034068, 0.051831, 0.06184, 0.06184, 0.129801, 0.129801, 0.088832, 0.088832, 0.085092, 0.059222, 0.083462, 0.116183, 0.074921, 0.059222, 0.051831, 0.066181, 0.076542, 0.142424, 0…	[]	0			#VALUE!	#VALUE!
591	592	UPI000165E6EC status=activ	([0.505461, 0.505461, 0.51388, 0.324872, 0.200174, 0.116183, 0.100716, 0.090864, 0.064632, 0.078022, 0.088832, 0.098513, 0.058088, 0.051831, 0.025316, 0.024826, 0.022667, 0.012491, 0.012727, 0.01204, 0.007555, 0.008409, 0.005992, 0.004736, 0.006194, 0.006078, 0.009294, 0.011669, 0.014315, 0.021816, 0.021816, 0.018415, 0.01204, 0.01078, 0.007645, 0.013016, 0.008409, 0.005872, 0.005872, 0.007031, 0…	[0, 1, 2]	0			#VALUE!	#VALUE!
592	593	UPI000165E6ED status=activ	([0.008525, 0.01204, 0.01227, 0.010221, 0.007259, 0.006619, 0.005223, 0.006482, 0.008002, 0.006795, 0.007315, 0.006194, 0.005992, 0.004247, 0.003246, 0.003478, 0.003512, 0.004513, 0.005011, 0.006567, 0.010509, 0.020522, 0.023963, 0.017447, 0.028107, 0.071867, 0.0704, 0.081712, 0.094817, 0.109221, 0.122885, 0.142424, 0.243554, 0.247041, 0.349426, 0.458154, 0.356642, 0.447574, 0.418646, 0.40511, 0.…	[]	0			#VALUE!	#VALUE!
593	594	UPI000165E6F3 status=activ	([0.281712, 0.352862, 0.41194, 0.458154, 0.465241, 0.509769, 0.4292, 0.447574, 0.486429, 0.517562, 0.454136, 0.408655, 0.40511, 0.494003, 0.63748, 0.618285, 0.545602, 0.653063, 0.680603, 0.675549, 0.666105, 0.648219, 0.648219, 0.534167, 0.414856, 0.433034, 0.394753, 0.398279, 0.394753, 0.390993, 0.394753, 0.394753, 0.394753, 0.36309, 0.366687, 0.356642, 0.295083, 0.349426, 0.356642, 0.349426, 0.3…	[5, 9, 14, 15, 16, 17, 18, 19, 20, 21, 22, 23, 76, 77, 78, 79, 80, 81, 82, 83, 104, 105, 111]	(9	2	11)	9	9
594	595	UPI000165E6F6 status=activ	([0.433034, 0.301917, 0.342579, 0.21291, 0.147574, 0.100716, 0.067594, 0.096677, 0.116183, 0.092881, 0.116183, 0.147574, 0.158265, 0.127496, 0.078022, 0.137348, 0.144935, 0.142424, 0.129801, 0.109221, 0.083462, 0.083462, 0.083462, 0.083462, 0.164327, 0.15284, 0.229226, 0.225814, 0.21291, 0.21291, 0.291804, 0.25031, 0.164327, 0.167087, 0.194234, 0.281712, 0.239899, 0.155435, 0.236433, 0.239899, 0.…	[276, 277]	0			#VALUE!	#VALUE!
595	596	UPI000165E6F7 status=activ	([0.401658, 0.301917, 0.346032, 0.394753, 0.308712, 0.346032, 0.339168, 0.268042, 0.222385, 0.25406, 0.298791, 0.339168, 0.328603, 0.271506, 0.236433, 0.30533, 0.346032, 0.394753, 0.40511, 0.374039, 0.278302, 0.374039, 0.465241, 0.366687, 0.356642, 0.4292, 0.444081, 0.476583, 0.58069, 0.661982, 0.671169, 0.51388, 0.51388, 0.549308, 0.680603, 0.728858, 0.716283, 0.608892, 0.541878, 0.454136, 0.356…	[28, 29, 30, 31, 32, 33, 34, 35, 36, 37, 38, 44, 45, 46, 49]	(10	0	10)	10	10
596	597	UPI000165E6FF status=activ	([0.025316, 0.011106, 0.006988, 0.004414, 0.005683, 0.004315, 0.003109, 0.002327, 0.001808, 0.001541, 0.001335, 0.000983, 0.00061, 0.000507, 0.000468, 0.000674, 0.000313, 0.000146, 0.000313, 0.00015, 6.9e-05, 6.9e-05, 7.3e-05, 0.000185, 0.000262, 0.000142, 0.000142, 0.000249, 0.000421, 0.000447, 0.000468, 0.000708, 0.000842, 0.001142, 0.001172, 0.001318, 0.001335, 0.001383, 0.001417, 0.000893, 0.…	[355, 359, 360, 361, 370, 371]	0			#VALUE!	#VALUE!
597	598	UPI000165E700 status=activ	([0.21291, 0.257454, 0.194234, 0.232838, 0.264545, 0.295083, 0.281712, 0.308712, 0.301917, 0.232838, 0.257454, 0.209395, 0.185198, 0.185198, 0.236433, 0.229226, 0.284882, 0.324872, 0.311707, 0.301917, 0.216401, 0.216401, 0.158265, 0.191378, 0.125101, 0.109221, 0.116183, 0.134866, 0.142424, 0.17593, 0.268042, 0.268042, 0.349426, 0.377384, 0.291804, 0.328603, 0.321458, 0.268042, 0.257454, 0.271506,…	[45]	0			#VALUE!	#VALUE!
598	599	UPI000165E710 status=activ	([0.008276, 0.011518, 0.020165, 0.014315, 0.023534, 0.014586, 0.021381, 0.016528, 0.020876, 0.029376, 0.028695, 0.047319, 0.045352, 0.06184, 0.067594, 0.049374, 0.098513, 0.100716, 0.0704, 0.071867, 0.035586, 0.073402, 0.071867, 0.067594, 0.120615, 0.106997, 0.109221, 0.098513, 0.164327, 0.167087, 0.086953, 0.059222, 0.041405, 0.022306, 0.015694, 0.014315, 0.011903, 0.008075, 0.008075, 0.009977, …	[187]	0			#VALUE!	#VALUE!
599	600	UPI000165E712 status=activ	([0.275179, 0.275179, 0.18812, 0.239899, 0.275179, 0.291804, 0.318242, 0.342579, 0.295083, 0.311707, 0.308712, 0.247041, 0.164327, 0.236433, 0.232838, 0.25031, 0.232838, 0.247041, 0.342579, 0.408655, 0.339168, 0.25406, 0.275179, 0.359901, 0.275179, 0.200174, 0.206376, 0.15008, 0.134866, 0.185198, 0.185198, 0.182256, 0.301917, 0.370445, 0.374039, 0.374039, 0.36309, 0.450668, 0.450668, 0.450668, 0.…	[]	0			#VALUE!	#VALUE!
600	601	UPI000165E715 status=activ	([0.001597, 0.001061, 0.000936, 0.00146, 0.001202, 0.000906, 0.000648, 0.000507, 0.000447, 0.00052, 0.000833, 0.001155, 0.001103, 0.001722, 0.001623, 0.002512, 0.002623, 0.003864, 0.002512, 0.003701, 0.004899, 0.006533, 0.007555, 0.006988, 0.006039, 0.008804, 0.009015, 0.009401, 0.009401, 0.016257, 0.013016, 0.008624, 0.005249, 0.005011, 0.003512, 0.003366, 0.002276, 0.003212, 0.00231, 0.002276, …	[454, 455, 461, 462, 463]	0			#VALUE!	#VALUE!
601	602	UPI000165E733 status=activ	([0.454136, 0.318242, 0.352862, 0.398279, 0.422041, 0.458154, 0.4292, 0.342579, 0.271506, 0.298791, 0.324872, 0.264545, 0.321458, 0.324872, 0.380708, 0.380708, 0.374039, 0.346032, 0.339168, 0.225814, 0.137348, 0.078022, 0.073402, 0.073402, 0.038858, 0.022306, 0.020522, 0.015078, 0.014783, 0.024393, 0.023534, 0.022306, 0.03976, 0.020876, 0.021381, 0.026338, 0.026338, 0.026338, 0.034884, 0.034884, …	[244, 245, 246, 247, 262, 263, 264, 265, 266, 267]	0			#VALUE!	#VALUE!
602	603	UPI000165E73A status=activ	([0.444081, 0.490133, 0.40511, 0.422041, 0.458154, 0.494003, 0.4292, 0.352862, 0.374039, 0.408655, 0.42561, 0.461924, 0.380708, 0.377384, 0.36309, 0.352862, 0.278302, 0.370445, 0.384043, 0.295083, 0.30533, 0.40511, 0.284882, 0.36309, 0.377384, 0.377384, 0.26085, 0.332115, 0.4292, 0.321458, 0.222385, 0.222385, 0.21291, 0.194234, 0.170161, 0.098513, 0.098513, 0.167087, 0.111485, 0.054297, 0.090864,…	[136]	0			#VALUE!	#VALUE!
603	604	UPI000165E73C status=activ	([0.374039, 0.418646, 0.509769, 0.525368, 0.557691, 0.59014, 0.613573, 0.632174, 0.703578, 0.59014, 0.525368, 0.562014, 0.465241, 0.454136, 0.468512, 0.377384, 0.505461, 0.505461, 0.497853, 0.562014, 0.58069, 0.476583, 0.486429, 0.390993, 0.308712, 0.31487, 0.321458, 0.328603, 0.236433, 0.21291, 0.30533, 0.377384, 0.298791, 0.311707, 0.31487, 0.40511, 0.490133, 0.461924, 0.447574, 0.440853, 0.480…	[2, 3, 4, 5, 6, 7, 8, 9, 10, 11, 16, 17, 19, 20, 45, 46, 47, 82, 84, 85, 86, 87, 88, 89, 92, 93, 94, 95, 96, 97, 98, 99, 100, 122, 123, 124, 125, 126, 164]	(9	0	9)	9	9
604	605	UPI000165E745 status=activ	([0.465241, 0.505461, 0.557691, 0.575842, 0.59917, 0.618285, 0.486429, 0.51388, 0.538167, 0.570702, 0.59508, 0.541878, 0.440853, 0.401658, 0.387226, 0.275179, 0.26085, 0.349426, 0.436924, 0.374039, 0.321458, 0.216401, 0.137348, 0.134866, 0.132295, 0.067594, 0.066181, 0.116183, 0.120615, 0.122885, 0.116183, 0.116183, 0.118441, 0.209395, 0.158265, 0.161087, 0.203355, 0.179055, 0.15008, 0.170161, 0.…	[1, 2, 3, 4, 5, 7, 8, 9, 10, 11]	0			#VALUE!	#VALUE!
605	606	UPI000165E752 status=activ	([0.069024, 0.042364, 0.069024, 0.102787, 0.142424, 0.21291, 0.268042, 0.284882, 0.318242, 0.257454, 0.288399, 0.26085, 0.203355, 0.203355, 0.295083, 0.26085, 0.328603, 0.394753, 0.387226, 0.480142, 0.359901, 0.332115, 0.40511, 0.394753, 0.298791, 0.284882, 0.219301, 0.203355, 0.216401, 0.21291, 0.185198, 0.17593, 0.225814, 0.298791, 0.232838, 0.147574, 0.15008, 0.132295, 0.120615, 0.073402, 0.03…	[]	0			#VALUE!	#VALUE!
606	607	UPI000165E757 status=activ	([0.557691, 0.59917, 0.465241, 0.51388, 0.549308, 0.450668, 0.476583, 0.414856, 0.433034, 0.346032, 0.359901, 0.380708, 0.398279, 0.394753, 0.380708, 0.370445, 0.291804, 0.219301, 0.229226, 0.203355, 0.209395, 0.278302, 0.268042, 0.268042, 0.25031, 0.15008, 0.225814, 0.15008, 0.236433, 0.243554, 0.349426, 0.359901, 0.366687, 0.284882, 0.247041, 0.179055, 0.122885, 0.191378, 0.284882, 0.271506, 0.…	[0, 1, 3, 4, 158, 159, 160, 161, 162, 245, 246, 247, 276, 277, 278, 302]	(4	4	8)	4	4
607	608	UPI000165E767 status=activ	([0.081712, 0.050641, 0.05306, 0.081712, 0.137348, 0.090864, 0.122885, 0.179055, 0.216401, 0.25031, 0.295083, 0.359901, 0.377384, 0.268042, 0.36309, 0.433034, 0.346032, 0.284882, 0.370445, 0.458154, 0.4292, 0.468512, 0.585406, 0.529623, 0.42561, 0.414856, 0.472492, 0.461924, 0.390993, 0.380708, 0.339168, 0.25406, 0.167087, 0.086953, 0.096677, 0.088832, 0.10481, 0.127496, 0.17593, 0.18812, 0.12061…	[22, 23]	0			#VALUE!	#VALUE!
608	609	UPI000165E769 status=activ	([0.414856, 0.324872, 0.356642, 0.390993, 0.321458, 0.311707, 0.339168, 0.359901, 0.377384, 0.394753, 0.346032, 0.349426, 0.288399, 0.278302, 0.278302, 0.179055, 0.182256, 0.106997, 0.06184, 0.106997, 0.167087, 0.164327, 0.222385, 0.15284, 0.094817, 0.137348, 0.155435, 0.094817, 0.094817, 0.098513, 0.106997, 0.15008, 0.185198, 0.25031, 0.25031, 0.247041, 0.232838, 0.232838, 0.257454, 0.281712, 0.…	[140, 141, 147, 148]	0			#VALUE!	#VALUE!
609	610	UPI000165E76B status=activ	([0.291804, 0.321458, 0.349426, 0.370445, 0.40511, 0.422041, 0.339168, 0.271506, 0.206376, 0.225814, 0.247041, 0.185198, 0.129801, 0.161087, 0.167087, 0.094817, 0.085092, 0.085092, 0.15008, 0.094817, 0.122885, 0.118441, 0.118441, 0.071867, 0.045352, 0.047319, 0.047319, 0.083462, 0.083462, 0.137348, 0.074921, 0.074921, 0.085092, 0.081712, 0.051831, 0.024826, 0.049374, 0.059222, 0.06312, 0.034068, …	[]	0			#VALUE!	#VALUE!
610	611	UPI000165E76C status=activ	([0.284882, 0.200174, 0.243554, 0.281712, 0.31487, 0.356642, 0.268042, 0.298791, 0.321458, 0.222385, 0.167087, 0.229226, 0.225814, 0.125101, 0.078022, 0.06184, 0.033407, 0.060549, 0.059222, 0.047319, 0.028107, 0.025316, 0.026338, 0.028107, 0.017447, 0.019109, 0.011669, 0.017797, 0.011518, 0.011518, 0.0198, 0.024393, 0.023087, 0.020522, 0.044297, 0.066181, 0.038858, 0.034884, 0.038042, 0.038042, 0…	[]	0			#VALUE!	#VALUE!
611	612	UPI000165E77D status=activ	([0.401658, 0.278302, 0.335645, 0.41194, 0.440853, 0.36309, 0.42561, 0.447574, 0.384043, 0.311707, 0.36309, 0.31487, 0.229226, 0.18812, 0.18812, 0.278302, 0.328603, 0.243554, 0.167087, 0.116183, 0.067594, 0.074921, 0.129801, 0.096677, 0.085092, 0.045352, 0.060549, 0.030003, 0.016257, 0.016528, 0.026338, 0.022306, 0.041405, 0.0704, 0.085092, 0.079919, 0.090864, 0.0704, 0.0704, 0.116183, 0.11371, 0…	[131, 221, 222, 223, 224, 225, 226, 227, 228, 229, 252, 259, 377, 378, 677, 678, 679, 680, 681, 682, 683, 684, 685, 686, 688, 689, 690, 692, 721, 793, 794, 795, 796, 797, 798, 799, 800, 801, 802, 803, 804, 807, 808]	(11	29	40)	11	11
612	613	UPI000165E77E status=activ	([0.067594, 0.066181, 0.127496, 0.127496, 0.078022, 0.060549, 0.041405, 0.058088, 0.074921, 0.048328, 0.069024, 0.092881, 0.054297, 0.049374, 0.049374, 0.083462, 0.081712, 0.081712, 0.164327, 0.092881, 0.059222, 0.066181, 0.086953, 0.074921, 0.060549, 0.06184, 0.102787, 0.098513, 0.116183, 0.090864, 0.137348, 0.122885, 0.11371, 0.185198, 0.278302, 0.295083, 0.311707, 0.401658, 0.408655, 0.342579,…	[]	0			#VALUE!	#VALUE!
613	614	UPI000165E784 status=activ	([0.137348, 0.17593, 0.206376, 0.243554, 0.291804, 0.332115, 0.31487, 0.349426, 0.281712, 0.216401, 0.170161, 0.18812, 0.185198, 0.185198, 0.271506, 0.264545, 0.380708, 0.394753, 0.278302, 0.25031, 0.26085, 0.295083, 0.311707, 0.291804, 0.209395, 0.203355, 0.167087, 0.170161, 0.102787, 0.164327, 0.257454, 0.332115, 0.349426, 0.366687, 0.370445, 0.36309, 0.370445, 0.332115, 0.295083, 0.374039, 0.3…	[117, 118, 119, 120, 121, 130, 132, 133, 134, 135, 136, 138, 139, 140, 141, 142, 143, 144, 145, 146, 147, 148, 149, 150, 151, 152, 153, 154, 155, 156, 157, 158, 159, 160, 161, 162, 163, 164, 165, 166, 167, 168, 169, 179, 180, 181, 182, 183, 184, 185, 188, 189, 191, 192, 193, 194, 195, 196, 197, 198, 199]	(31	11	42)	31	31
614	615	UPI000165E785 status=activ	([0.009728, 0.006194, 0.004899, 0.006078, 0.007495, 0.01078, 0.015694, 0.009977, 0.007877, 0.008409, 0.007555, 0.006533, 0.009294, 0.006245, 0.006701, 0.009728, 0.007422, 0.007555, 0.009728, 0.009096, 0.006619, 0.006619, 0.007031, 0.008895, 0.008895, 0.006988, 0.004577, 0.003804, 0.004976, 0.004976, 0.005623, 0.005992, 0.006533, 0.004513, 0.004388, 0.006421, 0.004388, 0.005623, 0.003757, 0.002976…	[]	0			#VALUE!	#VALUE!
615	616	UPI000165E78D status=activ	([0.264545, 0.295083, 0.203355, 0.137348, 0.17593, 0.203355, 0.200174, 0.164327, 0.185198, 0.15284, 0.129801, 0.158265, 0.216401, 0.179055, 0.206376, 0.17593, 0.164327, 0.271506, 0.268042, 0.15284, 0.17593, 0.116183, 0.120615, 0.155435, 0.222385, 0.18812, 0.137348, 0.096677, 0.134866, 0.092881, 0.134866, 0.196879, 0.194234, 0.219301, 0.281712, 0.281712, 0.229226, 0.158265, 0.111485, 0.06184, 0.09…	[]	0			#VALUE!	#VALUE!
616	617	UPI000165E78E status=activ	([0.472492, 0.497853, 0.390993, 0.465241, 0.476583, 0.545602, 0.557691, 0.454136, 0.387226, 0.384043, 0.41194, 0.468512, 0.483068, 0.483068, 0.486429, 0.468512, 0.436924, 0.461924, 0.370445, 0.359901, 0.301917, 0.30533, 0.321458, 0.40511, 0.384043, 0.31487, 0.225814, 0.236433, 0.335645, 0.40511, 0.422041, 0.42561, 0.370445, 0.288399, 0.288399, 0.284882, 0.356642, 0.281712, 0.25406, 0.356642, 0.37…	[5, 6]	0			#VALUE!	#VALUE!
617	618	UPI000165E795 status=activ	([0.016257, 0.011903, 0.009728, 0.016021, 0.022306, 0.030611, 0.041405, 0.026338, 0.035586, 0.047319, 0.047319, 0.047319, 0.044297, 0.085092, 0.046336, 0.048328, 0.055536, 0.055536, 0.081712, 0.15284, 0.206376, 0.118441, 0.179055, 0.26085, 0.25406, 0.161087, 0.158265, 0.161087, 0.167087, 0.182256, 0.185198, 0.236433, 0.179055, 0.170161, 0.096677, 0.170161, 0.090864, 0.081712, 0.085092, 0.109221, …	[]	0			#VALUE!	#VALUE!
618	619	UPI000165E79B status=activ	([0.000202, 0.000468, 0.000451, 0.000365, 0.000301, 0.000378, 0.000305, 0.000399, 0.000704, 0.001159, 0.00146, 0.002057, 0.001417, 0.001687, 0.001808, 0.001232, 0.001335, 0.001722, 0.002512, 0.003341, 0.004611, 0.004899, 0.004899, 0.006482, 0.009401, 0.00962, 0.012491, 0.023534, 0.023534, 0.011669, 0.011518, 0.012727, 0.007259, 0.006245, 0.007495, 0.01227, 0.023963, 0.020522, 0.020522, 0.020522, …	[]	0			#VALUE!	#VALUE!
619	620	UPI000165E79D status=activ	([0.034068, 0.06184, 0.090864, 0.118441, 0.15284, 0.079919, 0.102787, 0.102787, 0.139895, 0.109221, 0.085092, 0.116183, 0.125101, 0.127496, 0.132295, 0.134866, 0.118441, 0.129801, 0.067594, 0.120615, 0.182256, 0.155435, 0.125101, 0.129801, 0.111485, 0.064632, 0.129801, 0.137348, 0.158265, 0.173081, 0.25406, 0.222385, 0.137348, 0.073402, 0.073402, 0.0704, 0.03976, 0.092881, 0.046336, 0.088832, 0.0…	[]	0			#VALUE!	#VALUE!
620	621	UPI000165E79F status=activ	([0.054297, 0.086953, 0.042364, 0.06184, 0.088832, 0.120615, 0.155435, 0.118441, 0.092881, 0.066181, 0.090864, 0.120615, 0.120615, 0.15008, 0.179055, 0.142424, 0.222385, 0.298791, 0.26085, 0.278302, 0.271506, 0.30533, 0.219301, 0.236433, 0.243554, 0.200174, 0.191378, 0.18812, 0.18812, 0.26085, 0.275179, 0.182256, 0.120615, 0.098513, 0.06184, 0.06184, 0.06184, 0.048328, 0.056825, 0.073402, 0.05429…	[79, 314, 317, 390, 391, 392, 393, 394, 395, 396, 397, 398, 399, 400, 401, 402, 403, 404, 405]	(15	3	18)	15	15
621	622	UPI000165E7A6 status=activ	([0.038858, 0.069024, 0.109221, 0.06184, 0.083462, 0.11371, 0.059222, 0.088832, 0.059222, 0.078022, 0.10481, 0.147574, 0.179055, 0.125101, 0.125101, 0.122885, 0.15008, 0.257454, 0.173081, 0.170161, 0.25406, 0.268042, 0.264545, 0.26085, 0.236433, 0.164327, 0.158265, 0.288399, 0.271506, 0.318242, 0.30533, 0.31487, 0.298791, 0.268042, 0.342579, 0.436924, 0.349426, 0.225814, 0.243554, 0.239899, 0.268…	[221]	0			#VALUE!	#VALUE!
622	623	UPI000165E7AB status=activ	([0.127496, 0.066181, 0.102787, 0.055536, 0.034068, 0.051831, 0.066181, 0.094817, 0.11371, 0.132295, 0.088832, 0.090864, 0.050641, 0.041405, 0.081712, 0.041405, 0.034884, 0.064632, 0.059222, 0.038042, 0.05306, 0.054297, 0.096677, 0.096677, 0.173081, 0.291804, 0.216401, 0.222385, 0.222385, 0.222385, 0.161087, 0.25031, 0.281712, 0.291804, 0.30533, 0.288399, 0.390993, 0.42561, 0.328603, 0.236433, 0.…	[]	0			#VALUE!	#VALUE!
623	624	UPI000165E7AF status=activ	([0.575842, 0.648219, 0.685117, 0.703578, 0.724957, 0.613573, 0.497853, 0.394753, 0.42561, 0.394753, 0.349426, 0.414856, 0.42561, 0.450668, 0.447574, 0.570702, 0.444081, 0.440853, 0.59014, 0.450668, 0.41194, 0.418646, 0.321458, 0.339168, 0.229226, 0.219301, 0.21291, 0.271506, 0.264545, 0.264545, 0.324872, 0.401658, 0.380708, 0.366687, 0.339168, 0.342579, 0.332115, 0.352862, 0.324872, 0.257454, 0.…	[0, 1, 2, 3, 4, 5, 15, 18]	0			#VALUE!	#VALUE!
624	625	UPI000165E7BD status=activ	([0.014783, 0.022306, 0.032017, 0.046336, 0.022306, 0.013821, 0.010926, 0.015694, 0.020165, 0.031287, 0.03976, 0.049374, 0.055536, 0.081712, 0.092881, 0.056825, 0.069024, 0.147574, 0.268042, 0.271506, 0.25031, 0.25406, 0.257454, 0.17593, 0.111485, 0.134866, 0.229226, 0.229226, 0.232838, 0.25031, 0.158265, 0.096677, 0.098513, 0.049374, 0.033407, 0.043307, 0.047319, 0.042364, 0.044297, 0.023087, 0.…	[428]	0			#VALUE!	#VALUE!
625	626	UPI000165E7C0 status=activ	([0.035586, 0.066181, 0.092881, 0.139895, 0.092881, 0.137348, 0.158265, 0.196879, 0.25406, 0.194234, 0.21291, 0.281712, 0.298791, 0.31487, 0.298791, 0.31487, 0.31487, 0.342579, 0.356642, 0.356642, 0.321458, 0.390993, 0.268042, 0.167087, 0.15008, 0.127496, 0.122885, 0.118441, 0.086953, 0.032017, 0.03976, 0.028107, 0.013437, 0.012491, 0.009187, 0.016528, 0.018787, 0.009977, 0.00777, 0.011669, 0.007…	[]	0			#VALUE!	#VALUE!
626	627	UPI000165E7C3 status=activ	([0.257454, 0.078022, 0.026892, 0.016257, 0.009096, 0.01078, 0.007031, 0.007031, 0.004736, 0.004431, 0.003298, 0.002727, 0.00243, 0.001499, 0.00076, 0.000842, 0.000945, 0.000468, 0.000189, 0.000146, 0.000137, 5.2e-05, 8.6e-05, 7.7e-05, 6.9e-05, 7.7e-05, 6.9e-05, 0.000146, 0.000198, 0.000283, 0.000322, 0.000464, 0.000532, 0.000713, 0.001305, 0.001855, 0.001936, 0.001936, 0.002035, 0.00231, 0.00251…	[]	0			#VALUE!	#VALUE!
627	628	UPI000165E7C4 status=activ	([0.116183, 0.088832, 0.122885, 0.147574, 0.18812, 0.191378, 0.222385, 0.26085, 0.295083, 0.335645, 0.291804, 0.324872, 0.342579, 0.328603, 0.25031, 0.239899, 0.318242, 0.339168, 0.291804, 0.308712, 0.370445, 0.288399, 0.352862, 0.387226, 0.40511, 0.398279, 0.436924, 0.472492, 0.472492, 0.472492, 0.4292, 0.51388, 0.490133, 0.51388, 0.56648, 0.666105, 0.541878, 0.541878, 0.657645, 0.657645, 0.7035…	[31, 33, 34, 35, 36, 37, 38, 39, 40, 41, 42, 43, 44, 45, 107, 108, 110, 111, 112, 114, 115, 116, 118, 119, 151, 152, 160, 161, 216, 217, 218, 219, 225, 229, 230, 231, 232, 233, 234, 292, 352]	(12	1	13)	12	12
628	629	UPI000165E7C7 status=activ	([0.134866, 0.079919, 0.060549, 0.038042, 0.05306, 0.0704, 0.047319, 0.031287, 0.042364, 0.054297, 0.056825, 0.06184, 0.054297, 0.056825, 0.06184, 0.058088, 0.085092, 0.100716, 0.100716, 0.098513, 0.059222, 0.102787, 0.164327, 0.232838, 0.321458, 0.232838, 0.232838, 0.25031, 0.247041, 0.25031, 0.164327, 0.200174, 0.225814, 0.196879, 0.206376, 0.21291, 0.243554, 0.21291, 0.122885, 0.200174, 0.1274…	[]	0			#VALUE!	#VALUE!
629	630	UPI000165E7CA status=activ	([0.30533, 0.335645, 0.384043, 0.398279, 0.41194, 0.4292, 0.440853, 0.408655, 0.458154, 0.370445, 0.384043, 0.440853, 0.384043, 0.324872, 0.41194, 0.408655, 0.521092, 0.505461, 0.394753, 0.311707, 0.239899, 0.185198, 0.185198, 0.102787, 0.10481, 0.106997, 0.086953, 0.047319, 0.06184, 0.05306, 0.094817, 0.05306, 0.023963, 0.017447, 0.023963, 0.023534, 0.022306, 0.023534, 0.016021, 0.015344, 0.0213…	[16, 17]	0			#VALUE!	#VALUE!
630	631	UPI000165E7CC status=activ	([0.509769, 0.342579, 0.394753, 0.440853, 0.346032, 0.321458, 0.268042, 0.328603, 0.281712, 0.200174, 0.200174, 0.268042, 0.222385, 0.222385, 0.116183, 0.118441, 0.142424, 0.142424, 0.137348, 0.137348, 0.15284, 0.142424, 0.229226, 0.216401, 0.132295, 0.134866, 0.173081, 0.243554, 0.229226, 0.30533, 0.408655, 0.454136, 0.328603, 0.271506, 0.271506, 0.268042, 0.321458, 0.291804, 0.356642, 0.268042,…	[0]	0			#VALUE!	#VALUE!
631	632	UPI000165E7CD status=activ	([0.125101, 0.067594, 0.11371, 0.155435, 0.094817, 0.06184, 0.079919, 0.056825, 0.059222, 0.074921, 0.092881, 0.11371, 0.137348, 0.158265, 0.216401, 0.139895, 0.139895, 0.164327, 0.094817, 0.203355, 0.206376, 0.209395, 0.26085, 0.25406, 0.25406, 0.268042, 0.349426, 0.321458, 0.408655, 0.349426, 0.346032, 0.349426, 0.356642, 0.356642, 0.436924, 0.444081, 0.447574, 0.454136, 0.458154, 0.56648, 0.45…	[39, 46, 319, 320]	0			#VALUE!	#VALUE!
632	633	UPI000165E7DA status=activ	([0.120615, 0.17593, 0.216401, 0.144935, 0.094817, 0.064632, 0.069024, 0.047319, 0.067594, 0.092881, 0.066181, 0.045352, 0.038042, 0.041405, 0.054297, 0.094817, 0.06312, 0.041405, 0.049374, 0.026338, 0.026892, 0.066181, 0.033407, 0.037156, 0.045352, 0.085092, 0.102787, 0.122885, 0.167087, 0.158265, 0.15008, 0.134866, 0.222385, 0.26085, 0.21291, 0.209395, 0.120615, 0.109221, 0.15008, 0.179055, 0.1…	[66, 67, 68, 69, 70, 71, 318, 319, 320, 321, 322, 323, 324]	(6	6	12)	6	6
633	634	UPI000165E7DB status=activ	([0.120615, 0.058088, 0.033407, 0.051831, 0.023087, 0.01227, 0.018106, 0.028107, 0.046336, 0.028695, 0.020522, 0.030611, 0.013821, 0.008075, 0.006039, 0.006078, 0.003963, 0.003341, 0.002336, 0.00283, 0.002623, 0.002662, 0.002606, 0.002366, 0.00155, 0.00246, 0.0028, 0.001967, 0.001808, 0.001687, 0.002155, 0.00231, 0.002211, 0.002396, 0.003341, 0.003607, 0.003461, 0.003727, 0.005223, 0.007091, 0.00…	[]	0			#VALUE!	#VALUE!
634	635	UPI000165E7DC status=activ	([0.01227, 0.018787, 0.0198, 0.016528, 0.012727, 0.014075, 0.019109, 0.016826, 0.023534, 0.032017, 0.042364, 0.056825, 0.059222, 0.033407, 0.059222, 0.047319, 0.046336, 0.083462, 0.15008, 0.232838, 0.239899, 0.288399, 0.30533, 0.311707, 0.284882, 0.366687, 0.40511, 0.295083, 0.291804, 0.291804, 0.295083, 0.321458, 0.21291, 0.17593, 0.264545, 0.182256, 0.21291, 0.298791, 0.30533, 0.281712, 0.27150…	[111, 314, 318, 319, 320]	0			#VALUE!	#VALUE!
635	636	UPI000165E7DD status=activ	([0.36309, 0.40511, 0.30533, 0.36309, 0.40511, 0.311707, 0.356642, 0.346032, 0.339168, 0.335645, 0.370445, 0.40511, 0.414856, 0.418646, 0.41194, 0.328603, 0.332115, 0.268042, 0.25406, 0.239899, 0.380708, 0.243554, 0.179055, 0.158265, 0.144935, 0.147574, 0.229226, 0.142424, 0.161087, 0.182256, 0.209395, 0.132295, 0.129801, 0.167087, 0.170161, 0.144935, 0.137348, 0.129801, 0.182256, 0.10481, 0.1114…	[79, 80, 81]	0			#VALUE!	#VALUE!
636	637	UPI000165E7E4 status=activ	([0.335645, 0.239899, 0.232838, 0.295083, 0.324872, 0.25031, 0.278302, 0.318242, 0.308712, 0.324872, 0.243554, 0.271506, 0.268042, 0.271506, 0.36309, 0.281712, 0.275179, 0.370445, 0.384043, 0.377384, 0.298791, 0.275179, 0.352862, 0.301917, 0.25406, 0.25031, 0.243554, 0.25406, 0.275179, 0.318242, 0.264545, 0.359901, 0.359901, 0.278302, 0.21291, 0.196879, 0.209395, 0.209395, 0.225814, 0.232838, 0.3…	[57, 58, 147, 148, 149, 150, 484, 485]	0			#VALUE!	#VALUE!
637	638	UPI000165E7E5 status=activ	([0.823549, 0.685117, 0.728858, 0.690604, 0.724957, 0.741537, 0.657645, 0.671169, 0.648219, 0.545602, 0.534167, 0.585406, 0.5017, 0.472492, 0.472492, 0.384043, 0.41194, 0.332115, 0.335645, 0.352862, 0.384043, 0.377384, 0.450668, 0.408655, 0.458154, 0.366687, 0.339168, 0.408655, 0.408655, 0.36309, 0.458154, 0.476583, 0.380708, 0.384043, 0.408655, 0.380708, 0.422041, 0.440853, 0.521092, 0.433034, 0…	[0, 1, 2, 3, 4, 5, 6, 7, 8, 9, 10, 11, 12, 38, 53, 54, 55, 56, 57, 58, 59, 60, 61, 62, 63, 64, 65, 66, 67, 68, 69, 70, 71, 72, 73, 74, 75, 76, 77, 78, 79, 80, 81, 82, 83, 84, 85, 86, 87, 89]	(34	14	48)	34	34
638	639	UPI000165E7E6 status=activ	([0.00777, 0.014075, 0.023534, 0.015694, 0.017138, 0.01204, 0.017797, 0.013613, 0.017797, 0.023963, 0.024826, 0.034884, 0.067594, 0.0704, 0.038042, 0.020522, 0.028695, 0.06312, 0.06312, 0.111485, 0.194234, 0.118441, 0.055536, 0.028695, 0.056825, 0.078022, 0.161087, 0.158265, 0.173081, 0.118441, 0.092881, 0.06312, 0.060549, 0.059222, 0.102787, 0.170161, 0.264545, 0.308712, 0.281712, 0.18812, 0.127…	[]	0			#VALUE!	#VALUE!
639	640	UPI000165E7E7 status=activ	([0.440853, 0.461924, 0.291804, 0.321458, 0.346032, 0.216401, 0.139895, 0.086953, 0.086953, 0.067594, 0.045352, 0.064632, 0.043307, 0.021381, 0.013265, 0.014315, 0.016528, 0.009865, 0.006795, 0.007091, 0.004611, 0.004247, 0.003757, 0.005872, 0.004431, 0.003607, 0.003821, 0.005223, 0.007645, 0.007555, 0.009728, 0.016528, 0.01078, 0.009483, 0.009401, 0.011106, 0.013821, 0.013613, 0.026892, 0.066181…	[70, 71, 72, 74, 75, 282, 283, 284]	0			#VALUE!	#VALUE!
640	641	UPI000165E7EA status=activ	([0.023534, 0.042364, 0.030611, 0.049374, 0.088832, 0.081712, 0.118441, 0.092881, 0.116183, 0.090864, 0.090864, 0.071867, 0.038858, 0.076542, 0.125101, 0.155435, 0.164327, 0.098513, 0.096677, 0.170161, 0.167087, 0.167087, 0.106997, 0.173081, 0.170161, 0.15284, 0.132295, 0.120615, 0.17593, 0.173081, 0.158265, 0.129801, 0.196879, 0.301917, 0.194234, 0.11371, 0.11371, 0.106997, 0.161087, 0.102787, 0…	[137, 140, 150]	0			#VALUE!	#VALUE!
641	642	UPI000165E7EB status=activ	([0.356642, 0.26085, 0.301917, 0.339168, 0.288399, 0.225814, 0.271506, 0.295083, 0.321458, 0.370445, 0.324872, 0.359901, 0.352862, 0.30533, 0.225814, 0.200174, 0.134866, 0.196879, 0.278302, 0.281712, 0.264545, 0.278302, 0.36309, 0.301917, 0.321458, 0.295083, 0.370445, 0.36309, 0.335645, 0.311707, 0.206376, 0.275179, 0.268042, 0.206376, 0.206376, 0.291804, 0.311707, 0.31487, 0.236433, 0.236433, 0.…	[]	0			#VALUE!	#VALUE!
642	643	UPI000165E7EE status=activ	([0.018787, 0.01204, 0.009977, 0.017797, 0.029376, 0.019109, 0.013437, 0.010372, 0.014315, 0.010221, 0.011106, 0.013613, 0.011903, 0.020165, 0.032017, 0.024826, 0.044297, 0.046336, 0.046336, 0.046336, 0.038042, 0.064632, 0.118441, 0.173081, 0.161087, 0.086953, 0.17593, 0.281712, 0.278302, 0.278302, 0.321458, 0.268042, 0.232838, 0.247041, 0.25031, 0.247041, 0.25031, 0.271506, 0.164327, 0.167087, 0…	[124, 125]	0			#VALUE!	#VALUE!
643	644	UPI000165E7EF status=activ	([0.028695, 0.045352, 0.074921, 0.11371, 0.155435, 0.083462, 0.085092, 0.066181, 0.045352, 0.059222, 0.073402, 0.109221, 0.111485, 0.111485, 0.127496, 0.132295, 0.132295, 0.079919, 0.098513, 0.161087, 0.243554, 0.332115, 0.342579, 0.247041, 0.239899, 0.239899, 0.352862, 0.31487, 0.298791, 0.394753, 0.394753, 0.311707, 0.209395, 0.18812, 0.111485, 0.194234, 0.30533, 0.30533, 0.377384, 0.26085, 0.1…	[75, 118, 146, 148]	0			#VALUE!	#VALUE!
644	645	UPI000165E7F1 status=activ	([0.0198, 0.017447, 0.023963, 0.013437, 0.008409, 0.006039, 0.005932, 0.007091, 0.005503, 0.004135, 0.003405, 0.002727, 0.002662, 0.002035, 0.002078, 0.002349, 0.001434, 0.001408, 0.000854, 0.000477, 0.000743, 0.001267, 0.000854, 0.000447, 0.000575, 0.001048, 0.000945, 0.000747, 0.000421, 0.000468, 0.001048, 0.001103, 0.001155, 0.000687, 0.00103, 0.001061, 0.000906, 0.001434, 0.000936, 0.001103, …	[]	0			#VALUE!	#VALUE!
645	646	UPI000165E7F2 status=activ	([0.745909, 0.775545, 0.788093, 0.801317, 0.801317, 0.798249, 0.808535, 0.819762, 0.733139, 0.618285, 0.648219, 0.557691, 0.549308, 0.545602, 0.458154, 0.465241, 0.562014, 0.562014, 0.472492, 0.476583, 0.440853, 0.422041, 0.380708, 0.380708, 0.281712, 0.291804, 0.288399, 0.298791, 0.301917, 0.284882, 0.268042, 0.26085, 0.321458, 0.291804, 0.200174, 0.284882, 0.196879, 0.125101, 0.125101, 0.216401…	[0, 1, 2, 3, 4, 5, 6, 7, 8, 9, 10, 11, 12, 13, 16, 17]	(13	0	13)	13	13
646	647	UPI000165E7F4 status=activ	([0.05306, 0.090864, 0.158265, 0.191378, 0.243554, 0.275179, 0.31487, 0.236433, 0.271506, 0.321458, 0.308712, 0.377384, 0.278302, 0.349426, 0.291804, 0.25406, 0.229226, 0.295083, 0.295083, 0.31487, 0.436924, 0.454136, 0.359901, 0.328603, 0.346032, 0.349426, 0.291804, 0.206376, 0.298791, 0.298791, 0.194234, 0.225814, 0.222385, 0.308712, 0.298791, 0.298791, 0.40511, 0.339168, 0.264545, 0.243554, 0.…	[]	0			#VALUE!	#VALUE!
647	648	UPI000165E7F6 status=activ	([0.06312, 0.034884, 0.073402, 0.098513, 0.125101, 0.15008, 0.142424, 0.137348, 0.090864, 0.106997, 0.125101, 0.158265, 0.139895, 0.083462, 0.058088, 0.059222, 0.042364, 0.042364, 0.081712, 0.049374, 0.024826, 0.024393, 0.046336, 0.038858, 0.03976, 0.022667, 0.025316, 0.032677, 0.042364, 0.074921, 0.044297, 0.049374, 0.038042, 0.03976, 0.071867, 0.10481, 0.096677, 0.116183, 0.203355, 0.18812, 0.2…	[131, 134]	0			#VALUE!	#VALUE!
648	649	UPI000165E7F7 status=activ	([0.056825, 0.085092, 0.122885, 0.096677, 0.069024, 0.092881, 0.147574, 0.144935, 0.125101, 0.083462, 0.088832, 0.116183, 0.120615, 0.125101, 0.196879, 0.196879, 0.206376, 0.219301, 0.147574, 0.222385, 0.209395, 0.216401, 0.232838, 0.173081, 0.232838, 0.278302, 0.291804, 0.232838, 0.264545, 0.324872, 0.4292, 0.390993, 0.380708, 0.384043, 0.384043, 0.384043, 0.380708, 0.468512, 0.4292, 0.51388, 0.…	[39, 46, 48, 49, 50, 51, 52, 53, 54, 55, 62, 63, 64, 65, 66, 81, 91, 92, 107, 108, 144, 151, 153, 154, 155, 156, 157, 216, 217, 218, 220]	(7	2	9)	7	7
649	650	UPI000165E812 status=activ	([0.098513, 0.142424, 0.179055, 0.21291, 0.25406, 0.284882, 0.15008, 0.179055, 0.209395, 0.129801, 0.081712, 0.058088, 0.030611, 0.079919, 0.040537, 0.019401, 0.018415, 0.013821, 0.008624, 0.005623, 0.003997, 0.005249, 0.003757, 0.002705, 0.001936, 0.001855, 0.001872, 0.001936, 0.001383, 0.001481, 0.002349, 0.002366, 0.003298, 0.004513, 0.004414, 0.004208, 0.005872, 0.009728, 0.00777, 0.011669, 0…	[]	0			#VALUE!	#VALUE!
650	651	UPI000165E814 status=activ	([0.020522, 0.01078, 0.008409, 0.006795, 0.008723, 0.007259, 0.007031, 0.006142, 0.006567, 0.006988, 0.006194, 0.007259, 0.007091, 0.00515, 0.00777, 0.010372, 0.009483, 0.006619, 0.007177, 0.010672, 0.010509, 0.018106, 0.042364, 0.074921, 0.129801, 0.074921, 0.129801, 0.194234, 0.173081, 0.236433, 0.167087, 0.15284, 0.078022, 0.042364, 0.074921, 0.0704, 0.041405, 0.094817, 0.155435, 0.132295, 0.0…	[]	0			#VALUE!	#VALUE!
[truncated: 3,135 more rows]

## Sheet: dat2
	num	OS	kappa	omega	Fdp	f+	f-	Fexp	delta	mw	phosites
53	54	UPI00003D95E7 status=activ	0.249381	0.053565	0.710843	0.192771	0.156627	0.361446	0.0801786	9275	[3, 20, 23, 46, 48, 54, 81]	2
[truncated: 3,784 more rows]
