# Supplementary material for: Biomolecular condensates as stress sensors and modulators of bacterial signaling
Source: PLoS Pathog. 2024 Aug 15;20(8):e1012413. doi: 10.1371/journal.ppat.1012413 (PMC11326607; doi:10.1371/journal.ppat.1012413)
Supplement: S1 Files — They can also be downloaded from a Github repository (https://github.com/saurabhLabNYU/BacterialIDPAnalysis). (ZIP) [file ppat.1012413.s003.zip › DataAnalysis/Analyzed proteomes/Anaplasma phagocytophilium uniprotkb_proteome_UP000033441_2023_10_30.fasta.xlsx]

## Sheet: IDO>30
	num	OS	iupred	res	startend	dl	length
719	720	A0A0F3N8D4|A0A0F3N8D4_ANAPH Type IV secretion system VirB6 family domain protein OS=Anaplasma phagocytophilum str. ApMUC09	([0.741537, 0.733139, 0.771762, 0.837511, 0.859585, 0.876521, 0.81615, 0.798249, 0.779859, 0.788093, 0.771762, 0.767246, 0.728858, 0.823549, 0.805026, 0.849326, 0.83125, 0.865454, 0.779859, 0.784345, 0.694846, 0.632174, 0.575842, 0.608892, 0.56648, 0.472492, 0.472492, 0.509769, 0.509769, 0.505461, 0.525368, 0.476583, 0.521092, 0.541878, 0.538167, 0.494003, 0.509769, 0.534167, 0.534167, 0.59508, 0…	[0, 1, 2, 3, 4, 5, 6, 7, 8, 9, 10, 11, 12, 13, 14, 15, 16, 17, 18, 19, 20, 21, 22, 23, 24, 27, 28, 29, 30, 32, 33, 34, 36, 37, 38, 39, 40, 41, 42, 43, 44, 45, 46, 47, 48, 49, 50, 51, 52, 53, 54, 55, 57, 58, 60, 63, 64, 65, 66, 67, 68, 69, 70, 71, 72, 73, 74, 75, 76, 77, 78, 79, 80, 81, 82, 83, 84, 85, 86, 87, 88, 89, 90, 91, 92, 93, 94, 95, 96, 97, 98, 99, 100, 101, 102, 103, 104, 105, 106, 107, …	(631, 55, 686)	631	2
1543	1544	A0A0F3ND00|A0A0F3ND00_ANAPH Ankyrin repeat family protein OS=Anaplasma phagocytophilum str. ApMUC09	([0.414856, 0.308712, 0.243554, 0.30533, 0.328603, 0.374039, 0.390993, 0.40511, 0.384043, 0.394753, 0.408655, 0.436924, 0.335645, 0.335645, 0.31487, 0.216401, 0.17593, 0.142424, 0.134866, 0.088832, 0.076542, 0.098513, 0.125101, 0.191378, 0.111485, 0.139895, 0.109221, 0.076542, 0.048328, 0.059222, 0.069024, 0.059222, 0.060549, 0.060549, 0.059222, 0.111485, 0.155435, 0.118441, 0.088832, 0.144935, 0…	[70, 71, 72, 174, 175, 176, 188, 219, 220, 221, 222, 223, 225, 226, 227, 228, 229, 230, 231, 232, 264, 265, 271, 272, 273, 274, 275, 277, 278, 279, 280, 281, 282, 334, 335, 347, 348, 371, 372, 373, 374, 375, 376, 409, 410, 411, 412, 413, 414, 415, 416, 417, 418, 419, 420, 421, 422, 423, 424, 425, 426, 427, 428, 429, 430, 431, 432, 436, 619, 622, 629, 630, 631, 633, 634, 637, 663, 687, 688, 689, 6…	(614, 455, 1069)	614	2
888	889	A0A0F3N982|A0A0F3N982_ANAPH Type IV secretion system VirB6 family domain protein OS=Anaplasma phagocytophilum str. ApMUC09	([0.741537, 0.653063, 0.570702, 0.604312, 0.59014, 0.613573, 0.666105, 0.716283, 0.728858, 0.671169, 0.707965, 0.733139, 0.76285, 0.699094, 0.728858, 0.685117, 0.741537, 0.745909, 0.775545, 0.724957, 0.671169, 0.666105, 0.750527, 0.784345, 0.720929, 0.775545, 0.754692, 0.733139, 0.680603, 0.685117, 0.728858, 0.754692, 0.754692, 0.775545, 0.812494, 0.795062, 0.750527, 0.750527, 0.805026, 0.750527,…	[0, 1, 2, 3, 4, 5, 6, 7, 8, 9, 10, 11, 12, 13, 14, 15, 16, 17, 18, 19, 20, 21, 22, 23, 24, 25, 26, 27, 28, 29, 30, 31, 32, 33, 34, 35, 36, 37, 38, 39, 40, 41, 42, 43, 44, 45, 46, 47, 48, 49, 50, 51, 52, 53, 54, 55, 56, 57, 58, 59, 60, 61, 62, 63, 64, 65, 66, 67, 68, 69, 70, 71, 72, 73, 74, 75, 76, 77, 78, 79, 80, 81, 82, 83, 84, 85, 86, 87, 88, 89, 90, 91, 92, 93, 94, 95, 96, 97, 98, 99, 100, 101…	(608, 0, 608)	608	2
649	650	A0A0F3N807|A0A0F3N807_ANAPH Type IV secretion system VirB6 family domain protein (Fragment) OS=Anaplasma phagocytophilum str. ApMUC09	([0.812494, 0.827927, 0.808535, 0.849326, 0.795062, 0.801317, 0.791621, 0.784345, 0.795062, 0.81615, 0.808535, 0.754692, 0.798249, 0.779859, 0.76285, 0.712013, 0.712013, 0.754692, 0.784345, 0.784345, 0.801317, 0.837511, 0.819762, 0.784345, 0.779859, 0.827927, 0.779859, 0.812494, 0.767246, 0.808535, 0.745909, 0.694846, 0.771762, 0.771762, 0.76285, 0.767246, 0.788093, 0.788093, 0.823549, 0.784345, …	[0, 1, 2, 3, 4, 5, 6, 7, 8, 9, 10, 11, 12, 13, 14, 15, 16, 17, 18, 19, 20, 21, 22, 23, 24, 25, 26, 27, 28, 29, 30, 31, 32, 33, 34, 35, 36, 37, 38, 39, 40, 41, 42, 43, 44, 45, 46, 47, 48, 49, 50, 51, 52, 53, 54, 55, 56, 57, 58, 59, 60, 61, 62, 63, 64, 65, 66, 67, 68, 69, 70, 71, 72, 73, 74, 75, 76, 77, 78, 79, 80, 81, 82, 83, 84, 85, 86, 87, 88, 89, 90, 91, 92, 93, 94, 95, 96, 97, 98, 99, 100, 101…	(595, 0, 595)	595	2
385	386	A0A0F3N6B6|A0A0F3N6B6_ANAPH Type IV secretion system VirB6 family domain protein OS=Anaplasma phagocytophilum str. ApMUC09	([0.741537, 0.653063, 0.570702, 0.604312, 0.59014, 0.613573, 0.666105, 0.716283, 0.728858, 0.671169, 0.707965, 0.733139, 0.76285, 0.699094, 0.728858, 0.685117, 0.741537, 0.745909, 0.775545, 0.724957, 0.671169, 0.666105, 0.750527, 0.784345, 0.720929, 0.775545, 0.754692, 0.733139, 0.680603, 0.685117, 0.728858, 0.754692, 0.754692, 0.775545, 0.812494, 0.795062, 0.750527, 0.750527, 0.805026, 0.750527,…	[0, 1, 2, 3, 4, 5, 6, 7, 8, 9, 10, 11, 12, 13, 14, 15, 16, 17, 18, 19, 20, 21, 22, 23, 24, 25, 26, 27, 28, 29, 30, 31, 32, 33, 34, 35, 36, 37, 38, 39, 40, 41, 42, 43, 44, 45, 46, 47, 48, 49, 50, 51, 52, 53, 54, 55, 56, 57, 58, 59, 60, 61, 62, 63, 64, 65, 66, 67, 68, 69, 70, 71, 72, 73, 74, 75, 76, 77, 78, 79, 80, 81, 82, 83, 84, 85, 86, 87, 88, 89, 90, 91, 92, 93, 94, 95, 96, 97, 98, 99, 100, 101…	(550, 0, 550)	550	2
367	368	A0A0F3NE34|A0A0F3NE34_ANAPH TrbL/VirB6 plasmid conjugal transfer family protein OS=Anaplasma phagocytophilum str. ApMUC09	([0.019401, 0.030003, 0.020522, 0.015694, 0.014315, 0.011669, 0.015344, 0.012727, 0.010672, 0.008895, 0.009401, 0.008075, 0.009977, 0.010221, 0.010372, 0.019109, 0.020165, 0.014783, 0.017797, 0.010372, 0.020165, 0.032017, 0.020522, 0.023087, 0.036378, 0.043307, 0.076542, 0.083462, 0.0704, 0.120615, 0.196879, 0.225814, 0.311707, 0.324872, 0.321458, 0.291804, 0.222385, 0.203355, 0.232838, 0.134866,…	[66, 69, 112, 113, 114, 115, 116, 117, 118, 119, 165, 198, 199, 200, 201, 202, 203, 204, 214, 610, 612, 613, 614, 615, 616, 617, 618, 619, 620, 622, 918, 945, 946, 947, 948, 949, 950, 951, 952, 953, 954, 955, 956, 957, 958, 959, 960, 961, 962, 963, 964, 965, 966, 967, 968, 969, 970, 971, 972, 973, 974, 975, 976, 977, 978, 1000, 1001, 1002, 1003, 1004, 1005, 1006, 1007, 1008, 1009, 1010, 1011, 101…	(499, 95, 594)	499	2
232	233	A0A0F3N908|A0A0F3N908_ANAPH ABC transporter family protein OS=Anaplasma phagocytophilum str. ApMUC09	([0.066181, 0.064632, 0.042364, 0.024393, 0.035586, 0.026892, 0.037156, 0.038042, 0.024826, 0.018415, 0.019401, 0.015078, 0.014783, 0.014075, 0.027463, 0.026338, 0.026338, 0.021816, 0.034068, 0.06312, 0.031287, 0.032017, 0.032017, 0.050641, 0.092881, 0.048328, 0.043307, 0.032677, 0.040537, 0.081712, 0.116183, 0.079919, 0.11371, 0.129801, 0.064632, 0.069024, 0.05306, 0.048328, 0.032017, 0.034884, …	[312, 313, 314, 315, 316, 317, 318, 319, 320, 321, 322, 323, 324, 325, 326, 327, 328, 329, 330, 331, 332, 333, 334, 335, 336, 337, 338, 339, 340, 341, 342, 343, 344, 345, 346, 347, 348, 349, 350, 351, 352, 353, 354, 355, 356, 357, 358, 359, 360, 361, 362, 363, 364, 365, 366, 367, 368, 369, 370, 371, 372, 373, 374, 375, 376, 377, 378, 379, 380, 381, 382, 383, 384, 385, 386, 387, 388, 389, 390, 391…	(439, 0, 439)	439	2
551	552	A0A0F3N7L1|A0A0F3N7L1_ANAPH Type IV secretion system, VirB6 family domain protein OS=Anaplasma phagocytophilum str. ApMUC09	([0.5017, 0.575842, 0.63748, 0.562014, 0.497853, 0.521092, 0.549308, 0.545602, 0.51388, 0.51388, 0.51388, 0.549308, 0.671169, 0.608892, 0.642678, 0.699094, 0.720929, 0.771762, 0.699094, 0.680603, 0.59917, 0.618285, 0.56648, 0.570702, 0.657645, 0.728858, 0.675549, 0.699094, 0.767246, 0.808535, 0.834292, 0.865454, 0.852992, 0.76285, 0.798249, 0.834292, 0.837511, 0.823549, 0.834292, 0.859585, 0.8740…	[0, 1, 2, 3, 5, 6, 7, 8, 9, 10, 11, 12, 13, 14, 15, 16, 17, 18, 19, 20, 21, 22, 23, 24, 25, 26, 27, 28, 29, 30, 31, 32, 33, 34, 35, 36, 37, 38, 39, 40, 41, 42, 43, 44, 45, 46, 47, 48, 49, 50, 51, 52, 53, 54, 55, 56, 57, 58, 59, 60, 61, 62, 63, 64, 65, 66, 67, 68, 69, 70, 71, 72, 73, 74, 75, 76, 77, 78, 79, 80, 81, 82, 83, 84, 85, 86, 87, 88, 89, 90, 91, 92, 93, 94, 95, 96, 97, 98, 99, 100, 101, 1…	(378, 4, 382)	378	2
399	400	A0A0F3N6H4|A0A0F3N6H4_ANAPH Uncharacterized protein OS=Anaplasma phagocytophilum str. ApMUC09	([0.784345, 0.613573, 0.468512, 0.359901, 0.380708, 0.444081, 0.458154, 0.468512, 0.521092, 0.440853, 0.450668, 0.490133, 0.494003, 0.41194, 0.414856, 0.433034, 0.450668, 0.36309, 0.284882, 0.206376, 0.134866, 0.15008, 0.18812, 0.196879, 0.219301, 0.219301, 0.203355, 0.206376, 0.206376, 0.194234, 0.243554, 0.257454, 0.257454, 0.229226, 0.229226, 0.239899, 0.222385, 0.182256, 0.268042, 0.257454, 0…	[0, 1, 8, 77, 78, 159, 161, 184, 186, 187, 189, 193, 194, 195, 196, 197, 198, 380, 381, 382, 383, 393, 394, 434, 473, 485, 486, 487, 490, 509, 510, 511, 512, 513, 514, 515, 516, 517, 518, 519, 520, 521, 522, 523, 524, 525, 526, 527, 528, 529, 530, 531, 532, 533, 534, 535, 536, 537, 538, 539, 540, 541, 542, 543, 544, 545, 546, 547, 548, 549, 550, 551, 552, 553, 554, 555, 556, 557, 558, 559, 560, 5…	(251, 29, 280)	251	2
799	800	A0A0F3N8R1|A0A0F3N8R1_ANAPH Uncharacterized protein OS=Anaplasma phagocytophilum str. ApMUC09	([0.291804, 0.125101, 0.182256, 0.225814, 0.209395, 0.132295, 0.15284, 0.086953, 0.10481, 0.079919, 0.102787, 0.137348, 0.076542, 0.051831, 0.026892, 0.03976, 0.021816, 0.036378, 0.021816, 0.013016, 0.013437, 0.017447, 0.043307, 0.041405, 0.042364, 0.028695, 0.042364, 0.024393, 0.023534, 0.014315, 0.023087, 0.021816, 0.017138, 0.022306, 0.041405, 0.074921, 0.049374, 0.044297, 0.044297, 0.078022, …	[268, 269, 273, 274, 275, 276, 277, 278, 279, 280, 281, 282, 283, 284, 285, 286, 287, 288, 289, 290, 291, 292, 293, 294, 295, 296, 299, 300, 301, 302, 303, 304, 305, 306, 307, 308, 309, 310, 311, 312, 313, 314, 315, 316, 317, 318, 319, 320, 321, 322, 323, 324, 325, 326, 327, 329, 330, 331, 332, 333, 334, 335, 336, 337, 338, 339, 340, 341, 342, 343, 344, 345, 346, 347, 348, 349, 350, 351, 352, 353…	(224, 55, 279)	224	2
1477	1478	A0A0F3NBU9|A0A0F3NBU9_ANAPH Uncharacterized protein OS=Anaplasma phagocytophilum str. ApMUC09	([0.874069, 0.808535, 0.808535, 0.812494, 0.741537, 0.671169, 0.680603, 0.724957, 0.741537, 0.759478, 0.712013, 0.716283, 0.707965, 0.716283, 0.728858, 0.741537, 0.690604, 0.724957, 0.724957, 0.604312, 0.570702, 0.557691, 0.59014, 0.59508, 0.58069, 0.648219, 0.716283, 0.720929, 0.699094, 0.703578, 0.675549, 0.733139, 0.741537, 0.779859, 0.73685, 0.73685, 0.767246, 0.808535, 0.798249, 0.798249, 0.…	[0, 1, 2, 3, 4, 5, 6, 7, 8, 9, 10, 11, 12, 13, 14, 15, 16, 17, 18, 19, 20, 21, 22, 23, 24, 25, 26, 27, 28, 29, 30, 31, 32, 33, 34, 35, 36, 37, 38, 39, 40, 41, 42, 43, 44, 45, 46, 47, 48, 49, 50, 51, 52, 53, 54, 55, 56, 57, 58, 59, 60, 61, 62, 63, 64, 65, 66, 67, 68, 69, 70, 71, 72, 73, 74, 75, 76, 77, 78, 79, 80, 81, 82, 83, 84, 85, 86, 87, 88, 89, 90, 91, 92, 93, 94, 95, 96, 97, 98, 99, 100, 101…	(211, 0, 211)	211	2
1085	1086	A0A0F3N9Z3|A0A0F3N9Z3_ANAPH Type IV secretion system VirB6 family domain protein OS=Anaplasma phagocytophilum str. ApMUC09	([0.865454, 0.874069, 0.894241, 0.879233, 0.894241, 0.852992, 0.83125, 0.84206, 0.750527, 0.76285, 0.754692, 0.795062, 0.791621, 0.849326, 0.750527, 0.767246, 0.750527, 0.745909, 0.703578, 0.733139, 0.657645, 0.63748, 0.675549, 0.675549, 0.712013, 0.73685, 0.798249, 0.823549, 0.834292, 0.885302, 0.885302, 0.903857, 0.894241, 0.874069, 0.894241, 0.938133, 0.950334, 0.921076, 0.919029, 0.947281, 0.…	[0, 1, 2, 3, 4, 5, 6, 7, 8, 9, 10, 11, 12, 13, 14, 15, 16, 17, 18, 19, 20, 21, 22, 23, 24, 25, 26, 27, 28, 29, 30, 31, 32, 33, 34, 35, 36, 37, 38, 39, 40, 41, 42, 43, 44, 45, 46, 47, 48, 49, 50, 51, 52, 53, 54, 55, 56, 57, 58, 59, 60, 61, 62, 63, 64, 65, 66, 67, 68, 69, 70, 71, 72, 73, 74, 75, 76, 77, 78, 79, 80, 81, 82, 83, 84, 85, 86, 87, 88, 89, 90, 91, 92, 93, 94, 95, 96, 97, 98, 99, 100, 101…	(202, 0, 202)	202	2
754	755	A0A0F3N8I2|A0A0F3N8I2_ANAPH Putative hGE-14 protein OS=Anaplasma phagocytophilum str. ApMUC09	([0.31487, 0.281712, 0.30533, 0.332115, 0.232838, 0.219301, 0.147574, 0.170161, 0.194234, 0.144935, 0.164327, 0.194234, 0.200174, 0.222385, 0.120615, 0.118441, 0.191378, 0.301917, 0.21291, 0.137348, 0.116183, 0.118441, 0.088832, 0.094817, 0.094817, 0.155435, 0.118441, 0.155435, 0.155435, 0.094817, 0.158265, 0.179055, 0.096677, 0.055536, 0.047319, 0.056825, 0.034068, 0.033407, 0.038858, 0.031287, …	[415, 416, 417, 418, 419, 420, 421, 422, 423, 424, 425, 426, 427, 428, 429, 430, 431, 432, 433, 434, 435, 436, 437, 438, 439, 440, 441, 442, 443, 444, 445, 446, 447, 448, 449, 450, 451, 452, 453, 454, 455, 456, 457, 458, 459, 460, 461, 462, 463, 464, 465, 466, 467, 468, 469, 470, 471, 472, 473, 474, 475, 476, 477, 478, 479, 480, 481, 482, 483, 484, 485, 486, 487, 488, 489, 490, 491, 492, 493, 494…	(180, 0, 180)	180	2
1043	1044	A0A0F3N9T8|A0A0F3N9T8_ANAPH Ankyrin repeat family protein OS=Anaplasma phagocytophilum str. ApMUC09	([0.59014, 0.444081, 0.42561, 0.346032, 0.384043, 0.377384, 0.311707, 0.25406, 0.284882, 0.30533, 0.335645, 0.288399, 0.370445, 0.366687, 0.26085, 0.25406, 0.209395, 0.216401, 0.15284, 0.167087, 0.164327, 0.122885, 0.18812, 0.209395, 0.291804, 0.281712, 0.232838, 0.311707, 0.387226, 0.418646, 0.36309, 0.36309, 0.440853, 0.447574, 0.444081, 0.549308, 0.541878, 0.490133, 0.418646, 0.51388, 0.418646…	[0, 35, 36, 39, 47, 48, 83, 89, 90, 92, 106, 108, 109, 110, 111, 182, 217, 218, 219, 220, 221, 222, 223, 224, 225, 338, 349, 350, 351, 352, 353, 415, 416, 418, 419, 426, 427, 428, 429, 430, 431, 432, 433, 458, 459, 460, 462, 468, 469, 470, 471, 472, 473, 474, 484, 485, 486, 487, 488, 489, 490, 491, 492, 496, 497, 498, 499, 500, 501, 502, 503, 504, 514, 527, 528, 539, 540, 541, 542, 545, 557, 558,…	(177, 249, 426)	177	2
749	750	A0A0F3N8H5|A0A0F3N8H5_ANAPH Type IV secretory system Conjugative DNA transfer family protein OS=Anaplasma phagocytophilum str. ApMUC09	([0.216401, 0.281712, 0.21291, 0.158265, 0.200174, 0.239899, 0.21291, 0.247041, 0.271506, 0.30533, 0.335645, 0.308712, 0.275179, 0.247041, 0.232838, 0.142424, 0.120615, 0.120615, 0.081712, 0.048328, 0.102787, 0.106997, 0.056825, 0.086953, 0.125101, 0.120615, 0.066181, 0.088832, 0.102787, 0.067594, 0.051831, 0.028107, 0.032677, 0.056825, 0.056825, 0.042364, 0.059222, 0.034884, 0.032017, 0.051831, …	[297, 298, 299, 300, 301, 302, 303, 304, 305, 306, 307, 308, 309, 310, 311, 312, 313, 314, 315, 316, 317, 318, 319, 320, 321, 322, 323, 324, 325, 326, 327, 328, 329, 330, 331, 332, 333, 334, 335, 336, 337, 338, 339, 340, 341, 342, 343, 344, 345, 346, 347, 348, 349, 350, 351, 352, 353, 354, 355, 356, 357, 358, 359, 360, 361, 362, 363, 364, 365, 366, 367, 368, 369, 370, 371, 372, 373, 374, 375, 376…	(172, 0, 172)	172	2
1065	1066	A0A0F3N9W6|A0A0F3N9W6_ANAPH Uncharacterized protein OS=Anaplasma phagocytophilum str. ApMUC09	([0.200174, 0.264545, 0.21291, 0.216401, 0.216401, 0.25406, 0.194234, 0.167087, 0.194234, 0.222385, 0.182256, 0.216401, 0.26085, 0.374039, 0.339168, 0.339168, 0.436924, 0.525368, 0.525368, 0.521092, 0.490133, 0.490133, 0.483068, 0.553315, 0.59014, 0.642678, 0.549308, 0.562014, 0.63748, 0.642678, 0.648219, 0.741537, 0.745909, 0.666105, 0.5017, 0.545602, 0.538167, 0.447574, 0.408655, 0.401658, 0.39…	[17, 18, 19, 23, 24, 25, 26, 27, 28, 29, 30, 31, 32, 33, 34, 35, 36, 55, 58, 59, 60, 61, 62, 63, 65, 66, 67, 68, 69, 70, 71, 72, 73, 111, 112, 113, 114, 115, 116, 117, 118, 119, 120, 121, 122, 123, 124, 125, 126, 127, 128, 129, 130, 131, 152, 153, 155, 156, 157, 159, 169, 170, 171, 175, 176, 177, 179, 180, 181, 182, 183, 184, 185, 186, 187, 188, 204, 205, 206, 207, 208, 209, 210, 211, 212, 213, 2…	(170, 76, 246)	170	2
462	463	A0A0F3N749|A0A0F3N749_ANAPH Uncharacterized protein OS=Anaplasma phagocytophilum str. ApMUC09	([0.977651, 0.98442, 0.979741, 0.979242, 0.962114, 0.96342, 0.956248, 0.96342, 0.969315, 0.969315, 0.967676, 0.974374, 0.970265, 0.970265, 0.94331, 0.938133, 0.901269, 0.885302, 0.879233, 0.889439, 0.882776, 0.874069, 0.84206, 0.849326, 0.837511, 0.88723, 0.876521, 0.891961, 0.874069, 0.823549, 0.827927, 0.846163, 0.823549, 0.856457, 0.865454, 0.901269, 0.899122, 0.915074, 0.934618, 0.932927, 0.9…	[0, 1, 2, 3, 4, 5, 6, 7, 8, 9, 10, 11, 12, 13, 14, 15, 16, 17, 18, 19, 20, 21, 22, 23, 24, 25, 26, 27, 28, 29, 30, 31, 32, 33, 34, 35, 36, 37, 38, 39, 40, 41, 42, 43, 44, 45, 46, 47, 48, 49, 50, 51, 52, 53, 54, 55, 56, 57, 58, 59, 60, 61, 62, 63, 64, 65, 66, 67, 68, 69, 70, 71, 72, 73, 74, 75, 76, 77, 78, 79, 80, 81, 82, 83, 84, 85, 86, 87, 88, 89, 90, 91, 92, 93, 94, 95, 96, 97, 98, 99, 100, 101…	(168, 0, 168)	168	2
1044	1045	A0A0F3N9T9|A0A0F3N9T9_ANAPH FtsK/SpoIIIE family protein OS=Anaplasma phagocytophilum str. ApMUC09	([0.035586, 0.056825, 0.033407, 0.049374, 0.027463, 0.043307, 0.034884, 0.059222, 0.049374, 0.032017, 0.021816, 0.022306, 0.038858, 0.026892, 0.017447, 0.014315, 0.014315, 0.014783, 0.010131, 0.014783, 0.026892, 0.017138, 0.017447, 0.018415, 0.018415, 0.023087, 0.021816, 0.026892, 0.023087, 0.033407, 0.038858, 0.074921, 0.100716, 0.106997, 0.182256, 0.257454, 0.335645, 0.349426, 0.370445, 0.45066…	[44, 45, 46, 47, 51, 61, 62, 64, 65, 66, 68, 69, 70, 71, 72, 73, 74, 75, 76, 77, 78, 79, 80, 83, 84, 94, 95, 96, 97, 98, 99, 100, 103, 122, 123, 124, 125, 126, 127, 128, 129, 130, 131, 132, 133, 134, 135, 136, 137, 138, 139, 140, 141, 142, 143, 144, 145, 146, 147, 148, 149, 150, 151, 152, 153, 154, 155, 156, 157, 158, 159, 160, 161, 162, 163, 164, 165, 166, 167, 168, 169, 170, 171, 172, 173, 174,…	(168, 33, 201)	168	2
823	824	A0A0F3N8V3|A0A0F3N8V3_ANAPH Type IV secretion system VirB6 family domain protein OS=Anaplasma phagocytophilum str. ApMUC09	([0.865454, 0.874069, 0.894241, 0.879233, 0.894241, 0.852992, 0.83125, 0.84206, 0.750527, 0.76285, 0.754692, 0.795062, 0.791621, 0.849326, 0.750527, 0.767246, 0.750527, 0.745909, 0.703578, 0.733139, 0.657645, 0.63748, 0.675549, 0.675549, 0.712013, 0.73685, 0.798249, 0.823549, 0.834292, 0.885302, 0.885302, 0.903857, 0.894241, 0.874069, 0.894241, 0.938133, 0.950334, 0.921076, 0.919029, 0.947281, 0.…	[0, 1, 2, 3, 4, 5, 6, 7, 8, 9, 10, 11, 12, 13, 14, 15, 16, 17, 18, 19, 20, 21, 22, 23, 24, 25, 26, 27, 28, 29, 30, 31, 32, 33, 34, 35, 36, 37, 38, 39, 40, 41, 42, 43, 44, 45, 46, 47, 48, 49, 50, 51, 52, 53, 54, 55, 56, 57, 58, 59, 60, 61, 62, 63, 64, 65, 66, 67, 68, 69, 70, 71, 72, 73, 74, 75, 76, 77, 78, 79, 80, 81, 82, 83, 84, 85, 86, 87, 88, 89, 90, 91, 92, 93, 94, 95, 96, 97, 98, 99, 100, 101…	(163, 0, 163)	163	2
1568	1569	A0A0F3NDC2|A0A0F3NDC2_ANAPH Uncharacterized protein OS=Anaplasma phagocytophilum str. ApMUC09	([0.779859, 0.808535, 0.784345, 0.795062, 0.728858, 0.608892, 0.553315, 0.613573, 0.648219, 0.661982, 0.685117, 0.694846, 0.63748, 0.562014, 0.557691, 0.521092, 0.505461, 0.5017, 0.5017, 0.608892, 0.608892, 0.570702, 0.553315, 0.58069, 0.553315, 0.618285, 0.699094, 0.754692, 0.720929, 0.707965, 0.703578, 0.671169, 0.671169, 0.788093, 0.823549, 0.819762, 0.876521, 0.862302, 0.862302, 0.862302, 0.7…	[0, 1, 2, 3, 4, 5, 6, 7, 8, 9, 10, 11, 12, 13, 14, 15, 16, 17, 18, 19, 20, 21, 22, 23, 24, 25, 26, 27, 28, 29, 30, 31, 32, 33, 34, 35, 36, 37, 38, 39, 40, 41, 42, 43, 44, 45, 46, 47, 48, 49, 50, 51, 52, 53, 54, 55, 56, 57, 58, 59, 60, 61, 62, 63, 64, 65, 66, 67, 68, 69, 70, 71, 72, 73, 74, 75, 76, 77, 78, 79, 80, 81, 82, 83, 84, 85, 86, 87, 88, 89, 90, 91, 92, 93, 94, 95, 96, 97, 98, 99, 100, 101…	(134, 0, 134)	134	2
1594	1595	A0A0F3NDV4|A0A0F3NDV4_ANAPH Metallothionein family protein OS=Anaplasma phagocytophilum str. ApMUC09	([0.011106, 0.00962, 0.013613, 0.010221, 0.014075, 0.009401, 0.008156, 0.010672, 0.009865, 0.008895, 0.007315, 0.006194, 0.005011, 0.003924, 0.005011, 0.004483, 0.006482, 0.006482, 0.006894, 0.009294, 0.009483, 0.008624, 0.008075, 0.008156, 0.007422, 0.006142, 0.006795, 0.008895, 0.006894, 0.006988, 0.007315, 0.008075, 0.009015, 0.009096, 0.009096, 0.009187, 0.010372, 0.007877, 0.008002, 0.009977…	[91, 93, 94, 95, 96, 97, 98, 99, 100, 101, 102, 103, 104, 105, 106, 107, 108, 109, 110, 111, 112, 113, 114, 115, 116, 117, 118, 119, 138, 141, 143, 144, 145, 146, 147, 148, 149, 171, 172, 176, 178, 179, 180, 181, 182, 183, 184, 185, 186, 187, 188, 189, 190, 191, 192, 193, 194, 195, 196, 197, 198, 199, 200, 201, 202, 203, 204, 205, 206, 207, 208, 209, 210, 211, 212, 213, 214, 216, 217, 218, 234, 2…	(125, 366, 491)	125	2
1470	1471	A0A0F3NBT3|A0A0F3NBT3_ANAPH Uncharacterized protein OS=Anaplasma phagocytophilum str. ApMUC09	([0.007645, 0.011342, 0.008895, 0.013821, 0.010926, 0.016826, 0.015078, 0.012491, 0.010672, 0.014783, 0.013821, 0.011106, 0.015694, 0.017138, 0.015694, 0.026892, 0.050641, 0.048328, 0.047319, 0.046336, 0.044297, 0.079919, 0.078022, 0.071867, 0.03976, 0.073402, 0.038042, 0.056825, 0.10481, 0.182256, 0.164327, 0.219301, 0.209395, 0.216401, 0.25031, 0.332115, 0.311707, 0.264545, 0.278302, 0.271506, …	[47, 48, 49, 50, 51, 53, 54, 55, 56, 57, 58, 59, 60, 61, 62, 63, 64, 65, 66, 67, 68, 69, 70, 71, 72, 73, 74, 75, 76, 77, 78, 79, 80, 81, 82, 83, 84, 85, 86, 87, 88, 89, 90, 91, 92, 93, 94, 95, 96, 97, 98, 99, 100, 101, 102, 103, 104, 105, 106, 107, 108, 109, 110, 111, 112, 113, 114, 115, 116, 117, 118, 119, 120, 121, 122, 123, 124, 125, 126, 127, 128, 129, 130, 131, 132, 133, 134, 135, 136, 137, …	(122, 5, 127)	122	2
709	710	A0A0F3N8B9|A0A0F3N8B9_ANAPH Peptidase MA superfamily protein OS=Anaplasma phagocytophilum str. ApMUC09	([0.349426, 0.414856, 0.450668, 0.480142, 0.505461, 0.534167, 0.486429, 0.433034, 0.454136, 0.476583, 0.525368, 0.562014, 0.59014, 0.59508, 0.56648, 0.685117, 0.618285, 0.703578, 0.724957, 0.775545, 0.849326, 0.827927, 0.73685, 0.750527, 0.754692, 0.666105, 0.59917, 0.575842, 0.680603, 0.690604, 0.694846, 0.58069, 0.557691, 0.557691, 0.570702, 0.534167, 0.545602, 0.626927, 0.648219, 0.661982, 0.6…	[4, 5, 10, 11, 12, 13, 14, 15, 16, 17, 18, 19, 20, 21, 22, 23, 24, 25, 26, 27, 28, 29, 30, 31, 32, 33, 34, 35, 36, 37, 38, 39, 40, 41, 42, 43, 44, 45, 46, 47, 48, 49, 50, 51, 52, 53, 54, 55, 56, 57, 58, 59, 60, 61, 62, 63, 64, 65, 66, 67, 68, 69, 70, 71, 72, 73, 74, 75, 76, 77, 78, 79, 80, 81, 82, 83, 84, 85, 86, 87, 88, 89, 90, 91, 92, 93, 94, 95, 96, 97, 98, 99, 100, 101, 102, 103, 104, 105, 10…	(116, 2, 118)	116	2
983	984	A0A0F3N9L5|A0A0F3N9L5_ANAPH Uncharacterized protein OS=Anaplasma phagocytophilum str. ApMUC09	([0.387226, 0.42561, 0.450668, 0.374039, 0.36309, 0.288399, 0.219301, 0.25031, 0.278302, 0.275179, 0.206376, 0.25031, 0.144935, 0.15008, 0.147574, 0.147574, 0.142424, 0.142424, 0.137348, 0.122885, 0.122885, 0.129801, 0.15284, 0.132295, 0.185198, 0.142424, 0.203355, 0.25031, 0.191378, 0.120615, 0.139895, 0.15284, 0.125101, 0.229226, 0.308712, 0.275179, 0.359901, 0.281712, 0.271506, 0.288399, 0.278…	[51, 52, 53, 54, 55, 56, 57, 58, 59, 60, 61, 64, 65, 69, 70, 461, 462, 463, 464, 508, 581, 670, 671, 672, 721, 722, 723, 724, 726, 970, 971, 972, 973, 974, 975, 979, 980, 981, 982, 1027, 1029, 1030, 1038, 1156, 1157, 1158, 1159, 1160, 1161, 1162, 1163, 1164, 1165, 1166, 1167, 1168, 1169, 1170, 1171, 1172, 1173, 1174, 1175, 1176, 1177, 1178, 1179, 1180, 1181, 1182, 1183, 1184, 1185, 1186, 1187, 11…	(116, 100, 216)	116	2
1162	1163	A0A0F3NA90|A0A0F3NA90_ANAPH Type IV secretion system VirB6 family domain protein OS=Anaplasma phagocytophilum str. ApMUC09	([0.771762, 0.779859, 0.788093, 0.805026, 0.754692, 0.771762, 0.795062, 0.84206, 0.84206, 0.876521, 0.879233, 0.876521, 0.81615, 0.791621, 0.791621, 0.849326, 0.834292, 0.837511, 0.81615, 0.812494, 0.865454, 0.846163, 0.84206, 0.84206, 0.819762, 0.84206, 0.84206, 0.823549, 0.784345, 0.73685, 0.685117, 0.675549, 0.675549, 0.73685, 0.759478, 0.759478, 0.76285, 0.724957, 0.703578, 0.666105, 0.671169…	[0, 1, 2, 3, 4, 5, 6, 7, 8, 9, 10, 11, 12, 13, 14, 15, 16, 17, 18, 19, 20, 21, 22, 23, 24, 25, 26, 27, 28, 29, 30, 31, 32, 33, 34, 35, 36, 37, 38, 39, 40, 41, 42, 43, 44, 45, 46, 47, 48, 49, 50, 51, 52, 53, 54, 55, 56, 57, 58, 59, 60, 61, 62, 63, 64, 65, 66, 67, 68, 69, 70, 71, 72, 73, 74, 75, 76, 77, 78, 79, 80, 81, 82, 83, 84, 85, 86, 87, 88, 89, 90, 91, 92, 93, 94, 95, 96, 97, 98, 99, 100, 101…	(115, 0, 115)	115	2
631	632	A0A0F3N7Y7|A0A0F3N7Y7_ANAPH Putative hGE-14 protein OS=Anaplasma phagocytophilum str. ApMUC09	([0.144935, 0.122885, 0.15284, 0.182256, 0.111485, 0.10481, 0.066181, 0.079919, 0.096677, 0.069024, 0.083462, 0.10481, 0.083462, 0.090864, 0.042364, 0.040537, 0.076542, 0.144935, 0.147574, 0.0704, 0.06184, 0.06184, 0.048328, 0.050641, 0.050641, 0.088832, 0.054297, 0.076542, 0.094817, 0.05306, 0.096677, 0.111485, 0.05306, 0.038042, 0.032677, 0.038858, 0.023534, 0.022667, 0.025762, 0.020876, 0.0286…	[423, 424, 425, 426, 427, 428, 429, 430, 431, 432, 433, 434, 435, 436, 437, 438, 439, 440, 441, 442, 443, 444, 445, 446, 447, 448, 449, 450, 451, 452, 453, 454, 455, 456, 457, 458, 459, 460, 461, 462, 463, 464, 465, 466, 467, 468, 469, 470, 471, 472, 473, 474, 475, 476, 477, 478, 479, 480, 481, 482, 483, 484, 485, 486, 487, 488, 489, 490, 491, 492, 493, 494, 495, 496, 497, 498, 499, 500, 501, 502…	(111, 0, 111)	111	2
311	312	A0A0F3NAN9|A0A0F3NAN9_ANAPH polyribonucleotide nucleotidyltransferase OS=Anaplasma phagocytophilum str. ApMUC09	([0.043307, 0.090864, 0.158265, 0.236433, 0.284882, 0.222385, 0.209395, 0.15284, 0.106997, 0.127496, 0.125101, 0.155435, 0.206376, 0.167087, 0.167087, 0.21291, 0.139895, 0.222385, 0.203355, 0.158265, 0.185198, 0.102787, 0.085092, 0.038042, 0.038042, 0.023087, 0.028107, 0.034068, 0.046336, 0.078022, 0.045352, 0.056825, 0.031287, 0.022667, 0.026338, 0.05306, 0.078022, 0.127496, 0.125101, 0.071867, …	[259, 260, 288, 582, 583, 584, 585, 586, 587, 592, 593, 594, 595, 596, 597, 598, 599, 602, 607, 609, 610, 611, 612, 613, 614, 615, 616, 619, 620, 621, 622, 623, 624, 625, 626, 627, 628, 629, 630, 631, 632, 633, 634, 635, 636, 637, 638, 639, 640, 641, 642, 643, 644, 645, 646, 647, 648, 649, 650, 651, 652, 653, 654, 655, 656, 657, 658, 659, 660, 661, 662, 663, 664, 665, 666, 667, 668, 669, 670, 671…	(95, 27, 122)	95	2
1608	1609	A0A0F3NE29|A0A0F3NE29_ANAPH Uncharacterized protein OS=Anaplasma phagocytophilum str. ApMUC09	([0.957673, 0.957673, 0.951925, 0.947281, 0.941505, 0.915074, 0.919029, 0.921076, 0.919029, 0.91684, 0.915074, 0.912647, 0.905695, 0.901269, 0.899122, 0.905695, 0.905695, 0.905695, 0.852992, 0.834292, 0.827927, 0.819762, 0.805026, 0.805026, 0.81615, 0.812494, 0.859585, 0.798249, 0.791621, 0.791621, 0.791621, 0.791621, 0.788093, 0.728858, 0.724957, 0.724957, 0.720929, 0.720929, 0.707965, 0.759478,…	[0, 1, 2, 3, 4, 5, 6, 7, 8, 9, 10, 11, 12, 13, 14, 15, 16, 17, 18, 19, 20, 21, 22, 23, 24, 25, 26, 27, 28, 29, 30, 31, 32, 33, 34, 35, 36, 37, 38, 39, 40, 41, 42, 43, 44, 45, 46, 47, 48, 49, 50, 51, 52, 53, 54, 55, 56, 57, 58, 59, 60, 61, 62, 63, 64, 65, 66, 67, 68, 69, 70, 71, 72, 73, 74, 75, 76, 77, 78, 79, 80, 81, 82, 88, 89, 90, 93, 94, 95, 96, 97, 98, 99, 100, 101, 102, 103, 104, 105, 106, 1…	(82, 0, 82)	82	2
392	393	A0A0F3N6E1|A0A0F3N6E1_ANAPH Uncharacterized protein OS=Anaplasma phagocytophilum str. ApMUC09	([0.073402, 0.102787, 0.064632, 0.086953, 0.11371, 0.164327, 0.196879, 0.15008, 0.17593, 0.200174, 0.219301, 0.271506, 0.36309, 0.359901, 0.352862, 0.264545, 0.359901, 0.335645, 0.31487, 0.288399, 0.185198, 0.278302, 0.271506, 0.36309, 0.332115, 0.332115, 0.318242, 0.321458, 0.36309, 0.284882, 0.281712, 0.206376, 0.206376, 0.185198, 0.118441, 0.17593, 0.196879, 0.132295, 0.132295, 0.206376, 0.243…	[97, 143, 144, 145, 146, 147, 148, 149, 150, 151, 152, 153, 154, 155, 156, 157, 158, 159, 160, 161, 162, 163, 164, 165, 166, 167, 168, 169, 170, 171, 172, 173, 174, 179, 180, 181, 182, 183, 184, 185, 189, 190, 191, 192, 193, 194, 195, 196, 197, 198, 199, 200, 201, 202, 203, 204, 205, 206, 207, 208, 209, 210, 212, 214, 217, 222, 223, 224, 225, 226, 227, 228, 229, 230, 231, 232, 233, 234, 235, 236,…	(81, 145, 226)	81	2
934	935	A0A0F3N9F0|A0A0F3N9F0_ANAPH Uncharacterized protein OS=Anaplasma phagocytophilum str. ApMUC09	([0.328603, 0.366687, 0.401658, 0.4292, 0.41194, 0.472492, 0.490133, 0.5017, 0.562014, 0.59508, 0.521092, 0.541878, 0.680603, 0.642678, 0.675549, 0.534167, 0.622677, 0.497853, 0.480142, 0.476583, 0.490133, 0.505461, 0.401658, 0.401658, 0.387226, 0.436924, 0.308712, 0.311707, 0.247041, 0.170161, 0.155435, 0.21291, 0.173081, 0.17593, 0.170161, 0.155435, 0.222385, 0.25406, 0.342579, 0.36309, 0.39475…	[7, 8, 9, 10, 11, 12, 13, 14, 15, 16, 21, 50, 51, 53, 54, 55, 89, 91, 92, 104, 105, 106, 107, 108, 109, 110, 111, 112, 113, 114, 115, 116, 117, 118, 119, 120, 124, 128, 129, 132, 133, 134, 135, 136, 137, 138, 139, 140, 142, 143, 167, 168, 169, 170, 171, 172, 173, 174, 175, 176, 177, 178, 179, 180, 181, 182, 183, 184, 185, 186, 187, 188, 189, 190, 191, 192, 193, 194, 195, 196, 197, 198, 199, 200, …	(81, 187, 268)	81	2
1365	1366	A0A0F3NB48|A0A0F3NB48_ANAPH HGE-14 protein OS=Anaplasma phagocytophilum str. ApMUC09	([0.889439, 0.899122, 0.901269, 0.915074, 0.915074, 0.922952, 0.889439, 0.88723, 0.889439, 0.891961, 0.862302, 0.871313, 0.852992, 0.823549, 0.819762, 0.754692, 0.690604, 0.680603, 0.671169, 0.666105, 0.613573, 0.59014, 0.575842, 0.59014, 0.585406, 0.58069, 0.521092, 0.608892, 0.613573, 0.59014, 0.585406, 0.63748, 0.63748, 0.63748, 0.585406, 0.59508, 0.680603, 0.759478, 0.745909, 0.754692, 0.7505…	[0, 1, 2, 3, 4, 5, 6, 7, 8, 9, 10, 11, 12, 13, 14, 15, 16, 17, 18, 19, 20, 21, 22, 23, 24, 25, 26, 27, 28, 29, 30, 31, 32, 33, 34, 35, 36, 37, 38, 39, 40, 41, 42, 43, 44, 45, 46, 47, 48, 49, 50, 51, 52, 53, 54, 55, 56, 57, 58, 59, 73, 74, 75, 76, 77, 78, 79, 80, 81, 82, 83, 84, 85, 86, 87, 88, 89, 90, 91, 92, 93, 94, 95, 96, 97, 98, 99, 100, 101, 102, 103, 104, 105, 106, 107, 108, 109, 110, 111, …	(75, 60, 135)	75	2
1533	1534	A0A0F3NCU5|A0A0F3NCU5_ANAPH Uncharacterized protein OS=Anaplasma phagocytophilum str. ApMUC09	([0.36309, 0.414856, 0.433034, 0.374039, 0.398279, 0.321458, 0.387226, 0.387226, 0.422041, 0.394753, 0.422041, 0.414856, 0.41194, 0.418646, 0.509769, 0.461924, 0.480142, 0.553315, 0.58069, 0.632174, 0.666105, 0.671169, 0.675549, 0.694846, 0.76285, 0.745909, 0.837511, 0.788093, 0.805026, 0.733139, 0.788093, 0.767246, 0.733139, 0.728858, 0.745909, 0.703578, 0.657645, 0.642678, 0.642678, 0.707965, 0…	[14, 17, 18, 19, 20, 21, 22, 23, 24, 25, 26, 27, 28, 29, 30, 31, 32, 33, 34, 35, 36, 37, 38, 39, 40, 41, 42, 43, 44, 45, 46, 47, 48, 49, 50, 51, 52, 53, 54, 55, 56, 57, 58, 59, 60, 61, 62, 63, 64, 65, 66, 67, 68, 69, 70, 71, 72, 73, 74, 75, 76, 77, 78, 79, 80, 81, 82, 83, 84, 85, 86, 87, 88, 89, 90, 91, 92, 111, 112, 113, 114, 115, 116, 117, 118, 119, 120, 121, 122, 123, 124, 125, 126, 127, 128, …	(75, 1, 76)	75	2
732	733	A0A0F3N8F1|A0A0F3N8F1_ANAPH Uncharacterized protein OS=Anaplasma phagocytophilum str. ApMUC09	([0.562014, 0.58069, 0.534167, 0.549308, 0.59917, 0.545602, 0.58069, 0.613573, 0.541878, 0.557691, 0.486429, 0.465241, 0.461924, 0.450668, 0.56648, 0.570702, 0.458154, 0.380708, 0.288399, 0.257454, 0.182256, 0.18812, 0.18812, 0.219301, 0.225814, 0.139895, 0.182256, 0.185198, 0.170161, 0.170161, 0.170161, 0.161087, 0.15008, 0.086953, 0.050641, 0.056825, 0.0704, 0.090864, 0.090864, 0.137348, 0.1582…	[0, 1, 2, 3, 4, 5, 6, 7, 8, 9, 14, 15, 108, 109, 205, 270, 352, 354, 355, 358, 359, 360, 361, 362, 363, 364, 365, 366, 367, 368, 390, 391, 392, 393, 394, 395, 396, 397, 398, 399, 400, 401, 402, 403, 405, 421, 422, 423, 424, 427, 428, 429, 430, 431, 432, 433, 434, 435, 436, 437, 438, 439, 440, 441, 442, 443, 444, 445, 446, 447, 448, 449, 450, 451, 452, 453, 454, 455, 456, 457, 458, 459, 460, 461, …	(66, 108, 174)	66	2
1513	1514	A0A0F3NCI5|A0A0F3NCI5_ANAPH 6-phosphofructokinase domain protein OS=Anaplasma phagocytophilum str. ApMUC09	([0.720929, 0.724957, 0.703578, 0.728858, 0.73685, 0.750527, 0.775545, 0.788093, 0.788093, 0.771762, 0.784345, 0.775545, 0.76285, 0.779859, 0.846163, 0.882776, 0.868118, 0.865454, 0.865454, 0.894241, 0.876521, 0.876521, 0.876521, 0.876521, 0.876521, 0.876521, 0.876521, 0.876521, 0.876521, 0.876521, 0.876521, 0.876521, 0.876521, 0.876521, 0.876521, 0.876521, 0.876521, 0.876521, 0.876521, 0.876521,…	[0, 1, 2, 3, 4, 5, 6, 7, 8, 9, 10, 11, 12, 13, 14, 15, 16, 17, 18, 19, 20, 21, 22, 23, 24, 25, 26, 27, 28, 29, 30, 31, 32, 33, 34, 35, 36, 37, 38, 39, 40, 41, 42, 43, 44, 45, 46, 47, 48, 49, 50, 51, 52, 53, 54, 55, 56, 57, 58, 59, 60, 61, 62, 63, 64, 65]	(65, 0, 65)	65	2
1523	1524	A0A0F3NCQ1|A0A0F3NCQ1_ANAPH Uncharacterized protein OS=Anaplasma phagocytophilum str. ApMUC09	([0.090864, 0.170161, 0.122885, 0.059222, 0.096677, 0.060549, 0.042364, 0.029376, 0.037156, 0.046336, 0.034068, 0.042364, 0.060549, 0.056825, 0.06184, 0.06184, 0.060549, 0.031287, 0.026338, 0.026338, 0.027463, 0.018106, 0.016528, 0.019401, 0.023087, 0.013613, 0.022306, 0.030003, 0.031287, 0.0198, 0.013016, 0.019401, 0.016257, 0.018415, 0.018415, 0.011669, 0.017797, 0.0198, 0.031287, 0.036378, 0.0…	[168, 169, 170, 171, 172, 173, 174, 175, 176, 177, 178, 179, 180, 181, 182, 183, 184, 185, 186, 187, 188, 189, 190, 191, 192, 193, 194, 195, 196, 197, 198, 199, 200, 201, 202, 203, 204, 205, 206, 207, 208, 209, 210, 211, 229, 233, 234, 235, 236, 237, 238, 239, 240, 241, 242, 243, 244, 245, 246, 247, 248, 249, 250, 251, 252, 253, 254, 255, 256, 257, 258, 259, 260, 261, 262, 263, 264, 265, 266, 267…	(61, 45, 106)	61	2
184	185	A0A0F3N816|A0A0F3N816_ANAPH Small ribosomal subunit protein bS21 OS=Anaplasma phagocytophilum str. ApMUC09	([0.206376, 0.239899, 0.301917, 0.342579, 0.291804, 0.328603, 0.359901, 0.311707, 0.342579, 0.370445, 0.394753, 0.339168, 0.401658, 0.41194, 0.458154, 0.509769, 0.570702, 0.707965, 0.685117, 0.694846, 0.685117, 0.76285, 0.703578, 0.622677, 0.648219, 0.750527, 0.73685, 0.73685, 0.837511, 0.837511, 0.827927, 0.83125, 0.889439, 0.834292, 0.83125, 0.84206, 0.84206, 0.837511, 0.805026, 0.728858, 0.712…	[15, 16, 17, 18, 19, 20, 21, 22, 23, 24, 25, 26, 27, 28, 29, 30, 31, 32, 33, 34, 35, 36, 37, 38, 39, 40, 41, 42, 43, 44, 45, 46, 47, 48, 49, 50, 51, 52, 53, 54, 55, 56, 57, 58, 59, 60, 61, 62, 63, 64, 65, 66, 67, 68, 69, 70, 71, 72, 73, 79, 80, 81, 82, 83, 84, 86, 87, 88, 89, 90]	(58, 0, 58)	58	2
689	690	A0A0F3N877|A0A0F3N877_ANAPH Uncharacterized protein OS=Anaplasma phagocytophilum str. ApMUC09	([0.775545, 0.632174, 0.707965, 0.724957, 0.632174, 0.694846, 0.703578, 0.685117, 0.575842, 0.59014, 0.618285, 0.570702, 0.632174, 0.63748, 0.671169, 0.680603, 0.685117, 0.58069, 0.549308, 0.585406, 0.509769, 0.538167, 0.648219, 0.642678, 0.604312, 0.707965, 0.690604, 0.712013, 0.759478, 0.849326, 0.859585, 0.784345, 0.874069, 0.76285, 0.750527, 0.733139, 0.63748, 0.63748, 0.680603, 0.680603, 0.7…	[0, 1, 2, 3, 4, 5, 6, 7, 8, 9, 10, 11, 12, 13, 14, 15, 16, 17, 18, 19, 20, 21, 22, 23, 24, 25, 26, 27, 28, 29, 30, 31, 32, 33, 34, 35, 36, 37, 38, 39, 40, 41, 42, 43, 44, 45, 46, 47, 48, 49, 50, 51, 52, 53, 54, 55, 56, 57, 58, 60]	(58, 0, 58)	58	2
1183	1184	A0A0F3NAC4|A0A0F3NAC4_ANAPH Uncharacterized protein OS=Anaplasma phagocytophilum str. ApMUC09	([0.876521, 0.745909, 0.73685, 0.51388, 0.408655, 0.454136, 0.480142, 0.517562, 0.534167, 0.585406, 0.461924, 0.384043, 0.349426, 0.321458, 0.339168, 0.366687, 0.232838, 0.15284, 0.167087, 0.083462, 0.0704, 0.06312, 0.094817, 0.059222, 0.081712, 0.129801, 0.118441, 0.116183, 0.098513, 0.058088, 0.045352, 0.090864, 0.111485, 0.055536, 0.055536, 0.021816, 0.012727, 0.015344, 0.024826, 0.022667, 0.0…	[0, 1, 2, 3, 7, 8, 9, 421, 422, 424, 425, 426, 427, 428, 430, 431, 432, 433, 434, 435, 436, 437, 438, 439, 440, 441, 444, 445, 448, 449, 450, 451, 452, 453, 454, 455, 456, 457, 458, 459, 460, 461, 462, 463, 464, 465, 466, 467, 468, 469, 470, 471, 472, 473, 474, 475, 476, 477, 478, 479, 480, 481, 482, 483, 484, 497, 498, 506, 507, 508, 509, 510, 511, 512, 513, 514, 515, 516, 517, 518, 519, 520, 52…	(58, 140, 198)	58	2
396	397	A0A0F3N6F5|A0A0F3N6F5_ANAPH Uncharacterized protein OS=Anaplasma phagocytophilum str. ApMUC09	([0.750527, 0.791621, 0.805026, 0.795062, 0.808535, 0.81615, 0.827927, 0.81615, 0.823549, 0.84206, 0.846163, 0.834292, 0.879233, 0.912647, 0.912647, 0.894241, 0.901269, 0.908098, 0.903857, 0.891961, 0.903857, 0.903857, 0.899122, 0.889439, 0.89662, 0.901269, 0.903857, 0.891961, 0.903857, 0.903857, 0.899122, 0.889439, 0.89662, 0.901269, 0.903857, 0.891961, 0.903857, 0.903857, 0.899122, 0.889439, 0.…	[0, 1, 2, 3, 4, 5, 6, 7, 8, 9, 10, 11, 12, 13, 14, 15, 16, 17, 18, 19, 20, 21, 22, 23, 24, 25, 26, 27, 28, 29, 30, 31, 32, 33, 34, 35, 36, 37, 38, 39, 40, 41, 42, 43, 44, 45, 46, 47, 48, 49, 50, 51, 52, 53, 54, 55, 56, 57]	(57, 0, 57)	57	2
642	643	A0A0F3N7Z8|A0A0F3N7Z8_ANAPH Peptidase, M16 family domain protein OS=Anaplasma phagocytophilum str. ApMUC09	([0.268042, 0.342579, 0.291804, 0.339168, 0.370445, 0.328603, 0.278302, 0.284882, 0.291804, 0.25406, 0.194234, 0.216401, 0.30533, 0.308712, 0.301917, 0.31487, 0.342579, 0.324872, 0.321458, 0.25406, 0.311707, 0.291804, 0.291804, 0.370445, 0.359901, 0.377384, 0.433034, 0.529623, 0.570702, 0.632174, 0.618285, 0.754692, 0.784345, 0.784345, 0.779859, 0.699094, 0.771762, 0.76285, 0.798249, 0.879233, 0.…	[27, 28, 29, 30, 31, 32, 33, 34, 35, 36, 37, 38, 39, 40, 41, 42, 43, 44, 45, 46, 47, 48, 49, 50, 51, 52, 53, 54, 55, 56, 57, 58, 59, 60, 61, 62, 63, 64, 65, 66, 67, 68, 69, 70, 71, 72, 73, 74, 75, 76, 77, 78, 79, 80, 81, 82, 83, 84]	(57, 0, 57)	57	2
1429	1430	A0A0F3NBK4|A0A0F3NBK4_ANAPH Uncharacterized protein OS=Anaplasma phagocytophilum str. ApMUC09	([0.703578, 0.720929, 0.745909, 0.767246, 0.771762, 0.779859, 0.724957, 0.666105, 0.699094, 0.716283, 0.707965, 0.73685, 0.750527, 0.767246, 0.745909, 0.767246, 0.750527, 0.834292, 0.876521, 0.837511, 0.81615, 0.812494, 0.827927, 0.823549, 0.823549, 0.827927, 0.823549, 0.865454, 0.901269, 0.846163, 0.846163, 0.874069, 0.859585, 0.805026, 0.76285, 0.694846, 0.671169, 0.661982, 0.680603, 0.63748, 0…	[0, 1, 2, 3, 4, 5, 6, 7, 8, 9, 10, 11, 12, 13, 14, 15, 16, 17, 18, 19, 20, 21, 22, 23, 24, 25, 26, 27, 28, 29, 30, 31, 32, 33, 34, 35, 36, 37, 38, 39, 40, 41, 42, 43, 44, 45, 46, 47, 48, 49, 50, 51, 52, 53, 54, 55, 56]	(56, 0, 56)	56	2
1610	1611	A0A0F3NE44|A0A0F3NE44_ANAPH Ankyrin repeat family protein OS=Anaplasma phagocytophilum str. ApMUC09	([0.007877, 0.006619, 0.007091, 0.009401, 0.010372, 0.009728, 0.008723, 0.011106, 0.014586, 0.020522, 0.026892, 0.037156, 0.043307, 0.036378, 0.045352, 0.045352, 0.047319, 0.076542, 0.122885, 0.232838, 0.15284, 0.18812, 0.229226, 0.281712, 0.275179, 0.332115, 0.408655, 0.490133, 0.422041, 0.42561, 0.352862, 0.291804, 0.291804, 0.324872, 0.356642, 0.311707, 0.281712, 0.275179, 0.236433, 0.268042, …	[86, 87, 88, 89, 90, 91, 92, 93, 94, 95, 96, 97, 98, 99, 100, 101, 102, 103, 104, 105, 106, 107, 108, 109, 110, 111, 112, 113, 114, 115, 116, 117, 118, 119, 120, 121, 122, 123, 124, 125, 126, 127, 128, 129, 130, 131, 132, 133, 134, 135, 136, 137, 138, 139, 140, 141, 142, 148, 149, 150, 151, 152, 153, 154, 156, 157, 159, 160, 161, 162, 163, 164, 165, 166, 167, 168, 169, 170, 171, 172, 174, 175, 17…	(56, 0, 56)	56	2
457	458	A0A0F3N732|A0A0F3N732_ANAPH Putative hGE-14 protein OS=Anaplasma phagocytophilum str. ApMUC09	([0.118441, 0.170161, 0.206376, 0.275179, 0.206376, 0.167087, 0.191378, 0.21291, 0.147574, 0.116183, 0.078022, 0.10481, 0.147574, 0.083462, 0.073402, 0.100716, 0.106997, 0.079919, 0.038858, 0.038858, 0.073402, 0.092881, 0.049374, 0.050641, 0.047319, 0.073402, 0.06184, 0.035586, 0.036378, 0.064632, 0.076542, 0.100716, 0.118441, 0.067594, 0.125101, 0.137348, 0.086953, 0.059222, 0.076542, 0.10481, 0…	[425, 426, 427, 428, 429, 430, 431, 432, 433, 434, 435, 436, 437, 438, 439, 440, 441, 442, 443, 444, 445, 446, 447, 448, 449, 450, 451, 452, 453, 454, 455, 456, 457, 458, 459, 460, 461, 462, 463, 464, 465, 466, 467, 468, 469, 470, 471, 472, 473, 474, 475, 476, 477, 478, 479, 480]	(55, 0, 55)	55	2
747	748	A0A0F3N8H2|A0A0F3N8H2_ANAPH Putative hGE-14 protein OS=Anaplasma phagocytophilum str. ApMUC09	([0.005992, 0.004577, 0.003701, 0.002662, 0.002366, 0.00316, 0.003963, 0.004775, 0.004247, 0.003804, 0.003405, 0.003924, 0.00292, 0.003014, 0.003512, 0.002581, 0.002078, 0.001481, 0.001434, 0.002138, 0.002035, 0.001687, 0.002396, 0.003246, 0.004775, 0.005086, 0.003997, 0.003053, 0.002327, 0.00246, 0.003405, 0.004775, 0.004208, 0.005378, 0.007555, 0.007877, 0.01204, 0.01078, 0.009294, 0.015344, 0.…	[463, 464, 465, 466, 467, 468, 469, 470, 471, 472, 473, 474, 475, 476, 477, 478, 479, 480, 481, 482, 483, 484, 485, 486, 487, 488, 489, 490, 491, 492, 493, 494, 495, 496, 497, 498, 499, 500, 501, 502, 503, 504, 505, 506, 507, 508, 509, 510, 511, 512, 513, 514, 515, 516, 517, 518, 524]	(55, 0, 55)	55	2
757	758	A0A0F3N8I9|A0A0F3N8I9_ANAPH Surface antigen family protein OS=Anaplasma phagocytophilum str. ApMUC09	([0.876521, 0.88723, 0.871313, 0.868118, 0.865454, 0.879233, 0.876521, 0.846163, 0.771762, 0.767246, 0.788093, 0.791621, 0.795062, 0.801317, 0.798249, 0.795062, 0.779859, 0.779859, 0.771762, 0.795062, 0.759478, 0.759478, 0.745909, 0.690604, 0.58069, 0.58069, 0.553315, 0.549308, 0.58069, 0.661982, 0.666105, 0.642678, 0.648219, 0.653063, 0.648219, 0.653063, 0.661982, 0.657645, 0.703578, 0.724957, 0…	[0, 1, 2, 3, 4, 5, 6, 7, 8, 9, 10, 11, 12, 13, 14, 15, 16, 17, 18, 19, 20, 21, 22, 23, 24, 25, 26, 27, 28, 29, 30, 31, 32, 33, 34, 35, 36, 37, 38, 39, 40, 41, 42, 43, 44, 45, 46, 47, 48, 49, 50, 51, 52, 53, 54, 55, 61, 62, 63, 64, 65, 66, 67, 68, 69, 70, 71, 72, 73, 74, 75, 76, 77, 78, 79, 80, 81, 82, 83, 84, 85, 86, 87, 88, 89, 90, 91]	(55, 0, 55)	55	2
1562	1563	A0A0F3ND93|A0A0F3ND93_ANAPH Ribonuclease, Rne/Rng family domain protein OS=Anaplasma phagocytophilum str. ApMUC09	([0.346032, 0.229226, 0.295083, 0.288399, 0.222385, 0.167087, 0.120615, 0.158265, 0.200174, 0.15008, 0.167087, 0.147574, 0.129801, 0.081712, 0.051831, 0.058088, 0.064632, 0.066181, 0.064632, 0.045352, 0.054297, 0.098513, 0.090864, 0.092881, 0.11371, 0.179055, 0.179055, 0.239899, 0.247041, 0.219301, 0.288399, 0.30533, 0.301917, 0.31487, 0.380708, 0.458154, 0.454136, 0.366687, 0.301917, 0.225814, 0…	[97, 98, 99, 100, 101, 102, 103, 104, 105, 106, 107, 108, 109, 110, 111, 112, 113, 114, 115, 116, 117, 118, 119, 120, 121, 122, 123, 124, 125, 126, 127, 128, 129, 130, 131, 132, 133, 134, 135, 136, 137, 138, 139, 140, 141, 142, 143, 144, 145, 146, 147, 148, 149, 150, 156, 213, 214, 215, 388, 588, 589, 590, 591, 592, 593, 594, 595, 596, 597, 603]	(53, 0, 53)	53	2
829	830	A0A0F3N8W6|A0A0F3N8W6_ANAPH Putative hGE-14 protein OS=Anaplasma phagocytophilum str. ApMUC09	([0.390993, 0.346032, 0.366687, 0.387226, 0.295083, 0.278302, 0.203355, 0.225814, 0.247041, 0.194234, 0.21291, 0.247041, 0.243554, 0.25406, 0.15008, 0.147574, 0.232838, 0.342579, 0.257454, 0.155435, 0.129801, 0.109221, 0.085092, 0.088832, 0.094817, 0.147574, 0.11371, 0.144935, 0.144935, 0.088832, 0.15284, 0.170161, 0.090864, 0.055536, 0.046336, 0.054297, 0.033407, 0.031287, 0.036378, 0.028695, 0.…	[420, 421, 422, 423, 424, 425, 426, 427, 428, 429, 430, 431, 432, 433, 434, 435, 436, 437, 438, 439, 440, 441, 442, 443, 444, 445, 446, 447, 448, 449, 450, 451, 452, 453, 454, 455, 456, 457, 458, 461, 462, 465, 468, 469, 470, 471, 472, 473, 474, 475, 476, 477, 478, 479, 480, 481, 482, 483, 484, 485, 486, 487, 488, 489, 490, 491, 492, 493, 494, 495, 496, 497, 498, 501, 502, 503, 505, 508, 509, 510…	(51, 294, 345)	51	2
1215	1216	A0A0F3NAG6|A0A0F3NAG6_ANAPH Surface antigen family protein OS=Anaplasma phagocytophilum str. ApMUC09	([0.805026, 0.805026, 0.675549, 0.690604, 0.59917, 0.51388, 0.509769, 0.525368, 0.529623, 0.541878, 0.553315, 0.549308, 0.557691, 0.538167, 0.529623, 0.549308, 0.56648, 0.58069, 0.59014, 0.59917, 0.59917, 0.59014, 0.525368, 0.525368, 0.525368, 0.585406, 0.685117, 0.703578, 0.703578, 0.712013, 0.712013, 0.707965, 0.73685, 0.728858, 0.728858, 0.73685, 0.733139, 0.728858, 0.716283, 0.699094, 0.71201…	[0, 1, 2, 3, 4, 5, 6, 7, 8, 9, 10, 11, 12, 13, 14, 15, 16, 17, 18, 19, 20, 21, 22, 23, 24, 25, 26, 27, 28, 29, 30, 31, 32, 33, 34, 35, 36, 37, 38, 39, 40, 41, 42, 43, 44, 45, 46, 47, 48, 49, 50, 51, 65, 66, 67, 68, 69, 70, 71, 72, 73, 74, 75, 76, 77, 78, 79, 80, 81, 82, 83, 84, 85, 86, 87, 88, 89, 90, 91, 92, 93, 94]	(51, 0, 51)	51	2
129	130	A0A0F3N6P4|A0A0F3N6P4_ANAPH Chaperone protein DnaK OS=Anaplasma phagocytophilum str. ApMUC09	([0.102787, 0.137348, 0.185198, 0.232838, 0.281712, 0.308712, 0.247041, 0.206376, 0.203355, 0.170161, 0.167087, 0.206376, 0.203355, 0.229226, 0.219301, 0.191378, 0.25406, 0.268042, 0.196879, 0.281712, 0.281712, 0.352862, 0.370445, 0.359901, 0.352862, 0.346032, 0.352862, 0.4292, 0.525368, 0.557691, 0.557691, 0.525368, 0.476583, 0.408655, 0.414856, 0.418646, 0.461924, 0.483068, 0.553315, 0.553315, …	[28, 29, 30, 31, 38, 39, 239, 240, 247, 415, 416, 417, 418, 419, 420, 487, 488, 489, 490, 491, 492, 493, 494, 495, 496, 497, 498, 503, 504, 505, 506, 507, 508, 509, 510, 511, 512, 513, 514, 515, 516, 517, 518, 519, 520, 521, 522, 523, 524, 525, 526, 527, 528, 529, 530, 531, 532, 535, 539, 540, 546, 547, 548, 549, 550, 551, 554, 557, 562, 563, 574, 579, 580, 581, 582, 585, 586, 587, 594, 595, 596,…	(50, 78, 128)	50	2
276	277	A0A0F3NA00|A0A0F3NA00_ANAPH Large ribosomal subunit protein uL2 OS=Anaplasma phagocytophilum str. ApMUC09	([0.298791, 0.335645, 0.247041, 0.284882, 0.31487, 0.352862, 0.301917, 0.239899, 0.203355, 0.232838, 0.264545, 0.298791, 0.271506, 0.268042, 0.167087, 0.222385, 0.298791, 0.284882, 0.31487, 0.384043, 0.377384, 0.346032, 0.271506, 0.288399, 0.288399, 0.288399, 0.281712, 0.281712, 0.356642, 0.418646, 0.41194, 0.408655, 0.401658, 0.444081, 0.525368, 0.671169, 0.666105, 0.58069, 0.476583, 0.454136, 0…	[34, 35, 36, 37, 44, 45, 46, 47, 48, 49, 50, 77, 223, 224, 225, 226, 227, 228, 229, 230, 231, 232, 233, 234, 235, 236, 237, 238, 239, 240, 241, 242, 243, 244, 245, 246, 247, 248, 249, 250, 251, 252, 253, 254, 255, 256, 257, 258, 259, 260, 261, 262, 263, 264, 265, 266, 267, 268, 269, 270, 271, 272]	(49, 12, 61)	49	2
170	171	A0A0F3N7Q9|A0A0F3N7Q9_ANAPH 50S ribosomal protein L35 OS=Anaplasma phagocytophilum str. ApMUC09	([0.874069, 0.889439, 0.91684, 0.805026, 0.83125, 0.741537, 0.741537, 0.720929, 0.724957, 0.733139, 0.759478, 0.720929, 0.626927, 0.585406, 0.632174, 0.626927, 0.626927, 0.59917, 0.622677, 0.657645, 0.720929, 0.699094, 0.675549, 0.632174, 0.76285, 0.771762, 0.837511, 0.856457, 0.891961, 0.891961, 0.849326, 0.859585, 0.885302, 0.926919, 0.948786, 0.956248, 0.926919, 0.89662, 0.899122, 0.889439, 0.…	[0, 1, 2, 3, 4, 5, 6, 7, 8, 9, 10, 11, 12, 13, 14, 15, 16, 17, 18, 19, 20, 21, 22, 23, 24, 25, 26, 27, 28, 29, 30, 31, 32, 33, 34, 35, 36, 37, 38, 39, 40, 41, 42, 43, 44, 45, 46, 47, 48]	(48, 0, 48)	48	2
786	787	A0A0F3N8P2|A0A0F3N8P2_ANAPH Uncharacterized protein OS=Anaplasma phagocytophilum str. ApMUC09	([0.852992, 0.852992, 0.745909, 0.632174, 0.648219, 0.666105, 0.680603, 0.685117, 0.690604, 0.716283, 0.63748, 0.661982, 0.585406, 0.59508, 0.59917, 0.608892, 0.541878, 0.541878, 0.541878, 0.538167, 0.494003, 0.494003, 0.422041, 0.480142, 0.553315, 0.549308, 0.534167, 0.529623, 0.494003, 0.525368, 0.509769, 0.585406, 0.575842, 0.632174, 0.521092, 0.538167, 0.476583, 0.476583, 0.490133, 0.422041, …	[0, 1, 2, 3, 4, 5, 6, 7, 8, 9, 10, 11, 12, 13, 14, 15, 16, 17, 18, 19, 24, 25, 26, 27, 29, 30, 31, 32, 33, 34, 35, 69, 70, 71, 72, 73, 74, 234, 244, 245, 246, 247, 248, 249, 250, 251, 252, 253, 254, 255, 256, 257, 258, 259, 260, 261, 262, 263, 264, 265, 266, 267, 268, 269, 270, 271, 272, 273, 274, 275, 276, 277, 278, 279, 280, 281, 282, 283, 284, 285, 286, 287, 288, 289, 290, 291, 292]	(48, 38, 86)	48	2
585	586	A0A0F3N7S0|A0A0F3N7S0_ANAPH Uncharacterized protein OS=Anaplasma phagocytophilum str. ApMUC09	([0.11371, 0.173081, 0.225814, 0.196879, 0.239899, 0.284882, 0.301917, 0.318242, 0.332115, 0.36309, 0.387226, 0.401658, 0.370445, 0.414856, 0.461924, 0.465241, 0.458154, 0.51388, 0.642678, 0.63748, 0.728858, 0.808535, 0.798249, 0.784345, 0.84206, 0.849326, 0.849326, 0.865454, 0.882776, 0.812494, 0.745909, 0.759478, 0.750527, 0.750527, 0.750527, 0.788093, 0.771762, 0.720929, 0.707965, 0.703578, 0.…	[17, 18, 19, 20, 21, 22, 23, 24, 25, 26, 27, 28, 29, 30, 31, 32, 33, 34, 35, 36, 37, 38, 39, 40, 41, 42, 43, 44, 45, 46, 47, 48, 49, 50, 51, 52, 53, 54, 55, 56, 57, 58, 59, 60, 61, 62, 63, 64]	(47, 0, 47)	47	2
885	886	A0A0F3N977|A0A0F3N977_ANAPH Uncharacterized protein OS=Anaplasma phagocytophilum str. ApMUC09	([0.798249, 0.801317, 0.805026, 0.808535, 0.703578, 0.707965, 0.680603, 0.712013, 0.728858, 0.759478, 0.76285, 0.759478, 0.754692, 0.653063, 0.745909, 0.724957, 0.733139, 0.724957, 0.754692, 0.724957, 0.724957, 0.666105, 0.666105, 0.661982, 0.680603, 0.767246, 0.791621, 0.834292, 0.846163, 0.84206, 0.750527, 0.754692, 0.779859, 0.76285, 0.823549, 0.823549, 0.784345, 0.759478, 0.741537, 0.707965, …	[0, 1, 2, 3, 4, 5, 6, 7, 8, 9, 10, 11, 12, 13, 14, 15, 16, 17, 18, 19, 20, 21, 22, 23, 24, 25, 26, 27, 28, 29, 30, 31, 32, 33, 34, 35, 36, 37, 38, 39, 40, 41, 42, 43, 44, 45, 46, 47]	(47, 0, 47)	47	2
451	452	A0A0F3N710|A0A0F3N710_ANAPH Putative p44-67 outer membrane protein, silent OS=Anaplasma phagocytophilum str. ApMUC09	([0.553315, 0.505461, 0.390993, 0.36309, 0.387226, 0.398279, 0.461924, 0.494003, 0.517562, 0.529623, 0.541878, 0.553315, 0.534167, 0.59917, 0.604312, 0.570702, 0.59014, 0.59014, 0.604312, 0.517562, 0.517562, 0.468512, 0.494003, 0.59014, 0.63748, 0.618285, 0.59917, 0.553315, 0.494003, 0.494003, 0.505461, 0.509769, 0.509769, 0.465241, 0.387226, 0.390993, 0.401658, 0.328603, 0.328603, 0.366687, 0.43…	[0, 1, 8, 9, 10, 11, 12, 13, 14, 15, 16, 17, 18, 19, 20, 23, 24, 25, 26, 27, 30, 31, 32, 46, 47, 48, 49, 50, 55, 56, 57, 58, 59, 60, 61, 62, 63, 64, 65, 66, 67, 68, 69, 70, 71, 72, 73, 74, 75, 76, 77, 78, 79, 80, 81, 82, 83, 84, 85, 86, 87, 88, 89, 90, 91, 92, 93, 94, 95, 96, 97, 98, 99, 100, 101]	(46, 28, 74)	46	2
486	487	A0A0F3N7A1|A0A0F3N7A1_ANAPH Putative p44-77 outer membrane protein, silent OS=Anaplasma phagocytophilum str. ApMUC09	([0.147574, 0.088832, 0.118441, 0.078022, 0.054297, 0.094817, 0.118441, 0.081712, 0.125101, 0.155435, 0.134866, 0.11371, 0.069024, 0.067594, 0.100716, 0.06184, 0.11371, 0.122885, 0.185198, 0.173081, 0.111485, 0.111485, 0.185198, 0.127496, 0.200174, 0.247041, 0.222385, 0.222385, 0.257454, 0.161087, 0.109221, 0.102787, 0.129801, 0.185198, 0.203355, 0.144935, 0.18812, 0.125101, 0.122885, 0.090864, 0…	[89, 90, 91, 92, 93, 94, 95, 96, 98, 99, 100, 101, 102, 103, 104, 105, 106, 107, 108, 109, 110, 111, 112, 113, 114, 115, 116, 117, 118, 119, 120, 121, 122, 123, 124, 125, 126, 127, 128, 129, 130, 131, 132, 133, 134, 135, 136, 137, 138, 139, 140, 141, 142, 143, 144, 150, 151, 152, 153, 154, 155, 156, 157, 158, 159, 160, 161, 162, 163, 164, 165, 166, 167, 168, 169, 170, 171, 172, 173, 174, 175, 176…	(46, 8, 54)	46	2
760	761	A0A0F3N8J4|A0A0F3N8J4_ANAPH Putative p44 outer membrane protein, C-terminal OS=Anaplasma phagocytophilum str. ApMUC09	([0.771762, 0.779859, 0.795062, 0.795062, 0.827927, 0.834292, 0.84206, 0.834292, 0.846163, 0.849326, 0.856457, 0.862302, 0.856457, 0.882776, 0.882776, 0.879233, 0.882776, 0.882776, 0.89662, 0.889439, 0.941505, 0.921076, 0.919029, 0.91684, 0.912647, 0.905695, 0.88723, 0.862302, 0.876521, 0.882776, 0.856457, 0.849326, 0.876521, 0.894241, 0.905695, 0.88723, 0.910643, 0.905695, 0.903857, 0.899122, 0.…	[0, 1, 2, 3, 4, 5, 6, 7, 8, 9, 10, 11, 12, 13, 14, 15, 16, 17, 18, 19, 20, 21, 22, 23, 24, 25, 26, 27, 28, 29, 30, 31, 32, 33, 34, 35, 36, 37, 38, 39, 40, 41, 42, 43, 44, 45, 46]	(46, 0, 46)	46	2
160	161	A0A0F3N7H6|A0A0F3N7H6_ANAPH Translation initiation factor IF-2 OS=Anaplasma phagocytophilum str. ApMUC09	([0.476583, 0.505461, 0.494003, 0.517562, 0.541878, 0.553315, 0.575842, 0.604312, 0.622677, 0.549308, 0.570702, 0.505461, 0.505461, 0.440853, 0.490133, 0.486429, 0.483068, 0.468512, 0.465241, 0.41194, 0.444081, 0.549308, 0.549308, 0.497853, 0.480142, 0.476583, 0.480142, 0.486429, 0.480142, 0.483068, 0.549308, 0.538167, 0.622677, 0.517562, 0.604312, 0.613573, 0.538167, 0.557691, 0.56648, 0.570702,…	[1, 3, 4, 5, 6, 7, 8, 9, 10, 11, 12, 21, 22, 30, 31, 32, 33, 34, 35, 36, 37, 38, 39, 40, 41, 42, 43, 44, 45, 46, 47, 48, 51, 52, 53, 54, 55, 56, 57, 58, 59, 60, 61, 62, 63, 64, 65, 66, 67, 69, 70, 71, 72, 73, 96, 98, 99, 100, 101, 102, 103, 104, 105, 106, 107, 108, 109, 113, 114, 115, 116, 117, 118, 124, 125, 126, 127, 128, 129, 130, 131, 132, 133, 134, 135, 136, 137, 138, 139, 140, 141, 142, 144…	(45, 93, 138)	45	2
906	907	A0A0F3N9A8|A0A0F3N9A8_ANAPH Putative membrane protein OS=Anaplasma phagocytophilum str. ApMUC09	([0.050641, 0.0704, 0.06184, 0.031287, 0.029376, 0.038042, 0.050641, 0.073402, 0.067594, 0.041405, 0.022306, 0.034068, 0.033407, 0.03976, 0.030611, 0.032677, 0.020522, 0.019401, 0.017797, 0.017447, 0.022667, 0.021816, 0.021816, 0.015694, 0.015078, 0.0198, 0.0198, 0.013016, 0.012727, 0.015694, 0.015344, 0.024826, 0.015344, 0.011669, 0.014075, 0.018787, 0.010672, 0.015694, 0.015694, 0.012491, 0.012…	[356, 357, 363, 364, 365, 366, 367, 368, 369, 370, 371, 372, 373, 374, 375, 376, 377, 378, 379, 380, 381, 382, 383, 384, 385, 386, 387, 388, 389, 390, 391, 392, 393, 394, 395, 396, 397, 398, 399, 400, 401, 402, 403, 404, 405, 406, 407, 408, 410, 411, 412, 414, 420, 421, 422, 423, 424, 425, 426, 427, 428, 434, 436, 437, 438, 451, 452, 453, 454, 455, 456, 457]	(45, 2, 47)	45	2
949	950	A0A0F3N9G8|A0A0F3N9G8_ANAPH HGE-14 protein OS=Anaplasma phagocytophilum str. ApMUC09	([0.071867, 0.11371, 0.142424, 0.090864, 0.11371, 0.17593, 0.206376, 0.239899, 0.17593, 0.170161, 0.142424, 0.106997, 0.109221, 0.179055, 0.134866, 0.079919, 0.094817, 0.055536, 0.055536, 0.028695, 0.038042, 0.066181, 0.037156, 0.03976, 0.0704, 0.076542, 0.037156, 0.038858, 0.038042, 0.079919, 0.092881, 0.083462, 0.134866, 0.206376, 0.203355, 0.21291, 0.291804, 0.30533, 0.318242, 0.311707, 0.3460…	[134, 135, 136, 137, 138, 142, 385, 386, 387, 388, 389, 390, 392, 393, 394, 395, 396, 397, 398, 399, 400, 403, 404, 405, 406, 407, 408, 409, 410, 411, 412, 413, 414, 415, 416, 417, 418, 419, 420, 421, 422, 423, 424, 425, 426, 427, 428, 429, 430, 431, 432, 433, 434, 435, 436, 437, 438, 439, 440, 441, 442, 443, 444, 445, 446, 447, 448, 450, 451, 452, 453, 454, 455, 456, 457, 458, 459, 460, 461, 462…	(45, 21, 66)	45	2
980	981	A0A0F3N9L0|A0A0F3N9L0_ANAPH Putative major outer membrane protein P44-20 OS=Anaplasma phagocytophilum str. ApMUC09	([0.206376, 0.239899, 0.278302, 0.191378, 0.158265, 0.111485, 0.078022, 0.060549, 0.054297, 0.040537, 0.050641, 0.060549, 0.058088, 0.058088, 0.067594, 0.10481, 0.059222, 0.064632, 0.106997, 0.125101, 0.185198, 0.155435, 0.155435, 0.170161, 0.25406, 0.324872, 0.370445, 0.461924, 0.534167, 0.534167, 0.538167, 0.465241, 0.398279, 0.374039, 0.370445, 0.394753, 0.328603, 0.380708, 0.291804, 0.295083,…	[28, 29, 30, 90, 91, 92, 93, 94, 95, 100, 101, 102, 103, 125, 126, 127, 133, 134, 135, 136, 137, 138, 139, 140, 141, 142, 143, 144, 145, 146, 147, 148, 149, 150, 151, 152, 153, 154, 155, 156, 157, 158, 159, 160, 161, 162, 163, 164, 165, 166, 167, 168, 169, 170, 171, 172, 173, 174, 175, 176, 177, 178]	(45, 16, 61)	45	2
703	704	A0A0F3N8A9|A0A0F3N8A9_ANAPH Uncharacterized protein OS=Anaplasma phagocytophilum str. ApMUC09	([0.699094, 0.707965, 0.626927, 0.63748, 0.724957, 0.745909, 0.622677, 0.59014, 0.604312, 0.538167, 0.575842, 0.63748, 0.529623, 0.490133, 0.461924, 0.433034, 0.444081, 0.468512, 0.505461, 0.549308, 0.497853, 0.585406, 0.549308, 0.56648, 0.56648, 0.521092, 0.509769, 0.648219, 0.728858, 0.720929, 0.812494, 0.808535, 0.808535, 0.882776, 0.910643, 0.852992, 0.856457, 0.771762, 0.699094, 0.666105, 0.…	[0, 1, 2, 3, 4, 5, 6, 7, 8, 9, 10, 11, 12, 18, 19, 21, 22, 23, 24, 25, 26, 27, 28, 29, 30, 31, 32, 33, 34, 35, 36, 37, 38, 39, 40, 41, 44, 45, 46, 47, 109, 110, 111, 112, 113, 114, 115, 116, 117, 118, 119, 120, 121, 122, 123, 124, 125, 126, 127, 128, 129, 130, 131, 132, 133, 134, 135, 136, 137, 138, 139, 140, 141, 142, 143, 144, 148, 149, 150, 151, 152, 153, 154, 157, 158, 159, 160, 161, 162, 163…	(43, 83, 126)	43	2
636	637	A0A0F3N7Z2|A0A0F3N7Z2_ANAPH Uncharacterized protein OS=Anaplasma phagocytophilum str. ApMUC09	([0.805026, 0.754692, 0.754692, 0.767246, 0.779859, 0.791621, 0.775545, 0.805026, 0.81615, 0.724957, 0.728858, 0.771762, 0.775545, 0.775545, 0.798249, 0.819762, 0.871313, 0.868118, 0.808535, 0.865454, 0.862302, 0.852992, 0.871313, 0.879233, 0.879233, 0.876521, 0.885302, 0.89662, 0.876521, 0.882776, 0.945666, 0.957673, 0.954657, 0.956248, 0.957673, 0.950334, 0.945666, 0.932927, 0.922952, 0.953422,…	[0, 1, 2, 3, 4, 5, 6, 7, 8, 9, 10, 11, 12, 13, 14, 15, 16, 17, 18, 19, 20, 21, 22, 23, 24, 25, 26, 27, 28, 29, 30, 31, 32, 33, 34, 35, 36, 37, 38, 39, 40, 41, 42]	(42, 0, 42)	42	2
840	841	A0A0F3N8Y6|A0A0F3N8Y6_ANAPH Uncharacterized protein OS=Anaplasma phagocytophilum str. ApMUC09	([0.18812, 0.10481, 0.164327, 0.203355, 0.18812, 0.216401, 0.15008, 0.102787, 0.134866, 0.076542, 0.056825, 0.058088, 0.033407, 0.036378, 0.05306, 0.030003, 0.018415, 0.017447, 0.011106, 0.017447, 0.017447, 0.030003, 0.030611, 0.026338, 0.021381, 0.027463, 0.017797, 0.030003, 0.058088, 0.060549, 0.127496, 0.118441, 0.088832, 0.144935, 0.086953, 0.073402, 0.125101, 0.243554, 0.161087, 0.26085, 0.2…	[326, 327, 328, 437, 438, 439, 440, 441, 442, 443, 570, 573, 574, 575, 576, 592, 593, 602, 603, 604, 605, 606, 607, 608, 609, 610, 611, 612, 613, 614, 615, 616, 617, 618, 619, 620, 621, 622, 623, 624, 625, 626, 627, 628, 631, 632, 675, 676, 677, 678, 679, 680, 681, 684, 685, 686, 719, 720, 721, 722, 723, 731, 767, 768, 772, 773, 775, 776, 777, 779, 780, 781, 782, 783, 784, 785, 786, 787, 788, 789…	(42, 90, 132)	42	2
1143	1144	A0A0F3NA65|A0A0F3NA65_ANAPH HGE-14 protein OS=Anaplasma phagocytophilum str. ApMUC09	([0.859585, 0.865454, 0.879233, 0.88723, 0.885302, 0.876521, 0.882776, 0.889439, 0.834292, 0.84206, 0.76285, 0.788093, 0.642678, 0.613573, 0.632174, 0.707965, 0.690604, 0.703578, 0.707965, 0.707965, 0.707965, 0.604312, 0.604312, 0.450668, 0.458154, 0.387226, 0.390993, 0.384043, 0.387226, 0.36309, 0.332115, 0.41194, 0.339168, 0.458154, 0.461924, 0.4292, 0.324872, 0.342579, 0.342579, 0.36309, 0.346…	[0, 1, 2, 3, 4, 5, 6, 7, 8, 9, 10, 11, 12, 13, 14, 15, 16, 17, 18, 19, 20, 21, 22, 79, 80, 86, 167, 171, 443, 444, 445, 446, 447, 448, 449, 450, 451, 452, 453, 454, 455, 456, 457, 458, 459, 460, 461, 479, 480, 481, 482, 483, 484, 485, 486, 487, 488, 489, 490, 491, 492, 493, 494, 495, 496, 497, 498, 499, 500, 501, 502, 503, 504, 505, 506, 507, 508, 509, 510, 511, 512, 513, 514, 515, 537, 539, 540,…	(42, 85, 127)	42	2
1325	1326	A0A0F3NAW8|A0A0F3NAW8_ANAPH Type IV secretion system VirB6 family domain protein OS=Anaplasma phagocytophilum str. ApMUC09	([0.680603, 0.585406, 0.517562, 0.545602, 0.538167, 0.553315, 0.570702, 0.613573, 0.622677, 0.562014, 0.59508, 0.608892, 0.63748, 0.562014, 0.585406, 0.545602, 0.626927, 0.622677, 0.622677, 0.58069, 0.541878, 0.525368, 0.59917, 0.63748, 0.562014, 0.604312, 0.58069, 0.562014, 0.521092, 0.525368, 0.534167, 0.56648, 0.585406, 0.553315, 0.648219, 0.622677, 0.575842, 0.541878, 0.608892, 0.541878, 0.58…	[0, 1, 2, 3, 4, 5, 6, 7, 8, 9, 10, 11, 12, 13, 14, 15, 16, 17, 18, 19, 20, 21, 22, 23, 24, 25, 26, 27, 28, 29, 30, 31, 32, 33, 34, 35, 36, 37, 38, 39, 40, 41, 42, 44, 45, 46, 47, 48, 49, 50, 51, 52, 53, 54, 55, 56, 57, 58, 59, 60, 61, 62, 63, 64, 65, 66, 67, 68, 69, 70, 71, 72, 73, 74, 75, 76]	(42, 0, 42)	42	2
1482	1483	A0A0F3NBW2|A0A0F3NBW2_ANAPH Uncharacterized protein OS=Anaplasma phagocytophilum str. ApMUC09	([0.707965, 0.745909, 0.759478, 0.798249, 0.680603, 0.745909, 0.798249, 0.720929, 0.728858, 0.750527, 0.767246, 0.805026, 0.837511, 0.846163, 0.767246, 0.675549, 0.703578, 0.703578, 0.608892, 0.613573, 0.58069, 0.570702, 0.570702, 0.570702, 0.570702, 0.666105, 0.63748, 0.604312, 0.690604, 0.694846, 0.680603, 0.690604, 0.685117, 0.653063, 0.545602, 0.613573, 0.716283, 0.724957, 0.58069, 0.59508, 0…	[0, 1, 2, 3, 4, 5, 6, 7, 8, 9, 10, 11, 12, 13, 14, 15, 16, 17, 18, 19, 20, 21, 22, 23, 24, 25, 26, 27, 28, 29, 30, 31, 32, 33, 34, 35, 36, 37, 38, 39, 40, 41, 42]	(42, 0, 42)	42	2
90	91	A0A0F3NB65|A0A0F3NB65_ANAPH RNA polymerase sigma factor RpoD OS=Anaplasma phagocytophilum str. ApMUC09	([0.236433, 0.243554, 0.291804, 0.222385, 0.225814, 0.275179, 0.308712, 0.335645, 0.284882, 0.25031, 0.275179, 0.206376, 0.206376, 0.236433, 0.147574, 0.216401, 0.281712, 0.275179, 0.203355, 0.275179, 0.352862, 0.36309, 0.401658, 0.342579, 0.356642, 0.380708, 0.370445, 0.380708, 0.377384, 0.370445, 0.436924, 0.458154, 0.562014, 0.461924, 0.450668, 0.5017, 0.41194, 0.408655, 0.444081, 0.521092, 0.…	[32, 35, 39, 40, 55, 57, 58, 59, 60, 64, 65, 66, 67, 68, 69, 70, 71, 72, 73, 82, 83, 84, 85, 168, 169, 170, 171, 174, 175, 176, 177, 178, 179, 180, 181, 182, 183, 184, 185, 186, 187, 188, 189, 190, 191, 192, 193, 194, 195, 196, 197, 198, 199, 200, 201, 202, 203, 204, 205, 206, 207, 208, 209, 210, 211, 212, 213, 214, 215, 249, 250, 251, 255, 256, 257, 258, 259, 261, 532, 571, 572]	(41, 27, 68)	41	2
526	527	A0A0F3N7G6|A0A0F3N7G6_ANAPH p44-53 outer membrane domain protein OS=Anaplasma phagocytophilum str. ApMUC09	([0.275179, 0.318242, 0.356642, 0.384043, 0.390993, 0.433034, 0.458154, 0.486429, 0.5017, 0.51388, 0.525368, 0.549308, 0.541878, 0.534167, 0.63748, 0.680603, 0.745909, 0.767246, 0.788093, 0.846163, 0.837511, 0.849326, 0.862302, 0.849326, 0.882776, 0.88723, 0.901269, 0.910643, 0.903857, 0.915074, 0.903857, 0.915074, 0.901269, 0.882776, 0.871313, 0.868118, 0.874069, 0.819762, 0.812494, 0.788093, 0.…	[8, 9, 10, 11, 12, 13, 14, 15, 16, 17, 18, 19, 20, 21, 22, 23, 24, 25, 26, 27, 28, 29, 30, 31, 32, 33, 34, 35, 36, 37, 38, 39, 40, 41, 42, 43, 44, 45, 46, 47, 48, 49, 58, 60, 61, 62]	(41, 0, 41)	41	2
641	642	A0A0F3N7Z7|A0A0F3N7Z7_ANAPH Putative membrane protein OS=Anaplasma phagocytophilum str. ApMUC09	([0.014783, 0.023963, 0.022306, 0.013016, 0.019109, 0.014783, 0.018787, 0.024393, 0.016021, 0.011342, 0.013821, 0.010926, 0.007555, 0.005223, 0.006795, 0.006194, 0.004611, 0.006245, 0.006078, 0.005872, 0.00777, 0.006795, 0.006533, 0.006533, 0.007877, 0.007422, 0.009977, 0.009865, 0.007315, 0.007177, 0.011669, 0.009294, 0.008156, 0.008002, 0.013016, 0.009977, 0.010672, 0.008624, 0.006894, 0.004921…	[353, 354, 355, 356, 357, 358, 359, 360, 361, 362, 363, 364, 365, 366, 367, 368, 369, 370, 371, 372, 373, 374, 375, 376, 377, 378, 379, 380, 381, 382, 383, 384, 385, 386, 387, 388, 389, 390, 391, 392, 393, 394, 416, 423, 425, 426, 427, 440, 442, 445, 446]	(41, 0, 41)	41	2
746	747	A0A0F3N8H1|A0A0F3N8H1_ANAPH Uncharacterized protein OS=Anaplasma phagocytophilum str. ApMUC09	([0.545602, 0.570702, 0.59014, 0.608892, 0.632174, 0.703578, 0.707965, 0.63748, 0.661982, 0.680603, 0.699094, 0.648219, 0.604312, 0.59508, 0.59508, 0.497853, 0.505461, 0.5017, 0.444081, 0.525368, 0.529623, 0.472492, 0.476583, 0.490133, 0.497853, 0.41194, 0.380708, 0.390993, 0.440853, 0.465241, 0.398279, 0.390993, 0.366687, 0.414856, 0.422041, 0.42561, 0.509769, 0.5017, 0.58069, 0.58069, 0.58069, …	[0, 1, 2, 3, 4, 5, 6, 7, 8, 9, 10, 11, 12, 13, 14, 16, 17, 19, 20, 36, 37, 38, 39, 40, 41, 42, 43, 46, 47, 48, 49, 51, 52, 53, 54, 55, 60, 61, 62, 63, 64, 65, 66, 67, 68, 69, 70, 71, 72, 73, 74, 75, 76, 77, 78, 79, 80, 81, 82, 83, 84, 85, 86, 87, 88, 89, 90, 91, 92, 93, 94, 95, 96, 97, 98, 99, 100, 101, 104, 105, 107, 108, 111, 112, 115, 119, 120, 121, 122, 123, 124, 125, 126, 127, 128, 129, 130,…	(41, 36, 77)	41	2
1132	1133	A0A0F3NA50|A0A0F3NA50_ANAPH Putative p44-85 outer membrane protein OS=Anaplasma phagocytophilum str. ApMUC09	([0.661982, 0.675549, 0.690604, 0.703578, 0.73685, 0.741537, 0.750527, 0.750527, 0.767246, 0.771762, 0.788093, 0.791621, 0.795062, 0.84206, 0.84206, 0.84206, 0.849326, 0.849326, 0.868118, 0.846163, 0.89662, 0.859585, 0.827927, 0.81615, 0.81615, 0.801317, 0.745909, 0.745909, 0.73685, 0.712013, 0.653063, 0.63748, 0.685117, 0.703578, 0.720929, 0.694846, 0.699094, 0.613573, 0.570702, 0.545602, 0.5664…	[0, 1, 2, 3, 4, 5, 6, 7, 8, 9, 10, 11, 12, 13, 14, 15, 16, 17, 18, 19, 20, 21, 22, 23, 24, 25, 26, 27, 28, 29, 30, 31, 32, 33, 34, 35, 36, 37, 38, 39, 40, 41, 43, 44, 45, 48, 49, 50, 51, 52, 53, 63, 64, 65, 67, 68, 69, 70]	(41, 0, 41)	41	2
1243	1244	A0A0F3NAK2|A0A0F3NAK2_ANAPH Uncharacterized protein OS=Anaplasma phagocytophilum str. ApMUC09	([0.570702, 0.454136, 0.401658, 0.468512, 0.497853, 0.525368, 0.553315, 0.59014, 0.59917, 0.632174, 0.653063, 0.675549, 0.653063, 0.666105, 0.63748, 0.570702, 0.608892, 0.604312, 0.59917, 0.570702, 0.575842, 0.632174, 0.724957, 0.733139, 0.585406, 0.59014, 0.59917, 0.461924, 0.454136, 0.461924, 0.458154, 0.444081, 0.447574, 0.346032, 0.352862, 0.36309, 0.418646, 0.461924, 0.458154, 0.454136, 0.47…	[0, 5, 6, 7, 8, 9, 10, 11, 12, 13, 14, 15, 16, 17, 18, 19, 20, 21, 22, 23, 24, 25, 26, 43, 44, 45, 46, 47, 48, 49, 50, 51, 52, 53, 54, 55, 56, 57, 58, 59, 60, 61, 62, 63, 64, 65, 66, 67, 68, 69, 70, 71, 72, 73, 74, 75, 76, 77, 78, 79, 80, 81, 82, 83, 84, 86, 87, 88, 89, 90, 91, 92, 93, 94, 95, 96, 98, 99, 100, 141, 142, 143, 144, 145, 146, 147, 148, 156]	(41, 23, 64)	41	2
869	870	A0A0F3N936|A0A0F3N936_ANAPH Uncharacterized protein OS=Anaplasma phagocytophilum str. ApMUC09	([0.891961, 0.894241, 0.862302, 0.827927, 0.837511, 0.754692, 0.724957, 0.784345, 0.791621, 0.798249, 0.801317, 0.767246, 0.771762, 0.76285, 0.699094, 0.728858, 0.724957, 0.699094, 0.63748, 0.557691, 0.553315, 0.538167, 0.570702, 0.604312, 0.604312, 0.56648, 0.648219, 0.622677, 0.59917, 0.648219, 0.63748, 0.626927, 0.690604, 0.671169, 0.661982, 0.733139, 0.680603, 0.671169, 0.703578, 0.767246, 0.…	[0, 1, 2, 3, 4, 5, 6, 7, 8, 9, 10, 11, 12, 13, 14, 15, 16, 17, 18, 19, 20, 21, 22, 23, 24, 25, 26, 27, 28, 29, 30, 31, 32, 33, 34, 35, 36, 37, 38, 39, 40]	(40, 0, 40)	40	2
1003	1004	A0A0F3N9N9|A0A0F3N9N9_ANAPH Iron-sulfur cluster assembly accessory family protein OS=Anaplasma phagocytophilum str. ApMUC09	([0.216401, 0.275179, 0.31487, 0.352862, 0.352862, 0.311707, 0.346032, 0.349426, 0.298791, 0.30533, 0.328603, 0.295083, 0.284882, 0.30533, 0.352862, 0.349426, 0.346032, 0.408655, 0.447574, 0.521092, 0.447574, 0.447574, 0.4292, 0.356642, 0.352862, 0.321458, 0.394753, 0.387226, 0.408655, 0.476583, 0.433034, 0.408655, 0.458154, 0.433034, 0.398279, 0.339168, 0.335645, 0.243554, 0.25031, 0.216401, 0.2…	[19, 54, 55, 56, 57, 58, 59, 60, 61, 62, 63, 64, 65, 66, 67, 68, 69, 70, 71, 72, 73, 74, 75, 76, 77, 78, 79, 80, 81, 82, 83, 84, 85, 86, 87, 88, 89, 90, 91, 92, 93, 94]	(40, 1, 41)	40	2
1208	1209	A0A0F3NAF8|A0A0F3NAF8_ANAPH Uncharacterized protein OS=Anaplasma phagocytophilum str. ApMUC09	([0.73685, 0.750527, 0.754692, 0.76285, 0.690604, 0.703578, 0.76285, 0.805026, 0.808535, 0.834292, 0.834292, 0.862302, 0.859585, 0.859585, 0.894241, 0.915074, 0.885302, 0.88723, 0.88723, 0.874069, 0.908098, 0.889439, 0.876521, 0.862302, 0.889439, 0.905695, 0.905695, 0.908098, 0.827927, 0.750527, 0.712013, 0.707965, 0.661982, 0.680603, 0.626927, 0.618285, 0.538167, 0.59917, 0.608892, 0.59014], '')	[0, 1, 2, 3, 4, 5, 6, 7, 8, 9, 10, 11, 12, 13, 14, 15, 16, 17, 18, 19, 20, 21, 22, 23, 24, 25, 26, 27, 28, 29, 30, 31, 32, 33, 34, 35, 36, 37, 38, 39]	(39, 0, 39)	39	2
1058	1059	A0A0F3N9V8|A0A0F3N9V8_ANAPH Putative p44 protein OS=Anaplasma phagocytophilum str. ApMUC09	([0.613573, 0.545602, 0.41194, 0.447574, 0.468512, 0.480142, 0.509769, 0.525368, 0.557691, 0.570702, 0.585406, 0.604312, 0.59014, 0.666105, 0.657645, 0.642678, 0.642678, 0.562014, 0.632174, 0.632174, 0.545602, 0.534167, 0.622677, 0.716283, 0.707965, 0.716283, 0.733139, 0.720929, 0.699094, 0.694846, 0.694846, 0.685117, 0.685117, 0.694846, 0.690604, 0.675549, 0.613573, 0.505461, 0.575842, 0.529623,…	[0, 1, 6, 7, 8, 9, 10, 11, 12, 13, 14, 15, 16, 17, 18, 19, 20, 21, 22, 23, 24, 25, 26, 27, 28, 29, 30, 31, 32, 33, 34, 35, 36, 37, 38, 39, 40, 41, 42, 43, 49, 50, 51, 52, 58, 59, 60, 61, 62, 63, 64, 65, 66, 67]	(37, 2, 39)	37	2
508	509	A0A0F3N7D7|A0A0F3N7D7_ANAPH Uncharacterized protein OS=Anaplasma phagocytophilum str. ApMUC09	([0.798249, 0.846163, 0.694846, 0.604312, 0.63748, 0.657645, 0.575842, 0.525368, 0.557691, 0.570702, 0.604312, 0.648219, 0.648219, 0.642678, 0.63748, 0.661982, 0.648219, 0.666105, 0.666105, 0.648219, 0.648219, 0.661982, 0.626927, 0.73685, 0.724957, 0.694846, 0.73685, 0.798249, 0.849326, 0.834292, 0.834292, 0.81615, 0.779859, 0.754692, 0.707965, 0.675549, 0.661982], '')	[0, 1, 2, 3, 4, 5, 6, 7, 8, 9, 10, 11, 12, 13, 14, 15, 16, 17, 18, 19, 20, 21, 22, 23, 24, 25, 26, 27, 28, 29, 30, 31, 32, 33, 34, 35, 36]	(36, 0, 36)	36	2
380	381	A0A0F3N699|A0A0F3N699_ANAPH HGE-14 protein OS=Anaplasma phagocytophilum str. ApMUC09	([0.94331, 0.938133, 0.939629, 0.948786, 0.947281, 0.926919, 0.936162, 0.93079, 0.932927, 0.932927, 0.932927, 0.908098, 0.89662, 0.88723, 0.885302, 0.910643, 0.852992, 0.724957, 0.798249, 0.699094, 0.680603, 0.632174, 0.642678, 0.63748, 0.622677, 0.545602, 0.58069, 0.58069, 0.58069, 0.59917, 0.59014, 0.58069, 0.671169, 0.690604, 0.720929, 0.622677, 0.468512, 0.541878, 0.541878, 0.480142, 0.575842…	[0, 1, 2, 3, 4, 5, 6, 7, 8, 9, 10, 11, 12, 13, 14, 15, 16, 17, 18, 19, 20, 21, 22, 23, 24, 25, 26, 27, 28, 29, 30, 31, 32, 33, 34, 35, 37, 38, 40, 41, 42, 46, 47, 66, 67, 69, 70, 71, 72, 73, 74, 75, 76, 77, 78, 79, 80, 81, 82, 83, 84, 407, 501, 502, 503, 504, 505, 506, 507, 508, 509, 510, 511, 517, 518, 519]	(35, 0, 35)	35	2
1525	1526	A0A0F3NCR0|A0A0F3NCR0_ANAPH Putative p44-86 outer membrane protein OS=Anaplasma phagocytophilum str. ApMUC09	([0.454136, 0.483068, 0.5017, 0.51388, 0.553315, 0.575842, 0.59508, 0.59917, 0.626927, 0.642678, 0.653063, 0.685117, 0.707965, 0.784345, 0.788093, 0.791621, 0.798249, 0.805026, 0.819762, 0.784345, 0.874069, 0.819762, 0.759478, 0.733139, 0.73685, 0.724957, 0.618285, 0.618285, 0.622677, 0.59917, 0.5017, 0.505461, 0.538167, 0.562014, 0.585406, 0.562014, 0.562014, 0.458154, 0.40511, 0.370445, 0.39475…	[2, 3, 4, 5, 6, 7, 8, 9, 10, 11, 12, 13, 14, 15, 16, 17, 18, 19, 20, 21, 22, 23, 24, 25, 26, 27, 28, 29, 30, 31, 32, 33, 34, 35, 36]	(34, 0, 34)	34	2
752	753	A0A0F3N8H9|A0A0F3N8H9_ANAPH Transcription antitermination factor NusB OS=Anaplasma phagocytophilum str. ApMUC09	([0.311707, 0.36309, 0.318242, 0.394753, 0.271506, 0.298791, 0.236433, 0.257454, 0.284882, 0.311707, 0.328603, 0.335645, 0.377384, 0.236433, 0.155435, 0.185198, 0.185198, 0.179055, 0.17593, 0.17593, 0.100716, 0.076542, 0.055536, 0.056825, 0.021816, 0.03976, 0.032017, 0.025762, 0.028107, 0.022667, 0.021816, 0.023087, 0.017138, 0.019109, 0.041405, 0.040537, 0.028107, 0.048328, 0.046336, 0.027463, 0…	[207, 233, 234, 235, 236, 237, 238, 239, 240, 241, 242, 243, 244, 245, 246, 247, 248, 249, 250, 251, 252, 253, 254, 255, 256, 257, 258, 259, 260, 261, 262, 263, 264, 265, 266]	(33, 1, 34)	33	2
1048	1049	A0A0F3N9U3|A0A0F3N9U3_ANAPH HGE-14 protein OS=Anaplasma phagocytophilum str. ApMUC09	([0.023963, 0.03976, 0.069024, 0.078022, 0.102787, 0.144935, 0.206376, 0.243554, 0.284882, 0.288399, 0.335645, 0.36309, 0.374039, 0.366687, 0.494003, 0.472492, 0.483068, 0.390993, 0.390993, 0.494003, 0.505461, 0.59917, 0.509769, 0.494003, 0.517562, 0.436924, 0.42561, 0.380708, 0.377384, 0.377384, 0.408655, 0.31487, 0.321458, 0.318242, 0.321458, 0.328603, 0.352862, 0.352862, 0.42561, 0.414856, 0.3…	[20, 21, 22, 24, 58, 59, 60, 61, 62, 63, 64, 65, 66, 67, 68, 69, 70, 81, 82, 92, 93, 117, 120, 121, 122, 123, 124, 125, 126, 127, 128, 129, 130, 131, 132, 133, 134, 135, 136, 162, 163, 164, 494, 495, 496, 497, 498, 499, 500, 501, 502, 503, 504, 505, 506, 507, 508, 534, 535, 536, 545, 547, 552, 553, 564, 565, 566, 569, 570, 575, 576, 577, 578, 579, 580, 581, 582, 583, 584, 585, 586, 587, 588, 589,…	(33, 168, 201)	33	2
1212	1213	A0A0F3NAG2|A0A0F3NAG2_ANAPH Putative hGE-14 protein OS=Anaplasma phagocytophilum str. ApMUC09	([0.028695, 0.042364, 0.018415, 0.025316, 0.016528, 0.021816, 0.015078, 0.020165, 0.0198, 0.030003, 0.038858, 0.048328, 0.045352, 0.045352, 0.045352, 0.042364, 0.073402, 0.071867, 0.041405, 0.022667, 0.017797, 0.029376, 0.018106, 0.021381, 0.022306, 0.041405, 0.028695, 0.030003, 0.028695, 0.045352, 0.025316, 0.026892, 0.014586, 0.014783, 0.018106, 0.018415, 0.01227, 0.008409, 0.008002, 0.011903, …	[171, 172, 173, 174, 175, 373, 379, 380, 381, 414, 415, 416, 428, 429, 430, 431, 432, 433, 434, 435, 436, 437, 438, 439, 440, 441, 442, 443, 444, 445, 446, 447, 448, 449, 450, 451, 452, 453, 454, 455, 456, 457, 458, 459, 460, 461, 464, 465, 466, 467, 468, 469, 470, 471, 472, 473, 474, 475, 476, 477, 478, 479, 480, 481, 482]	(33, 12, 45)	33	2
1397	1398	A0A0F3NBC5|A0A0F3NBC5_ANAPH Putative p44-31 outer membrane protein, silent OS=Anaplasma phagocytophilum str. ApMUC09	([0.461924, 0.390993, 0.288399, 0.328603, 0.356642, 0.387226, 0.408655, 0.4292, 0.447574, 0.461924, 0.454136, 0.468512, 0.454136, 0.5017, 0.433034, 0.5017, 0.461924, 0.394753, 0.4292, 0.4292, 0.433034, 0.440853, 0.5017, 0.613573, 0.59508, 0.56648, 0.562014, 0.562014, 0.562014, 0.58069, 0.59508, 0.608892, 0.553315, 0.534167, 0.490133, 0.483068, 0.483068, 0.505461, 0.604312, 0.626927, 0.541878, 0.5…	[13, 15, 22, 23, 24, 25, 26, 27, 28, 29, 30, 31, 32, 33, 37, 38, 39, 40, 41, 42, 43, 44, 45, 46, 47, 48, 49, 50, 51, 52, 53, 54, 55, 56, 57, 58, 59, 60, 61, 62, 63, 64, 65, 66, 67, 68, 69, 70, 72, 73, 74, 75, 76, 77, 78, 79, 80, 81, 82, 83, 84, 85, 86, 87, 88, 89, 90, 91, 92, 93, 94, 95, 96, 97, 98, 99, 100, 101, 102, 103, 104, 135]	(33, 14, 47)	33	2
579	580	A0A0F3N7R2|A0A0F3N7R2_ANAPH Surface antigen family protein OS=Anaplasma phagocytophilum str. ApMUC09	([0.06184, 0.043307, 0.023087, 0.019109, 0.020876, 0.016021, 0.012491, 0.01227, 0.013265, 0.017138, 0.023534, 0.032017, 0.021381, 0.037156, 0.030003, 0.037156, 0.085092, 0.056825, 0.036378, 0.036378, 0.045352, 0.041405, 0.0704, 0.137348, 0.18812, 0.216401, 0.268042, 0.349426, 0.311707, 0.239899, 0.161087, 0.094817, 0.094817, 0.086953, 0.094817, 0.067594, 0.067594, 0.073402, 0.074921, 0.111485, 0.…	[193, 194, 195, 196, 197, 198, 200, 201, 226, 227, 231, 232, 233, 234, 235, 236, 237, 238, 239, 240, 241, 242, 243, 244, 245, 246, 264, 265, 266, 267, 268, 269, 270, 271, 272, 273, 274, 275, 276, 277, 278, 279, 280, 281, 282, 283, 284, 285, 286, 287, 288, 289, 290, 291, 292, 293, 294, 295, 296]	(32, 26, 58)	32	2
1118	1119	A0A0F3NA32|A0A0F3NA32_ANAPH Uncharacterized protein OS=Anaplasma phagocytophilum str. ApMUC09	([0.538167, 0.534167, 0.517562, 0.557691, 0.509769, 0.549308, 0.562014, 0.575842, 0.608892, 0.63748, 0.575842, 0.604312, 0.613573, 0.703578, 0.720929, 0.720929, 0.632174, 0.63748, 0.675549, 0.733139, 0.733139, 0.728858, 0.754692, 0.779859, 0.76285, 0.823549, 0.808535, 0.759478, 0.653063, 0.63748, 0.553315, 0.538167, 0.538167, 0.461924, 0.480142, 0.414856, 0.414856, 0.472492, 0.480142, 0.468512, 0…	[0, 1, 2, 3, 4, 5, 6, 7, 8, 9, 10, 11, 12, 13, 14, 15, 16, 17, 18, 19, 20, 21, 22, 23, 24, 25, 26, 27, 28, 29, 30, 31, 32, 52, 53, 54, 55]	(32, 0, 32)	32	2
549	550	A0A0F3N7K9|A0A0F3N7K9_ANAPH Surface antigen family protein OS=Anaplasma phagocytophilum str. ApMUC09	([0.071867, 0.102787, 0.137348, 0.170161, 0.203355, 0.243554, 0.278302, 0.291804, 0.284882, 0.247041, 0.191378, 0.257454, 0.275179, 0.206376, 0.206376, 0.284882, 0.281712, 0.278302, 0.380708, 0.321458, 0.374039, 0.298791, 0.31487, 0.311707, 0.324872, 0.321458, 0.209395, 0.21291, 0.144935, 0.179055, 0.236433, 0.349426, 0.318242, 0.4292, 0.509769, 0.433034, 0.42561, 0.321458, 0.321458, 0.328603, 0.…	[34, 83, 84, 85, 158, 159, 160, 161, 162, 163, 164, 165, 166, 167, 168, 169, 170, 171, 172, 173, 174, 175, 176, 177, 178, 179, 180, 181, 182, 183, 184, 185, 186, 187, 188, 189, 192, 210, 211, 212, 213, 214, 215, 216, 217, 218, 219, 220, 221, 222, 223, 224, 225, 226, 227, 228, 229, 234, 235, 236, 237, 238, 239, 240, 241, 242, 243, 244, 245, 246, 247, 248]	(31, 4, 35)	31	2
952	953	A0A0F3N9H3|A0A0F3N9H3_ANAPH Uncharacterized protein OS=Anaplasma phagocytophilum str. ApMUC09	([0.332115, 0.380708, 0.31487, 0.349426, 0.374039, 0.318242, 0.291804, 0.321458, 0.352862, 0.414856, 0.370445, 0.394753, 0.408655, 0.4292, 0.472492, 0.483068, 0.486429, 0.534167, 0.529623, 0.517562, 0.545602, 0.666105, 0.703578, 0.779859, 0.784345, 0.788093, 0.856457, 0.88723, 0.910643, 0.834292, 0.791621, 0.862302, 0.83125, 0.81615, 0.812494, 0.750527, 0.690604, 0.73685, 0.745909, 0.754692, 0.76…	[17, 18, 19, 20, 21, 22, 23, 24, 25, 26, 27, 28, 29, 30, 31, 32, 33, 34, 35, 36, 37, 38, 39, 40, 41, 42, 43, 44, 45, 46, 47, 48, 50, 57, 62, 63, 65, 66, 67, 70, 71, 72]	(31, 0, 31)	31	2
1422	1423	A0A0F3NBJ3|A0A0F3NBJ3_ANAPH Type IV secretion system VirB6 family domain protein (Fragment) OS=Anaplasma phagocytophilum str. ApMUC09	([0.675549, 0.570702, 0.497853, 0.529623, 0.517562, 0.541878, 0.585406, 0.626927, 0.642678, 0.570702, 0.604312, 0.626927, 0.661982, 0.575842, 0.604312, 0.562014, 0.632174, 0.675549, 0.648219, 0.59508, 0.570702, 0.538167, 0.657645, 0.720929, 0.73685, 0.733139, 0.712013, 0.608892, 0.56648, 0.570702, 0.585406, 0.585406, 0.497853, 0.534167, 0.541878, 0.562014, 0.56648, 0.59014, 0.613573, 0.666105, 0.…	[0, 1, 3, 4, 5, 6, 7, 8, 9, 10, 11, 12, 13, 14, 15, 16, 17, 18, 19, 20, 21, 22, 23, 24, 25, 26, 27, 28, 29, 30, 31, 33, 34, 35, 36, 37, 38, 39, 40, 41, 42, 43, 44, 45, 46, 47, 48, 49, 50, 51, 52, 53, 54, 55, 56, 57, 58, 59, 60, 61, 62, 63, 64, 70, 72, 73, 74, 77, 78, 79, 80, 81, 82, 83, 84, 85, 86, 87, 88, 89, 90, 91, 92, 93, 94, 95, 103, 105, 106, 107, 108, 109, 110, 111, 112, 113, 114, 115, 116…	(31, 31, 62)	31	2
1442	1443	A0A0F3NBM8|A0A0F3NBM8_ANAPH Surface antigen family protein OS=Anaplasma phagocytophilum str. ApMUC09	([0.553315, 0.59508, 0.63748, 0.653063, 0.724957, 0.741537, 0.666105, 0.570702, 0.585406, 0.622677, 0.517562, 0.480142, 0.553315, 0.604312, 0.59014, 0.5017, 0.56648, 0.541878, 0.549308, 0.541878, 0.538167, 0.529623, 0.529623, 0.444081, 0.480142, 0.450668, 0.440853, 0.5017, 0.545602, 0.51388, 0.5017, 0.632174, 0.699094, 0.694846, 0.707965, 0.712013, 0.827927, 0.856457, 0.882776, 0.879233, 0.889439…	[0, 1, 2, 3, 4, 5, 6, 7, 8, 9, 10, 12, 13, 14, 15, 16, 17, 18, 19, 20, 21, 22, 27, 28, 29, 30, 31, 32, 33, 34, 35, 36, 37, 38, 39, 40, 41, 42, 43, 44, 45, 46, 47, 48, 49, 50, 51, 52, 53, 54, 55, 56, 57, 58, 178, 179]	(31, 22, 53)	31	2
1455	1456	A0A0F3NBP9|A0A0F3NBP9_ANAPH OmpA family protein OS=Anaplasma phagocytophilum str. ApMUC09	([0.00777, 0.008804, 0.007259, 0.006245, 0.008002, 0.007422, 0.009401, 0.011903, 0.009977, 0.01227, 0.016257, 0.012727, 0.012727, 0.014586, 0.014783, 0.014783, 0.016021, 0.020522, 0.041405, 0.044297, 0.071867, 0.122885, 0.15284, 0.236433, 0.243554, 0.243554, 0.311707, 0.31487, 0.318242, 0.40511, 0.342579, 0.308712, 0.281712, 0.335645, 0.298791, 0.288399, 0.225814, 0.229226, 0.291804, 0.232838, 0.…	[122, 123, 124, 125, 126, 129, 130, 133, 134, 135, 141, 168, 169, 171, 172, 173, 174, 175, 176, 177, 178, 179, 180, 181, 182, 183, 184, 185, 186, 187, 188, 189, 190, 191, 192, 193, 194, 195, 196, 197, 198, 199, 200, 201, 202]	(31, 13, 44)	31	2
628	629	A0A0F3N7Y3|A0A0F3N7Y3_ANAPH FtsZ family, C-terminal domain protein OS=Anaplasma phagocytophilum str. ApMUC09	([0.301917, 0.352862, 0.387226, 0.414856, 0.40511, 0.444081, 0.4292, 0.454136, 0.398279, 0.328603, 0.370445, 0.349426, 0.36309, 0.342579, 0.346032, 0.321458, 0.332115, 0.324872, 0.324872, 0.390993, 0.401658, 0.490133, 0.433034, 0.440853, 0.458154, 0.5017, 0.465241, 0.5017, 0.4292, 0.4292, 0.433034, 0.41194, 0.465241, 0.461924, 0.401658, 0.433034, 0.476583, 0.476583, 0.476583, 0.521092, 0.521092, …	[25, 27, 39, 40, 41, 55, 56, 59, 60, 61, 62, 63, 64, 65, 66, 67, 68, 69, 70, 71, 72, 73, 74, 75, 76, 77, 78, 79, 80, 81, 82, 83, 84, 85, 86, 87, 94, 95, 96, 97, 98, 99, 100, 101, 102, 103, 104, 105, 106, 107, 108, 109, 110, 111, 112, 113, 114, 115, 116, 117, 118, 119, 120, 121, 122, 123, 124, 126, 127, 128]	(30, 36, 66)	30	2
670	671	A0A0F3N846|A0A0F3N846_ANAPH Surface antigen family protein OS=Anaplasma phagocytophilum str. ApMUC09	([0.007495, 0.011106, 0.010131, 0.009483, 0.009096, 0.007877, 0.006988, 0.008624, 0.007495, 0.008075, 0.008075, 0.007177, 0.006194, 0.006988, 0.009294, 0.009865, 0.015694, 0.013265, 0.009015, 0.01078, 0.020876, 0.047319, 0.046336, 0.069024, 0.098513, 0.085092, 0.134866, 0.203355, 0.21291, 0.295083, 0.342579, 0.390993, 0.476583, 0.541878, 0.541878, 0.545602, 0.436924, 0.321458, 0.271506, 0.30533, …	[33, 34, 35, 200, 201, 202, 203, 204, 205, 206, 207, 208, 209, 210, 211, 212, 213, 214, 215, 216, 217, 218, 219, 220, 221, 222, 223, 224, 225, 226, 227, 228, 229, 230, 232, 233, 257, 259, 260, 261, 262, 263, 264, 265, 266, 267, 269, 270, 271, 272, 273, 274, 275, 279]	(30, 3, 33)	30	2
691	692	A0A0F3N882|A0A0F3N882_ANAPH Ovule protein OS=Anaplasma phagocytophilum str. ApMUC09	([0.461924, 0.390993, 0.42561, 0.472492, 0.534167, 0.525368, 0.517562, 0.541878, 0.562014, 0.59917, 0.509769, 0.476583, 0.494003, 0.562014, 0.545602, 0.525368, 0.541878, 0.58069, 0.604312, 0.529623, 0.549308, 0.622677, 0.716283, 0.716283, 0.694846, 0.694846, 0.728858, 0.745909, 0.741537, 0.73685, 0.712013, 0.808535, 0.846163, 0.823549, 0.805026, 0.805026, 0.827927, 0.808535, 0.865454, 0.767246, 0…	[4, 5, 6, 7, 8, 9, 10, 13, 14, 15, 16, 17, 18, 19, 20, 21, 22, 23, 24, 25, 26, 27, 28, 29, 30, 31, 32, 33, 34, 35, 36, 37, 38, 39, 40, 41, 42, 43, 45]	(30, 7, 37)	30	2
1357	1358	A0A0F3NB32|A0A0F3NB32_ANAPH Surface antigen family protein OS=Anaplasma phagocytophilum str. ApMUC09	([0.060549, 0.100716, 0.073402, 0.102787, 0.100716, 0.127496, 0.164327, 0.203355, 0.167087, 0.194234, 0.18812, 0.161087, 0.225814, 0.229226, 0.281712, 0.311707, 0.359901, 0.414856, 0.380708, 0.31487, 0.229226, 0.170161, 0.158265, 0.15008, 0.155435, 0.118441, 0.118441, 0.132295, 0.10481, 0.081712, 0.081712, 0.094817, 0.094817, 0.085092, 0.086953, 0.044297, 0.045352, 0.032677, 0.033407, 0.066181, 0…	[72, 121, 122, 123, 194, 199, 200, 201, 202, 203, 204, 205, 206, 207, 208, 209, 210, 211, 212, 213, 214, 215, 216, 217, 218, 244, 245, 246, 247, 248, 249, 250, 251, 252, 253, 254, 255, 256, 257, 258, 259, 260, 261, 262, 263, 264, 265, 266, 267, 268, 269, 270, 271, 272, 273, 274]	(30, 25, 55)	30	2
565	566	A0A0F3N7N6|A0A0F3N7N6_ANAPH Putative p44-74 outer membrane protein, silent OS=Anaplasma phagocytophilum str. ApMUC09	([0.497853, 0.525368, 0.549308, 0.562014, 0.56648, 0.58069, 0.59014, 0.657645, 0.690604, 0.59014, 0.521092, 0.529623, 0.549308, 0.5017, 0.525368, 0.521092, 0.509769, 0.521092, 0.454136, 0.394753, 0.398279, 0.41194, 0.414856, 0.408655, 0.422041, 0.440853, 0.36309, 0.401658, 0.370445, 0.349426, 0.4292, 0.472492, 0.490133, 0.486429, 0.59014, 0.642678, 0.63748, 0.694846, 0.707965, 0.81615, 0.834292, …	[1, 2, 3, 4, 5, 6, 7, 8, 9, 10, 11, 12, 13, 14, 15, 16, 17, 34, 35, 36, 37, 38, 39, 40, 41, 42, 43, 44, 45, 46, 47, 48, 49, 50, 51, 52, 53, 54, 55, 56, 57, 58, 59, 60, 61, 62, 63, 130, 131, 140, 144, 146, 147, 148, 149, 150, 154, 155, 156]	(29, 17, 46)	29	2
1250	1251	A0A0F3NAK9|A0A0F3NAK9_ANAPH Surface antigen family protein OS=Anaplasma phagocytophilum str. ApMUC09	([0.127496, 0.074921, 0.100716, 0.066181, 0.044297, 0.081712, 0.102787, 0.0704, 0.111485, 0.137348, 0.118441, 0.094817, 0.055536, 0.054297, 0.079919, 0.050641, 0.094817, 0.102787, 0.155435, 0.142424, 0.090864, 0.090864, 0.161087, 0.10481, 0.17593, 0.219301, 0.194234, 0.194234, 0.219301, 0.127496, 0.081712, 0.074921, 0.096677, 0.144935, 0.164327, 0.116183, 0.15284, 0.094817, 0.092881, 0.067594, 0.…	[89, 116, 117, 118, 119, 120, 121, 122, 124, 125, 129, 130, 138, 143, 144, 145, 147, 148, 149, 150, 151, 152, 153, 154, 155, 156, 157, 158, 159, 160, 161, 162, 163, 164, 165, 166, 167, 168, 169, 170, 171, 172, 173, 174, 175, 176]	(29, 16, 45)	29	2
1267	1268	A0A0F3NAN2|A0A0F3NAN2_ANAPH Type IV secretion system, VirB6 family domain protein OS=Anaplasma phagocytophilum str. ApMUC09	([0.006988, 0.005872, 0.004431, 0.003997, 0.003671, 0.004161, 0.005249, 0.004899, 0.006039, 0.005249, 0.006245, 0.007091, 0.005011, 0.003864, 0.005318, 0.006701, 0.005623, 0.007495, 0.00777, 0.008156, 0.011903, 0.019401, 0.034068, 0.044297, 0.078022, 0.127496, 0.102787, 0.067594, 0.056825, 0.045352, 0.090864, 0.090864, 0.090864, 0.15284, 0.229226, 0.232838, 0.236433, 0.264545, 0.264545, 0.332115,…	[206, 231, 232, 233, 234, 235, 236, 237, 238, 239, 240, 241, 242, 243, 244, 245, 246, 247, 248, 249, 250, 251, 252, 253, 254, 255, 256, 257, 258, 259, 260, 263, 307, 308, 342, 346, 360, 368, 369, 457, 458, 459, 460, 461, 462, 463, 464, 465]	(29, 1, 30)	29	2
1286	1287	A0A0F3NAQ8|A0A0F3NAQ8_ANAPH Bacterial conjugation TrbI-like family protein OS=Anaplasma phagocytophilum str. ApMUC09	([0.618285, 0.680603, 0.720929, 0.562014, 0.608892, 0.657645, 0.690604, 0.59014, 0.626927, 0.545602, 0.483068, 0.521092, 0.476583, 0.436924, 0.408655, 0.497853, 0.490133, 0.472492, 0.398279, 0.298791, 0.232838, 0.155435, 0.090864, 0.071867, 0.079919, 0.047319, 0.025762, 0.020876, 0.034068, 0.032017, 0.031287, 0.03976, 0.023534, 0.021816, 0.015344, 0.010509, 0.007645, 0.005992, 0.006421, 0.00777, …	[0, 1, 2, 3, 4, 5, 6, 7, 8, 9, 11, 56, 57, 58, 59, 60, 61, 62, 63, 64, 65, 66, 67, 69, 71, 72, 73, 74, 75, 76, 77, 78, 79, 80, 81, 82, 83, 84, 85, 86, 87, 88, 89, 90, 91, 92, 93, 94, 95, 96, 97, 98, 99, 100, 112, 125, 126, 127, 128, 130, 131, 132, 133, 134, 135, 136, 137, 138, 139, 140, 141, 142, 143, 144, 145, 146, 147, 148, 149, 150, 151, 152, 153, 162, 164, 165, 167, 175, 176, 177, 178, 179, 1…	(29, 24, 53)	29	2
248	249	A0A0F3N9A4|A0A0F3N9A4_ANAPH Dihydrolipoyllysine-residue succinyltransferase component of 2-oxoglutarate dehydrogenase complex OS=Anaplasma phagocytophilum str. ApMUC09	([0.51388, 0.398279, 0.433034, 0.465241, 0.51388, 0.538167, 0.447574, 0.387226, 0.42561, 0.418646, 0.468512, 0.408655, 0.398279, 0.31487, 0.321458, 0.374039, 0.342579, 0.346032, 0.356642, 0.40511, 0.394753, 0.318242, 0.398279, 0.370445, 0.387226, 0.387226, 0.318242, 0.328603, 0.308712, 0.21291, 0.179055, 0.167087, 0.25031, 0.278302, 0.328603, 0.356642, 0.374039, 0.31487, 0.398279, 0.311707, 0.295…	[0, 4, 5, 84, 85, 86, 87, 88, 89, 90, 91, 92, 93, 94, 95, 96, 97, 98, 99, 100, 101, 102, 103, 104, 105, 106, 107, 108, 109, 110, 111, 112, 116, 117, 118, 119, 120, 121, 143, 144, 145, 146, 147, 148, 149, 150, 152, 153, 155, 156, 157, 158, 160, 161, 162]	(28, 3, 31)	28	2
425	426	A0A0F3N6U0|A0A0F3N6U0_ANAPH HGE-14 protein OS=Anaplasma phagocytophilum str. ApMUC09	([0.390993, 0.4292, 0.321458, 0.239899, 0.271506, 0.295083, 0.321458, 0.281712, 0.324872, 0.339168, 0.324872, 0.352862, 0.374039, 0.346032, 0.264545, 0.155435, 0.229226, 0.15008, 0.15284, 0.167087, 0.170161, 0.18812, 0.191378, 0.239899, 0.308712, 0.194234, 0.229226, 0.15008, 0.191378, 0.17593, 0.179055, 0.200174, 0.134866, 0.129801, 0.081712, 0.137348, 0.25031, 0.25031, 0.26085, 0.25031, 0.182256…	[320, 321, 390, 391, 392, 393, 394, 395, 396, 397, 398, 399, 400, 401, 402, 403, 404, 405, 406, 407, 408, 409, 410, 411, 412, 413, 414, 415, 416, 417, 418]	(28, 2, 30)	28	2
683	684	A0A0F3N868|A0A0F3N868_ANAPH Uncharacterized protein OS=Anaplasma phagocytophilum str. ApMUC09	([0.750527, 0.76285, 0.622677, 0.521092, 0.538167, 0.56648, 0.618285, 0.642678, 0.661982, 0.553315, 0.58069, 0.608892, 0.613573, 0.618285, 0.608892, 0.632174, 0.618285, 0.613573, 0.604312, 0.59917, 0.657645, 0.534167, 0.534167, 0.521092, 0.59508, 0.59917, 0.613573, 0.58069, 0.585406, 0.494003, 0.59917, 0.59917, 0.613573, 0.604312, 0.604312, 0.626927, 0.549308, 0.642678, 0.657645, 0.538167, 0.5493…	[0, 1, 2, 3, 4, 5, 6, 7, 8, 9, 10, 11, 12, 13, 14, 15, 16, 17, 18, 19, 20, 21, 22, 23, 24, 25, 26, 27, 28, 30, 31, 32, 33, 34, 35, 36, 37, 38, 39, 40, 42, 44, 50, 51, 52, 88, 89, 90, 91, 92, 93, 94, 95, 96, 97, 98, 99, 100, 101, 102, 103, 104, 105, 106, 107, 108, 109, 110, 111, 112, 113, 114, 158, 159, 160, 162, 163]	(28, 0, 28)	28	2
958	959	A0A0F3N9I1|A0A0F3N9I1_ANAPH Surface antigen family protein OS=Anaplasma phagocytophilum str. ApMUC09	([0.733139, 0.741537, 0.745909, 0.626927, 0.642678, 0.675549, 0.575842, 0.570702, 0.517562, 0.534167, 0.545602, 0.570702, 0.585406, 0.59508, 0.59014, 0.59917, 0.622677, 0.626927, 0.59014, 0.58069, 0.509769, 0.436924, 0.436924, 0.436924, 0.480142, 0.476583, 0.476583, 0.538167, 0.549308, 0.618285, 0.613573, 0.608892, 0.59508, 0.575842, 0.575842, 0.618285, 0.613573, 0.604312, 0.529623, 0.56648, 0.61…	[0, 1, 2, 3, 4, 5, 6, 7, 8, 9, 10, 11, 12, 13, 14, 15, 16, 17, 18, 19, 20, 27, 28, 29, 30, 31, 32, 33, 34, 35, 36, 37, 38, 39, 40, 41, 42, 43, 44, 45, 46, 47, 48, 49, 50, 51, 52, 53, 54, 55, 59, 60, 61, 62, 63, 64, 65, 66, 67, 68, 69, 70, 71, 72, 73, 74, 75, 76, 77, 78, 79, 80, 81, 82]	(28, 21, 49)	28	2
992	993	A0A0F3N9M5|A0A0F3N9M5_ANAPH Uncharacterized protein OS=Anaplasma phagocytophilum str. ApMUC09	([0.759478, 0.779859, 0.805026, 0.775545, 0.63748, 0.661982, 0.694846, 0.720929, 0.741537, 0.76285, 0.76285, 0.690604, 0.779859, 0.690604, 0.703578, 0.720929, 0.632174, 0.585406, 0.557691, 0.468512, 0.444081, 0.36309, 0.370445, 0.366687, 0.366687, 0.42561, 0.401658, 0.398279, 0.398279, 0.318242, 0.25406, 0.25031, 0.339168, 0.26085, 0.31487, 0.31487, 0.308712, 0.284882, 0.281712, 0.308712, 0.27830…	[0, 1, 2, 3, 4, 5, 6, 7, 8, 9, 10, 11, 12, 13, 14, 15, 16, 17, 18, 61, 62, 63, 64, 65, 66, 67, 68, 69, 71, 72, 73, 74, 75, 76, 77, 78, 79, 80, 81, 360, 363, 364, 366, 367, 368, 369, 370, 371, 372, 374, 375, 376, 377, 382, 383, 386, 387, 388, 389, 391, 392, 393, 394, 395, 396, 397, 398, 399, 400, 401, 402, 403, 404, 405, 406, 407, 408, 409, 410, 411, 412, 413, 414, 415, 416, 417, 418, 419, 421, 42…	(28, 59, 87)	28	2
999	1000	A0A0F3N9N5|A0A0F3N9N5_ANAPH Uncharacterized protein OS=Anaplasma phagocytophilum str. ApMUC09	([0.750527, 0.76285, 0.622677, 0.521092, 0.538167, 0.56648, 0.618285, 0.642678, 0.661982, 0.553315, 0.58069, 0.608892, 0.613573, 0.618285, 0.608892, 0.632174, 0.618285, 0.613573, 0.604312, 0.59917, 0.657645, 0.534167, 0.534167, 0.521092, 0.59508, 0.59917, 0.613573, 0.58069, 0.585406, 0.494003, 0.59917, 0.59917, 0.613573, 0.604312, 0.604312, 0.626927, 0.549308, 0.642678, 0.657645, 0.538167, 0.5493…	[0, 1, 2, 3, 4, 5, 6, 7, 8, 9, 10, 11, 12, 13, 14, 15, 16, 17, 18, 19, 20, 21, 22, 23, 24, 25, 26, 27, 28, 30, 31, 32, 33, 34, 35, 36, 37, 38, 39, 40, 42, 44, 50, 51, 52, 88, 89, 90, 91, 92, 93, 94, 95, 96, 97, 98, 99, 100, 101, 102, 103, 104, 105, 106, 107, 108, 109, 110, 111, 112, 113, 114, 158, 159, 160, 162, 163]	(28, 0, 28)	28	2
1146	1147	A0A0F3NA70|A0A0F3NA70_ANAPH Putative p44-46 outer membrane protein, silent OS=Anaplasma phagocytophilum str. ApMUC09	([0.038042, 0.085092, 0.111485, 0.071867, 0.096677, 0.127496, 0.155435, 0.11371, 0.116183, 0.086953, 0.106997, 0.085092, 0.069024, 0.074921, 0.127496, 0.129801, 0.185198, 0.17593, 0.243554, 0.311707, 0.216401, 0.225814, 0.203355, 0.206376, 0.284882, 0.281712, 0.271506, 0.288399, 0.380708, 0.42561, 0.476583, 0.483068, 0.56648, 0.585406, 0.56648, 0.494003, 0.418646, 0.398279, 0.390993, 0.414856, 0.…	[32, 33, 34, 92, 93, 94, 95, 96, 97, 98, 99, 100, 101, 103, 104, 105, 106, 107, 108, 109, 110, 111, 112, 113, 114, 115, 122, 123, 126, 127, 128, 129, 155, 156, 157, 158, 159, 160, 161, 162, 163, 164, 165, 166, 167, 168, 169, 170, 171, 172, 173, 174, 175, 176, 177, 178, 179, 180, 181, 182, 183]	(28, 32, 60)	28	2
1158	1159	A0A0F3NA86|A0A0F3NA86_ANAPH Surface antigen family protein OS=Anaplasma phagocytophilum str. ApMUC09	([0.632174, 0.570702, 0.436924, 0.447574, 0.468512, 0.472492, 0.5017, 0.517562, 0.541878, 0.553315, 0.553315, 0.58069, 0.562014, 0.618285, 0.608892, 0.59508, 0.517562, 0.517562, 0.575842, 0.5017, 0.468512, 0.517562, 0.575842, 0.694846, 0.716283, 0.720929, 0.733139, 0.724957, 0.741537, 0.745909, 0.694846, 0.707965, 0.675549, 0.675549, 0.653063, 0.59508, 0.5017, 0.58069, 0.58069, 0.56648, 0.653063,…	[0, 1, 6, 7, 8, 9, 10, 11, 12, 13, 14, 15, 16, 17, 18, 19, 21, 22, 23, 24, 25, 26, 27, 28, 29, 30, 31, 32, 33, 34, 35, 36, 37, 38, 39, 40, 41, 42, 43, 44, 45, 46, 47, 48, 51, 58, 59, 73, 74, 75, 76, 77, 78, 79, 80, 81, 82, 83, 84, 85, 86, 87, 88, 89, 90, 91, 92, 93, 94, 95, 96, 97, 98, 99, 100, 101, 103, 104, 105, 106, 107, 108]	(28, 47, 75)	28	2
1312	1313	A0A0F3NAU3|A0A0F3NAU3_ANAPH Surface antigen family protein OS=Anaplasma phagocytophilum str. ApMUC09	([0.461924, 0.390993, 0.288399, 0.328603, 0.356642, 0.387226, 0.408655, 0.4292, 0.447574, 0.461924, 0.454136, 0.468512, 0.454136, 0.5017, 0.433034, 0.5017, 0.461924, 0.394753, 0.4292, 0.4292, 0.433034, 0.440853, 0.5017, 0.613573, 0.59508, 0.56648, 0.562014, 0.562014, 0.562014, 0.575842, 0.59014, 0.604312, 0.549308, 0.525368, 0.483068, 0.468512, 0.465241, 0.483068, 0.575842, 0.59917, 0.51388, 0.51…	[13, 15, 22, 23, 24, 25, 26, 27, 28, 29, 30, 31, 32, 33, 38, 39, 40, 41, 42, 43, 44, 45, 46, 47, 48, 49, 50, 51, 53, 54, 55, 56, 57, 58, 59, 60, 61, 62, 63, 64, 65, 66, 67, 72, 73, 74, 76, 77, 78, 79, 80, 81, 82, 83, 84, 85, 86, 87, 88, 89, 90, 91, 92, 93, 94, 95, 96, 97, 98, 99, 100, 101, 102, 103, 104]	(28, 46, 74)	28	2
1377	1378	A0A0F3NB78|A0A0F3NB78_ANAPH Surface antigen family protein OS=Anaplasma phagocytophilum str. ApMUC09	([0.00283, 0.002366, 0.001936, 0.001872, 0.002327, 0.00231, 0.00225, 0.002761, 0.003478, 0.004388, 0.005799, 0.006988, 0.010131, 0.010372, 0.01078, 0.016021, 0.027463, 0.022306, 0.032017, 0.051831, 0.094817, 0.164327, 0.229226, 0.352862, 0.436924, 0.41194, 0.41194, 0.418646, 0.352862, 0.324872, 0.30533, 0.298791, 0.206376, 0.182256, 0.182256, 0.271506, 0.203355, 0.147574, 0.147574, 0.15008, 0.164…	[103, 104, 105, 112, 113, 114, 115, 116, 117, 118, 119, 120, 121, 122, 123, 124, 125, 126, 127, 128, 129, 130, 131, 132, 133, 134, 135, 136, 137, 138, 139, 140, 146, 147, 148, 149, 150, 151, 152, 153, 154, 155, 156, 157, 158, 159, 160, 161, 162, 163, 164, 165, 166, 167, 168, 169, 170, 171, 172, 173, 174]	(28, 3, 31)	28	2
453	454	A0A0F3N716|A0A0F3N716_ANAPH Surface antigen family protein OS=Anaplasma phagocytophilum str. ApMUC09	([0.111485, 0.144935, 0.094817, 0.122885, 0.15008, 0.147574, 0.182256, 0.155435, 0.200174, 0.161087, 0.200174, 0.167087, 0.229226, 0.21291, 0.26085, 0.298791, 0.194234, 0.191378, 0.191378, 0.236433, 0.236433, 0.239899, 0.25031, 0.335645, 0.339168, 0.335645, 0.366687, 0.352862, 0.42561, 0.414856, 0.505461, 0.458154, 0.549308, 0.553315, 0.59014, 0.483068, 0.414856, 0.444081, 0.42561, 0.41194, 0.444…	[30, 32, 33, 34, 92, 93, 94, 95, 96, 97, 98, 99, 100, 101, 102, 104, 105, 106, 107, 108, 109, 110, 111, 112, 113, 114, 115, 116, 117, 118, 120, 121, 122, 123, 124, 125, 126, 127, 128, 129, 130, 131, 132, 133, 134, 135, 157, 158, 159, 160, 161, 162, 163, 164, 165, 166, 167, 168, 169, 170, 171, 172, 173, 174, 175, 176, 177, 178, 179, 180, 181, 182, 183, 184, 186, 187, 188, 189, 190, 191, 310, 311]	(27, 46, 73)	27	2
484	485	A0A0F3N798|A0A0F3N798_ANAPH Putative p44 major outer membrane protein OS=Anaplasma phagocytophilum str. ApMUC09	([0.703578, 0.604312, 0.450668, 0.472492, 0.490133, 0.525368, 0.56648, 0.549308, 0.538167, 0.480142, 0.509769, 0.509769, 0.486429, 0.58069, 0.58069, 0.562014, 0.525368, 0.4292, 0.517562, 0.521092, 0.521092, 0.562014, 0.648219, 0.779859, 0.784345, 0.801317, 0.801317, 0.795062, 0.819762, 0.81615, 0.882776, 0.791621, 0.812494, 0.808535, 0.724957, 0.724957, 0.720929, 0.712013, 0.801317, 0.754692, 0.7…	[0, 1, 5, 6, 7, 8, 10, 11, 13, 14, 15, 16, 18, 19, 20, 21, 22, 23, 24, 25, 26, 27, 28, 29, 30, 31, 32, 33, 34, 35, 36, 37, 38, 39, 40, 41, 42, 43, 44, 45, 70, 71, 72, 73, 74, 75, 76, 77, 78, 79, 80, 81, 82, 83, 84, 85, 86, 87, 88, 89, 90, 91, 96, 97, 98, 147, 148]	(27, 12, 39)	27	2
520	521	A0A0F3N7F4|A0A0F3N7F4_ANAPH Putative p44-17 outermembrane protein, silent OS=Anaplasma phagocytophilum str. ApMUC09	([0.408655, 0.433034, 0.458154, 0.476583, 0.505461, 0.494003, 0.494003, 0.458154, 0.490133, 0.458154, 0.418646, 0.418646, 0.447574, 0.42561, 0.461924, 0.465241, 0.486429, 0.497853, 0.440853, 0.433034, 0.447574, 0.458154, 0.458154, 0.468512, 0.468512, 0.468512, 0.433034, 0.483068, 0.534167, 0.51388, 0.549308, 0.59508, 0.618285, 0.604312, 0.703578, 0.754692, 0.750527, 0.661982, 0.642678, 0.716283, …	[4, 28, 29, 30, 31, 32, 33, 34, 35, 36, 37, 38, 39, 40, 41, 42, 43, 44, 45, 46, 47, 48, 49, 50, 51, 52, 53, 54, 55, 58, 59, 60, 61, 62]	(27, 1, 28)	27	2
530	531	A0A0F3N7H4|A0A0F3N7H4_ANAPH Uncharacterized protein OS=Anaplasma phagocytophilum str. ApMUC09	([0.56648, 0.657645, 0.549308, 0.56648, 0.58069, 0.626927, 0.666105, 0.694846, 0.699094, 0.703578, 0.741537, 0.771762, 0.791621, 0.759478, 0.76285, 0.680603, 0.622677, 0.557691, 0.538167, 0.534167, 0.553315, 0.63748, 0.59014, 0.666105, 0.666105, 0.553315, 0.534167, 0.549308, 0.444081, 0.408655, 0.440853, 0.356642, 0.328603, 0.311707, 0.359901, 0.339168, 0.387226, 0.433034, 0.41194, 0.494003, 0.48…	[0, 1, 2, 3, 4, 5, 6, 7, 8, 9, 10, 11, 12, 13, 14, 15, 16, 17, 18, 19, 20, 21, 22, 23, 24, 25, 26, 27, 50, 52, 53, 54, 55, 56, 57, 58, 59, 60, 61, 62, 63, 64, 65, 66, 67, 68, 69, 70, 71, 72, 73, 74, 75, 76]	(27, 0, 27)	27	2
581	582	A0A0F3N7R5|A0A0F3N7R5_ANAPH Uncharacterized protein OS=Anaplasma phagocytophilum str. ApMUC09	([0.458154, 0.359901, 0.281712, 0.30533, 0.346032, 0.298791, 0.239899, 0.271506, 0.298791, 0.257454, 0.275179, 0.308712, 0.324872, 0.26085, 0.257454, 0.271506, 0.271506, 0.257454, 0.161087, 0.247041, 0.264545, 0.194234, 0.203355, 0.247041, 0.257454, 0.185198, 0.21291, 0.275179, 0.247041, 0.25031, 0.324872, 0.324872, 0.25406, 0.243554, 0.30533, 0.308712, 0.298791, 0.275179, 0.281712, 0.377384, 0.3…	[43, 44, 46, 47, 48, 49, 50, 51, 52, 53, 54, 55, 56, 57, 58, 59, 60, 61, 62, 63, 64, 65, 66, 67, 68, 69, 70, 71, 72, 73, 107, 108, 109, 110, 111]	(27, 2, 29)	27	2
635	636	A0A0F3N7Z1|A0A0F3N7Z1_ANAPH Putative major outer membrane protein P44-20 OS=Anaplasma phagocytophilum str. ApMUC09	([0.31487, 0.41194, 0.433034, 0.366687, 0.398279, 0.418646, 0.433034, 0.40511, 0.328603, 0.349426, 0.366687, 0.384043, 0.377384, 0.433034, 0.458154, 0.390993, 0.408655, 0.465241, 0.465241, 0.525368, 0.541878, 0.59014, 0.541878, 0.538167, 0.608892, 0.509769, 0.465241, 0.447574, 0.494003, 0.642678, 0.642678, 0.642678, 0.648219, 0.642678, 0.661982, 0.657645, 0.741537, 0.741537, 0.728858, 0.733139, 0…	[19, 20, 21, 22, 23, 24, 25, 29, 30, 31, 32, 33, 34, 35, 36, 37, 38, 39, 40, 41, 42, 43, 44, 45, 46, 47, 48, 49, 50, 51, 52, 53, 54, 55, 56, 82, 84, 85, 86, 87, 88, 89, 90, 91, 92, 93, 94, 95, 96, 97, 98, 99, 100, 101, 104, 105, 106, 107, 108, 109, 139]	(27, 7, 34)	27	2
733	734	A0A0F3N8F3|A0A0F3N8F3_ANAPH ATP-dependent protease HslVU, ATPase subunit OS=Anaplasma phagocytophilum str. ApMUC09	([0.15008, 0.209395, 0.222385, 0.311707, 0.346032, 0.390993, 0.418646, 0.454136, 0.486429, 0.4292, 0.394753, 0.401658, 0.468512, 0.468512, 0.401658, 0.398279, 0.472492, 0.480142, 0.553315, 0.562014, 0.59508, 0.604312, 0.608892, 0.648219, 0.613573, 0.517562, 0.505461, 0.517562, 0.505461, 0.468512, 0.553315, 0.642678, 0.525368, 0.562014, 0.575842, 0.707965, 0.707965, 0.703578, 0.703578, 0.703578, 0…	[18, 19, 20, 21, 22, 23, 24, 25, 26, 27, 28, 30, 31, 32, 33, 34, 35, 36, 37, 38, 39, 40, 41, 42, 43, 44, 45, 46, 47, 48, 49, 50, 51, 52, 53, 54, 55, 56, 57, 202, 203, 204, 218, 219, 221, 226, 227, 228, 229, 230, 231, 232, 233, 234, 237, 317]	(27, 11, 38)	27	2
1424	1425	A0A0F3NBJ7|A0A0F3NBJ7_ANAPH Uncharacterized protein OS=Anaplasma phagocytophilum str. ApMUC09	([0.394753, 0.370445, 0.401658, 0.271506, 0.161087, 0.194234, 0.225814, 0.161087, 0.191378, 0.225814, 0.257454, 0.206376, 0.301917, 0.301917, 0.298791, 0.301917, 0.21291, 0.209395, 0.21291, 0.139895, 0.094817, 0.158265, 0.18812, 0.161087, 0.257454, 0.36309, 0.370445, 0.264545, 0.352862, 0.247041, 0.161087, 0.134866, 0.219301, 0.247041, 0.167087, 0.164327, 0.15284, 0.144935, 0.125101, 0.129801, 0.…	[125, 187, 188, 189, 367, 368, 376, 377, 378, 379, 380, 381, 382, 383, 384, 385, 386, 387, 388, 389, 390, 391, 392, 393, 394, 395, 396, 397, 398, 399, 400, 401, 402, 403, 406, 451, 452, 453, 454]	(27, 6, 33)	27	2
1556	1557	A0A0F3ND67|A0A0F3ND67_ANAPH Surface antigen family protein OS=Anaplasma phagocytophilum str. ApMUC09	([0.038858, 0.069024, 0.050641, 0.071867, 0.071867, 0.094817, 0.127496, 0.164327, 0.132295, 0.155435, 0.15284, 0.129801, 0.17593, 0.15008, 0.219301, 0.25031, 0.298791, 0.356642, 0.321458, 0.25406, 0.17593, 0.122885, 0.11371, 0.106997, 0.111485, 0.081712, 0.081712, 0.092881, 0.071867, 0.055536, 0.055536, 0.066181, 0.064632, 0.060549, 0.079919, 0.040537, 0.040537, 0.029376, 0.030003, 0.059222, 0.10…	[72, 121, 122, 123, 182, 183, 184, 185, 186, 187, 188, 189, 190, 191, 192, 193, 194, 195, 196, 197, 198, 199, 200, 201, 202, 203, 204, 206, 207, 208, 209, 210, 211, 212, 213, 216, 239, 242, 243, 244, 245, 246, 247, 248, 249, 250, 251, 252, 253, 254, 255, 256, 257, 258, 259, 260, 261, 262, 263, 264, 265, 266, 267, 268, 269, 283]	(27, 37, 64)	27	2
124	125	A0A0F3N6L3|A0A0F3N6L3_ANAPH Large ribosomal subunit protein uL4 OS=Anaplasma phagocytophilum str. ApMUC09	([0.264545, 0.203355, 0.155435, 0.194234, 0.232838, 0.164327, 0.200174, 0.15284, 0.194234, 0.25031, 0.284882, 0.25406, 0.158265, 0.209395, 0.132295, 0.194234, 0.281712, 0.271506, 0.356642, 0.384043, 0.30533, 0.225814, 0.291804, 0.356642, 0.291804, 0.229226, 0.324872, 0.229226, 0.31487, 0.225814, 0.17593, 0.170161, 0.229226, 0.335645, 0.308712, 0.384043, 0.387226, 0.374039, 0.370445, 0.335645, 0.3…	[50, 51, 52, 53, 54, 55, 56, 57, 58, 59, 60, 61, 62, 63, 64, 65, 66, 67, 68, 69, 70, 71, 72, 73, 74, 75, 76]	(26, 0, 26)	26	2
212	213	A0A0F3N8M3|A0A0F3N8M3_ANAPH Co-chaperonin GroES OS=Anaplasma phagocytophilum str. ApMUC09	([0.200174, 0.158265, 0.222385, 0.222385, 0.170161, 0.219301, 0.268042, 0.295083, 0.328603, 0.380708, 0.41194, 0.444081, 0.461924, 0.450668, 0.490133, 0.450668, 0.553315, 0.557691, 0.541878, 0.497853, 0.557691, 0.63748, 0.707965, 0.724957, 0.759478, 0.83125, 0.81615, 0.798249, 0.733139, 0.648219, 0.608892, 0.525368, 0.521092, 0.521092, 0.618285, 0.562014, 0.657645, 0.63748, 0.618285, 0.63748, 0.6…	[16, 17, 18, 20, 21, 22, 23, 24, 25, 26, 27, 28, 29, 30, 31, 32, 33, 34, 35, 36, 37, 38, 39, 40, 41, 42, 43, 44, 45, 46, 50, 51, 52, 53]	(26, 3, 29)	26	2
599	600	A0A0F3N7T9|A0A0F3N7T9_ANAPH Integral membrane protein OS=Anaplasma phagocytophilum str. ApMUC09	([0.370445, 0.41194, 0.370445, 0.414856, 0.450668, 0.476583, 0.366687, 0.390993, 0.414856, 0.298791, 0.31487, 0.370445, 0.436924, 0.332115, 0.295083, 0.206376, 0.161087, 0.164327, 0.132295, 0.079919, 0.066181, 0.036378, 0.020165, 0.026338, 0.020165, 0.016257, 0.010372, 0.010509, 0.007555, 0.006078, 0.006567, 0.006619, 0.004921, 0.004208, 0.004161, 0.004611, 0.006142, 0.008525, 0.008723, 0.009728,…	[97, 98, 99, 100, 127, 128, 374, 375, 376, 378, 379, 683, 684, 685, 686, 687, 688, 689, 690, 691, 692, 693, 694, 695, 696, 697, 698, 699, 700, 701, 702, 703, 704, 705, 706, 707, 708, 709]	(26, 11, 37)	26	2
775	776	A0A0F3N8L8|A0A0F3N8L8_ANAPH Surface antigen family protein OS=Anaplasma phagocytophilum str. ApMUC09	([0.116183, 0.15284, 0.100716, 0.129801, 0.158265, 0.161087, 0.196879, 0.167087, 0.209395, 0.173081, 0.21291, 0.17593, 0.239899, 0.219301, 0.264545, 0.301917, 0.200174, 0.196879, 0.200174, 0.243554, 0.243554, 0.25406, 0.26085, 0.342579, 0.346032, 0.342579, 0.370445, 0.359901, 0.4292, 0.418646, 0.505461, 0.461924, 0.549308, 0.553315, 0.585406, 0.476583, 0.40511, 0.433034, 0.414856, 0.40511, 0.4292…	[30, 32, 33, 34, 91, 92, 93, 94, 95, 96, 97, 98, 99, 100, 101, 102, 103, 104, 105, 106, 107, 108, 109, 110, 111, 112, 113, 114, 115, 116, 117, 121, 122, 123, 148, 149, 150, 151, 152, 154, 155, 156, 157, 158, 159, 160, 161, 172, 174, 293, 294]	(26, 4, 30)	26	2
973	974	A0A0F3N9K0|A0A0F3N9K0_ANAPH Putative p44-31 outer membrane protein, silent OS=Anaplasma phagocytophilum str. ApMUC09	([0.791621, 0.805026, 0.862302, 0.868118, 0.901269, 0.905695, 0.915074, 0.919029, 0.899122, 0.905695, 0.889439, 0.859585, 0.84206, 0.84206, 0.876521, 0.83125, 0.771762, 0.798249, 0.795062, 0.724957, 0.73685, 0.694846, 0.703578, 0.680603, 0.666105, 0.626927, 0.525368, 0.458154, 0.42561, 0.450668, 0.384043, 0.352862, 0.380708, 0.394753, 0.40511, 0.31487, 0.384043, 0.4292, 0.41194, 0.433034, 0.44085…	[0, 1, 2, 3, 4, 5, 6, 7, 8, 9, 10, 11, 12, 13, 14, 15, 16, 17, 18, 19, 20, 21, 22, 23, 24, 25, 26]	(26, 0, 26)	26	2
974	975	A0A0F3N9K1|A0A0F3N9K1_ANAPH Surface antigen family protein OS=Anaplasma phagocytophilum str. ApMUC09	([0.118441, 0.15284, 0.100716, 0.129801, 0.158265, 0.158265, 0.191378, 0.167087, 0.21291, 0.17593, 0.219301, 0.185198, 0.25406, 0.232838, 0.284882, 0.321458, 0.21291, 0.206376, 0.203355, 0.243554, 0.247041, 0.257454, 0.264545, 0.349426, 0.349426, 0.352862, 0.380708, 0.366687, 0.440853, 0.4292, 0.521092, 0.468512, 0.557691, 0.562014, 0.59508, 0.480142, 0.408655, 0.433034, 0.422041, 0.41194, 0.4475…	[30, 32, 33, 34, 93, 94, 95, 96, 97, 98, 100, 101, 102, 103, 104, 105, 106, 107, 108, 109, 110, 111, 112, 113, 114, 115, 116, 117, 118, 119, 120, 121, 122, 123, 124, 125, 126, 152, 153, 154, 155, 156, 157, 158, 159, 160, 161, 164, 165, 166, 170, 171, 172, 173, 174, 175, 293, 294]	(26, 10, 36)	26	2
1030	1031	A0A0F3N9S2|A0A0F3N9S2_ANAPH Surface antigen family protein OS=Anaplasma phagocytophilum str. ApMUC09	([0.051831, 0.088832, 0.086953, 0.11371, 0.109221, 0.134866, 0.161087, 0.203355, 0.229226, 0.25406, 0.243554, 0.291804, 0.339168, 0.339168, 0.418646, 0.454136, 0.497853, 0.56648, 0.521092, 0.450668, 0.366687, 0.291804, 0.278302, 0.236433, 0.25406, 0.203355, 0.203355, 0.236433, 0.194234, 0.111485, 0.111485, 0.147574, 0.096677, 0.098513, 0.109221, 0.056825, 0.055536, 0.041405, 0.042364, 0.079919, 0…	[17, 18, 238, 257, 258, 259, 260, 261, 262, 263, 264, 265, 266, 267, 268, 269, 270, 271, 272, 273, 274, 275, 276, 277, 278, 279, 280, 281, 282, 283]	(26, 3, 29)	26	2
1063	1064	A0A0F3N9W3|A0A0F3N9W3_ANAPH Surface antigen family protein OS=Anaplasma phagocytophilum str. ApMUC09	([0.059222, 0.096677, 0.071867, 0.100716, 0.098513, 0.122885, 0.161087, 0.196879, 0.164327, 0.18812, 0.185198, 0.158265, 0.222385, 0.225814, 0.278302, 0.308712, 0.356642, 0.41194, 0.377384, 0.308712, 0.225814, 0.164327, 0.155435, 0.147574, 0.15284, 0.11371, 0.116183, 0.129801, 0.10481, 0.079919, 0.079919, 0.092881, 0.092881, 0.083462, 0.085092, 0.043307, 0.044297, 0.032017, 0.032677, 0.064632, 0.…	[72, 121, 122, 123, 184, 194, 195, 196, 197, 198, 199, 200, 201, 202, 203, 204, 205, 206, 207, 208, 209, 210, 211, 212, 213, 214, 215, 216, 217, 218, 219, 220, 227, 228, 250, 251, 252, 253, 254, 255, 256, 257, 258, 259, 260, 261, 262, 263, 264, 265, 266, 267, 268, 269, 270, 271, 272, 275, 276, 277, 278]	(26, 5, 31)	26	2
1145	1146	A0A0F3NA69|A0A0F3NA69_ANAPH Putative p44-65 outer membrane protein, silent OS=Anaplasma phagocytophilum str. ApMUC09	([0.56648, 0.585406, 0.59917, 0.613573, 0.626927, 0.604312, 0.58069, 0.613573, 0.549308, 0.468512, 0.476583, 0.5017, 0.486429, 0.414856, 0.433034, 0.433034, 0.436924, 0.374039, 0.390993, 0.394753, 0.40511, 0.40511, 0.414856, 0.414856, 0.42561, 0.370445, 0.433034, 0.447574, 0.433034, 0.490133, 0.604312, 0.604312, 0.59014, 0.699094, 0.779859, 0.775545, 0.784345, 0.775545, 0.859585, 0.808535, 0.7880…	[0, 1, 2, 3, 4, 5, 6, 7, 8, 11, 30, 31, 32, 33, 34, 35, 36, 37, 38, 39, 40, 41, 42, 43, 44, 45, 46, 47, 48, 49, 50, 51, 52, 53, 54, 55, 56, 61, 62, 63]	(26, 10, 36)	26	2
1159	1160	A0A0F3NA87|A0A0F3NA87_ANAPH TrbL/VirB6 plasmid conjugal transfer family protein OS=Anaplasma phagocytophilum str. ApMUC09	([0.008804, 0.008895, 0.006245, 0.005318, 0.004976, 0.004646, 0.006142, 0.005734, 0.007645, 0.006533, 0.008156, 0.00962, 0.006567, 0.005734, 0.006374, 0.007177, 0.007259, 0.007259, 0.010509, 0.01227, 0.022306, 0.041405, 0.069024, 0.144935, 0.25406, 0.352862, 0.454136, 0.458154, 0.557691, 0.422041, 0.450668, 0.444081, 0.339168, 0.458154, 0.505461, 0.505461, 0.541878, 0.480142, 0.541878, 0.541878, …	[28, 34, 35, 36, 38, 39, 40, 41, 42, 136, 138, 139, 256, 257, 345, 346, 347, 348, 349, 350, 351, 774, 775, 779, 819, 823, 824, 826, 827, 828, 829, 830, 831, 832, 833, 834, 835, 836, 837, 838, 839, 840, 841, 842, 843, 844, 845, 846, 847, 848, 849, 850, 851, 852]	(26, 27, 53)	26	2
1194	1195	A0A0F3NAE0|A0A0F3NAE0_ANAPH Surface antigen family protein OS=Anaplasma phagocytophilum str. ApMUC09	([0.092881, 0.142424, 0.106997, 0.139895, 0.134866, 0.164327, 0.206376, 0.243554, 0.203355, 0.229226, 0.222385, 0.194234, 0.26085, 0.268042, 0.318242, 0.318242, 0.36309, 0.422041, 0.384043, 0.318242, 0.236433, 0.173081, 0.164327, 0.155435, 0.161087, 0.122885, 0.122885, 0.137348, 0.109221, 0.085092, 0.085092, 0.098513, 0.098513, 0.088832, 0.090864, 0.046336, 0.047319, 0.034068, 0.034884, 0.067594,…	[72, 121, 122, 123, 179, 180, 181, 182, 183, 184, 185, 186, 187, 188, 189, 190, 191, 192, 193, 194, 195, 196, 197, 198, 199, 200, 201, 202, 203, 204, 205, 210, 211, 212, 238, 241, 243, 244, 245, 246, 247, 248, 249, 263, 264]	(26, 4, 30)	26	2
527	528	A0A0F3N7G8|A0A0F3N7G8_ANAPH DRHM OS=Anaplasma phagocytophilum str. ApMUC09	([0.158265, 0.21291, 0.191378, 0.109221, 0.060549, 0.083462, 0.11371, 0.10481, 0.078022, 0.03976, 0.048328, 0.060549, 0.032677, 0.038042, 0.028695, 0.016021, 0.010509, 0.009096, 0.009096, 0.009096, 0.013265, 0.015344, 0.014075, 0.018787, 0.017797, 0.018787, 0.010372, 0.008525, 0.009865, 0.013265, 0.014586, 0.008409, 0.006078, 0.006039, 0.007422, 0.009187, 0.009728, 0.014315, 0.017447, 0.010131, 0…	[265, 266, 267, 268, 269, 270, 271, 272, 273, 274, 275, 276, 277, 278, 279, 280, 281, 282, 283, 284, 285, 286, 287, 288, 289, 290]	(25, 0, 25)	25	2
576	577	A0A0F3N7Q6|A0A0F3N7Q6_ANAPH TrbL/VirB6 plasmid conjugal transfer family protein OS=Anaplasma phagocytophilum str. ApMUC09	([0.458154, 0.387226, 0.328603, 0.342579, 0.387226, 0.40511, 0.436924, 0.387226, 0.40511, 0.36309, 0.377384, 0.335645, 0.335645, 0.31487, 0.268042, 0.324872, 0.31487, 0.264545, 0.257454, 0.268042, 0.324872, 0.332115, 0.394753, 0.447574, 0.465241, 0.433034, 0.440853, 0.4292, 0.480142, 0.483068, 0.562014, 0.56648, 0.642678, 0.562014, 0.553315, 0.549308, 0.541878, 0.545602, 0.613573, 0.59014, 0.5620…	[30, 31, 32, 33, 34, 35, 36, 37, 38, 39, 40, 41, 42, 43, 44, 45, 46, 54, 55, 56, 57, 58, 59, 60, 61, 62, 63, 64, 65, 66, 67, 68, 69, 70, 71, 72, 73, 74, 75, 123, 124, 125, 126, 127, 128, 129, 130, 131, 132, 133, 134, 135, 136, 137, 138, 139, 140, 141, 142, 143, 144, 145, 146, 147, 148, 207, 282, 294, 295, 361, 368, 369, 370, 372, 441, 443, 444, 445]	(25, 39, 64)	25	2
597	598	A0A0F3N7T6|A0A0F3N7T6_ANAPH Surface antigen family protein OS=Anaplasma phagocytophilum str. ApMUC09	([0.132295, 0.173081, 0.118441, 0.15008, 0.182256, 0.185198, 0.216401, 0.18812, 0.236433, 0.194234, 0.239899, 0.200174, 0.271506, 0.25031, 0.298791, 0.335645, 0.225814, 0.219301, 0.222385, 0.268042, 0.264545, 0.268042, 0.275179, 0.356642, 0.356642, 0.352862, 0.377384, 0.366687, 0.440853, 0.4292, 0.521092, 0.468512, 0.557691, 0.557691, 0.585406, 0.472492, 0.398279, 0.422041, 0.408655, 0.394753, 0.…	[30, 32, 33, 34, 91, 92, 93, 94, 95, 96, 97, 98, 99, 100, 101, 102, 103, 104, 105, 106, 107, 108, 109, 110, 111, 112, 113, 114, 115, 116, 151, 152, 157, 158, 159, 160, 161, 162, 163, 167]	(25, 4, 29)	25	2
780	781	A0A0F3N8N1|A0A0F3N8N1_ANAPH Putative major outer membrane protein C-4 OS=Anaplasma phagocytophilum str. ApMUC09	([0.229226, 0.232838, 0.295083, 0.335645, 0.264545, 0.284882, 0.321458, 0.346032, 0.366687, 0.377384, 0.408655, 0.349426, 0.40511, 0.422041, 0.387226, 0.374039, 0.440853, 0.5017, 0.525368, 0.5017, 0.604312, 0.690604, 0.733139, 0.728858, 0.73685, 0.795062, 0.81615, 0.784345, 0.716283, 0.690604, 0.712013, 0.703578, 0.716283, 0.59508, 0.570702, 0.59508, 0.509769, 0.51388, 0.562014, 0.557691, 0.59014…	[17, 18, 19, 20, 21, 22, 23, 24, 25, 26, 27, 28, 29, 30, 31, 32, 33, 34, 35, 36, 37, 38, 39, 40, 41, 42]	(25, 0, 25)	25	2
790	791	A0A0F3N8P7|A0A0F3N8P7_ANAPH IgA FC receptor OS=Anaplasma phagocytophilum str. ApMUC09	([0.525368, 0.618285, 0.486429, 0.534167, 0.541878, 0.450668, 0.486429, 0.541878, 0.461924, 0.494003, 0.5017, 0.461924, 0.562014, 0.553315, 0.436924, 0.436924, 0.422041, 0.461924, 0.461924, 0.494003, 0.486429, 0.476583, 0.472492, 0.472492, 0.472492, 0.505461, 0.545602, 0.545602, 0.545602, 0.59014, 0.59014, 0.59014, 0.59014, 0.59014, 0.59014, 0.675549, 0.675549, 0.648219, 0.642678, 0.642678, 0.642…	[0, 1, 3, 4, 7, 10, 12, 13, 25, 26, 27, 28, 29, 30, 31, 32, 33, 34, 35, 36, 37, 38, 39, 40, 41, 42, 43, 44, 45, 46, 47, 48, 49, 50]	(25, 8, 33)	25	2
812	813	A0A0F3N8T2|A0A0F3N8T2_ANAPH Putative p44-9 outer membrane protein, silent OS=Anaplasma phagocytophilum str. ApMUC09	([0.585406, 0.509769, 0.384043, 0.42561, 0.444081, 0.461924, 0.494003, 0.480142, 0.509769, 0.521092, 0.534167, 0.59508, 0.570702, 0.703578, 0.699094, 0.694846, 0.618285, 0.618285, 0.618285, 0.618285, 0.618285, 0.525368, 0.549308, 0.63748, 0.56648, 0.56648, 0.538167, 0.525368, 0.549308, 0.534167, 0.541878, 0.553315, 0.538167, 0.509769, 0.490133, 0.408655, 0.398279, 0.418646, 0.36309, 0.352862, 0.2…	[0, 1, 8, 9, 10, 11, 12, 13, 14, 15, 16, 17, 18, 19, 20, 21, 22, 23, 24, 25, 26, 27, 28, 29, 30, 31, 32, 33, 61, 62, 63, 64, 66, 67, 68, 69, 71, 72, 73, 74, 75, 76, 77, 78, 79, 80, 81, 86]	(25, 2, 27)	25	2
865	866	A0A0F3N931|A0A0F3N931_ANAPH Uncharacterized protein OS=Anaplasma phagocytophilum str. ApMUC09	([0.36309, 0.454136, 0.476583, 0.408655, 0.4292, 0.465241, 0.497853, 0.465241, 0.370445, 0.366687, 0.380708, 0.40511, 0.394753, 0.472492, 0.486429, 0.472492, 0.486429, 0.509769, 0.505461, 0.56648, 0.56648, 0.465241, 0.356642, 0.356642, 0.408655, 0.332115, 0.321458, 0.30533, 0.342579, 0.440853, 0.454136, 0.436924, 0.436924, 0.433034, 0.433034, 0.447574, 0.370445, 0.394753, 0.41194, 0.408655, 0.394…	[17, 18, 19, 20, 48, 49, 50, 51, 52, 53, 54, 55, 56, 57, 58, 59, 60, 61, 62, 63, 64, 65, 66, 67, 68, 69, 70, 71, 72, 73]	(25, 4, 29)	25	2
870	871	A0A0F3N938|A0A0F3N938_ANAPH Surface antigen family protein OS=Anaplasma phagocytophilum str. ApMUC09	([0.521092, 0.545602, 0.56648, 0.608892, 0.585406, 0.622677, 0.626927, 0.626927, 0.642678, 0.613573, 0.63748, 0.553315, 0.538167, 0.541878, 0.436924, 0.447574, 0.422041, 0.541878, 0.541878, 0.56648, 0.585406, 0.653063, 0.529623, 0.525368, 0.51388, 0.444081, 0.380708, 0.377384, 0.380708, 0.328603, 0.346032, 0.271506, 0.356642, 0.370445, 0.366687, 0.4292, 0.342579, 0.301917, 0.301917, 0.30533, 0.29…	[0, 1, 2, 3, 4, 5, 6, 7, 8, 9, 10, 11, 12, 13, 17, 18, 19, 20, 21, 22, 23, 24, 50, 51, 52, 53, 54, 55, 56, 57, 58, 59, 60, 61, 62, 63, 64, 65, 66, 67, 68, 69, 70, 71, 72, 73, 74, 75, 194, 195]	(25, 22, 47)	25	2
1020	1021	A0A0F3N9R1|A0A0F3N9R1_ANAPH Putative p44-46 outer membrane protein, silent OS=Anaplasma phagocytophilum str. ApMUC09	([0.83125, 0.834292, 0.849326, 0.849326, 0.84206, 0.856457, 0.76285, 0.76285, 0.771762, 0.703578, 0.716283, 0.745909, 0.791621, 0.784345, 0.690604, 0.666105, 0.703578, 0.716283, 0.73685, 0.712013, 0.648219, 0.541878, 0.538167, 0.525368, 0.436924, 0.401658, 0.387226, 0.454136, 0.41194, 0.401658, 0.414856, 0.394753, 0.401658, 0.408655, 0.398279, 0.450668, 0.380708, 0.40511, 0.398279, 0.366687, 0.38…	[0, 1, 2, 3, 4, 5, 6, 7, 8, 9, 10, 11, 12, 13, 14, 15, 16, 17, 18, 19, 20, 21, 22, 23, 45, 46, 47, 49, 50, 51, 52, 53, 54, 55, 56, 57, 58, 59, 60, 61, 62, 63, 64, 65, 66, 67, 68, 69, 70, 71, 72, 73, 74]	(25, 27, 52)	25	2
1154	1155	A0A0F3NA79|A0A0F3NA79_ANAPH Surface antigen family protein OS=Anaplasma phagocytophilum str. ApMUC09	([0.626927, 0.534167, 0.414856, 0.4292, 0.444081, 0.450668, 0.461924, 0.476583, 0.494003, 0.505461, 0.521092, 0.529623, 0.521092, 0.56648, 0.585406, 0.56648, 0.525368, 0.454136, 0.5017, 0.490133, 0.486429, 0.486429, 0.541878, 0.648219, 0.653063, 0.661982, 0.666105, 0.653063, 0.653063, 0.666105, 0.661982, 0.59014, 0.490133, 0.480142, 0.468512, 0.447574, 0.444081, 0.486429, 0.570702, 0.570702, 0.59…	[0, 1, 9, 10, 11, 12, 13, 14, 15, 16, 18, 22, 23, 24, 25, 26, 27, 28, 29, 30, 31, 38, 39, 40, 41, 42, 43, 44, 45, 46, 47, 48, 49, 50, 51, 52, 53, 54, 55, 56, 57, 74, 75, 76, 77, 78, 79, 80, 81, 82, 83, 84, 85, 86, 87, 88, 89, 90, 91, 92, 93, 94, 95, 96, 97, 98, 99]	(25, 41, 66)	25	2
278	279	A0A0F3NA33|A0A0F3NA33_ANAPH 50S ribosomal protein L3 OS=Anaplasma phagocytophilum str. ApMUC09	([0.071867, 0.102787, 0.134866, 0.096677, 0.125101, 0.15284, 0.18812, 0.185198, 0.17593, 0.111485, 0.134866, 0.137348, 0.167087, 0.196879, 0.196879, 0.18812, 0.191378, 0.21291, 0.247041, 0.26085, 0.352862, 0.308712, 0.229226, 0.158265, 0.147574, 0.155435, 0.155435, 0.158265, 0.102787, 0.085092, 0.111485, 0.109221, 0.134866, 0.132295, 0.086953, 0.086953, 0.086953, 0.048328, 0.079919, 0.066181, 0.0…	[136, 137, 138, 139, 141, 142, 143, 144, 145, 146, 147, 148, 149, 150, 151, 152, 153, 154, 155, 156, 157, 158, 159, 160, 161, 162, 163, 164, 165, 170, 217, 218, 219, 220, 221, 222, 223, 224, 225, 226, 227]	(24, 4, 28)	24	2
280	281	A0A0F3NA42|A0A0F3NA42_ANAPH Protein GrpE OS=Anaplasma phagocytophilum str. ApMUC09	([0.837511, 0.849326, 0.849326, 0.859585, 0.868118, 0.791621, 0.716283, 0.724957, 0.703578, 0.622677, 0.604312, 0.618285, 0.58069, 0.541878, 0.541878, 0.545602, 0.56648, 0.632174, 0.632174, 0.626927, 0.626927, 0.58069, 0.56648, 0.5017, 0.505461, 0.494003, 0.557691, 0.626927, 0.642678, 0.63748, 0.716283, 0.784345, 0.795062, 0.754692, 0.784345, 0.767246, 0.642678, 0.59014, 0.562014, 0.545602, 0.486…	[0, 1, 2, 3, 4, 5, 6, 7, 8, 9, 10, 11, 12, 13, 14, 15, 16, 17, 18, 19, 20, 21, 22, 23, 24, 26, 27, 28, 29, 30, 31, 32, 33, 34, 35, 36, 37, 38, 39, 44, 45, 46]	(24, 0, 24)	24	2
284	285	A0A0F3NA82|A0A0F3NA82_ANAPH Cell division protein FtsZ OS=Anaplasma phagocytophilum str. ApMUC09	([0.18812, 0.132295, 0.076542, 0.109221, 0.182256, 0.222385, 0.15284, 0.18812, 0.15284, 0.11371, 0.129801, 0.106997, 0.10481, 0.161087, 0.129801, 0.182256, 0.26085, 0.352862, 0.284882, 0.203355, 0.203355, 0.209395, 0.239899, 0.239899, 0.239899, 0.206376, 0.139895, 0.144935, 0.144935, 0.196879, 0.209395, 0.222385, 0.194234, 0.142424, 0.100716, 0.102787, 0.111485, 0.120615, 0.122885, 0.122885, 0.18…	[228, 229, 230, 231, 232, 234, 235, 239, 240, 317, 318, 319, 320, 321, 322, 323, 324, 325, 326, 327, 328, 329, 330, 331, 332, 333, 334, 335, 336, 337, 338, 339, 340, 341, 351, 352, 354, 355, 356, 357, 358, 359, 360, 361, 362, 363, 364, 365, 366, 367, 368, 369, 370, 371, 372, 373, 374, 375, 377, 384, 385]	(24, 9, 33)	24	2
815	816	A0A0F3N8U0|A0A0F3N8U0_ANAPH Uncharacterized protein OS=Anaplasma phagocytophilum str. ApMUC09	([0.51388, 0.486429, 0.541878, 0.483068, 0.436924, 0.4292, 0.447574, 0.480142, 0.5017, 0.51388, 0.529623, 0.553315, 0.59917, 0.685117, 0.675549, 0.724957, 0.741537, 0.661982, 0.699094, 0.775545, 0.775545, 0.63748, 0.570702, 0.529623, 0.557691, 0.622677, 0.657645, 0.632174, 0.618285, 0.618285, 0.622677, 0.505461, 0.5017, 0.444081, 0.4292, 0.398279, 0.359901, 0.318242, 0.377384, 0.339168, 0.30533, …	[0, 2, 8, 9, 10, 11, 12, 13, 14, 15, 16, 17, 18, 19, 20, 21, 22, 23, 24, 25, 26, 27, 28, 29, 30, 31, 32]	(24, 2, 26)	24	2
1000	1001	A0A0F3N9N6|A0A0F3N9N6_ANAPH Surface antigen family protein OS=Anaplasma phagocytophilum str. ApMUC09	([0.720929, 0.741537, 0.767246, 0.767246, 0.784345, 0.784345, 0.750527, 0.675549, 0.562014, 0.570702, 0.58069, 0.585406, 0.675549, 0.694846, 0.666105, 0.661982, 0.657645, 0.59917, 0.59508, 0.58069, 0.557691, 0.557691, 0.575842, 0.59014, 0.534167, 0.433034, 0.422041, 0.454136, 0.418646, 0.450668, 0.422041, 0.433034, 0.447574, 0.384043, 0.377384, 0.374039, 0.374039, 0.374039, 0.366687, 0.380708, 0.…	[0, 1, 2, 3, 4, 5, 6, 7, 8, 9, 10, 11, 12, 13, 14, 15, 16, 17, 18, 19, 20, 21, 22, 23, 24, 49, 50, 51, 52, 53, 54, 55, 56, 57, 58, 59, 60, 61, 62, 63, 67, 68, 69, 70]	(24, 0, 24)	24	2
1110	1111	A0A0F3NA23|A0A0F3NA23_ANAPH Uncharacterized protein OS=Anaplasma phagocytophilum str. ApMUC09	([0.891961, 0.889439, 0.885302, 0.882776, 0.874069, 0.871313, 0.779859, 0.675549, 0.707965, 0.604312, 0.521092, 0.557691, 0.517562, 0.436924, 0.332115, 0.219301, 0.225814, 0.15008, 0.094817, 0.090864, 0.060549, 0.029376, 0.028695, 0.028695, 0.027463, 0.027463, 0.026338, 0.041405, 0.041405, 0.045352, 0.079919, 0.10481, 0.086953, 0.100716, 0.134866, 0.170161, 0.278302, 0.247041, 0.324872, 0.40511, …	[0, 1, 2, 3, 4, 5, 6, 7, 8, 9, 10, 11, 12, 41, 42, 43, 44, 45, 46, 47, 48, 49, 50, 51, 52, 53, 54, 55, 56, 57, 58, 59, 60, 61, 62, 63, 64, 65, 429, 435, 436, 437, 438, 445, 446, 447, 448, 454, 455, 456, 457, 460, 461, 484, 485, 486, 487, 488, 489, 490, 491]	(24, 13, 37)	24	2
1344	1345	A0A0F3NB02|A0A0F3NB02_ANAPH Surface antigen family protein OS=Anaplasma phagocytophilum str. ApMUC09	([0.465241, 0.497853, 0.5017, 0.476583, 0.414856, 0.332115, 0.398279, 0.328603, 0.278302, 0.291804, 0.318242, 0.352862, 0.418646, 0.4292, 0.36309, 0.433034, 0.359901, 0.356642, 0.356642, 0.349426, 0.342579, 0.225814, 0.232838, 0.158265, 0.194234, 0.25031, 0.359901, 0.332115, 0.440853, 0.51388, 0.440853, 0.4292, 0.332115, 0.332115, 0.339168, 0.408655, 0.384043, 0.387226, 0.31487, 0.291804, 0.25031…	[2, 29, 78, 79, 80, 157, 158, 159, 160, 165, 167, 168, 169, 177, 178, 204, 205, 206, 207, 208, 209, 210, 211, 212, 213, 214, 215, 216, 217, 218, 219, 220, 221, 222, 223, 224, 225, 226, 227, 228, 349, 350]	(24, 15, 39)	24	2
1461	1462	A0A0F3NBR7|A0A0F3NBR7_ANAPH Surface antigen family protein OS=Anaplasma phagocytophilum str. ApMUC09	([0.720929, 0.741537, 0.767246, 0.767246, 0.784345, 0.784345, 0.750527, 0.675549, 0.562014, 0.570702, 0.58069, 0.585406, 0.675549, 0.694846, 0.666105, 0.661982, 0.657645, 0.59917, 0.59508, 0.58069, 0.557691, 0.557691, 0.575842, 0.59014, 0.534167, 0.433034, 0.422041, 0.454136, 0.418646, 0.450668, 0.422041, 0.436924, 0.447574, 0.387226, 0.380708, 0.377384, 0.374039, 0.374039, 0.370445, 0.384043, 0.…	[0, 1, 2, 3, 4, 5, 6, 7, 8, 9, 10, 11, 12, 13, 14, 15, 16, 17, 18, 19, 20, 21, 22, 23, 24, 49, 50, 51, 52, 53, 54, 55, 56, 57, 58, 59, 60, 61, 62, 63, 64, 67, 68, 69, 70, 71]	(24, 0, 24)	24	2
162	163	A0A0F3N7I1|A0A0F3N7I1_ANAPH DNA polymerase III subunit gamma/tau OS=Anaplasma phagocytophilum str. ApMUC09	([0.288399, 0.158265, 0.21291, 0.268042, 0.203355, 0.173081, 0.200174, 0.236433, 0.275179, 0.239899, 0.194234, 0.164327, 0.167087, 0.155435, 0.122885, 0.182256, 0.191378, 0.268042, 0.161087, 0.137348, 0.100716, 0.094817, 0.173081, 0.106997, 0.10481, 0.155435, 0.225814, 0.161087, 0.102787, 0.079919, 0.078022, 0.116183, 0.134866, 0.127496, 0.18812, 0.200174, 0.194234, 0.18812, 0.194234, 0.30533, 0.…	[86, 89, 362, 364, 365, 366, 370, 371, 372, 373, 374, 375, 376, 377, 378, 379, 380, 381, 382, 383, 384, 406, 407, 408, 409, 410, 411, 412, 413, 414, 415, 416, 417, 418, 419, 420, 421, 422, 423, 424, 425, 426, 427, 428, 429, 431]	(23, 21, 44)	23	2
331	332	A0A0F3NB89|A0A0F3NB89_ANAPH Type-4 uracil-DNA glycosylase OS=Anaplasma phagocytophilum str. ApMUC09	([0.06184, 0.088832, 0.122885, 0.102787, 0.137348, 0.179055, 0.21291, 0.170161, 0.206376, 0.243554, 0.275179, 0.225814, 0.328603, 0.380708, 0.374039, 0.436924, 0.509769, 0.436924, 0.541878, 0.694846, 0.657645, 0.657645, 0.538167, 0.557691, 0.618285, 0.613573, 0.642678, 0.56648, 0.59014, 0.613573, 0.618285, 0.608892, 0.671169, 0.653063, 0.613573, 0.604312, 0.618285, 0.608892, 0.716283, 0.741537, 0…	[16, 18, 19, 20, 21, 22, 23, 24, 25, 26, 27, 28, 29, 30, 31, 32, 33, 34, 35, 36, 37, 38, 39, 40, 41, 43, 44, 45, 46, 47, 48, 49, 50, 51, 52, 53, 54, 55, 56, 63, 64, 65, 118, 119, 120, 121, 122, 123, 130]	(23, 1, 24)	23	2
1014	1015	A0A0F3N9Q4|A0A0F3N9Q4_ANAPH Putative membrane protein OS=Anaplasma phagocytophilum str. ApMUC09	([0.30533, 0.328603, 0.232838, 0.129801, 0.15284, 0.194234, 0.137348, 0.173081, 0.206376, 0.225814, 0.185198, 0.147574, 0.071867, 0.06312, 0.03976, 0.034068, 0.06184, 0.055536, 0.027463, 0.014315, 0.008156, 0.007495, 0.006039, 0.007495, 0.009096, 0.007315, 0.007031, 0.006142, 0.004736, 0.004736, 0.004247, 0.005011, 0.005086, 0.005011, 0.004315, 0.005503, 0.007031, 0.004976, 0.004921, 0.006894, 0.…	[154, 155, 293, 294, 295, 296, 297, 298, 299, 300, 301, 302, 303, 304, 305, 306, 307, 308, 309, 310, 311, 312, 313, 314, 315, 316, 319, 320, 321, 322, 323, 324, 325, 326, 327, 328, 329, 330, 331, 332, 333, 334, 335, 336, 337, 338, 339, 340, 341, 342, 367, 380, 381, 382]	(23, 2, 25)	23	2
1084	1085	A0A0F3N9Z2|A0A0F3N9Z2_ANAPH Putative hGE-14 protein OS=Anaplasma phagocytophilum str. ApMUC09	([0.229226, 0.295083, 0.191378, 0.222385, 0.144935, 0.185198, 0.122885, 0.144935, 0.167087, 0.196879, 0.18812, 0.216401, 0.222385, 0.191378, 0.100716, 0.098513, 0.173081, 0.288399, 0.21291, 0.122885, 0.085092, 0.118441, 0.064632, 0.106997, 0.06312, 0.106997, 0.102787, 0.102787, 0.102787, 0.102787, 0.11371, 0.147574, 0.079919, 0.046336, 0.06184, 0.06312, 0.038042, 0.034884, 0.034068, 0.024826, 0.0…	[88, 430, 431, 432, 433, 434, 435, 436, 437, 438, 439, 440, 441, 442, 443, 444, 445, 446, 447, 448, 449, 450, 451, 452, 473, 474, 475, 476, 477, 478, 479, 480, 481, 482, 483, 484, 485, 486, 487, 488, 489, 490, 491, 492, 493, 494, 495, 496]	(23, 24, 47)	23	2
1109	1110	A0A0F3NA22|A0A0F3NA22_ANAPH Surface antigen family protein OS=Anaplasma phagocytophilum str. ApMUC09	([0.058088, 0.096677, 0.071867, 0.100716, 0.098513, 0.122885, 0.161087, 0.200174, 0.164327, 0.191378, 0.185198, 0.158265, 0.21291, 0.219301, 0.271506, 0.301917, 0.346032, 0.40511, 0.370445, 0.301917, 0.219301, 0.158265, 0.15008, 0.142424, 0.147574, 0.109221, 0.111485, 0.125101, 0.098513, 0.076542, 0.076542, 0.088832, 0.086953, 0.083462, 0.086953, 0.043307, 0.044297, 0.032017, 0.032677, 0.064632, …	[72, 121, 122, 123, 193, 194, 195, 196, 197, 198, 199, 200, 201, 202, 203, 204, 205, 206, 207, 208, 209, 210, 211, 212, 213, 214, 215, 216, 242, 243, 244, 245, 246, 247, 248, 249, 250, 251, 252, 253, 254, 255, 256, 258, 259, 388, 389]	(23, 4, 27)	23	2
1254	1255	A0A0F3NAL4|A0A0F3NAL4_ANAPH Putative p44-8b outer membrane protein OS=Anaplasma phagocytophilum str. ApMUC09	([0.4292, 0.454136, 0.468512, 0.490133, 0.509769, 0.557691, 0.632174, 0.642678, 0.675549, 0.707965, 0.724957, 0.720929, 0.775545, 0.759478, 0.694846, 0.661982, 0.724957, 0.73685, 0.73685, 0.622677, 0.59014, 0.505461, 0.521092, 0.525368, 0.541878, 0.56648, 0.541878, 0.509769, 0.4292, 0.359901, 0.342579, 0.332115, 0.291804, 0.25031, 0.219301, 0.268042, 0.30533, 0.225814, 0.236433, 0.301917, 0.35286…	[4, 5, 6, 7, 8, 9, 10, 11, 12, 13, 14, 15, 16, 17, 18, 19, 20, 21, 22, 23, 24, 25, 26, 27]	(23, 0, 23)	23	2
1326	1327	A0A0F3NAW9|A0A0F3NAW9_ANAPH HGE-14 protein OS=Anaplasma phagocytophilum str. ApMUC09	([0.094817, 0.050641, 0.034884, 0.049374, 0.028695, 0.038858, 0.051831, 0.034884, 0.024826, 0.035586, 0.047319, 0.074921, 0.06184, 0.064632, 0.035586, 0.040537, 0.038042, 0.071867, 0.078022, 0.035586, 0.038858, 0.069024, 0.074921, 0.083462, 0.047319, 0.094817, 0.094817, 0.05306, 0.096677, 0.170161, 0.170161, 0.170161, 0.17593, 0.132295, 0.185198, 0.301917, 0.170161, 0.106997, 0.102787, 0.048328, …	[443, 446, 447, 448, 449, 450, 451, 452, 453, 454, 455, 456, 457, 458, 459, 460, 461, 462, 463, 464, 465, 466, 467, 468, 469]	(23, 1, 24)	23	2
1383	1384	A0A0F3NB91|A0A0F3NB91_ANAPH Surface antigen family protein OS=Anaplasma phagocytophilum str. ApMUC09	([0.044297, 0.076542, 0.056825, 0.079919, 0.079919, 0.102787, 0.139895, 0.17593, 0.144935, 0.167087, 0.164327, 0.137348, 0.194234, 0.200174, 0.275179, 0.30533, 0.352862, 0.41194, 0.374039, 0.311707, 0.229226, 0.167087, 0.158265, 0.147574, 0.155435, 0.118441, 0.120615, 0.134866, 0.106997, 0.081712, 0.083462, 0.096677, 0.094817, 0.085092, 0.088832, 0.044297, 0.045352, 0.032677, 0.033407, 0.064632, …	[72, 121, 122, 123, 189, 190, 191, 192, 193, 194, 195, 196, 197, 198, 199, 200, 201, 202, 203, 204, 205, 206, 207, 208, 209, 210, 211, 212, 236, 237, 238, 239, 240, 241, 242, 243, 244, 245, 246, 251, 252, 253]	(23, 4, 27)	23	2
1507	1508	A0A0F3NCF5|A0A0F3NCF5_ANAPH Putative major outer membrane protein C-17 OS=Anaplasma phagocytophilum str. ApMUC09	([0.030611, 0.047319, 0.032017, 0.046336, 0.035586, 0.027463, 0.021816, 0.028107, 0.041405, 0.051831, 0.064632, 0.078022, 0.0704, 0.0704, 0.120615, 0.173081, 0.164327, 0.209395, 0.288399, 0.275179, 0.318242, 0.40511, 0.422041, 0.472492, 0.483068, 0.557691, 0.58069, 0.575842, 0.5017, 0.41194, 0.390993, 0.384043, 0.408655, 0.342579, 0.390993, 0.30533, 0.301917, 0.25031, 0.203355, 0.203355, 0.203355…	[25, 26, 27, 28, 96, 97, 98, 99, 100, 101, 102, 103, 104, 105, 106, 107, 108, 109, 110, 111, 112, 113, 114, 115, 116, 117, 118, 119, 144, 145, 146, 147, 148, 149, 150, 151, 152, 153, 154, 155, 156, 157, 158, 159, 160, 161, 162, 163, 164, 170, 171, 172, 221, 222]	(23, 4, 27)	23	2
405	406	A0A0F3N6J9|A0A0F3N6J9_ANAPH Ankyrin repeat family protein OS=Anaplasma phagocytophilum str. ApMUC09	([0.562014, 0.387226, 0.301917, 0.328603, 0.370445, 0.36309, 0.311707, 0.332115, 0.370445, 0.40511, 0.4292, 0.433034, 0.436924, 0.461924, 0.387226, 0.384043, 0.366687, 0.342579, 0.268042, 0.370445, 0.366687, 0.275179, 0.390993, 0.461924, 0.465241, 0.472492, 0.497853, 0.534167, 0.4292, 0.356642, 0.268042, 0.18812, 0.209395, 0.225814, 0.15284, 0.127496, 0.142424, 0.144935, 0.161087, 0.26085, 0.1881…	[0, 27, 373, 374, 375, 499, 511, 512, 576, 577, 583, 621, 622, 623, 624, 663, 664, 665, 666, 667, 668, 669, 670, 671, 672, 673, 674, 675, 676, 677, 678, 679, 680, 681, 682, 683, 684, 685, 730, 731, 732, 733, 734, 735, 736, 738, 870, 871, 872, 873, 944, 945, 947]	(22, 15, 37)	22	2
439	440	A0A0F3N6X9|A0A0F3N6X9_ANAPH Surface antigen family protein OS=Anaplasma phagocytophilum str. ApMUC09	([0.044297, 0.076542, 0.056825, 0.079919, 0.079919, 0.102787, 0.139895, 0.17593, 0.144935, 0.167087, 0.164327, 0.137348, 0.194234, 0.200174, 0.275179, 0.30533, 0.352862, 0.41194, 0.374039, 0.311707, 0.229226, 0.167087, 0.158265, 0.147574, 0.155435, 0.118441, 0.120615, 0.134866, 0.106997, 0.081712, 0.083462, 0.096677, 0.094817, 0.085092, 0.088832, 0.044297, 0.045352, 0.032677, 0.033407, 0.064632, …	[72, 121, 122, 123, 182, 183, 184, 185, 186, 187, 188, 189, 190, 191, 192, 193, 194, 195, 196, 197, 198, 199, 200, 201, 202, 203, 204, 206, 207, 208, 209, 210, 211, 212, 213, 214, 238, 239, 243, 244, 245, 246, 247, 248, 249, 250, 251, 252, 253, 254, 255, 256, 257, 258, 262, 263, 264, 265, 266, 267, 268]	(22, 4, 26)	22	2
534	535	A0A0F3N7I6|A0A0F3N7I6_ANAPH Putative major outer membrane protein P44-9 OS=Anaplasma phagocytophilum str. ApMUC09	([0.675549, 0.703578, 0.707965, 0.570702, 0.505461, 0.534167, 0.534167, 0.562014, 0.585406, 0.608892, 0.525368, 0.570702, 0.570702, 0.51388, 0.56648, 0.59014, 0.575842, 0.59508, 0.56648, 0.56648, 0.608892, 0.549308, 0.51388, 0.465241, 0.517562, 0.585406, 0.59014, 0.525368, 0.465241, 0.436924, 0.36309, 0.447574, 0.433034, 0.440853, 0.51388, 0.509769, 0.505461, 0.422041, 0.366687, 0.346032, 0.33564…	[0, 1, 2, 3, 4, 5, 6, 7, 8, 9, 10, 11, 12, 13, 14, 15, 16, 17, 18, 19, 20, 21, 22, 24, 25, 26, 27, 34, 35, 36]	(22, 0, 22)	22	2
603	604	A0A0F3N7U6|A0A0F3N7U6_ANAPH Putative p44-77 outer membrane protein, silent OS=Anaplasma phagocytophilum str. ApMUC09	([0.849326, 0.84206, 0.779859, 0.653063, 0.632174, 0.613573, 0.608892, 0.622677, 0.632174, 0.613573, 0.622677, 0.613573, 0.613573, 0.604312, 0.59014, 0.604312, 0.608892, 0.604312, 0.529623, 0.450668, 0.458154, 0.447574, 0.440853, 0.398279, 0.465241, 0.480142, 0.497853, 0.505461, 0.5017, 0.5017, 0.497853, 0.509769, 0.529623, 0.575842, 0.59014, 0.494003, 0.414856, 0.408655, 0.4292, 0.41194, 0.4292,…	[0, 1, 2, 3, 4, 5, 6, 7, 8, 9, 10, 11, 12, 13, 14, 15, 16, 17, 18, 27, 28, 29, 31, 32, 33, 34, 56, 57, 58, 59, 60, 61, 62, 63, 64, 65, 66, 67, 68, 69, 70, 71, 72, 73, 74, 75, 76, 77, 78, 80, 81, 82, 83, 84, 85]	(22, 26, 48)	22	2
729	730	A0A0F3N8E7|A0A0F3N8E7_ANAPH Putative p44-80 outer membrane protein OS=Anaplasma phagocytophilum str. ApMUC09	([0.074921, 0.066181, 0.050641, 0.032677, 0.044297, 0.059222, 0.041405, 0.05306, 0.071867, 0.049374, 0.059222, 0.073402, 0.060549, 0.045352, 0.0704, 0.0704, 0.055536, 0.035586, 0.024826, 0.036378, 0.05306, 0.090864, 0.11371, 0.161087, 0.182256, 0.21291, 0.219301, 0.291804, 0.298791, 0.271506, 0.291804, 0.30533, 0.298791, 0.394753, 0.433034, 0.461924, 0.465241, 0.461924, 0.534167, 0.618285, 0.6530…	[38, 39, 40, 41, 42, 43, 44, 45, 46, 47, 48, 49, 50, 51, 52, 53, 54, 55, 56, 57, 58, 59, 60, 62, 63, 64]	(22, 0, 22)	22	2
813	814	A0A0F3N8T3|A0A0F3N8T3_ANAPH UPF0434 protein APHMUC_1302 OS=Anaplasma phagocytophilum str. ApMUC09	([0.100716, 0.073402, 0.142424, 0.106997, 0.147574, 0.182256, 0.216401, 0.236433, 0.196879, 0.225814, 0.182256, 0.216401, 0.288399, 0.288399, 0.291804, 0.278302, 0.352862, 0.352862, 0.264545, 0.339168, 0.40511, 0.483068, 0.525368, 0.490133, 0.494003, 0.465241, 0.387226, 0.418646, 0.370445, 0.433034, 0.450668, 0.538167, 0.4292, 0.458154, 0.359901, 0.346032, 0.308712, 0.236433, 0.31487, 0.40511, 0.…	[22, 31, 47, 49, 50, 51, 52, 53, 54, 55, 56, 57, 58, 59, 60, 61, 62, 63, 64, 65, 66, 67, 68, 69, 70, 71]	(22, 3, 25)	22	2
984	985	A0A0F3N9L6|A0A0F3N9L6_ANAPH Surface antigen family protein OS=Anaplasma phagocytophilum str. ApMUC09	([0.058088, 0.096677, 0.071867, 0.100716, 0.098513, 0.122885, 0.161087, 0.200174, 0.164327, 0.191378, 0.185198, 0.161087, 0.21291, 0.219301, 0.271506, 0.301917, 0.346032, 0.40511, 0.370445, 0.30533, 0.222385, 0.161087, 0.15284, 0.142424, 0.15008, 0.11371, 0.11371, 0.127496, 0.100716, 0.078022, 0.078022, 0.092881, 0.090864, 0.085092, 0.088832, 0.045352, 0.046336, 0.033407, 0.034068, 0.067594, 0.12…	[72, 121, 122, 123, 193, 194, 195, 196, 197, 198, 199, 200, 201, 202, 203, 204, 205, 206, 207, 208, 209, 210, 211, 212, 213, 214, 215, 242, 243, 244, 245, 246, 247, 248, 249, 250, 251, 252, 253, 254, 255, 256, 258, 259]	(22, 4, 26)	22	2
1474	1475	A0A0F3NBT9|A0A0F3NBT9_ANAPH Uncharacterized protein OS=Anaplasma phagocytophilum str. ApMUC09	([0.5017, 0.480142, 0.505461, 0.525368, 0.562014, 0.58069, 0.521092, 0.461924, 0.483068, 0.51388, 0.534167, 0.480142, 0.480142, 0.476583, 0.545602, 0.538167, 0.472492, 0.461924, 0.538167, 0.562014, 0.553315, 0.557691, 0.608892, 0.534167, 0.51388, 0.4292, 0.4292, 0.480142, 0.549308, 0.538167, 0.468512, 0.476583, 0.483068, 0.483068, 0.447574, 0.380708, 0.370445, 0.36309, 0.384043, 0.384043, 0.38070…	[0, 2, 3, 4, 5, 6, 9, 10, 14, 15, 18, 19, 20, 21, 22, 23, 24, 28, 29, 56, 57, 58, 64, 65, 68, 69, 70, 71, 72, 73, 74, 75, 76, 77, 78, 79, 80, 81, 82, 83, 84, 85, 86, 87, 88, 89, 90, 110, 112, 113, 114, 115, 116, 117, 118, 119, 120, 121, 122, 123, 124, 125, 126, 127, 128, 129, 130]	(22, 24, 46)	22	2
15	16	A0A0F3N7L9|A0A0F3N7L9_ANAPH Inosine-5'-monophosphate dehydrogenase OS=Anaplasma phagocytophilum str. ApMUC09	([0.020876, 0.014315, 0.010672, 0.019109, 0.026892, 0.016528, 0.022306, 0.033407, 0.027463, 0.020522, 0.031287, 0.032677, 0.032017, 0.058088, 0.079919, 0.092881, 0.092881, 0.17593, 0.098513, 0.058088, 0.102787, 0.158265, 0.236433, 0.236433, 0.216401, 0.142424, 0.25406, 0.170161, 0.179055, 0.164327, 0.209395, 0.182256, 0.185198, 0.144935, 0.11371, 0.109221, 0.164327, 0.11371, 0.11371, 0.200174, 0.…	[465, 466, 467, 468, 469, 470, 471, 472, 473, 474, 475, 476, 477, 478, 479, 480, 481, 482, 483, 484, 485, 486]	(21, 0, 21)	21	2
219	220	A0A0F3N8S2|A0A0F3N8S2_ANAPH Large ribosomal subunit protein uL13 OS=Anaplasma phagocytophilum str. ApMUC09	([0.122885, 0.167087, 0.209395, 0.26085, 0.155435, 0.127496, 0.090864, 0.064632, 0.081712, 0.083462, 0.102787, 0.132295, 0.098513, 0.067594, 0.092881, 0.088832, 0.144935, 0.090864, 0.092881, 0.078022, 0.041405, 0.042364, 0.034884, 0.035586, 0.020876, 0.024393, 0.037156, 0.059222, 0.102787, 0.10481, 0.129801, 0.147574, 0.155435, 0.118441, 0.164327, 0.243554, 0.25406, 0.200174, 0.281712, 0.239899, …	[125, 126, 127, 128, 130, 131, 136, 137, 138, 139, 140, 141, 142, 143, 144, 145, 146, 147, 148, 149, 150, 151, 152, 153, 154, 155, 156, 157]	(21, 6, 27)	21	2
234	235	A0A0F3N917|A0A0F3N917_ANAPH Protein HflK OS=Anaplasma phagocytophilum str. ApMUC09	([0.653063, 0.707965, 0.73685, 0.685117, 0.694846, 0.750527, 0.779859, 0.771762, 0.767246, 0.759478, 0.754692, 0.812494, 0.805026, 0.788093, 0.618285, 0.613573, 0.613573, 0.613573, 0.754692, 0.604312, 0.613573, 0.570702, 0.465241, 0.346032, 0.31487, 0.31487, 0.206376, 0.191378, 0.203355, 0.185198, 0.106997, 0.109221, 0.102787, 0.055536, 0.071867, 0.15008, 0.15284, 0.147574, 0.127496, 0.116183, 0.…	[0, 1, 2, 3, 4, 5, 6, 7, 8, 9, 10, 11, 12, 13, 14, 15, 16, 17, 18, 19, 20, 21, 176, 365, 366, 367]	(21, 0, 21)	21	2
372	373	A0A0F3N674|A0A0F3N674_ANAPH Uncharacterized protein OS=Anaplasma phagocytophilum str. ApMUC09	([0.509769, 0.490133, 0.51388, 0.534167, 0.570702, 0.59014, 0.534167, 0.476583, 0.497853, 0.525368, 0.545602, 0.490133, 0.490133, 0.483068, 0.553315, 0.541878, 0.483068, 0.472492, 0.549308, 0.575842, 0.56648, 0.570702, 0.622677, 0.549308, 0.529623, 0.461924, 0.461924, 0.51388, 0.585406, 0.570702, 0.483068, 0.486429, 0.494003, 0.494003, 0.461924, 0.465241, 0.454136, 0.450668, 0.468512, 0.468512, 0…	[0, 2, 3, 4, 5, 6, 9, 10, 14, 15, 18, 19, 20, 21, 22, 23, 24, 27, 28, 29, 46, 51, 52, 53, 55, 56, 57, 58, 73, 74, 75, 76, 77, 78, 79, 80, 81, 82, 83, 84, 85, 86, 87, 88, 89, 90, 109, 110, 111, 112, 113, 114, 115, 116, 117, 118, 119, 120, 121, 122, 123, 124, 125, 126, 127, 128, 129, 130]	(21, 46, 67)	21	2
426	427	A0A0F3N6U2|A0A0F3N6U2_ANAPH Uncharacterized protein OS=Anaplasma phagocytophilum str. ApMUC09	([0.30533, 0.346032, 0.377384, 0.377384, 0.418646, 0.440853, 0.377384, 0.380708, 0.401658, 0.418646, 0.374039, 0.356642, 0.422041, 0.494003, 0.505461, 0.505461, 0.613573, 0.63748, 0.653063, 0.657645, 0.657645, 0.56648, 0.59508, 0.604312, 0.632174, 0.626927, 0.626927, 0.622677, 0.661982, 0.570702, 0.59917, 0.685117, 0.690604, 0.59014, 0.545602, 0.505461, 0.490133, 0.450668, 0.414856, 0.374039, 0.3…	[14, 15, 16, 17, 18, 19, 20, 21, 22, 23, 24, 25, 26, 27, 28, 29, 30, 31, 32, 33, 34, 35]	(21, 0, 21)	21	2
556	557	A0A0F3N7M5|A0A0F3N7M5_ANAPH HGE-14 protein OS=Anaplasma phagocytophilum str. ApMUC09	([0.278302, 0.332115, 0.394753, 0.301917, 0.17593, 0.209395, 0.200174, 0.144935, 0.17593, 0.170161, 0.191378, 0.236433, 0.332115, 0.311707, 0.284882, 0.194234, 0.185198, 0.209395, 0.203355, 0.206376, 0.155435, 0.155435, 0.106997, 0.079919, 0.079919, 0.15008, 0.158265, 0.137348, 0.203355, 0.194234, 0.173081, 0.11371, 0.106997, 0.100716, 0.0704, 0.054297, 0.092881, 0.129801, 0.106997, 0.122885, 0.1…	[338, 341, 342, 343, 376, 377, 378, 379, 380, 381, 382, 383, 384, 385, 386, 387, 388, 389, 390, 391, 392, 393, 394, 395, 396, 397, 400, 401, 402, 403, 404, 405]	(21, 4, 25)	21	2
660	661	A0A0F3N832|A0A0F3N832_ANAPH Surface antigen family protein OS=Anaplasma phagocytophilum str. ApMUC09	([0.401658, 0.414856, 0.436924, 0.41194, 0.468512, 0.476583, 0.401658, 0.461924, 0.468512, 0.390993, 0.418646, 0.458154, 0.4292, 0.422041, 0.422041, 0.505461, 0.509769, 0.545602, 0.494003, 0.59014, 0.59014, 0.585406, 0.613573, 0.622677, 0.661982, 0.626927, 0.642678, 0.779859, 0.626927, 0.648219, 0.745909, 0.750527, 0.699094, 0.703578, 0.661982, 0.666105, 0.575842, 0.538167, 0.521092, 0.632174, 0.…	[15, 16, 17, 19, 20, 21, 22, 23, 24, 25, 26, 27, 28, 29, 30, 31, 32, 33, 34, 35, 36, 37, 38, 39, 40]	(21, 3, 24)	21	2
787	788	A0A0F3N8P3|A0A0F3N8P3_ANAPH Type IV secretion system VirB6 family domain protein OS=Anaplasma phagocytophilum str. ApMUC09	([0.648219, 0.657645, 0.685117, 0.759478, 0.771762, 0.779859, 0.699094, 0.694846, 0.680603, 0.694846, 0.690604, 0.685117, 0.666105, 0.754692, 0.716283, 0.779859, 0.775545, 0.784345, 0.699094, 0.703578, 0.613573, 0.553315, 0.497853, 0.538167, 0.505461, 0.433034, 0.436924, 0.483068, 0.483068, 0.483068, 0.480142, 0.42561, 0.440853, 0.450668, 0.377384, 0.36309, 0.349426, 0.335645, 0.321458, 0.384043,…	[0, 1, 2, 3, 4, 5, 6, 7, 8, 9, 10, 11, 12, 13, 14, 15, 16, 17, 18, 19, 20, 21, 23, 24]	(21, 0, 21)	21	2
1255	1256	A0A0F3NAL5|A0A0F3NAL5_ANAPH Uncharacterized protein OS=Anaplasma phagocytophilum str. ApMUC09	([0.037156, 0.05306, 0.078022, 0.10481, 0.137348, 0.17593, 0.111485, 0.134866, 0.088832, 0.060549, 0.044297, 0.06184, 0.066181, 0.111485, 0.132295, 0.137348, 0.125101, 0.118441, 0.073402, 0.081712, 0.134866, 0.134866, 0.118441, 0.067594, 0.069024, 0.067594, 0.050641, 0.051831, 0.029376, 0.034068, 0.049374, 0.067594, 0.043307, 0.022667, 0.018415, 0.030003, 0.019109, 0.013613, 0.009865, 0.011342, 0…	[115, 160, 161, 162, 164, 168, 169, 170, 171, 172, 173, 174, 175, 176, 177, 178, 179, 180, 181, 182, 183, 184, 185, 186, 187, 188, 189, 191]	(21, 5, 26)	21	2
1528	1529	A0A0F3NCS1|A0A0F3NCS1_ANAPH Surface antigen family protein OS=Anaplasma phagocytophilum str. ApMUC09	([0.59014, 0.59014, 0.562014, 0.58069, 0.59508, 0.486429, 0.521092, 0.534167, 0.538167, 0.56648, 0.59508, 0.608892, 0.608892, 0.59014, 0.59014, 0.51388, 0.521092, 0.534167, 0.59917, 0.59014, 0.58069, 0.545602, 0.525368, 0.480142, 0.476583, 0.490133, 0.570702, 0.553315, 0.521092, 0.553315, 0.529623, 0.444081, 0.480142, 0.472492, 0.398279, 0.40511, 0.480142, 0.454136, 0.450668, 0.468512, 0.480142, …	[0, 1, 2, 3, 4, 6, 7, 8, 9, 10, 11, 12, 13, 14, 15, 16, 17, 18, 19, 20, 21, 22, 26, 27, 28, 29, 30, 42, 43, 44, 45, 46, 47, 48, 49, 50, 51, 52, 53, 54, 55, 56, 57, 58, 59, 60, 61, 62, 63, 65]	(21, 27, 48)	21	2
410	411	A0A0F3N6L2|A0A0F3N6L2_ANAPH Putative p44-57 outer membrane protein, silent OS=Anaplasma phagocytophilum str. ApMUC09	([0.671169, 0.59508, 0.454136, 0.418646, 0.440853, 0.447574, 0.454136, 0.468512, 0.483068, 0.494003, 0.505461, 0.521092, 0.497853, 0.575842, 0.494003, 0.476583, 0.4292, 0.366687, 0.42561, 0.42561, 0.433034, 0.444081, 0.458154, 0.562014, 0.608892, 0.608892, 0.622677, 0.604312, 0.604312, 0.59508, 0.56648, 0.59508, 0.538167, 0.51388, 0.454136, 0.450668, 0.450668, 0.436924, 0.51388, 0.490133, 0.41864…	[0, 1, 10, 11, 13, 23, 24, 25, 26, 27, 28, 29, 30, 31, 32, 33, 38, 51, 54, 76, 77, 78, 79, 80, 81, 82, 83, 84, 85, 86, 87, 88, 89, 90, 91, 92, 93, 94, 95, 96, 101, 102, 103, 104]	(20, 19, 39)	20	2
1555	1556	A0A0F3ND61|A0A0F3ND61_ANAPH Surface antigen family protein OS=Anaplasma phagocytophilum str. ApMUC09	([0.106997, 0.139895, 0.090864, 0.116183, 0.139895, 0.139895, 0.173081, 0.147574, 0.18812, 0.15284, 0.18812, 0.155435, 0.21291, 0.200174, 0.243554, 0.278302, 0.17593, 0.173081, 0.17593, 0.219301, 0.219301, 0.222385, 0.229226, 0.31487, 0.318242, 0.321458, 0.349426, 0.339168, 0.408655, 0.401658, 0.486429, 0.444081, 0.529623, 0.534167, 0.562014, 0.461924, 0.394753, 0.422041, 0.40511, 0.398279, 0.422…	[32, 33, 34, 95, 100, 102, 103, 105, 106, 107, 108, 109, 110, 111, 112, 113, 114, 115, 116, 117, 118, 119, 120, 125, 126, 128, 129, 142, 143, 144, 145, 146, 147, 148, 149, 150, 151, 152, 153, 154, 155, 156, 157, 158, 159, 160, 161, 162]	(20, 27, 47)	20	2
498	499	A0A0F3N7C0|A0A0F3N7C0_ANAPH Surface antigen family protein OS=Anaplasma phagocytophilum str. ApMUC09	([0.060549, 0.100716, 0.073402, 0.102787, 0.100716, 0.127496, 0.164327, 0.203355, 0.170161, 0.194234, 0.18812, 0.161087, 0.225814, 0.232838, 0.281712, 0.311707, 0.356642, 0.414856, 0.380708, 0.31487, 0.232838, 0.170161, 0.161087, 0.15284, 0.158265, 0.120615, 0.120615, 0.134866, 0.106997, 0.083462, 0.083462, 0.098513, 0.096677, 0.086953, 0.088832, 0.046336, 0.046336, 0.034068, 0.034884, 0.067594, …	[72, 121, 122, 123, 184, 194, 195, 196, 197, 198, 199, 200, 201, 202, 203, 248, 249, 250, 251, 252, 253, 254, 255, 256, 257, 258, 259, 260, 261, 262, 263, 264, 265, 266, 267, 274]	(19, 15, 34)	19	2
572	573	A0A0F3N7Q1|A0A0F3N7Q1_ANAPH Putative p44-69 outer membrane protein, silent OS=Anaplasma phagocytophilum str. ApMUC09	([0.798249, 0.819762, 0.834292, 0.791621, 0.779859, 0.741537, 0.671169, 0.642678, 0.63748, 0.666105, 0.59508, 0.56648, 0.549308, 0.51388, 0.525368, 0.534167, 0.5017, 0.529623, 0.517562, 0.517562, 0.433034, 0.380708, 0.346032, 0.332115, 0.30533, 0.26085, 0.26085, 0.298791, 0.324872, 0.257454, 0.268042, 0.318242, 0.359901, 0.40511, 0.418646, 0.36309, 0.387226, 0.352862, 0.264545, 0.21291, 0.209395,…	[0, 1, 2, 3, 4, 5, 6, 7, 8, 9, 10, 11, 12, 13, 14, 15, 16, 17, 18, 19, 50]	(19, 0, 19)	19	2
968	969	A0A0F3N9J5|A0A0F3N9J5_ANAPH Putative membrane protein OS=Anaplasma phagocytophilum str. ApMUC09	([0.712013, 0.784345, 0.613573, 0.468512, 0.387226, 0.41194, 0.458154, 0.497853, 0.521092, 0.440853, 0.447574, 0.483068, 0.58069, 0.541878, 0.575842, 0.56648, 0.585406, 0.56648, 0.56648, 0.538167, 0.538167, 0.538167, 0.525368, 0.622677, 0.759478, 0.754692, 0.784345, 0.784345, 0.767246, 0.666105, 0.608892, 0.5017, 0.436924, 0.390993, 0.394753, 0.247041, 0.173081, 0.125101, 0.100716, 0.049374, 0.05…	[0, 1, 2, 8, 12, 13, 14, 15, 16, 17, 18, 19, 20, 21, 22, 23, 24, 25, 26, 27, 28, 29, 30, 31, 269, 270, 271, 272, 273, 274, 275, 276, 277, 278, 279, 281, 282, 283, 284, 285, 286, 287, 289, 293, 294, 295, 296, 297, 302, 303, 306, 307, 308, 309, 310, 320, 321, 322, 323, 324, 325, 326, 327, 332, 333, 334, 335, 341, 345, 349, 352, 353, 356, 357, 358, 367, 368, 369, 370, 371, 372, 373, 374, 375, 376, 3…	(19, 4, 23)	19	2
989	990	A0A0F3N9M2|A0A0F3N9M2_ANAPH Surface antigen family protein OS=Anaplasma phagocytophilum str. ApMUC09	([0.10481, 0.137348, 0.086953, 0.111485, 0.134866, 0.132295, 0.164327, 0.139895, 0.182256, 0.144935, 0.185198, 0.15008, 0.206376, 0.18812, 0.232838, 0.271506, 0.164327, 0.158265, 0.158265, 0.200174, 0.196879, 0.203355, 0.21291, 0.298791, 0.301917, 0.301917, 0.332115, 0.318242, 0.394753, 0.380708, 0.472492, 0.422041, 0.509769, 0.51388, 0.545602, 0.444081, 0.374039, 0.408655, 0.387226, 0.380708, 0.…	[32, 33, 34, 95, 124, 125, 129, 130, 131, 134, 135, 137, 138, 139, 156, 157, 158, 159, 160, 161, 162, 163, 164, 165, 166, 167, 168, 169, 170, 171, 172, 173, 174, 175, 178, 179, 180, 181, 182, 301, 302]	(19, 14, 33)	19	2
1174	1175	A0A0F3NAA6|A0A0F3NAA6_ANAPH TonB family protein OS=Anaplasma phagocytophilum str. ApMUC09	([0.216401, 0.142424, 0.179055, 0.219301, 0.268042, 0.191378, 0.232838, 0.170161, 0.122885, 0.144935, 0.167087, 0.132295, 0.137348, 0.096677, 0.147574, 0.090864, 0.06312, 0.054297, 0.092881, 0.059222, 0.031287, 0.023963, 0.025762, 0.018415, 0.019109, 0.018787, 0.030003, 0.034068, 0.0704, 0.127496, 0.127496, 0.078022, 0.122885, 0.132295, 0.179055, 0.17593, 0.216401, 0.278302, 0.229226, 0.161087, 0…	[91, 92, 93, 94, 95, 96, 97, 98, 99, 100, 101, 102, 103, 104, 105, 106, 107, 108, 109, 110, 142, 143]	(19, 0, 19)	19	2
1476	1477	A0A0F3NBU7|A0A0F3NBU7_ANAPH Uncharacterized protein OS=Anaplasma phagocytophilum str. ApMUC09	([0.281712, 0.173081, 0.102787, 0.06184, 0.10481, 0.139895, 0.164327, 0.196879, 0.225814, 0.264545, 0.21291, 0.257454, 0.191378, 0.134866, 0.219301, 0.30533, 0.222385, 0.15008, 0.170161, 0.161087, 0.127496, 0.069024, 0.066181, 0.11371, 0.147574, 0.076542, 0.035586, 0.036378, 0.034068, 0.026338, 0.020165, 0.032017, 0.031287, 0.026892, 0.023534, 0.014075, 0.013265, 0.013265, 0.019109, 0.033407, 0.0…	[590, 591, 592, 593, 594, 595, 596, 597, 598, 599, 600, 601, 602, 603, 604, 605, 606, 607, 634, 635, 636, 637, 641, 642, 643, 644, 645, 646, 647, 648, 649, 650, 652, 653, 654, 655, 656, 657, 658, 659, 660, 661, 662, 663, 664, 665, 666, 667, 668, 669, 670, 671]	(19, 32, 51)	19	2
71	72	A0A0F3NA36|A0A0F3NA36_ANAPH Chaperone protein DnaJ OS=Anaplasma phagocytophilum str. ApMUC09	([0.161087, 0.132295, 0.164327, 0.203355, 0.239899, 0.236433, 0.264545, 0.308712, 0.349426, 0.384043, 0.342579, 0.370445, 0.36309, 0.36309, 0.284882, 0.278302, 0.346032, 0.41194, 0.359901, 0.332115, 0.414856, 0.342579, 0.394753, 0.433034, 0.436924, 0.436924, 0.476583, 0.517562, 0.497853, 0.494003, 0.465241, 0.549308, 0.529623, 0.562014, 0.585406, 0.675549, 0.541878, 0.538167, 0.538167, 0.517562, …	[27, 31, 32, 33, 34, 35, 36, 37, 38, 39, 40, 41, 42, 43, 44, 113, 114, 115, 116, 117, 118, 119, 120, 121, 232, 234, 238, 239, 240, 298, 299, 300, 303, 304, 305, 307, 308, 309, 310, 311, 312, 313, 314, 315, 316, 317, 318, 319, 320, 321, 322, 323, 324, 325, 329, 352, 353, 354, 355, 356, 357]	(18, 35, 53)	18	2
138	139	A0A0F3N6Z3|A0A0F3N6Z3_ANAPH Large ribosomal subunit protein bL27 OS=Anaplasma phagocytophilum str. ApMUC09	([0.59014, 0.642678, 0.657645, 0.694846, 0.703578, 0.712013, 0.733139, 0.73685, 0.754692, 0.775545, 0.680603, 0.707965, 0.666105, 0.661982, 0.661982, 0.529623, 0.529623, 0.529623, 0.534167, 0.454136, 0.398279, 0.384043, 0.401658, 0.401658, 0.401658, 0.328603, 0.26085, 0.182256, 0.191378, 0.194234, 0.191378, 0.264545, 0.271506, 0.335645, 0.25406, 0.264545, 0.387226, 0.387226, 0.390993, 0.401658, 0…	[0, 1, 2, 3, 4, 5, 6, 7, 8, 9, 10, 11, 12, 13, 14, 15, 16, 17, 18, 46, 47, 48, 49]	(18, 0, 18)	18	2
390	391	A0A0F3N6D4|A0A0F3N6D4_ANAPH Tyrosyl-tRNA synthetase domain protein OS=Anaplasma phagocytophilum str. ApMUC09	([0.318242, 0.349426, 0.440853, 0.461924, 0.476583, 0.494003, 0.534167, 0.553315, 0.570702, 0.59917, 0.570702, 0.575842, 0.56648, 0.657645, 0.675549, 0.680603, 0.724957, 0.622677, 0.618285, 0.575842, 0.661982, 0.666105, 0.661982, 0.608892, 0.521092, 0.461924, 0.472492, 0.408655, 0.332115, 0.328603, 0.328603, 0.271506, 0.229226, 0.308712, 0.31487, 0.308712, 0.243554, 0.209395, 0.264545, 0.232838, …	[6, 7, 8, 9, 10, 11, 12, 13, 14, 15, 16, 17, 18, 19, 20, 21, 22, 23, 24]	(18, 0, 18)	18	2
433	434	A0A0F3N6W2|A0A0F3N6W2_ANAPH Putative p44-52 outer membrane protein, silent OS=Anaplasma phagocytophilum str. ApMUC09	([0.58069, 0.490133, 0.384043, 0.31487, 0.257454, 0.25406, 0.271506, 0.318242, 0.271506, 0.271506, 0.216401, 0.247041, 0.268042, 0.281712, 0.268042, 0.243554, 0.236433, 0.225814, 0.21291, 0.25031, 0.185198, 0.164327, 0.18812, 0.236433, 0.239899, 0.278302, 0.295083, 0.301917, 0.278302, 0.339168, 0.352862, 0.440853, 0.36309, 0.366687, 0.433034, 0.346032, 0.324872, 0.321458, 0.298791, 0.243554, 0.22…	[0, 62, 63, 64, 65, 66, 67, 68, 69, 70, 71, 72, 73, 74, 75, 76, 77, 78, 79, 80, 122, 123, 124, 125, 126, 127, 128, 129, 133, 134, 135]	(18, 1, 19)	18	2
525	526	A0A0F3N7G3|A0A0F3N7G3_ANAPH Uncharacterized protein OS=Anaplasma phagocytophilum str. ApMUC09	([0.268042, 0.25031, 0.203355, 0.144935, 0.185198, 0.209395, 0.158265, 0.122885, 0.078022, 0.048328, 0.059222, 0.060549, 0.050641, 0.040537, 0.040537, 0.074921, 0.076542, 0.064632, 0.059222, 0.06184, 0.028107, 0.034068, 0.034068, 0.03976, 0.032677, 0.034068, 0.034068, 0.038042, 0.056825, 0.111485, 0.200174, 0.225814, 0.225814, 0.26085, 0.308712, 0.216401, 0.216401, 0.239899, 0.203355, 0.147574, 0…	[372, 426, 428, 430, 516, 791, 793, 818, 819, 820, 821, 822, 823, 824, 846, 847, 848, 849, 850, 851, 852, 853, 854, 879, 881, 882, 883, 884, 890, 891, 892, 893, 894, 906, 907, 908, 910, 914, 916, 917, 918, 919, 920, 921, 922, 923, 924, 925, 926, 927, 928, 929, 930, 931, 932, 933, 935, 936, 1039, 1040, 1041, 1042, 1043, 1044, 1045, 1046, 1047, 1048, 1049, 1050, 1051, 1052, 1053, 1054, 1055, 1076, …	(18, 84, 102)	18	2
602	603	A0A0F3N7U5|A0A0F3N7U5_ANAPH Uncharacterized protein OS=Anaplasma phagocytophilum str. ApMUC09	([0.064632, 0.088832, 0.071867, 0.100716, 0.073402, 0.094817, 0.06312, 0.090864, 0.106997, 0.144935, 0.170161, 0.194234, 0.301917, 0.191378, 0.225814, 0.335645, 0.318242, 0.229226, 0.257454, 0.295083, 0.18812, 0.206376, 0.164327, 0.232838, 0.243554, 0.239899, 0.275179, 0.257454, 0.179055, 0.179055, 0.142424, 0.144935, 0.173081, 0.132295, 0.239899, 0.18812, 0.194234, 0.206376, 0.219301, 0.301917, …	[56, 59, 60, 100, 101, 102, 103, 104, 105, 106, 107, 108, 109, 110, 111, 112, 113, 114, 115, 116, 117, 118, 138, 140, 141, 142, 145]	(18, 3, 21)	18	2
644	645	A0A0F3N801|A0A0F3N801_ANAPH Putative 44 kDa major outer membrane protein OS=Anaplasma phagocytophilum str. ApMUC09	([0.517562, 0.534167, 0.545602, 0.545602, 0.59917, 0.622677, 0.661982, 0.632174, 0.653063, 0.657645, 0.604312, 0.545602, 0.494003, 0.436924, 0.422041, 0.418646, 0.447574, 0.390993, 0.433034, 0.356642, 0.356642, 0.31487, 0.278302, 0.275179, 0.281712, 0.275179, 0.264545, 0.25406, 0.271506, 0.209395, 0.209395, 0.229226, 0.278302, 0.278302, 0.31487, 0.328603, 0.335645, 0.31487, 0.374039, 0.387226, 0.…	[0, 1, 2, 3, 4, 5, 6, 7, 8, 9, 10, 11, 85, 86, 87, 88, 89, 90, 96, 97, 98, 99, 100, 101, 102, 103, 104, 105, 106, 107, 108, 109, 112, 113, 116, 117, 131, 132, 133, 134, 135, 136, 137, 138, 139, 140, 141, 142, 143, 144, 145, 146, 147, 148, 149]	(18, 36, 54)	18	2
781	782	A0A0F3N8N3|A0A0F3N8N3_ANAPH Putative major outer membrane protein P44-20 OS=Anaplasma phagocytophilum str. ApMUC09	([0.618285, 0.529623, 0.414856, 0.42561, 0.36309, 0.390993, 0.41194, 0.4292, 0.436924, 0.458154, 0.394753, 0.414856, 0.394753, 0.476583, 0.476583, 0.490133, 0.4292, 0.436924, 0.497853, 0.4292, 0.433034, 0.342579, 0.387226, 0.483068, 0.490133, 0.557691, 0.557691, 0.557691, 0.56648, 0.58069, 0.575842, 0.671169, 0.675549, 0.653063, 0.63748, 0.653063, 0.626927, 0.626927, 0.525368, 0.521092, 0.618285,…	[0, 1, 25, 26, 27, 28, 29, 30, 31, 32, 33, 34, 35, 36, 37, 38, 39, 40, 41, 42, 43, 62, 63, 64, 65, 66, 67, 68, 69, 70, 71, 72, 73, 74, 75, 76, 77, 82]	(18, 2, 20)	18	2
978	979	A0A0F3N9K8|A0A0F3N9K8_ANAPH TrbL/VirB6 plasmid conjugal transfer family protein OS=Anaplasma phagocytophilum str. ApMUC09	([0.001069, 0.000945, 0.000747, 0.000704, 0.001103, 0.001271, 0.000945, 0.00076, 0.000507, 0.000631, 0.000447, 0.000631, 0.000283, 0.000391, 0.000631, 0.000447, 0.000537, 0.000537, 0.000468, 0.000773, 0.000747, 0.000648, 0.000532, 0.000945, 0.000842, 0.000674, 0.000854, 0.000842, 0.000833, 0.001533, 0.001288, 0.001623, 0.001048, 0.001288, 0.000743, 0.000747, 0.001069, 0.001172, 0.001709, 0.001967…	[316, 319, 320, 321, 322, 323, 324, 325, 326, 327, 328, 329, 330, 331, 332, 333, 334, 339, 340, 341, 342, 343, 344, 345, 346, 347, 352, 353, 355, 356, 357, 358, 359, 360, 361, 362, 363, 364, 365, 366, 367, 368, 369, 370, 371, 372, 373]	(18, 28, 46)	18	2
1031	1032	A0A0F3N9S4|A0A0F3N9S4_ANAPH Uncharacterized protein OS=Anaplasma phagocytophilum str. ApMUC09	([0.436924, 0.324872, 0.278302, 0.332115, 0.366687, 0.387226, 0.414856, 0.440853, 0.450668, 0.468512, 0.483068, 0.447574, 0.51388, 0.58069, 0.575842, 0.575842, 0.58069, 0.553315, 0.497853, 0.56648, 0.570702, 0.608892, 0.716283, 0.733139, 0.707965, 0.699094, 0.699094, 0.690604, 0.680603, 0.680603, 0.666105, 0.657645, 0.741537, 0.671169, 0.675549, 0.657645, 0.632174, 0.604312], '')	[12, 13, 14, 15, 16, 17, 19, 20, 21, 22, 23, 24, 25, 26, 27, 28, 29, 30, 31, 32, 33, 34, 35, 36, 37]	(18, 6, 24)	18	2
1181	1182	A0A0F3NAC1|A0A0F3NAC1_ANAPH Putative hGE-14 protein OS=Anaplasma phagocytophilum str. ApMUC09	([0.239899, 0.295083, 0.324872, 0.398279, 0.418646, 0.384043, 0.401658, 0.418646, 0.339168, 0.324872, 0.257454, 0.291804, 0.349426, 0.26085, 0.239899, 0.275179, 0.275179, 0.284882, 0.17593, 0.173081, 0.257454, 0.370445, 0.288399, 0.200174, 0.173081, 0.15008, 0.125101, 0.129801, 0.137348, 0.209395, 0.170161, 0.216401, 0.219301, 0.142424, 0.225814, 0.247041, 0.147574, 0.096677, 0.083462, 0.098513, …	[427, 428, 429, 430, 431, 432, 433, 434, 435, 436, 437, 438, 439, 440, 441, 442, 443, 444, 445, 455]	(18, 0, 18)	18	2
1486	1487	A0A0F3NBY4|A0A0F3NBY4_ANAPH Putative p44-77 outer membrane protein, silent OS=Anaplasma phagocytophilum str. ApMUC09	([0.490133, 0.525368, 0.538167, 0.480142, 0.401658, 0.342579, 0.288399, 0.284882, 0.298791, 0.339168, 0.295083, 0.291804, 0.216401, 0.229226, 0.191378, 0.203355, 0.26085, 0.25031, 0.247041, 0.236433, 0.225814, 0.26085, 0.196879, 0.179055, 0.196879, 0.239899, 0.239899, 0.278302, 0.295083, 0.301917, 0.281712, 0.342579, 0.359901, 0.436924, 0.370445, 0.374039, 0.41194, 0.332115, 0.311707, 0.291804, 0…	[1, 2, 74, 75, 76, 77, 78, 79, 80, 81, 87, 88, 89, 90, 91, 92, 93, 94, 95, 96, 97, 98, 99, 100, 101, 102, 103, 104, 105, 127, 128, 129, 130, 131, 132, 133, 134, 135, 136, 137, 138, 139, 140, 141, 142, 143, 144, 146, 147, 148, 149, 150, 151]	(18, 10, 28)	18	2
22	23	A0A0F3N839|A0A0F3N839_ANAPH tRNA dimethylallyltransferase OS=Anaplasma phagocytophilum str. ApMUC09	([0.264545, 0.311707, 0.291804, 0.321458, 0.346032, 0.36309, 0.387226, 0.370445, 0.356642, 0.295083, 0.332115, 0.291804, 0.194234, 0.173081, 0.173081, 0.268042, 0.247041, 0.318242, 0.30533, 0.298791, 0.239899, 0.142424, 0.147574, 0.116183, 0.125101, 0.127496, 0.127496, 0.134866, 0.096677, 0.0704, 0.111485, 0.098513, 0.109221, 0.196879, 0.147574, 0.085092, 0.079919, 0.142424, 0.139895, 0.232838, 0…	[302, 303, 304, 305, 306, 307, 308, 309, 310, 311, 312, 313, 314, 315, 316, 317, 318, 319]	(17, 0, 17)	17	2
220	221	A0A0F3N8T7|A0A0F3N8T7_ANAPH Small ribosomal subunit protein uS13 OS=Anaplasma phagocytophilum str. ApMUC09	([0.11371, 0.15284, 0.196879, 0.243554, 0.194234, 0.15284, 0.122885, 0.120615, 0.085092, 0.111485, 0.079919, 0.060549, 0.044297, 0.041405, 0.043307, 0.043307, 0.047319, 0.073402, 0.041405, 0.051831, 0.046336, 0.073402, 0.042364, 0.023963, 0.023534, 0.032677, 0.027463, 0.038858, 0.028107, 0.047319, 0.046336, 0.085092, 0.094817, 0.158265, 0.116183, 0.185198, 0.161087, 0.100716, 0.098513, 0.158265, …	[96, 97, 98, 99, 100, 101, 102, 103, 104, 105, 106, 107, 108, 109, 110, 111, 112, 113]	(17, 0, 17)	17	2
266	267	A0A0F3N9T7|A0A0F3N9T7_ANAPH carbamoyl-phosphate synthase (glutamine-hydrolyzing) OS=Anaplasma phagocytophilum str. ApMUC09	([0.074921, 0.047319, 0.071867, 0.049374, 0.028695, 0.03976, 0.056825, 0.079919, 0.042364, 0.06184, 0.074921, 0.050641, 0.054297, 0.054297, 0.054297, 0.060549, 0.116183, 0.182256, 0.15008, 0.134866, 0.066181, 0.079919, 0.122885, 0.0704, 0.06184, 0.118441, 0.118441, 0.064632, 0.059222, 0.071867, 0.06312, 0.067594, 0.142424, 0.134866, 0.209395, 0.155435, 0.15008, 0.088832, 0.056825, 0.076542, 0.063…	[347, 348, 349, 382, 383, 384, 390, 415, 416, 417, 418, 419, 420, 421, 422, 423, 424, 425, 426, 427, 428, 429, 430, 431, 432]	(17, 7, 24)	17	2
1046	1047	A0A0F3N9U1|A0A0F3N9U1_ANAPH Putative dNA-directed RNA polymerase, omega subunit OS=Anaplasma phagocytophilum str. ApMUC09	([0.59508, 0.494003, 0.476583, 0.384043, 0.414856, 0.454136, 0.380708, 0.374039, 0.390993, 0.418646, 0.450668, 0.398279, 0.461924, 0.380708, 0.374039, 0.36309, 0.308712, 0.203355, 0.206376, 0.134866, 0.118441, 0.118441, 0.170161, 0.194234, 0.194234, 0.194234, 0.179055, 0.17593, 0.137348, 0.147574, 0.15008, 0.076542, 0.102787, 0.100716, 0.147574, 0.15284, 0.15284, 0.139895, 0.203355, 0.200174, 0.2…	[0, 49, 50, 51, 52, 53, 54, 55, 56, 57, 58, 59, 60, 61, 62, 63, 64, 65, 66]	(17, 1, 18)	17	2
1167	1168	A0A0F3NA95|A0A0F3NA95_ANAPH Surface antigen family protein OS=Anaplasma phagocytophilum str. ApMUC09	([0.079919, 0.109221, 0.066181, 0.086953, 0.111485, 0.111485, 0.142424, 0.118441, 0.161087, 0.127496, 0.164327, 0.132295, 0.191378, 0.17593, 0.222385, 0.264545, 0.161087, 0.158265, 0.161087, 0.203355, 0.206376, 0.21291, 0.222385, 0.31487, 0.318242, 0.318242, 0.349426, 0.335645, 0.41194, 0.40511, 0.497853, 0.447574, 0.541878, 0.549308, 0.575842, 0.465241, 0.390993, 0.414856, 0.398279, 0.384043, 0.…	[32, 33, 34, 105, 106, 107, 108, 109, 110, 111, 112, 113, 114, 115, 116, 117, 122, 123, 124, 125, 126, 127, 128, 129, 154, 155, 156, 157, 158, 159, 160, 161, 162, 163, 164, 165, 166, 167, 168, 169, 170, 171, 180, 181, 182, 301, 302]	(17, 24, 41)	17	2
1605	1606	A0A0F3NE14|A0A0F3NE14_ANAPH Surface antigen family protein OS=Anaplasma phagocytophilum str. ApMUC09	([0.120615, 0.100716, 0.083462, 0.111485, 0.094817, 0.094817, 0.064632, 0.054297, 0.049374, 0.050641, 0.06312, 0.092881, 0.098513, 0.064632, 0.067594, 0.051831, 0.083462, 0.137348, 0.206376, 0.155435, 0.155435, 0.179055, 0.15008, 0.200174, 0.206376, 0.25406, 0.284882, 0.335645, 0.394753, 0.356642, 0.291804, 0.206376, 0.147574, 0.139895, 0.132295, 0.134866, 0.100716, 0.100716, 0.116183, 0.090864, …	[83, 132, 133, 134, 205, 206, 207, 208, 209, 210, 211, 212, 213, 214, 215, 216, 217, 222, 223, 224, 225, 226, 227, 228, 229, 254, 255, 256, 257, 258, 259, 260, 261, 262, 263, 264, 265, 266, 267, 268, 269, 270, 271, 280, 281, 282, 401, 402]	(17, 25, 42)	17	2
342	343	A0A0F3NBL3|A0A0F3NBL3_ANAPH Large ribosomal subunit protein uL15 OS=Anaplasma phagocytophilum str. ApMUC09	([0.196879, 0.268042, 0.185198, 0.232838, 0.26085, 0.30533, 0.339168, 0.291804, 0.232838, 0.25406, 0.291804, 0.30533, 0.229226, 0.298791, 0.21291, 0.209395, 0.284882, 0.374039, 0.377384, 0.384043, 0.458154, 0.418646, 0.408655, 0.480142, 0.490133, 0.497853, 0.480142, 0.483068, 0.553315, 0.608892, 0.632174, 0.613573, 0.613573, 0.613573, 0.622677, 0.642678, 0.661982, 0.648219, 0.525368, 0.521092, 0.…	[28, 29, 30, 31, 32, 33, 34, 35, 36, 37, 38, 39, 40, 41, 42, 43, 44]	(16, 0, 16)	16	2
365	366	A0A0F3NDM7|A0A0F3NDM7_ANAPH Large ribosomal subunit protein bL25 OS=Anaplasma phagocytophilum str. ApMUC09	([0.339168, 0.370445, 0.284882, 0.321458, 0.370445, 0.398279, 0.321458, 0.346032, 0.370445, 0.387226, 0.401658, 0.401658, 0.398279, 0.359901, 0.264545, 0.264545, 0.26085, 0.346032, 0.346032, 0.328603, 0.232838, 0.295083, 0.26085, 0.264545, 0.179055, 0.102787, 0.098513, 0.15284, 0.161087, 0.158265, 0.167087, 0.191378, 0.144935, 0.15284, 0.111485, 0.17593, 0.106997, 0.127496, 0.132295, 0.090864, 0.…	[194, 195, 196, 197, 198, 199, 200, 201, 202, 203, 204, 205, 206, 207, 208, 209, 210]	(16, 0, 16)	16	2
856	857	A0A0F3N914|A0A0F3N914_ANAPH AsmA family protein OS=Anaplasma phagocytophilum str. ApMUC09	([0.004577, 0.00359, 0.00292, 0.003276, 0.002705, 0.003079, 0.003341, 0.002881, 0.002512, 0.00316, 0.003014, 0.003821, 0.00292, 0.003212, 0.003177, 0.003341, 0.003341, 0.004611, 0.005086, 0.00515, 0.004431, 0.004976, 0.007177, 0.007495, 0.007555, 0.007177, 0.008895, 0.010672, 0.01078, 0.018106, 0.012491, 0.015078, 0.009294, 0.013821, 0.024826, 0.048328, 0.043307, 0.049374, 0.045352, 0.031287, 0.0…	[154, 155, 156, 158, 159, 198, 199, 200, 201, 202, 203, 733, 734, 735, 736, 737, 738, 739, 740, 741, 742, 743, 744, 745, 746, 747, 748, 749]	(16, 11, 27)	16	2
902	903	A0A0F3N9A1|A0A0F3N9A1_ANAPH Uncharacterized protein OS=Anaplasma phagocytophilum str. ApMUC09	([0.200174, 0.132295, 0.10481, 0.083462, 0.111485, 0.15008, 0.216401, 0.264545, 0.209395, 0.167087, 0.191378, 0.225814, 0.236433, 0.161087, 0.164327, 0.155435, 0.229226, 0.281712, 0.247041, 0.17593, 0.182256, 0.109221, 0.167087, 0.219301, 0.281712, 0.288399, 0.284882, 0.264545, 0.25406, 0.324872, 0.408655, 0.414856, 0.342579, 0.332115, 0.422041, 0.517562, 0.525368, 0.529623, 0.562014, 0.517562, 0…	[35, 36, 37, 38, 39, 40, 41, 42, 43, 44, 45, 46, 47, 48, 49, 50, 51, 53, 54, 60, 61, 62, 63, 67, 68, 69, 73]	(16, 0, 16)	16	2
918	919	A0A0F3N9C7|A0A0F3N9C7_ANAPH Surface antigen family protein OS=Anaplasma phagocytophilum str. ApMUC09	([0.111485, 0.144935, 0.094817, 0.120615, 0.147574, 0.147574, 0.182256, 0.15284, 0.200174, 0.161087, 0.200174, 0.164327, 0.229226, 0.209395, 0.257454, 0.295083, 0.18812, 0.185198, 0.18812, 0.232838, 0.229226, 0.239899, 0.25031, 0.335645, 0.339168, 0.335645, 0.366687, 0.352862, 0.42561, 0.414856, 0.505461, 0.454136, 0.541878, 0.545602, 0.575842, 0.465241, 0.394753, 0.418646, 0.401658, 0.390993, 0.…	[30, 32, 33, 34, 93, 94, 95, 96, 97, 98, 104, 105, 106, 107, 108, 109, 110, 111, 112, 113, 114, 115, 119, 120, 121, 122, 123, 124, 125, 152, 153, 154, 155, 156, 157, 158, 159, 160, 161, 162, 163, 164, 165, 166, 167, 168, 170, 171, 172, 173, 174, 175, 294, 295]	(16, 29, 45)	16	2
83	84	A0A0F3NAV4|A0A0F3NAV4_ANAPH Chaperone protein HtpG OS=Anaplasma phagocytophilum str. ApMUC09	([0.129801, 0.200174, 0.147574, 0.182256, 0.206376, 0.164327, 0.116183, 0.139895, 0.102787, 0.083462, 0.069024, 0.083462, 0.100716, 0.056825, 0.059222, 0.054297, 0.050641, 0.083462, 0.090864, 0.102787, 0.048328, 0.034068, 0.030003, 0.050641, 0.030003, 0.019109, 0.026338, 0.046336, 0.037156, 0.06184, 0.096677, 0.11371, 0.069024, 0.073402, 0.116183, 0.11371, 0.106997, 0.100716, 0.118441, 0.055536, …	[436, 489, 490, 491, 492, 493, 494, 495, 496, 497, 498, 499, 500, 501, 502, 503, 504]	(15, 1, 16)	15	2
152	153	A0A0F3N7D2|A0A0F3N7D2_ANAPH 30S ribosomal protein S12 OS=Anaplasma phagocytophilum str. ApMUC09	([0.661982, 0.716283, 0.733139, 0.690604, 0.562014, 0.604312, 0.632174, 0.553315, 0.529623, 0.562014, 0.505461, 0.557691, 0.465241, 0.494003, 0.58069, 0.483068, 0.472492, 0.472492, 0.444081, 0.380708, 0.298791, 0.247041, 0.167087, 0.106997, 0.142424, 0.196879, 0.185198, 0.17593, 0.247041, 0.291804, 0.206376, 0.271506, 0.257454, 0.356642, 0.387226, 0.332115, 0.356642, 0.291804, 0.21291, 0.225814, …	[0, 1, 2, 3, 4, 5, 6, 7, 8, 9, 10, 11, 14, 72, 74, 75, 76, 77, 78, 79, 80, 81, 82, 83, 84, 85, 86, 87, 88, 89]	(15, 14, 29)	15	2
262	263	A0A0F3N9P4|A0A0F3N9P4_ANAPH tRNA(Ile)-lysidine synthetase OS=Anaplasma phagocytophilum str. ApMUC09	([0.342579, 0.232838, 0.271506, 0.328603, 0.356642, 0.377384, 0.31487, 0.243554, 0.271506, 0.30533, 0.257454, 0.298791, 0.209395, 0.137348, 0.137348, 0.158265, 0.15284, 0.086953, 0.092881, 0.079919, 0.098513, 0.096677, 0.15008, 0.164327, 0.088832, 0.094817, 0.10481, 0.092881, 0.122885, 0.0704, 0.0704, 0.10481, 0.106997, 0.179055, 0.288399, 0.17593, 0.092881, 0.161087, 0.25406, 0.268042, 0.374039,…	[49, 226, 227, 228, 229, 230, 231, 232, 233, 234, 235, 236, 237, 238, 239, 240, 241, 266]	(15, 1, 16)	15	2
555	556	A0A0F3N7M3|A0A0F3N7M3_ANAPH Uncharacterized protein OS=Anaplasma phagocytophilum str. ApMUC09	([0.127496, 0.06312, 0.036378, 0.042364, 0.059222, 0.050641, 0.038042, 0.056825, 0.06184, 0.066181, 0.079919, 0.081712, 0.079919, 0.069024, 0.109221, 0.11371, 0.18812, 0.257454, 0.185198, 0.298791, 0.281712, 0.291804, 0.408655, 0.497853, 0.529623, 0.529623, 0.59014, 0.680603, 0.549308, 0.59917, 0.622677, 0.622677, 0.653063, 0.642678, 0.680603, 0.642678, 0.745909, 0.680603, 0.657645, 0.788093], '')	[24, 25, 26, 27, 28, 29, 30, 31, 32, 33, 34, 35, 36, 37, 38, 39]	(15, 0, 15)	15	2
558	559	A0A0F3N7M7|A0A0F3N7M7_ANAPH Uncharacterized protein OS=Anaplasma phagocytophilum str. ApMUC09	([0.060549, 0.038042, 0.020165, 0.030611, 0.022306, 0.0198, 0.015694, 0.012727, 0.011903, 0.010372, 0.009294, 0.011106, 0.010131, 0.009294, 0.009294, 0.00962, 0.006567, 0.008409, 0.008156, 0.01227, 0.01204, 0.010926, 0.016528, 0.031287, 0.031287, 0.054297, 0.083462, 0.139895, 0.137348, 0.185198, 0.264545, 0.346032, 0.301917, 0.295083, 0.349426, 0.436924, 0.398279, 0.51388, 0.534167, 0.534167, 0.5…	[37, 38, 39, 40, 41, 42, 43, 44, 45, 46, 47, 48, 49, 50, 51, 52, 97]	(15, 0, 15)	15	2
614	615	A0A0F3N7W1|A0A0F3N7W1_ANAPH Surface antigen family protein OS=Anaplasma phagocytophilum str. ApMUC09	([0.060549, 0.100716, 0.073402, 0.102787, 0.100716, 0.127496, 0.164327, 0.203355, 0.170161, 0.194234, 0.18812, 0.161087, 0.225814, 0.232838, 0.281712, 0.311707, 0.356642, 0.414856, 0.380708, 0.31487, 0.232838, 0.170161, 0.161087, 0.15284, 0.158265, 0.120615, 0.120615, 0.134866, 0.106997, 0.083462, 0.083462, 0.098513, 0.096677, 0.086953, 0.088832, 0.046336, 0.046336, 0.034068, 0.034884, 0.067594, …	[72, 121, 122, 123, 184, 193, 194, 195, 196, 197, 198, 199, 200, 201, 202, 203, 206, 207, 208, 209, 210, 211, 212, 213, 214, 215, 216, 217, 218, 219, 220, 221, 224, 247, 248, 249, 250, 251, 252, 253, 254, 255, 256, 257, 258, 259, 260, 261, 262, 265, 266, 267, 268, 269, 388, 389]	(15, 16, 31)	15	2
793	794	A0A0F3N8Q1|A0A0F3N8Q1_ANAPH Uncharacterized protein OS=Anaplasma phagocytophilum str. ApMUC09	([0.852992, 0.852992, 0.754692, 0.775545, 0.788093, 0.767246, 0.784345, 0.795062, 0.716283, 0.733139, 0.671169, 0.680603, 0.642678, 0.58069, 0.58069, 0.541878, 0.486429, 0.5017, 0.51388, 0.41194, 0.505461, 0.497853, 0.480142, 0.575842, 0.562014, 0.58069, 0.59014, 0.525368, 0.525368, 0.59014, 0.562014, 0.632174, 0.618285, 0.59508, 0.608892, 0.604312, 0.608892, 0.694846, 0.618285], '')	[0, 1, 2, 3, 4, 5, 6, 7, 8, 9, 10, 11, 12, 13, 14, 15, 17, 18, 20, 23, 24, 25, 26, 27, 28, 29, 30, 31, 32, 33, 34, 35, 36, 37, 38]	(15, 0, 15)	15	2
913	914	A0A0F3N9B8|A0A0F3N9B8_ANAPH Surface antigen family protein OS=Anaplasma phagocytophilum str. ApMUC09	([0.517562, 0.553315, 0.570702, 0.604312, 0.618285, 0.626927, 0.545602, 0.458154, 0.472492, 0.497853, 0.5017, 0.509769, 0.585406, 0.58069, 0.56648, 0.562014, 0.557691, 0.56648, 0.56648, 0.56648, 0.570702, 0.59508, 0.58069, 0.59014, 0.575842, 0.5017, 0.494003, 0.575842, 0.557691, 0.5017, 0.517562, 0.517562, 0.521092, 0.454136, 0.414856, 0.42561, 0.436924, 0.436924, 0.42561, 0.418646, 0.4292, 0.359…	[0, 1, 2, 3, 4, 5, 6, 10, 11, 12, 13, 14, 15, 16, 17, 18, 19, 20, 21, 22, 23, 24, 25, 27, 28, 29, 30, 31, 32, 49, 50, 54, 55, 56, 57, 58, 59, 60]	(15, 7, 22)	15	2
951	952	A0A0F3N9H1|A0A0F3N9H1_ANAPH Uncharacterized protein OS=Anaplasma phagocytophilum str. ApMUC09	([0.657645, 0.608892, 0.56648, 0.613573, 0.642678, 0.642678, 0.657645, 0.648219, 0.666105, 0.666105, 0.58069, 0.476583, 0.541878, 0.529623, 0.525368, 0.517562, 0.5017, 0.4292, 0.422041, 0.335645, 0.380708, 0.394753, 0.41194, 0.436924, 0.328603, 0.321458, 0.335645, 0.346032, 0.352862, 0.342579, 0.342579, 0.398279, 0.505461, 0.521092, 0.517562, 0.517562, 0.509769, 0.521092, 0.59508, 0.58069, 0.6851…	[0, 1, 2, 3, 4, 5, 6, 7, 8, 9, 10, 12, 13, 14, 15, 16, 32, 33, 34, 35, 36, 37, 38, 39, 40, 41, 42, 43, 44, 45, 46, 47]	(15, 16, 31)	15	2
1122	1123	A0A0F3NA39|A0A0F3NA39_ANAPH Ribosomal L31 family protein OS=Anaplasma phagocytophilum str. ApMUC09	([0.653063, 0.562014, 0.59508, 0.521092, 0.557691, 0.480142, 0.505461, 0.517562, 0.534167, 0.553315, 0.458154, 0.494003, 0.570702, 0.618285, 0.58069, 0.461924, 0.468512, 0.497853, 0.505461, 0.436924, 0.433034, 0.461924, 0.505461, 0.505461, 0.56648, 0.562014, 0.666105, 0.653063, 0.657645, 0.632174, 0.604312, 0.73685, 0.59917, 0.541878, 0.5017, 0.525368, 0.541878, 0.529623, 0.494003, 0.42561, 0.476…	[0, 1, 2, 3, 4, 6, 7, 8, 9, 12, 13, 14, 18, 22, 23, 24, 25, 26, 27, 28, 29, 30, 31, 32, 33, 34, 35, 36, 37]	(15, 13, 28)	15	2
1318	1319	A0A0F3NAV5|A0A0F3NAV5_ANAPH Putative lipoprotein OS=Anaplasma phagocytophilum str. ApMUC09	([0.017797, 0.031287, 0.016257, 0.014586, 0.011518, 0.01078, 0.009294, 0.011518, 0.009865, 0.010509, 0.012727, 0.015694, 0.009977, 0.010926, 0.010509, 0.007259, 0.007031, 0.009977, 0.009977, 0.009977, 0.014586, 0.0198, 0.020165, 0.037156, 0.051831, 0.0704, 0.100716, 0.155435, 0.134866, 0.206376, 0.170161, 0.185198, 0.102787, 0.10481, 0.079919, 0.129801, 0.179055, 0.109221, 0.11371, 0.185198, 0.18…	[66, 67, 68, 69, 70, 71, 72, 73, 74, 75, 76, 77, 78, 79, 80, 81]	(15, 0, 15)	15	2
1417	1418	A0A0F3NBI2|A0A0F3NBI2_ANAPH Prokaryotic dksA/traR C4-type zinc finger family protein OS=Anaplasma phagocytophilum str. ApMUC09	([0.288399, 0.339168, 0.384043, 0.433034, 0.476583, 0.401658, 0.387226, 0.422041, 0.436924, 0.444081, 0.468512, 0.42561, 0.505461, 0.398279, 0.318242, 0.298791, 0.374039, 0.41194, 0.444081, 0.36309, 0.366687, 0.247041, 0.225814, 0.200174, 0.170161, 0.111485, 0.15008, 0.164327, 0.164327, 0.170161, 0.191378, 0.194234, 0.25031, 0.243554, 0.298791, 0.40511, 0.366687, 0.295083, 0.318242, 0.384043, 0.4…	[12, 42, 44, 46, 47, 48, 49, 50, 51, 52, 58, 67, 127, 128, 129, 130, 131, 132, 133, 134, 135, 136, 137, 138, 139, 140, 141, 142]	(15, 12, 27)	15	2
172	173	A0A0F3N7T5|A0A0F3N7T5_ANAPH Elongation factor Tu OS=Anaplasma phagocytophilum str. ApMUC09	([0.613573, 0.626927, 0.653063, 0.517562, 0.534167, 0.570702, 0.509769, 0.534167, 0.56648, 0.58069, 0.59014, 0.642678, 0.648219, 0.525368, 0.534167, 0.494003, 0.472492, 0.370445, 0.359901, 0.440853, 0.370445, 0.349426, 0.324872, 0.328603, 0.40511, 0.328603, 0.318242, 0.366687, 0.328603, 0.328603, 0.324872, 0.271506, 0.21291, 0.206376, 0.194234, 0.196879, 0.239899, 0.185198, 0.26085, 0.25406, 0.22…	[0, 1, 2, 3, 4, 5, 6, 7, 8, 9, 10, 11, 12, 13, 14, 60, 61]	(14, 0, 14)	14	2
193	194	A0A0F3N887|A0A0F3N887_ANAPH Single-stranded DNA-binding protein OS=Anaplasma phagocytophilum str. ApMUC09	([0.092881, 0.056825, 0.081712, 0.051831, 0.036378, 0.050641, 0.066181, 0.086953, 0.129801, 0.155435, 0.134866, 0.161087, 0.122885, 0.10481, 0.164327, 0.173081, 0.222385, 0.209395, 0.222385, 0.247041, 0.295083, 0.374039, 0.349426, 0.349426, 0.356642, 0.408655, 0.414856, 0.414856, 0.422041, 0.390993, 0.308712, 0.298791, 0.30533, 0.356642, 0.359901, 0.352862, 0.339168, 0.339168, 0.342579, 0.335645,…	[43, 45, 46, 91, 123, 124, 125, 126, 127, 128, 129, 130, 131, 132, 133, 134, 135, 136, 137, 141, 142]	(14, 4, 18)	14	2
244	245	A0A0F3N961|A0A0F3N961_ANAPH Elongation factor Tu OS=Anaplasma phagocytophilum str. ApMUC09	([0.608892, 0.622677, 0.648219, 0.51388, 0.529623, 0.56648, 0.505461, 0.534167, 0.56648, 0.575842, 0.585406, 0.642678, 0.642678, 0.525368, 0.534167, 0.494003, 0.472492, 0.370445, 0.359901, 0.440853, 0.370445, 0.349426, 0.324872, 0.328603, 0.401658, 0.328603, 0.318242, 0.366687, 0.328603, 0.328603, 0.324872, 0.275179, 0.21291, 0.206376, 0.194234, 0.196879, 0.239899, 0.185198, 0.26085, 0.25406, 0.2…	[0, 1, 2, 3, 4, 5, 6, 7, 8, 9, 10, 11, 12, 13, 14, 60, 61]	(14, 0, 14)	14	2
307	308	A0A0F3NAL9|A0A0F3NAL9_ANAPH tRNA(Ile)-lysidine synthase OS=Anaplasma phagocytophilum str. ApMUC09	([0.142424, 0.191378, 0.116183, 0.155435, 0.200174, 0.155435, 0.122885, 0.173081, 0.216401, 0.209395, 0.239899, 0.182256, 0.158265, 0.155435, 0.132295, 0.173081, 0.158265, 0.161087, 0.161087, 0.11371, 0.216401, 0.209395, 0.173081, 0.26085, 0.17593, 0.139895, 0.196879, 0.185198, 0.11371, 0.088832, 0.064632, 0.030611, 0.060549, 0.074921, 0.111485, 0.129801, 0.158265, 0.158265, 0.109221, 0.109221, 0…	[363, 364, 365, 366, 367, 368, 369, 370, 371, 372, 373, 374, 375, 376, 377]	(14, 0, 14)	14	2
335	336	A0A0F3NBC8|A0A0F3NBC8_ANAPH Trigger factor OS=Anaplasma phagocytophilum str. ApMUC09	([0.483068, 0.366687, 0.398279, 0.433034, 0.490133, 0.418646, 0.339168, 0.268042, 0.301917, 0.239899, 0.257454, 0.291804, 0.291804, 0.308712, 0.239899, 0.206376, 0.21291, 0.219301, 0.134866, 0.083462, 0.041405, 0.028107, 0.043307, 0.046336, 0.030003, 0.016826, 0.025316, 0.045352, 0.074921, 0.043307, 0.067594, 0.0704, 0.0704, 0.041405, 0.067594, 0.066181, 0.067594, 0.042364, 0.038858, 0.079919, 0.…	[353, 354, 355, 356, 357, 358, 359, 360, 361, 362, 363, 364, 365, 366, 367]	(14, 0, 14)	14	2
382	383	A0A0F3N6A3|A0A0F3N6A3_ANAPH Surface antigen family protein OS=Anaplasma phagocytophilum str. ApMUC09	([0.058088, 0.096677, 0.071867, 0.100716, 0.098513, 0.122885, 0.161087, 0.200174, 0.164327, 0.191378, 0.185198, 0.161087, 0.21291, 0.219301, 0.271506, 0.301917, 0.346032, 0.40511, 0.370445, 0.30533, 0.222385, 0.161087, 0.15284, 0.142424, 0.15008, 0.11371, 0.11371, 0.127496, 0.100716, 0.078022, 0.078022, 0.092881, 0.090864, 0.085092, 0.088832, 0.045352, 0.046336, 0.033407, 0.034068, 0.067594, 0.12…	[72, 121, 122, 123, 181, 182, 183, 184, 185, 186, 187, 188, 189, 190, 193, 194, 195, 196, 197, 198, 199, 200, 201, 202, 203, 204, 205, 206, 207, 210, 211, 212, 213, 245, 246, 248, 249, 250, 251, 252, 253, 254, 255, 256, 257, 258, 259, 262, 264, 265, 266, 267, 268, 269, 270, 300, 301, 302, 303, 304, 305, 306, 307, 308, 309, 310, 311, 312, 313]	(14, 14, 28)	14	2
529	530	A0A0F3N7H2|A0A0F3N7H2_ANAPH Uncharacterized protein OS=Anaplasma phagocytophilum str. ApMUC09	([0.239899, 0.127496, 0.15008, 0.182256, 0.100716, 0.120615, 0.142424, 0.092881, 0.050641, 0.0704, 0.094817, 0.118441, 0.216401, 0.203355, 0.275179, 0.170161, 0.182256, 0.18812, 0.196879, 0.194234, 0.144935, 0.086953, 0.096677, 0.100716, 0.047319, 0.074921, 0.054297, 0.028695, 0.05306, 0.090864, 0.085092, 0.05306, 0.033407, 0.017138, 0.011903, 0.009483, 0.014075, 0.00962, 0.007495, 0.007315, 0.00…	[114, 115, 116, 117, 118, 119, 120, 121, 122, 123, 124, 125, 126, 127, 128]	(14, 0, 14)	14	2
661	662	A0A0F3N833|A0A0F3N833_ANAPH Transporter associated domain protein OS=Anaplasma phagocytophilum str. ApMUC09	([0.00146, 0.002276, 0.002555, 0.001936, 0.00152, 0.002078, 0.002366, 0.002581, 0.003512, 0.004414, 0.004646, 0.003607, 0.004921, 0.006894, 0.00777, 0.010131, 0.014315, 0.023963, 0.023963, 0.022306, 0.042364, 0.056825, 0.030611, 0.023963, 0.032017, 0.0704, 0.071867, 0.100716, 0.134866, 0.125101, 0.090864, 0.116183, 0.15008, 0.086953, 0.096677, 0.118441, 0.06312, 0.055536, 0.042364, 0.046336, 0.09…	[407, 408, 409, 410, 411, 412, 413, 414, 415, 416, 417, 418, 419, 420, 421]	(14, 0, 14)	14	2
701	702	A0A0F3N8A0|A0A0F3N8A0_ANAPH Surface antigen family protein OS=Anaplasma phagocytophilum str. ApMUC09	([0.098513, 0.132295, 0.083462, 0.109221, 0.137348, 0.134866, 0.170161, 0.142424, 0.18812, 0.147574, 0.191378, 0.155435, 0.216401, 0.191378, 0.236433, 0.278302, 0.170161, 0.167087, 0.167087, 0.21291, 0.209395, 0.219301, 0.232838, 0.318242, 0.318242, 0.318242, 0.349426, 0.335645, 0.41194, 0.398279, 0.490133, 0.440853, 0.529623, 0.534167, 0.56648, 0.454136, 0.377384, 0.408655, 0.387226, 0.380708, 0…	[32, 33, 34, 95, 96, 105, 106, 107, 108, 110, 112, 122, 123, 148, 149, 152, 153, 154, 155, 156, 157, 158, 159, 160, 161, 162, 163, 164, 165, 166]	(14, 15, 29)	14	2
846	847	A0A0F3N8Z4|A0A0F3N8Z4_ANAPH DNA protecting protein DprA OS=Anaplasma phagocytophilum str. ApMUC09	([0.020165, 0.043307, 0.06312, 0.083462, 0.083462, 0.051831, 0.078022, 0.076542, 0.051831, 0.066181, 0.090864, 0.106997, 0.161087, 0.10481, 0.106997, 0.182256, 0.17593, 0.137348, 0.219301, 0.236433, 0.167087, 0.167087, 0.096677, 0.056825, 0.06184, 0.06184, 0.118441, 0.106997, 0.142424, 0.139895, 0.15284, 0.071867, 0.044297, 0.056825, 0.094817, 0.051831, 0.047319, 0.069024, 0.085092, 0.045352, 0.0…	[269, 270, 271, 272, 273, 274, 275, 276, 277, 278, 279, 280, 281, 282, 283]	(14, 0, 14)	14	2
1103	1104	A0A0F3NA16|A0A0F3NA16_ANAPH DUF1013 domain-containing protein OS=Anaplasma phagocytophilum str. ApMUC09	([0.575842, 0.666105, 0.685117, 0.63748, 0.545602, 0.521092, 0.458154, 0.390993, 0.324872, 0.288399, 0.31487, 0.349426, 0.356642, 0.356642, 0.281712, 0.278302, 0.17593, 0.167087, 0.196879, 0.11371, 0.144935, 0.173081, 0.083462, 0.043307, 0.050641, 0.044297, 0.055536, 0.049374, 0.047319, 0.081712, 0.081712, 0.076542, 0.071867, 0.042364, 0.035586, 0.060549, 0.058088, 0.111485, 0.079919, 0.064632, 0…	[0, 1, 2, 3, 4, 5, 99, 100, 101, 102, 144, 145, 146, 147, 148, 149, 183, 184, 185, 186, 187, 188, 189, 190, 191, 192, 193, 194, 195, 196, 197]	(14, 16, 30)	14	2
1164	1165	A0A0F3NA92|A0A0F3NA92_ANAPH Surface antigen family protein OS=Anaplasma phagocytophilum str. ApMUC09	([0.10481, 0.139895, 0.088832, 0.116183, 0.142424, 0.139895, 0.17593, 0.147574, 0.196879, 0.155435, 0.200174, 0.164327, 0.225814, 0.206376, 0.26085, 0.301917, 0.191378, 0.18812, 0.18812, 0.232838, 0.232838, 0.236433, 0.247041, 0.335645, 0.339168, 0.335645, 0.366687, 0.352862, 0.4292, 0.418646, 0.51388, 0.458154, 0.553315, 0.557691, 0.59014, 0.472492, 0.398279, 0.42561, 0.40511, 0.394753, 0.422041…	[30, 32, 33, 34, 95, 96, 97, 98, 99, 100, 101, 103, 104, 105, 106, 107, 108, 109, 110, 111, 112, 113, 114, 123, 124, 149, 150, 151, 152, 153, 154, 155, 156, 157, 158, 159, 160, 161, 162, 163, 165, 166, 295, 296]	(14, 25, 39)	14	2
1218	1219	A0A0F3NAG9|A0A0F3NAG9_ANAPH Uncharacterized protein OS=Anaplasma phagocytophilum str. ApMUC09	([0.36309, 0.40511, 0.380708, 0.461924, 0.538167, 0.505461, 0.517562, 0.525368, 0.575842, 0.626927, 0.59508, 0.657645, 0.661982, 0.529623, 0.529623, 0.51388, 0.557691, 0.521092, 0.58069, 0.468512, 0.401658, 0.497853, 0.414856, 0.414856, 0.30533, 0.236433, 0.264545, 0.167087, 0.203355, 0.173081, 0.155435, 0.18812, 0.158265, 0.092881, 0.144935, 0.137348, 0.129801, 0.106997, 0.125101, 0.088832, 0.14…	[4, 5, 6, 7, 8, 9, 10, 11, 12, 13, 14, 15, 16, 17, 18]	(14, 0, 14)	14	2
1305	1306	A0A0F3NAT2|A0A0F3NAT2_ANAPH Putative p44-44 outer membrane protein, silent OS=Anaplasma phagocytophilum str. ApMUC09	([0.015344, 0.026338, 0.017797, 0.024393, 0.034068, 0.024826, 0.0198, 0.028107, 0.043307, 0.059222, 0.083462, 0.081712, 0.137348, 0.137348, 0.122885, 0.122885, 0.129801, 0.134866, 0.106997, 0.096677, 0.167087, 0.170161, 0.139895, 0.144935, 0.158265, 0.120615, 0.134866, 0.196879, 0.185198, 0.17593, 0.170161, 0.161087, 0.200174, 0.132295, 0.116183, 0.132295, 0.170161, 0.167087, 0.200174, 0.225814, …	[75, 76, 77, 85, 86, 87, 119, 120, 121, 122, 123, 124, 125, 146, 147, 148, 149, 150, 151, 152, 153, 154, 155, 156, 157, 158, 159, 160, 165, 166, 167]	(14, 13, 27)	14	2
1320	1321	A0A0F3NAV8|A0A0F3NAV8_ANAPH Uncharacterized protein OS=Anaplasma phagocytophilum str. ApMUC09	([0.461924, 0.5017, 0.476583, 0.497853, 0.509769, 0.490133, 0.517562, 0.497853, 0.51388, 0.534167, 0.545602, 0.461924, 0.541878, 0.538167, 0.494003, 0.494003, 0.575842, 0.608892, 0.59917, 0.5017, 0.497853, 0.5017, 0.490133, 0.529623, 0.538167, 0.553315, 0.585406, 0.570702, 0.608892, 0.618285, 0.613573, 0.608892, 0.642678, 0.657645, 0.562014, 0.613573, 0.626927, 0.538167, 0.458154, 0.472492, 0.549…	[1, 4, 6, 8, 9, 10, 12, 13, 16, 17, 18, 19, 21, 23, 24, 25, 26, 27, 28, 29, 30, 31, 32, 33, 34, 35, 36, 37, 40]	(14, 13, 27)	14	2
1367	1368	A0A0F3NB56|A0A0F3NB56_ANAPH Uncharacterized protein OS=Anaplasma phagocytophilum str. ApMUC09	([0.465241, 0.490133, 0.517562, 0.56648, 0.613573, 0.685117, 0.575842, 0.608892, 0.642678, 0.657645, 0.666105, 0.703578, 0.632174, 0.626927, 0.59508, 0.604312, 0.517562, 0.486429, 0.534167, 0.525368, 0.525368, 0.570702, 0.505461, 0.505461, 0.525368, 0.447574, 0.418646, 0.401658, 0.335645, 0.339168, 0.352862, 0.356642, 0.36309, 0.440853, 0.450668, 0.422041, 0.332115, 0.370445, 0.433034, 0.390993, …	[2, 3, 4, 5, 6, 7, 8, 9, 10, 11, 12, 13, 14, 15, 16, 18, 19, 20, 21, 22, 23, 24]	(14, 0, 14)	14	2
1447	1448	A0A0F3NBN6|A0A0F3NBN6_ANAPH Putative major outer membrane protein SC2-2 OS=Anaplasma phagocytophilum str. ApMUC09	([0.819762, 0.716283, 0.671169, 0.694846, 0.724957, 0.613573, 0.63748, 0.632174, 0.545602, 0.562014, 0.58069, 0.626927, 0.632174, 0.622677, 0.618285, 0.480142, 0.418646, 0.390993, 0.380708, 0.346032, 0.295083, 0.295083, 0.339168, 0.370445, 0.281712, 0.291804, 0.359901, 0.349426, 0.384043, 0.401658, 0.342579, 0.36309, 0.275179, 0.25031, 0.232838, 0.179055, 0.25031, 0.301917, 0.332115, 0.335645, 0.…	[0, 1, 2, 3, 4, 5, 6, 7, 8, 9, 10, 11, 12, 13, 14]	(14, 0, 14)	14	2
29	30	A0A0F3N8A7|A0A0F3N8A7_ANAPH Succinate dehydrogenase flavoprotein subunit OS=Anaplasma phagocytophilum str. ApMUC09	([0.191378, 0.271506, 0.15284, 0.203355, 0.155435, 0.122885, 0.098513, 0.079919, 0.098513, 0.098513, 0.116183, 0.15008, 0.129801, 0.129801, 0.079919, 0.096677, 0.120615, 0.073402, 0.067594, 0.098513, 0.067594, 0.0704, 0.041405, 0.066181, 0.060549, 0.046336, 0.069024, 0.069024, 0.085092, 0.055536, 0.041405, 0.043307, 0.042364, 0.035586, 0.0198, 0.038858, 0.038858, 0.060549, 0.086953, 0.139895, 0.1…	[301, 302, 305, 306, 542, 543, 544, 545, 546, 547, 548, 549, 550, 551, 552, 553, 554, 555]	(13, 4, 17)	13	2
53	54	A0A0F3N9H0|A0A0F3N9H0_ANAPH tRNA-2-methylthio-N(6)-dimethylallyladenosine synthase OS=Anaplasma phagocytophilum str. ApMUC09	([0.096677, 0.055536, 0.032677, 0.048328, 0.085092, 0.060549, 0.078022, 0.051831, 0.05306, 0.054297, 0.042364, 0.056825, 0.05306, 0.098513, 0.17593, 0.17593, 0.17593, 0.264545, 0.209395, 0.164327, 0.096677, 0.050641, 0.092881, 0.158265, 0.106997, 0.094817, 0.085092, 0.086953, 0.161087, 0.18812, 0.185198, 0.25406, 0.271506, 0.268042, 0.161087, 0.088832, 0.083462, 0.106997, 0.058088, 0.098513, 0.16…	[228, 229, 230, 231, 232, 233, 258, 271, 272, 327, 328, 329, 330, 331, 332, 333, 334, 335, 336, 337, 338, 339, 340, 370, 371, 372, 382, 383, 384, 422, 424, 425, 426, 427, 428, 429]	(13, 9, 22)	13	2
96	97	A0A0F3NBF8|A0A0F3NBF8_ANAPH Succinate dehydrogenase flavoprotein subunit OS=Anaplasma phagocytophilum str. ApMUC09	([0.21291, 0.295083, 0.167087, 0.222385, 0.17593, 0.142424, 0.118441, 0.096677, 0.118441, 0.118441, 0.137348, 0.17593, 0.15284, 0.15008, 0.096677, 0.116183, 0.170161, 0.109221, 0.111485, 0.15284, 0.111485, 0.116183, 0.085092, 0.132295, 0.122885, 0.111485, 0.15284, 0.15008, 0.17593, 0.118441, 0.102787, 0.106997, 0.10481, 0.088832, 0.047319, 0.096677, 0.096677, 0.118441, 0.161087, 0.216401, 0.21930…	[301, 302, 305, 306, 542, 543, 544, 545, 546, 547, 548, 549, 550, 551, 552, 553, 554, 555]	(13, 4, 17)	13	2
190	191	A0A0F3N879|A0A0F3N879_ANAPH Sec translocon accessory complex subunit YajC OS=Anaplasma phagocytophilum str. ApMUC09	([0.008624, 0.016021, 0.023087, 0.036378, 0.036378, 0.037156, 0.037156, 0.06312, 0.06184, 0.06184, 0.076542, 0.055536, 0.100716, 0.139895, 0.243554, 0.15008, 0.118441, 0.17593, 0.161087, 0.120615, 0.17593, 0.10481, 0.056825, 0.034068, 0.018787, 0.013016, 0.015694, 0.013437, 0.007645, 0.006533, 0.005249, 0.004208, 0.004577, 0.003478, 0.003924, 0.004388, 0.005992, 0.006894, 0.006894, 0.009977, 0.01…	[54, 55, 110, 111, 112, 113, 114, 115, 116, 117, 118, 119, 120, 121, 122, 123]	(13, 2, 15)	13	2
358	359	A0A0F3NCV0|A0A0F3NCV0_ANAPH DNA mismatch repair protein MutL OS=Anaplasma phagocytophilum str. ApMUC09	([0.06184, 0.098513, 0.129801, 0.078022, 0.079919, 0.079919, 0.100716, 0.139895, 0.11371, 0.081712, 0.106997, 0.081712, 0.079919, 0.109221, 0.15284, 0.15008, 0.167087, 0.161087, 0.209395, 0.134866, 0.090864, 0.164327, 0.164327, 0.167087, 0.173081, 0.209395, 0.209395, 0.21291, 0.170161, 0.222385, 0.311707, 0.219301, 0.30533, 0.209395, 0.25031, 0.194234, 0.264545, 0.321458, 0.321458, 0.301917, 0.38…	[345, 370, 371, 372, 373, 396, 397, 398, 399, 400, 401, 402, 403, 404, 405, 406, 407, 408, 409, 413, 414, 415, 416, 417, 418, 419, 420, 421, 423, 424, 425, 426, 431, 432, 433, 434, 603, 604, 605, 606, 607, 610]	(13, 5, 18)	13	2
468	469	A0A0F3N766|A0A0F3N766_ANAPH HGE-14 protein OS=Anaplasma phagocytophilum str. ApMUC09	([0.798249, 0.741537, 0.771762, 0.728858, 0.58069, 0.642678, 0.703578, 0.707965, 0.671169, 0.642678, 0.517562, 0.570702, 0.534167, 0.440853, 0.349426, 0.356642, 0.301917, 0.26085, 0.26085, 0.339168, 0.236433, 0.21291, 0.257454, 0.182256, 0.209395, 0.209395, 0.191378, 0.179055, 0.155435, 0.179055, 0.232838, 0.356642, 0.36309, 0.370445, 0.339168, 0.394753, 0.398279, 0.433034, 0.384043, 0.359901, 0.…	[0, 1, 2, 3, 4, 5, 6, 7, 8, 9, 10, 11, 12, 65, 66, 68, 69, 70, 71, 72, 73, 365, 366, 370, 564, 566, 567, 568, 592, 593, 594, 595, 596, 597, 598, 599, 600, 601, 602, 603, 604, 605, 627, 628, 631, 632, 634, 635, 636, 639, 640, 641]	(13, 28, 41)	13	2
724	725	A0A0F3N8E0|A0A0F3N8E0_ANAPH Putative hGE-14 protein OS=Anaplasma phagocytophilum str. ApMUC09	([0.185198, 0.225814, 0.21291, 0.247041, 0.284882, 0.356642, 0.374039, 0.301917, 0.203355, 0.232838, 0.257454, 0.281712, 0.247041, 0.288399, 0.384043, 0.370445, 0.284882, 0.288399, 0.196879, 0.196879, 0.271506, 0.268042, 0.236433, 0.264545, 0.271506, 0.232838, 0.134866, 0.134866, 0.209395, 0.288399, 0.206376, 0.120615, 0.106997, 0.118441, 0.069024, 0.067594, 0.056825, 0.092881, 0.161087, 0.164327…	[437, 438, 439, 440, 441, 442, 443, 444, 445, 446, 447, 448, 449, 450, 454, 455, 467, 469, 470, 471, 472, 473, 474, 475, 477, 478, 479, 480, 481, 482, 483, 484, 485, 486, 487, 488]	(13, 0, 13)	13	2
735	736	A0A0F3N8F6|A0A0F3N8F6_ANAPH oxoglutarate dehydrogenase (succinyl-transferring) OS=Anaplasma phagocytophilum str. ApMUC09	([0.30533, 0.222385, 0.147574, 0.185198, 0.236433, 0.278302, 0.278302, 0.225814, 0.155435, 0.139895, 0.179055, 0.225814, 0.185198, 0.116183, 0.132295, 0.134866, 0.147574, 0.173081, 0.173081, 0.102787, 0.086953, 0.15008, 0.18812, 0.194234, 0.222385, 0.219301, 0.21291, 0.147574, 0.203355, 0.311707, 0.288399, 0.17593, 0.161087, 0.196879, 0.200174, 0.200174, 0.21291, 0.291804, 0.26085, 0.301917, 0.40…	[44, 48, 49, 50, 51, 52, 53, 54, 55, 56, 57, 58, 59, 60, 61]	(13, 1, 14)	13	2
944	945	A0A0F3N9G1|A0A0F3N9G1_ANAPH Surface antigen family protein OS=Anaplasma phagocytophilum str. ApMUC09	([0.41194, 0.447574, 0.490133, 0.465241, 0.40511, 0.324872, 0.390993, 0.321458, 0.271506, 0.284882, 0.31487, 0.349426, 0.414856, 0.42561, 0.370445, 0.436924, 0.366687, 0.36309, 0.359901, 0.370445, 0.36309, 0.25406, 0.26085, 0.164327, 0.203355, 0.257454, 0.36309, 0.335645, 0.444081, 0.521092, 0.447574, 0.433034, 0.335645, 0.339168, 0.346032, 0.414856, 0.390993, 0.394753, 0.324872, 0.301917, 0.2540…	[29, 76, 78, 79, 80, 139, 140, 141, 142, 143, 144, 147, 148, 152, 153, 154, 155, 156, 157, 158, 159, 165, 166, 167, 168, 169, 170, 171, 172, 173, 174, 175, 176, 177, 178]	(13, 21, 34)	13	2
1316	1317	A0A0F3NAV0|A0A0F3NAV0_ANAPH Uncharacterized protein OS=Anaplasma phagocytophilum str. ApMUC09	([0.626927, 0.690604, 0.690604, 0.703578, 0.666105, 0.675549, 0.690604, 0.690604, 0.622677, 0.622677, 0.59917, 0.613573, 0.59917, 0.549308, 0.42561, 0.335645, 0.356642, 0.349426, 0.387226, 0.41194, 0.418646, 0.42561, 0.384043, 0.26085, 0.257454, 0.281712, 0.26085, 0.179055, 0.200174, 0.268042, 0.25031, 0.25031, 0.225814, 0.247041, 0.275179, 0.374039, 0.490133, 0.436924, 0.418646, 0.387226], '')	[0, 1, 2, 3, 4, 5, 6, 7, 8, 9, 10, 11, 12, 13]	(13, 0, 13)	13	2
1368	1369	A0A0F3NB58|A0A0F3NB58_ANAPH Uncharacterized protein OS=Anaplasma phagocytophilum str. ApMUC09	([0.036378, 0.058088, 0.098513, 0.073402, 0.081712, 0.088832, 0.116183, 0.086953, 0.109221, 0.129801, 0.11371, 0.098513, 0.127496, 0.11371, 0.142424, 0.161087, 0.182256, 0.247041, 0.182256, 0.15008, 0.247041, 0.26085, 0.271506, 0.247041, 0.308712, 0.342579, 0.366687, 0.366687, 0.450668, 0.444081, 0.444081, 0.505461, 0.59014, 0.525368, 0.626927, 0.703578, 0.707965, 0.690604, 0.690604, 0.671169, 0.…	[31, 32, 33, 34, 35, 36, 37, 38, 39, 40, 41, 42, 44, 45, 46, 47, 48, 49, 50, 51, 52, 573, 574, 575, 576, 577, 578, 581, 582, 583, 584, 585, 586, 587, 588, 589, 590, 591, 592, 593, 594, 597, 600, 601, 602, 603, 604, 605, 606, 638, 649, 650, 651, 667, 668, 673, 680, 681, 682, 683, 690, 691, 742, 743, 748, 774, 775, 776, 777]	(13, 27, 40)	13	2
1449	1450	A0A0F3NBP0|A0A0F3NBP0_ANAPH Putative p44-3 outer membrane protein, silent OS=Anaplasma phagocytophilum str. ApMUC09	([0.032017, 0.049374, 0.041405, 0.058088, 0.042364, 0.032017, 0.024826, 0.032017, 0.045352, 0.055536, 0.069024, 0.081712, 0.073402, 0.073402, 0.120615, 0.167087, 0.161087, 0.206376, 0.281712, 0.268042, 0.311707, 0.387226, 0.40511, 0.4292, 0.440853, 0.51388, 0.541878, 0.545602, 0.476583, 0.398279, 0.377384, 0.374039, 0.398279, 0.328603, 0.380708, 0.301917, 0.301917, 0.25406, 0.206376, 0.206376, 0.…	[25, 26, 27, 87, 88, 89, 97, 98, 99, 100, 101, 102, 114, 115, 116, 117, 118, 119, 120, 121, 122, 123, 124, 125, 126, 127, 129, 130, 131, 145, 148, 149, 150, 151, 152, 153, 154, 155, 156, 157, 158, 159, 160, 161, 169, 170, 171]	(13, 12, 25)	13	2
114	115	A0A0F3N6B3|A0A0F3N6B3_ANAPH NH(3)-dependent NAD(+) synthetase OS=Anaplasma phagocytophilum str. ApMUC09	([0.196879, 0.111485, 0.106997, 0.161087, 0.098513, 0.127496, 0.15008, 0.100716, 0.132295, 0.125101, 0.15008, 0.10481, 0.10481, 0.071867, 0.059222, 0.059222, 0.032677, 0.032677, 0.025762, 0.023534, 0.027463, 0.017797, 0.023963, 0.018415, 0.017138, 0.030003, 0.017447, 0.013016, 0.020522, 0.019109, 0.023534, 0.022306, 0.020876, 0.0198, 0.028695, 0.040537, 0.023963, 0.025316, 0.023963, 0.018415, 0.0…	[220, 221, 222, 223, 224, 225, 226, 227, 228, 229, 230, 231, 232, 291, 292, 293]	(12, 0, 12)	12	2
210	211	A0A0F3N8L7|A0A0F3N8L7_ANAPH Aspartyl/glutamyl-tRNA(Asn/Gln) amidotransferase subunit C OS=Anaplasma phagocytophilum str. ApMUC09	([0.775545, 0.784345, 0.657645, 0.671169, 0.671169, 0.707965, 0.73685, 0.622677, 0.59917, 0.604312, 0.534167, 0.570702, 0.570702, 0.450668, 0.370445, 0.349426, 0.298791, 0.291804, 0.196879, 0.219301, 0.229226, 0.308712, 0.321458, 0.321458, 0.332115, 0.352862, 0.25406, 0.179055, 0.239899, 0.271506, 0.203355, 0.268042, 0.281712, 0.222385, 0.236433, 0.301917, 0.216401, 0.191378, 0.185198, 0.239899, …	[0, 1, 2, 3, 4, 5, 6, 7, 8, 9, 10, 11, 12, 75, 84]	(12, 0, 12)	12	2
258	259	A0A0F3N9I4|A0A0F3N9I4_ANAPH Peptide chain release factor 2 OS=Anaplasma phagocytophilum str. ApMUC09	([0.398279, 0.418646, 0.328603, 0.222385, 0.268042, 0.30533, 0.298791, 0.342579, 0.356642, 0.349426, 0.359901, 0.370445, 0.281712, 0.21291, 0.281712, 0.291804, 0.356642, 0.328603, 0.40511, 0.352862, 0.359901, 0.321458, 0.275179, 0.268042, 0.36309, 0.349426, 0.232838, 0.25031, 0.182256, 0.129801, 0.164327, 0.164327, 0.185198, 0.25031, 0.311707, 0.324872, 0.232838, 0.216401, 0.239899, 0.179055, 0.2…	[50, 217, 219, 222, 224, 225, 226, 227, 240, 241, 242, 243, 244, 250, 251, 252, 269, 270, 271, 272, 273, 274, 275, 276, 277, 278, 279, 280, 281, 304, 305, 306, 309, 310, 311, 312, 313, 340, 341, 342]	(12, 16, 28)	12	2
265	266	A0A0F3N9T2|A0A0F3N9T2_ANAPH Small ribosomal subunit protein bS18 OS=Anaplasma phagocytophilum str. ApMUC09	([0.759478, 0.759478, 0.754692, 0.750527, 0.759478, 0.759478, 0.754692, 0.754692, 0.642678, 0.648219, 0.690604, 0.626927, 0.562014, 0.468512, 0.398279, 0.401658, 0.408655, 0.42561, 0.339168, 0.236433, 0.25031, 0.247041, 0.247041, 0.26085, 0.26085, 0.167087, 0.194234, 0.134866, 0.11371, 0.185198, 0.116183, 0.116183, 0.173081, 0.225814, 0.30533, 0.298791, 0.298791, 0.21291, 0.194234, 0.281712, 0.38…	[0, 1, 2, 3, 4, 5, 6, 7, 8, 9, 10, 11, 12]	(12, 0, 12)	12	2
371	372	A0A0F3N665|A0A0F3N665_ANAPH Bacterial DNA-binding family protein OS=Anaplasma phagocytophilum str. ApMUC09	([0.15008, 0.083462, 0.086953, 0.127496, 0.170161, 0.222385, 0.291804, 0.321458, 0.25406, 0.278302, 0.308712, 0.342579, 0.271506, 0.284882, 0.36309, 0.366687, 0.281712, 0.196879, 0.291804, 0.311707, 0.194234, 0.100716, 0.17593, 0.200174, 0.122885, 0.071867, 0.0704, 0.06312, 0.048328, 0.088832, 0.090864, 0.090864, 0.090864, 0.139895, 0.139895, 0.144935, 0.083462, 0.147574, 0.216401, 0.111485, 0.15…	[86, 87, 88, 89, 90, 91, 92, 93, 94, 95, 96, 97, 98]	(12, 0, 12)	12	2
408	409	A0A0F3N6K8|A0A0F3N6K8_ANAPH Surface antigen family protein OS=Anaplasma phagocytophilum str. ApMUC09	([0.483068, 0.5017, 0.557691, 0.570702, 0.59508, 0.613573, 0.59014, 0.517562, 0.440853, 0.454136, 0.465241, 0.4292, 0.494003, 0.570702, 0.585406, 0.557691, 0.553315, 0.545602, 0.541878, 0.58069, 0.59014, 0.59508, 0.585406, 0.570702, 0.538167, 0.5017, 0.490133, 0.538167, 0.622677, 0.661982, 0.570702, 0.56648, 0.648219, 0.525368, 0.472492, 0.483068, 0.480142, 0.486429, 0.41194, 0.346032, 0.332115, …	[1, 2, 3, 4, 5, 6, 7, 13, 14, 15, 16, 17, 18, 19, 20, 21, 22, 23, 24, 25, 27, 28, 29, 30, 31, 32, 33, 55, 56, 57, 58, 59, 60, 61, 62, 63, 64, 65, 66, 67, 195, 196]	(12, 7, 19)	12	2
416	417	A0A0F3N6Q6|A0A0F3N6Q6_ANAPH Surface antigen family protein OS=Anaplasma phagocytophilum str. ApMUC09	([0.060549, 0.100716, 0.073402, 0.102787, 0.100716, 0.127496, 0.164327, 0.203355, 0.170161, 0.194234, 0.18812, 0.161087, 0.225814, 0.232838, 0.281712, 0.311707, 0.356642, 0.414856, 0.380708, 0.31487, 0.232838, 0.170161, 0.161087, 0.15284, 0.158265, 0.120615, 0.120615, 0.134866, 0.106997, 0.083462, 0.083462, 0.098513, 0.096677, 0.086953, 0.088832, 0.046336, 0.046336, 0.034068, 0.034884, 0.067594, …	[72, 121, 122, 123, 184, 185, 186, 187, 192, 193, 194, 195, 196, 197, 198, 199, 200, 201, 202, 203, 204, 206, 207, 208, 209, 210, 211, 212, 244, 249]	(12, 8, 20)	12	2
432	433	A0A0F3N6V9|A0A0F3N6V9_ANAPH Putative major outer membrane protein P44-20 OS=Anaplasma phagocytophilum str. ApMUC09	([0.59508, 0.521092, 0.401658, 0.418646, 0.440853, 0.380708, 0.414856, 0.4292, 0.440853, 0.454136, 0.468512, 0.494003, 0.454136, 0.521092, 0.5017, 0.505461, 0.472492, 0.390993, 0.450668, 0.444081, 0.447574, 0.447574, 0.486429, 0.525368, 0.541878, 0.545602, 0.648219, 0.632174, 0.604312, 0.626927, 0.529623, 0.529623, 0.517562, 0.472492, 0.461924, 0.494003, 0.494003, 0.468512, 0.557691, 0.553315, 0.…	[0, 1, 13, 14, 15, 23, 24, 25, 26, 27, 28, 29, 30, 31, 32, 38, 39, 40, 41, 44, 66, 67, 72, 73, 74, 75, 76, 77, 78, 79, 80, 81, 82, 83, 84, 89, 90, 91, 92, 93, 94]	(12, 22, 34)	12	2
608	609	A0A0F3N7V2|A0A0F3N7V2_ANAPH Uncharacterized protein OS=Anaplasma phagocytophilum str. ApMUC09	([0.494003, 0.534167, 0.509769, 0.545602, 0.529623, 0.450668, 0.476583, 0.41194, 0.370445, 0.321458, 0.352862, 0.374039, 0.349426, 0.42561, 0.42561, 0.346032, 0.339168, 0.346032, 0.422041, 0.42561, 0.5017, 0.486429, 0.490133, 0.490133, 0.486429, 0.51388, 0.509769, 0.444081, 0.553315, 0.666105, 0.716283, 0.699094, 0.685117, 0.666105, 0.642678, 0.622677, 0.73685, 0.712013, 0.685117, 0.666105, 0.626…	[1, 2, 3, 4, 20, 25, 26, 28, 29, 30, 31, 32, 33, 34, 35, 36, 37, 38, 39, 40]	(12, 7, 19)	12	2
835	836	A0A0F3N8X6|A0A0F3N8X6_ANAPH Surface antigen family protein OS=Anaplasma phagocytophilum str. ApMUC09	([0.058088, 0.096677, 0.071867, 0.100716, 0.098513, 0.122885, 0.161087, 0.200174, 0.164327, 0.191378, 0.185198, 0.161087, 0.21291, 0.219301, 0.271506, 0.301917, 0.346032, 0.40511, 0.370445, 0.30533, 0.222385, 0.161087, 0.15284, 0.142424, 0.15008, 0.11371, 0.11371, 0.127496, 0.100716, 0.078022, 0.078022, 0.092881, 0.090864, 0.085092, 0.088832, 0.045352, 0.046336, 0.033407, 0.034068, 0.067594, 0.12…	[72, 121, 122, 123, 194, 195, 196, 197, 198, 199, 200, 201, 202, 203, 204, 205, 206, 208, 209, 210, 211, 212, 213, 214, 251, 257, 258, 259, 268, 269, 270]	(12, 4, 16)	12	2
881	882	A0A0F3N964|A0A0F3N964_ANAPH Uncharacterized protein OS=Anaplasma phagocytophilum str. ApMUC09	([0.585406, 0.632174, 0.521092, 0.575842, 0.490133, 0.525368, 0.538167, 0.476583, 0.490133, 0.472492, 0.490133, 0.517562, 0.490133, 0.5017, 0.51388, 0.618285, 0.613573, 0.632174, 0.622677, 0.632174, 0.553315, 0.505461, 0.521092, 0.59014, 0.562014, 0.56648, 0.494003, 0.483068, 0.541878, 0.509769, 0.553315, 0.575842, 0.56648, 0.56648, 0.553315, 0.538167, 0.497853, 0.444081, 0.465241, 0.461924, 0.43…	[0, 1, 2, 3, 5, 6, 11, 13, 14, 15, 16, 17, 18, 19, 20, 21, 22, 23, 24, 25, 28, 29, 30, 31, 32, 33, 34, 35, 46, 47, 48, 49, 50]	(12, 7, 19)	12	2
950	951	A0A0F3N9G9|A0A0F3N9G9_ANAPH Bacterial DNA-binding family protein OS=Anaplasma phagocytophilum str. ApMUC09	([0.120615, 0.161087, 0.200174, 0.139895, 0.173081, 0.098513, 0.127496, 0.158265, 0.194234, 0.219301, 0.243554, 0.271506, 0.271506, 0.239899, 0.155435, 0.225814, 0.25031, 0.25031, 0.209395, 0.236433, 0.281712, 0.229226, 0.236433, 0.239899, 0.288399, 0.216401, 0.328603, 0.328603, 0.335645, 0.342579, 0.342579, 0.26085, 0.271506, 0.200174, 0.236433, 0.332115, 0.278302, 0.332115, 0.390993, 0.342579, …	[62, 63, 64, 65, 66, 67, 68, 69, 70, 71, 72, 73, 74]	(12, 0, 12)	12	2
1008	1009	A0A0F3N9P7|A0A0F3N9P7_ANAPH Surface antigen family protein OS=Anaplasma phagocytophilum str. ApMUC09	([0.209395, 0.158265, 0.098513, 0.127496, 0.100716, 0.127496, 0.085092, 0.076542, 0.100716, 0.083462, 0.10481, 0.134866, 0.076542, 0.125101, 0.137348, 0.079919, 0.041405, 0.024393, 0.024826, 0.024826, 0.021816, 0.025762, 0.030003, 0.048328, 0.028695, 0.028107, 0.028107, 0.032017, 0.044297, 0.028695, 0.041405, 0.043307, 0.034884, 0.048328, 0.048328, 0.034884, 0.06312, 0.132295, 0.206376, 0.161087,…	[104, 213, 214, 215, 216, 217, 218, 225, 226, 227, 232, 233, 277, 278, 279, 280, 281, 282, 283, 284, 285, 286, 287, 288, 289]	(12, 12, 24)	12	2
1070	1071	A0A0F3N9X3|A0A0F3N9X3_ANAPH Peptidase M23 family protein OS=Anaplasma phagocytophilum str. ApMUC09	([0.025316, 0.056825, 0.06184, 0.11371, 0.096677, 0.122885, 0.125101, 0.144935, 0.170161, 0.216401, 0.247041, 0.182256, 0.18812, 0.239899, 0.295083, 0.401658, 0.41194, 0.517562, 0.608892, 0.622677, 0.608892, 0.525368, 0.509769, 0.450668, 0.4292, 0.41194, 0.418646, 0.450668, 0.468512, 0.480142, 0.458154, 0.458154, 0.59917, 0.712013, 0.712013, 0.720929, 0.712013, 0.703578, 0.661982, 0.642678, 0.657…	[17, 18, 19, 20, 21, 22, 32, 33, 34, 35, 36, 37, 38, 39, 40, 41, 42, 43, 44, 46, 47, 48, 49, 50, 51, 52]	(12, 6, 18)	12	2
1088	1089	A0A0F3N9Z9|A0A0F3N9Z9_ANAPH Uncharacterized protein OS=Anaplasma phagocytophilum str. ApMUC09	([0.116183, 0.161087, 0.15284, 0.092881, 0.137348, 0.196879, 0.127496, 0.092881, 0.122885, 0.088832, 0.055536, 0.073402, 0.118441, 0.11371, 0.102787, 0.147574, 0.125101, 0.083462, 0.076542, 0.067594, 0.083462, 0.071867, 0.047319, 0.045352, 0.079919, 0.071867, 0.067594, 0.073402, 0.094817, 0.069024, 0.129801, 0.185198, 0.161087, 0.100716, 0.111485, 0.144935, 0.144935, 0.182256, 0.257454, 0.158265,…	[65, 116, 119, 127, 128, 155, 162, 163, 164, 165, 166, 220, 221, 222, 225, 226, 227, 229, 230, 231, 232, 233, 234, 235, 236, 237, 238, 239, 240, 241, 244, 245, 249, 250, 251, 252, 253]	(12, 17, 29)	12	2
1141	1142	A0A0F3NA63|A0A0F3NA63_ANAPH Ankyrin repeat family protein OS=Anaplasma phagocytophilum str. ApMUC09	([0.398279, 0.433034, 0.465241, 0.490133, 0.335645, 0.243554, 0.284882, 0.271506, 0.173081, 0.137348, 0.155435, 0.179055, 0.10481, 0.10481, 0.085092, 0.127496, 0.127496, 0.125101, 0.118441, 0.0704, 0.073402, 0.06312, 0.035586, 0.037156, 0.03976, 0.049374, 0.058088, 0.054297, 0.055536, 0.06312, 0.096677, 0.109221, 0.074921, 0.137348, 0.129801, 0.083462, 0.071867, 0.0704, 0.042364, 0.079919, 0.0850…	[122, 123, 124, 125, 126, 127, 129, 763, 764, 765, 766, 767, 768, 769, 770, 803, 804, 805, 806, 807, 808, 809, 810, 811, 813, 814, 815, 816, 817, 818, 819, 820, 821, 822, 823, 824, 825, 827, 828, 829, 830]	(12, 24, 36)	12	2
1211	1212	A0A0F3NAG1|A0A0F3NAG1_ANAPH Surface antigen family protein OS=Anaplasma phagocytophilum str. ApMUC09	([0.332115, 0.384043, 0.40511, 0.380708, 0.436924, 0.447574, 0.377384, 0.440853, 0.447574, 0.374039, 0.401658, 0.440853, 0.444081, 0.40511, 0.401658, 0.486429, 0.450668, 0.486429, 0.436924, 0.505461, 0.505461, 0.490133, 0.494003, 0.5017, 0.553315, 0.525368, 0.525368, 0.666105, 0.505461, 0.521092, 0.622677, 0.626927, 0.56648, 0.570702, 0.56648, 0.570702, 0.486429, 0.486429, 0.476583, 0.58069, 0.49…	[19, 20, 23, 24, 25, 26, 27, 28, 29, 30, 31, 32, 33, 34, 35, 39]	(12, 2, 14)	12	2
1411	1412	A0A0F3NBH0|A0A0F3NBH0_ANAPH DNA repair RadC family protein OS=Anaplasma phagocytophilum str. ApMUC09	([0.788093, 0.798249, 0.812494, 0.661982, 0.666105, 0.685117, 0.690604, 0.707965, 0.707965, 0.59508, 0.59917, 0.648219, 0.59917, 0.483068, 0.394753, 0.41194, 0.401658, 0.444081, 0.436924, 0.444081, 0.436924, 0.377384, 0.26085, 0.257454, 0.25406, 0.264545, 0.191378, 0.122885, 0.122885, 0.074921, 0.074921, 0.045352, 0.026892, 0.026892, 0.030611, 0.051831, 0.045352, 0.045352, 0.026892, 0.028107, 0.0…	[0, 1, 2, 3, 4, 5, 6, 7, 8, 9, 10, 11, 12, 188, 189, 190, 191]	(12, 0, 12)	12	2
1463	1464	A0A0F3NBS0|A0A0F3NBS0_ANAPH Surface antigen family protein OS=Anaplasma phagocytophilum str. ApMUC09	([0.387226, 0.275179, 0.271506, 0.30533, 0.301917, 0.243554, 0.288399, 0.308712, 0.328603, 0.352862, 0.40511, 0.436924, 0.370445, 0.374039, 0.41194, 0.414856, 0.346032, 0.275179, 0.275179, 0.332115, 0.377384, 0.366687, 0.380708, 0.433034, 0.4292, 0.450668, 0.525368, 0.521092, 0.444081, 0.444081, 0.436924, 0.328603, 0.335645, 0.401658, 0.328603, 0.339168, 0.342579, 0.328603, 0.318242, 0.308712, 0.…	[26, 27, 92, 93, 94, 95, 96, 97, 98, 99, 100, 101, 102, 103, 104]	(12, 2, 14)	12	2
1498	1499	A0A0F3NC66|A0A0F3NC66_ANAPH MreB/Mbl family protein OS=Anaplasma phagocytophilum str. ApMUC09	([0.342579, 0.398279, 0.444081, 0.352862, 0.281712, 0.206376, 0.236433, 0.275179, 0.271506, 0.298791, 0.295083, 0.328603, 0.332115, 0.275179, 0.264545, 0.328603, 0.41194, 0.40511, 0.394753, 0.352862, 0.332115, 0.321458, 0.225814, 0.25031, 0.339168, 0.4292, 0.517562, 0.521092, 0.509769, 0.549308, 0.545602, 0.59014, 0.494003, 0.440853, 0.497853, 0.5017, 0.51388, 0.509769, 0.521092, 0.529623, 0.5664…	[26, 27, 28, 29, 30, 31, 35, 36, 37, 38, 39, 40, 41, 42, 43, 44, 45, 46, 47, 55, 56, 59]	(12, 6, 18)	12	2
1588	1589	A0A0F3NDN8|A0A0F3NDN8_ANAPH Putative 44 kDa major outer membrane protein OS=Anaplasma phagocytophilum str. ApMUC09	([0.461924, 0.486429, 0.401658, 0.42561, 0.444081, 0.461924, 0.450668, 0.390993, 0.335645, 0.352862, 0.380708, 0.390993, 0.461924, 0.377384, 0.356642, 0.359901, 0.356642, 0.346032, 0.42561, 0.444081, 0.370445, 0.366687, 0.377384, 0.436924, 0.444081, 0.440853, 0.461924, 0.486429, 0.604312, 0.707965, 0.585406, 0.497853, 0.5017, 0.509769, 0.509769, 0.454136, 0.42561, 0.422041, 0.42561, 0.346032, 0.3…	[28, 29, 30, 32, 33, 34, 56, 57, 58, 59, 60, 61, 62, 63, 64, 65, 66, 67, 68]	(12, 6, 18)	12	2
94	95	A0A0F3NBB5|A0A0F3NBB5_ANAPH Transcription termination factor Rho OS=Anaplasma phagocytophilum str. ApMUC09	([0.562014, 0.517562, 0.557691, 0.56648, 0.585406, 0.59508, 0.608892, 0.648219, 0.685117, 0.690604, 0.690604, 0.613573, 0.486429, 0.5017, 0.394753, 0.318242, 0.335645, 0.321458, 0.377384, 0.40511, 0.377384, 0.36309, 0.40511, 0.394753, 0.414856, 0.335645, 0.257454, 0.229226, 0.142424, 0.109221, 0.120615, 0.134866, 0.132295, 0.196879, 0.137348, 0.147574, 0.196879, 0.191378, 0.268042, 0.271506, 0.24…	[0, 1, 2, 3, 4, 5, 6, 7, 8, 9, 10, 11, 13]	(11, 0, 11)	11	2
313	314	A0A0F3NAP3|A0A0F3NAP3_ANAPH Excinuclease ABC subunit A OS=Anaplasma phagocytophilum str. ApMUC09	([0.185198, 0.239899, 0.182256, 0.232838, 0.284882, 0.209395, 0.25031, 0.295083, 0.247041, 0.281712, 0.236433, 0.271506, 0.219301, 0.25031, 0.247041, 0.321458, 0.401658, 0.328603, 0.328603, 0.264545, 0.185198, 0.216401, 0.209395, 0.209395, 0.200174, 0.18812, 0.264545, 0.257454, 0.243554, 0.308712, 0.301917, 0.288399, 0.25031, 0.222385, 0.203355, 0.21291, 0.134866, 0.085092, 0.111485, 0.182256, 0.…	[88, 91, 96, 97, 98, 565, 839, 840, 841, 842, 843, 844, 845, 846, 847, 848, 849, 850, 919, 920, 921, 922, 923, 924, 927, 928]	(11, 6, 17)	11	2
357	358	A0A0F3NCK4|A0A0F3NCK4_ANAPH Dihydroorotase OS=Anaplasma phagocytophilum str. ApMUC09	([0.18812, 0.257454, 0.295083, 0.324872, 0.370445, 0.278302, 0.318242, 0.366687, 0.291804, 0.318242, 0.281712, 0.295083, 0.271506, 0.196879, 0.185198, 0.161087, 0.15008, 0.092881, 0.096677, 0.10481, 0.185198, 0.225814, 0.21291, 0.209395, 0.216401, 0.216401, 0.216401, 0.203355, 0.182256, 0.185198, 0.122885, 0.111485, 0.132295, 0.200174, 0.275179, 0.257454, 0.30533, 0.225814, 0.229226, 0.321458, 0.…	[90, 91, 92, 93, 94, 95, 96, 97, 98, 99, 100, 101, 296, 297, 298, 299, 300, 301, 302, 303, 304, 305, 310, 327, 329]	(11, 0, 11)	11	2
398	399	A0A0F3N6H0|A0A0F3N6H0_ANAPH Helix-turn-helix family protein OS=Anaplasma phagocytophilum str. ApMUC09	([0.626927, 0.728858, 0.570702, 0.59917, 0.483068, 0.521092, 0.538167, 0.545602, 0.525368, 0.534167, 0.59014, 0.648219, 0.690604, 0.59917, 0.604312, 0.666105, 0.557691, 0.476583, 0.472492, 0.461924, 0.476583, 0.476583, 0.433034, 0.509769, 0.51388, 0.613573, 0.5017, 0.468512, 0.472492, 0.497853, 0.472492, 0.436924, 0.433034, 0.408655, 0.483068, 0.390993, 0.349426, 0.42561, 0.494003, 0.414856, 0.41…	[0, 1, 2, 3, 5, 6, 7, 8, 9, 10, 11, 12, 13, 14, 15, 16, 23, 24, 25, 26, 117, 118]	(11, 4, 15)	11	2
428	429	A0A0F3N6V0|A0A0F3N6V0_ANAPH Uncharacterized protein OS=Anaplasma phagocytophilum str. ApMUC09	([0.002035, 0.001391, 0.001408, 0.001267, 0.001481, 0.00146, 0.001142, 0.001335, 0.001232, 0.000923, 0.001288, 0.000893, 0.001069, 0.000859, 0.001305, 0.001318, 0.001434, 0.001112, 0.001623, 0.002396, 0.002396, 0.003014, 0.004388, 0.005734, 0.008276, 0.009977, 0.009096, 0.010221, 0.010372, 0.016257, 0.019401, 0.01227, 0.014315, 0.023963, 0.016826, 0.017797, 0.034068, 0.035586, 0.021381, 0.01204, …	[204, 205, 206, 207, 208, 209, 210, 211, 212, 213, 214, 215]	(11, 0, 11)	11	2
464	465	A0A0F3N753|A0A0F3N753_ANAPH Putative p44-62 outer membrane protein, silent OS=Anaplasma phagocytophilum str. ApMUC09	([0.903857, 0.862302, 0.771762, 0.733139, 0.604312, 0.642678, 0.545602, 0.56648, 0.59508, 0.58069, 0.51388, 0.553315, 0.440853, 0.440853, 0.468512, 0.4292, 0.433034, 0.342579, 0.284882, 0.243554, 0.271506, 0.229226, 0.200174, 0.222385, 0.232838, 0.308712, 0.21291, 0.301917, 0.295083, 0.281712, 0.298791, 0.291804, 0.264545, 0.311707, 0.26085, 0.200174, 0.182256, 0.144935, 0.203355, 0.236433, 0.239…	[0, 1, 2, 3, 4, 5, 6, 7, 8, 9, 10, 11]	(11, 0, 11)	11	2
910	911	A0A0F3N9B3|A0A0F3N9B3_ANAPH Uncharacterized protein OS=Anaplasma phagocytophilum str. ApMUC09	([0.390993, 0.476583, 0.521092, 0.541878, 0.557691, 0.632174, 0.497853, 0.42561, 0.370445, 0.401658, 0.418646, 0.444081, 0.401658, 0.398279, 0.394753, 0.408655, 0.387226, 0.352862, 0.454136, 0.534167, 0.541878, 0.468512, 0.436924, 0.422041, 0.450668, 0.458154, 0.370445, 0.465241, 0.562014, 0.648219, 0.626927, 0.59917, 0.622677, 0.653063, 0.720929, 0.694846, 0.59014, 0.642678, 0.653063, 0.575842, …	[2, 3, 4, 5, 19, 20, 28, 29, 30, 31, 32, 33, 34, 35, 36, 37, 38, 39, 42, 43, 44, 45, 46, 47, 48, 49, 50, 51, 52, 158, 160, 461, 462, 468, 469, 470, 471, 472, 473, 474, 475, 476, 477]	(11, 6, 17)	11	2
1247	1248	A0A0F3NAK6|A0A0F3NAK6_ANAPH Enoyl-[acyl-carrier-] reductase domain protein OS=Anaplasma phagocytophilum str. ApMUC09	([0.745909, 0.666105, 0.690604, 0.575842, 0.59917, 0.490133, 0.521092, 0.490133, 0.465241, 0.480142, 0.465241, 0.486429, 0.497853, 0.444081, 0.450668, 0.42561, 0.454136, 0.458154, 0.384043, 0.390993, 0.440853, 0.394753, 0.433034, 0.42561, 0.494003, 0.497853, 0.59917, 0.585406, 0.622677, 0.661982, 0.653063, 0.690604, 0.690604, 0.666105, 0.728858, 0.716283, 0.754692, 0.671169], '')	[0, 1, 2, 3, 4, 6, 26, 27, 28, 29, 30, 31, 32, 33, 34, 35, 36, 37]	(11, 6, 17)	11	2
1262	1263	A0A0F3NAM5|A0A0F3NAM5_ANAPH Putative p44 outer membrane protein, C-terminal OS=Anaplasma phagocytophilum str. ApMUC09	([0.754692, 0.788093, 0.812494, 0.834292, 0.791621, 0.703578, 0.666105, 0.675549, 0.699094, 0.608892, 0.545602, 0.549308, 0.447574, 0.444081, 0.444081, 0.444081, 0.494003, 0.497853, 0.58069, 0.486429, 0.418646, 0.387226, 0.370445, 0.288399, 0.209395, 0.209395, 0.268042, 0.30533, 0.216401, 0.219301, 0.284882, 0.332115, 0.377384, 0.390993, 0.321458, 0.339168, 0.239899, 0.229226, 0.200174, 0.142424,…	[0, 1, 2, 3, 4, 5, 6, 7, 8, 9, 10, 11, 18]	(11, 0, 11)	11	2
1341	1342	A0A0F3NAZ5|A0A0F3NAZ5_ANAPH Uncharacterized protein OS=Anaplasma phagocytophilum str. ApMUC09	([0.100716, 0.066181, 0.096677, 0.125101, 0.15284, 0.182256, 0.122885, 0.120615, 0.081712, 0.106997, 0.076542, 0.079919, 0.10481, 0.106997, 0.18812, 0.170161, 0.147574, 0.11371, 0.096677, 0.102787, 0.067594, 0.078022, 0.118441, 0.134866, 0.142424, 0.085092, 0.096677, 0.167087, 0.164327, 0.257454, 0.25031, 0.25031, 0.200174, 0.191378, 0.102787, 0.064632, 0.064632, 0.032677, 0.055536, 0.044297, 0.0…	[111, 112, 113, 114, 115, 116, 117, 118, 119, 120, 121, 122, 165, 166, 167, 168, 169, 170, 171, 172, 173, 174]	(11, 0, 11)	11	2
1378	1379	A0A0F3NB79|A0A0F3NB79_ANAPH Uncharacterized protein OS=Anaplasma phagocytophilum str. ApMUC09	([0.324872, 0.377384, 0.42561, 0.346032, 0.275179, 0.236433, 0.264545, 0.311707, 0.257454, 0.26085, 0.216401, 0.25406, 0.243554, 0.257454, 0.346032, 0.335645, 0.352862, 0.4292, 0.447574, 0.408655, 0.374039, 0.461924, 0.377384, 0.30533, 0.384043, 0.461924, 0.517562, 0.490133, 0.472492, 0.56648, 0.642678, 0.724957, 0.690604, 0.680603, 0.657645, 0.626927, 0.618285, 0.575842, 0.562014, 0.51388, 0.545…	[26, 29, 30, 31, 32, 33, 34, 35, 36, 37, 38, 39, 40]	(11, 1, 12)	11	2
1409	1410	A0A0F3NBG5|A0A0F3NBG5_ANAPH IstB-like ATP binding family protein OS=Anaplasma phagocytophilum str. ApMUC09	([0.090864, 0.142424, 0.18812, 0.094817, 0.060549, 0.03976, 0.0704, 0.102787, 0.137348, 0.098513, 0.0704, 0.085092, 0.051831, 0.05306, 0.029376, 0.049374, 0.111485, 0.134866, 0.216401, 0.216401, 0.142424, 0.15008, 0.15284, 0.161087, 0.185198, 0.17593, 0.257454, 0.194234, 0.179055, 0.167087, 0.185198, 0.281712, 0.25031, 0.318242, 0.257454, 0.356642, 0.359901, 0.25031, 0.25031, 0.268042, 0.239899, …	[130, 131, 132, 133, 134, 135, 136, 137, 138, 139, 140, 141, 164, 165, 167, 180, 181, 414, 418, 421, 422, 423, 424, 425, 427, 428, 429, 430, 431, 432, 461, 468, 469, 478, 544, 575]	(11, 0, 11)	11	2
1459	1460	A0A0F3NBR3|A0A0F3NBR3_ANAPH Uncharacterized protein OS=Anaplasma phagocytophilum str. ApMUC09	([0.728858, 0.759478, 0.724957, 0.754692, 0.657645, 0.557691, 0.562014, 0.483068, 0.521092, 0.545602, 0.56648, 0.509769, 0.545602, 0.657645, 0.553315, 0.570702, 0.58069, 0.575842, 0.538167, 0.51388, 0.444081, 0.444081, 0.440853, 0.380708, 0.377384, 0.447574, 0.505461, 0.509769, 0.58069, 0.541878, 0.521092, 0.490133, 0.553315, 0.494003, 0.458154, 0.541878, 0.529623, 0.468512], '')	[0, 1, 2, 3, 4, 5, 6, 8, 9, 10, 11, 12, 13, 14, 15, 16, 17, 18, 19, 26, 27, 28, 29, 30, 32, 35, 36]	(11, 7, 18)	11	2
1506	1507	A0A0F3NCE9|A0A0F3NCE9_ANAPH HGE-14 protein OS=Anaplasma phagocytophilum str. ApMUC09	([0.281712, 0.161087, 0.102787, 0.167087, 0.109221, 0.15008, 0.18812, 0.225814, 0.25406, 0.191378, 0.236433, 0.271506, 0.167087, 0.17593, 0.102787, 0.161087, 0.161087, 0.18812, 0.096677, 0.064632, 0.122885, 0.083462, 0.081712, 0.134866, 0.134866, 0.203355, 0.10481, 0.11371, 0.127496, 0.134866, 0.200174, 0.200174, 0.229226, 0.236433, 0.225814, 0.30533, 0.275179, 0.281712, 0.281712, 0.387226, 0.370…	[379, 380, 382, 510, 511, 512, 513, 514, 515, 516, 517, 518, 519, 520, 521, 560, 565, 566, 567]	(11, 3, 14)	11	2
32	33	A0A0F3N8Q5|A0A0F3N8Q5_ANAPH Protein translocase subunit SecA OS=Anaplasma phagocytophilum str. ApMUC09	([0.016257, 0.025316, 0.044297, 0.066181, 0.067594, 0.090864, 0.11371, 0.109221, 0.132295, 0.102787, 0.129801, 0.161087, 0.094817, 0.111485, 0.134866, 0.132295, 0.073402, 0.120615, 0.179055, 0.18812, 0.170161, 0.264545, 0.281712, 0.222385, 0.18812, 0.18812, 0.118441, 0.118441, 0.142424, 0.155435, 0.191378, 0.116183, 0.056825, 0.102787, 0.15008, 0.155435, 0.155435, 0.26085, 0.139895, 0.167087, 0.2…	[348, 489, 498, 501, 502, 503, 513, 514, 515, 516, 527, 528, 529, 530, 559, 560, 561, 562, 563, 564, 565, 566, 567, 568, 569, 833]	(10, 14, 24)	10	2
127	128	A0A0F3N6N7|A0A0F3N6N7_ANAPH Adenylosuccinate lyase OS=Anaplasma phagocytophilum str. ApMUC09	([0.116183, 0.142424, 0.078022, 0.040537, 0.020522, 0.021816, 0.015344, 0.022667, 0.028107, 0.035586, 0.036378, 0.028107, 0.048328, 0.034884, 0.06312, 0.076542, 0.066181, 0.032017, 0.028695, 0.018415, 0.013437, 0.024826, 0.017797, 0.028695, 0.035586, 0.042364, 0.054297, 0.096677, 0.049374, 0.049374, 0.028695, 0.023534, 0.040537, 0.038858, 0.046336, 0.043307, 0.031287, 0.034884, 0.035586, 0.034884…	[246, 248, 249, 251, 252, 253, 254, 255, 256, 257, 258, 259, 260, 261]	(10, 3, 13)	10	2
166	167	A0A0F3N7M2|A0A0F3N7M2_ANAPH Probable periplasmic serine endoprotease DegP-like OS=Anaplasma phagocytophilum str. ApMUC09	([0.002662, 0.003341, 0.003053, 0.003014, 0.002662, 0.00359, 0.004431, 0.004315, 0.004689, 0.003963, 0.004388, 0.004736, 0.005086, 0.004161, 0.005249, 0.006619, 0.006567, 0.008624, 0.009187, 0.014783, 0.018415, 0.026892, 0.038042, 0.0704, 0.11371, 0.191378, 0.216401, 0.21291, 0.298791, 0.332115, 0.450668, 0.366687, 0.366687, 0.359901, 0.342579, 0.346032, 0.346032, 0.346032, 0.291804, 0.295083, 0.…	[63, 64, 230, 384, 385, 386, 387, 388, 389, 390, 391, 392, 397, 398, 399, 400, 401, 402, 403, 404, 405, 406, 407]	(10, 12, 22)	10	2
192	193	A0A0F3N884|A0A0F3N884_ANAPH Acetyltransferase component of pyruvate dehydrogenase complex OS=Anaplasma phagocytophilum str. ApMUC09	([0.521092, 0.557691, 0.42561, 0.401658, 0.414856, 0.346032, 0.387226, 0.394753, 0.4292, 0.41194, 0.42561, 0.486429, 0.422041, 0.390993, 0.461924, 0.494003, 0.458154, 0.468512, 0.4292, 0.359901, 0.328603, 0.349426, 0.26085, 0.370445, 0.408655, 0.436924, 0.5017, 0.458154, 0.41194, 0.321458, 0.377384, 0.281712, 0.284882, 0.225814, 0.257454, 0.281712, 0.275179, 0.30533, 0.284882, 0.308712, 0.356642,…	[0, 1, 26, 116, 117, 118, 119, 122, 123, 124, 125, 126, 127, 128, 129, 130, 131, 132, 135, 178, 186, 187]	(10, 7, 17)	10	2
225	226	A0A0F3N8W4|A0A0F3N8W4_ANAPH Peptide chain release factor 1 OS=Anaplasma phagocytophilum str. ApMUC09	([0.346032, 0.229226, 0.222385, 0.26085, 0.194234, 0.134866, 0.17593, 0.203355, 0.15284, 0.17593, 0.200174, 0.225814, 0.264545, 0.257454, 0.275179, 0.179055, 0.225814, 0.239899, 0.161087, 0.239899, 0.324872, 0.219301, 0.247041, 0.288399, 0.288399, 0.328603, 0.41194, 0.40511, 0.414856, 0.534167, 0.553315, 0.468512, 0.458154, 0.447574, 0.370445, 0.324872, 0.40511, 0.444081, 0.444081, 0.521092, 0.51…	[29, 30, 39, 40, 43, 44, 67, 79, 80, 81, 154, 155, 156, 157, 158, 159, 160, 161, 162, 165, 194, 195, 196, 197, 198, 199, 201, 203, 204, 205, 206, 207, 208, 223, 224, 225, 226, 232, 233, 234, 253, 255, 256, 257, 258, 259, 260, 261, 262, 263, 264, 265, 267, 323, 324, 325]	(10, 41, 51)	10	2
273	274	A0A0F3N9Z0|A0A0F3N9Z0_ANAPH Glutamyl-tRNA(Gln) amidotransferase subunit A OS=Anaplasma phagocytophilum str. ApMUC09	([0.044297, 0.079919, 0.083462, 0.11371, 0.158265, 0.10481, 0.074921, 0.090864, 0.11371, 0.132295, 0.167087, 0.111485, 0.11371, 0.139895, 0.127496, 0.203355, 0.203355, 0.155435, 0.243554, 0.216401, 0.209395, 0.203355, 0.196879, 0.243554, 0.206376, 0.209395, 0.30533, 0.398279, 0.414856, 0.335645, 0.349426, 0.301917, 0.30533, 0.247041, 0.222385, 0.216401, 0.203355, 0.288399, 0.359901, 0.26085, 0.26…	[147, 148, 149, 150, 151, 152, 153, 154, 155, 156, 157]	(10, 0, 10)	10	2
327	328	A0A0F3NB27|A0A0F3NB27_ANAPH GTPase Obg OS=Anaplasma phagocytophilum str. ApMUC09	([0.050641, 0.073402, 0.102787, 0.132295, 0.17593, 0.206376, 0.232838, 0.275179, 0.298791, 0.243554, 0.209395, 0.236433, 0.15284, 0.239899, 0.321458, 0.328603, 0.31487, 0.264545, 0.194234, 0.264545, 0.26085, 0.31487, 0.31487, 0.352862, 0.36309, 0.349426, 0.349426, 0.359901, 0.349426, 0.346032, 0.4292, 0.486429, 0.483068, 0.59917, 0.51388, 0.42561, 0.339168, 0.352862, 0.40511, 0.480142, 0.465241, …	[33, 34, 41, 68, 69, 70, 71, 72, 73, 74, 75, 76, 77, 78, 127, 128]	(10, 3, 13)	10	2
403	404	A0A0F3N6J1|A0A0F3N6J1_ANAPH Surface antigen family protein OS=Anaplasma phagocytophilum str. ApMUC09	([0.044297, 0.076542, 0.056825, 0.079919, 0.079919, 0.102787, 0.139895, 0.17593, 0.144935, 0.167087, 0.164327, 0.137348, 0.194234, 0.200174, 0.275179, 0.30533, 0.352862, 0.41194, 0.374039, 0.311707, 0.229226, 0.167087, 0.158265, 0.147574, 0.155435, 0.118441, 0.120615, 0.134866, 0.106997, 0.081712, 0.083462, 0.096677, 0.094817, 0.085092, 0.088832, 0.044297, 0.045352, 0.032677, 0.033407, 0.064632, …	[72, 121, 122, 123, 184, 185, 186, 194, 195, 196, 197, 198, 199, 200, 201, 202, 203, 204, 210, 211, 212, 214, 215, 248, 249, 250, 254, 263]	(10, 7, 17)	10	2
800	801	A0A0F3N8R3|A0A0F3N8R3_ANAPH Putative major outer membrane protein P44-20 OS=Anaplasma phagocytophilum str. ApMUC09	([0.483068, 0.422041, 0.318242, 0.346032, 0.370445, 0.387226, 0.422041, 0.414856, 0.408655, 0.356642, 0.374039, 0.374039, 0.377384, 0.440853, 0.444081, 0.4292, 0.41194, 0.318242, 0.342579, 0.31487, 0.324872, 0.268042, 0.311707, 0.384043, 0.387226, 0.30533, 0.30533, 0.30533, 0.339168, 0.370445, 0.436924, 0.436924, 0.472492, 0.390993, 0.390993, 0.390993, 0.328603, 0.349426, 0.444081, 0.486429, 0.50…	[40, 41, 42, 43, 44, 45, 46, 47, 48, 49, 50, 54, 72, 73, 74, 76, 78]	(10, 0, 10)	10	2
985	986	A0A0F3N9L7|A0A0F3N9L7_ANAPH Uncharacterized protein OS=Anaplasma phagocytophilum str. ApMUC09	([0.21291, 0.25031, 0.15284, 0.225814, 0.264545, 0.209395, 0.239899, 0.179055, 0.129801, 0.155435, 0.17593, 0.144935, 0.155435, 0.144935, 0.078022, 0.037156, 0.022306, 0.016021, 0.01078, 0.008156, 0.00962, 0.009977, 0.008075, 0.012727, 0.011669, 0.011669, 0.011669, 0.01204, 0.018106, 0.023963, 0.015078, 0.017797, 0.028107, 0.045352, 0.045352, 0.086953, 0.111485, 0.182256, 0.236433, 0.318242, 0.29…	[297, 298, 299, 300, 301, 302, 303, 304, 305, 306, 307, 309, 310, 311, 692, 693, 694, 696, 698, 741, 742, 743, 744, 745, 746, 747, 748, 749, 750, 751, 753, 754, 755, 756, 757, 758, 762, 907, 908, 909, 912, 913, 914, 1075]	(10, 0, 10)	10	2
997	998	A0A0F3N9N2|A0A0F3N9N2_ANAPH DUF2610 domain-containing protein OS=Anaplasma phagocytophilum str. ApMUC09	([0.278302, 0.225814, 0.144935, 0.100716, 0.132295, 0.173081, 0.236433, 0.264545, 0.31487, 0.346032, 0.342579, 0.377384, 0.40511, 0.40511, 0.509769, 0.51388, 0.525368, 0.529623, 0.538167, 0.418646, 0.447574, 0.465241, 0.521092, 0.648219, 0.741537, 0.741537, 0.733139, 0.716283, 0.642678, 0.648219, 0.653063, 0.680603, 0.604312, 0.483068, 0.557691, 0.545602, 0.461924, 0.465241, 0.454136, 0.377384, 0…	[14, 15, 16, 17, 18, 22, 23, 24, 25, 26, 27, 28, 29, 30, 31, 32, 34, 35, 41, 77, 78, 79, 80, 81, 82]	(10, 5, 15)	10	2
1040	1041	A0A0F3N9T4|A0A0F3N9T4_ANAPH Phage major capsid protein, HK97 family OS=Anaplasma phagocytophilum str. ApMUC09	([0.468512, 0.36309, 0.398279, 0.454136, 0.349426, 0.291804, 0.31487, 0.352862, 0.281712, 0.318242, 0.31487, 0.346032, 0.275179, 0.247041, 0.298791, 0.239899, 0.318242, 0.318242, 0.387226, 0.387226, 0.377384, 0.398279, 0.486429, 0.40511, 0.398279, 0.5017, 0.575842, 0.585406, 0.480142, 0.58069, 0.58069, 0.622677, 0.538167, 0.534167, 0.480142, 0.458154, 0.557691, 0.461924, 0.458154, 0.450668, 0.377…	[25, 26, 27, 29, 30, 31, 32, 33, 36, 68, 69, 70, 71, 72, 73, 74, 75, 76, 77, 78, 82, 83, 84, 85, 239, 240, 242, 243, 252, 253]	(10, 9, 19)	10	2
1066	1067	A0A0F3N9W8|A0A0F3N9W8_ANAPH Putative p44-54 outer membrane protein, silent OS=Anaplasma phagocytophilum str. ApMUC09	([0.311707, 0.40511, 0.422041, 0.352862, 0.390993, 0.436924, 0.450668, 0.41194, 0.335645, 0.370445, 0.380708, 0.40511, 0.321458, 0.384043, 0.398279, 0.384043, 0.414856, 0.450668, 0.468512, 0.529623, 0.545602, 0.534167, 0.494003, 0.497853, 0.486429, 0.476583, 0.458154, 0.461924, 0.444081, 0.534167, 0.468512, 0.486429, 0.486429, 0.585406, 0.613573, 0.59014, 0.604312, 0.497853, 0.497853, 0.486429, 0…	[19, 20, 21, 29, 33, 34, 35, 36, 45, 46, 47, 49, 50, 82, 83, 84, 85, 86, 87, 88, 89, 90, 91, 92, 95, 96, 97, 98, 99, 100]	(10, 13, 23)	10	2
1307	1308	A0A0F3NAT4|A0A0F3NAT4_ANAPH Probable transcriptional regulatory protein APHMUC_0125 OS=Anaplasma phagocytophilum str. ApMUC09	([0.380708, 0.447574, 0.483068, 0.509769, 0.529623, 0.505461, 0.549308, 0.575842, 0.549308, 0.570702, 0.59508, 0.59917, 0.642678, 0.549308, 0.4292, 0.436924, 0.422041, 0.447574, 0.480142, 0.468512, 0.570702, 0.480142, 0.384043, 0.318242, 0.291804, 0.268042, 0.298791, 0.281712, 0.275179, 0.298791, 0.324872, 0.257454, 0.311707, 0.318242, 0.311707, 0.414856, 0.440853, 0.450668, 0.440853, 0.440853, 0…	[3, 4, 5, 6, 7, 8, 9, 10, 11, 12, 13, 20, 46, 69, 70, 71, 72, 73, 81, 82, 83, 112, 164, 165, 166]	(10, 0, 10)	10	2
1478	1479	A0A0F3NBV2|A0A0F3NBV2_ANAPH HPt domain-containing protein OS=Anaplasma phagocytophilum str. ApMUC09	([0.00777, 0.010509, 0.008002, 0.005799, 0.007645, 0.006374, 0.00558, 0.006795, 0.008156, 0.008624, 0.007177, 0.005734, 0.005683, 0.004775, 0.003821, 0.005086, 0.005086, 0.006619, 0.006988, 0.007495, 0.006039, 0.004775, 0.004976, 0.005378, 0.007091, 0.006988, 0.00962, 0.014783, 0.009187, 0.006988, 0.006245, 0.008723, 0.014315, 0.015078, 0.024826, 0.038858, 0.037156, 0.022667, 0.023087, 0.024826, …	[598, 600, 601, 602, 603, 604, 605, 606, 607, 608, 609, 610]	(10, 1, 11)	10	2
1599	1600	A0A0F3NDY0|A0A0F3NDY0_ANAPH Adenylosuccinate synthetase family protein OS=Anaplasma phagocytophilum str. ApMUC09	([0.827927, 0.648219, 0.690604, 0.728858, 0.604312, 0.618285, 0.585406, 0.648219, 0.680603, 0.529623, 0.541878, 0.472492, 0.472492, 0.352862, 0.349426, 0.352862, 0.257454, 0.179055, 0.111485, 0.120615, 0.120615, 0.116183, 0.18812, 0.17593, 0.17593, 0.236433, 0.17593, 0.203355, 0.185198, 0.196879, 0.281712, 0.281712, 0.384043, 0.284882, 0.408655, 0.401658, 0.370445, 0.366687, 0.490133, 0.632174, 0…	[0, 1, 2, 3, 4, 5, 6, 7, 8, 9, 10, 39, 40]	(10, 0, 10)	10	2
12	13	A0A0F3N7K5|A0A0F3N7K5_ANAPH DNA-directed RNA polymerase subunit alpha OS=Anaplasma phagocytophilum str. ApMUC09	([0.51388, 0.468512, 0.374039, 0.257454, 0.284882, 0.308712, 0.332115, 0.222385, 0.25031, 0.232838, 0.222385, 0.271506, 0.281712, 0.268042, 0.281712, 0.275179, 0.194234, 0.191378, 0.196879, 0.225814, 0.225814, 0.229226, 0.173081, 0.239899, 0.271506, 0.206376, 0.206376, 0.206376, 0.318242, 0.339168, 0.41194, 0.374039, 0.298791, 0.25406, 0.374039, 0.281712, 0.216401, 0.206376, 0.216401, 0.247041, 0…	[0, 267, 268, 315, 318, 319, 320, 321, 351, 352, 353, 354, 355, 356, 357, 358, 359, 360]	(9, 8, 17)	9	2
37	38	A0A0F3N8X1|A0A0F3N8X1_ANAPH Alanine--tRNA ligase OS=Anaplasma phagocytophilum str. ApMUC09	([0.414856, 0.390993, 0.243554, 0.167087, 0.206376, 0.118441, 0.064632, 0.094817, 0.11371, 0.147574, 0.170161, 0.200174, 0.209395, 0.216401, 0.139895, 0.170161, 0.219301, 0.196879, 0.222385, 0.216401, 0.142424, 0.106997, 0.139895, 0.232838, 0.318242, 0.284882, 0.387226, 0.418646, 0.321458, 0.21291, 0.203355, 0.216401, 0.18812, 0.18812, 0.15284, 0.179055, 0.17593, 0.098513, 0.11371, 0.100716, 0.15…	[190, 191, 431, 432, 433, 434, 435, 436, 437, 438, 439, 440, 446, 618, 800, 843, 846]	(9, 2, 11)	9	2
175	176	A0A0F3N7W8|A0A0F3N7W8_ANAPH Ribosomal RNA small subunit methyltransferase H OS=Anaplasma phagocytophilum str. ApMUC09	([0.346032, 0.311707, 0.209395, 0.271506, 0.185198, 0.125101, 0.15008, 0.21291, 0.239899, 0.278302, 0.301917, 0.311707, 0.236433, 0.155435, 0.106997, 0.11371, 0.076542, 0.120615, 0.098513, 0.161087, 0.15008, 0.139895, 0.173081, 0.167087, 0.15284, 0.229226, 0.318242, 0.239899, 0.137348, 0.15284, 0.147574, 0.122885, 0.144935, 0.144935, 0.232838, 0.219301, 0.142424, 0.170161, 0.102787, 0.203355, 0.2…	[126, 197, 272, 273, 274, 275, 276, 277, 278, 279, 280, 281, 287, 288]	(9, 2, 11)	9	2
312	313	A0A0F3NAP0|A0A0F3NAP0_ANAPH Large ribosomal subunit protein bL9 OS=Anaplasma phagocytophilum str. ApMUC09	([0.035586, 0.05306, 0.034884, 0.048328, 0.067594, 0.067594, 0.085092, 0.118441, 0.090864, 0.090864, 0.109221, 0.086953, 0.139895, 0.164327, 0.219301, 0.219301, 0.268042, 0.268042, 0.182256, 0.116183, 0.127496, 0.102787, 0.111485, 0.167087, 0.167087, 0.139895, 0.139895, 0.142424, 0.109221, 0.167087, 0.196879, 0.196879, 0.281712, 0.236433, 0.216401, 0.144935, 0.147574, 0.144935, 0.155435, 0.232838…	[154, 155, 156, 157, 161, 166, 168, 169, 170, 171, 172, 173, 174, 175, 176, 178, 179, 180, 181, 183, 184, 185, 186, 188, 189, 190, 191, 192, 193, 195, 196, 197, 198, 199, 200, 201, 202, 203, 204]	(9, 29, 38)	9	2
394	395	A0A0F3N6F1|A0A0F3N6F1_ANAPH Uncharacterized protein OS=Anaplasma phagocytophilum str. ApMUC09	([0.016826, 0.027463, 0.047319, 0.071867, 0.10481, 0.079919, 0.102787, 0.127496, 0.161087, 0.122885, 0.106997, 0.076542, 0.129801, 0.122885, 0.069024, 0.116183, 0.158265, 0.239899, 0.25031, 0.236433, 0.243554, 0.339168, 0.349426, 0.281712, 0.291804, 0.291804, 0.291804, 0.291804, 0.268042, 0.257454, 0.339168, 0.398279, 0.394753, 0.42561, 0.436924, 0.521092, 0.521092, 0.517562, 0.450668, 0.529623, …	[35, 36, 37, 39, 40, 41, 42, 43, 44, 45, 46, 47, 48]	(9, 3, 12)	9	2
629	630	A0A0F3N7Y5|A0A0F3N7Y5_ANAPH Propionyl-CoA carboxylase, beta subunit OS=Anaplasma phagocytophilum str. ApMUC09	([0.31487, 0.219301, 0.25406, 0.179055, 0.209395, 0.239899, 0.264545, 0.324872, 0.349426, 0.374039, 0.308712, 0.349426, 0.422041, 0.422041, 0.422041, 0.5017, 0.497853, 0.483068, 0.494003, 0.414856, 0.5017, 0.465241, 0.557691, 0.58069, 0.690604, 0.59014, 0.608892, 0.534167, 0.394753, 0.318242, 0.324872, 0.40511, 0.387226, 0.387226, 0.281712, 0.281712, 0.295083, 0.206376, 0.206376, 0.147574, 0.1348…	[15, 20, 22, 23, 24, 25, 26, 27, 248, 249, 250, 251, 252, 253, 254, 255, 256, 257, 259, 260, 261, 262, 263, 265]	(9, 8, 17)	9	2
763	764	A0A0F3N8J8|A0A0F3N8J8_ANAPH GTA TIM-barrel-like domain protein OS=Anaplasma phagocytophilum str. ApMUC09	([0.127496, 0.129801, 0.079919, 0.127496, 0.158265, 0.209395, 0.15008, 0.17593, 0.209395, 0.158265, 0.120615, 0.090864, 0.092881, 0.11371, 0.076542, 0.139895, 0.225814, 0.15284, 0.11371, 0.179055, 0.200174, 0.191378, 0.144935, 0.209395, 0.194234, 0.203355, 0.120615, 0.185198, 0.191378, 0.158265, 0.147574, 0.144935, 0.225814, 0.239899, 0.225814, 0.271506, 0.158265, 0.158265, 0.232838, 0.318242, 0.…	[96, 97, 99, 100, 101, 102, 103, 104, 105, 106, 107, 108, 159, 160, 161, 162, 163, 783]	(9, 2, 11)	9	2
833	834	A0A0F3N8X2|A0A0F3N8X2_ANAPH RecA bacterial DNA recombination family protein OS=Anaplasma phagocytophilum str. ApMUC09	([0.096677, 0.134866, 0.173081, 0.118441, 0.081712, 0.106997, 0.137348, 0.179055, 0.206376, 0.164327, 0.182256, 0.144935, 0.144935, 0.206376, 0.206376, 0.301917, 0.31487, 0.414856, 0.461924, 0.444081, 0.422041, 0.377384, 0.308712, 0.301917, 0.387226, 0.476583, 0.483068, 0.486429, 0.398279, 0.398279, 0.483068, 0.483068, 0.480142, 0.494003, 0.480142, 0.41194, 0.342579, 0.324872, 0.291804, 0.311707,…	[59, 60, 61, 62, 63, 64, 65, 66, 67, 68, 70, 71, 72, 73, 74, 75]	(9, 0, 9)	9	2
883	884	A0A0F3N972|A0A0F3N972_ANAPH HGE-14 protein OS=Anaplasma phagocytophilum str. ApMUC09	([0.051831, 0.085092, 0.049374, 0.071867, 0.094817, 0.120615, 0.106997, 0.079919, 0.054297, 0.069024, 0.085092, 0.081712, 0.096677, 0.139895, 0.122885, 0.219301, 0.219301, 0.25406, 0.194234, 0.118441, 0.106997, 0.10481, 0.100716, 0.167087, 0.100716, 0.102787, 0.069024, 0.05306, 0.083462, 0.137348, 0.096677, 0.096677, 0.144935, 0.203355, 0.167087, 0.167087, 0.179055, 0.17593, 0.219301, 0.200174, 0…	[145, 146, 147, 148, 149, 150, 151, 152, 297, 298, 299, 300, 301, 302, 303, 304, 305, 306, 308, 309, 311, 375, 376, 377, 378, 379, 405, 406, 407, 408, 411, 412, 435, 436, 442, 443, 444, 447, 448, 452, 453, 454]	(9, 8, 17)	9	2
929	930	A0A0F3N9E4|A0A0F3N9E4_ANAPH Uncharacterized protein OS=Anaplasma phagocytophilum str. ApMUC09	([0.074921, 0.132295, 0.200174, 0.271506, 0.288399, 0.321458, 0.359901, 0.387226, 0.384043, 0.398279, 0.346032, 0.36309, 0.311707, 0.31487, 0.298791, 0.308712, 0.394753, 0.352862, 0.472492, 0.562014, 0.622677, 0.712013, 0.545602, 0.545602, 0.483068, 0.517562, 0.521092, 0.521092, 0.51388, 0.549308, 0.483068, 0.575842, 0.613573, 0.661982, 0.671169, 0.56648, 0.545602, 0.521092, 0.59014, 0.575842, 0.…	[19, 20, 21, 22, 23, 25, 26, 27, 28, 29, 31, 32, 33, 34, 35, 36, 37, 38, 39, 40, 43, 272, 608, 609, 610, 611, 612, 613, 614, 615, 616, 644, 1056, 1057, 1058]	(9, 10, 19)	9	2
1017	1018	A0A0F3N9Q7|A0A0F3N9Q7_ANAPH Surface antigen family protein OS=Anaplasma phagocytophilum str. ApMUC09	([0.4292, 0.377384, 0.271506, 0.321458, 0.349426, 0.370445, 0.40511, 0.394753, 0.408655, 0.422041, 0.458154, 0.494003, 0.5017, 0.585406, 0.557691, 0.545602, 0.549308, 0.486429, 0.553315, 0.521092, 0.447574, 0.483068, 0.529623, 0.653063, 0.63748, 0.653063, 0.657645, 0.608892, 0.657645, 0.545602, 0.545602, 0.517562, 0.41194, 0.422041, 0.384043, 0.414856, 0.42561, 0.454136, 0.538167, 0.549308, 0.622…	[12, 13, 14, 15, 16, 18, 19, 22, 23, 24, 25, 26, 27, 28, 29, 30, 31, 38, 39, 40, 41, 42, 43, 78, 211, 212]	(9, 7, 16)	9	2
1018	1019	A0A0F3N9Q8|A0A0F3N9Q8_ANAPH Uncharacterized protein OS=Anaplasma phagocytophilum str. ApMUC09	([0.071867, 0.11371, 0.059222, 0.085092, 0.120615, 0.129801, 0.11371, 0.11371, 0.137348, 0.155435, 0.191378, 0.15284, 0.147574, 0.206376, 0.295083, 0.26085, 0.346032, 0.377384, 0.30533, 0.366687, 0.377384, 0.394753, 0.394753, 0.41194, 0.401658, 0.408655, 0.418646, 0.390993, 0.41194, 0.422041, 0.422041, 0.321458, 0.335645, 0.342579, 0.318242, 0.318242, 0.328603, 0.31487, 0.366687, 0.42561, 0.42561…	[86, 91, 92, 93, 94, 95, 97, 98, 99, 100, 101, 102, 103, 104, 105, 106, 108, 109, 110, 111]	(9, 6, 15)	9	2
1036	1037	A0A0F3N9S9|A0A0F3N9S9_ANAPH Transcriptional regulator family protein OS=Anaplasma phagocytophilum str. ApMUC09	([0.090864, 0.094817, 0.073402, 0.098513, 0.071867, 0.060549, 0.086953, 0.111485, 0.144935, 0.120615, 0.142424, 0.167087, 0.100716, 0.096677, 0.090864, 0.161087, 0.15284, 0.239899, 0.232838, 0.295083, 0.268042, 0.284882, 0.284882, 0.346032, 0.349426, 0.42561, 0.486429, 0.401658, 0.401658, 0.398279, 0.461924, 0.370445, 0.301917, 0.401658, 0.414856, 0.356642, 0.247041, 0.247041, 0.247041, 0.206376,…	[53, 54, 55, 57, 58, 59, 60, 61, 62, 63, 64, 65, 66]	(9, 3, 12)	9	2
1524	1525	A0A0F3NCQ5|A0A0F3NCQ5_ANAPH Uncharacterized protein OS=Anaplasma phagocytophilum str. ApMUC09	([0.247041, 0.308712, 0.339168, 0.390993, 0.311707, 0.335645, 0.401658, 0.436924, 0.472492, 0.422041, 0.380708, 0.401658, 0.284882, 0.301917, 0.30533, 0.291804, 0.377384, 0.390993, 0.436924, 0.4292, 0.447574, 0.366687, 0.328603, 0.301917, 0.225814, 0.31487, 0.31487, 0.301917, 0.203355, 0.125101, 0.17593, 0.200174, 0.15008, 0.236433, 0.308712, 0.30533, 0.222385, 0.196879, 0.182256, 0.147574, 0.092…	[61, 62, 63, 64, 71, 72, 73, 74, 75, 76, 77, 78, 79, 80, 162, 164, 165, 166, 167, 168, 169, 170, 174, 175, 308, 315, 316, 317, 331, 332, 341, 342, 343]	(9, 4, 13)	9	2
72	73	A0A0F3NA52|A0A0F3NA52_ANAPH DNA gyrase subunit A OS=Anaplasma phagocytophilum str. ApMUC09	([0.167087, 0.21291, 0.284882, 0.196879, 0.257454, 0.308712, 0.335645, 0.257454, 0.194234, 0.225814, 0.167087, 0.18812, 0.144935, 0.137348, 0.098513, 0.086953, 0.098513, 0.085092, 0.129801, 0.106997, 0.109221, 0.116183, 0.122885, 0.073402, 0.125101, 0.120615, 0.111485, 0.066181, 0.111485, 0.200174, 0.142424, 0.216401, 0.25031, 0.301917, 0.21291, 0.196879, 0.196879, 0.26085, 0.21291, 0.139895, 0.1…	[107, 110, 111, 112, 116, 140, 141, 142, 143, 144, 145, 146, 147, 148, 150, 151, 152, 205, 206, 207, 504, 505, 506, 507, 508, 509, 512, 513, 515, 552, 553, 555, 556, 557, 898, 899, 900]	(8, 5, 13)	8	2
91	92	A0A0F3NB67|A0A0F3NB67_ANAPH Carbamoyl-phosphate synthase small chain OS=Anaplasma phagocytophilum str. ApMUC09	([0.076542, 0.041405, 0.058088, 0.086953, 0.111485, 0.144935, 0.094817, 0.058088, 0.034884, 0.045352, 0.059222, 0.071867, 0.03976, 0.041405, 0.035586, 0.074921, 0.078022, 0.078022, 0.055536, 0.055536, 0.086953, 0.139895, 0.158265, 0.102787, 0.049374, 0.051831, 0.051831, 0.088832, 0.111485, 0.194234, 0.194234, 0.120615, 0.129801, 0.129801, 0.134866, 0.085092, 0.085092, 0.086953, 0.100716, 0.158265…	[161, 226, 271, 272, 280, 281, 282, 283, 284, 285, 286, 287, 288, 299, 301, 336, 337, 338, 339]	(8, 4, 12)	8	2
264	265	A0A0F3N9R6|A0A0F3N9R6_ANAPH Replicative DNA helicase OS=Anaplasma phagocytophilum str. ApMUC09	([0.5017, 0.521092, 0.387226, 0.359901, 0.390993, 0.295083, 0.359901, 0.394753, 0.42561, 0.36309, 0.398279, 0.401658, 0.41194, 0.42561, 0.384043, 0.278302, 0.167087, 0.167087, 0.142424, 0.182256, 0.139895, 0.142424, 0.147574, 0.239899, 0.275179, 0.17593, 0.18812, 0.167087, 0.129801, 0.071867, 0.122885, 0.116183, 0.11371, 0.059222, 0.054297, 0.069024, 0.129801, 0.15008, 0.081712, 0.058088, 0.07802…	[0, 1, 346, 347, 348, 349, 350, 386, 387, 389, 390, 391, 392, 393, 394, 419, 420, 421, 424, 425, 426, 427, 428, 429, 430, 431, 432]	(8, 18, 26)	8	2
459	460	A0A0F3N738|A0A0F3N738_ANAPH Uncharacterized protein OS=Anaplasma phagocytophilum str. ApMUC09	([0.018106, 0.026892, 0.022667, 0.032017, 0.047319, 0.051831, 0.086953, 0.11371, 0.139895, 0.167087, 0.18812, 0.161087, 0.268042, 0.15008, 0.257454, 0.377384, 0.335645, 0.247041, 0.281712, 0.352862, 0.301917, 0.328603, 0.26085, 0.346032, 0.359901, 0.281712, 0.342579, 0.239899, 0.164327, 0.15284, 0.147574, 0.147574, 0.243554, 0.147574, 0.275179, 0.164327, 0.173081, 0.137348, 0.15284, 0.15284, 0.14…	[100, 104, 105, 106, 107, 108, 109, 110, 111, 112, 122, 123, 135]	(8, 1, 9)	8	2
594	595	A0A0F3N7T1|A0A0F3N7T1_ANAPH Outer membrane insertion C-terminal signal domain protein OS=Anaplasma phagocytophilum str. ApMUC09	([0.106997, 0.147574, 0.182256, 0.11371, 0.102787, 0.069024, 0.086953, 0.048328, 0.049374, 0.041405, 0.031287, 0.030611, 0.032677, 0.03976, 0.041405, 0.047319, 0.030003, 0.031287, 0.025316, 0.032017, 0.064632, 0.10481, 0.102787, 0.11371, 0.18812, 0.15284, 0.222385, 0.232838, 0.301917, 0.332115, 0.41194, 0.494003, 0.56648, 0.458154, 0.349426, 0.25031, 0.173081, 0.236433, 0.15284, 0.191378, 0.15284…	[32, 215, 216, 217, 218, 219, 220, 221, 223, 228, 229, 242, 246, 247, 248, 249, 250, 251, 252, 253, 254, 257]	(8, 12, 20)	8	2
610	611	A0A0F3N7V5|A0A0F3N7V5_ANAPH TonB family domain protein OS=Anaplasma phagocytophilum str. ApMUC09	([0.63748, 0.657645, 0.675549, 0.521092, 0.541878, 0.585406, 0.604312, 0.63748, 0.549308, 0.468512, 0.5017, 0.562014, 0.622677, 0.671169, 0.562014, 0.433034, 0.436924, 0.408655, 0.352862, 0.377384, 0.390993, 0.387226, 0.356642, 0.288399, 0.377384, 0.346032, 0.328603, 0.257454, 0.247041, 0.229226, 0.332115, 0.318242, 0.225814, 0.232838, 0.216401, 0.216401, 0.25406, 0.225814, 0.232838, 0.278302, 0.…	[0, 1, 2, 3, 4, 5, 6, 7, 8, 10, 11, 12, 13, 14]	(8, 0, 8)	8	2
1268	1269	A0A0F3NAN3|A0A0F3NAN3_ANAPH Transcriptional regulator family protein OS=Anaplasma phagocytophilum str. ApMUC09	([0.370445, 0.398279, 0.42561, 0.40511, 0.454136, 0.472492, 0.505461, 0.549308, 0.525368, 0.557691, 0.585406, 0.642678, 0.5017, 0.525368, 0.553315, 0.450668, 0.458154, 0.468512, 0.465241, 0.497853, 0.447574, 0.534167, 0.575842, 0.575842, 0.613573, 0.51388, 0.483068, 0.390993, 0.308712, 0.278302, 0.268042, 0.225814, 0.155435, 0.225814, 0.216401, 0.206376, 0.278302, 0.281712, 0.352862, 0.339168, 0.…	[6, 7, 8, 9, 10, 11, 12, 13, 14, 21, 22, 23, 24, 25, 53, 104, 105, 106, 107, 157, 158, 159]	(8, 0, 8)	8	2
55	56	A0A0F3N9I8|A0A0F3N9I8_ANAPH Succinate--CoA ligase [ADP-forming] subunit alpha OS=Anaplasma phagocytophilum str. ApMUC09	([0.139895, 0.073402, 0.047319, 0.073402, 0.094817, 0.051831, 0.073402, 0.092881, 0.11371, 0.139895, 0.161087, 0.203355, 0.122885, 0.185198, 0.264545, 0.352862, 0.349426, 0.324872, 0.225814, 0.18812, 0.122885, 0.173081, 0.271506, 0.352862, 0.311707, 0.25031, 0.352862, 0.339168, 0.278302, 0.284882, 0.308712, 0.308712, 0.295083, 0.394753, 0.380708, 0.387226, 0.387226, 0.387226, 0.342579, 0.42561, 0…	[206, 217, 218, 219, 220, 245, 246, 247, 248, 249, 250, 251, 252]	(7, 5, 12)	7	2
229	230	A0A0F3N8Y1|A0A0F3N8Y1_ANAPH histidine kinase OS=Anaplasma phagocytophilum str. ApMUC09	([0.461924, 0.468512, 0.486429, 0.366687, 0.401658, 0.239899, 0.196879, 0.137348, 0.167087, 0.200174, 0.134866, 0.179055, 0.102787, 0.109221, 0.10481, 0.106997, 0.102787, 0.073402, 0.058088, 0.026338, 0.016528, 0.010509, 0.007495, 0.005503, 0.00777, 0.005503, 0.006078, 0.00558, 0.005223, 0.003478, 0.003366, 0.003341, 0.002512, 0.002581, 0.001687, 0.001649, 0.001649, 0.001722, 0.002155, 0.00243, 0…	[590, 679, 680, 682, 683, 684, 685, 686, 687, 688, 689, 768, 769, 770]	(7, 3, 10)	7	2
381	382	A0A0F3N6A1|A0A0F3N6A1_ANAPH Response regulator OS=Anaplasma phagocytophilum str. ApMUC09	([0.017447, 0.011342, 0.01204, 0.016528, 0.017138, 0.014075, 0.021816, 0.022306, 0.028695, 0.020165, 0.025316, 0.026892, 0.029376, 0.05306, 0.094817, 0.079919, 0.083462, 0.081712, 0.078022, 0.056825, 0.0704, 0.088832, 0.122885, 0.161087, 0.17593, 0.139895, 0.127496, 0.111485, 0.139895, 0.081712, 0.085092, 0.100716, 0.125101, 0.122885, 0.132295, 0.137348, 0.158265, 0.25031, 0.170161, 0.116183, 0.0…	[233, 235, 236, 240, 241, 242, 243, 244, 245, 246, 247, 250, 257, 258, 259, 260, 261, 272, 274, 275]	(7, 3, 10)	7	2
1015	1016	A0A0F3N9Q5|A0A0F3N9Q5_ANAPH Tim44-like domain protein OS=Anaplasma phagocytophilum str. ApMUC09	([0.005932, 0.006795, 0.00515, 0.004921, 0.005623, 0.006142, 0.004976, 0.004577, 0.00389, 0.003366, 0.003997, 0.003512, 0.003478, 0.004431, 0.004388, 0.003821, 0.004736, 0.004414, 0.005223, 0.005734, 0.007422, 0.00777, 0.009096, 0.008895, 0.01227, 0.014586, 0.014586, 0.0198, 0.026892, 0.059222, 0.142424, 0.161087, 0.239899, 0.370445, 0.377384, 0.390993, 0.5017, 0.497853, 0.42561, 0.4292, 0.342579…	[36, 44, 45, 46, 47, 48, 49, 50, 51, 59, 61, 62, 63, 64, 65, 66]	(7, 1, 8)	7	2
1213	1214	A0A0F3NAG4|A0A0F3NAG4_ANAPH Uncharacterized protein OS=Anaplasma phagocytophilum str. ApMUC09	([0.007091, 0.01204, 0.008002, 0.00515, 0.006619, 0.008276, 0.008075, 0.010221, 0.013821, 0.017797, 0.014783, 0.0198, 0.05306, 0.05306, 0.059222, 0.122885, 0.06184, 0.059222, 0.055536, 0.058088, 0.059222, 0.078022, 0.078022, 0.167087, 0.301917, 0.26085, 0.26085, 0.328603, 0.271506, 0.26085, 0.185198, 0.191378, 0.132295, 0.120615, 0.078022, 0.045352, 0.023534, 0.026892, 0.021816, 0.018106, 0.02052…	[222, 225, 230, 231, 232, 249, 250, 251, 252, 253, 254, 255, 256, 261, 262, 263, 264, 265]	(7, 5, 12)	7	2
1324	1325	A0A0F3NAW7|A0A0F3NAW7_ANAPH Translation initiation factor IF-3 OS=Anaplasma phagocytophilum str. ApMUC09	([0.59508, 0.454136, 0.483068, 0.509769, 0.525368, 0.549308, 0.483068, 0.509769, 0.444081, 0.398279, 0.414856, 0.450668, 0.447574, 0.444081, 0.450668, 0.42561, 0.339168, 0.328603, 0.349426, 0.278302, 0.275179, 0.222385, 0.301917, 0.301917, 0.271506, 0.200174, 0.170161, 0.167087, 0.137348, 0.170161, 0.222385, 0.194234, 0.18812, 0.161087, 0.170161, 0.111485, 0.092881, 0.134866, 0.098513, 0.096677, …	[0, 3, 4, 5, 7, 70, 71, 72, 73, 74, 75, 145, 146, 147, 148, 149, 150, 151, 152, 157, 158]	(7, 11, 18)	7	2
1352	1353	A0A0F3NB22|A0A0F3NB22_ANAPH DNA ligase (NAD(+)) OS=Anaplasma phagocytophilum str. ApMUC09	([0.703578, 0.745909, 0.59508, 0.648219, 0.613573, 0.657645, 0.545602, 0.549308, 0.472492, 0.497853, 0.529623, 0.497853, 0.422041, 0.332115, 0.321458, 0.328603, 0.31487, 0.335645, 0.291804, 0.328603, 0.418646, 0.356642, 0.342579, 0.4292, 0.384043, 0.42561, 0.328603, 0.414856, 0.394753, 0.390993, 0.321458, 0.321458, 0.401658, 0.468512, 0.549308, 0.562014, 0.458154, 0.377384, 0.380708, 0.401658, 0.…	[0, 1, 2, 3, 4, 5, 6, 7, 10, 34, 35, 204, 205]	(7, 0, 7)	7	2
1355	1356	A0A0F3NB28|A0A0F3NB28_ANAPH ComEC/Rec2-related domain protein OS=Anaplasma phagocytophilum str. ApMUC09	([0.001572, 0.002623, 0.004161, 0.00558, 0.005872, 0.004247, 0.003555, 0.003341, 0.0028, 0.00359, 0.003109, 0.002581, 0.001786, 0.002606, 0.003671, 0.003607, 0.003727, 0.003963, 0.003177, 0.002976, 0.002014, 0.001906, 0.001855, 0.001202, 0.001155, 0.001383, 0.002194, 0.002194, 0.001967, 0.003053, 0.002117, 0.002976, 0.002976, 0.003053, 0.002396, 0.001675, 0.00243, 0.00231, 0.002482, 0.003212, 0.0…	[641, 642, 643, 644, 645, 646, 647, 648, 650, 651, 657, 658, 659, 660, 661, 662, 663, 665, 666, 668, 669]	(7, 0, 7)	7	2
1595	1596	A0A0F3NDV9|A0A0F3NDV9_ANAPH Phage portal protein, HK97 family OS=Anaplasma phagocytophilum str. ApMUC09	([0.085092, 0.11371, 0.142424, 0.185198, 0.111485, 0.134866, 0.076542, 0.049374, 0.073402, 0.098513, 0.067594, 0.090864, 0.081712, 0.059222, 0.033407, 0.033407, 0.038042, 0.071867, 0.127496, 0.18812, 0.11371, 0.118441, 0.129801, 0.069024, 0.05306, 0.102787, 0.11371, 0.196879, 0.200174, 0.116183, 0.109221, 0.18812, 0.127496, 0.076542, 0.076542, 0.066181, 0.132295, 0.096677, 0.050641, 0.050641, 0.0…	[201, 202, 203, 210, 213, 214, 215, 216, 217, 218, 219, 220, 226, 227, 228, 229, 230, 391]	(7, 4, 11)	7	2
511	512	A0A0F3N7E1|A0A0F3N7E1_ANAPH Surface antigen family protein OS=Anaplasma phagocytophilum str. ApMUC09	([0.236433, 0.339168, 0.359901, 0.275179, 0.268042, 0.191378, 0.229226, 0.17593, 0.196879, 0.191378, 0.216401, 0.18812, 0.18812, 0.116183, 0.15284, 0.094817, 0.096677, 0.158265, 0.25406, 0.161087, 0.236433, 0.206376, 0.098513, 0.085092, 0.132295, 0.15284, 0.134866, 0.081712, 0.129801, 0.139895, 0.120615, 0.086953, 0.134866, 0.142424, 0.21291, 0.144935, 0.139895, 0.147574, 0.132295, 0.073402, 0.14…	[56, 57, 58, 59, 60, 61, 62, 65, 66, 67, 68, 69, 70]	(6, 0, 6)	6	2
643	644	A0A0F3N800|A0A0F3N800_ANAPH Uncharacterized protein OS=Anaplasma phagocytophilum str. ApMUC09	([0.25031, 0.291804, 0.356642, 0.408655, 0.450668, 0.486429, 0.476583, 0.465241, 0.497853, 0.534167, 0.521092, 0.521092, 0.545602, 0.545602, 0.521092, 0.529623, 0.390993, 0.480142, 0.486429, 0.56648, 0.661982, 0.759478, 0.661982, 0.525368, 0.490133, 0.384043, 0.394753, 0.42561, 0.458154, 0.377384, 0.377384, 0.418646, 0.476583, 0.450668, 0.384043, 0.387226, 0.390993, 0.480142, 0.450668, 0.41194, 0…	[9, 10, 11, 12, 13, 14, 15, 19, 20, 21, 22, 23, 44]	(6, 0, 6)	6	2
736	737	A0A0F3N8F7|A0A0F3N8F7_ANAPH Putative membrane domain protein OS=Anaplasma phagocytophilum str. ApMUC09	([0.394753, 0.42561, 0.468512, 0.387226, 0.324872, 0.359901, 0.40511, 0.440853, 0.461924, 0.42561, 0.387226, 0.359901, 0.370445, 0.390993, 0.444081, 0.480142, 0.486429, 0.56648, 0.671169, 0.653063, 0.613573, 0.613573, 0.545602, 0.468512, 0.490133, 0.570702, 0.570702, 0.538167, 0.509769, 0.490133, 0.538167, 0.608892, 0.685117, 0.632174, 0.604312, 0.575842, 0.529623], '')	[17, 18, 19, 20, 21, 22, 25, 26, 27, 28, 30, 31, 32, 33, 34, 35, 36]	(6, 10, 16)	6	2
920	921	A0A0F3N9D2|A0A0F3N9D2_ANAPH Small ribosomal subunit protein uS2 OS=Anaplasma phagocytophilum str. ApMUC09	([0.120615, 0.06184, 0.050641, 0.081712, 0.079919, 0.102787, 0.076542, 0.100716, 0.066181, 0.081712, 0.100716, 0.139895, 0.118441, 0.116183, 0.196879, 0.092881, 0.092881, 0.206376, 0.173081, 0.222385, 0.18812, 0.206376, 0.203355, 0.170161, 0.092881, 0.11371, 0.076542, 0.118441, 0.118441, 0.11371, 0.118441, 0.120615, 0.066181, 0.083462, 0.046336, 0.025316, 0.054297, 0.027463, 0.023963, 0.029376, 0…	[198, 199, 200, 201, 202, 203, 204, 254, 255, 256, 257, 258, 262, 263, 264, 265, 288, 289, 290, 291, 293, 294, 295]	(6, 0, 6)	6	2
1279	1280	A0A0F3NAP9|A0A0F3NAP9_ANAPH Protein HflC OS=Anaplasma phagocytophilum str. ApMUC09	([0.009401, 0.007422, 0.009865, 0.007259, 0.007645, 0.007177, 0.006421, 0.005503, 0.005799, 0.005011, 0.004646, 0.005318, 0.00515, 0.004976, 0.003963, 0.004135, 0.003727, 0.00292, 0.004388, 0.005799, 0.007091, 0.007259, 0.009977, 0.008723, 0.009015, 0.00777, 0.007259, 0.009977, 0.009096, 0.010372, 0.017138, 0.016021, 0.016021, 0.016257, 0.016528, 0.016528, 0.034068, 0.06312, 0.10481, 0.098513, 0.…	[181, 183, 184, 191, 192, 193, 194, 195, 196, 197, 199]	(6, 3, 9)	6	2
1436	1437	A0A0F3NBL9|A0A0F3NBL9_ANAPH AAA domain family protein OS=Anaplasma phagocytophilum str. ApMUC09	([0.164327, 0.26085, 0.349426, 0.394753, 0.422041, 0.447574, 0.468512, 0.476583, 0.494003, 0.549308, 0.56648, 0.626927, 0.657645, 0.608892, 0.608892, 0.59508, 0.483068, 0.472492, 0.562014, 0.585406, 0.604312, 0.585406, 0.454136, 0.311707, 0.216401, 0.122885, 0.120615, 0.122885, 0.109221, 0.054297, 0.048328, 0.047319, 0.025762, 0.026338, 0.049374, 0.048328, 0.025762, 0.050641, 0.041405, 0.038858, …	[9, 10, 11, 12, 13, 14, 15, 18, 19, 20, 21, 60]	(6, 0, 6)	6	2
1601	1602	A0A0F3NDZ0|A0A0F3NDZ0_ANAPH HGE-14 protein OS=Anaplasma phagocytophilum str. ApMUC09	([0.111485, 0.158265, 0.194234, 0.236433, 0.278302, 0.271506, 0.209395, 0.247041, 0.308712, 0.225814, 0.225814, 0.26085, 0.26085, 0.370445, 0.472492, 0.476583, 0.42561, 0.444081, 0.346032, 0.346032, 0.366687, 0.356642, 0.356642, 0.335645, 0.281712, 0.278302, 0.301917, 0.30533, 0.243554, 0.219301, 0.295083, 0.25031, 0.206376, 0.142424, 0.096677, 0.078022, 0.074921, 0.100716, 0.142424, 0.203355, 0.…	[58, 61, 62, 63, 64, 65, 66, 67, 93, 123, 124, 133, 149, 150, 339]	(6, 1, 7)	6	2
6	7	A0A0F3N6S0|A0A0F3N6S0_ANAPH Transketolase OS=Anaplasma phagocytophilum str. ApMUC09	([0.022306, 0.024393, 0.015344, 0.025762, 0.041405, 0.041405, 0.042364, 0.056825, 0.071867, 0.090864, 0.129801, 0.167087, 0.155435, 0.182256, 0.137348, 0.216401, 0.164327, 0.21291, 0.31487, 0.243554, 0.30533, 0.25406, 0.219301, 0.225814, 0.118441, 0.111485, 0.139895, 0.088832, 0.050641, 0.054297, 0.025762, 0.021816, 0.015078, 0.021381, 0.019401, 0.040537, 0.044297, 0.030611, 0.021816, 0.021381, 0…	[97, 99, 100, 248, 249, 250, 251, 252, 253, 261, 263, 360, 450, 451, 452, 453, 459, 510, 511, 512, 513]	(5, 3, 8)	5	2
28	29	A0A0F3N893|A0A0F3N893_ANAPH 50S ribosomal subunit assembly factor BipA OS=Anaplasma phagocytophilum str. ApMUC09	([0.247041, 0.247041, 0.167087, 0.132295, 0.134866, 0.170161, 0.137348, 0.173081, 0.203355, 0.229226, 0.25406, 0.295083, 0.298791, 0.216401, 0.147574, 0.232838, 0.225814, 0.191378, 0.194234, 0.196879, 0.196879, 0.275179, 0.295083, 0.346032, 0.291804, 0.321458, 0.328603, 0.401658, 0.408655, 0.408655, 0.346032, 0.288399, 0.291804, 0.288399, 0.30533, 0.352862, 0.356642, 0.356642, 0.40511, 0.497853, …	[45, 309, 310, 311, 312, 313, 314, 316, 317, 318, 323, 327, 429, 430, 487, 605]	(5, 1, 6)	5	2
62	63	A0A0F3N9P2|A0A0F3N9P2_ANAPH Probable cytosol aminopeptidase OS=Anaplasma phagocytophilum str. ApMUC09	([0.009977, 0.014586, 0.011669, 0.016528, 0.017447, 0.013265, 0.010372, 0.013437, 0.018787, 0.019401, 0.016826, 0.012727, 0.012727, 0.009401, 0.014783, 0.010509, 0.010509, 0.018106, 0.018106, 0.029376, 0.040537, 0.043307, 0.024826, 0.045352, 0.050641, 0.0704, 0.118441, 0.127496, 0.073402, 0.071867, 0.088832, 0.158265, 0.268042, 0.264545, 0.339168, 0.301917, 0.281712, 0.311707, 0.308712, 0.271506,…	[323, 324, 326, 327, 497, 500, 501, 502, 503, 504, 505]	(5, 5, 10)	5	2
256	257	A0A0F3N9G2|A0A0F3N9G2_ANAPH Cytochrome c1 OS=Anaplasma phagocytophilum str. ApMUC09	([0.007091, 0.005799, 0.00515, 0.004646, 0.006619, 0.005992, 0.007495, 0.008276, 0.008002, 0.006988, 0.008525, 0.00962, 0.00777, 0.007031, 0.00777, 0.007555, 0.011342, 0.018106, 0.020876, 0.038858, 0.078022, 0.067594, 0.118441, 0.102787, 0.158265, 0.142424, 0.144935, 0.076542, 0.092881, 0.139895, 0.129801, 0.137348, 0.144935, 0.222385, 0.257454, 0.179055, 0.194234, 0.194234, 0.185198, 0.155435, 0…	[94, 95, 96, 97, 98, 99, 101, 102, 103, 120, 121, 122, 123, 125, 133, 134]	(5, 0, 5)	5	2
456	457	A0A0F3N727|A0A0F3N727_ANAPH HGE-14 protein OS=Anaplasma phagocytophilum str. ApMUC09	([0.476583, 0.321458, 0.225814, 0.264545, 0.30533, 0.339168, 0.359901, 0.390993, 0.377384, 0.318242, 0.264545, 0.268042, 0.268042, 0.167087, 0.10481, 0.111485, 0.085092, 0.05306, 0.085092, 0.106997, 0.096677, 0.094817, 0.170161, 0.243554, 0.247041, 0.247041, 0.21291, 0.15008, 0.15008, 0.200174, 0.179055, 0.219301, 0.26085, 0.26085, 0.359901, 0.465241, 0.476583, 0.42561, 0.444081, 0.349426, 0.3494…	[82, 83, 84, 85, 86, 87, 143, 144, 145, 154, 170, 171]	(5, 0, 5)	5	2
492	493	A0A0F3N7B2|A0A0F3N7B2_ANAPH Uncharacterized protein OS=Anaplasma phagocytophilum str. ApMUC09	([0.147574, 0.179055, 0.209395, 0.232838, 0.264545, 0.222385, 0.257454, 0.15284, 0.132295, 0.15008, 0.15008, 0.094817, 0.098513, 0.17593, 0.182256, 0.194234, 0.243554, 0.324872, 0.291804, 0.295083, 0.281712, 0.232838, 0.247041, 0.268042, 0.18812, 0.191378, 0.257454, 0.268042, 0.401658, 0.377384, 0.377384, 0.401658, 0.398279, 0.387226, 0.366687, 0.291804, 0.275179, 0.200174, 0.109221, 0.127496, 0.…	[710, 722, 723, 724, 725, 726, 727, 729, 731, 732, 733, 734]	(5, 1, 6)	5	2
505	506	A0A0F3N7D0|A0A0F3N7D0_ANAPH Thiamine pyrophosphate enzyme, C-terminal TPP binding domain protein OS=Anaplasma phagocytophilum str. ApMUC09	([0.025316, 0.027463, 0.017447, 0.029376, 0.046336, 0.047319, 0.047319, 0.06312, 0.078022, 0.098513, 0.139895, 0.173081, 0.167087, 0.194234, 0.147574, 0.225814, 0.17593, 0.225814, 0.324872, 0.257454, 0.31487, 0.268042, 0.232838, 0.236433, 0.127496, 0.122885, 0.15008, 0.098513, 0.056825, 0.060549, 0.028695, 0.024393, 0.016826, 0.023534, 0.020876, 0.044297, 0.047319, 0.033407, 0.023534, 0.022667, 0…	[97, 99, 100, 248, 249, 252, 261, 263, 450, 451, 452, 453, 454, 455, 457, 458, 459, 460, 461, 462]	(5, 8, 13)	5	2
604	605	A0A0F3N7U7|A0A0F3N7U7_ANAPH Modulator of DNA gyrase family protein OS=Anaplasma phagocytophilum str. ApMUC09	([0.027463, 0.030611, 0.046336, 0.048328, 0.071867, 0.094817, 0.127496, 0.144935, 0.102787, 0.120615, 0.144935, 0.111485, 0.067594, 0.06312, 0.137348, 0.134866, 0.127496, 0.122885, 0.076542, 0.098513, 0.191378, 0.275179, 0.30533, 0.321458, 0.275179, 0.161087, 0.102787, 0.106997, 0.055536, 0.056825, 0.059222, 0.055536, 0.10481, 0.144935, 0.086953, 0.079919, 0.044297, 0.085092, 0.092881, 0.147574, …	[195, 196, 197, 202, 295, 296, 297, 298, 299, 301, 333, 334, 335, 336, 337, 338, 345, 346]	(5, 10, 15)	5	2
792	793	A0A0F3N8Q0|A0A0F3N8Q0_ANAPH HGE-14 protein OS=Anaplasma phagocytophilum str. ApMUC09	([0.118441, 0.111485, 0.142424, 0.083462, 0.109221, 0.137348, 0.173081, 0.11371, 0.144935, 0.173081, 0.122885, 0.086953, 0.064632, 0.064632, 0.032017, 0.032017, 0.064632, 0.10481, 0.11371, 0.059222, 0.102787, 0.090864, 0.056825, 0.046336, 0.045352, 0.025316, 0.026338, 0.020522, 0.021381, 0.012727, 0.009015, 0.009015, 0.009187, 0.010926, 0.011669, 0.016021, 0.012727, 0.013016, 0.012491, 0.009096, …	[175, 176, 177, 178, 179, 180, 237, 238, 247, 263, 264]	(5, 0, 5)	5	2
1012	1013	A0A0F3N9Q2|A0A0F3N9Q2_ANAPH Putative peptide chain release factor 2 OS=Anaplasma phagocytophilum str. ApMUC09	([0.56648, 0.585406, 0.632174, 0.529623, 0.562014, 0.534167, 0.472492, 0.450668, 0.483068, 0.494003, 0.517562, 0.472492, 0.545602, 0.51388, 0.40511, 0.398279, 0.390993, 0.359901, 0.339168, 0.26085, 0.206376, 0.209395, 0.209395, 0.200174, 0.191378, 0.161087, 0.185198, 0.182256, 0.232838, 0.236433, 0.239899, 0.229226, 0.30533, 0.275179, 0.278302, 0.356642, 0.436924, 0.408655, 0.42561, 0.440853, 0.5…	[0, 1, 2, 3, 4, 5, 10, 12, 13, 40, 41, 42]	(5, 0, 5)	5	2
1169	1170	A0A0F3NA98|A0A0F3NA98_ANAPH p44-36 outer membrane domain protein OS=Anaplasma phagocytophilum str. ApMUC09	([0.073402, 0.132295, 0.170161, 0.120615, 0.076542, 0.10481, 0.15008, 0.182256, 0.142424, 0.167087, 0.120615, 0.144935, 0.18812, 0.236433, 0.301917, 0.219301, 0.25031, 0.179055, 0.239899, 0.271506, 0.271506, 0.366687, 0.349426, 0.380708, 0.440853, 0.570702, 0.472492, 0.458154, 0.465241, 0.545602, 0.553315, 0.63748, 0.642678, 0.608892, 0.509769, 0.468512, 0.553315, 0.534167, 0.545602, 0.486429, 0.…	[25, 29, 30, 31, 32, 33, 34, 36, 37, 38, 47, 48, 49, 56, 63]	(5, 1, 6)	5	2
1400	1401	A0A0F3NBD3|A0A0F3NBD3_ANAPH Heme ABC exporter, ATP-binding protein CcmA OS=Anaplasma phagocytophilum str. ApMUC09	([0.03976, 0.056825, 0.096677, 0.134866, 0.098513, 0.060549, 0.033407, 0.046336, 0.064632, 0.042364, 0.05306, 0.032677, 0.032017, 0.023963, 0.045352, 0.049374, 0.046336, 0.069024, 0.036378, 0.0704, 0.0704, 0.038858, 0.032677, 0.028695, 0.028107, 0.046336, 0.079919, 0.147574, 0.139895, 0.137348, 0.225814, 0.222385, 0.239899, 0.236433, 0.278302, 0.26085, 0.216401, 0.158265, 0.158265, 0.155435, 0.10…	[192, 193, 194, 195, 196, 197, 200, 201, 202, 203, 204, 205]	(5, 0, 5)	5	2
1421	1422	A0A0F3NBJ2|A0A0F3NBJ2_ANAPH Uncharacterized protein OS=Anaplasma phagocytophilum str. ApMUC09	([0.562014, 0.585406, 0.622677, 0.59014, 0.618285, 0.541878, 0.483068, 0.414856, 0.465241, 0.486429, 0.505461, 0.549308, 0.476583, 0.472492, 0.468512, 0.447574, 0.553315, 0.538167, 0.545602, 0.541878, 0.541878, 0.468512, 0.476583, 0.480142, 0.509769, 0.444081, 0.444081, 0.505461, 0.59014, 0.472492, 0.447574, 0.335645, 0.257454, 0.324872, 0.332115, 0.275179, 0.349426, 0.349426, 0.31487, 0.30533, 0…	[0, 1, 2, 3, 4, 5, 10, 11, 16, 17, 18, 19, 20, 24, 27, 28]	(5, 0, 5)	5	2
5	6	A0A0F3N6Q0|A0A0F3N6Q0_ANAPH DNA topoisomerase 1 OS=Anaplasma phagocytophilum str. ApMUC09	([0.206376, 0.196879, 0.232838, 0.275179, 0.191378, 0.219301, 0.243554, 0.173081, 0.125101, 0.147574, 0.167087, 0.194234, 0.111485, 0.170161, 0.167087, 0.167087, 0.194234, 0.182256, 0.10481, 0.088832, 0.094817, 0.058088, 0.073402, 0.078022, 0.038858, 0.078022, 0.066181, 0.066181, 0.11371, 0.173081, 0.173081, 0.125101, 0.132295, 0.25031, 0.236433, 0.31487, 0.40511, 0.324872, 0.324872, 0.398279, 0.…	[250, 259, 262, 263, 348, 355, 435, 436, 437, 438, 439, 452, 453, 454, 463, 502, 503, 504, 505, 506, 508, 509, 510, 511, 512]	(4, 6, 10)	4	2
271	272	A0A0F3N9X7|A0A0F3N9X7_ANAPH 3-oxoacyl-[acyl-carrier-protein] synthase 2 OS=Anaplasma phagocytophilum str. ApMUC09	([0.092881, 0.142424, 0.225814, 0.291804, 0.335645, 0.225814, 0.155435, 0.203355, 0.25406, 0.275179, 0.31487, 0.281712, 0.36309, 0.36309, 0.268042, 0.26085, 0.179055, 0.090864, 0.047319, 0.049374, 0.037156, 0.076542, 0.038858, 0.025762, 0.019109, 0.017797, 0.031287, 0.030611, 0.022306, 0.01227, 0.013821, 0.013437, 0.019109, 0.019109, 0.016257, 0.016826, 0.017447, 0.028107, 0.059222, 0.051831, 0.0…	[172, 173, 174, 229, 230, 233, 234, 235, 236, 237, 239, 256, 257, 258, 259, 321, 323]	(4, 5, 9)	4	2
304	305	A0A0F3NAJ1|A0A0F3NAJ1_ANAPH Pseudouridine synthase OS=Anaplasma phagocytophilum str. ApMUC09	([0.147574, 0.088832, 0.139895, 0.144935, 0.17593, 0.209395, 0.25406, 0.18812, 0.225814, 0.191378, 0.15008, 0.111485, 0.132295, 0.111485, 0.155435, 0.096677, 0.098513, 0.096677, 0.15008, 0.229226, 0.209395, 0.203355, 0.25406, 0.257454, 0.194234, 0.127496, 0.076542, 0.071867, 0.127496, 0.120615, 0.164327, 0.179055, 0.26085, 0.185198, 0.142424, 0.147574, 0.219301, 0.243554, 0.275179, 0.196879, 0.19…	[60, 61, 62, 63, 65, 66, 67, 68, 69, 71, 72, 73, 74, 76, 79, 105, 106, 203, 204, 205]	(4, 4, 8)	4	2
351	352	A0A0F3NBY9|A0A0F3NBY9_ANAPH Small ribosomal subunit protein bS20 OS=Anaplasma phagocytophilum str. ApMUC09	([0.653063, 0.699094, 0.585406, 0.461924, 0.480142, 0.51388, 0.549308, 0.570702, 0.486429, 0.497853, 0.534167, 0.58069, 0.476583, 0.476583, 0.461924, 0.490133, 0.505461, 0.472492, 0.476583, 0.480142, 0.505461, 0.5017, 0.5017, 0.538167, 0.51388, 0.458154, 0.418646, 0.380708, 0.301917, 0.377384, 0.349426, 0.349426, 0.335645, 0.422041, 0.324872, 0.31487, 0.31487, 0.275179, 0.257454, 0.216401, 0.1790…	[0, 1, 2, 5, 6, 7, 10, 11, 16, 20, 21, 22, 23, 24, 65]	(4, 9, 13)	4	2
489	490	A0A0F3N7A7|A0A0F3N7A7_ANAPH Oxidoreductase NAD-binding domain protein OS=Anaplasma phagocytophilum str. ApMUC09	([0.049374, 0.10481, 0.164327, 0.206376, 0.129801, 0.155435, 0.185198, 0.144935, 0.173081, 0.216401, 0.247041, 0.30533, 0.335645, 0.4292, 0.433034, 0.433034, 0.408655, 0.41194, 0.418646, 0.324872, 0.298791, 0.394753, 0.328603, 0.311707, 0.311707, 0.422041, 0.335645, 0.216401, 0.30533, 0.30533, 0.200174, 0.196879, 0.10481, 0.111485, 0.064632, 0.050641, 0.026338, 0.054297, 0.024826, 0.041405, 0.073…	[343, 508, 509, 510, 511, 517, 733, 734, 735, 736, 737]	(4, 6, 10)	4	2
1260	1261	A0A0F3NAM2|A0A0F3NAM2_ANAPH HGE-14 protein OS=Anaplasma phagocytophilum str. ApMUC09	([0.017797, 0.030003, 0.023534, 0.016528, 0.025762, 0.028107, 0.038042, 0.03976, 0.051831, 0.066181, 0.05306, 0.074921, 0.074921, 0.106997, 0.191378, 0.173081, 0.125101, 0.191378, 0.21291, 0.25406, 0.349426, 0.414856, 0.40511, 0.472492, 0.58069, 0.562014, 0.497853, 0.51388, 0.545602, 0.575842, 0.58069, 0.58069, 0.458154, 0.370445, 0.414856, 0.321458, 0.239899, 0.335645, 0.257454, 0.15284, 0.16108…	[24, 25, 27, 28, 29, 30, 31, 186, 270, 271, 272]	(4, 2, 6)	4	2
1606	1607	A0A0F3NE19|A0A0F3NE19_ANAPH UvrD/REP helicase N-terminal domain protein OS=Anaplasma phagocytophilum str. ApMUC09	([0.349426, 0.398279, 0.4292, 0.468512, 0.505461, 0.436924, 0.483068, 0.529623, 0.553315, 0.465241, 0.521092, 0.59014, 0.585406, 0.585406, 0.545602, 0.444081, 0.557691, 0.440853, 0.447574, 0.447574, 0.454136, 0.534167, 0.517562, 0.541878, 0.497853, 0.42561, 0.418646, 0.408655, 0.324872, 0.288399, 0.374039, 0.370445, 0.291804, 0.209395, 0.225814, 0.194234, 0.236433, 0.225814, 0.271506, 0.26085, 0.…	[4, 7, 8, 10, 11, 12, 13, 14, 16, 21, 22, 23]	(4, 3, 7)	4	2
2	3	A0A0F3N6F7|A0A0F3N6F7_ANAPH ATP synthase subunit beta OS=Anaplasma phagocytophilum str. ApMUC09	([0.538167, 0.59917, 0.494003, 0.414856, 0.436924, 0.370445, 0.356642, 0.418646, 0.40511, 0.356642, 0.311707, 0.356642, 0.284882, 0.298791, 0.185198, 0.158265, 0.164327, 0.229226, 0.21291, 0.147574, 0.232838, 0.25031, 0.158265, 0.15008, 0.209395, 0.18812, 0.179055, 0.200174, 0.173081, 0.21291, 0.271506, 0.349426, 0.25031, 0.321458, 0.321458, 0.418646, 0.454136, 0.366687, 0.301917, 0.222385, 0.318…	[0, 1, 220, 221, 222, 223, 294, 295, 296, 297, 300, 327]	(3, 2, 5)	3	2
84	85	A0A0F3NAW0|A0A0F3NAW0_ANAPH UvrABC system protein B OS=Anaplasma phagocytophilum str. ApMUC09	([0.144935, 0.137348, 0.132295, 0.167087, 0.216401, 0.264545, 0.321458, 0.366687, 0.349426, 0.281712, 0.301917, 0.342579, 0.257454, 0.25406, 0.384043, 0.387226, 0.387226, 0.401658, 0.40511, 0.384043, 0.4292, 0.414856, 0.468512, 0.521092, 0.450668, 0.352862, 0.26085, 0.232838, 0.15284, 0.18812, 0.271506, 0.271506, 0.275179, 0.356642, 0.36309, 0.229226, 0.239899, 0.278302, 0.222385, 0.219301, 0.161…	[23, 562, 563, 564, 569, 570, 573, 574, 575, 576, 601, 602, 605, 606, 607, 645, 646, 649, 650, 651, 652]	(3, 6, 9)	3	2
95	96	A0A0F3NBC0|A0A0F3NBC0_ANAPH Chaperonin GroEL OS=Anaplasma phagocytophilum str. ApMUC09	([0.30533, 0.36309, 0.380708, 0.40511, 0.318242, 0.356642, 0.401658, 0.356642, 0.31487, 0.342579, 0.288399, 0.236433, 0.25406, 0.257454, 0.225814, 0.222385, 0.275179, 0.196879, 0.203355, 0.161087, 0.203355, 0.298791, 0.281712, 0.284882, 0.209395, 0.291804, 0.222385, 0.179055, 0.158265, 0.209395, 0.194234, 0.298791, 0.291804, 0.275179, 0.26085, 0.321458, 0.398279, 0.321458, 0.401658, 0.390993, 0.4…	[53, 346, 347, 348, 349, 353, 354, 392, 393, 394, 395, 400]	(3, 1, 4)	3	2
209	210	A0A0F3N8K6|A0A0F3N8K6_ANAPH tRNA uridine 5-carboxymethylaminomethyl modification enzyme MnmG OS=Anaplasma phagocytophilum str. ApMUC09	([0.090864, 0.120615, 0.170161, 0.164327, 0.191378, 0.144935, 0.191378, 0.182256, 0.17593, 0.173081, 0.170161, 0.173081, 0.139895, 0.137348, 0.158265, 0.144935, 0.170161, 0.222385, 0.291804, 0.271506, 0.200174, 0.15008, 0.161087, 0.158265, 0.185198, 0.137348, 0.209395, 0.196879, 0.15008, 0.17593, 0.219301, 0.21291, 0.247041, 0.21291, 0.222385, 0.321458, 0.295083, 0.236433, 0.236433, 0.225814, 0.2…	[170, 171, 172, 174, 175, 176, 177, 181, 194, 198, 199, 254]	(3, 3, 6)	3	2
798	799	A0A0F3N8R0|A0A0F3N8R0_ANAPH ATP synthase B/B' CF family protein OS=Anaplasma phagocytophilum str. ApMUC09	([0.016257, 0.009728, 0.008525, 0.007555, 0.009865, 0.007422, 0.008156, 0.007091, 0.00777, 0.006421, 0.007877, 0.009728, 0.010221, 0.010221, 0.011518, 0.007495, 0.010509, 0.015694, 0.022306, 0.01204, 0.011903, 0.011903, 0.020165, 0.031287, 0.03976, 0.025316, 0.051831, 0.03976, 0.078022, 0.092881, 0.203355, 0.134866, 0.111485, 0.161087, 0.161087, 0.11371, 0.21291, 0.132295, 0.11371, 0.116183, 0.19…	[143, 144, 145, 146, 148, 149, 150, 153, 159, 160, 161, 162]	(3, 0, 3)	3	2
849	850	A0A0F3N8Z9|A0A0F3N8Z9_ANAPH Pyruvate phosphate dikinase, PEP/pyruvate binding domain protein OS=Anaplasma phagocytophilum str. ApMUC09	([0.182256, 0.284882, 0.346032, 0.394753, 0.324872, 0.264545, 0.298791, 0.318242, 0.257454, 0.31487, 0.352862, 0.359901, 0.349426, 0.335645, 0.339168, 0.352862, 0.346032, 0.332115, 0.346032, 0.281712, 0.295083, 0.291804, 0.271506, 0.155435, 0.144935, 0.216401, 0.31487, 0.328603, 0.324872, 0.440853, 0.328603, 0.239899, 0.203355, 0.278302, 0.209395, 0.281712, 0.359901, 0.359901, 0.356642, 0.271506,…	[44, 115, 207, 208, 209, 210, 237, 238, 239, 241, 242, 246, 272]	(3, 2, 5)	3	2
1475	1476	A0A0F3NBU3|A0A0F3NBU3_ANAPH Putative p44-86 outer membrane protein OS=Anaplasma phagocytophilum str. ApMUC09	([0.486429, 0.447574, 0.468512, 0.480142, 0.461924, 0.480142, 0.505461, 0.529623, 0.541878, 0.549308, 0.454136, 0.483068, 0.436924, 0.490133, 0.5017, 0.490133, 0.494003, 0.51388, 0.490133, 0.490133, 0.570702, 0.525368, 0.538167, 0.476583, 0.454136, 0.476583, 0.490133, 0.40511, 0.339168, 0.339168, 0.356642, 0.374039, 0.384043, 0.494003, 0.541878, 0.529623, 0.529623, 0.529623, 0.422041, 0.356642, 0…	[6, 7, 8, 9, 14, 17, 20, 21, 22, 34, 35, 36, 37]	(3, 0, 3)	3	2
68	69	A0A0F3N9V6|A0A0F3N9V6_ANAPH ATP-dependent zinc metalloprotease FtsH OS=Anaplasma phagocytophilum str. ApMUC09	([0.004483, 0.002976, 0.00407, 0.005623, 0.007259, 0.005932, 0.004835, 0.005992, 0.007091, 0.008723, 0.011342, 0.009728, 0.015344, 0.010926, 0.021381, 0.013016, 0.015344, 0.022306, 0.019401, 0.020522, 0.016826, 0.017797, 0.022306, 0.024826, 0.024393, 0.023963, 0.045352, 0.055536, 0.06184, 0.06312, 0.038042, 0.032677, 0.029376, 0.031287, 0.0704, 0.058088, 0.144935, 0.083462, 0.071867, 0.15284, 0.2…	[254, 256, 257, 258, 388, 389, 395, 397, 398, 424, 438, 508, 509, 585, 588, 589, 590, 594, 595]	(2, 1, 3)	2	2
1071	1072	A0A0F3N9X4|A0A0F3N9X4_ANAPH Putative major outer membrane protein P44-9 OS=Anaplasma phagocytophilum str. ApMUC09	([0.553315, 0.585406, 0.59508, 0.465241, 0.401658, 0.436924, 0.440853, 0.468512, 0.494003, 0.517562, 0.444081, 0.494003, 0.494003, 0.436924, 0.490133, 0.505461, 0.486429, 0.505461, 0.480142, 0.480142, 0.525368, 0.480142, 0.444081, 0.390993, 0.444081, 0.509769, 0.505461, 0.436924, 0.433034, 0.414856, 0.328603, 0.414856, 0.41194, 0.42561, 0.509769, 0.505461, 0.5017, 0.41194, 0.349426, 0.321458, 0.3…	[0, 1, 2, 9, 15, 17, 20, 25, 26, 34, 35, 36]	(2, 0, 2)	2	2
255	256	A0A0F3N9E7|A0A0F3N9E7_ANAPH Type IV secretion system protein OS=Anaplasma phagocytophilum str. ApMUC09	([0.359901, 0.26085, 0.324872, 0.401658, 0.311707, 0.335645, 0.380708, 0.30533, 0.222385, 0.219301, 0.264545, 0.308712, 0.295083, 0.232838, 0.239899, 0.26085, 0.206376, 0.229226, 0.222385, 0.216401, 0.216401, 0.301917, 0.295083, 0.295083, 0.206376, 0.194234, 0.144935, 0.147574, 0.229226, 0.321458, 0.349426, 0.339168, 0.243554, 0.239899, 0.222385, 0.232838, 0.219301, 0.222385, 0.203355, 0.26085, 0…	[73, 74, 128, 129, 132, 137, 138, 164, 165, 168, 213, 263, 264, 266, 267]	(1, 0, 1)	1	2
0	1	A0A0F3NA29|A0A0F3NA29_ANAPH Ubiquinone/menaquinone biosynthesis C-methyltransferase UbiE OS=Anaplasma phagocytophilum str. ApMUC09	([0.164327, 0.203355, 0.236433, 0.179055, 0.173081, 0.196879, 0.229226, 0.155435, 0.18812, 0.15284, 0.144935, 0.17593, 0.21291, 0.134866, 0.10481, 0.125101, 0.060549, 0.086953, 0.048328, 0.047319, 0.0704, 0.078022, 0.044297, 0.045352, 0.069024, 0.092881, 0.054297, 0.029376, 0.05306, 0.050641, 0.044297, 0.037156, 0.035586, 0.033407, 0.056825, 0.0704, 0.074921, 0.085092, 0.049374, 0.090864, 0.06054…	[]	0	0	2
1	2	A0A0F3NBW8|A0A0F3NBW8_ANAPH CTP synthase OS=Anaplasma phagocytophilum str. ApMUC09	([0.102787, 0.074921, 0.111485, 0.142424, 0.17593, 0.139895, 0.111485, 0.137348, 0.164327, 0.122885, 0.144935, 0.17593, 0.17593, 0.116183, 0.15284, 0.120615, 0.081712, 0.079919, 0.042364, 0.081712, 0.111485, 0.120615, 0.10481, 0.106997, 0.088832, 0.090864, 0.129801, 0.098513, 0.098513, 0.06312, 0.106997, 0.06184, 0.064632, 0.06312, 0.059222, 0.074921, 0.111485, 0.078022, 0.045352, 0.086953, 0.056…	[61, 62, 63]	0	0	2
3	4	A0A0F3N6I5|A0A0F3N6I5_ANAPH 4-diphosphocytidyl-2-C-methyl-D-erythritol kinase OS=Anaplasma phagocytophilum str. ApMUC09	([0.079919, 0.03976, 0.066181, 0.038858, 0.020165, 0.014586, 0.020522, 0.014783, 0.013016, 0.016257, 0.021381, 0.021381, 0.025316, 0.015694, 0.025316, 0.024826, 0.045352, 0.026338, 0.019401, 0.018415, 0.022306, 0.015078, 0.013821, 0.010926, 0.010131, 0.01227, 0.021381, 0.013016, 0.013265, 0.0198, 0.014075, 0.009401, 0.011669, 0.006988, 0.009483, 0.007555, 0.010372, 0.009977, 0.015344, 0.026892, 0…	[292, 293, 294, 295]	0	0	2
4	5	A0A0F3N6K4|A0A0F3N6K4_ANAPH NADH-quinone oxidoreductase subunit B OS=Anaplasma phagocytophilum str. ApMUC09	([0.311707, 0.196879, 0.100716, 0.144935, 0.17593, 0.098513, 0.122885, 0.158265, 0.194234, 0.216401, 0.142424, 0.134866, 0.094817, 0.086953, 0.144935, 0.0704, 0.064632, 0.116183, 0.116183, 0.060549, 0.064632, 0.060549, 0.0704, 0.079919, 0.071867, 0.037156, 0.059222, 0.060549, 0.055536, 0.049374, 0.050641, 0.058088, 0.044297, 0.078022, 0.054297, 0.050641, 0.050641, 0.049374, 0.026892, 0.037156, 0.…	[]	0	0	2
7	8	A0A0F3N6S9|A0A0F3N6S9_ANAPH Ribosomal RNA large subunit methyltransferase E OS=Anaplasma phagocytophilum str. ApMUC09	([0.232838, 0.284882, 0.324872, 0.311707, 0.25406, 0.298791, 0.196879, 0.142424, 0.164327, 0.219301, 0.185198, 0.132295, 0.10481, 0.164327, 0.092881, 0.059222, 0.088832, 0.083462, 0.090864, 0.092881, 0.086953, 0.15008, 0.155435, 0.161087, 0.194234, 0.222385, 0.21291, 0.236433, 0.257454, 0.268042, 0.17593, 0.229226, 0.335645, 0.332115, 0.359901, 0.465241, 0.59014, 0.545602, 0.461924, 0.450668, 0.4…	[36, 37]	0	0	2
8	9	A0A0F3N776|A0A0F3N776_ANAPH Ubiquinone biosynthesis O-methyltransferase OS=Anaplasma phagocytophilum str. ApMUC09	([0.028107, 0.041405, 0.076542, 0.044297, 0.033407, 0.043307, 0.024826, 0.032677, 0.045352, 0.032017, 0.034068, 0.03976, 0.045352, 0.046336, 0.047319, 0.098513, 0.139895, 0.161087, 0.15284, 0.132295, 0.122885, 0.088832, 0.051831, 0.043307, 0.073402, 0.067594, 0.073402, 0.161087, 0.100716, 0.092881, 0.10481, 0.132295, 0.079919, 0.040537, 0.042364, 0.090864, 0.086953, 0.048328, 0.045352, 0.05306, 0…	[]	0	0	2
9	10	A0A0F3N7A3|A0A0F3N7A3_ANAPH 2-C-methyl-D-erythritol 2,4-cyclodiphosphate synthase OS=Anaplasma phagocytophilum str. ApMUC09	([0.06312, 0.092881, 0.132295, 0.064632, 0.090864, 0.134866, 0.161087, 0.196879, 0.247041, 0.291804, 0.311707, 0.356642, 0.225814, 0.257454, 0.278302, 0.26085, 0.179055, 0.216401, 0.144935, 0.239899, 0.170161, 0.200174, 0.203355, 0.203355, 0.324872, 0.339168, 0.236433, 0.17593, 0.144935, 0.132295, 0.120615, 0.125101, 0.125101, 0.216401, 0.229226, 0.17593, 0.179055, 0.264545, 0.232838, 0.236433, 0…	[68, 69]	0	0	2
10	11	A0A0F3N7D1|A0A0F3N7D1_ANAPH Succinate--CoA ligase [ADP-forming] subunit beta OS=Anaplasma phagocytophilum str. ApMUC09	([0.196879, 0.118441, 0.155435, 0.18812, 0.098513, 0.137348, 0.102787, 0.134866, 0.102787, 0.15284, 0.17593, 0.200174, 0.132295, 0.132295, 0.076542, 0.073402, 0.139895, 0.088832, 0.118441, 0.127496, 0.085092, 0.155435, 0.222385, 0.191378, 0.127496, 0.216401, 0.209395, 0.196879, 0.161087, 0.194234, 0.164327, 0.100716, 0.067594, 0.086953, 0.086953, 0.132295, 0.10481, 0.10481, 0.092881, 0.094817, 0.…	[]	0	0	2
11	12	A0A0F3N7G0|A0A0F3N7G0_ANAPH Methionine--tRNA ligase OS=Anaplasma phagocytophilum str. ApMUC09	([0.26085, 0.17593, 0.109221, 0.069024, 0.056825, 0.085092, 0.109221, 0.088832, 0.132295, 0.155435, 0.120615, 0.142424, 0.142424, 0.078022, 0.049374, 0.049374, 0.096677, 0.096677, 0.086953, 0.083462, 0.083462, 0.047319, 0.047319, 0.066181, 0.109221, 0.078022, 0.067594, 0.067594, 0.059222, 0.049374, 0.050641, 0.083462, 0.088832, 0.06184, 0.11371, 0.096677, 0.096677, 0.096677, 0.15008, 0.219301, 0.…	[49, 50, 51, 52, 54, 55, 56, 57, 58, 59]	0	0	2
13	14	A0A0F3N7L3|A0A0F3N7L3_ANAPH Riboflavin biosynthesis protein OS=Anaplasma phagocytophilum str. ApMUC09	([0.010926, 0.017447, 0.030611, 0.042364, 0.066181, 0.038858, 0.038858, 0.049374, 0.049374, 0.048328, 0.032677, 0.045352, 0.020522, 0.032017, 0.086953, 0.086953, 0.081712, 0.10481, 0.106997, 0.048328, 0.049374, 0.06184, 0.058088, 0.05306, 0.060549, 0.060549, 0.048328, 0.034884, 0.020522, 0.024826, 0.032677, 0.026892, 0.028107, 0.066181, 0.066181, 0.034884, 0.037156, 0.020522, 0.015694, 0.025316, …	[]	0	0	2
14	15	A0A0F3N7L5|A0A0F3N7L5_ANAPH Valine--tRNA ligase OS=Anaplasma phagocytophilum str. ApMUC09	([0.483068, 0.346032, 0.394753, 0.414856, 0.458154, 0.398279, 0.332115, 0.374039, 0.40511, 0.436924, 0.370445, 0.422041, 0.4292, 0.4292, 0.408655, 0.447574, 0.436924, 0.418646, 0.41194, 0.414856, 0.352862, 0.281712, 0.271506, 0.25406, 0.257454, 0.243554, 0.291804, 0.366687, 0.324872, 0.308712, 0.194234, 0.21291, 0.142424, 0.134866, 0.127496, 0.232838, 0.257454, 0.288399, 0.295083, 0.239899, 0.239…	[95, 100, 493, 544, 545, 546, 547, 548]	0	0	2
16	17	A0A0F3N7P1|A0A0F3N7P1_ANAPH 1-deoxy-D-xylulose 5-phosphate reductoisomerase OS=Anaplasma phagocytophilum str. ApMUC09	([0.129801, 0.050641, 0.024826, 0.034884, 0.049374, 0.047319, 0.069024, 0.049374, 0.06184, 0.038042, 0.026892, 0.034884, 0.034068, 0.038042, 0.066181, 0.074921, 0.127496, 0.127496, 0.129801, 0.085092, 0.049374, 0.03976, 0.046336, 0.056825, 0.045352, 0.043307, 0.056825, 0.056825, 0.058088, 0.059222, 0.064632, 0.066181, 0.051831, 0.055536, 0.05306, 0.038858, 0.033407, 0.018106, 0.020876, 0.022667, …	[]	0	0	2
17	18	A0A0F3N7Q4|A0A0F3N7Q4_ANAPH Enolase OS=Anaplasma phagocytophilum str. ApMUC09	([0.129801, 0.170161, 0.132295, 0.170161, 0.170161, 0.206376, 0.25406, 0.185198, 0.144935, 0.179055, 0.206376, 0.239899, 0.308712, 0.390993, 0.42561, 0.4292, 0.366687, 0.444081, 0.440853, 0.384043, 0.41194, 0.398279, 0.324872, 0.384043, 0.390993, 0.418646, 0.384043, 0.295083, 0.377384, 0.384043, 0.311707, 0.311707, 0.247041, 0.284882, 0.278302, 0.239899, 0.200174, 0.26085, 0.18812, 0.209395, 0.26…	[52, 53, 65, 67, 68, 209, 210, 211, 212]	0	0	2
18	19	A0A0F3N7U3|A0A0F3N7U3_ANAPH Orotate phosphoribosyltransferase OS=Anaplasma phagocytophilum str. ApMUC09	([0.200174, 0.26085, 0.30533, 0.225814, 0.139895, 0.182256, 0.11371, 0.073402, 0.0704, 0.098513, 0.118441, 0.142424, 0.116183, 0.102787, 0.060549, 0.054297, 0.048328, 0.092881, 0.081712, 0.043307, 0.024393, 0.023087, 0.021381, 0.020165, 0.018106, 0.030611, 0.030003, 0.059222, 0.109221, 0.078022, 0.037156, 0.038042, 0.021381, 0.021381, 0.037156, 0.036378, 0.037156, 0.043307, 0.026892, 0.071867, 0.…	[]	0	0	2
19	20	A0A0F3N7X6|A0A0F3N7X6_ANAPH Glutamate--tRNA ligase OS=Anaplasma phagocytophilum str. ApMUC09	([0.318242, 0.191378, 0.170161, 0.191378, 0.147574, 0.179055, 0.219301, 0.21291, 0.232838, 0.26085, 0.25406, 0.209395, 0.209395, 0.142424, 0.074921, 0.090864, 0.06184, 0.042364, 0.042364, 0.034884, 0.033407, 0.032677, 0.059222, 0.074921, 0.040537, 0.037156, 0.023087, 0.021381, 0.016528, 0.017797, 0.018106, 0.021816, 0.037156, 0.051831, 0.083462, 0.161087, 0.229226, 0.339168, 0.359901, 0.359901, 0…	[]	0	0	2
20	21	A0A0F3N819|A0A0F3N819_ANAPH Octanoyltransferase OS=Anaplasma phagocytophilum str. ApMUC09	([0.058088, 0.041405, 0.0704, 0.040537, 0.066181, 0.049374, 0.051831, 0.040537, 0.058088, 0.059222, 0.054297, 0.046336, 0.042364, 0.074921, 0.043307, 0.096677, 0.088832, 0.090864, 0.059222, 0.06184, 0.06184, 0.102787, 0.161087, 0.147574, 0.247041, 0.185198, 0.185198, 0.127496, 0.116183, 0.06312, 0.085092, 0.111485, 0.185198, 0.21291, 0.155435, 0.137348, 0.134866, 0.11371, 0.182256, 0.25406, 0.243…	[]	0	0	2
21	22	A0A0F3N824|A0A0F3N824_ANAPH Elongation factor 4 OS=Anaplasma phagocytophilum str. ApMUC09	([0.147574, 0.088832, 0.090864, 0.127496, 0.081712, 0.11371, 0.147574, 0.173081, 0.194234, 0.219301, 0.247041, 0.196879, 0.161087, 0.173081, 0.173081, 0.11371, 0.118441, 0.129801, 0.122885, 0.147574, 0.179055, 0.225814, 0.222385, 0.222385, 0.232838, 0.318242, 0.318242, 0.278302, 0.278302, 0.301917, 0.311707, 0.247041, 0.25031, 0.291804, 0.278302, 0.247041, 0.335645, 0.332115, 0.332115, 0.332115, …	[384, 385, 386, 387]	0	0	2
23	24	A0A0F3N845|A0A0F3N845_ANAPH Glutamate--tRNA ligase OS=Anaplasma phagocytophilum str. ApMUC09	([0.311707, 0.356642, 0.387226, 0.41194, 0.324872, 0.359901, 0.288399, 0.31487, 0.339168, 0.332115, 0.349426, 0.390993, 0.366687, 0.352862, 0.30533, 0.311707, 0.21291, 0.247041, 0.170161, 0.127496, 0.127496, 0.106997, 0.10481, 0.10481, 0.106997, 0.164327, 0.088832, 0.092881, 0.058088, 0.058088, 0.054297, 0.058088, 0.058088, 0.069024, 0.11371, 0.200174, 0.191378, 0.288399, 0.36309, 0.468512, 0.497…	[110, 138, 139, 242, 243]	0	0	2
24	25	A0A0F3N854|A0A0F3N854_ANAPH Nucleoside diphosphate kinase OS=Anaplasma phagocytophilum str. ApMUC09	([0.298791, 0.356642, 0.275179, 0.206376, 0.264545, 0.295083, 0.321458, 0.247041, 0.185198, 0.209395, 0.247041, 0.216401, 0.142424, 0.132295, 0.078022, 0.043307, 0.083462, 0.069024, 0.096677, 0.15284, 0.098513, 0.079919, 0.047319, 0.048328, 0.06184, 0.058088, 0.056825, 0.044297, 0.047319, 0.079919, 0.046336, 0.045352, 0.044297, 0.073402, 0.076542, 0.106997, 0.179055, 0.179055, 0.118441, 0.083462,…	[]	0	0	2
25	26	A0A0F3N862|A0A0F3N862_ANAPH Uridylate kinase OS=Anaplasma phagocytophilum str. ApMUC09	([0.064632, 0.094817, 0.050641, 0.071867, 0.096677, 0.071867, 0.047319, 0.032677, 0.041405, 0.033407, 0.042364, 0.051831, 0.058088, 0.081712, 0.044297, 0.059222, 0.054297, 0.092881, 0.139895, 0.122885, 0.059222, 0.090864, 0.044297, 0.085092, 0.088832, 0.090864, 0.090864, 0.088832, 0.142424, 0.144935, 0.127496, 0.129801, 0.076542, 0.073402, 0.05306, 0.090864, 0.111485, 0.074921, 0.069024, 0.074921…	[]	0	0	2
26	27	A0A0F3N869|A0A0F3N869_ANAPH Methionine aminopeptidase OS=Anaplasma phagocytophilum str. ApMUC09	([0.048328, 0.025762, 0.043307, 0.022306, 0.015344, 0.021816, 0.036378, 0.047319, 0.038042, 0.032017, 0.048328, 0.064632, 0.03976, 0.03976, 0.051831, 0.056825, 0.078022, 0.076542, 0.100716, 0.129801, 0.074921, 0.066181, 0.118441, 0.118441, 0.118441, 0.118441, 0.064632, 0.055536, 0.043307, 0.064632, 0.078022, 0.037156, 0.045352, 0.055536, 0.064632, 0.034068, 0.031287, 0.022306, 0.040537, 0.037156,…	[]	0	0	2
27	28	A0A0F3N881|A0A0F3N881_ANAPH Succinate dehydrogenase iron-sulfur subunit OS=Anaplasma phagocytophilum str. ApMUC09	([0.30533, 0.222385, 0.268042, 0.335645, 0.366687, 0.380708, 0.394753, 0.352862, 0.281712, 0.30533, 0.295083, 0.291804, 0.352862, 0.335645, 0.394753, 0.394753, 0.472492, 0.444081, 0.447574, 0.324872, 0.232838, 0.232838, 0.225814, 0.15008, 0.134866, 0.081712, 0.083462, 0.100716, 0.137348, 0.21291, 0.203355, 0.247041, 0.284882, 0.295083, 0.30533, 0.264545, 0.275179, 0.271506, 0.18812, 0.125101, 0.1…	[154]	0	0	2
30	31	A0A0F3N8J2|A0A0F3N8J2_ANAPH Phosphoribosylglycinamide formyltransferase OS=Anaplasma phagocytophilum str. ApMUC09	([0.032017, 0.048328, 0.0704, 0.098513, 0.125101, 0.15008, 0.194234, 0.129801, 0.167087, 0.161087, 0.116183, 0.116183, 0.118441, 0.096677, 0.042364, 0.074921, 0.078022, 0.132295, 0.142424, 0.200174, 0.284882, 0.308712, 0.243554, 0.158265, 0.15284, 0.098513, 0.064632, 0.032017, 0.056825, 0.056825, 0.074921, 0.10481, 0.137348, 0.111485, 0.137348, 0.232838, 0.155435, 0.090864, 0.045352, 0.033407, 0.…	[]	0	0	2
31	32	A0A0F3N8M9|A0A0F3N8M9_ANAPH Serine hydroxymethyltransferase OS=Anaplasma phagocytophilum str. ApMUC09	([0.050641, 0.092881, 0.122885, 0.17593, 0.167087, 0.219301, 0.179055, 0.170161, 0.216401, 0.137348, 0.10481, 0.125101, 0.144935, 0.164327, 0.158265, 0.222385, 0.232838, 0.219301, 0.308712, 0.308712, 0.387226, 0.31487, 0.301917, 0.268042, 0.17593, 0.179055, 0.161087, 0.236433, 0.281712, 0.167087, 0.219301, 0.291804, 0.298791, 0.301917, 0.222385, 0.236433, 0.247041, 0.209395, 0.21291, 0.200174, 0.…	[236, 237]	0	0	2
33	34	A0A0F3N8S0|A0A0F3N8S0_ANAPH 4-hydroxybenzoate octaprenyltransferase OS=Anaplasma phagocytophilum str. ApMUC09	([0.011342, 0.007555, 0.006482, 0.009728, 0.007315, 0.009096, 0.011669, 0.008804, 0.006894, 0.008525, 0.006894, 0.00777, 0.012491, 0.008276, 0.008624, 0.007495, 0.007177, 0.004976, 0.004577, 0.005932, 0.006142, 0.004577, 0.006795, 0.009294, 0.005734, 0.006701, 0.006619, 0.004611, 0.004921, 0.004921, 0.004208, 0.005683, 0.005799, 0.005799, 0.005683, 0.003924, 0.005503, 0.004315, 0.004315, 0.006039…	[]	0	0	2
34	35	A0A0F3N8S8|A0A0F3N8S8_ANAPH ATP synthase subunit alpha OS=Anaplasma phagocytophilum str. ApMUC09	([0.243554, 0.137348, 0.081712, 0.111485, 0.164327, 0.194234, 0.127496, 0.173081, 0.206376, 0.134866, 0.155435, 0.179055, 0.209395, 0.15008, 0.206376, 0.17593, 0.173081, 0.17593, 0.111485, 0.164327, 0.264545, 0.206376, 0.216401, 0.30533, 0.236433, 0.206376, 0.222385, 0.318242, 0.209395, 0.17593, 0.21291, 0.155435, 0.096677, 0.078022, 0.074921, 0.081712, 0.100716, 0.085092, 0.085092, 0.069024, 0.0…	[88, 119, 126, 132, 135, 136]	0	0	2
35	36	A0A0F3N8T5|A0A0F3N8T5_ANAPH Glycerol-3-phosphate dehydrogenase [NAD(P)+] OS=Anaplasma phagocytophilum str. ApMUC09	([0.028107, 0.040537, 0.064632, 0.06312, 0.041405, 0.054297, 0.042364, 0.042364, 0.031287, 0.023087, 0.030611, 0.036378, 0.019109, 0.015078, 0.014075, 0.014075, 0.018106, 0.012491, 0.009977, 0.010131, 0.011669, 0.022306, 0.022667, 0.021381, 0.018106, 0.018106, 0.020165, 0.033407, 0.024393, 0.040537, 0.074921, 0.076542, 0.076542, 0.125101, 0.225814, 0.225814, 0.21291, 0.161087, 0.161087, 0.268042,…	[]	0	0	2
36	37	A0A0F3N8U6|A0A0F3N8U6_ANAPH Cysteine desulfurase IscS OS=Anaplasma phagocytophilum str. ApMUC09	([0.59917, 0.685117, 0.56648, 0.42561, 0.308712, 0.346032, 0.268042, 0.30533, 0.301917, 0.324872, 0.349426, 0.380708, 0.311707, 0.30533, 0.301917, 0.291804, 0.222385, 0.161087, 0.170161, 0.170161, 0.147574, 0.147574, 0.147574, 0.132295, 0.129801, 0.219301, 0.219301, 0.203355, 0.191378, 0.225814, 0.25406, 0.25031, 0.25406, 0.324872, 0.31487, 0.311707, 0.229226, 0.203355, 0.275179, 0.17593, 0.20017…	[0, 1, 2, 244, 245, 248]	0	0	2
38	39	A0A0F3N8Z7|A0A0F3N8Z7_ANAPH Fumarate hydratase class II OS=Anaplasma phagocytophilum str. ApMUC09	([0.436924, 0.465241, 0.377384, 0.433034, 0.359901, 0.387226, 0.40511, 0.447574, 0.476583, 0.390993, 0.328603, 0.36309, 0.335645, 0.408655, 0.418646, 0.494003, 0.476583, 0.468512, 0.370445, 0.308712, 0.356642, 0.26085, 0.26085, 0.243554, 0.222385, 0.30533, 0.324872, 0.324872, 0.275179, 0.291804, 0.308712, 0.414856, 0.342579, 0.295083, 0.288399, 0.25031, 0.173081, 0.173081, 0.111485, 0.122885, 0.1…	[104, 129, 130, 131, 135, 137, 319, 320, 322]	0	0	2
39	40	A0A0F3N928|A0A0F3N928_ANAPH Phosphoribosylformylglycinamidine synthase subunit PurL OS=Anaplasma phagocytophilum str. ApMUC09	([0.447574, 0.472492, 0.549308, 0.433034, 0.468512, 0.377384, 0.394753, 0.321458, 0.352862, 0.346032, 0.284882, 0.311707, 0.271506, 0.275179, 0.281712, 0.26085, 0.17593, 0.102787, 0.17593, 0.161087, 0.15284, 0.161087, 0.161087, 0.134866, 0.232838, 0.232838, 0.321458, 0.247041, 0.346032, 0.25406, 0.298791, 0.380708, 0.30533, 0.301917, 0.394753, 0.398279, 0.328603, 0.408655, 0.541878, 0.517562, 0.4…	[2, 38, 39, 114, 305, 306, 348, 349, 350]	0	0	2
40	41	A0A0F3N937|A0A0F3N937_ANAPH Transcription termination factor Rho OS=Anaplasma phagocytophilum str. ApMUC09	([0.352862, 0.268042, 0.356642, 0.384043, 0.36309, 0.301917, 0.247041, 0.236433, 0.278302, 0.311707, 0.298791, 0.332115, 0.401658, 0.401658, 0.401658, 0.468512, 0.483068, 0.494003, 0.490133, 0.497853, 0.418646, 0.366687, 0.444081, 0.328603, 0.26085, 0.30533, 0.288399, 0.349426, 0.380708, 0.366687, 0.352862, 0.398279, 0.384043, 0.398279, 0.31487, 0.239899, 0.21291, 0.132295, 0.102787, 0.111485, 0.…	[]	0	0	2
41	42	A0A0F3N952|A0A0F3N952_ANAPH Phosphate acyltransferase OS=Anaplasma phagocytophilum str. ApMUC09	([0.239899, 0.229226, 0.144935, 0.196879, 0.18812, 0.179055, 0.209395, 0.236433, 0.275179, 0.298791, 0.284882, 0.352862, 0.356642, 0.278302, 0.30533, 0.21291, 0.216401, 0.206376, 0.17593, 0.275179, 0.194234, 0.222385, 0.170161, 0.25031, 0.236433, 0.203355, 0.179055, 0.209395, 0.158265, 0.158265, 0.155435, 0.185198, 0.111485, 0.109221, 0.079919, 0.118441, 0.118441, 0.06184, 0.06184, 0.076542, 0.07…	[]	0	0	2
42	43	A0A0F3N954|A0A0F3N954_ANAPH Pyridoxine 5'-phosphate synthase OS=Anaplasma phagocytophilum str. ApMUC09	([0.209395, 0.268042, 0.185198, 0.21291, 0.271506, 0.194234, 0.219301, 0.247041, 0.284882, 0.318242, 0.257454, 0.321458, 0.31487, 0.301917, 0.232838, 0.311707, 0.216401, 0.25031, 0.257454, 0.164327, 0.194234, 0.158265, 0.164327, 0.239899, 0.243554, 0.203355, 0.291804, 0.191378, 0.118441, 0.118441, 0.073402, 0.122885, 0.06184, 0.059222, 0.11371, 0.170161, 0.15284, 0.219301, 0.25031, 0.17593, 0.260…	[]	0	0	2
43	44	A0A0F3N967|A0A0F3N967_ANAPH Flavin-dependent thymidylate synthase OS=Anaplasma phagocytophilum str. ApMUC09	([0.359901, 0.243554, 0.179055, 0.129801, 0.194234, 0.185198, 0.125101, 0.164327, 0.206376, 0.167087, 0.122885, 0.094817, 0.15008, 0.155435, 0.147574, 0.173081, 0.118441, 0.06312, 0.122885, 0.120615, 0.118441, 0.056825, 0.064632, 0.098513, 0.098513, 0.049374, 0.066181, 0.066181, 0.047319, 0.042364, 0.066181, 0.120615, 0.167087, 0.158265, 0.090864, 0.060549, 0.064632, 0.081712, 0.116183, 0.111485,…	[131, 132, 133, 135, 136, 137, 138, 139, 140]	0	0	2
44	45	A0A0F3N968|A0A0F3N968_ANAPH 4-hydroxy-3-methylbut-2-enyl diphosphate reductase OS=Anaplasma phagocytophilum str. ApMUC09	([0.11371, 0.058088, 0.058088, 0.081712, 0.132295, 0.164327, 0.191378, 0.102787, 0.071867, 0.071867, 0.085092, 0.0704, 0.073402, 0.076542, 0.054297, 0.056825, 0.040537, 0.020522, 0.021381, 0.020876, 0.024826, 0.028695, 0.032017, 0.042364, 0.043307, 0.020876, 0.012491, 0.010926, 0.020522, 0.034068, 0.047319, 0.030003, 0.027463, 0.016826, 0.010509, 0.013265, 0.020876, 0.015344, 0.017797, 0.032017, …	[]	0	0	2
45	46	A0A0F3N971|A0A0F3N971_ANAPH tRNA pseudouridine synthase A OS=Anaplasma phagocytophilum str. ApMUC09	([0.298791, 0.342579, 0.370445, 0.271506, 0.308712, 0.346032, 0.229226, 0.179055, 0.21291, 0.247041, 0.271506, 0.239899, 0.222385, 0.170161, 0.109221, 0.092881, 0.116183, 0.111485, 0.106997, 0.11371, 0.182256, 0.15008, 0.147574, 0.102787, 0.170161, 0.139895, 0.139895, 0.239899, 0.318242, 0.247041, 0.179055, 0.18812, 0.147574, 0.222385, 0.203355, 0.288399, 0.25031, 0.278302, 0.288399, 0.291804, 0.…	[]	0	0	2
46	47	A0A0F3N976|A0A0F3N976_ANAPH Thiamine-phosphate synthase OS=Anaplasma phagocytophilum str. ApMUC09	([0.054297, 0.078022, 0.102787, 0.129801, 0.161087, 0.102787, 0.125101, 0.164327, 0.158265, 0.116183, 0.134866, 0.170161, 0.164327, 0.155435, 0.185198, 0.17593, 0.194234, 0.122885, 0.132295, 0.21291, 0.18812, 0.155435, 0.134866, 0.088832, 0.090864, 0.06312, 0.111485, 0.111485, 0.10481, 0.122885, 0.18812, 0.139895, 0.0704, 0.079919, 0.129801, 0.098513, 0.06312, 0.028695, 0.051831, 0.047319, 0.0268…	[]	0	0	2
47	48	A0A0F3N981|A0A0F3N981_ANAPH DNA gyrase subunit B OS=Anaplasma phagocytophilum str. ApMUC09	([0.40511, 0.271506, 0.308712, 0.342579, 0.30533, 0.291804, 0.206376, 0.268042, 0.216401, 0.158265, 0.194234, 0.243554, 0.295083, 0.291804, 0.308712, 0.318242, 0.278302, 0.179055, 0.139895, 0.139895, 0.073402, 0.051831, 0.098513, 0.094817, 0.05306, 0.076542, 0.054297, 0.06312, 0.031287, 0.038858, 0.055536, 0.055536, 0.050641, 0.06184, 0.06312, 0.059222, 0.032677, 0.042364, 0.079919, 0.102787, 0.1…	[319, 370]	0	0	2
48	49	A0A0F3N997|A0A0F3N997_ANAPH Phosphoglycerate kinase OS=Anaplasma phagocytophilum str. ApMUC09	([0.164327, 0.164327, 0.164327, 0.222385, 0.137348, 0.170161, 0.216401, 0.247041, 0.268042, 0.216401, 0.161087, 0.116183, 0.109221, 0.064632, 0.120615, 0.0704, 0.071867, 0.078022, 0.078022, 0.066181, 0.116183, 0.120615, 0.139895, 0.173081, 0.106997, 0.185198, 0.194234, 0.179055, 0.18812, 0.18812, 0.161087, 0.257454, 0.342579, 0.247041, 0.291804, 0.311707, 0.414856, 0.324872, 0.418646, 0.268042, 0…	[]	0	0	2
49	50	A0A0F3N9B4|A0A0F3N9B4_ANAPH Type III pantothenate kinase OS=Anaplasma phagocytophilum str. ApMUC09	([0.018787, 0.027463, 0.047319, 0.071867, 0.106997, 0.059222, 0.076542, 0.038042, 0.05306, 0.033407, 0.023534, 0.020522, 0.020876, 0.019401, 0.020522, 0.014075, 0.023963, 0.035586, 0.067594, 0.058088, 0.030003, 0.025762, 0.025762, 0.024826, 0.014315, 0.013437, 0.026892, 0.028107, 0.066181, 0.047319, 0.088832, 0.17593, 0.155435, 0.083462, 0.067594, 0.029376, 0.035586, 0.038042, 0.020876, 0.012727,…	[]	0	0	2
50	51	A0A0F3N9D1|A0A0F3N9D1_ANAPH ATP-dependent dethiobiotin synthetase BioD OS=Anaplasma phagocytophilum str. ApMUC09	([0.18812, 0.247041, 0.191378, 0.229226, 0.257454, 0.291804, 0.194234, 0.161087, 0.191378, 0.219301, 0.216401, 0.173081, 0.090864, 0.06312, 0.111485, 0.106997, 0.161087, 0.155435, 0.106997, 0.106997, 0.102787, 0.10481, 0.069024, 0.102787, 0.086953, 0.055536, 0.05306, 0.116183, 0.116183, 0.071867, 0.071867, 0.085092, 0.081712, 0.144935, 0.21291, 0.185198, 0.291804, 0.30533, 0.30533, 0.398279, 0.39…	[]	0	0	2
51	52	A0A0F3N9D9|A0A0F3N9D9_ANAPH Ferrochelatase OS=Anaplasma phagocytophilum str. ApMUC09	([0.018787, 0.012491, 0.018106, 0.025316, 0.047319, 0.046336, 0.060549, 0.040537, 0.056825, 0.079919, 0.06312, 0.088832, 0.090864, 0.041405, 0.024826, 0.021381, 0.028107, 0.033407, 0.023963, 0.043307, 0.096677, 0.086953, 0.144935, 0.086953, 0.058088, 0.046336, 0.046336, 0.056825, 0.102787, 0.11371, 0.049374, 0.079919, 0.040537, 0.021381, 0.025316, 0.034068, 0.071867, 0.05306, 0.040537, 0.085092, …	[]	0	0	2
52	53	A0A0F3N9F3|A0A0F3N9F3_ANAPH Phosphomethylpyrimidine synthase OS=Anaplasma phagocytophilum str. ApMUC09	([0.225814, 0.268042, 0.31487, 0.342579, 0.26085, 0.18812, 0.134866, 0.170161, 0.125101, 0.15008, 0.11371, 0.086953, 0.102787, 0.134866, 0.090864, 0.137348, 0.098513, 0.088832, 0.106997, 0.170161, 0.158265, 0.102787, 0.106997, 0.06312, 0.066181, 0.111485, 0.173081, 0.247041, 0.247041, 0.332115, 0.232838, 0.236433, 0.239899, 0.142424, 0.147574, 0.200174, 0.173081, 0.222385, 0.25406, 0.216401, 0.21…	[172, 524, 525, 526]	0	0	2
54	55	A0A0F3N9I6|A0A0F3N9I6_ANAPH ATP-dependent protease subunit HslV OS=Anaplasma phagocytophilum str. ApMUC09	([0.476583, 0.505461, 0.534167, 0.422041, 0.332115, 0.359901, 0.275179, 0.308712, 0.335645, 0.352862, 0.384043, 0.418646, 0.356642, 0.268042, 0.206376, 0.179055, 0.179055, 0.17593, 0.17593, 0.216401, 0.247041, 0.25031, 0.173081, 0.167087, 0.243554, 0.324872, 0.239899, 0.295083, 0.288399, 0.288399, 0.291804, 0.247041, 0.25031, 0.308712, 0.30533, 0.36309, 0.398279, 0.31487, 0.281712, 0.281712, 0.28…	[1, 2]	0	0	2
56	57	A0A0F3N9K3|A0A0F3N9K3_ANAPH Protoheme IX farnesyltransferase OS=Anaplasma phagocytophilum str. ApMUC09	([0.102787, 0.090864, 0.132295, 0.185198, 0.090864, 0.048328, 0.071867, 0.044297, 0.028695, 0.038858, 0.059222, 0.088832, 0.045352, 0.050641, 0.020522, 0.011342, 0.008624, 0.009977, 0.007259, 0.010509, 0.008895, 0.008624, 0.010131, 0.00962, 0.007315, 0.007495, 0.008895, 0.007091, 0.011106, 0.017797, 0.018106, 0.009483, 0.009096, 0.016826, 0.013016, 0.013613, 0.022667, 0.0198, 0.021816, 0.047319, …	[]	0	0	2
57	58	A0A0F3N9L1|A0A0F3N9L1_ANAPH Tryptophan--tRNA ligase OS=Anaplasma phagocytophilum str. ApMUC09	([0.067594, 0.088832, 0.047319, 0.064632, 0.038858, 0.051831, 0.073402, 0.043307, 0.030003, 0.038042, 0.038858, 0.033407, 0.06312, 0.132295, 0.078022, 0.066181, 0.081712, 0.044297, 0.038858, 0.044297, 0.046336, 0.046336, 0.049374, 0.046336, 0.030611, 0.024826, 0.014586, 0.009096, 0.010221, 0.016826, 0.013265, 0.015344, 0.017797, 0.010926, 0.011106, 0.017797, 0.024826, 0.030003, 0.041405, 0.045352…	[201, 202]	0	0	2
58	59	A0A0F3N9L4|A0A0F3N9L4_ANAPH Pyridoxine/pyridoxamine 5'-phosphate oxidase OS=Anaplasma phagocytophilum str. ApMUC09	([0.271506, 0.122885, 0.158265, 0.102787, 0.055536, 0.035586, 0.054297, 0.078022, 0.064632, 0.046336, 0.056825, 0.048328, 0.044297, 0.05306, 0.058088, 0.058088, 0.06312, 0.069024, 0.058088, 0.06184, 0.051831, 0.060549, 0.074921, 0.06184, 0.106997, 0.120615, 0.200174, 0.182256, 0.182256, 0.25031, 0.324872, 0.359901, 0.422041, 0.394753, 0.390993, 0.387226, 0.328603, 0.232838, 0.139895, 0.137348, 0.…	[]	0	0	2
59	60	A0A0F3N9L9|A0A0F3N9L9_ANAPH Aspartate--tRNA(Asp/Asn) ligase OS=Anaplasma phagocytophilum str. ApMUC09	([0.155435, 0.085092, 0.132295, 0.078022, 0.102787, 0.129801, 0.100716, 0.125101, 0.167087, 0.21291, 0.17593, 0.216401, 0.137348, 0.164327, 0.239899, 0.144935, 0.086953, 0.043307, 0.074921, 0.109221, 0.100716, 0.125101, 0.196879, 0.185198, 0.271506, 0.18812, 0.122885, 0.096677, 0.055536, 0.050641, 0.026338, 0.038858, 0.038858, 0.032677, 0.020522, 0.020522, 0.022667, 0.038858, 0.083462, 0.049374, …	[113, 114, 596, 597]	0	0	2
60	61	A0A0F3N9M6|A0A0F3N9M6_ANAPH Dihydrofolate synthase/folylpolyglutamate synthase OS=Anaplasma phagocytophilum str. ApMUC09	([0.18812, 0.278302, 0.342579, 0.374039, 0.291804, 0.328603, 0.26085, 0.298791, 0.321458, 0.30533, 0.328603, 0.380708, 0.268042, 0.18812, 0.196879, 0.17593, 0.111485, 0.15284, 0.229226, 0.239899, 0.366687, 0.380708, 0.36309, 0.264545, 0.291804, 0.398279, 0.324872, 0.335645, 0.328603, 0.264545, 0.271506, 0.268042, 0.257454, 0.352862, 0.4292, 0.525368, 0.521092, 0.632174, 0.642678, 0.541878, 0.4765…	[35, 36, 37, 38, 39]	0	0	2
61	62	A0A0F3N9N3|A0A0F3N9N3_ANAPH Ribonucleoside-diphosphate reductase subunit beta OS=Anaplasma phagocytophilum str. ApMUC09	([0.034068, 0.067594, 0.025762, 0.043307, 0.023087, 0.038858, 0.021816, 0.023087, 0.015694, 0.021816, 0.023087, 0.016257, 0.010672, 0.011342, 0.019109, 0.019109, 0.022306, 0.013821, 0.011669, 0.009865, 0.010509, 0.011669, 0.011669, 0.025316, 0.016021, 0.033407, 0.017447, 0.026892, 0.035586, 0.078022, 0.044297, 0.060549, 0.129801, 0.111485, 0.164327, 0.155435, 0.109221, 0.066181, 0.116183, 0.13486…	[]	0	0	2
63	64	A0A0F3N9P6|A0A0F3N9P6_ANAPH Holliday junction branch migration complex subunit RuvB OS=Anaplasma phagocytophilum str. ApMUC09	([0.179055, 0.216401, 0.25031, 0.225814, 0.257454, 0.298791, 0.206376, 0.194234, 0.182256, 0.120615, 0.081712, 0.106997, 0.11371, 0.111485, 0.120615, 0.144935, 0.111485, 0.118441, 0.078022, 0.034884, 0.030003, 0.029376, 0.031287, 0.037156, 0.025316, 0.024826, 0.023534, 0.023963, 0.028695, 0.035586, 0.071867, 0.073402, 0.078022, 0.085092, 0.086953, 0.045352, 0.020876, 0.025762, 0.020165, 0.024393,…	[]	0	0	2
64	65	A0A0F3N9P8|A0A0F3N9P8_ANAPH Lipoprotein signal peptidase OS=Anaplasma phagocytophilum str. ApMUC09	([0.003924, 0.005318, 0.004689, 0.004247, 0.004358, 0.004483, 0.003727, 0.004689, 0.005872, 0.005318, 0.006245, 0.007495, 0.00515, 0.003727, 0.003246, 0.004388, 0.006039, 0.004431, 0.004388, 0.005223, 0.005799, 0.008002, 0.007877, 0.01078, 0.009728, 0.012727, 0.01078, 0.009865, 0.010509, 0.006894, 0.006988, 0.007315, 0.00515, 0.00515, 0.007422, 0.006245, 0.004611, 0.004736, 0.006619, 0.00962, 0.0…	[]	0	0	2
65	66	A0A0F3N9S3|A0A0F3N9S3_ANAPH GTP cyclohydrolase 1 OS=Anaplasma phagocytophilum str. ApMUC09	([0.085092, 0.147574, 0.194234, 0.125101, 0.17593, 0.229226, 0.216401, 0.264545, 0.308712, 0.295083, 0.25406, 0.288399, 0.257454, 0.167087, 0.147574, 0.144935, 0.074921, 0.116183, 0.116183, 0.122885, 0.17593, 0.301917, 0.288399, 0.281712, 0.380708, 0.359901, 0.264545, 0.219301, 0.200174, 0.194234, 0.247041, 0.311707, 0.308712, 0.30533, 0.30533, 0.401658, 0.308712, 0.321458, 0.352862, 0.356642, 0.…	[]	0	0	2
66	67	A0A0F3N9U4|A0A0F3N9U4_ANAPH NAD kinase OS=Anaplasma phagocytophilum str. ApMUC09	([0.257454, 0.109221, 0.142424, 0.18812, 0.134866, 0.158265, 0.098513, 0.074921, 0.0704, 0.067594, 0.064632, 0.083462, 0.076542, 0.079919, 0.11371, 0.139895, 0.096677, 0.06312, 0.033407, 0.020876, 0.038858, 0.040537, 0.040537, 0.023087, 0.021381, 0.021381, 0.015344, 0.026338, 0.030611, 0.044297, 0.066181, 0.066181, 0.069024, 0.03976, 0.034884, 0.048328, 0.025762, 0.043307, 0.032017, 0.034068, 0.0…	[]	0	0	2
67	68	A0A0F3N9V1|A0A0F3N9V1_ANAPH Glycerol-3-phosphate acyltransferase OS=Anaplasma phagocytophilum str. ApMUC09	([0.006194, 0.006567, 0.005318, 0.004135, 0.003461, 0.004577, 0.005734, 0.004736, 0.00407, 0.004247, 0.005011, 0.005992, 0.006245, 0.004899, 0.006701, 0.010131, 0.01078, 0.01078, 0.010672, 0.016257, 0.015078, 0.019109, 0.023534, 0.032017, 0.0704, 0.142424, 0.081712, 0.033407, 0.069024, 0.078022, 0.116183, 0.116183, 0.118441, 0.055536, 0.088832, 0.083462, 0.035586, 0.036378, 0.019401, 0.011342, 0.…	[]	0	0	2
69	70	A0A0F3N9Y5|A0A0F3N9Y5_ANAPH GTP cyclohydrolase 1 OS=Anaplasma phagocytophilum str. ApMUC09	([0.083462, 0.144935, 0.194234, 0.122885, 0.17593, 0.225814, 0.216401, 0.264545, 0.308712, 0.291804, 0.25031, 0.288399, 0.257454, 0.167087, 0.144935, 0.144935, 0.076542, 0.118441, 0.116183, 0.125101, 0.179055, 0.301917, 0.288399, 0.284882, 0.384043, 0.36309, 0.268042, 0.222385, 0.203355, 0.194234, 0.25031, 0.311707, 0.30533, 0.30533, 0.30533, 0.401658, 0.30533, 0.31487, 0.349426, 0.349426, 0.3356…	[]	0	0	2
70	71	A0A0F3N9Z7|A0A0F3N9Z7_ANAPH Serine--tRNA ligase OS=Anaplasma phagocytophilum str. ApMUC09	([0.352862, 0.408655, 0.311707, 0.196879, 0.243554, 0.268042, 0.268042, 0.271506, 0.21291, 0.239899, 0.26085, 0.281712, 0.200174, 0.206376, 0.284882, 0.284882, 0.359901, 0.418646, 0.418646, 0.328603, 0.239899, 0.219301, 0.142424, 0.21291, 0.209395, 0.21291, 0.209395, 0.232838, 0.247041, 0.247041, 0.17593, 0.182256, 0.191378, 0.191378, 0.120615, 0.10481, 0.06184, 0.071867, 0.092881, 0.100716, 0.15…	[268]	0	0	2
73	74	A0A0F3NA54|A0A0F3NA54_ANAPH Phosphopantetheine adenylyltransferase OS=Anaplasma phagocytophilum str. ApMUC09	([0.155435, 0.058088, 0.086953, 0.147574, 0.083462, 0.11371, 0.056825, 0.071867, 0.088832, 0.059222, 0.076542, 0.05306, 0.027463, 0.027463, 0.027463, 0.03976, 0.027463, 0.051831, 0.055536, 0.027463, 0.029376, 0.032017, 0.037156, 0.023087, 0.01227, 0.020165, 0.013265, 0.020522, 0.020522, 0.020522, 0.022667, 0.022667, 0.03976, 0.071867, 0.078022, 0.042364, 0.025316, 0.036378, 0.027463, 0.056825, 0.…	[]	0	0	2
74	75	A0A0F3NA83|A0A0F3NA83_ANAPH 3-demethoxyubiquinol 3-hydroxylase OS=Anaplasma phagocytophilum str. ApMUC09	([0.161087, 0.111485, 0.158265, 0.200174, 0.191378, 0.219301, 0.271506, 0.18812, 0.18812, 0.18812, 0.155435, 0.120615, 0.076542, 0.043307, 0.040537, 0.073402, 0.118441, 0.116183, 0.092881, 0.102787, 0.102787, 0.100716, 0.144935, 0.137348, 0.116183, 0.147574, 0.129801, 0.129801, 0.209395, 0.167087, 0.185198, 0.26085, 0.31487, 0.40511, 0.509769, 0.51388, 0.534167, 0.440853, 0.359901, 0.408655, 0.33…	[34, 35, 36, 113, 114, 139]	0	0	2
75	76	A0A0F3NAA3|A0A0F3NAA3_ANAPH Riboflavin biosynthesis protein RibD OS=Anaplasma phagocytophilum str. ApMUC09	([0.191378, 0.118441, 0.167087, 0.109221, 0.106997, 0.139895, 0.173081, 0.196879, 0.144935, 0.164327, 0.196879, 0.17593, 0.155435, 0.155435, 0.15284, 0.158265, 0.127496, 0.155435, 0.185198, 0.137348, 0.120615, 0.100716, 0.094817, 0.090864, 0.158265, 0.185198, 0.127496, 0.085092, 0.058088, 0.094817, 0.098513, 0.090864, 0.081712, 0.147574, 0.083462, 0.06312, 0.051831, 0.06312, 0.096677, 0.118441, 0…	[]	0	0	2
76	77	A0A0F3NAA8|A0A0F3NAA8_ANAPH Ribosomal RNA small subunit methyltransferase A OS=Anaplasma phagocytophilum str. ApMUC09	([0.342579, 0.222385, 0.25406, 0.298791, 0.209395, 0.122885, 0.078022, 0.051831, 0.071867, 0.106997, 0.102787, 0.069024, 0.054297, 0.10481, 0.100716, 0.054297, 0.058088, 0.055536, 0.030611, 0.024393, 0.023963, 0.015694, 0.014783, 0.016257, 0.016257, 0.015344, 0.029376, 0.032017, 0.029376, 0.030003, 0.016826, 0.0198, 0.041405, 0.051831, 0.025316, 0.024393, 0.024393, 0.030003, 0.031287, 0.058088, 0…	[]	0	0	2
77	78	A0A0F3NAD8|A0A0F3NAD8_ANAPH Holliday junction branch migration complex subunit RuvA OS=Anaplasma phagocytophilum str. ApMUC09	([0.051831, 0.034068, 0.05306, 0.083462, 0.116183, 0.142424, 0.086953, 0.056825, 0.038042, 0.037156, 0.030003, 0.038042, 0.069024, 0.043307, 0.040537, 0.044297, 0.024393, 0.016826, 0.028695, 0.032677, 0.028695, 0.016257, 0.024393, 0.024393, 0.014075, 0.009096, 0.009483, 0.010509, 0.016021, 0.026338, 0.032677, 0.056825, 0.058088, 0.032677, 0.051831, 0.029376, 0.030003, 0.030003, 0.054297, 0.055536…	[]	0	0	2
78	79	A0A0F3NAE8|A0A0F3NAE8_ANAPH Bifunctional protein PutA OS=Anaplasma phagocytophilum str. ApMUC09	([0.191378, 0.229226, 0.257454, 0.288399, 0.268042, 0.30533, 0.328603, 0.257454, 0.194234, 0.229226, 0.257454, 0.301917, 0.401658, 0.394753, 0.394753, 0.390993, 0.301917, 0.370445, 0.25031, 0.164327, 0.15284, 0.243554, 0.243554, 0.216401, 0.232838, 0.203355, 0.194234, 0.200174, 0.288399, 0.335645, 0.318242, 0.25031, 0.239899, 0.15008, 0.094817, 0.102787, 0.100716, 0.134866, 0.129801, 0.206376, 0.…	[]	0	0	2
79	80	A0A0F3NAG3|A0A0F3NAG3_ANAPH Queuine tRNA-ribosyltransferase OS=Anaplasma phagocytophilum str. ApMUC09	([0.009187, 0.016257, 0.023534, 0.033407, 0.046336, 0.047319, 0.069024, 0.054297, 0.069024, 0.088832, 0.064632, 0.083462, 0.15284, 0.170161, 0.164327, 0.264545, 0.25031, 0.281712, 0.182256, 0.247041, 0.359901, 0.414856, 0.288399, 0.21291, 0.127496, 0.083462, 0.083462, 0.081712, 0.120615, 0.098513, 0.094817, 0.096677, 0.092881, 0.088832, 0.043307, 0.042364, 0.025762, 0.027463, 0.049374, 0.064632, …	[]	0	0	2
80	81	A0A0F3NAK0|A0A0F3NAK0_ANAPH Adenylate kinase OS=Anaplasma phagocytophilum str. ApMUC09	([0.033407, 0.050641, 0.051831, 0.102787, 0.127496, 0.158265, 0.185198, 0.21291, 0.236433, 0.275179, 0.30533, 0.30533, 0.284882, 0.196879, 0.109221, 0.102787, 0.170161, 0.094817, 0.094817, 0.15284, 0.236433, 0.26085, 0.275179, 0.232838, 0.118441, 0.120615, 0.098513, 0.098513, 0.10481, 0.06184, 0.032017, 0.030611, 0.030611, 0.034068, 0.037156, 0.05306, 0.054297, 0.048328, 0.094817, 0.10481, 0.0580…	[]	0	0	2
81	82	A0A0F3NAM3|A0A0F3NAM3_ANAPH UDP-N-acetylenolpyruvoylglucosamine reductase OS=Anaplasma phagocytophilum str. ApMUC09	([0.049374, 0.073402, 0.05306, 0.078022, 0.102787, 0.078022, 0.049374, 0.06312, 0.083462, 0.098513, 0.079919, 0.102787, 0.079919, 0.139895, 0.132295, 0.191378, 0.191378, 0.122885, 0.144935, 0.142424, 0.161087, 0.134866, 0.134866, 0.134866, 0.106997, 0.129801, 0.116183, 0.125101, 0.066181, 0.06312, 0.078022, 0.116183, 0.122885, 0.094817, 0.098513, 0.10481, 0.081712, 0.06312, 0.11371, 0.085092, 0.0…	[]	0	0	2
82	83	A0A0F3NAM7|A0A0F3NAM7_ANAPH dCTP deaminase OS=Anaplasma phagocytophilum str. ApMUC09	([0.164327, 0.216401, 0.203355, 0.132295, 0.158265, 0.200174, 0.225814, 0.203355, 0.144935, 0.167087, 0.21291, 0.15008, 0.106997, 0.164327, 0.200174, 0.173081, 0.182256, 0.182256, 0.284882, 0.36309, 0.30533, 0.203355, 0.194234, 0.142424, 0.21291, 0.142424, 0.134866, 0.132295, 0.100716, 0.161087, 0.096677, 0.090864, 0.144935, 0.203355, 0.127496, 0.139895, 0.15008, 0.134866, 0.066181, 0.06184, 0.03…	[]	0	0	2
85	86	A0A0F3NAW2|A0A0F3NAW2_ANAPH Thiamine-monophosphate kinase OS=Anaplasma phagocytophilum str. ApMUC09	([0.026892, 0.041405, 0.083462, 0.048328, 0.031287, 0.043307, 0.055536, 0.073402, 0.040537, 0.042364, 0.05306, 0.076542, 0.078022, 0.073402, 0.161087, 0.122885, 0.155435, 0.229226, 0.15008, 0.147574, 0.229226, 0.352862, 0.356642, 0.321458, 0.40511, 0.374039, 0.284882, 0.25406, 0.257454, 0.370445, 0.41194, 0.349426, 0.239899, 0.167087, 0.17593, 0.179055, 0.15008, 0.17593, 0.096677, 0.085092, 0.086…	[]	0	0	2
86	87	A0A0F3NB03|A0A0F3NB03_ANAPH Biotin synthase OS=Anaplasma phagocytophilum str. ApMUC09	([0.288399, 0.232838, 0.278302, 0.229226, 0.098513, 0.102787, 0.076542, 0.081712, 0.106997, 0.081712, 0.098513, 0.092881, 0.122885, 0.116183, 0.049374, 0.056825, 0.100716, 0.179055, 0.090864, 0.040537, 0.023534, 0.011342, 0.014586, 0.014586, 0.019109, 0.036378, 0.044297, 0.073402, 0.085092, 0.083462, 0.125101, 0.081712, 0.098513, 0.100716, 0.102787, 0.206376, 0.125101, 0.118441, 0.109221, 0.16108…	[]	0	0	2
87	88	A0A0F3NB16|A0A0F3NB16_ANAPH Lipoyl synthase OS=Anaplasma phagocytophilum str. ApMUC09	([0.436924, 0.476583, 0.380708, 0.328603, 0.349426, 0.370445, 0.401658, 0.414856, 0.356642, 0.380708, 0.40511, 0.370445, 0.225814, 0.239899, 0.25031, 0.216401, 0.243554, 0.222385, 0.239899, 0.232838, 0.219301, 0.219301, 0.225814, 0.185198, 0.167087, 0.179055, 0.17593, 0.167087, 0.170161, 0.206376, 0.209395, 0.142424, 0.170161, 0.225814, 0.196879, 0.18812, 0.216401, 0.185198, 0.191378, 0.173081, 0…	[]	0	0	2
88	89	A0A0F3NB53|A0A0F3NB53_ANAPH tRNA-specific 2-thiouridylase MnmA OS=Anaplasma phagocytophilum str. ApMUC09	([0.0198, 0.030003, 0.017797, 0.017797, 0.025316, 0.042364, 0.029376, 0.020876, 0.030003, 0.042364, 0.031287, 0.044297, 0.026338, 0.036378, 0.054297, 0.030003, 0.036378, 0.043307, 0.05306, 0.111485, 0.116183, 0.203355, 0.222385, 0.339168, 0.387226, 0.390993, 0.308712, 0.328603, 0.356642, 0.308712, 0.257454, 0.339168, 0.324872, 0.408655, 0.328603, 0.342579, 0.422041, 0.486429, 0.394753, 0.332115, …	[344]	0	0	2
89	90	A0A0F3NB57|A0A0F3NB57_ANAPH Crossover junction endodeoxyribonuclease RuvC OS=Anaplasma phagocytophilum str. ApMUC09	([0.01078, 0.007645, 0.010372, 0.013613, 0.009977, 0.010131, 0.009187, 0.008525, 0.007177, 0.008723, 0.010221, 0.012727, 0.020165, 0.029376, 0.066181, 0.037156, 0.064632, 0.033407, 0.016826, 0.018106, 0.030003, 0.027463, 0.054297, 0.028107, 0.016021, 0.027463, 0.038042, 0.056825, 0.043307, 0.042364, 0.045352, 0.025316, 0.026338, 0.030003, 0.031287, 0.019401, 0.016826, 0.010372, 0.010372, 0.009401…	[]	0	0	2
92	93	A0A0F3NB99|A0A0F3NB99_ANAPH Porphobilinogen deaminase OS=Anaplasma phagocytophilum str. ApMUC09	([0.014586, 0.023534, 0.034068, 0.049374, 0.030003, 0.020165, 0.020876, 0.020876, 0.030003, 0.042364, 0.042364, 0.058088, 0.031287, 0.035586, 0.055536, 0.074921, 0.092881, 0.092881, 0.10481, 0.182256, 0.194234, 0.116183, 0.092881, 0.106997, 0.059222, 0.106997, 0.179055, 0.219301, 0.173081, 0.092881, 0.088832, 0.06184, 0.060549, 0.116183, 0.170161, 0.170161, 0.17593, 0.173081, 0.278302, 0.26085, 0…	[]	0	0	2
93	94	A0A0F3NBA4|A0A0F3NBA4_ANAPH Isoleucine--tRNA ligase OS=Anaplasma phagocytophilum str. ApMUC09	([0.284882, 0.335645, 0.194234, 0.194234, 0.222385, 0.161087, 0.203355, 0.229226, 0.26085, 0.206376, 0.164327, 0.209395, 0.137348, 0.127496, 0.206376, 0.185198, 0.196879, 0.25406, 0.185198, 0.102787, 0.100716, 0.086953, 0.081712, 0.109221, 0.132295, 0.142424, 0.206376, 0.219301, 0.216401, 0.216401, 0.291804, 0.366687, 0.25406, 0.284882, 0.284882, 0.191378, 0.194234, 0.185198, 0.206376, 0.30533, 0…	[539, 540, 543, 544]	0	0	2
97	98	A0A0F3NBH3|A0A0F3NBH3_ANAPH Lon protease OS=Anaplasma phagocytophilum str. ApMUC09	([0.032677, 0.022667, 0.017447, 0.010131, 0.018415, 0.024393, 0.0198, 0.016528, 0.014075, 0.022667, 0.017797, 0.021816, 0.023534, 0.040537, 0.030611, 0.049374, 0.081712, 0.102787, 0.11371, 0.116183, 0.086953, 0.046336, 0.083462, 0.078022, 0.167087, 0.11371, 0.11371, 0.17593, 0.26085, 0.332115, 0.243554, 0.328603, 0.225814, 0.216401, 0.142424, 0.092881, 0.098513, 0.10481, 0.055536, 0.094817, 0.094…	[363]	0	0	2
98	99	A0A0F3NBJ1|A0A0F3NBJ1_ANAPH Endonuclease III OS=Anaplasma phagocytophilum str. ApMUC09	([0.024393, 0.012727, 0.018787, 0.029376, 0.048328, 0.085092, 0.11371, 0.167087, 0.200174, 0.139895, 0.17593, 0.137348, 0.139895, 0.083462, 0.109221, 0.11371, 0.200174, 0.17593, 0.288399, 0.200174, 0.125101, 0.155435, 0.222385, 0.144935, 0.092881, 0.048328, 0.038042, 0.029376, 0.025316, 0.024826, 0.046336, 0.044297, 0.049374, 0.044297, 0.049374, 0.05306, 0.047319, 0.023534, 0.050641, 0.038858, 0.…	[]	0	0	2
99	100	A0A0F3NBK5|A0A0F3NBK5_ANAPH Phosphatidylserine decarboxylase proenzyme OS=Anaplasma phagocytophilum str. ApMUC09	([0.019401, 0.03976, 0.016257, 0.010509, 0.011106, 0.008624, 0.009015, 0.006567, 0.006078, 0.005249, 0.006482, 0.00558, 0.005503, 0.008409, 0.005223, 0.004513, 0.004358, 0.004388, 0.003109, 0.003053, 0.002327, 0.003212, 0.00225, 0.002606, 0.002503, 0.00292, 0.003014, 0.002529, 0.003864, 0.00389, 0.003997, 0.002976, 0.003607, 0.003671, 0.002555, 0.002623, 0.003079, 0.004483, 0.004899, 0.007315, 0.…	[119, 120, 121, 122, 123, 127, 128, 131, 132, 133]	0	0	2
100	101	A0A0F3NBQ3|A0A0F3NBQ3_ANAPH Protoporphyrinogen IX oxidase OS=Anaplasma phagocytophilum str. ApMUC09	([0.003461, 0.002366, 0.002366, 0.002555, 0.003431, 0.003366, 0.002727, 0.00231, 0.001906, 0.002623, 0.003366, 0.003014, 0.001692, 0.001499, 0.001623, 0.001623, 0.001786, 0.0028, 0.002976, 0.003864, 0.005249, 0.006374, 0.009865, 0.015078, 0.020522, 0.020522, 0.023087, 0.022306, 0.023534, 0.034884, 0.032017, 0.020165, 0.045352, 0.125101, 0.203355, 0.209395, 0.122885, 0.066181, 0.026338, 0.013016, …	[]	0	0	2
101	102	A0A0F3NBQ6|A0A0F3NBQ6_ANAPH Amidophosphoribosyltransferase OS=Anaplasma phagocytophilum str. ApMUC09	([0.059222, 0.033407, 0.017797, 0.0198, 0.016826, 0.025316, 0.038042, 0.05306, 0.066181, 0.088832, 0.088832, 0.074921, 0.066181, 0.127496, 0.086953, 0.054297, 0.054297, 0.098513, 0.051831, 0.046336, 0.071867, 0.042364, 0.078022, 0.147574, 0.182256, 0.243554, 0.239899, 0.25406, 0.243554, 0.15284, 0.142424, 0.109221, 0.132295, 0.106997, 0.10481, 0.185198, 0.291804, 0.374039, 0.288399, 0.366687, 0.3…	[277, 288]	0	0	2
102	103	A0A0F3NC75|A0A0F3NC75_ANAPH 2,3-bisphosphoglycerate-independent phosphoglycerate mutase OS=Anaplasma phagocytophilum str. ApMUC09	([0.013613, 0.023963, 0.034068, 0.022667, 0.030611, 0.045352, 0.059222, 0.074921, 0.090864, 0.109221, 0.132295, 0.094817, 0.102787, 0.086953, 0.050641, 0.048328, 0.058088, 0.069024, 0.064632, 0.129801, 0.229226, 0.206376, 0.125101, 0.139895, 0.219301, 0.164327, 0.11371, 0.116183, 0.067594, 0.03976, 0.049374, 0.038042, 0.069024, 0.06184, 0.042364, 0.073402, 0.059222, 0.071867, 0.083462, 0.147574, …	[216, 335, 336, 337, 434, 435, 436, 490]	0	0	2
103	104	A0A0F3NC81|A0A0F3NC81_ANAPH Adenylosuccinate synthetase OS=Anaplasma phagocytophilum str. ApMUC09	([0.028107, 0.044297, 0.078022, 0.120615, 0.15284, 0.179055, 0.209395, 0.232838, 0.164327, 0.132295, 0.170161, 0.122885, 0.06184, 0.06184, 0.116183, 0.173081, 0.203355, 0.284882, 0.295083, 0.311707, 0.243554, 0.335645, 0.229226, 0.219301, 0.203355, 0.203355, 0.206376, 0.21291, 0.191378, 0.281712, 0.349426, 0.339168, 0.346032, 0.36309, 0.278302, 0.278302, 0.264545, 0.288399, 0.206376, 0.129801, 0.…	[]	0	0	2
104	105	A0A0F3NCN2|A0A0F3NCN2_ANAPH Beta-ketoacyl-[acyl-carrier-protein] synthase III OS=Anaplasma phagocytophilum str. ApMUC09	([0.028695, 0.020165, 0.042364, 0.06184, 0.076542, 0.078022, 0.06184, 0.081712, 0.109221, 0.147574, 0.179055, 0.134866, 0.137348, 0.10481, 0.086953, 0.094817, 0.155435, 0.158265, 0.216401, 0.229226, 0.25406, 0.281712, 0.275179, 0.139895, 0.142424, 0.15008, 0.182256, 0.236433, 0.15008, 0.137348, 0.122885, 0.118441, 0.109221, 0.067594, 0.073402, 0.120615, 0.18812, 0.17593, 0.191378, 0.158265, 0.152…	[]	0	0	2
105	106	A0A0F3NCP2|A0A0F3NCP2_ANAPH 6,7-dimethyl-8-ribityllumazine synthase OS=Anaplasma phagocytophilum str. ApMUC09	([0.031287, 0.047319, 0.026338, 0.038858, 0.038042, 0.025316, 0.017797, 0.015078, 0.013265, 0.016528, 0.020876, 0.014315, 0.024826, 0.026338, 0.056825, 0.047319, 0.027463, 0.027463, 0.047319, 0.035586, 0.021381, 0.026338, 0.025762, 0.036378, 0.020876, 0.031287, 0.058088, 0.058088, 0.086953, 0.109221, 0.059222, 0.06312, 0.102787, 0.079919, 0.059222, 0.059222, 0.054297, 0.111485, 0.074921, 0.038042…	[]	0	0	2
106	107	A0A0F3NDB8|A0A0F3NDB8_ANAPH ADP-dependent (S)-NAD(P)H-hydrate dehydratase OS=Anaplasma phagocytophilum str. ApMUC09	([0.408655, 0.42561, 0.480142, 0.401658, 0.374039, 0.40511, 0.380708, 0.359901, 0.281712, 0.301917, 0.288399, 0.332115, 0.243554, 0.332115, 0.243554, 0.247041, 0.15008, 0.225814, 0.132295, 0.083462, 0.079919, 0.037156, 0.037156, 0.034068, 0.033407, 0.023963, 0.022667, 0.032677, 0.038858, 0.071867, 0.074921, 0.094817, 0.086953, 0.134866, 0.090864, 0.090864, 0.048328, 0.066181, 0.066181, 0.127496, …	[]	0	0	2
107	108	A0A0F3NDS8|A0A0F3NDS8_ANAPH Bifunctional protein FolD OS=Anaplasma phagocytophilum str. ApMUC09	([0.116183, 0.147574, 0.142424, 0.137348, 0.134866, 0.132295, 0.17593, 0.120615, 0.081712, 0.100716, 0.118441, 0.085092, 0.083462, 0.096677, 0.100716, 0.056825, 0.059222, 0.05306, 0.056825, 0.098513, 0.102787, 0.116183, 0.127496, 0.15008, 0.111485, 0.073402, 0.111485, 0.102787, 0.10481, 0.118441, 0.079919, 0.044297, 0.043307, 0.029376, 0.045352, 0.078022, 0.132295, 0.139895, 0.120615, 0.191378, 0…	[]	0	0	2
108	109	A0A0F3NDU9|A0A0F3NDU9_ANAPH Ribonuclease 3 OS=Anaplasma phagocytophilum str. ApMUC09	([0.21291, 0.120615, 0.167087, 0.232838, 0.26085, 0.196879, 0.106997, 0.127496, 0.081712, 0.098513, 0.118441, 0.090864, 0.081712, 0.031287, 0.059222, 0.064632, 0.058088, 0.06184, 0.036378, 0.03976, 0.067594, 0.088832, 0.120615, 0.074921, 0.069024, 0.073402, 0.134866, 0.239899, 0.15284, 0.206376, 0.17593, 0.196879, 0.281712, 0.196879, 0.278302, 0.268042, 0.170161, 0.185198, 0.167087, 0.161087, 0.2…	[235]	0	0	2
109	110	A0A0F3NE59|A0A0F3NE59_ANAPH Ribulose-phosphate 3-epimerase OS=Anaplasma phagocytophilum str. ApMUC09	([0.096677, 0.132295, 0.182256, 0.216401, 0.167087, 0.196879, 0.225814, 0.216401, 0.239899, 0.275179, 0.291804, 0.332115, 0.352862, 0.321458, 0.257454, 0.257454, 0.200174, 0.18812, 0.257454, 0.173081, 0.167087, 0.243554, 0.25406, 0.142424, 0.142424, 0.206376, 0.132295, 0.137348, 0.182256, 0.200174, 0.122885, 0.102787, 0.085092, 0.085092, 0.125101, 0.182256, 0.15284, 0.179055, 0.15008, 0.196879, 0…	[]	0	0	2
110	111	A0A0F3N671|A0A0F3N671_ANAPH Cytochrome c oxidase assembly protein CtaG OS=Anaplasma phagocytophilum str. ApMUC09	([0.436924, 0.301917, 0.206376, 0.139895, 0.088832, 0.086953, 0.06184, 0.049374, 0.037156, 0.047319, 0.045352, 0.034884, 0.025762, 0.015694, 0.018787, 0.010221, 0.009015, 0.008409, 0.006795, 0.007315, 0.007259, 0.005378, 0.007422, 0.007259, 0.006482, 0.006194, 0.006894, 0.007091, 0.008895, 0.011903, 0.008525, 0.009728, 0.013613, 0.021381, 0.034884, 0.036378, 0.076542, 0.090864, 0.096677, 0.11371,…	[48, 49, 51, 53, 182]	0	0	2
111	112	A0A0F3N688|A0A0F3N688_ANAPH peptide chain release factor N(5)-glutamine methyltransferase OS=Anaplasma phagocytophilum str. ApMUC09	([0.034884, 0.066181, 0.069024, 0.071867, 0.096677, 0.0704, 0.044297, 0.059222, 0.074921, 0.058088, 0.073402, 0.047319, 0.050641, 0.066181, 0.074921, 0.076542, 0.076542, 0.096677, 0.122885, 0.194234, 0.196879, 0.118441, 0.088832, 0.106997, 0.129801, 0.085092, 0.071867, 0.125101, 0.0704, 0.071867, 0.122885, 0.125101, 0.222385, 0.15008, 0.081712, 0.034884, 0.038042, 0.083462, 0.083462, 0.056825, 0.…	[]	0	0	2
112	113	A0A0F3N694|A0A0F3N694_ANAPH methionine adenosyltransferase OS=Anaplasma phagocytophilum str. ApMUC09	([0.324872, 0.387226, 0.311707, 0.346032, 0.374039, 0.31487, 0.247041, 0.206376, 0.25031, 0.291804, 0.324872, 0.380708, 0.295083, 0.384043, 0.380708, 0.30533, 0.271506, 0.298791, 0.281712, 0.370445, 0.318242, 0.321458, 0.321458, 0.308712, 0.30533, 0.225814, 0.301917, 0.374039, 0.450668, 0.436924, 0.318242, 0.318242, 0.209395, 0.275179, 0.275179, 0.21291, 0.268042, 0.268042, 0.268042, 0.196879, 0.…	[62, 63, 64, 65, 216, 217]	0	0	2
113	114	A0A0F3N6A6|A0A0F3N6A6_ANAPH Protein-export membrane protein SecF OS=Anaplasma phagocytophilum str. ApMUC09	([0.016021, 0.008525, 0.013016, 0.008075, 0.007031, 0.008895, 0.007645, 0.009294, 0.011518, 0.009865, 0.010221, 0.008723, 0.008723, 0.010672, 0.010372, 0.011669, 0.01227, 0.007422, 0.007315, 0.00543, 0.006988, 0.006567, 0.007259, 0.005503, 0.005992, 0.00558, 0.004208, 0.004315, 0.004388, 0.004388, 0.00407, 0.004689, 0.004646, 0.006245, 0.007422, 0.007877, 0.006795, 0.008156, 0.011669, 0.010926, 0…	[]	0	0	2
115	116	A0A0F3N6C0|A0A0F3N6C0_ANAPH Glycine--tRNA ligase alpha subunit OS=Anaplasma phagocytophilum str. ApMUC09	([0.161087, 0.206376, 0.142424, 0.067594, 0.10481, 0.142424, 0.102787, 0.129801, 0.096677, 0.118441, 0.090864, 0.083462, 0.073402, 0.155435, 0.096677, 0.100716, 0.155435, 0.222385, 0.15008, 0.139895, 0.182256, 0.167087, 0.170161, 0.164327, 0.264545, 0.271506, 0.232838, 0.311707, 0.308712, 0.301917, 0.321458, 0.339168, 0.31487, 0.321458, 0.291804, 0.36309, 0.366687, 0.366687, 0.30533, 0.324872, 0.…	[]	0	0	2
116	117	A0A0F3N6C4|A0A0F3N6C4_ANAPH Elongation factor P OS=Anaplasma phagocytophilum str. ApMUC09	([0.626927, 0.666105, 0.538167, 0.42561, 0.468512, 0.494003, 0.529623, 0.541878, 0.51388, 0.436924, 0.366687, 0.324872, 0.288399, 0.203355, 0.194234, 0.203355, 0.15284, 0.147574, 0.229226, 0.236433, 0.232838, 0.232838, 0.219301, 0.281712, 0.359901, 0.311707, 0.222385, 0.132295, 0.139895, 0.137348, 0.222385, 0.216401, 0.295083, 0.377384, 0.359901, 0.359901, 0.359901, 0.401658, 0.359901, 0.346032, …	[0, 1, 2, 6, 7, 8, 186, 187]	0	0	2
117	118	A0A0F3N6D9|A0A0F3N6D9_ANAPH Superoxide dismutase OS=Anaplasma phagocytophilum str. ApMUC09	([0.155435, 0.098513, 0.155435, 0.232838, 0.155435, 0.106997, 0.129801, 0.132295, 0.161087, 0.122885, 0.096677, 0.129801, 0.219301, 0.206376, 0.194234, 0.203355, 0.194234, 0.275179, 0.243554, 0.328603, 0.318242, 0.222385, 0.236433, 0.229226, 0.147574, 0.15284, 0.236433, 0.232838, 0.185198, 0.137348, 0.144935, 0.209395, 0.206376, 0.222385, 0.125101, 0.216401, 0.203355, 0.137348, 0.134866, 0.147574…	[93, 94, 95, 96, 97, 98]	0	0	2
118	119	A0A0F3N6G5|A0A0F3N6G5_ANAPH Thymidylate kinase OS=Anaplasma phagocytophilum str. ApMUC09	([0.011518, 0.016826, 0.023087, 0.035586, 0.05306, 0.074921, 0.092881, 0.056825, 0.038858, 0.026892, 0.026892, 0.032677, 0.03976, 0.055536, 0.051831, 0.116183, 0.059222, 0.033407, 0.060549, 0.064632, 0.0704, 0.122885, 0.078022, 0.051831, 0.026892, 0.026892, 0.025762, 0.030611, 0.069024, 0.116183, 0.182256, 0.225814, 0.229226, 0.194234, 0.247041, 0.271506, 0.173081, 0.173081, 0.26085, 0.26085, 0.1…	[]	0	0	2
119	120	A0A0F3N6G9|A0A0F3N6G9_ANAPH nicotinate-nucleotide diphosphorylase (carboxylating) OS=Anaplasma phagocytophilum str. ApMUC09	([0.016021, 0.030003, 0.049374, 0.028107, 0.03976, 0.059222, 0.037156, 0.049374, 0.069024, 0.046336, 0.06184, 0.079919, 0.161087, 0.100716, 0.098513, 0.096677, 0.161087, 0.161087, 0.170161, 0.200174, 0.206376, 0.182256, 0.092881, 0.096677, 0.111485, 0.118441, 0.092881, 0.155435, 0.173081, 0.179055, 0.179055, 0.106997, 0.066181, 0.060549, 0.090864, 0.127496, 0.127496, 0.067594, 0.036378, 0.034068,…	[]	0	0	2
120	121	A0A0F3N6H7|A0A0F3N6H7_ANAPH NADH-quinone oxidoreductase subunit D OS=Anaplasma phagocytophilum str. ApMUC09	([0.275179, 0.247041, 0.278302, 0.30533, 0.229226, 0.203355, 0.232838, 0.164327, 0.109221, 0.076542, 0.10481, 0.10481, 0.098513, 0.167087, 0.173081, 0.219301, 0.134866, 0.132295, 0.125101, 0.0704, 0.064632, 0.094817, 0.116183, 0.064632, 0.064632, 0.058088, 0.042364, 0.040537, 0.0704, 0.122885, 0.200174, 0.200174, 0.243554, 0.161087, 0.096677, 0.094817, 0.081712, 0.144935, 0.137348, 0.079919, 0.08…	[278, 279, 280, 281, 282, 283, 284]	0	0	2
121	122	A0A0F3N6I1|A0A0F3N6I1_ANAPH Flavin prenyltransferase UbiX OS=Anaplasma phagocytophilum str. ApMUC09	([0.200174, 0.111485, 0.142424, 0.170161, 0.158265, 0.18812, 0.209395, 0.196879, 0.137348, 0.094817, 0.111485, 0.094817, 0.094817, 0.048328, 0.024826, 0.025762, 0.041405, 0.023534, 0.03976, 0.06312, 0.100716, 0.109221, 0.125101, 0.139895, 0.100716, 0.127496, 0.078022, 0.054297, 0.038042, 0.066181, 0.122885, 0.10481, 0.125101, 0.122885, 0.120615, 0.194234, 0.122885, 0.096677, 0.164327, 0.182256, 0…	[]	0	0	2
122	123	A0A0F3N6J6|A0A0F3N6J6_ANAPH Glutathione synthetase OS=Anaplasma phagocytophilum str. ApMUC09	([0.090864, 0.137348, 0.088832, 0.132295, 0.060549, 0.036378, 0.055536, 0.079919, 0.100716, 0.118441, 0.134866, 0.167087, 0.161087, 0.18812, 0.191378, 0.191378, 0.15008, 0.118441, 0.069024, 0.076542, 0.086953, 0.142424, 0.147574, 0.137348, 0.127496, 0.127496, 0.206376, 0.191378, 0.179055, 0.194234, 0.139895, 0.094817, 0.079919, 0.083462, 0.069024, 0.037156, 0.059222, 0.078022, 0.164327, 0.158265,…	[]	0	0	2
123	124	A0A0F3N6K3|A0A0F3N6K3_ANAPH Probable GTP-binding protein EngB OS=Anaplasma phagocytophilum str. ApMUC09	([0.041405, 0.0704, 0.109221, 0.142424, 0.173081, 0.096677, 0.147574, 0.182256, 0.11371, 0.132295, 0.109221, 0.158265, 0.236433, 0.17593, 0.21291, 0.116183, 0.164327, 0.21291, 0.25031, 0.25031, 0.324872, 0.25031, 0.236433, 0.225814, 0.222385, 0.222385, 0.247041, 0.139895, 0.142424, 0.203355, 0.132295, 0.191378, 0.173081, 0.173081, 0.229226, 0.264545, 0.384043, 0.384043, 0.384043, 0.387226, 0.3872…	[47, 48, 49, 50, 51, 52]	0	0	2
125	126	A0A0F3N6M5|A0A0F3N6M5_ANAPH carbamoyl-phosphate synthase (glutamine-hydrolyzing) OS=Anaplasma phagocytophilum str. ApMUC09	([0.25031, 0.15284, 0.086953, 0.116183, 0.11371, 0.137348, 0.200174, 0.139895, 0.111485, 0.078022, 0.094817, 0.122885, 0.085092, 0.058088, 0.069024, 0.034884, 0.038858, 0.03976, 0.034884, 0.034068, 0.06312, 0.111485, 0.15008, 0.167087, 0.161087, 0.134866, 0.085092, 0.0704, 0.134866, 0.209395, 0.295083, 0.209395, 0.203355, 0.243554, 0.229226, 0.139895, 0.167087, 0.164327, 0.243554, 0.25031, 0.2848…	[118, 119]	0	0	2
126	127	A0A0F3N6N4|A0A0F3N6N4_ANAPH Lysine--tRNA ligase OS=Anaplasma phagocytophilum str. ApMUC09	([0.120615, 0.073402, 0.048328, 0.067594, 0.073402, 0.041405, 0.058088, 0.081712, 0.100716, 0.137348, 0.179055, 0.139895, 0.129801, 0.081712, 0.122885, 0.106997, 0.185198, 0.173081, 0.158265, 0.206376, 0.185198, 0.191378, 0.18812, 0.288399, 0.288399, 0.232838, 0.335645, 0.339168, 0.222385, 0.222385, 0.222385, 0.15284, 0.239899, 0.318242, 0.401658, 0.366687, 0.268042, 0.203355, 0.264545, 0.275179,…	[76, 77]	0	0	2
128	129	A0A0F3N6N9|A0A0F3N6N9_ANAPH Ribosome-binding factor A OS=Anaplasma phagocytophilum str. ApMUC09	([0.060549, 0.085092, 0.042364, 0.06184, 0.040537, 0.054297, 0.069024, 0.049374, 0.032017, 0.041405, 0.05306, 0.05306, 0.054297, 0.086953, 0.18812, 0.109221, 0.047319, 0.021816, 0.034884, 0.035586, 0.016257, 0.010672, 0.010926, 0.011106, 0.010926, 0.017138, 0.01078, 0.007495, 0.009728, 0.010372, 0.010221, 0.010672, 0.009187, 0.013821, 0.009865, 0.009483, 0.015344, 0.033407, 0.032677, 0.032017, 0.…	[]	0	0	2
130	131	A0A0F3N6P6|A0A0F3N6P6_ANAPH Thioredoxin reductase OS=Anaplasma phagocytophilum str. ApMUC09	([0.328603, 0.25031, 0.170161, 0.106997, 0.0704, 0.090864, 0.11371, 0.134866, 0.129801, 0.125101, 0.144935, 0.120615, 0.155435, 0.129801, 0.088832, 0.078022, 0.041405, 0.035586, 0.030611, 0.03976, 0.047319, 0.05306, 0.048328, 0.083462, 0.161087, 0.173081, 0.118441, 0.081712, 0.085092, 0.102787, 0.100716, 0.10481, 0.185198, 0.173081, 0.203355, 0.243554, 0.25031, 0.349426, 0.298791, 0.30533, 0.3053…	[]	0	0	2
131	132	A0A0F3N6Q1|A0A0F3N6Q1_ANAPH Recombination protein RecR OS=Anaplasma phagocytophilum str. ApMUC09	([0.017797, 0.026892, 0.017797, 0.033407, 0.046336, 0.031287, 0.042364, 0.0704, 0.071867, 0.088832, 0.10481, 0.122885, 0.116183, 0.118441, 0.083462, 0.050641, 0.085092, 0.088832, 0.05306, 0.088832, 0.164327, 0.164327, 0.164327, 0.25406, 0.170161, 0.147574, 0.229226, 0.26085, 0.155435, 0.155435, 0.164327, 0.167087, 0.10481, 0.10481, 0.185198, 0.164327, 0.257454, 0.275179, 0.356642, 0.447574, 0.450…	[]	0	0	2
132	133	A0A0F3N6Q5|A0A0F3N6Q5_ANAPH arginine--tRNA ligase OS=Anaplasma phagocytophilum str. ApMUC09	([0.486429, 0.505461, 0.553315, 0.394753, 0.440853, 0.5017, 0.517562, 0.454136, 0.486429, 0.458154, 0.390993, 0.318242, 0.401658, 0.384043, 0.390993, 0.370445, 0.264545, 0.264545, 0.25406, 0.25406, 0.236433, 0.324872, 0.328603, 0.284882, 0.311707, 0.311707, 0.278302, 0.291804, 0.356642, 0.342579, 0.387226, 0.356642, 0.468512, 0.380708, 0.275179, 0.206376, 0.196879, 0.311707, 0.222385, 0.219301, 0…	[1, 2, 5, 6]	0	0	2
133	134	A0A0F3N6R4|A0A0F3N6R4_ANAPH 50S ribosomal protein L6 OS=Anaplasma phagocytophilum str. ApMUC09	([0.18812, 0.284882, 0.342579, 0.370445, 0.30533, 0.346032, 0.291804, 0.31487, 0.264545, 0.298791, 0.332115, 0.374039, 0.370445, 0.298791, 0.366687, 0.301917, 0.328603, 0.377384, 0.31487, 0.401658, 0.384043, 0.483068, 0.458154, 0.440853, 0.450668, 0.40511, 0.394753, 0.377384, 0.390993, 0.465241, 0.450668, 0.352862, 0.352862, 0.324872, 0.328603, 0.243554, 0.318242, 0.31487, 0.30533, 0.301917, 0.22…	[]	0	0	2
134	135	A0A0F3N6R5|A0A0F3N6R5_ANAPH Putative pre-16S rRNA nuclease OS=Anaplasma phagocytophilum str. ApMUC09	([0.028695, 0.031287, 0.0198, 0.034068, 0.064632, 0.085092, 0.109221, 0.134866, 0.090864, 0.064632, 0.079919, 0.055536, 0.102787, 0.081712, 0.071867, 0.081712, 0.142424, 0.144935, 0.078022, 0.132295, 0.15284, 0.127496, 0.098513, 0.161087, 0.155435, 0.155435, 0.164327, 0.102787, 0.06312, 0.066181, 0.092881, 0.054297, 0.118441, 0.116183, 0.203355, 0.147574, 0.079919, 0.083462, 0.085092, 0.142424, 0…	[117, 118, 119, 121, 122, 124, 125, 126, 127, 128]	0	0	2
135	136	A0A0F3N6S6|A0A0F3N6S6_ANAPH Large ribosomal subunit protein bL12 OS=Anaplasma phagocytophilum str. ApMUC09	([0.225814, 0.25031, 0.158265, 0.100716, 0.100716, 0.0704, 0.098513, 0.071867, 0.051831, 0.066181, 0.067594, 0.069024, 0.058088, 0.036378, 0.037156, 0.038858, 0.060549, 0.033407, 0.034068, 0.06312, 0.088832, 0.048328, 0.050641, 0.045352, 0.096677, 0.109221, 0.161087, 0.15008, 0.15008, 0.200174, 0.173081, 0.200174, 0.173081, 0.196879, 0.239899, 0.271506, 0.247041, 0.257454, 0.308712, 0.288399, 0.2…	[108]	0	0	2
136	137	A0A0F3N6U7|A0A0F3N6U7_ANAPH NADH-quinone oxidoreductase subunit H OS=Anaplasma phagocytophilum str. ApMUC09	([0.002482, 0.002211, 0.002482, 0.001855, 0.001541, 0.001434, 0.001211, 0.001271, 0.001786, 0.00243, 0.003014, 0.002688, 0.00292, 0.002881, 0.002581, 0.002555, 0.003461, 0.002435, 0.003246, 0.004388, 0.005623, 0.006078, 0.008156, 0.006988, 0.007877, 0.011903, 0.022306, 0.024393, 0.036378, 0.016021, 0.009294, 0.009483, 0.016528, 0.010926, 0.013821, 0.035586, 0.040537, 0.019401, 0.040537, 0.0198, 0…	[]	0	0	2
137	138	A0A0F3N6W5|A0A0F3N6W5_ANAPH DNA polymerase I OS=Anaplasma phagocytophilum str. ApMUC09	([0.025316, 0.015694, 0.022667, 0.011342, 0.009187, 0.006482, 0.008156, 0.008723, 0.007315, 0.006533, 0.006894, 0.006194, 0.006245, 0.006245, 0.004775, 0.004775, 0.007259, 0.009187, 0.009294, 0.013613, 0.007645, 0.00962, 0.010221, 0.010221, 0.019109, 0.020876, 0.026338, 0.025762, 0.015694, 0.015344, 0.027463, 0.0198, 0.0198, 0.011106, 0.011106, 0.017138, 0.011106, 0.010672, 0.006988, 0.009401, 0.…	[600, 601, 602, 604, 605]	0	0	2
139	140	A0A0F3N721|A0A0F3N721_ANAPH Large ribosomal subunit protein bL20 OS=Anaplasma phagocytophilum str. ApMUC09	([0.418646, 0.380708, 0.422041, 0.465241, 0.497853, 0.534167, 0.461924, 0.374039, 0.352862, 0.284882, 0.271506, 0.324872, 0.352862, 0.247041, 0.321458, 0.301917, 0.301917, 0.308712, 0.380708, 0.390993, 0.291804, 0.191378, 0.232838, 0.194234, 0.15284, 0.088832, 0.088832, 0.134866, 0.137348, 0.167087, 0.25406, 0.25406, 0.167087, 0.147574, 0.15008, 0.120615, 0.071867, 0.071867, 0.071867, 0.073402, 0…	[5]	0	0	2
140	141	A0A0F3N722|A0A0F3N722_ANAPH Peptide deformylase OS=Anaplasma phagocytophilum str. ApMUC09	([0.328603, 0.206376, 0.239899, 0.17593, 0.111485, 0.139895, 0.17593, 0.134866, 0.158265, 0.182256, 0.232838, 0.179055, 0.194234, 0.26085, 0.275179, 0.288399, 0.356642, 0.30533, 0.30533, 0.301917, 0.318242, 0.216401, 0.239899, 0.257454, 0.342579, 0.398279, 0.30533, 0.295083, 0.275179, 0.243554, 0.264545, 0.229226, 0.318242, 0.311707, 0.321458, 0.321458, 0.308712, 0.216401, 0.247041, 0.206376, 0.1…	[]	0	0	2
141	142	A0A0F3N729|A0A0F3N729_ANAPH Exodeoxyribonuclease 7 large subunit OS=Anaplasma phagocytophilum str. ApMUC09	([0.139895, 0.185198, 0.127496, 0.164327, 0.219301, 0.142424, 0.173081, 0.196879, 0.155435, 0.111485, 0.134866, 0.170161, 0.088832, 0.071867, 0.142424, 0.158265, 0.15284, 0.076542, 0.076542, 0.06312, 0.032677, 0.069024, 0.044297, 0.0704, 0.069024, 0.066181, 0.067594, 0.064632, 0.066181, 0.059222, 0.098513, 0.098513, 0.11371, 0.216401, 0.25406, 0.25031, 0.232838, 0.170161, 0.191378, 0.170161, 0.17…	[]	0	0	2
142	143	A0A0F3N745|A0A0F3N745_ANAPH Formamidopyrimidine-DNA glycosylase OS=Anaplasma phagocytophilum str. ApMUC09	([0.144935, 0.185198, 0.225814, 0.137348, 0.129801, 0.170161, 0.200174, 0.132295, 0.085092, 0.102787, 0.129801, 0.158265, 0.076542, 0.044297, 0.085092, 0.044297, 0.044297, 0.044297, 0.040537, 0.064632, 0.11371, 0.144935, 0.086953, 0.085092, 0.096677, 0.118441, 0.06312, 0.050641, 0.100716, 0.179055, 0.094817, 0.098513, 0.106997, 0.111485, 0.11371, 0.11371, 0.167087, 0.155435, 0.239899, 0.155435, 0…	[]	0	0	2
143	144	A0A0F3N746|A0A0F3N746_ANAPH Dihydropteroate synthase OS=Anaplasma phagocytophilum str. ApMUC09	([0.129801, 0.173081, 0.10481, 0.067594, 0.102787, 0.078022, 0.106997, 0.161087, 0.203355, 0.229226, 0.161087, 0.191378, 0.194234, 0.278302, 0.278302, 0.301917, 0.268042, 0.182256, 0.194234, 0.173081, 0.268042, 0.301917, 0.271506, 0.268042, 0.346032, 0.342579, 0.380708, 0.380708, 0.359901, 0.264545, 0.17593, 0.295083, 0.301917, 0.288399, 0.257454, 0.229226, 0.173081, 0.182256, 0.275179, 0.18812, …	[56, 58, 59, 60, 61, 62]	0	0	2
144	145	A0A0F3N756|A0A0F3N756_ANAPH threonine--tRNA ligase OS=Anaplasma phagocytophilum str. ApMUC09	([0.066181, 0.11371, 0.147574, 0.17593, 0.111485, 0.134866, 0.071867, 0.086953, 0.127496, 0.173081, 0.125101, 0.158265, 0.200174, 0.191378, 0.209395, 0.15008, 0.100716, 0.100716, 0.170161, 0.179055, 0.098513, 0.088832, 0.086953, 0.051831, 0.034884, 0.0704, 0.0704, 0.094817, 0.059222, 0.040537, 0.023534, 0.023534, 0.015078, 0.0198, 0.020165, 0.033407, 0.033407, 0.031287, 0.034884, 0.020165, 0.0268…	[]	0	0	2
145	146	A0A0F3N761|A0A0F3N761_ANAPH GMP synthase [glutamine-hydrolyzing] OS=Anaplasma phagocytophilum str. ApMUC09	([0.009015, 0.014075, 0.011106, 0.016826, 0.025316, 0.017447, 0.012491, 0.013437, 0.017797, 0.023534, 0.019401, 0.024826, 0.054297, 0.028107, 0.05306, 0.040537, 0.041405, 0.076542, 0.078022, 0.102787, 0.051831, 0.051831, 0.030003, 0.054297, 0.054297, 0.056825, 0.049374, 0.109221, 0.109221, 0.060549, 0.032677, 0.042364, 0.042364, 0.037156, 0.066181, 0.064632, 0.058088, 0.085092, 0.0704, 0.030003, …	[]	0	0	2
146	147	A0A0F3N768|A0A0F3N768_ANAPH Protein translocase subunit SecE OS=Anaplasma phagocytophilum str. ApMUC09	([0.001374, 0.001142, 0.001709, 0.00243, 0.003478, 0.00292, 0.002396, 0.003014, 0.002555, 0.003177, 0.002606, 0.002623, 0.00389, 0.003924, 0.003997, 0.007031, 0.006039, 0.004161, 0.005011, 0.004483, 0.004513, 0.003079, 0.003109, 0.00231, 0.001481, 0.000854, 0.001374, 0.001417, 0.001232, 0.001112, 0.001112, 0.001623, 0.001391, 0.000893, 0.000412, 0.000391, 0.000275, 0.000275, 0.000537, 0.000399, 0…	[]	0	0	2
147	148	A0A0F3N778|A0A0F3N778_ANAPH Malonyl CoA-acyl carrier protein transacylase OS=Anaplasma phagocytophilum str. ApMUC09	([0.076542, 0.106997, 0.15008, 0.067594, 0.047319, 0.06312, 0.056825, 0.071867, 0.088832, 0.125101, 0.096677, 0.071867, 0.081712, 0.083462, 0.06184, 0.102787, 0.086953, 0.139895, 0.122885, 0.142424, 0.090864, 0.044297, 0.046336, 0.050641, 0.069024, 0.118441, 0.134866, 0.182256, 0.116183, 0.116183, 0.102787, 0.164327, 0.170161, 0.15008, 0.15284, 0.17593, 0.132295, 0.10481, 0.137348, 0.132295, 0.13…	[]	0	0	2
148	149	A0A0F3N797|A0A0F3N797_ANAPH 3-hydroxyacyl-[acyl-carrier-protein] dehydratase FabZ OS=Anaplasma phagocytophilum str. ApMUC09	([0.268042, 0.295083, 0.321458, 0.196879, 0.271506, 0.15008, 0.102787, 0.0704, 0.055536, 0.074921, 0.092881, 0.078022, 0.073402, 0.083462, 0.040537, 0.021816, 0.03976, 0.050641, 0.055536, 0.033407, 0.033407, 0.019109, 0.016257, 0.011669, 0.019401, 0.017797, 0.023087, 0.03976, 0.031287, 0.050641, 0.05306, 0.06312, 0.046336, 0.021381, 0.013821, 0.025762, 0.044297, 0.018787, 0.021816, 0.019401, 0.04…	[]	0	0	2
149	150	A0A0F3N7A2|A0A0F3N7A2_ANAPH Glyceraldehyde 3-phosphate dehydrogenase OS=Anaplasma phagocytophilum str. ApMUC09	([0.092881, 0.05306, 0.073402, 0.102787, 0.05306, 0.035586, 0.020876, 0.028695, 0.021816, 0.017138, 0.013016, 0.014586, 0.014075, 0.014315, 0.0198, 0.0198, 0.031287, 0.029376, 0.018415, 0.032677, 0.0198, 0.016826, 0.022667, 0.016021, 0.016528, 0.029376, 0.048328, 0.094817, 0.090864, 0.090864, 0.15008, 0.158265, 0.164327, 0.247041, 0.247041, 0.173081, 0.111485, 0.11371, 0.120615, 0.191378, 0.17905…	[190, 193]	0	0	2
150	151	A0A0F3N7A8|A0A0F3N7A8_ANAPH Phosphoribosylamine--glycine ligase OS=Anaplasma phagocytophilum str. ApMUC09	([0.098513, 0.161087, 0.203355, 0.191378, 0.125101, 0.081712, 0.102787, 0.071867, 0.050641, 0.06312, 0.078022, 0.094817, 0.106997, 0.129801, 0.127496, 0.203355, 0.298791, 0.21291, 0.120615, 0.079919, 0.064632, 0.079919, 0.069024, 0.069024, 0.094817, 0.127496, 0.164327, 0.161087, 0.25031, 0.25031, 0.216401, 0.225814, 0.15008, 0.083462, 0.11371, 0.122885, 0.118441, 0.076542, 0.137348, 0.25031, 0.20…	[223, 224, 227, 228, 229, 230, 231, 232]	0	0	2
151	152	A0A0F3N7C5|A0A0F3N7C5_ANAPH DNA 3'-5' helicase OS=Anaplasma phagocytophilum str. ApMUC09	([0.541878, 0.553315, 0.570702, 0.436924, 0.408655, 0.440853, 0.465241, 0.521092, 0.541878, 0.56648, 0.604312, 0.517562, 0.447574, 0.332115, 0.243554, 0.229226, 0.281712, 0.278302, 0.216401, 0.216401, 0.25406, 0.243554, 0.247041, 0.25406, 0.342579, 0.335645, 0.239899, 0.170161, 0.147574, 0.142424, 0.090864, 0.046336, 0.094817, 0.081712, 0.090864, 0.125101, 0.10481, 0.127496, 0.129801, 0.170161, 0…	[0, 1, 2, 7, 8, 9, 10, 11]	0	0	2
153	154	A0A0F3N7D5|A0A0F3N7D5_ANAPH Small ribosomal subunit protein uS11 OS=Anaplasma phagocytophilum str. ApMUC09	([0.229226, 0.173081, 0.200174, 0.26085, 0.209395, 0.264545, 0.196879, 0.120615, 0.120615, 0.144935, 0.106997, 0.132295, 0.167087, 0.170161, 0.155435, 0.11371, 0.11371, 0.069024, 0.05306, 0.050641, 0.074921, 0.106997, 0.142424, 0.164327, 0.111485, 0.102787, 0.066181, 0.109221, 0.196879, 0.225814, 0.194234, 0.271506, 0.232838, 0.134866, 0.18812, 0.173081, 0.229226, 0.219301, 0.298791, 0.332115, 0.…	[118, 121]	0	0	2
154	155	A0A0F3N7E6|A0A0F3N7E6_ANAPH Malate dehydrogenase OS=Anaplasma phagocytophilum str. ApMUC09	([0.236433, 0.161087, 0.191378, 0.173081, 0.196879, 0.243554, 0.158265, 0.182256, 0.203355, 0.236433, 0.173081, 0.182256, 0.10481, 0.079919, 0.042364, 0.03976, 0.024826, 0.030611, 0.030003, 0.025316, 0.018106, 0.032677, 0.059222, 0.033407, 0.027463, 0.015344, 0.010221, 0.017797, 0.012727, 0.010221, 0.010509, 0.016021, 0.013437, 0.026338, 0.036378, 0.06312, 0.066181, 0.058088, 0.041405, 0.047319, …	[]	0	0	2
155	156	A0A0F3N7F1|A0A0F3N7F1_ANAPH Putative pyruvate, phosphate dikinase regulatory protein OS=Anaplasma phagocytophilum str. ApMUC09	([0.037156, 0.026892, 0.03976, 0.060549, 0.081712, 0.111485, 0.076542, 0.10481, 0.132295, 0.106997, 0.086953, 0.106997, 0.073402, 0.055536, 0.055536, 0.056825, 0.083462, 0.096677, 0.102787, 0.173081, 0.090864, 0.15008, 0.203355, 0.132295, 0.137348, 0.096677, 0.098513, 0.167087, 0.081712, 0.05306, 0.038858, 0.059222, 0.033407, 0.034068, 0.041405, 0.040537, 0.048328, 0.059222, 0.088832, 0.054297, 0…	[]	0	0	2
156	157	A0A0F3N7G1|A0A0F3N7G1_ANAPH Dihydrolipoyl dehydrogenase OS=Anaplasma phagocytophilum str. ApMUC09	([0.025316, 0.036378, 0.071867, 0.088832, 0.109221, 0.064632, 0.040537, 0.03976, 0.038858, 0.026892, 0.036378, 0.037156, 0.026338, 0.027463, 0.028695, 0.024826, 0.022306, 0.032677, 0.038858, 0.056825, 0.033407, 0.022667, 0.026338, 0.023534, 0.027463, 0.031287, 0.060549, 0.06184, 0.076542, 0.092881, 0.106997, 0.060549, 0.043307, 0.059222, 0.034884, 0.060549, 0.036378, 0.036378, 0.044297, 0.071867,…	[340, 343]	0	0	2
157	158	A0A0F3N7G5|A0A0F3N7G5_ANAPH Large ribosomal subunit protein uL5 OS=Anaplasma phagocytophilum str. ApMUC09	([0.102787, 0.147574, 0.185198, 0.118441, 0.085092, 0.111485, 0.147574, 0.102787, 0.122885, 0.15008, 0.179055, 0.219301, 0.239899, 0.21291, 0.225814, 0.25031, 0.281712, 0.284882, 0.216401, 0.18812, 0.257454, 0.225814, 0.15284, 0.094817, 0.161087, 0.191378, 0.18812, 0.109221, 0.170161, 0.106997, 0.102787, 0.081712, 0.060549, 0.092881, 0.11371, 0.109221, 0.106997, 0.071867, 0.067594, 0.102787, 0.09…	[]	0	0	2
158	159	A0A0F3N7G9|A0A0F3N7G9_ANAPH CDP-diacylglycerol--glycerol-3-phosphate 3-phosphatidyltransferase OS=Anaplasma phagocytophilum str. ApMUC09	([0.00407, 0.002529, 0.003671, 0.003177, 0.00243, 0.002529, 0.002078, 0.00292, 0.003053, 0.002705, 0.002503, 0.002623, 0.002529, 0.001572, 0.001572, 0.001743, 0.001687, 0.001069, 0.001623, 0.002138, 0.00155, 0.002435, 0.003821, 0.002623, 0.002662, 0.003997, 0.003341, 0.003405, 0.00225, 0.001649, 0.001533, 0.001335, 0.001335, 0.001, 0.001267, 0.001872, 0.002881, 0.001709, 0.001572, 0.001649, 0.001…	[]	0	0	2
159	160	A0A0F3N7H3|A0A0F3N7H3_ANAPH 50S ribosomal protein L19 OS=Anaplasma phagocytophilum str. ApMUC09	([0.085092, 0.038042, 0.056825, 0.079919, 0.06184, 0.048328, 0.034068, 0.047319, 0.064632, 0.083462, 0.111485, 0.132295, 0.219301, 0.155435, 0.164327, 0.216401, 0.21291, 0.216401, 0.209395, 0.209395, 0.209395, 0.209395, 0.236433, 0.232838, 0.239899, 0.318242, 0.380708, 0.461924, 0.374039, 0.377384, 0.288399, 0.281712, 0.216401, 0.129801, 0.196879, 0.196879, 0.196879, 0.225814, 0.346032, 0.26085, …	[83, 84, 85, 86, 87, 88, 89]	0	0	2
161	162	A0A0F3N7H8|A0A0F3N7H8_ANAPH tRNA pseudouridine synthase B OS=Anaplasma phagocytophilum str. ApMUC09	([0.005086, 0.007495, 0.008409, 0.006245, 0.008002, 0.006795, 0.008624, 0.008156, 0.006619, 0.008409, 0.010372, 0.008895, 0.013016, 0.020165, 0.018106, 0.023963, 0.035586, 0.0198, 0.0198, 0.034068, 0.031287, 0.033407, 0.030003, 0.031287, 0.037156, 0.032017, 0.044297, 0.043307, 0.067594, 0.127496, 0.0704, 0.03976, 0.076542, 0.043307, 0.047319, 0.046336, 0.086953, 0.050641, 0.090864, 0.06184, 0.061…	[118, 119, 120, 121, 122, 123, 125]	0	0	2
163	164	A0A0F3N7I5|A0A0F3N7I5_ANAPH Ribonucleoside-diphosphate reductase OS=Anaplasma phagocytophilum str. ApMUC09	([0.096677, 0.15008, 0.203355, 0.127496, 0.164327, 0.209395, 0.118441, 0.142424, 0.161087, 0.158265, 0.129801, 0.10481, 0.10481, 0.10481, 0.167087, 0.147574, 0.15284, 0.086953, 0.161087, 0.155435, 0.173081, 0.170161, 0.098513, 0.098513, 0.170161, 0.10481, 0.050641, 0.071867, 0.0704, 0.047319, 0.047319, 0.074921, 0.074921, 0.044297, 0.03976, 0.044297, 0.083462, 0.132295, 0.21291, 0.191378, 0.16432…	[176]	0	0	2
164	165	A0A0F3N7J6|A0A0F3N7J6_ANAPH Dephospho-CoA kinase OS=Anaplasma phagocytophilum str. ApMUC09	([0.025762, 0.03976, 0.059222, 0.083462, 0.116183, 0.155435, 0.11371, 0.109221, 0.132295, 0.088832, 0.050641, 0.064632, 0.116183, 0.094817, 0.179055, 0.179055, 0.229226, 0.232838, 0.164327, 0.081712, 0.085092, 0.083462, 0.086953, 0.088832, 0.092881, 0.055536, 0.050641, 0.081712, 0.076542, 0.040537, 0.078022, 0.155435, 0.161087, 0.125101, 0.225814, 0.147574, 0.085092, 0.106997, 0.058088, 0.058088,…	[]	0	0	2
165	166	A0A0F3N7L7|A0A0F3N7L7_ANAPH NADH-quinone oxidoreductase subunit L OS=Anaplasma phagocytophilum str. ApMUC09	([0.000412, 0.00103, 0.000773, 0.00061, 0.000983, 0.001172, 0.000936, 0.000773, 0.001155, 0.000906, 0.000799, 0.000614, 0.001267, 0.001211, 0.001855, 0.001743, 0.001722, 0.001872, 0.002396, 0.003014, 0.002976, 0.003246, 0.002529, 0.002976, 0.004135, 0.002529, 0.002057, 0.00292, 0.004208, 0.004135, 0.005086, 0.005086, 0.005086, 0.004921, 0.003671, 0.002482, 0.001623, 0.001649, 0.001499, 0.001318, …	[]	0	0	2
167	168	A0A0F3N7N9|A0A0F3N7N9_ANAPH Histidine--tRNA ligase OS=Anaplasma phagocytophilum str. ApMUC09	([0.209395, 0.268042, 0.295083, 0.342579, 0.247041, 0.170161, 0.196879, 0.243554, 0.288399, 0.209395, 0.15008, 0.179055, 0.122885, 0.100716, 0.100716, 0.058088, 0.125101, 0.129801, 0.069024, 0.090864, 0.094817, 0.100716, 0.056825, 0.059222, 0.060549, 0.10481, 0.090864, 0.090864, 0.041405, 0.030003, 0.067594, 0.078022, 0.085092, 0.142424, 0.271506, 0.18812, 0.167087, 0.17593, 0.085092, 0.137348, 0…	[194]	0	0	2
168	169	A0A0F3N7P3|A0A0F3N7P3_ANAPH Cytochrome c homolog OS=Anaplasma phagocytophilum str. ApMUC09	([0.167087, 0.158265, 0.092881, 0.06312, 0.033407, 0.035586, 0.048328, 0.028107, 0.021381, 0.019401, 0.016257, 0.014586, 0.010926, 0.010926, 0.019109, 0.013016, 0.014315, 0.014586, 0.009728, 0.010509, 0.008624, 0.008624, 0.010509, 0.017447, 0.015694, 0.027463, 0.033407, 0.03976, 0.083462, 0.137348, 0.11371, 0.170161, 0.167087, 0.239899, 0.182256, 0.196879, 0.264545, 0.332115, 0.328603, 0.40511, 0…	[41, 42, 45, 46]	0	0	2
169	170	A0A0F3N7P7|A0A0F3N7P7_ANAPH ATP-dependent DNA helicase RecG OS=Anaplasma phagocytophilum str. ApMUC09	([0.40511, 0.4292, 0.480142, 0.517562, 0.444081, 0.465241, 0.483068, 0.509769, 0.483068, 0.5017, 0.42561, 0.486429, 0.529623, 0.545602, 0.690604, 0.680603, 0.608892, 0.476583, 0.472492, 0.468512, 0.380708, 0.275179, 0.284882, 0.182256, 0.182256, 0.236433, 0.17593, 0.185198, 0.191378, 0.229226, 0.229226, 0.308712, 0.206376, 0.132295, 0.122885, 0.11371, 0.11371, 0.085092, 0.102787, 0.102787, 0.1027…	[3, 7, 9, 12, 13, 14, 15, 16, 296, 298]	0	0	2
171	172	A0A0F3N7R1|A0A0F3N7R1_ANAPH uroporphyrinogen decarboxylase OS=Anaplasma phagocytophilum str. ApMUC09	([0.182256, 0.236433, 0.268042, 0.194234, 0.182256, 0.17593, 0.206376, 0.161087, 0.194234, 0.232838, 0.158265, 0.122885, 0.137348, 0.111485, 0.096677, 0.05306, 0.056825, 0.116183, 0.194234, 0.10481, 0.06312, 0.118441, 0.125101, 0.083462, 0.134866, 0.098513, 0.122885, 0.139895, 0.125101, 0.125101, 0.116183, 0.11371, 0.191378, 0.111485, 0.142424, 0.161087, 0.216401, 0.137348, 0.069024, 0.031287, 0.…	[]	0	0	2
173	174	A0A0F3N7U0|A0A0F3N7U0_ANAPH Transcription termination/antitermination protein NusG OS=Anaplasma phagocytophilum str. ApMUC09	([0.120615, 0.064632, 0.037156, 0.060549, 0.043307, 0.060549, 0.078022, 0.098513, 0.129801, 0.164327, 0.200174, 0.247041, 0.167087, 0.170161, 0.170161, 0.137348, 0.142424, 0.088832, 0.098513, 0.092881, 0.167087, 0.21291, 0.308712, 0.308712, 0.295083, 0.324872, 0.321458, 0.335645, 0.295083, 0.173081, 0.164327, 0.167087, 0.116183, 0.098513, 0.058088, 0.066181, 0.046336, 0.086953, 0.15284, 0.094817,…	[]	0	0	2
174	175	A0A0F3N7V7|A0A0F3N7V7_ANAPH Probable lipid II flippase MurJ OS=Anaplasma phagocytophilum str. ApMUC09	([0.000708, 0.001374, 0.000854, 0.000498, 0.000859, 0.001344, 0.001271, 0.001069, 0.001481, 0.001305, 0.001249, 0.00152, 0.002366, 0.002035, 0.001391, 0.001499, 0.002194, 0.001692, 0.002705, 0.001967, 0.003246, 0.003924, 0.003924, 0.006245, 0.006988, 0.006988, 0.007177, 0.007091, 0.006374, 0.004431, 0.00543, 0.006194, 0.003821, 0.003757, 0.003079, 0.004646, 0.006533, 0.005249, 0.004689, 0.004899,…	[]	0	0	2
176	177	A0A0F3N7W9|A0A0F3N7W9_ANAPH Pyruvate, phosphate dikinase OS=Anaplasma phagocytophilum str. ApMUC09	([0.570702, 0.529623, 0.545602, 0.562014, 0.444081, 0.387226, 0.374039, 0.284882, 0.318242, 0.339168, 0.356642, 0.401658, 0.370445, 0.384043, 0.40511, 0.40511, 0.366687, 0.40511, 0.418646, 0.384043, 0.380708, 0.41194, 0.380708, 0.308712, 0.236433, 0.264545, 0.321458, 0.36309, 0.480142, 0.480142, 0.480142, 0.517562, 0.525368, 0.58069, 0.468512, 0.447574, 0.529623, 0.494003, 0.40511, 0.394753, 0.36…	[0, 1, 2, 3, 31, 32, 33, 36, 103]	0	0	2
177	178	A0A0F3N7X0|A0A0F3N7X0_ANAPH 3,4-dihydroxy-2-butanone 4-phosphate synthase OS=Anaplasma phagocytophilum str. ApMUC09	([0.575842, 0.622677, 0.476583, 0.398279, 0.447574, 0.359901, 0.349426, 0.370445, 0.318242, 0.308712, 0.339168, 0.342579, 0.318242, 0.25031, 0.17593, 0.116183, 0.122885, 0.073402, 0.05306, 0.069024, 0.041405, 0.067594, 0.06312, 0.109221, 0.096677, 0.059222, 0.100716, 0.073402, 0.086953, 0.139895, 0.102787, 0.079919, 0.10481, 0.076542, 0.094817, 0.15284, 0.164327, 0.15008, 0.216401, 0.170161, 0.16…	[0, 1, 60, 61, 62, 63, 64, 65]	0	0	2
178	179	A0A0F3N7X4|A0A0F3N7X4_ANAPH Signal peptidase I OS=Anaplasma phagocytophilum str. ApMUC09	([0.030003, 0.046336, 0.041405, 0.073402, 0.03976, 0.05306, 0.067594, 0.048328, 0.032017, 0.041405, 0.051831, 0.0704, 0.100716, 0.15284, 0.125101, 0.076542, 0.076542, 0.17593, 0.098513, 0.081712, 0.074921, 0.045352, 0.025316, 0.0198, 0.011903, 0.016257, 0.010509, 0.008156, 0.009294, 0.009977, 0.009865, 0.00777, 0.005223, 0.005249, 0.005249, 0.004161, 0.004208, 0.003864, 0.003864, 0.005503, 0.0051…	[189, 190]	0	0	2
179	180	A0A0F3N7X9|A0A0F3N7X9_ANAPH Small ribosomal subunit protein bS6 OS=Anaplasma phagocytophilum str. ApMUC09	([0.005378, 0.007877, 0.010372, 0.008525, 0.011518, 0.017138, 0.011669, 0.017447, 0.013437, 0.019109, 0.023963, 0.0198, 0.017138, 0.034068, 0.066181, 0.033407, 0.078022, 0.078022, 0.098513, 0.10481, 0.085092, 0.076542, 0.050641, 0.050641, 0.069024, 0.074921, 0.03976, 0.049374, 0.043307, 0.038858, 0.038858, 0.021816, 0.019401, 0.019109, 0.012491, 0.009015, 0.013613, 0.008156, 0.007259, 0.006894, 0…	[103, 104, 106, 107]	0	0	2
180	181	A0A0F3N7Y4|A0A0F3N7Y4_ANAPH Cell shape-determining protein MreB OS=Anaplasma phagocytophilum str. ApMUC09	([0.018106, 0.011669, 0.013016, 0.013821, 0.020522, 0.027463, 0.036378, 0.024393, 0.017797, 0.025762, 0.033407, 0.030611, 0.038858, 0.034884, 0.035586, 0.0198, 0.040537, 0.038042, 0.038858, 0.073402, 0.086953, 0.051831, 0.073402, 0.098513, 0.129801, 0.071867, 0.059222, 0.034068, 0.066181, 0.069024, 0.059222, 0.06312, 0.073402, 0.079919, 0.085092, 0.098513, 0.11371, 0.060549, 0.038858, 0.038858, 0…	[171, 181, 243, 244, 245, 254, 255, 257, 258, 259]	0	0	2
181	182	A0A0F3N805|A0A0F3N805_ANAPH Small ribosomal subunit protein uS3 OS=Anaplasma phagocytophilum str. ApMUC09	([0.414856, 0.275179, 0.321458, 0.203355, 0.147574, 0.17593, 0.209395, 0.139895, 0.170161, 0.194234, 0.137348, 0.10481, 0.060549, 0.046336, 0.049374, 0.051831, 0.048328, 0.023087, 0.034068, 0.035586, 0.069024, 0.035586, 0.071867, 0.0704, 0.129801, 0.116183, 0.067594, 0.036378, 0.0704, 0.069024, 0.034068, 0.03976, 0.073402, 0.132295, 0.158265, 0.076542, 0.081712, 0.085092, 0.122885, 0.122885, 0.07…	[]	0	0	2
182	183	A0A0F3N810|A0A0F3N810_ANAPH Small ribosomal subunit protein uS14 OS=Anaplasma phagocytophilum str. ApMUC09	([0.36309, 0.41194, 0.454136, 0.374039, 0.356642, 0.268042, 0.291804, 0.281712, 0.271506, 0.206376, 0.229226, 0.257454, 0.271506, 0.271506, 0.271506, 0.239899, 0.219301, 0.222385, 0.185198, 0.11371, 0.06184, 0.111485, 0.106997, 0.100716, 0.144935, 0.106997, 0.167087, 0.144935, 0.170161, 0.196879, 0.291804, 0.18812, 0.161087, 0.129801, 0.129801, 0.073402, 0.094817, 0.092881, 0.134866, 0.164327, 0.…	[]	0	0	2
183	184	A0A0F3N812|A0A0F3N812_ANAPH Exodeoxyribonuclease 7 small subunit OS=Anaplasma phagocytophilum str. ApMUC09	([0.268042, 0.268042, 0.271506, 0.291804, 0.346032, 0.275179, 0.318242, 0.356642, 0.295083, 0.26085, 0.26085, 0.295083, 0.222385, 0.311707, 0.301917, 0.380708, 0.394753, 0.332115, 0.370445, 0.401658, 0.401658, 0.384043, 0.40511, 0.36309, 0.387226, 0.301917, 0.275179, 0.275179, 0.25031, 0.324872, 0.374039, 0.41194, 0.324872, 0.40511, 0.380708, 0.308712, 0.25031, 0.247041, 0.301917, 0.216401, 0.216…	[68, 69, 71, 72]	0	0	2
185	186	A0A0F3N820|A0A0F3N820_ANAPH ATP-dependent Clp protease proteolytic subunit OS=Anaplasma phagocytophilum str. ApMUC09	([0.132295, 0.167087, 0.209395, 0.236433, 0.308712, 0.339168, 0.311707, 0.222385, 0.271506, 0.194234, 0.134866, 0.17593, 0.170161, 0.170161, 0.161087, 0.137348, 0.200174, 0.278302, 0.257454, 0.15008, 0.076542, 0.046336, 0.050641, 0.048328, 0.06184, 0.028695, 0.032677, 0.047319, 0.100716, 0.069024, 0.098513, 0.170161, 0.106997, 0.060549, 0.067594, 0.092881, 0.098513, 0.049374, 0.030611, 0.028695, …	[]	0	0	2
186	187	A0A0F3N821|A0A0F3N821_ANAPH tRNA uridine(34) hydroxylase OS=Anaplasma phagocytophilum str. ApMUC09	([0.006533, 0.004483, 0.003757, 0.005011, 0.003821, 0.003727, 0.004611, 0.004161, 0.004976, 0.006374, 0.005503, 0.004736, 0.006421, 0.006482, 0.006533, 0.007645, 0.006194, 0.007091, 0.006701, 0.009096, 0.006795, 0.006194, 0.009977, 0.017797, 0.017138, 0.035586, 0.032017, 0.032677, 0.059222, 0.06184, 0.037156, 0.041405, 0.045352, 0.034884, 0.054297, 0.060549, 0.060549, 0.054297, 0.102787, 0.139895…	[]	0	0	2
187	188	A0A0F3N822|A0A0F3N822_ANAPH NADH-quinone oxidoreductase subunit C OS=Anaplasma phagocytophilum str. ApMUC09	([0.167087, 0.200174, 0.106997, 0.142424, 0.194234, 0.122885, 0.076542, 0.100716, 0.127496, 0.161087, 0.125101, 0.102787, 0.058088, 0.100716, 0.096677, 0.179055, 0.164327, 0.092881, 0.083462, 0.109221, 0.0704, 0.041405, 0.023963, 0.048328, 0.038042, 0.035586, 0.064632, 0.06184, 0.059222, 0.060549, 0.06184, 0.055536, 0.048328, 0.090864, 0.051831, 0.050641, 0.050641, 0.054297, 0.100716, 0.161087, 0…	[]	0	0	2
188	189	A0A0F3N849|A0A0F3N849_ANAPH Ribonuclease H OS=Anaplasma phagocytophilum str. ApMUC09	([0.015344, 0.011518, 0.016528, 0.024826, 0.034068, 0.045352, 0.028695, 0.026338, 0.024826, 0.0198, 0.020165, 0.026892, 0.026892, 0.043307, 0.079919, 0.100716, 0.088832, 0.056825, 0.055536, 0.090864, 0.092881, 0.088832, 0.118441, 0.071867, 0.069024, 0.069024, 0.073402, 0.15008, 0.191378, 0.268042, 0.342579, 0.380708, 0.291804, 0.295083, 0.271506, 0.209395, 0.167087, 0.147574, 0.127496, 0.203355, …	[59]	0	0	2
189	190	A0A0F3N864|A0A0F3N864_ANAPH Cysteine--tRNA ligase OS=Anaplasma phagocytophilum str. ApMUC09	([0.026892, 0.041405, 0.030611, 0.016021, 0.024393, 0.042364, 0.027463, 0.040537, 0.051831, 0.051831, 0.038042, 0.035586, 0.035586, 0.035586, 0.036378, 0.027463, 0.017138, 0.034068, 0.041405, 0.055536, 0.046336, 0.028107, 0.030003, 0.026338, 0.043307, 0.03976, 0.019401, 0.032677, 0.032677, 0.026338, 0.033407, 0.055536, 0.067594, 0.045352, 0.05306, 0.051831, 0.0704, 0.074921, 0.044297, 0.018415, 0…	[430, 459]	0	0	2
191	192	A0A0F3N883|A0A0F3N883_ANAPH NADH-quinone oxidoreductase subunit F OS=Anaplasma phagocytophilum str. ApMUC09	([0.301917, 0.335645, 0.370445, 0.387226, 0.436924, 0.454136, 0.517562, 0.418646, 0.349426, 0.339168, 0.332115, 0.332115, 0.324872, 0.31487, 0.301917, 0.295083, 0.301917, 0.281712, 0.271506, 0.275179, 0.271506, 0.342579, 0.36309, 0.281712, 0.203355, 0.161087, 0.102787, 0.083462, 0.139895, 0.21291, 0.232838, 0.182256, 0.137348, 0.15284, 0.173081, 0.106997, 0.10481, 0.106997, 0.173081, 0.268042, 0.…	[6, 92, 93, 183, 184]	0	0	2
194	195	A0A0F3N894|A0A0F3N894_ANAPH Proline--tRNA ligase OS=Anaplasma phagocytophilum str. ApMUC09	([0.10481, 0.139895, 0.196879, 0.144935, 0.182256, 0.216401, 0.264545, 0.21291, 0.173081, 0.200174, 0.196879, 0.239899, 0.239899, 0.321458, 0.236433, 0.236433, 0.26085, 0.349426, 0.318242, 0.291804, 0.200174, 0.200174, 0.203355, 0.200174, 0.275179, 0.239899, 0.239899, 0.225814, 0.206376, 0.18812, 0.191378, 0.147574, 0.090864, 0.10481, 0.06312, 0.109221, 0.064632, 0.088832, 0.058088, 0.041405, 0.0…	[]	0	0	2
195	196	A0A0F3N8A2|A0A0F3N8A2_ANAPH DNA-directed DNA polymerase OS=Anaplasma phagocytophilum str. ApMUC09	([0.067594, 0.094817, 0.142424, 0.079919, 0.102787, 0.066181, 0.044297, 0.069024, 0.085092, 0.081712, 0.054297, 0.0704, 0.040537, 0.049374, 0.088832, 0.100716, 0.100716, 0.078022, 0.10481, 0.059222, 0.035586, 0.040537, 0.044297, 0.040537, 0.058088, 0.074921, 0.100716, 0.111485, 0.078022, 0.045352, 0.060549, 0.118441, 0.118441, 0.167087, 0.155435, 0.096677, 0.085092, 0.125101, 0.15008, 0.116183, 0…	[912, 913, 914, 962, 963, 964]	0	0	2
196	197	A0A0F3N8A3|A0A0F3N8A3_ANAPH Large ribosomal subunit protein uL16 OS=Anaplasma phagocytophilum str. ApMUC09	([0.40511, 0.440853, 0.461924, 0.332115, 0.36309, 0.387226, 0.414856, 0.346032, 0.36309, 0.384043, 0.408655, 0.433034, 0.505461, 0.622677, 0.699094, 0.661982, 0.648219, 0.538167, 0.5017, 0.394753, 0.387226, 0.398279, 0.301917, 0.30533, 0.324872, 0.321458, 0.298791, 0.21291, 0.288399, 0.31487, 0.222385, 0.219301, 0.147574, 0.147574, 0.142424, 0.144935, 0.15008, 0.100716, 0.15284, 0.170161, 0.23643…	[12, 13, 14, 15, 16, 17, 18, 81, 82, 83]	0	0	2
197	198	A0A0F3N8A6|A0A0F3N8A6_ANAPH tRNA N6-adenosine threonylcarbamoyltransferase OS=Anaplasma phagocytophilum str. ApMUC09	([0.102787, 0.071867, 0.118441, 0.182256, 0.225814, 0.209395, 0.155435, 0.147574, 0.094817, 0.06312, 0.083462, 0.120615, 0.122885, 0.102787, 0.17593, 0.18812, 0.161087, 0.132295, 0.225814, 0.225814, 0.15008, 0.086953, 0.125101, 0.120615, 0.06184, 0.069024, 0.090864, 0.137348, 0.134866, 0.134866, 0.209395, 0.196879, 0.120615, 0.074921, 0.092881, 0.092881, 0.076542, 0.125101, 0.122885, 0.120615, 0.…	[]	0	0	2
198	199	A0A0F3N8A8|A0A0F3N8A8_ANAPH DNA replication and repair protein RecF OS=Anaplasma phagocytophilum str. ApMUC09	([0.088832, 0.064632, 0.090864, 0.060549, 0.048328, 0.073402, 0.040537, 0.056825, 0.078022, 0.056825, 0.069024, 0.083462, 0.055536, 0.098513, 0.058088, 0.116183, 0.111485, 0.120615, 0.179055, 0.232838, 0.222385, 0.167087, 0.164327, 0.10481, 0.098513, 0.137348, 0.134866, 0.243554, 0.232838, 0.161087, 0.232838, 0.239899, 0.247041, 0.324872, 0.222385, 0.222385, 0.222385, 0.194234, 0.129801, 0.129801…	[167, 243, 244, 257]	0	0	2
199	200	A0A0F3N8B0|A0A0F3N8B0_ANAPH phenylalanine--tRNA ligase OS=Anaplasma phagocytophilum str. ApMUC09	([0.127496, 0.167087, 0.15284, 0.18812, 0.257454, 0.295083, 0.222385, 0.155435, 0.18812, 0.229226, 0.257454, 0.21291, 0.144935, 0.18812, 0.155435, 0.236433, 0.173081, 0.170161, 0.26085, 0.196879, 0.191378, 0.118441, 0.081712, 0.067594, 0.071867, 0.034068, 0.022306, 0.037156, 0.036378, 0.023963, 0.018106, 0.014586, 0.014783, 0.014783, 0.018415, 0.023087, 0.027463, 0.032017, 0.032677, 0.021816, 0.0…	[]	0	0	2
200	201	A0A0F3N8B7|A0A0F3N8B7_ANAPH NADH-quinone oxidoreductase subunit OS=Anaplasma phagocytophilum str. ApMUC09	([0.006421, 0.009401, 0.013437, 0.017138, 0.029376, 0.050641, 0.031287, 0.042364, 0.049374, 0.033407, 0.017797, 0.027463, 0.013265, 0.013265, 0.011518, 0.011342, 0.007091, 0.007555, 0.006988, 0.006701, 0.004736, 0.004835, 0.003607, 0.002606, 0.001687, 0.001602, 0.001069, 0.001602, 0.001172, 0.001288, 0.001, 0.001159, 0.00055, 0.001048, 0.000708, 0.001267, 0.001271, 0.001318, 0.001249, 0.001249, 0…	[]	0	0	2
201	202	A0A0F3N8C1|A0A0F3N8C1_ANAPH Beta sliding clamp OS=Anaplasma phagocytophilum str. ApMUC09	([0.122885, 0.158265, 0.083462, 0.109221, 0.137348, 0.185198, 0.225814, 0.15008, 0.100716, 0.125101, 0.118441, 0.081712, 0.088832, 0.05306, 0.030003, 0.054297, 0.054297, 0.034884, 0.020522, 0.040537, 0.037156, 0.074921, 0.079919, 0.139895, 0.081712, 0.067594, 0.038042, 0.020522, 0.035586, 0.037156, 0.023534, 0.028695, 0.028695, 0.030611, 0.041405, 0.06312, 0.06312, 0.06312, 0.06312, 0.064632, 0.0…	[315]	0	0	2
202	203	A0A0F3N8E6|A0A0F3N8E6_ANAPH Single-stranded-DNA-specific exonuclease RecJ OS=Anaplasma phagocytophilum str. ApMUC09	([0.11371, 0.050641, 0.0704, 0.111485, 0.137348, 0.064632, 0.083462, 0.05306, 0.069024, 0.096677, 0.06312, 0.054297, 0.043307, 0.038858, 0.031287, 0.017797, 0.025316, 0.014783, 0.013821, 0.020876, 0.020876, 0.023963, 0.025316, 0.026892, 0.025316, 0.015078, 0.030611, 0.032677, 0.028107, 0.017138, 0.009096, 0.016257, 0.024826, 0.018415, 0.018106, 0.016826, 0.016826, 0.012727, 0.024826, 0.026338, 0.…	[173]	0	0	2
203	204	A0A0F3N8F2|A0A0F3N8F2_ANAPH 5'-nucleotidase SurE OS=Anaplasma phagocytophilum str. ApMUC09	([0.111485, 0.046336, 0.046336, 0.071867, 0.094817, 0.085092, 0.118441, 0.090864, 0.06184, 0.078022, 0.094817, 0.067594, 0.042364, 0.064632, 0.11371, 0.147574, 0.071867, 0.066181, 0.0704, 0.040537, 0.023963, 0.026338, 0.05306, 0.051831, 0.060549, 0.047319, 0.066181, 0.066181, 0.066181, 0.111485, 0.109221, 0.085092, 0.144935, 0.209395, 0.206376, 0.122885, 0.15008, 0.185198, 0.185198, 0.11371, 0.19…	[187]	0	0	2
204	205	A0A0F3N8G2|A0A0F3N8G2_ANAPH Dihydrolipoyl dehydrogenase OS=Anaplasma phagocytophilum str. ApMUC09	([0.038858, 0.054297, 0.051831, 0.067594, 0.11371, 0.134866, 0.155435, 0.094817, 0.116183, 0.076542, 0.074921, 0.055536, 0.059222, 0.047319, 0.038042, 0.035586, 0.03976, 0.036378, 0.032017, 0.03976, 0.038858, 0.045352, 0.026338, 0.0198, 0.021816, 0.018415, 0.020165, 0.020522, 0.041405, 0.024826, 0.043307, 0.054297, 0.096677, 0.055536, 0.041405, 0.055536, 0.035586, 0.06184, 0.036378, 0.035586, 0.0…	[]	0	0	2
205	206	A0A0F3N8I1|A0A0F3N8I1_ANAPH cytochrome-c oxidase OS=Anaplasma phagocytophilum str. ApMUC09	([0.050641, 0.06184, 0.074921, 0.120615, 0.060549, 0.094817, 0.049374, 0.021816, 0.013613, 0.016021, 0.011342, 0.009728, 0.008409, 0.005223, 0.003757, 0.003997, 0.003512, 0.002435, 0.002581, 0.002512, 0.0028, 0.002976, 0.00243, 0.001743, 0.001533, 0.002211, 0.002078, 0.002276, 0.003555, 0.005011, 0.003727, 0.00407, 0.003821, 0.00283, 0.004358, 0.004611, 0.004577, 0.005318, 0.007315, 0.006421, 0.0…	[]	0	0	2
206	207	A0A0F3N8I4|A0A0F3N8I4_ANAPH Dihydroorotate dehydrogenase (quinone) OS=Anaplasma phagocytophilum str. ApMUC09	([0.021381, 0.015078, 0.010509, 0.019109, 0.034884, 0.051831, 0.038858, 0.040537, 0.055536, 0.069024, 0.050641, 0.067594, 0.041405, 0.033407, 0.056825, 0.030611, 0.071867, 0.069024, 0.06312, 0.031287, 0.029376, 0.059222, 0.096677, 0.158265, 0.090864, 0.079919, 0.079919, 0.098513, 0.142424, 0.144935, 0.098513, 0.098513, 0.092881, 0.122885, 0.225814, 0.284882, 0.284882, 0.288399, 0.167087, 0.170161…	[94, 177]	0	0	2
207	208	A0A0F3N8I6|A0A0F3N8I6_ANAPH Glutamine synthetase, type I OS=Anaplasma phagocytophilum str. ApMUC09	([0.00515, 0.004976, 0.007495, 0.00962, 0.011903, 0.016826, 0.012727, 0.016528, 0.010672, 0.009187, 0.011518, 0.009096, 0.016021, 0.013437, 0.026892, 0.027463, 0.017447, 0.010509, 0.016528, 0.028107, 0.015078, 0.015344, 0.020522, 0.011669, 0.01204, 0.01204, 0.011518, 0.018106, 0.0198, 0.0198, 0.019109, 0.019109, 0.042364, 0.043307, 0.06184, 0.026892, 0.025762, 0.043307, 0.079919, 0.050641, 0.0405…	[]	0	0	2
208	209	A0A0F3N8K5|A0A0F3N8K5_ANAPH Bcr/CflA family efflux transporter OS=Anaplasma phagocytophilum str. ApMUC09	([0.001687, 0.001318, 0.001211, 0.000906, 0.000983, 0.001434, 0.001202, 0.001687, 0.001408, 0.001408, 0.001906, 0.00155, 0.002366, 0.002138, 0.003298, 0.002606, 0.001602, 0.001335, 0.002035, 0.002606, 0.002606, 0.004388, 0.006374, 0.005799, 0.008409, 0.008804, 0.005683, 0.005503, 0.00515, 0.005734, 0.006078, 0.005932, 0.009294, 0.006245, 0.006894, 0.006619, 0.005734, 0.008804, 0.007555, 0.006894,…	[]	0	0	2
211	212	A0A0F3N8M2|A0A0F3N8M2_ANAPH DNA 3'-5' helicase OS=Anaplasma phagocytophilum str. ApMUC09	([0.098513, 0.132295, 0.173081, 0.10481, 0.058088, 0.037156, 0.050641, 0.0704, 0.042364, 0.055536, 0.058088, 0.040537, 0.06184, 0.050641, 0.049374, 0.044297, 0.023534, 0.022306, 0.036378, 0.058088, 0.044297, 0.060549, 0.034068, 0.022306, 0.038042, 0.040537, 0.0704, 0.069024, 0.071867, 0.069024, 0.069024, 0.046336, 0.044297, 0.05306, 0.078022, 0.083462, 0.147574, 0.236433, 0.15284, 0.164327, 0.096…	[504, 505, 509]	0	0	2
213	214	A0A0F3N8M6|A0A0F3N8M6_ANAPH tyrosine--tRNA ligase OS=Anaplasma phagocytophilum str. ApMUC09	([0.06184, 0.085092, 0.116183, 0.164327, 0.206376, 0.25031, 0.170161, 0.194234, 0.116183, 0.081712, 0.109221, 0.069024, 0.116183, 0.066181, 0.074921, 0.038042, 0.022667, 0.036378, 0.036378, 0.021816, 0.023534, 0.020165, 0.014315, 0.015694, 0.009728, 0.009187, 0.008804, 0.01227, 0.008723, 0.014075, 0.015078, 0.009294, 0.010372, 0.01078, 0.01078, 0.015078, 0.023963, 0.041405, 0.042364, 0.045352, 0.…	[]	0	0	2
214	215	A0A0F3N8M7|A0A0F3N8M7_ANAPH Protein translocase subunit SecY OS=Anaplasma phagocytophilum str. ApMUC09	([0.003864, 0.003109, 0.002482, 0.002336, 0.001906, 0.002688, 0.002336, 0.00292, 0.003804, 0.003341, 0.002761, 0.003671, 0.003512, 0.003804, 0.003671, 0.003804, 0.003963, 0.004247, 0.003997, 0.004315, 0.004431, 0.004976, 0.007495, 0.007422, 0.007315, 0.01078, 0.010221, 0.017447, 0.019401, 0.019401, 0.037156, 0.045352, 0.019401, 0.038858, 0.016528, 0.009294, 0.017138, 0.010372, 0.009483, 0.009728,…	[]	0	0	2
215	216	A0A0F3N8N4|A0A0F3N8N4_ANAPH Small ribosomal subunit protein uS17 OS=Anaplasma phagocytophilum str. ApMUC09	([0.120615, 0.15284, 0.15284, 0.200174, 0.247041, 0.275179, 0.311707, 0.339168, 0.291804, 0.321458, 0.281712, 0.31487, 0.25406, 0.173081, 0.182256, 0.206376, 0.219301, 0.288399, 0.301917, 0.36309, 0.36309, 0.281712, 0.291804, 0.321458, 0.236433, 0.17593, 0.182256, 0.182256, 0.127496, 0.182256, 0.129801, 0.116183, 0.116183, 0.116183, 0.18812, 0.179055, 0.200174, 0.257454, 0.264545, 0.26085, 0.1942…	[]	0	0	2
216	217	A0A0F3N8P0|A0A0F3N8P0_ANAPH Protein translocase subunit SecD OS=Anaplasma phagocytophilum str. ApMUC09	([0.014586, 0.010131, 0.00777, 0.007259, 0.007877, 0.006567, 0.008156, 0.006619, 0.006039, 0.004775, 0.004611, 0.003997, 0.004388, 0.006142, 0.005223, 0.004208, 0.004358, 0.004736, 0.006039, 0.004577, 0.00316, 0.003701, 0.004689, 0.006421, 0.008002, 0.008895, 0.010926, 0.01204, 0.012727, 0.0198, 0.024393, 0.040537, 0.041405, 0.033407, 0.029376, 0.069024, 0.11371, 0.06312, 0.036378, 0.021816, 0.02…	[]	0	0	2
217	218	A0A0F3N8Q2|A0A0F3N8Q2_ANAPH NADP-dependent malic enzyme OS=Anaplasma phagocytophilum str. ApMUC09	([0.408655, 0.291804, 0.359901, 0.216401, 0.257454, 0.288399, 0.31487, 0.335645, 0.359901, 0.41194, 0.42561, 0.461924, 0.394753, 0.349426, 0.380708, 0.298791, 0.308712, 0.318242, 0.295083, 0.374039, 0.271506, 0.222385, 0.311707, 0.30533, 0.414856, 0.42561, 0.339168, 0.335645, 0.25406, 0.222385, 0.120615, 0.120615, 0.147574, 0.206376, 0.17593, 0.219301, 0.232838, 0.232838, 0.161087, 0.100716, 0.07…	[]	0	0	2
218	219	A0A0F3N8R2|A0A0F3N8R2_ANAPH ATP synthase F(0) sector subunit c OS=Anaplasma phagocytophilum str. ApMUC09	([0.004247, 0.005734, 0.004835, 0.003864, 0.004835, 0.004775, 0.004315, 0.004431, 0.005318, 0.00543, 0.004611, 0.005503, 0.003997, 0.003512, 0.004208, 0.003212, 0.003212, 0.004315, 0.004315, 0.004646, 0.003461, 0.004976, 0.004921, 0.004431, 0.005249, 0.00543, 0.006894, 0.01078, 0.016021, 0.017447, 0.026892, 0.066181, 0.0704, 0.06184, 0.085092, 0.118441, 0.096677, 0.134866, 0.066181, 0.100716, 0.1…	[]	0	0	2
221	222	A0A0F3N8T9|A0A0F3N8T9_ANAPH Phosphate transport system permease protein PstA OS=Anaplasma phagocytophilum str. ApMUC09	([0.007495, 0.005799, 0.007422, 0.00515, 0.003821, 0.004835, 0.004388, 0.003757, 0.003014, 0.003671, 0.004431, 0.003431, 0.003821, 0.004315, 0.005872, 0.006194, 0.005872, 0.00515, 0.006619, 0.006374, 0.006374, 0.006142, 0.008895, 0.009015, 0.016826, 0.038042, 0.036378, 0.050641, 0.100716, 0.144935, 0.0704, 0.030611, 0.076542, 0.094817, 0.098513, 0.102787, 0.094817, 0.170161, 0.102787, 0.044297, 0…	[]	0	0	2
222	223	A0A0F3N8V2|A0A0F3N8V2_ANAPH 3-oxoacyl-[acyl-carrier-protein] reductase FabG OS=Anaplasma phagocytophilum str. ApMUC09	([0.03976, 0.020165, 0.033407, 0.045352, 0.044297, 0.060549, 0.074921, 0.096677, 0.056825, 0.069024, 0.085092, 0.090864, 0.051831, 0.041405, 0.073402, 0.129801, 0.0704, 0.058088, 0.043307, 0.078022, 0.094817, 0.125101, 0.209395, 0.139895, 0.096677, 0.0704, 0.054297, 0.056825, 0.056825, 0.118441, 0.078022, 0.074921, 0.096677, 0.111485, 0.137348, 0.111485, 0.06184, 0.06312, 0.086953, 0.109221, 0.04…	[]	0	0	2
223	224	A0A0F3N8V5|A0A0F3N8V5_ANAPH Arginine--tRNA ligase OS=Anaplasma phagocytophilum str. ApMUC09	([0.009294, 0.013821, 0.008895, 0.006533, 0.008525, 0.010672, 0.011669, 0.009483, 0.013265, 0.018787, 0.023534, 0.018106, 0.030003, 0.044297, 0.026338, 0.014783, 0.014783, 0.023963, 0.03976, 0.038858, 0.03976, 0.096677, 0.106997, 0.191378, 0.209395, 0.120615, 0.120615, 0.144935, 0.147574, 0.083462, 0.048328, 0.048328, 0.102787, 0.120615, 0.122885, 0.18812, 0.308712, 0.308712, 0.311707, 0.30533, 0…	[]	0	0	2
224	225	A0A0F3N8W0|A0A0F3N8W0_ANAPH Ubiquinol-cytochrome c reductase iron-sulfur subunit OS=Anaplasma phagocytophilum str. ApMUC09	([0.494003, 0.534167, 0.56648, 0.447574, 0.4292, 0.447574, 0.472492, 0.480142, 0.494003, 0.525368, 0.541878, 0.461924, 0.4292, 0.436924, 0.521092, 0.461924, 0.468512, 0.450668, 0.440853, 0.483068, 0.40511, 0.321458, 0.318242, 0.229226, 0.31487, 0.346032, 0.268042, 0.167087, 0.147574, 0.147574, 0.073402, 0.043307, 0.086953, 0.06184, 0.031287, 0.028695, 0.022667, 0.014315, 0.009865, 0.011342, 0.008…	[1, 2, 9, 10, 14, 106, 107, 109, 115]	0	0	2
226	227	A0A0F3N8W5|A0A0F3N8W5_ANAPH Ribosomal large subunit pseudouridine synthase C OS=Anaplasma phagocytophilum str. ApMUC09	([0.125101, 0.179055, 0.222385, 0.219301, 0.257454, 0.18812, 0.225814, 0.26085, 0.206376, 0.173081, 0.196879, 0.225814, 0.147574, 0.092881, 0.182256, 0.173081, 0.116183, 0.200174, 0.284882, 0.318242, 0.268042, 0.196879, 0.196879, 0.200174, 0.15008, 0.092881, 0.147574, 0.142424, 0.139895, 0.206376, 0.182256, 0.182256, 0.118441, 0.200174, 0.295083, 0.264545, 0.268042, 0.30533, 0.18812, 0.155435, 0.…	[]	0	0	2
227	228	A0A0F3N8X5|A0A0F3N8X5_ANAPH Large ribosomal subunit protein uL23 OS=Anaplasma phagocytophilum str. ApMUC09	([0.060549, 0.045352, 0.029376, 0.043307, 0.06184, 0.083462, 0.067594, 0.055536, 0.056825, 0.042364, 0.055536, 0.064632, 0.066181, 0.064632, 0.122885, 0.191378, 0.127496, 0.15008, 0.161087, 0.144935, 0.125101, 0.109221, 0.109221, 0.167087, 0.137348, 0.144935, 0.142424, 0.191378, 0.25031, 0.203355, 0.281712, 0.281712, 0.247041, 0.173081, 0.173081, 0.144935, 0.088832, 0.081712, 0.096677, 0.132295, …	[]	0	0	2
228	229	A0A0F3N8X7|A0A0F3N8X7_ANAPH GTPase Der OS=Anaplasma phagocytophilum str. ApMUC09	([0.122885, 0.081712, 0.111485, 0.142424, 0.173081, 0.209395, 0.142424, 0.081712, 0.111485, 0.137348, 0.096677, 0.118441, 0.116183, 0.120615, 0.17593, 0.200174, 0.26085, 0.239899, 0.179055, 0.264545, 0.232838, 0.142424, 0.17593, 0.182256, 0.129801, 0.132295, 0.132295, 0.216401, 0.328603, 0.31487, 0.324872, 0.384043, 0.291804, 0.219301, 0.222385, 0.127496, 0.085092, 0.102787, 0.102787, 0.15284, 0.…	[163, 164, 167, 171, 172, 173, 439]	0	0	2
230	231	A0A0F3N900|A0A0F3N900_ANAPH Ribosome maturation factor RimM OS=Anaplasma phagocytophilum str. ApMUC09	([0.020876, 0.017797, 0.012727, 0.009977, 0.01078, 0.011518, 0.015344, 0.019401, 0.017138, 0.022667, 0.028107, 0.020522, 0.013613, 0.020876, 0.012727, 0.011903, 0.011903, 0.011903, 0.018415, 0.028695, 0.051831, 0.064632, 0.092881, 0.155435, 0.15284, 0.15284, 0.155435, 0.096677, 0.098513, 0.167087, 0.100716, 0.10481, 0.179055, 0.239899, 0.243554, 0.352862, 0.356642, 0.264545, 0.374039, 0.30533, 0.…	[]	0	0	2
231	232	A0A0F3N902|A0A0F3N902_ANAPH Acyl carrier protein OS=Anaplasma phagocytophilum str. ApMUC09	([0.414856, 0.440853, 0.359901, 0.268042, 0.301917, 0.236433, 0.173081, 0.185198, 0.134866, 0.167087, 0.200174, 0.243554, 0.257454, 0.222385, 0.209395, 0.21291, 0.158265, 0.182256, 0.173081, 0.232838, 0.26085, 0.247041, 0.173081, 0.203355, 0.271506, 0.281712, 0.247041, 0.335645, 0.268042, 0.36309, 0.349426, 0.257454, 0.25031, 0.147574, 0.11371, 0.116183, 0.118441, 0.118441, 0.10481, 0.102787, 0.0…	[]	0	0	2
233	234	A0A0F3N913|A0A0F3N913_ANAPH Peptidyl-tRNA hydrolase OS=Anaplasma phagocytophilum str. ApMUC09	([0.03976, 0.064632, 0.100716, 0.051831, 0.054297, 0.085092, 0.11371, 0.147574, 0.173081, 0.209395, 0.173081, 0.209395, 0.18812, 0.229226, 0.229226, 0.209395, 0.216401, 0.271506, 0.206376, 0.167087, 0.15008, 0.15008, 0.076542, 0.035586, 0.032677, 0.048328, 0.048328, 0.022667, 0.014075, 0.013821, 0.013265, 0.018787, 0.019401, 0.030611, 0.023087, 0.025762, 0.045352, 0.024393, 0.030003, 0.048328, 0.…	[]	0	0	2
235	236	A0A0F3N918|A0A0F3N918_ANAPH Small ribosomal subunit protein uS19 OS=Anaplasma phagocytophilum str. ApMUC09	([0.359901, 0.335645, 0.40511, 0.447574, 0.377384, 0.298791, 0.342579, 0.271506, 0.264545, 0.301917, 0.339168, 0.308712, 0.229226, 0.18812, 0.191378, 0.268042, 0.275179, 0.271506, 0.243554, 0.164327, 0.209395, 0.194234, 0.236433, 0.142424, 0.142424, 0.191378, 0.281712, 0.264545, 0.339168, 0.308712, 0.21291, 0.134866, 0.200174, 0.288399, 0.209395, 0.158265, 0.144935, 0.083462, 0.083462, 0.042364, …	[85, 86, 91, 92, 93]	0	0	2
236	237	A0A0F3N923|A0A0F3N923_ANAPH thiazole synthase OS=Anaplasma phagocytophilum str. ApMUC09	([0.036378, 0.056825, 0.032677, 0.021816, 0.021816, 0.030003, 0.040537, 0.042364, 0.058088, 0.034884, 0.036378, 0.046336, 0.100716, 0.102787, 0.090864, 0.096677, 0.100716, 0.142424, 0.134866, 0.132295, 0.127496, 0.137348, 0.132295, 0.206376, 0.257454, 0.318242, 0.25406, 0.191378, 0.222385, 0.158265, 0.257454, 0.203355, 0.200174, 0.173081, 0.158265, 0.200174, 0.31487, 0.324872, 0.239899, 0.239899,…	[]	0	0	2
237	238	A0A0F3N939|A0A0F3N939_ANAPH Delta-aminolevulinic acid dehydratase OS=Anaplasma phagocytophilum str. ApMUC09	([0.401658, 0.4292, 0.447574, 0.349426, 0.370445, 0.278302, 0.30533, 0.291804, 0.247041, 0.185198, 0.144935, 0.096677, 0.11371, 0.079919, 0.106997, 0.067594, 0.076542, 0.118441, 0.139895, 0.158265, 0.15008, 0.15008, 0.125101, 0.144935, 0.179055, 0.102787, 0.173081, 0.200174, 0.257454, 0.324872, 0.324872, 0.335645, 0.324872, 0.295083, 0.332115, 0.225814, 0.335645, 0.229226, 0.155435, 0.15284, 0.14…	[163]	0	0	2
238	239	A0A0F3N941|A0A0F3N941_ANAPH Cytochrome b OS=Anaplasma phagocytophilum str. ApMUC09	([0.447574, 0.465241, 0.486429, 0.497853, 0.390993, 0.264545, 0.236433, 0.134866, 0.078022, 0.109221, 0.064632, 0.096677, 0.045352, 0.049374, 0.026892, 0.016021, 0.011903, 0.006988, 0.005249, 0.006039, 0.006039, 0.005503, 0.004835, 0.004976, 0.003607, 0.004689, 0.005011, 0.006142, 0.009187, 0.016021, 0.008804, 0.015344, 0.009015, 0.011342, 0.006894, 0.009483, 0.007495, 0.008624, 0.014586, 0.01625…	[]	0	0	2
239	240	A0A0F3N944|A0A0F3N944_ANAPH Endoribonuclease YbeY OS=Anaplasma phagocytophilum str. ApMUC09	([0.275179, 0.120615, 0.067594, 0.094817, 0.05306, 0.031287, 0.043307, 0.059222, 0.088832, 0.109221, 0.106997, 0.139895, 0.120615, 0.182256, 0.185198, 0.161087, 0.111485, 0.06184, 0.05306, 0.042364, 0.023963, 0.023963, 0.056825, 0.056825, 0.055536, 0.066181, 0.127496, 0.125101, 0.071867, 0.069024, 0.079919, 0.05306, 0.032017, 0.032677, 0.020522, 0.013265, 0.013821, 0.016826, 0.028107, 0.066181, 0…	[]	0	0	2
240	241	A0A0F3N945|A0A0F3N945_ANAPH Large ribosomal subunit protein bL21 OS=Anaplasma phagocytophilum str. ApMUC09	([0.232838, 0.147574, 0.194234, 0.147574, 0.18812, 0.219301, 0.25406, 0.281712, 0.236433, 0.182256, 0.209395, 0.173081, 0.268042, 0.219301, 0.206376, 0.271506, 0.243554, 0.232838, 0.164327, 0.161087, 0.158265, 0.161087, 0.17593, 0.116183, 0.109221, 0.106997, 0.106997, 0.066181, 0.055536, 0.085092, 0.073402, 0.078022, 0.125101, 0.125101, 0.179055, 0.25031, 0.243554, 0.271506, 0.179055, 0.25406, 0.…	[79, 80, 81, 82, 83, 84, 85]	0	0	2
241	242	A0A0F3N947|A0A0F3N947_ANAPH methionine adenosyltransferase OS=Anaplasma phagocytophilum str. ApMUC09	([0.023087, 0.01227, 0.009483, 0.014315, 0.020522, 0.033407, 0.046336, 0.037156, 0.040537, 0.054297, 0.067594, 0.090864, 0.194234, 0.203355, 0.288399, 0.209395, 0.194234, 0.284882, 0.366687, 0.268042, 0.268042, 0.36309, 0.486429, 0.490133, 0.394753, 0.40511, 0.30533, 0.200174, 0.225814, 0.257454, 0.17593, 0.185198, 0.206376, 0.196879, 0.164327, 0.167087, 0.167087, 0.164327, 0.109221, 0.122885, 0.…	[113, 114, 115, 116, 267, 268]	0	0	2
242	243	A0A0F3N948|A0A0F3N948_ANAPH DNA-directed RNA polymerase subunit OS=Anaplasma phagocytophilum str. ApMUC09	([0.058088, 0.085092, 0.042364, 0.022667, 0.013437, 0.010372, 0.013437, 0.017797, 0.013613, 0.020876, 0.026338, 0.035586, 0.019401, 0.0198, 0.030003, 0.016021, 0.016528, 0.026892, 0.021816, 0.021381, 0.019401, 0.023534, 0.019401, 0.0198, 0.040537, 0.092881, 0.088832, 0.05306, 0.028695, 0.051831, 0.042364, 0.046336, 0.022667, 0.026892, 0.017797, 0.012491, 0.021381, 0.044297, 0.025762, 0.026892, 0.…	[462, 463]	0	0	2
243	244	A0A0F3N958|A0A0F3N958_ANAPH Phosphoribosylformylglycinamidine cyclo-ligase OS=Anaplasma phagocytophilum str. ApMUC09	([0.050641, 0.074921, 0.147574, 0.232838, 0.264545, 0.206376, 0.196879, 0.243554, 0.268042, 0.25031, 0.271506, 0.298791, 0.291804, 0.209395, 0.335645, 0.321458, 0.352862, 0.281712, 0.298791, 0.271506, 0.232838, 0.311707, 0.278302, 0.257454, 0.216401, 0.142424, 0.139895, 0.167087, 0.173081, 0.102787, 0.122885, 0.132295, 0.079919, 0.137348, 0.216401, 0.225814, 0.232838, 0.232838, 0.301917, 0.301917…	[]	0	0	2
245	246	A0A0F3N965|A0A0F3N965_ANAPH Chromosomal replication initiator protein DnaA OS=Anaplasma phagocytophilum str. ApMUC09	([0.321458, 0.243554, 0.275179, 0.311707, 0.268042, 0.311707, 0.328603, 0.36309, 0.377384, 0.401658, 0.324872, 0.390993, 0.440853, 0.440853, 0.346032, 0.349426, 0.25406, 0.295083, 0.288399, 0.216401, 0.301917, 0.284882, 0.342579, 0.264545, 0.257454, 0.321458, 0.200174, 0.134866, 0.125101, 0.125101, 0.102787, 0.142424, 0.081712, 0.088832, 0.090864, 0.079919, 0.048328, 0.088832, 0.0704, 0.042364, 0…	[]	0	0	2
246	247	A0A0F3N966|A0A0F3N966_ANAPH Iron-sulfur cluster carrier protein OS=Anaplasma phagocytophilum str. ApMUC09	([0.129801, 0.076542, 0.054297, 0.041405, 0.028107, 0.03976, 0.058088, 0.045352, 0.060549, 0.081712, 0.109221, 0.129801, 0.196879, 0.194234, 0.281712, 0.301917, 0.30533, 0.271506, 0.271506, 0.182256, 0.170161, 0.229226, 0.222385, 0.288399, 0.284882, 0.366687, 0.271506, 0.275179, 0.339168, 0.335645, 0.335645, 0.236433, 0.222385, 0.139895, 0.083462, 0.049374, 0.05306, 0.051831, 0.06312, 0.064632, 0…	[]	0	0	2
247	248	A0A0F3N975|A0A0F3N975_ANAPH Protein-export protein SecB OS=Anaplasma phagocytophilum str. ApMUC09	([0.26085, 0.155435, 0.18812, 0.26085, 0.179055, 0.209395, 0.125101, 0.170161, 0.209395, 0.26085, 0.295083, 0.295083, 0.311707, 0.281712, 0.216401, 0.194234, 0.127496, 0.158265, 0.137348, 0.134866, 0.127496, 0.206376, 0.318242, 0.346032, 0.339168, 0.332115, 0.346032, 0.359901, 0.339168, 0.247041, 0.236433, 0.155435, 0.182256, 0.158265, 0.137348, 0.170161, 0.18812, 0.291804, 0.243554, 0.271506, 0.…	[156, 157]	0	0	2
249	250	A0A0F3N9A7|A0A0F3N9A7_ANAPH Cytidylate kinase OS=Anaplasma phagocytophilum str. ApMUC09	([0.359901, 0.40511, 0.440853, 0.332115, 0.278302, 0.196879, 0.18812, 0.132295, 0.170161, 0.191378, 0.247041, 0.284882, 0.288399, 0.324872, 0.31487, 0.31487, 0.394753, 0.339168, 0.308712, 0.268042, 0.268042, 0.295083, 0.206376, 0.173081, 0.216401, 0.298791, 0.298791, 0.328603, 0.311707, 0.229226, 0.243554, 0.182256, 0.194234, 0.203355, 0.200174, 0.173081, 0.111485, 0.064632, 0.081712, 0.059222, 0…	[]	0	0	2
250	251	A0A0F3N9B9|A0A0F3N9B9_ANAPH Putative sensor histidine kinase NtrY-like OS=Anaplasma phagocytophilum str. ApMUC09	([0.002366, 0.001722, 0.002482, 0.001906, 0.001533, 0.00231, 0.002117, 0.002705, 0.003701, 0.004358, 0.003701, 0.004611, 0.003366, 0.004247, 0.004921, 0.005503, 0.008895, 0.008804, 0.009865, 0.010372, 0.01078, 0.011106, 0.011669, 0.008075, 0.009187, 0.009483, 0.006374, 0.006039, 0.00389, 0.002606, 0.001906, 0.002078, 0.001383, 0.001709, 0.001967, 0.001335, 0.001211, 0.000743, 0.000412, 0.00076, 0…	[]	0	0	2
251	252	A0A0F3N9C2|A0A0F3N9C2_ANAPH Succinate dehydrogenase cytochrome b556 subunit OS=Anaplasma phagocytophilum str. ApMUC09	([0.001649, 0.001211, 0.001623, 0.001267, 0.000893, 0.001408, 0.001808, 0.00155, 0.002117, 0.002435, 0.002057, 0.001597, 0.001499, 0.00231, 0.001597, 0.001597, 0.00155, 0.002078, 0.001499, 0.001709, 0.002529, 0.003405, 0.005318, 0.004736, 0.007177, 0.006795, 0.006482, 0.006482, 0.006619, 0.004646, 0.003727, 0.003727, 0.005503, 0.00515, 0.004315, 0.004483, 0.004646, 0.006374, 0.004483, 0.005011, 0…	[]	0	0	2
252	253	A0A0F3N9C4|A0A0F3N9C4_ANAPH Transcription-repair-coupling factor OS=Anaplasma phagocytophilum str. ApMUC09	([0.301917, 0.173081, 0.161087, 0.236433, 0.291804, 0.206376, 0.257454, 0.291804, 0.278302, 0.21291, 0.155435, 0.18812, 0.200174, 0.15008, 0.088832, 0.094817, 0.10481, 0.100716, 0.191378, 0.25031, 0.247041, 0.243554, 0.222385, 0.196879, 0.109221, 0.066181, 0.067594, 0.064632, 0.06312, 0.083462, 0.132295, 0.232838, 0.155435, 0.158265, 0.167087, 0.17593, 0.122885, 0.111485, 0.106997, 0.05306, 0.053…	[1027, 1132, 1135, 1136, 1137]	0	0	2
253	254	A0A0F3N9D0|A0A0F3N9D0_ANAPH Citrate synthase OS=Anaplasma phagocytophilum str. ApMUC09	([0.185198, 0.222385, 0.257454, 0.170161, 0.203355, 0.142424, 0.206376, 0.170161, 0.125101, 0.147574, 0.170161, 0.206376, 0.275179, 0.25406, 0.271506, 0.328603, 0.324872, 0.342579, 0.332115, 0.321458, 0.332115, 0.332115, 0.257454, 0.182256, 0.264545, 0.275179, 0.366687, 0.346032, 0.342579, 0.335645, 0.349426, 0.264545, 0.268042, 0.284882, 0.284882, 0.173081, 0.120615, 0.164327, 0.229226, 0.18812,…	[227, 228, 229, 230, 231]	0	0	2
254	255	A0A0F3N9D5|A0A0F3N9D5_ANAPH Aconitate hydratase OS=Anaplasma phagocytophilum str. ApMUC09	([0.056825, 0.079919, 0.044297, 0.023534, 0.019109, 0.0198, 0.025762, 0.020876, 0.026892, 0.019401, 0.026338, 0.020165, 0.011903, 0.017138, 0.017447, 0.017447, 0.01078, 0.014075, 0.009096, 0.012727, 0.012727, 0.008895, 0.009015, 0.008895, 0.014783, 0.012727, 0.013016, 0.013265, 0.013265, 0.015694, 0.014075, 0.009728, 0.009728, 0.015078, 0.011342, 0.011518, 0.008002, 0.01204, 0.015694, 0.016257, 0…	[636, 662, 663, 664, 688]	0	0	2
257	258	A0A0F3N9I0|A0A0F3N9I0_ANAPH Signal recognition particle protein OS=Anaplasma phagocytophilum str. ApMUC09	([0.127496, 0.122885, 0.069024, 0.098513, 0.127496, 0.081712, 0.10481, 0.127496, 0.144935, 0.173081, 0.209395, 0.147574, 0.247041, 0.236433, 0.232838, 0.332115, 0.216401, 0.229226, 0.155435, 0.196879, 0.120615, 0.127496, 0.161087, 0.155435, 0.158265, 0.161087, 0.209395, 0.137348, 0.085092, 0.092881, 0.074921, 0.071867, 0.085092, 0.092881, 0.054297, 0.054297, 0.032677, 0.042364, 0.042364, 0.078022…	[389]	0	0	2
259	260	A0A0F3N9J2|A0A0F3N9J2_ANAPH Transcriptional repressor NrdR OS=Anaplasma phagocytophilum str. ApMUC09	([0.200174, 0.25031, 0.194234, 0.232838, 0.284882, 0.311707, 0.342579, 0.370445, 0.387226, 0.408655, 0.42561, 0.461924, 0.4292, 0.525368, 0.4292, 0.545602, 0.671169, 0.661982, 0.671169, 0.59508, 0.490133, 0.494003, 0.418646, 0.398279, 0.408655, 0.394753, 0.401658, 0.281712, 0.281712, 0.284882, 0.200174, 0.206376, 0.203355, 0.155435, 0.100716, 0.090864, 0.086953, 0.098513, 0.055536, 0.044297, 0.04…	[13, 15, 16, 17, 18, 19]	0	0	2
260	261	A0A0F3N9K6|A0A0F3N9K6_ANAPH Glycine--tRNA ligase alpha subunit OS=Anaplasma phagocytophilum str. ApMUC09	([0.164327, 0.209395, 0.142424, 0.067594, 0.10481, 0.144935, 0.102787, 0.129801, 0.098513, 0.120615, 0.092881, 0.083462, 0.074921, 0.155435, 0.096677, 0.100716, 0.155435, 0.222385, 0.15008, 0.142424, 0.185198, 0.170161, 0.170161, 0.167087, 0.268042, 0.275179, 0.232838, 0.31487, 0.311707, 0.30533, 0.324872, 0.342579, 0.318242, 0.324872, 0.298791, 0.366687, 0.374039, 0.370445, 0.308712, 0.332115, 0…	[]	0	0	2
261	262	A0A0F3N9M8|A0A0F3N9M8_ANAPH Large ribosomal subunit protein uL24 OS=Anaplasma phagocytophilum str. ApMUC09	([0.071867, 0.051831, 0.030611, 0.047319, 0.06312, 0.083462, 0.106997, 0.132295, 0.15284, 0.179055, 0.144935, 0.164327, 0.194234, 0.137348, 0.15284, 0.209395, 0.139895, 0.088832, 0.092881, 0.094817, 0.134866, 0.200174, 0.275179, 0.291804, 0.203355, 0.179055, 0.182256, 0.127496, 0.102787, 0.10481, 0.069024, 0.085092, 0.050641, 0.035586, 0.058088, 0.088832, 0.086953, 0.096677, 0.155435, 0.173081, 0…	[]	0	0	2
263	264	A0A0F3N9Q9|A0A0F3N9Q9_ANAPH SsrA-binding protein OS=Anaplasma phagocytophilum str. ApMUC09	([0.239899, 0.10481, 0.158265, 0.098513, 0.137348, 0.083462, 0.055536, 0.071867, 0.094817, 0.066181, 0.085092, 0.086953, 0.083462, 0.081712, 0.079919, 0.056825, 0.030611, 0.026892, 0.026338, 0.026338, 0.026338, 0.026892, 0.058088, 0.029376, 0.051831, 0.051831, 0.098513, 0.161087, 0.11371, 0.109221, 0.142424, 0.137348, 0.167087, 0.144935, 0.158265, 0.161087, 0.164327, 0.25031, 0.25406, 0.25031, 0.…	[136, 137, 147, 148]	0	0	2
267	268	A0A0F3N9U8|A0A0F3N9U8_ANAPH Holo-[acyl-carrier-protein] synthase OS=Anaplasma phagocytophilum str. ApMUC09	([0.006988, 0.010131, 0.015344, 0.023534, 0.016257, 0.024826, 0.025316, 0.018787, 0.014315, 0.015078, 0.019401, 0.015078, 0.023534, 0.044297, 0.045352, 0.03976, 0.042364, 0.073402, 0.073402, 0.0704, 0.05306, 0.079919, 0.083462, 0.081712, 0.086953, 0.086953, 0.045352, 0.060549, 0.102787, 0.102787, 0.129801, 0.073402, 0.132295, 0.139895, 0.139895, 0.083462, 0.132295, 0.132295, 0.096677, 0.096677, 0…	[]	0	0	2
268	269	A0A0F3N9W5|A0A0F3N9W5_ANAPH Cell division protein FtsA OS=Anaplasma phagocytophilum str. ApMUC09	([0.064632, 0.111485, 0.139895, 0.182256, 0.239899, 0.264545, 0.196879, 0.219301, 0.167087, 0.116183, 0.116183, 0.134866, 0.076542, 0.046336, 0.045352, 0.036378, 0.05306, 0.076542, 0.127496, 0.18812, 0.225814, 0.155435, 0.083462, 0.05306, 0.041405, 0.025316, 0.024393, 0.026338, 0.028107, 0.051831, 0.100716, 0.120615, 0.081712, 0.170161, 0.264545, 0.18812, 0.139895, 0.139895, 0.098513, 0.092881, 0…	[]	0	0	2
269	270	A0A0F3N9W7|A0A0F3N9W7_ANAPH Membrane protein insertase YidC OS=Anaplasma phagocytophilum str. ApMUC09	([0.0198, 0.015344, 0.016826, 0.023963, 0.019109, 0.020522, 0.014315, 0.014783, 0.011903, 0.015078, 0.011342, 0.013613, 0.009294, 0.006421, 0.006078, 0.006142, 0.006194, 0.005734, 0.005378, 0.006374, 0.005734, 0.006988, 0.009187, 0.008156, 0.009096, 0.013265, 0.015694, 0.018106, 0.023534, 0.045352, 0.045352, 0.098513, 0.100716, 0.10481, 0.106997, 0.200174, 0.216401, 0.142424, 0.268042, 0.40511, 0…	[]	0	0	2
270	271	A0A0F3N9X2|A0A0F3N9X2_ANAPH Sec-independent protein translocase protein TatA OS=Anaplasma phagocytophilum str. ApMUC09	([0.011669, 0.009015, 0.007495, 0.005992, 0.004899, 0.004483, 0.004388, 0.003997, 0.003431, 0.004161, 0.004513, 0.00515, 0.005011, 0.005011, 0.005683, 0.00515, 0.005799, 0.004921, 0.006142, 0.009096, 0.008804, 0.011518, 0.018415, 0.030003, 0.044297, 0.086953, 0.155435, 0.137348, 0.21291, 0.332115, 0.349426, 0.288399, 0.291804, 0.295083, 0.390993, 0.356642, 0.25406, 0.257454, 0.335645, 0.346032, 0…	[]	0	0	2
272	273	A0A0F3N9Y3|A0A0F3N9Y3_ANAPH enoyl-[acyl-carrier-protein] reductase (NADH) OS=Anaplasma phagocytophilum str. ApMUC09	([0.092881, 0.090864, 0.137348, 0.185198, 0.209395, 0.236433, 0.167087, 0.158265, 0.11371, 0.132295, 0.092881, 0.094817, 0.081712, 0.067594, 0.045352, 0.028695, 0.023534, 0.036378, 0.06184, 0.086953, 0.098513, 0.098513, 0.098513, 0.054297, 0.051831, 0.029376, 0.018787, 0.029376, 0.041405, 0.073402, 0.034884, 0.060549, 0.071867, 0.074921, 0.06184, 0.100716, 0.179055, 0.139895, 0.109221, 0.125101, …	[]	0	0	2
274	275	A0A0F3N9Z6|A0A0F3N9Z6_ANAPH Elongation factor Ts OS=Anaplasma phagocytophilum str. ApMUC09	([0.076542, 0.106997, 0.158265, 0.098513, 0.134866, 0.158265, 0.155435, 0.182256, 0.132295, 0.15284, 0.182256, 0.144935, 0.144935, 0.232838, 0.200174, 0.185198, 0.18812, 0.247041, 0.25406, 0.26085, 0.239899, 0.328603, 0.298791, 0.295083, 0.374039, 0.332115, 0.335645, 0.384043, 0.30533, 0.30533, 0.308712, 0.318242, 0.387226, 0.387226, 0.288399, 0.318242, 0.390993, 0.342579, 0.257454, 0.321458, 0.3…	[]	0	0	2
275	276	A0A0F3N9Z8|A0A0F3N9Z8_ANAPH Small ribosomal subunit protein uS7 OS=Anaplasma phagocytophilum str. ApMUC09	([0.42561, 0.335645, 0.318242, 0.36309, 0.390993, 0.41194, 0.366687, 0.390993, 0.408655, 0.440853, 0.390993, 0.346032, 0.264545, 0.229226, 0.232838, 0.137348, 0.094817, 0.147574, 0.15284, 0.10481, 0.085092, 0.109221, 0.161087, 0.185198, 0.182256, 0.185198, 0.161087, 0.142424, 0.118441, 0.122885, 0.118441, 0.10481, 0.118441, 0.102787, 0.120615, 0.096677, 0.11371, 0.161087, 0.129801, 0.15284, 0.209…	[]	0	0	2
277	278	A0A0F3NA08|A0A0F3NA08_ANAPH Metal-dependent carboxypeptidase OS=Anaplasma phagocytophilum str. ApMUC09	([0.019401, 0.034068, 0.055536, 0.040537, 0.021816, 0.018106, 0.024393, 0.017447, 0.022667, 0.031287, 0.023087, 0.028107, 0.05306, 0.054297, 0.028695, 0.038858, 0.041405, 0.023087, 0.025316, 0.015694, 0.024826, 0.042364, 0.048328, 0.026338, 0.026338, 0.043307, 0.071867, 0.0704, 0.102787, 0.109221, 0.100716, 0.100716, 0.10481, 0.106997, 0.092881, 0.158265, 0.158265, 0.086953, 0.144935, 0.21291, 0.…	[]	0	0	2
279	280	A0A0F3NA37|A0A0F3NA37_ANAPH 3,4-dihydroxy-2-butanone 4-phosphate synthase OS=Anaplasma phagocytophilum str. ApMUC09	([0.147574, 0.18812, 0.118441, 0.17593, 0.239899, 0.18812, 0.15008, 0.179055, 0.216401, 0.209395, 0.203355, 0.257454, 0.257454, 0.359901, 0.278302, 0.15008, 0.111485, 0.083462, 0.06184, 0.096677, 0.182256, 0.200174, 0.222385, 0.30533, 0.308712, 0.298791, 0.384043, 0.447574, 0.461924, 0.366687, 0.339168, 0.342579, 0.243554, 0.21291, 0.232838, 0.295083, 0.335645, 0.390993, 0.509769, 0.63748, 0.5806…	[38, 39, 40, 90]	0	0	2
281	282	A0A0F3NA60|A0A0F3NA60_ANAPH Protein-export membrane protein SecG OS=Anaplasma phagocytophilum str. ApMUC09	([0.102787, 0.170161, 0.206376, 0.132295, 0.164327, 0.194234, 0.11371, 0.139895, 0.164327, 0.155435, 0.185198, 0.158265, 0.229226, 0.225814, 0.295083, 0.342579, 0.332115, 0.219301, 0.229226, 0.194234, 0.170161, 0.170161, 0.185198, 0.185198, 0.268042, 0.185198, 0.158265, 0.225814, 0.225814, 0.15008, 0.191378, 0.155435, 0.15284, 0.096677, 0.129801, 0.139895, 0.11371, 0.106997, 0.116183, 0.071867, 0…	[79, 80, 85, 86, 87]	0	0	2
282	283	A0A0F3NA68|A0A0F3NA68_ANAPH DNA repair protein RecO OS=Anaplasma phagocytophilum str. ApMUC09	([0.109221, 0.088832, 0.120615, 0.185198, 0.109221, 0.132295, 0.167087, 0.196879, 0.229226, 0.247041, 0.185198, 0.15008, 0.139895, 0.17593, 0.088832, 0.086953, 0.090864, 0.098513, 0.118441, 0.179055, 0.158265, 0.090864, 0.129801, 0.10481, 0.066181, 0.069024, 0.071867, 0.038042, 0.03976, 0.038042, 0.038858, 0.066181, 0.118441, 0.118441, 0.098513, 0.191378, 0.116183, 0.111485, 0.111485, 0.118441, 0…	[]	0	0	2
283	284	A0A0F3NA81|A0A0F3NA81_ANAPH NADH-quinone oxidoreductase subunit J OS=Anaplasma phagocytophilum str. ApMUC09	([0.012491, 0.021816, 0.01204, 0.008525, 0.013265, 0.009401, 0.007877, 0.007091, 0.007259, 0.006245, 0.006421, 0.008075, 0.006701, 0.007555, 0.006567, 0.006482, 0.005011, 0.004483, 0.004577, 0.003461, 0.004431, 0.004208, 0.002705, 0.003864, 0.00543, 0.004976, 0.005992, 0.006795, 0.005932, 0.004976, 0.007031, 0.008075, 0.005799, 0.006482, 0.00962, 0.013821, 0.013821, 0.016826, 0.020876, 0.016021, …	[]	0	0	2
285	286	A0A0F3NA97|A0A0F3NA97_ANAPH Transcription termination/antitermination protein NusA OS=Anaplasma phagocytophilum str. ApMUC09	([0.041405, 0.023963, 0.015078, 0.020522, 0.016257, 0.017797, 0.022667, 0.034068, 0.026892, 0.028107, 0.040537, 0.051831, 0.079919, 0.073402, 0.073402, 0.127496, 0.067594, 0.134866, 0.079919, 0.040537, 0.045352, 0.046336, 0.066181, 0.066181, 0.076542, 0.122885, 0.122885, 0.074921, 0.074921, 0.074921, 0.058088, 0.051831, 0.05306, 0.034884, 0.034068, 0.036378, 0.032677, 0.064632, 0.066181, 0.100716…	[202, 365]	0	0	2
286	287	A0A0F3NA99|A0A0F3NA99_ANAPH Acetylglutamate kinase OS=Anaplasma phagocytophilum str. ApMUC09	([0.346032, 0.370445, 0.414856, 0.461924, 0.483068, 0.549308, 0.444081, 0.36309, 0.398279, 0.414856, 0.433034, 0.468512, 0.387226, 0.494003, 0.5017, 0.505461, 0.59917, 0.608892, 0.5017, 0.41194, 0.42561, 0.447574, 0.422041, 0.40511, 0.321458, 0.236433, 0.203355, 0.301917, 0.380708, 0.284882, 0.275179, 0.216401, 0.139895, 0.21291, 0.219301, 0.120615, 0.111485, 0.10481, 0.111485, 0.18812, 0.173081,…	[5, 14, 15, 16, 17, 18]	0	0	2
287	288	A0A0F3NAA4|A0A0F3NAA4_ANAPH Triosephosphate isomerase OS=Anaplasma phagocytophilum str. ApMUC09	([0.137348, 0.102787, 0.127496, 0.155435, 0.182256, 0.25031, 0.232838, 0.194234, 0.21291, 0.229226, 0.17593, 0.094817, 0.094817, 0.051831, 0.030003, 0.041405, 0.043307, 0.10481, 0.085092, 0.081712, 0.038042, 0.034884, 0.035586, 0.025762, 0.022306, 0.023087, 0.012727, 0.014783, 0.017138, 0.018106, 0.018106, 0.029376, 0.059222, 0.086953, 0.086953, 0.116183, 0.147574, 0.134866, 0.067594, 0.049374, 0…	[]	0	0	2
288	289	A0A0F3NAA9|A0A0F3NAA9_ANAPH Orotidine 5'-phosphate decarboxylase OS=Anaplasma phagocytophilum str. ApMUC09	([0.071867, 0.11371, 0.155435, 0.142424, 0.185198, 0.118441, 0.164327, 0.203355, 0.18812, 0.219301, 0.25031, 0.203355, 0.164327, 0.15284, 0.125101, 0.06312, 0.050641, 0.092881, 0.161087, 0.161087, 0.164327, 0.209395, 0.170161, 0.164327, 0.137348, 0.129801, 0.132295, 0.129801, 0.06312, 0.038858, 0.038858, 0.029376, 0.055536, 0.067594, 0.037156, 0.046336, 0.085092, 0.054297, 0.060549, 0.060549, 0.0…	[184, 185, 186, 188, 190, 191, 192]	0	0	2
289	290	A0A0F3NAB3|A0A0F3NAB3_ANAPH nicotinate-nucleotide adenylyltransferase OS=Anaplasma phagocytophilum str. ApMUC09	([0.012727, 0.023963, 0.045352, 0.06184, 0.086953, 0.111485, 0.129801, 0.100716, 0.06184, 0.043307, 0.045352, 0.06312, 0.109221, 0.090864, 0.090864, 0.15008, 0.170161, 0.100716, 0.100716, 0.054297, 0.11371, 0.116183, 0.066181, 0.026892, 0.014783, 0.010372, 0.008156, 0.008624, 0.01078, 0.017797, 0.031287, 0.020876, 0.01227, 0.012491, 0.020165, 0.020165, 0.0198, 0.034884, 0.033407, 0.034884, 0.0348…	[]	0	0	2
290	291	A0A0F3NAB4|A0A0F3NAB4_ANAPH NADH-quinone oxidoreductase subunit N OS=Anaplasma phagocytophilum str. ApMUC09	([0.001335, 0.000906, 0.001597, 0.001499, 0.002155, 0.003177, 0.002512, 0.002117, 0.001709, 0.001305, 0.001572, 0.001936, 0.00225, 0.003512, 0.003804, 0.003804, 0.003555, 0.002555, 0.003757, 0.004388, 0.003212, 0.003246, 0.003478, 0.003461, 0.004577, 0.003864, 0.003478, 0.005086, 0.005734, 0.005683, 0.00777, 0.008276, 0.006894, 0.004775, 0.003405, 0.003821, 0.002976, 0.004161, 0.006619, 0.004611,…	[]	0	0	2
291	292	A0A0F3NAB5|A0A0F3NAB5_ANAPH Pyruvate dehydrogenase E1 component subunit beta OS=Anaplasma phagocytophilum str. ApMUC09	([0.724957, 0.733139, 0.59508, 0.433034, 0.342579, 0.308712, 0.332115, 0.384043, 0.4292, 0.374039, 0.387226, 0.458154, 0.384043, 0.440853, 0.414856, 0.356642, 0.229226, 0.271506, 0.170161, 0.164327, 0.155435, 0.147574, 0.092881, 0.085092, 0.170161, 0.25031, 0.18812, 0.18812, 0.191378, 0.179055, 0.25031, 0.185198, 0.111485, 0.209395, 0.206376, 0.236433, 0.185198, 0.284882, 0.308712, 0.394753, 0.39…	[0, 1, 2]	0	0	2
292	293	A0A0F3NAB8|A0A0F3NAB8_ANAPH Transcription elongation factor GreA OS=Anaplasma phagocytophilum str. ApMUC09	([0.26085, 0.311707, 0.324872, 0.359901, 0.390993, 0.321458, 0.356642, 0.36309, 0.308712, 0.349426, 0.366687, 0.41194, 0.342579, 0.346032, 0.390993, 0.380708, 0.36309, 0.356642, 0.380708, 0.468512, 0.468512, 0.529623, 0.447574, 0.384043, 0.370445, 0.366687, 0.359901, 0.352862, 0.380708, 0.418646, 0.401658, 0.414856, 0.328603, 0.398279, 0.394753, 0.346032, 0.41194, 0.444081, 0.458154, 0.41194, 0.4…	[21, 47, 48, 49, 50, 53, 54]	0	0	2
293	294	A0A0F3NAC2|A0A0F3NAC2_ANAPH NADH-quinone oxidoreductase subunit J OS=Anaplasma phagocytophilum str. ApMUC09	([2.6e-05, 3e-05, 3e-05, 3e-05, 1.7e-05, 3e-05, 4.7e-05, 3.9e-05, 4.7e-05, 4.7e-05, 4.7e-05, 3e-05, 5.6e-05, 5.2e-05, 0.000146, 0.000391, 0.00052, 0.000661, 0.000674, 0.000906, 0.000631, 0.000614, 0.000447, 0.000391, 0.000318, 0.000893, 0.000386, 0.000202, 0.000163, 0.000232, 0.000391, 0.000386, 0.000391, 0.000146, 6.9e-05, 3e-05, 1.7e-05, 2.6e-05, 3.4e-05, 6e-05, 4.7e-05, 6e-05, 4.7e-05, 6e-05, …	[]	0	0	2
294	295	A0A0F3NAC8|A0A0F3NAC8_ANAPH Aspartyl/glutamyl-tRNA(Asn/Gln) amidotransferase subunit B OS=Anaplasma phagocytophilum str. ApMUC09	([0.074921, 0.034884, 0.064632, 0.045352, 0.033407, 0.020876, 0.028107, 0.019401, 0.029376, 0.023963, 0.030611, 0.033407, 0.036378, 0.037156, 0.044297, 0.081712, 0.079919, 0.079919, 0.100716, 0.058088, 0.027463, 0.024826, 0.046336, 0.032677, 0.050641, 0.081712, 0.161087, 0.096677, 0.161087, 0.096677, 0.155435, 0.179055, 0.225814, 0.216401, 0.311707, 0.311707, 0.284882, 0.185198, 0.118441, 0.12749…	[440]	0	0	2
295	296	A0A0F3NAD0|A0A0F3NAD0_ANAPH Glycine--tRNA ligase beta subunit OS=Anaplasma phagocytophilum str. ApMUC09	([0.008804, 0.014586, 0.023087, 0.024826, 0.046336, 0.060549, 0.076542, 0.078022, 0.079919, 0.10481, 0.076542, 0.073402, 0.044297, 0.074921, 0.041405, 0.041405, 0.060549, 0.116183, 0.10481, 0.102787, 0.098513, 0.15284, 0.137348, 0.071867, 0.086953, 0.0704, 0.036378, 0.031287, 0.022667, 0.029376, 0.026892, 0.045352, 0.032677, 0.054297, 0.055536, 0.094817, 0.094817, 0.066181, 0.060549, 0.050641, 0.…	[66, 67, 68, 69, 70, 71, 72, 73, 74]	0	0	2
296	297	A0A0F3NAD9|A0A0F3NAD9_ANAPH Phenylalanine--tRNA ligase alpha subunit OS=Anaplasma phagocytophilum str. ApMUC09	([0.229226, 0.284882, 0.332115, 0.243554, 0.278302, 0.301917, 0.342579, 0.332115, 0.243554, 0.239899, 0.264545, 0.219301, 0.194234, 0.191378, 0.111485, 0.158265, 0.158265, 0.222385, 0.308712, 0.311707, 0.219301, 0.311707, 0.31487, 0.239899, 0.311707, 0.243554, 0.239899, 0.158265, 0.118441, 0.200174, 0.219301, 0.219301, 0.284882, 0.229226, 0.15008, 0.216401, 0.191378, 0.125101, 0.078022, 0.0704, 0…	[161, 162, 163, 164, 165, 166, 189]	0	0	2
297	298	A0A0F3NAF0|A0A0F3NAF0_ANAPH Small ribosomal subunit protein uS4 OS=Anaplasma phagocytophilum str. ApMUC09	([0.118441, 0.15284, 0.209395, 0.264545, 0.18812, 0.216401, 0.170161, 0.219301, 0.167087, 0.100716, 0.120615, 0.158265, 0.209395, 0.25031, 0.31487, 0.401658, 0.268042, 0.275179, 0.275179, 0.377384, 0.384043, 0.328603, 0.359901, 0.370445, 0.356642, 0.447574, 0.461924, 0.529623, 0.476583, 0.51388, 0.661982, 0.549308, 0.541878, 0.553315, 0.454136, 0.450668, 0.42561, 0.4292, 0.408655, 0.414856, 0.411…	[27, 29, 30, 31, 32, 33, 166]	0	0	2
298	299	A0A0F3NAF2|A0A0F3NAF2_ANAPH Small ribosomal subunit protein uS5 OS=Anaplasma phagocytophilum str. ApMUC09	([0.775545, 0.775545, 0.716283, 0.754692, 0.759478, 0.626927, 0.63748, 0.653063, 0.545602, 0.465241, 0.414856, 0.444081, 0.377384, 0.447574, 0.458154, 0.380708, 0.374039, 0.349426, 0.278302, 0.206376, 0.21291, 0.196879, 0.194234, 0.229226, 0.222385, 0.127496, 0.194234, 0.109221, 0.106997, 0.116183, 0.11371, 0.11371, 0.078022, 0.076542, 0.071867, 0.069024, 0.106997, 0.109221, 0.10481, 0.155435, 0.…	[0, 1, 2, 3, 4, 5, 6, 7, 8]	0	0	2
299	300	A0A0F3NAF7|A0A0F3NAF7_ANAPH Glutaredoxin OS=Anaplasma phagocytophilum str. ApMUC09	([0.288399, 0.346032, 0.229226, 0.288399, 0.332115, 0.374039, 0.408655, 0.349426, 0.298791, 0.232838, 0.179055, 0.182256, 0.167087, 0.155435, 0.15008, 0.194234, 0.264545, 0.222385, 0.25406, 0.349426, 0.284882, 0.281712, 0.167087, 0.25406, 0.239899, 0.167087, 0.109221, 0.085092, 0.125101, 0.125101, 0.125101, 0.137348, 0.164327, 0.106997, 0.109221, 0.069024, 0.0704, 0.033407, 0.03976, 0.035586, 0.0…	[]	0	0	2
300	301	A0A0F3NAH3|A0A0F3NAH3_ANAPH Pyruvate dehydrogenase E1 component subunit alpha OS=Anaplasma phagocytophilum str. ApMUC09	([0.036378, 0.022306, 0.033407, 0.051831, 0.031287, 0.022667, 0.031287, 0.022306, 0.030611, 0.040537, 0.055536, 0.074921, 0.092881, 0.167087, 0.206376, 0.206376, 0.142424, 0.219301, 0.222385, 0.229226, 0.191378, 0.191378, 0.284882, 0.281712, 0.278302, 0.278302, 0.324872, 0.321458, 0.418646, 0.414856, 0.418646, 0.321458, 0.311707, 0.321458, 0.332115, 0.384043, 0.31487, 0.318242, 0.324872, 0.25406,…	[297, 299, 300, 301, 302, 303, 304, 305]	0	0	2
301	302	A0A0F3NAI2|A0A0F3NAI2_ANAPH DNA-directed RNA polymerase OS=Anaplasma phagocytophilum str. ApMUC09	([0.086953, 0.045352, 0.073402, 0.098513, 0.134866, 0.17593, 0.11371, 0.085092, 0.106997, 0.083462, 0.059222, 0.074921, 0.076542, 0.079919, 0.049374, 0.054297, 0.030003, 0.027463, 0.026338, 0.048328, 0.051831, 0.081712, 0.094817, 0.059222, 0.06184, 0.06184, 0.032677, 0.06184, 0.096677, 0.056825, 0.088832, 0.158265, 0.158265, 0.158265, 0.17593, 0.239899, 0.324872, 0.346032, 0.349426, 0.352862, 0.2…	[117, 149]	0	0	2
302	303	A0A0F3NAI6|A0A0F3NAI6_ANAPH Large ribosomal subunit protein uL18 OS=Anaplasma phagocytophilum str. ApMUC09	([0.086953, 0.125101, 0.164327, 0.203355, 0.239899, 0.179055, 0.209395, 0.139895, 0.170161, 0.118441, 0.139895, 0.161087, 0.096677, 0.155435, 0.268042, 0.170161, 0.26085, 0.164327, 0.158265, 0.132295, 0.060549, 0.060549, 0.058088, 0.064632, 0.06312, 0.067594, 0.047319, 0.026892, 0.038858, 0.03976, 0.040537, 0.022306, 0.022667, 0.040537, 0.042364, 0.034068, 0.064632, 0.064632, 0.120615, 0.078022, …	[]	0	0	2
303	304	A0A0F3NAI8|A0A0F3NAI8_ANAPH tRNA uridine 5-carboxymethylaminomethyl modification enzyme MnmG OS=Anaplasma phagocytophilum str. ApMUC09	([0.318242, 0.342579, 0.25406, 0.288399, 0.321458, 0.219301, 0.281712, 0.324872, 0.349426, 0.36309, 0.380708, 0.414856, 0.454136, 0.349426, 0.25406, 0.26085, 0.370445, 0.374039, 0.390993, 0.468512, 0.374039, 0.374039, 0.387226, 0.476583, 0.476583, 0.41194, 0.4292, 0.433034, 0.4292, 0.42561, 0.349426, 0.349426, 0.356642, 0.346032, 0.342579, 0.468512, 0.461924, 0.461924, 0.366687, 0.356642, 0.27830…	[]	0	0	2
305	306	A0A0F3NAJ3|A0A0F3NAJ3_ANAPH tRNA (guanine-N(1)-)-methyltransferase OS=Anaplasma phagocytophilum str. ApMUC09	([0.17593, 0.216401, 0.25406, 0.239899, 0.167087, 0.194234, 0.222385, 0.25031, 0.18812, 0.127496, 0.155435, 0.120615, 0.216401, 0.134866, 0.0704, 0.060549, 0.056825, 0.056825, 0.069024, 0.034884, 0.026338, 0.048328, 0.051831, 0.050641, 0.060549, 0.106997, 0.11371, 0.074921, 0.079919, 0.134866, 0.222385, 0.25031, 0.239899, 0.225814, 0.288399, 0.398279, 0.422041, 0.517562, 0.468512, 0.41194, 0.4369…	[37, 160, 161]	0	0	2
306	307	A0A0F3NAL6|A0A0F3NAL6_ANAPH serine-type D-Ala-D-Ala carboxypeptidase OS=Anaplasma phagocytophilum str. ApMUC09	([0.020522, 0.041405, 0.066181, 0.100716, 0.074921, 0.106997, 0.106997, 0.161087, 0.191378, 0.25031, 0.278302, 0.281712, 0.387226, 0.324872, 0.41194, 0.408655, 0.332115, 0.301917, 0.301917, 0.311707, 0.298791, 0.318242, 0.239899, 0.161087, 0.15008, 0.216401, 0.139895, 0.164327, 0.116183, 0.111485, 0.098513, 0.054297, 0.064632, 0.038858, 0.055536, 0.060549, 0.067594, 0.064632, 0.081712, 0.05306, 0…	[]	0	0	2
308	309	A0A0F3NAM9|A0A0F3NAM9_ANAPH 3-oxoacyl-[acyl-carrier-protein] reductase OS=Anaplasma phagocytophilum str. ApMUC09	([0.023534, 0.037156, 0.051831, 0.05306, 0.071867, 0.090864, 0.109221, 0.0704, 0.085092, 0.083462, 0.081712, 0.055536, 0.102787, 0.056825, 0.079919, 0.043307, 0.044297, 0.045352, 0.037156, 0.069024, 0.092881, 0.137348, 0.083462, 0.044297, 0.032017, 0.031287, 0.030611, 0.032017, 0.060549, 0.034884, 0.049374, 0.048328, 0.049374, 0.05306, 0.100716, 0.081712, 0.111485, 0.092881, 0.074921, 0.049374, 0…	[]	0	0	2
309	310	A0A0F3NAN7|A0A0F3NAN7_ANAPH Small ribosomal subunit protein uS10 OS=Anaplasma phagocytophilum str. ApMUC09	([0.037156, 0.040537, 0.020165, 0.030611, 0.050641, 0.069024, 0.045352, 0.031287, 0.043307, 0.060549, 0.074921, 0.074921, 0.122885, 0.129801, 0.0704, 0.043307, 0.045352, 0.051831, 0.076542, 0.076542, 0.139895, 0.132295, 0.155435, 0.229226, 0.232838, 0.15284, 0.167087, 0.247041, 0.366687, 0.268042, 0.155435, 0.083462, 0.122885, 0.122885, 0.118441, 0.196879, 0.232838, 0.324872, 0.284882, 0.222385, …	[52, 60, 61, 62]	0	0	2
310	311	A0A0F3NAN8|A0A0F3NAN8_ANAPH Outer membrane protein assembly factor BamD OS=Anaplasma phagocytophilum str. ApMUC09	([0.002336, 0.002623, 0.002512, 0.00225, 0.002482, 0.00243, 0.001855, 0.002482, 0.003109, 0.003757, 0.003555, 0.004208, 0.003701, 0.005086, 0.00543, 0.004775, 0.004736, 0.007315, 0.013265, 0.019109, 0.032017, 0.045352, 0.060549, 0.094817, 0.096677, 0.0704, 0.127496, 0.243554, 0.200174, 0.203355, 0.139895, 0.127496, 0.058088, 0.090864, 0.079919, 0.064632, 0.083462, 0.074921, 0.066181, 0.06184, 0.0…	[]	0	0	2
314	315	A0A0F3NAQ3|A0A0F3NAQ3_ANAPH Phosphoribosylaminoimidazole-succinocarboxamide synthase OS=Anaplasma phagocytophilum str. ApMUC09	([0.366687, 0.401658, 0.384043, 0.414856, 0.31487, 0.229226, 0.170161, 0.203355, 0.247041, 0.301917, 0.332115, 0.377384, 0.377384, 0.366687, 0.328603, 0.25406, 0.179055, 0.25031, 0.339168, 0.321458, 0.308712, 0.318242, 0.324872, 0.271506, 0.278302, 0.335645, 0.31487, 0.408655, 0.374039, 0.370445, 0.342579, 0.328603, 0.311707, 0.31487, 0.219301, 0.26085, 0.324872, 0.394753, 0.384043, 0.342579, 0.3…	[]	0	0	2
315	316	A0A0F3NAR7|A0A0F3NAR7_ANAPH Large ribosomal subunit protein uL14 OS=Anaplasma phagocytophilum str. ApMUC09	([0.328603, 0.380708, 0.288399, 0.31487, 0.352862, 0.284882, 0.200174, 0.155435, 0.120615, 0.144935, 0.137348, 0.167087, 0.182256, 0.144935, 0.194234, 0.196879, 0.200174, 0.200174, 0.206376, 0.142424, 0.15008, 0.182256, 0.173081, 0.243554, 0.179055, 0.106997, 0.158265, 0.209395, 0.209395, 0.191378, 0.132295, 0.167087, 0.111485, 0.167087, 0.196879, 0.257454, 0.144935, 0.15008, 0.161087, 0.092881, …	[]	0	0	2
316	317	A0A0F3NAR9|A0A0F3NAR9_ANAPH Magnesium transporter MgtE OS=Anaplasma phagocytophilum str. ApMUC09	([0.049374, 0.085092, 0.085092, 0.044297, 0.073402, 0.11371, 0.161087, 0.179055, 0.17593, 0.200174, 0.236433, 0.170161, 0.247041, 0.25406, 0.167087, 0.109221, 0.111485, 0.122885, 0.0704, 0.147574, 0.225814, 0.25031, 0.243554, 0.191378, 0.26085, 0.243554, 0.125101, 0.067594, 0.040537, 0.05306, 0.05306, 0.051831, 0.051831, 0.060549, 0.055536, 0.100716, 0.158265, 0.15008, 0.081712, 0.074921, 0.06759…	[]	0	0	2
317	318	A0A0F3NAS1|A0A0F3NAS1_ANAPH Succinate dehydrogenase hydrophobic membrane anchor subunit OS=Anaplasma phagocytophilum str. ApMUC09	([0.003864, 0.002327, 0.001709, 0.001533, 0.00225, 0.002366, 0.001872, 0.00155, 0.001434, 0.001786, 0.002435, 0.001722, 0.001417, 0.001722, 0.00243, 0.002276, 0.001808, 0.00283, 0.001692, 0.002482, 0.002211, 0.003341, 0.003701, 0.005249, 0.007031, 0.00515, 0.004247, 0.006245, 0.00777, 0.007177, 0.004483, 0.003109, 0.00407, 0.005249, 0.004388, 0.002688, 0.002688, 0.003821, 0.003701, 0.003924, 0.00…	[]	0	0	2
318	319	A0A0F3NAS8|A0A0F3NAS8_ANAPH Large ribosomal subunit protein bL17 OS=Anaplasma phagocytophilum str. ApMUC09	([0.30533, 0.366687, 0.444081, 0.472492, 0.444081, 0.480142, 0.51388, 0.483068, 0.461924, 0.444081, 0.422041, 0.422041, 0.42561, 0.335645, 0.311707, 0.311707, 0.308712, 0.321458, 0.25031, 0.243554, 0.346032, 0.352862, 0.349426, 0.236433, 0.179055, 0.21291, 0.206376, 0.132295, 0.182256, 0.216401, 0.216401, 0.257454, 0.291804, 0.200174, 0.288399, 0.31487, 0.31487, 0.25406, 0.335645, 0.387226, 0.308…	[6]	0	0	2
319	320	A0A0F3NAT5|A0A0F3NAT5_ANAPH DNA mismatch repair protein MutS OS=Anaplasma phagocytophilum str. ApMUC09	([0.377384, 0.40511, 0.433034, 0.339168, 0.36309, 0.346032, 0.271506, 0.291804, 0.328603, 0.349426, 0.295083, 0.328603, 0.346032, 0.25406, 0.170161, 0.111485, 0.066181, 0.067594, 0.064632, 0.033407, 0.048328, 0.083462, 0.042364, 0.026338, 0.046336, 0.028695, 0.019109, 0.016528, 0.018106, 0.017797, 0.014586, 0.016021, 0.010672, 0.009015, 0.01227, 0.017797, 0.028107, 0.026892, 0.045352, 0.026892, 0…	[]	0	0	2
320	321	A0A0F3NAT7|A0A0F3NAT7_ANAPH 2-amino-4-hydroxy-6-hydroxymethyldihydropteridine pyrophosphokinase OS=Anaplasma phagocytophilum str. ApMUC09	([0.005734, 0.00407, 0.003555, 0.004736, 0.004921, 0.004689, 0.006039, 0.007645, 0.006567, 0.005623, 0.006894, 0.009015, 0.014586, 0.014783, 0.017797, 0.027463, 0.019401, 0.024393, 0.028107, 0.033407, 0.026338, 0.016021, 0.032017, 0.056825, 0.060549, 0.043307, 0.0704, 0.074921, 0.069024, 0.092881, 0.167087, 0.132295, 0.064632, 0.060549, 0.067594, 0.056825, 0.038858, 0.054297, 0.047319, 0.041405, …	[]	0	0	2
[truncated: 997 more rows]

## Sheet: dat1
	num	OS	iupred	res	startend	dl	length
[truncated: 1,614 more rows]

## Sheet: dat2
	num	OS	kappa	omega	Fdp	f+	f-	Fexp	delta	mw	phosites
0	1	A0A0F3NA29|A0A0F3NA29_ANAPH Ubiquinone/menaquinone biosynthesis C-methyltransferase UbiE OS=Anaplasma phagocytophilum str. ApMUC09	0.198359	0.214375	0.571429	0.112554	0.0995671	0.242424	0.0397395	25672.3	[3, 12, 13, 16, 18, 26, 39, 45, 47, 55, 70, 72, 88, 95, 102, 115, 116, 117, 136, 151, 157, 161, 163, 166, 167, 185, 186, 187, 191, 197, 202, 203, 214, 224, 226, 227]
[truncated: 1,613 more rows]
