# Supplementary material for: Biomolecular condensates as stress sensors and modulators of bacterial signaling
Source: PLoS Pathog. 2024 Aug 15;20(8):e1012413. doi: 10.1371/journal.ppat.1012413 (PMC11326607; doi:10.1371/journal.ppat.1012413)
Supplement: S1 Files — They can also be downloaded from a Github repository (https://github.com/saurabhLabNYU/BacterialIDPAnalysis). (ZIP) [file ppat.1012413.s003.zip › DataAnalysis/Analyzed proteomes/Caulobacter_UP000001364_2024_05_05.fasta.xlsx]

## Sheet: IDP>30
	num	OS	iupred	res	startend	dl	length
413	414	A0A0H3C5T8|A0A0H3C5T8_CAUVN Translation initiation factor IF-2 OS=Caulobacter vibrioides (strain NA1000 / CB15N)	([0.976962, 0.975609, 0.975134, 0.975134, 0.980739, 0.977651, 0.976962, 0.960642, 0.957673, 0.968436, 0.968436, 0.97245, 0.97245, 0.971072, 0.954657, 0.951925, 0.941505, 0.938133, 0.912647, 0.879233, 0.849326, 0.859585, 0.856457, 0.784345, 0.779859, 0.775545, 0.788093, 0.784345, 0.84206, 0.84206, 0.81615, 0.76285, 0.694846, 0.626927, 0.632174, 0.703578, 0.699094, 0.720929, 0.724957, 0.779859, 0.8…	[0, 1, 2, 3, 4, 5, 6, 7, 8, 9, 10, 11, 12, 13, 14, 15, 16, 17, 18, 19, 20, 21, 22, 23, 24, 25, 26, 27, 28, 29, 30, 31, 32, 33, 34, 35, 36, 37, 38, 39, 40, 41, 42, 43, 44, 45, 46, 47, 48, 49, 50, 51, 52, 53, 54, 55, 56, 57, 58, 59, 60, 61, 62, 63, 64, 65, 66, 67, 68, 69, 70, 71, 72, 73, 74, 75, 76, 77, 78, 79, 80, 81, 82, 83, 84, 85, 86, 87, 88, 89, 90, 91, 92, 93, 94, 95, 96, 97, 98, 99, 100, 101…	(419, 0, 419)	419	2
1655	1656	A0A0H3C6N5|A0A0H3C6N5_CAUVN DUF4167 domain-containing protein OS=Caulobacter vibrioides (strain NA1000 / CB15N)	([0.608892, 0.626927, 0.657645, 0.703578, 0.741537, 0.750527, 0.759478, 0.767246, 0.791621, 0.798249, 0.801317, 0.83125, 0.856457, 0.859585, 0.93079, 0.936162, 0.945666, 0.951925, 0.957673, 0.956248, 0.941505, 0.891961, 0.905695, 0.905695, 0.905695, 0.89662, 0.91684, 0.922952, 0.922952, 0.882776, 0.876521, 0.827927, 0.827927, 0.798249, 0.767246, 0.728858, 0.728858, 0.716283, 0.680603, 0.575842, 0…	[0, 1, 2, 3, 4, 5, 6, 7, 8, 9, 10, 11, 12, 13, 14, 15, 16, 17, 18, 19, 20, 21, 22, 23, 24, 25, 26, 27, 28, 29, 30, 31, 32, 33, 34, 35, 36, 37, 38, 39, 40, 41, 42, 43, 44, 45, 46, 47, 48, 50, 51, 52, 53, 54, 55, 56, 57, 58, 59, 60, 61, 62, 63, 64, 65, 66, 67, 68, 69, 70, 71, 78, 79, 80, 81, 82, 83, 84, 85, 86, 87, 88, 89, 90, 91, 92, 93, 94, 95, 96, 97, 98, 100, 101, 102, 103, 104, 105, 106, 107, …	(269, 92, 361)	269	2
3241	3242	A0A0H3CCB5|A0A0H3CCB5_CAUVN Holdfast synthesis protein HfsA OS=Caulobacter vibrioides (strain NA1000 / CB15N)	([0.15284, 0.225814, 0.264545, 0.342579, 0.41194, 0.476583, 0.433034, 0.41194, 0.433034, 0.450668, 0.468512, 0.529623, 0.534167, 0.480142, 0.480142, 0.480142, 0.59917, 0.585406, 0.545602, 0.680603, 0.63748, 0.661982, 0.494003, 0.401658, 0.380708, 0.26085, 0.15284, 0.116183, 0.142424, 0.155435, 0.155435, 0.083462, 0.047319, 0.036378, 0.026338, 0.020522, 0.017138, 0.010221, 0.011903, 0.010221, 0.00…	[11, 12, 16, 17, 18, 19, 20, 21, 92, 93, 94, 95, 239, 240, 241, 242, 243, 244, 245, 254, 255, 257, 258, 259, 260, 261, 262, 263, 264, 265, 266, 267, 268, 269, 270, 271, 272, 273, 274, 275, 276, 277, 278, 279, 280, 281, 282, 283, 284, 285, 286, 287, 288, 289, 290, 291, 292, 293, 294, 295, 296, 297, 298, 299, 300, 301, 302, 303, 304, 305, 306, 307, 308, 309, 310, 311, 312, 313, 314, 315, 316, 317, …	(254, 21, 275)	254	2
2098	2099	A0A0H3C896|A0A0H3C896_CAUVN DEAD-box RNA helicase-like protein OS=Caulobacter vibrioides (strain NA1000 / CB15N)	([0.461924, 0.494003, 0.458154, 0.356642, 0.339168, 0.321458, 0.36309, 0.384043, 0.295083, 0.284882, 0.332115, 0.408655, 0.380708, 0.538167, 0.42561, 0.476583, 0.440853, 0.398279, 0.295083, 0.247041, 0.298791, 0.236433, 0.25406, 0.25406, 0.301917, 0.352862, 0.390993, 0.394753, 0.31487, 0.335645, 0.30533, 0.281712, 0.21291, 0.219301, 0.194234, 0.26085, 0.247041, 0.278302, 0.311707, 0.390993, 0.405…	[13, 206, 330, 332, 333, 370, 371, 372, 373, 374, 375, 376, 377, 378, 379, 380, 381, 382, 384, 385, 386, 387, 388, 389, 390, 401, 402, 403, 428, 429, 430, 431, 432, 433, 434, 435, 436, 437, 438, 439, 440, 441, 442, 443, 444, 445, 446, 447, 448, 449, 450, 451, 452, 453, 454, 455, 456, 457, 458, 459, 460, 461, 462, 463, 464, 465, 466, 467, 468, 469, 470, 471, 472, 475, 476, 520, 521, 522, 523, 524,…	(220, 75, 295)	220	2
147	148	A0A0H3CAR6|A0A0H3CAR6_CAUVN Ribonuclease E OS=Caulobacter vibrioides (strain NA1000 / CB15N)	([0.26085, 0.26085, 0.328603, 0.384043, 0.418646, 0.4292, 0.380708, 0.339168, 0.30533, 0.271506, 0.30533, 0.342579, 0.349426, 0.349426, 0.30533, 0.356642, 0.447574, 0.4292, 0.433034, 0.36309, 0.40511, 0.408655, 0.450668, 0.440853, 0.408655, 0.390993, 0.418646, 0.408655, 0.450668, 0.509769, 0.59508, 0.497853, 0.4292, 0.359901, 0.349426, 0.390993, 0.321458, 0.308712, 0.387226, 0.321458, 0.4292, 0.4…	[29, 30, 88, 89, 90, 91, 92, 93, 94, 95, 96, 97, 98, 99, 100, 101, 102, 103, 104, 105, 106, 107, 108, 109, 110, 111, 112, 113, 114, 115, 116, 117, 118, 119, 120, 121, 122, 123, 124, 125, 126, 127, 128, 129, 130, 131, 132, 133, 196, 197, 369, 371, 464, 465, 536, 537, 538, 539, 540, 541, 542, 543, 544, 545, 546, 547, 548, 549, 550, 551, 552, 553, 554, 555, 556, 557, 558, 559, 560, 561, 562, 563, 56…	(204, 209, 413)	204	2
2326	2327	A0A0H3C927|A0A0H3C927_CAUVN Stalk-specific protein X OS=Caulobacter vibrioides (strain NA1000 / CB15N)	([0.25031, 0.26085, 0.31487, 0.321458, 0.328603, 0.332115, 0.370445, 0.339168, 0.30533, 0.311707, 0.284882, 0.288399, 0.377384, 0.295083, 0.288399, 0.257454, 0.335645, 0.346032, 0.433034, 0.40511, 0.40511, 0.465241, 0.465241, 0.486429, 0.545602, 0.608892, 0.632174, 0.657645, 0.741537, 0.827927, 0.852992, 0.89662, 0.908098, 0.905695, 0.962114, 0.970265, 0.978316, 0.96342, 0.94331, 0.93079, 0.94566…	[24, 25, 26, 27, 28, 29, 30, 31, 32, 33, 34, 35, 36, 37, 38, 39, 40, 41, 42, 43, 44, 45, 46, 47, 48, 49, 50, 51, 52, 53, 54, 55, 56, 57, 58, 59, 60, 61, 62, 63, 64, 65, 66, 67, 68, 69, 70, 71, 72, 73, 74, 75, 76, 77, 78, 79, 80, 81, 82, 83, 84, 85, 86, 87, 88, 89, 90, 91, 92, 93, 94, 95, 96, 97, 98, 99, 100, 101, 102, 103, 104, 105, 106, 107, 108, 109, 110, 111, 112, 113, 114, 115, 116, 117, 118,…	(203, 263, 466)	203	2
2817	2818	A0A0H3CAU5|A0A0H3CAU5_CAUVN ABC transporter ATP-binding protein OS=Caulobacter vibrioides (strain NA1000 / CB15N)	([0.908098, 0.910643, 0.834292, 0.88723, 0.891961, 0.83125, 0.876521, 0.856457, 0.862302, 0.868118, 0.849326, 0.81615, 0.859585, 0.89662, 0.885302, 0.83125, 0.775545, 0.728858, 0.703578, 0.73685, 0.608892, 0.534167, 0.538167, 0.632174, 0.553315, 0.483068, 0.517562, 0.483068, 0.505461, 0.509769, 0.480142, 0.521092, 0.517562, 0.468512, 0.490133, 0.408655, 0.41194, 0.468512, 0.549308, 0.505461, 0.55…	[0, 1, 2, 3, 4, 5, 6, 7, 8, 9, 10, 11, 12, 13, 14, 15, 16, 17, 18, 19, 20, 21, 22, 23, 24, 26, 28, 29, 31, 32, 38, 39, 40, 41, 42, 43, 44, 45, 46, 47, 48, 49, 50, 51, 52, 53, 54, 55, 56, 57, 58, 59, 60, 61, 62, 63, 64, 65, 66, 67, 68, 69, 70, 71, 72, 73, 74, 75, 76, 77, 78, 79, 80, 81, 82, 83, 84, 85, 86, 87, 88, 89, 90, 91, 92, 93, 94, 95, 96, 97, 98, 99, 100, 101, 102, 103, 104, 105, 106, 107, …	(200, 167, 367)	200	2
2522	2523	A0A0H3C9T6|A0A0H3C9T6_CAUVN Nickel/cobalt transporter regulator OS=Caulobacter vibrioides (strain NA1000 / CB15N)	([0.505461, 0.553315, 0.494003, 0.450668, 0.486429, 0.521092, 0.534167, 0.545602, 0.557691, 0.58069, 0.59014, 0.59917, 0.59917, 0.59508, 0.671169, 0.724957, 0.675549, 0.618285, 0.622677, 0.661982, 0.699094, 0.779859, 0.76285, 0.834292, 0.874069, 0.874069, 0.885302, 0.885302, 0.899122, 0.908098, 0.910643, 0.939629, 0.939629, 0.947281, 0.957673, 0.954657, 0.960642, 0.975134, 0.980739, 0.983636, 0.9…	[0, 1, 5, 6, 7, 8, 9, 10, 11, 12, 13, 14, 15, 16, 17, 18, 19, 20, 21, 22, 23, 24, 25, 26, 27, 28, 29, 30, 31, 32, 33, 34, 35, 36, 37, 38, 39, 40, 41, 42, 43, 44, 45, 46, 47, 48, 49, 50, 51, 52, 53, 54, 55, 56, 57, 58, 59, 60, 61, 62, 63, 64, 65, 66, 67, 68, 69, 70, 71, 72, 73, 74, 75, 76, 77, 78, 79, 80, 81, 82, 83, 84, 85, 86, 87, 88, 89, 90, 91, 92, 93, 94, 95, 96, 97, 98, 99, 100, 101, 102, 10…	(198, 2, 200)	198	2
3491	3492	A0A0H3CDE1|A0A0H3CDE1_CAUVN Esterase lipase family protein FzeB OS=Caulobacter vibrioides (strain NA1000 / CB15N)	([0.028695, 0.045352, 0.034068, 0.036378, 0.051831, 0.079919, 0.06312, 0.043307, 0.056825, 0.088832, 0.073402, 0.078022, 0.109221, 0.100716, 0.058088, 0.086953, 0.116183, 0.194234, 0.284882, 0.17593, 0.182256, 0.21291, 0.236433, 0.268042, 0.332115, 0.342579, 0.232838, 0.30533, 0.390993, 0.359901, 0.264545, 0.335645, 0.374039, 0.288399, 0.291804, 0.370445, 0.40511, 0.440853, 0.447574, 0.447574, 0.…	[42, 176, 177, 213, 215, 216, 257, 258, 260, 261, 262, 263, 264, 265, 266, 267, 268, 269, 270, 271, 272, 273, 274, 275, 276, 277, 278, 279, 280, 281, 282, 283, 284, 285, 286, 287, 288, 289, 290, 291, 292, 293, 294, 295, 296, 297, 298, 299, 300, 301, 302, 303, 304, 305, 306, 307, 308, 309, 310, 311, 312, 313, 314, 315, 316, 317, 318, 319, 320, 321, 322, 323, 324, 325, 326, 327, 328, 329, 330, 331,…	(177, 8, 185)	177	2
77	78	A0A0H3C701|A0A0H3C701_CAUVN peptidoglycan glycosyltransferase OS=Caulobacter vibrioides (strain NA1000 / CB15N)	([0.985964, 0.989597, 0.987032, 0.983019, 0.987317, 0.984159, 0.987531, 0.984159, 0.987531, 0.984871, 0.983019, 0.988291, 0.987032, 0.981594, 0.981594, 0.979242, 0.973328, 0.97245, 0.975609, 0.957673, 0.94331, 0.96342, 0.959312, 0.959312, 0.960642, 0.953422, 0.939629, 0.936162, 0.957673, 0.939629, 0.939629, 0.956248, 0.953422, 0.966441, 0.969315, 0.956248, 0.968436, 0.9657, 0.967676, 0.962114, 0.…	[0, 1, 2, 3, 4, 5, 6, 7, 8, 9, 10, 11, 12, 13, 14, 15, 16, 17, 18, 19, 20, 21, 22, 23, 24, 25, 26, 27, 28, 29, 30, 31, 32, 33, 34, 35, 36, 37, 38, 39, 40, 41, 42, 43, 44, 45, 46, 47, 48, 49, 50, 51, 52, 53, 54, 55, 56, 57, 58, 59, 60, 61, 62, 63, 64, 65, 66, 67, 68, 69, 70, 71, 72, 73, 74, 75, 76, 77, 78, 79, 80, 81, 82, 83, 84, 85, 86, 87, 88, 89, 90, 91, 92, 93, 94, 95, 96, 97, 98, 99, 100, 101…	(167, 0, 167)	167	2
1467	1468	A0A0H3C606|A0A0H3C606_CAUVN Flagellar hook length determination protein OS=Caulobacter vibrioides (strain NA1000 / CB15N)	([0.59917, 0.720929, 0.712013, 0.703578, 0.784345, 0.791621, 0.852992, 0.837511, 0.849326, 0.856457, 0.819762, 0.819762, 0.805026, 0.823549, 0.862302, 0.889439, 0.901269, 0.805026, 0.819762, 0.819762, 0.791621, 0.795062, 0.73685, 0.690604, 0.690604, 0.642678, 0.63748, 0.58069, 0.618285, 0.632174, 0.626927, 0.728858, 0.745909, 0.808535, 0.801317, 0.859585, 0.837511, 0.871313, 0.93079, 0.921076, 0.…	[0, 1, 2, 3, 4, 5, 6, 7, 8, 9, 10, 11, 12, 13, 14, 15, 16, 17, 18, 19, 20, 21, 22, 23, 24, 25, 26, 27, 28, 29, 30, 31, 32, 33, 34, 35, 36, 37, 38, 39, 40, 41, 42, 43, 44, 45, 46, 47, 48, 49, 50, 51, 52, 53, 54, 55, 56, 57, 58, 59, 60, 61, 62, 63, 64, 65, 66, 67, 68, 69, 70, 71, 72, 73, 74, 75, 76, 77, 78, 79, 80, 81, 82, 83, 84, 85, 86, 87, 88, 89, 90, 91, 92, 93, 94, 95, 96, 97, 98, 99, 100, 101…	(167, 0, 167)	167	2
3402	3403	A0A0H3CD06|A0A0H3CD06_CAUVN TolA protein OS=Caulobacter vibrioides (strain NA1000 / CB15N)	([0.894241, 0.876521, 0.808535, 0.741537, 0.771762, 0.784345, 0.699094, 0.699094, 0.648219, 0.680603, 0.712013, 0.720929, 0.666105, 0.675549, 0.653063, 0.585406, 0.486429, 0.454136, 0.374039, 0.433034, 0.384043, 0.387226, 0.332115, 0.366687, 0.433034, 0.418646, 0.41194, 0.5017, 0.444081, 0.494003, 0.41194, 0.41194, 0.440853, 0.486429, 0.447574, 0.483068, 0.480142, 0.553315, 0.494003, 0.525368, 0.…	[0, 1, 2, 3, 4, 5, 6, 7, 8, 9, 10, 11, 12, 13, 14, 15, 27, 37, 39, 40, 41, 42, 43, 44, 45, 46, 47, 48, 49, 50, 51, 52, 53, 54, 55, 56, 57, 58, 59, 60, 61, 62, 63, 64, 65, 66, 67, 68, 69, 70, 71, 72, 73, 74, 75, 76, 77, 78, 79, 80, 81, 82, 83, 84, 85, 86, 87, 88, 89, 90, 91, 92, 93, 94, 95, 96, 97, 98, 99, 100, 101, 102, 103, 104, 105, 106, 107, 108, 109, 110, 111, 112, 113, 114, 115, 116, 117, 11…	(154, 18, 172)	154	2
630	631	A0A0H3CA55|A0A0H3CA55_CAUVN GTPase Der OS=Caulobacter vibrioides (strain NA1000 / CB15N)	([0.173081, 0.239899, 0.179055, 0.219301, 0.243554, 0.278302, 0.31487, 0.243554, 0.161087, 0.200174, 0.219301, 0.170161, 0.118441, 0.182256, 0.185198, 0.257454, 0.206376, 0.268042, 0.25031, 0.18812, 0.203355, 0.179055, 0.17593, 0.278302, 0.275179, 0.216401, 0.222385, 0.21291, 0.30533, 0.40511, 0.387226, 0.308712, 0.359901, 0.390993, 0.390993, 0.398279, 0.324872, 0.40511, 0.444081, 0.450668, 0.541…	[40, 65, 66, 70, 71, 73, 166, 167, 169, 170, 171, 172, 176, 178, 179, 363, 364, 365, 366, 367, 368, 369, 370, 371, 372, 373, 374, 375, 376, 377, 378, 379, 380, 381, 382, 383, 384, 385, 386, 387, 388, 389, 397, 398, 399, 400, 403, 411, 412, 430, 436, 437, 438, 439, 440, 441, 442, 443, 444, 445, 446, 447, 448, 449, 450, 451, 452, 453, 454, 455, 456, 457, 458, 459, 460, 461, 462, 463, 464, 465, 466,…	(151, 50, 201)	151	2
1449	1450	A0A0H3C5Y6|A0A0H3C5Y6_CAUVN Uncharacterized protein OS=Caulobacter vibrioides (strain NA1000 / CB15N)	([0.921076, 0.941505, 0.947281, 0.960642, 0.968436, 0.974374, 0.951925, 0.954657, 0.957673, 0.959312, 0.921076, 0.928747, 0.932927, 0.932927, 0.924947, 0.951925, 0.899122, 0.812494, 0.798249, 0.798249, 0.834292, 0.834292, 0.798249, 0.795062, 0.720929, 0.671169, 0.653063, 0.720929, 0.724957, 0.694846, 0.690604, 0.788093, 0.788093, 0.788093, 0.791621, 0.728858, 0.728858, 0.808535, 0.889439, 0.83751…	[0, 1, 2, 3, 4, 5, 6, 7, 8, 9, 10, 11, 12, 13, 14, 15, 16, 17, 18, 19, 20, 21, 22, 23, 24, 25, 26, 27, 28, 29, 30, 31, 32, 33, 34, 35, 36, 37, 38, 39, 40, 41, 42, 43, 44, 45, 46, 47, 48, 49, 50, 51, 52, 53, 54, 55, 56, 57, 58, 59, 60, 61, 62, 63, 64, 65, 66, 67, 68, 69, 70, 71, 72, 73, 74, 75, 76, 77, 78, 79, 80, 81, 82, 83, 84, 85, 86, 87, 88, 89, 90, 91, 92, 93, 94, 95, 96, 97, 98, 99, 100, 101…	(151, 0, 151)	151	2
435	436	A0A0H3C6A3|A0A0H3C6A3_CAUVN Pseudouridine synthase OS=Caulobacter vibrioides (strain NA1000 / CB15N)	([0.801317, 0.827927, 0.712013, 0.73685, 0.754692, 0.788093, 0.801317, 0.808535, 0.823549, 0.750527, 0.767246, 0.801317, 0.798249, 0.834292, 0.801317, 0.801317, 0.795062, 0.690604, 0.73685, 0.819762, 0.788093, 0.661982, 0.618285, 0.707965, 0.661982, 0.661982, 0.557691, 0.521092, 0.521092, 0.509769, 0.585406, 0.59508, 0.521092, 0.534167, 0.497853, 0.42561, 0.328603, 0.339168, 0.374039, 0.398279, 0…	[0, 1, 2, 3, 4, 5, 6, 7, 8, 9, 10, 11, 12, 13, 14, 15, 16, 17, 18, 19, 20, 21, 22, 23, 24, 25, 26, 27, 28, 29, 30, 31, 32, 33, 84, 89, 90, 91, 92, 93, 94, 95, 96, 97, 98, 99, 100, 101, 102, 103, 104, 105, 106, 107, 108, 109, 261, 262, 263, 264, 265, 266, 267, 268, 269, 270, 271, 272, 273, 274, 275, 276, 277, 278, 279, 280, 281, 282, 283, 284, 285, 286, 287, 288, 289, 290, 291, 292, 293, 294, 295,…	(150, 56, 206)	150	2
622	623	A0A0H3C9Y4|A0A0H3C9Y4_CAUVN Lysozyme OS=Caulobacter vibrioides (strain NA1000 / CB15N)	([0.525368, 0.418646, 0.461924, 0.356642, 0.257454, 0.284882, 0.311707, 0.206376, 0.25031, 0.271506, 0.203355, 0.239899, 0.25031, 0.216401, 0.191378, 0.158265, 0.158265, 0.144935, 0.173081, 0.179055, 0.206376, 0.232838, 0.196879, 0.196879, 0.209395, 0.298791, 0.206376, 0.206376, 0.321458, 0.31487, 0.229226, 0.332115, 0.301917, 0.291804, 0.301917, 0.332115, 0.332115, 0.318242, 0.335645, 0.301917, …	[0, 157, 159, 173, 174, 175, 176, 177, 178, 179, 180, 181, 182, 183, 184, 185, 186, 187, 188, 189, 190, 191, 192, 193, 194, 195, 196, 197, 198, 199, 200, 201, 202, 203, 204, 205, 206, 207, 208, 209, 210, 211, 212, 213, 214, 215, 216, 217, 218, 219, 220, 221, 222, 223, 224, 225, 226, 227, 228, 229, 230, 231, 232, 233, 234, 235, 236, 237, 238, 239, 240, 241, 242, 243, 244, 245, 246, 247, 248, 249, …	(150, 3, 153)	150	2
2954	2955	A0A0H3CBA9|A0A0H3CBA9_CAUVN Translation initiation factor IF-2 OS=Caulobacter vibrioides (strain NA1000 / CB15N)	([0.059222, 0.038042, 0.047319, 0.0704, 0.079919, 0.088832, 0.127496, 0.134866, 0.185198, 0.216401, 0.222385, 0.268042, 0.281712, 0.370445, 0.401658, 0.356642, 0.422041, 0.525368, 0.525368, 0.59014, 0.642678, 0.685117, 0.754692, 0.812494, 0.819762, 0.819762, 0.76285, 0.775545, 0.805026, 0.791621, 0.759478, 0.819762, 0.73685, 0.58069, 0.58069, 0.575842, 0.675549, 0.671169, 0.505461, 0.538167, 0.50…	[17, 18, 19, 20, 21, 22, 23, 24, 25, 26, 27, 28, 29, 30, 31, 32, 33, 34, 35, 36, 37, 38, 39, 40, 41, 42, 51, 53, 54, 55, 56, 57, 58, 59, 60, 61, 62, 63, 64, 65, 66, 67, 68, 69, 70, 71, 72, 73, 74, 75, 76, 77, 78, 79, 80, 81, 82, 83, 84, 85, 86, 87, 88, 89, 90, 91, 92, 93, 94, 95, 96, 97, 98, 99, 100, 101, 102, 103, 104, 105, 106, 107, 108, 109, 110, 111, 112, 113, 114, 115, 116, 117, 118, 119, 12…	(150, 27, 177)	150	2
554	555	A0A0H3C8I9|A0A0H3C8I9_CAUVN ATP-dependent RNA helicase RhlB OS=Caulobacter vibrioides (strain NA1000 / CB15N)	([0.339168, 0.377384, 0.414856, 0.311707, 0.356642, 0.335645, 0.281712, 0.271506, 0.308712, 0.335645, 0.356642, 0.298791, 0.298791, 0.278302, 0.346032, 0.346032, 0.374039, 0.36309, 0.370445, 0.422041, 0.433034, 0.36309, 0.268042, 0.30533, 0.321458, 0.281712, 0.232838, 0.268042, 0.301917, 0.298791, 0.30533, 0.236433, 0.25031, 0.247041, 0.158265, 0.158265, 0.164327, 0.137348, 0.216401, 0.209395, 0.…	[331, 332, 333, 334, 335, 344, 345, 346, 359, 360, 361, 362, 364, 372, 373, 374, 375, 376, 377, 378, 379, 380, 381, 382, 383, 384, 385, 386, 387, 388, 389, 390, 391, 392, 393, 394, 395, 396, 397, 398, 399, 400, 401, 402, 403, 404, 405, 406, 407, 408, 409, 410, 411, 412, 413, 414, 415, 416, 417, 418, 419, 420, 421, 422, 423, 424, 425, 426, 427, 428, 429, 430, 431, 432, 433, 434, 435, 436, 437, 438…	(144, 13, 157)	144	2
3466	3467	A0A0H3CDA4|A0A0H3CDA4_CAUVN Phage host specificity protein OS=Caulobacter vibrioides (strain NA1000 / CB15N)	([0.069024, 0.067594, 0.036378, 0.05306, 0.071867, 0.122885, 0.076542, 0.096677, 0.092881, 0.071867, 0.071867, 0.086953, 0.085092, 0.051831, 0.051831, 0.088832, 0.144935, 0.086953, 0.048328, 0.086953, 0.092881, 0.074921, 0.074921, 0.074921, 0.076542, 0.06184, 0.028107, 0.050641, 0.064632, 0.064632, 0.102787, 0.132295, 0.088832, 0.109221, 0.191378, 0.264545, 0.17593, 0.209395, 0.318242, 0.318242, …	[86, 87, 88, 90, 147, 228, 229, 230, 231, 232, 233, 234, 235, 236, 240, 354, 356, 357, 358, 359, 360, 361, 362, 363, 364, 365, 366, 367, 368, 369, 370, 371, 372, 373, 376, 377, 378, 379, 380, 381, 382, 383, 384, 385, 386, 387, 388, 389, 390, 391, 392, 393, 394, 395, 396, 397, 398, 399, 400, 401, 402, 403, 404, 405, 406, 407, 408, 409, 410, 411, 412, 413, 414, 415, 416, 417, 418, 419, 420, 421, 42…	(137, 34, 171)	137	2
232	233	B8GXA0|PODJ_CAUVN Localization factor PodJL OS=Caulobacter vibrioides (strain NA1000 / CB15N)	([0.486429, 0.370445, 0.422041, 0.505461, 0.517562, 0.5017, 0.51388, 0.557691, 0.497853, 0.486429, 0.5017, 0.545602, 0.454136, 0.450668, 0.468512, 0.454136, 0.422041, 0.509769, 0.476583, 0.549308, 0.472492, 0.472492, 0.585406, 0.476583, 0.366687, 0.380708, 0.394753, 0.374039, 0.281712, 0.257454, 0.295083, 0.301917, 0.301917, 0.377384, 0.414856, 0.4292, 0.414856, 0.422041, 0.458154, 0.476583, 0.39…	[3, 4, 5, 6, 7, 10, 11, 17, 19, 22, 44, 45, 46, 47, 48, 49, 50, 51, 52, 53, 61, 63, 71, 72, 73, 74, 75, 76, 77, 78, 103, 107, 118, 142, 144, 145, 146, 147, 148, 149, 150, 151, 152, 153, 154, 155, 156, 157, 158, 159, 160, 161, 164, 165, 167, 168, 183, 194, 195, 196, 197, 198, 199, 200, 201, 202, 204, 205, 206, 208, 212, 213, 224, 227, 228, 229, 230, 231, 238, 249, 250, 253, 254, 255, 256, 257, 258…	(135, 132, 267)	135	2
230	231	B8GX61|FTSN_CAUVN Cell division protein FtsN OS=Caulobacter vibrioides (strain NA1000 / CB15N)	([0.798249, 0.856457, 0.871313, 0.899122, 0.871313, 0.89662, 0.827927, 0.834292, 0.720929, 0.76285, 0.73685, 0.788093, 0.801317, 0.805026, 0.703578, 0.703578, 0.707965, 0.671169, 0.707965, 0.84206, 0.76285, 0.759478, 0.685117, 0.685117, 0.570702, 0.509769, 0.40511, 0.472492, 0.447574, 0.486429, 0.408655, 0.370445, 0.311707, 0.30533, 0.219301, 0.222385, 0.167087, 0.144935, 0.120615, 0.085092, 0.05…	[0, 1, 2, 3, 4, 5, 6, 7, 8, 9, 10, 11, 12, 13, 14, 15, 16, 17, 18, 19, 20, 21, 22, 23, 24, 25, 57, 58, 59, 60, 61, 62, 63, 64, 65, 66, 67, 68, 69, 70, 71, 72, 73, 74, 75, 76, 77, 78, 79, 80, 81, 82, 83, 84, 85, 86, 87, 88, 89, 90, 91, 92, 93, 94, 95, 96, 97, 98, 99, 100, 101, 102, 103, 104, 105, 106, 107, 108, 109, 110, 111, 112, 113, 114, 115, 116, 117, 118, 119, 120, 121, 122, 123, 124, 125, 12…	(133, 26, 159)	133	2
2286	2287	A0A0H3C8X9|A0A0H3C8X9_CAUVN Uncharacterized protein OS=Caulobacter vibrioides (strain NA1000 / CB15N)	([0.004775, 0.00558, 0.004513, 0.005011, 0.006482, 0.008156, 0.008895, 0.008075, 0.010372, 0.008156, 0.007031, 0.008276, 0.008276, 0.005872, 0.007177, 0.005932, 0.004483, 0.004513, 0.006039, 0.008525, 0.014586, 0.022667, 0.026338, 0.048328, 0.032017, 0.030611, 0.030003, 0.030003, 0.026338, 0.023087, 0.051831, 0.060549, 0.032677, 0.032677, 0.060549, 0.083462, 0.182256, 0.291804, 0.390993, 0.321458…	[136, 137, 138, 139, 140, 141, 142, 143, 144, 145, 146, 147, 148, 149, 150, 151, 152, 153, 154, 155, 156, 157, 158, 174, 175, 176, 177, 178, 179, 180, 181, 182, 183, 184, 185, 186, 187, 188, 189, 190, 191, 192, 193, 194, 195, 196, 197, 198, 199, 200, 201, 202, 203, 204, 205, 206, 207, 208, 209, 210, 211, 212, 213, 214, 215, 216, 217, 218, 219, 220, 221, 222, 223, 224, 225, 226, 227, 228, 229, 230…	(131, 23, 154)	131	2
2314	2315	A0A0H3C912|A0A0H3C912_CAUVN TonB1 protein OS=Caulobacter vibrioides (strain NA1000 / CB15N)	([0.974374, 0.894241, 0.926919, 0.936162, 0.891961, 0.905695, 0.908098, 0.921076, 0.93079, 0.936162, 0.936162, 0.951925, 0.956248, 0.939629, 0.934618, 0.868118, 0.871313, 0.846163, 0.733139, 0.750527, 0.653063, 0.653063, 0.707965, 0.685117, 0.59508, 0.59508, 0.557691, 0.575842, 0.497853, 0.486429, 0.461924, 0.41194, 0.366687, 0.295083, 0.291804, 0.196879, 0.229226, 0.203355, 0.209395, 0.31487, 0.…	[0, 1, 2, 3, 4, 5, 6, 7, 8, 9, 10, 11, 12, 13, 14, 15, 16, 17, 18, 19, 20, 21, 22, 23, 24, 25, 26, 27, 56, 57, 58, 59, 60, 61, 62, 63, 64, 65, 66, 67, 68, 69, 70, 71, 72, 73, 74, 75, 76, 77, 78, 79, 80, 81, 82, 83, 84, 85, 86, 87, 88, 89, 90, 91, 92, 93, 94, 95, 96, 97, 98, 99, 100, 101, 102, 103, 104, 105, 106, 107, 108, 109, 110, 111, 112, 113, 114, 115, 116, 117, 118, 119, 120, 121, 122, 123, …	(128, 28, 156)	128	2
2791	2792	A0A0H3CAR7|A0A0H3CAR7_CAUVN Uncharacterized protein OS=Caulobacter vibrioides (strain NA1000 / CB15N)	([0.856457, 0.837511, 0.819762, 0.685117, 0.608892, 0.608892, 0.63748, 0.575842, 0.58069, 0.58069, 0.618285, 0.626927, 0.661982, 0.622677, 0.661982, 0.63748, 0.557691, 0.494003, 0.4292, 0.36309, 0.284882, 0.295083, 0.321458, 0.352862, 0.450668, 0.505461, 0.461924, 0.472492, 0.545602, 0.58069, 0.618285, 0.622677, 0.671169, 0.58069, 0.538167, 0.541878, 0.562014, 0.557691, 0.557691, 0.653063, 0.7415…	[0, 1, 2, 3, 4, 5, 6, 7, 8, 9, 10, 11, 12, 13, 14, 15, 16, 25, 28, 29, 30, 31, 32, 33, 34, 35, 36, 37, 38, 39, 40, 41, 42, 43, 44, 45, 46, 47, 48, 49, 50, 51, 52, 53, 54, 55, 56, 57, 58, 59, 60, 61, 62, 63, 64, 65, 66, 67, 68, 69, 70, 71, 72, 73, 74, 75, 76, 77, 78, 79, 80, 81, 82, 83, 84, 85, 86, 87, 88, 89, 90, 91, 92, 93, 94, 95, 96, 97, 98, 99, 100, 101, 102, 103, 104, 105, 106, 107, 108, 109…	(128, 18, 146)	128	2
2308	2309	A0A0H3C905|A0A0H3C905_CAUVN Uncharacterized protein OS=Caulobacter vibrioides (strain NA1000 / CB15N)	([0.116183, 0.132295, 0.17593, 0.21291, 0.26085, 0.291804, 0.268042, 0.295083, 0.318242, 0.346032, 0.308712, 0.268042, 0.200174, 0.203355, 0.203355, 0.179055, 0.257454, 0.301917, 0.191378, 0.17593, 0.25406, 0.335645, 0.359901, 0.352862, 0.359901, 0.377384, 0.384043, 0.42561, 0.4292, 0.461924, 0.458154, 0.529623, 0.63748, 0.703578, 0.699094, 0.703578, 0.707965, 0.712013, 0.712013, 0.862302, 0.9210…	[31, 32, 33, 34, 35, 36, 37, 38, 39, 40, 41, 42, 43, 44, 45, 46, 47, 48, 49, 50, 51, 52, 53, 54, 55, 56, 57, 58, 59, 60, 61, 62, 63, 64, 65, 66, 67, 68, 69, 70, 71, 72, 73, 74, 75, 76, 77, 78, 79, 80, 81, 82, 83, 84, 85, 86, 87, 88, 89, 90, 91, 92, 93, 94, 103, 107, 110, 111, 112, 113, 114, 115, 116, 117, 118, 119, 120, 121, 122, 123, 124, 125, 126, 127, 128, 129, 130, 131, 132, 133, 134, 135, 13…	(126, 66, 192)	126	2
1923	1924	A0A0H3C7M1|A0A0H3C7M1_CAUVN Cobaltochelatase cobT subunit OS=Caulobacter vibrioides (strain NA1000 / CB15N)	([0.977651, 0.894241, 0.894241, 0.891961, 0.868118, 0.779859, 0.754692, 0.784345, 0.759478, 0.73685, 0.745909, 0.771762, 0.707965, 0.675549, 0.694846, 0.661982, 0.685117, 0.703578, 0.562014, 0.56648, 0.483068, 0.387226, 0.390993, 0.390993, 0.394753, 0.4292, 0.5017, 0.570702, 0.570702, 0.517562, 0.468512, 0.472492, 0.486429, 0.56648, 0.56648, 0.483068, 0.401658, 0.40511, 0.408655, 0.521092, 0.5456…	[0, 1, 2, 3, 4, 5, 6, 7, 8, 9, 10, 11, 12, 13, 14, 15, 16, 17, 18, 19, 26, 27, 28, 29, 33, 34, 39, 40, 41, 42, 43, 44, 45, 46, 47, 48, 49, 50, 51, 52, 53, 54, 55, 56, 57, 58, 59, 60, 67, 72, 75, 76, 77, 78, 79, 80, 81, 82, 83, 84, 85, 86, 87, 88, 89, 90, 91, 92, 93, 94, 95, 96, 130, 131, 132, 133, 134, 135, 136, 137, 138, 144, 146, 147, 148, 149, 150, 151, 152, 153, 154, 155, 156, 157, 158, 159, …	(124, 121, 245)	124	2
2101	2102	A0A0H3C899|A0A0H3C899_CAUVN Polar localization protein TipN OS=Caulobacter vibrioides (strain NA1000 / CB15N)	([0.745909, 0.767246, 0.754692, 0.784345, 0.827927, 0.846163, 0.871313, 0.801317, 0.837511, 0.868118, 0.885302, 0.905695, 0.928747, 0.908098, 0.921076, 0.919029, 0.936162, 0.932927, 0.88723, 0.932927, 0.928747, 0.9657, 0.959312, 0.964893, 0.919029, 0.871313, 0.849326, 0.859585, 0.91684, 0.889439, 0.885302, 0.889439, 0.874069, 0.76285, 0.754692, 0.76285, 0.808535, 0.712013, 0.699094, 0.690604, 0.6…	[0, 1, 2, 3, 4, 5, 6, 7, 8, 9, 10, 11, 12, 13, 14, 15, 16, 17, 18, 19, 20, 21, 22, 23, 24, 25, 26, 27, 28, 29, 30, 31, 32, 33, 34, 35, 36, 37, 38, 39, 40, 41, 42, 43, 44, 45, 46, 47, 48, 49, 50, 51, 52, 53, 54, 55, 56, 57, 58, 59, 60, 61, 62, 63, 64, 65, 66, 67, 68, 69, 70, 71, 72, 73, 74, 75, 76, 77, 78, 79, 80, 81, 82, 83, 84, 85, 86, 87, 88, 89, 90, 91, 92, 93, 94, 95, 96, 97, 98, 99, 100, 101…	(119, 0, 119)	119	2
802	803	A0A0H3CE63|A0A0H3CE63_CAUVN DNA translocase FtsK OS=Caulobacter vibrioides (strain NA1000 / CB15N)	([0.120615, 0.161087, 0.196879, 0.225814, 0.271506, 0.311707, 0.36309, 0.278302, 0.200174, 0.142424, 0.17593, 0.194234, 0.120615, 0.125101, 0.055536, 0.05306, 0.06312, 0.069024, 0.094817, 0.118441, 0.085092, 0.11371, 0.090864, 0.090864, 0.043307, 0.041405, 0.038858, 0.033407, 0.030611, 0.034068, 0.064632, 0.037156, 0.029376, 0.055536, 0.044297, 0.055536, 0.030003, 0.030003, 0.021381, 0.016528, 0.…	[206, 208, 209, 210, 211, 212, 213, 214, 215, 216, 217, 218, 219, 220, 221, 222, 223, 224, 225, 226, 227, 228, 229, 230, 231, 232, 233, 234, 235, 236, 237, 238, 239, 240, 241, 242, 243, 244, 245, 246, 247, 248, 249, 250, 251, 252, 253, 254, 255, 256, 257, 258, 259, 260, 261, 262, 263, 264, 265, 266, 267, 268, 269, 270, 271, 272, 273, 274, 275, 276, 277, 278, 279, 280, 281, 282, 283, 284, 285, 286…	(115, 1, 116)	115	2
3551	3552	A0A0H3CDT2|A0A0H3CDT2_CAUVN TIGR02300 family protein OS=Caulobacter vibrioides (strain NA1000 / CB15N)	([0.690604, 0.490133, 0.585406, 0.622677, 0.480142, 0.534167, 0.553315, 0.541878, 0.465241, 0.414856, 0.454136, 0.414856, 0.436924, 0.41194, 0.36309, 0.380708, 0.414856, 0.370445, 0.295083, 0.352862, 0.308712, 0.275179, 0.374039, 0.359901, 0.374039, 0.387226, 0.387226, 0.42561, 0.472492, 0.585406, 0.653063, 0.557691, 0.59014, 0.585406, 0.575842, 0.570702, 0.480142, 0.468512, 0.494003, 0.575842, 0…	[0, 2, 3, 5, 6, 7, 29, 30, 31, 32, 33, 34, 35, 39, 40, 42, 43, 44, 45, 46, 47, 48, 49, 50, 51, 52, 53, 54, 55, 56, 57, 58, 59, 60, 61, 62, 63, 64, 65, 66, 67, 68, 69, 70, 71, 72, 73, 74, 75, 76, 77, 78, 79, 80, 81, 82, 83, 84, 85, 86, 87, 88, 89, 90, 91, 92, 93, 94, 95, 96, 97, 98, 99, 100, 101, 102, 103, 104, 105, 106, 107, 108, 109, 110, 111, 112, 113, 114, 115, 116, 117, 118, 119, 120, 121, 12…	(113, 15, 128)	113	2
2743	2744	A0A0H3CAK9|A0A0H3CAK9_CAUVN Pilus assembly ATPase CpaE OS=Caulobacter vibrioides (strain NA1000 / CB15N)	([0.905695, 0.919029, 0.81615, 0.865454, 0.849326, 0.834292, 0.868118, 0.894241, 0.81615, 0.83125, 0.84206, 0.871313, 0.862302, 0.846163, 0.862302, 0.865454, 0.779859, 0.745909, 0.712013, 0.801317, 0.750527, 0.834292, 0.819762, 0.84206, 0.819762, 0.862302, 0.856457, 0.84206, 0.823549, 0.819762, 0.837511, 0.852992, 0.868118, 0.801317, 0.767246, 0.76285, 0.618285, 0.750527, 0.788093, 0.76285, 0.759…	[0, 1, 2, 3, 4, 5, 6, 7, 8, 9, 10, 11, 12, 13, 14, 15, 16, 17, 18, 19, 20, 21, 22, 23, 24, 25, 26, 27, 28, 29, 30, 31, 32, 33, 34, 35, 36, 37, 38, 39, 40, 41, 42, 43, 44, 45, 46, 47, 48, 49, 50, 51, 52, 53, 54, 55, 56, 57, 58, 59, 60, 61, 62, 63, 64, 65, 66, 67, 68, 69, 70, 71, 72, 73, 74, 75, 76, 77, 78, 79, 80, 81, 82, 83, 84, 85, 86, 87, 88, 89, 90, 91, 92, 93, 94, 95, 96, 97, 98, 99, 100, 101…	(112, 0, 112)	112	2
3667	3668	A0A0H3CEZ2|A0A0H3CEZ2_CAUVN Uncharacterized protein OS=Caulobacter vibrioides (strain NA1000 / CB15N)	([0.827927, 0.837511, 0.859585, 0.834292, 0.84206, 0.856457, 0.862302, 0.868118, 0.871313, 0.876521, 0.885302, 0.879233, 0.83125, 0.856457, 0.73685, 0.699094, 0.626927, 0.622677, 0.622677, 0.632174, 0.626927, 0.690604, 0.694846, 0.685117, 0.712013, 0.720929, 0.653063, 0.648219, 0.690604, 0.657645, 0.657645, 0.657645, 0.694846, 0.771762, 0.771762, 0.798249, 0.798249, 0.805026, 0.808535, 0.865454, …	[0, 1, 2, 3, 4, 5, 6, 7, 8, 9, 10, 11, 12, 13, 14, 15, 16, 17, 18, 19, 20, 21, 22, 23, 24, 25, 26, 27, 28, 29, 30, 31, 32, 33, 34, 35, 36, 37, 38, 39, 40, 41, 42, 43, 44, 45, 46, 47, 48, 49, 50, 51, 52, 53, 54, 55, 56, 57, 58, 59, 60, 61, 62, 63, 64, 65, 66, 67, 68, 69, 70, 71, 72, 73, 74, 75, 76, 77, 78, 79, 80, 81, 82, 83, 84, 85, 86, 87, 88, 89, 90, 91, 92, 93, 94, 95, 96, 97, 98, 99, 100, 101…	(111, 0, 111)	111	2
1190	1191	A0A0H3C4P0|A0A0H3C4P0_CAUVN LuxR-like DNA-binding protein OS=Caulobacter vibrioides (strain NA1000 / CB15N)	([0.775545, 0.666105, 0.703578, 0.73685, 0.613573, 0.648219, 0.653063, 0.553315, 0.58069, 0.613573, 0.618285, 0.666105, 0.685117, 0.703578, 0.613573, 0.521092, 0.476583, 0.40511, 0.4292, 0.436924, 0.422041, 0.414856, 0.450668, 0.444081, 0.433034, 0.505461, 0.509769, 0.447574, 0.505461, 0.490133, 0.494003, 0.433034, 0.42561, 0.370445, 0.359901, 0.422041, 0.497853, 0.51388, 0.534167, 0.604312, 0.48…	[0, 1, 2, 3, 4, 5, 6, 7, 8, 9, 10, 11, 12, 13, 14, 15, 25, 26, 28, 37, 38, 39, 41, 73, 76, 77, 78, 79, 80, 81, 82, 83, 84, 85, 86, 87, 90, 91, 92, 96, 97, 98, 102, 103, 104, 105, 106, 107, 108, 109, 110, 111, 112, 113, 114, 115, 116, 117, 118, 119, 120, 121, 122, 123, 124, 125, 126, 127, 128, 129, 130, 131, 132, 133, 134, 135, 136, 137, 138, 139, 140, 141, 142, 143, 144, 145, 146, 147, 148, 149, …	(110, 42, 152)	110	2
2689	2690	A0A0H3CAE4|A0A0H3CAE4_CAUVN Uncharacterized protein OS=Caulobacter vibrioides (strain NA1000 / CB15N)	([0.675549, 0.570702, 0.604312, 0.632174, 0.671169, 0.703578, 0.720929, 0.671169, 0.685117, 0.712013, 0.733139, 0.754692, 0.690604, 0.76285, 0.784345, 0.754692, 0.834292, 0.83125, 0.89662, 0.89662, 0.879233, 0.879233, 0.868118, 0.874069, 0.879233, 0.891961, 0.903857, 0.921076, 0.953422, 0.953422, 0.953422, 0.950334, 0.950334, 0.975134, 0.97245, 0.960642, 0.968436, 0.971072, 0.970265, 0.96342, 0.9…	[0, 1, 2, 3, 4, 5, 6, 7, 8, 9, 10, 11, 12, 13, 14, 15, 16, 17, 18, 19, 20, 21, 22, 23, 24, 25, 26, 27, 28, 29, 30, 31, 32, 33, 34, 35, 36, 37, 38, 39, 40, 41, 42, 43, 44, 45, 46, 47, 48, 49, 50, 51, 52, 53, 54, 55, 56, 57, 58, 59, 60, 61, 62, 63, 64, 65, 66, 67, 68, 69, 70, 71, 72, 73, 74, 75, 76, 77, 78, 79, 80, 81, 82, 83, 84, 85, 86, 87, 88, 89, 90, 91, 92, 93, 94, 95, 96, 97, 98, 99, 100, 101…	(110, 0, 110)	110	2
2936	2937	A0A0H3CB90|A0A0H3CB90_CAUVN Polar flagellum positioning protein pflI OS=Caulobacter vibrioides (strain NA1000 / CB15N)	([0.03976, 0.025762, 0.030611, 0.024393, 0.018415, 0.014783, 0.011342, 0.013265, 0.014783, 0.012727, 0.010672, 0.008525, 0.008723, 0.008156, 0.010509, 0.008895, 0.013613, 0.015694, 0.018106, 0.011342, 0.011342, 0.016826, 0.016826, 0.019109, 0.031287, 0.05306, 0.094817, 0.173081, 0.196879, 0.137348, 0.182256, 0.268042, 0.346032, 0.278302, 0.342579, 0.359901, 0.359901, 0.356642, 0.377384, 0.356642,…	[55, 56, 57, 58, 59, 60, 61, 62, 64, 84, 85, 86, 87, 88, 89, 90, 91, 92, 93, 94, 95, 96, 97, 98, 99, 100, 101, 102, 103, 104, 105, 106, 107, 108, 109, 110, 111, 112, 113, 114, 115, 116, 117, 118, 119, 120, 121, 122, 123, 124, 125, 126, 127, 128, 129, 130, 131, 132, 133, 134, 135, 136, 137, 138, 139, 140, 141, 142, 143, 144, 145, 146, 147, 148, 149, 150, 151, 152, 153, 154, 155, 156, 157, 158, 159…	(109, 9, 118)	109	2
3710	3711	A0A0H3CFW6|A0A0H3CFW6_CAUVN Uncharacterized protein OS=Caulobacter vibrioides (strain NA1000 / CB15N)	([0.622677, 0.671169, 0.690604, 0.720929, 0.733139, 0.754692, 0.608892, 0.657645, 0.694846, 0.680603, 0.59917, 0.541878, 0.436924, 0.422041, 0.418646, 0.458154, 0.458154, 0.422041, 0.359901, 0.380708, 0.384043, 0.356642, 0.352862, 0.352862, 0.366687, 0.278302, 0.275179, 0.384043, 0.380708, 0.370445, 0.41194, 0.486429, 0.5017, 0.618285, 0.613573, 0.642678, 0.622677, 0.549308, 0.618285, 0.703578, 0…	[0, 1, 2, 3, 4, 5, 6, 7, 8, 9, 10, 11, 32, 33, 34, 35, 36, 37, 38, 39, 40, 41, 42, 43, 44, 45, 46, 47, 48, 70, 71, 72, 73, 74, 75, 76, 77, 78, 79, 80, 81, 82, 83, 84, 85, 86, 87, 88, 89, 90, 91, 92, 93, 94, 95, 96, 97, 98, 99, 100, 101, 102, 103, 104, 105, 106, 107, 108, 109, 110, 111, 112, 113, 114, 115, 116, 117, 118, 119, 120, 121, 122, 123, 124, 125, 126, 127, 128, 129, 130, 131, 132, 133, 13…	(108, 29, 137)	108	2
3536	3537	A0A0H3CDP8|A0A0H3CDP8_CAUVN Hydrogenase, cytochrome b-type subunit OS=Caulobacter vibrioides (strain NA1000 / CB15N)	([0.83125, 0.685117, 0.720929, 0.754692, 0.690604, 0.720929, 0.733139, 0.759478, 0.771762, 0.788093, 0.779859, 0.788093, 0.675549, 0.657645, 0.680603, 0.775545, 0.795062, 0.849326, 0.846163, 0.849326, 0.862302, 0.852992, 0.910643, 0.908098, 0.908098, 0.924947, 0.922952, 0.912647, 0.89662, 0.899122, 0.908098, 0.899122, 0.922952, 0.96342, 0.962114, 0.951925, 0.94331, 0.874069, 0.775545, 0.741537, 0…	[0, 1, 2, 3, 4, 5, 6, 7, 8, 9, 10, 11, 12, 13, 14, 15, 16, 17, 18, 19, 20, 21, 22, 23, 24, 25, 26, 27, 28, 29, 30, 31, 32, 33, 34, 35, 36, 37, 38, 39, 40, 41, 42, 43, 44, 45, 46, 47, 48, 49, 50, 51, 52, 53, 54, 55, 56, 57, 58, 59, 60, 61, 62, 63, 64, 65, 66, 67, 68, 69, 70, 71, 72, 73, 74, 75, 76, 77, 78, 79, 80, 81, 82, 83, 84, 85, 86, 87, 88, 89, 90, 91, 92, 93, 94, 95, 96, 97, 98, 99, 100, 101…	(107, 0, 107)	107	2
1092	1093	A0A0H3C3Z5|A0A0H3C3Z5_CAUVN Uncharacterized protein OS=Caulobacter vibrioides (strain NA1000 / CB15N)	([0.852992, 0.865454, 0.871313, 0.882776, 0.882776, 0.882776, 0.865454, 0.801317, 0.84206, 0.852992, 0.879233, 0.894241, 0.901269, 0.899122, 0.862302, 0.908098, 0.908098, 0.894241, 0.919029, 0.926919, 0.932927, 0.921076, 0.88723, 0.846163, 0.759478, 0.703578, 0.642678, 0.680603, 0.76285, 0.73685, 0.666105, 0.653063, 0.694846, 0.685117, 0.724957, 0.788093, 0.819762, 0.846163, 0.83125, 0.849326, 0.…	[0, 1, 2, 3, 4, 5, 6, 7, 8, 9, 10, 11, 12, 13, 14, 15, 16, 17, 18, 19, 20, 21, 22, 23, 24, 25, 26, 27, 28, 29, 30, 31, 32, 33, 34, 35, 36, 37, 38, 39, 40, 41, 42, 43, 44, 45, 46, 47, 48, 49, 50, 51, 52, 53, 54, 55, 56, 57, 58, 59, 60, 61, 62, 63, 64, 65, 66, 67, 68, 69, 70, 71, 72, 73, 74, 75, 76, 77, 78, 79, 80, 81, 82, 83, 84, 85, 86, 87, 88, 89, 90, 91, 92, 93, 94, 95, 96, 97, 98, 99, 100, 101…	(106, 0, 106)	106	2
2010	2011	A0A0H3C7Y4|A0A0H3C7Y4_CAUVN Pole-organizing protein popZ OS=Caulobacter vibrioides (strain NA1000 / CB15N)	([0.991569, 0.9924, 0.981594, 0.962114, 0.950334, 0.950334, 0.899122, 0.88723, 0.876521, 0.808535, 0.73685, 0.76285, 0.791621, 0.788093, 0.801317, 0.775545, 0.775545, 0.712013, 0.720929, 0.733139, 0.733139, 0.671169, 0.671169, 0.733139, 0.771762, 0.812494, 0.837511, 0.912647, 0.938133, 0.957673, 0.980739, 0.99107, 0.992044, 0.99183, 0.991569, 0.991212, 0.988505, 0.986462, 0.974374, 0.974374, 0.97…	[0, 1, 2, 3, 4, 5, 6, 7, 8, 9, 10, 11, 12, 13, 14, 15, 16, 17, 18, 19, 20, 21, 22, 23, 24, 25, 26, 27, 28, 29, 30, 31, 32, 33, 34, 35, 36, 37, 38, 39, 40, 41, 42, 43, 44, 45, 46, 47, 48, 49, 50, 51, 52, 53, 54, 55, 56, 57, 58, 59, 60, 61, 62, 63, 64, 65, 66, 67, 68, 69, 70, 71, 72, 73, 74, 75, 76, 77, 78, 79, 80, 81, 82, 83, 84, 85, 86, 87, 88, 89, 90, 91, 92, 93, 94, 95, 96, 97, 98, 99, 100, 101…	(105, 0, 105)	105	2
3157	3158	A0A0H3CC07|A0A0H3CC07_CAUVN Energy transducer TonB OS=Caulobacter vibrioides (strain NA1000 / CB15N)	([0.59014, 0.618285, 0.642678, 0.661982, 0.626927, 0.675549, 0.541878, 0.450668, 0.444081, 0.472492, 0.490133, 0.447574, 0.380708, 0.377384, 0.384043, 0.418646, 0.377384, 0.30533, 0.239899, 0.275179, 0.161087, 0.11371, 0.098513, 0.066181, 0.079919, 0.109221, 0.120615, 0.21291, 0.232838, 0.191378, 0.200174, 0.209395, 0.182256, 0.219301, 0.301917, 0.308712, 0.278302, 0.229226, 0.324872, 0.40511, 0.…	[0, 1, 2, 3, 4, 5, 6, 41, 42, 43, 44, 45, 46, 50, 51, 52, 53, 54, 55, 56, 57, 58, 59, 60, 61, 62, 63, 64, 65, 66, 67, 68, 69, 70, 71, 72, 73, 74, 75, 76, 77, 78, 79, 80, 81, 82, 83, 84, 85, 86, 87, 88, 89, 90, 91, 92, 93, 94, 95, 96, 97, 98, 99, 100, 101, 102, 103, 104, 105, 107, 108, 109, 110, 111, 112, 113, 114, 115, 116, 117, 118, 119, 120, 121, 122, 123, 124, 125, 126, 127, 128, 129, 130, 131…	(104, 95, 199)	104	2
133	134	A0A0H3C9Q9|DIPM_CAUVN Cell division protein DipM OS=Caulobacter vibrioides (strain NA1000 / CB15N)	([0.36309, 0.377384, 0.321458, 0.374039, 0.380708, 0.42561, 0.465241, 0.414856, 0.450668, 0.450668, 0.497853, 0.5017, 0.505461, 0.465241, 0.529623, 0.63748, 0.63748, 0.613573, 0.653063, 0.690604, 0.76285, 0.750527, 0.779859, 0.865454, 0.868118, 0.801317, 0.819762, 0.716283, 0.798249, 0.801317, 0.849326, 0.801317, 0.798249, 0.81615, 0.862302, 0.885302, 0.882776, 0.88723, 0.891961, 0.812494, 0.8124…	[11, 12, 14, 15, 16, 17, 18, 19, 20, 21, 22, 23, 24, 25, 26, 27, 28, 29, 30, 31, 32, 33, 34, 35, 36, 37, 38, 39, 40, 41, 42, 43, 44, 45, 46, 47, 48, 49, 50, 51, 52, 53, 54, 55, 56, 57, 58, 59, 60, 61, 62, 63, 64, 65, 66, 67, 68, 69, 70, 71, 72, 73, 74, 75, 76, 77, 78, 79, 80, 81, 82, 83, 84, 85, 86, 87, 88, 89, 90, 91, 92, 93, 94, 95, 96, 97, 98, 99, 100, 101, 102, 103, 104, 105, 106, 107, 108, 1…	(98, 2, 100)	98	2
2488	2489	A0A0H3C9P8|A0A0H3C9P8_CAUVN Calcium-binding protein OS=Caulobacter vibrioides (strain NA1000 / CB15N)	([0.295083, 0.398279, 0.377384, 0.418646, 0.468512, 0.366687, 0.387226, 0.377384, 0.41194, 0.454136, 0.468512, 0.521092, 0.42561, 0.31487, 0.298791, 0.295083, 0.232838, 0.352862, 0.36309, 0.335645, 0.247041, 0.219301, 0.158265, 0.182256, 0.100716, 0.090864, 0.167087, 0.11371, 0.144935, 0.137348, 0.076542, 0.036378, 0.035586, 0.066181, 0.116183, 0.196879, 0.281712, 0.370445, 0.377384, 0.40511, 0.3…	[11, 145, 147, 148, 149, 150, 151, 152, 153, 214, 215, 216, 217, 218, 219, 220, 221, 222, 223, 224, 225, 226, 227, 228, 229, 230, 231, 232, 233, 234, 235, 236, 237, 238, 239, 240, 241, 242, 243, 244, 245, 246, 247, 248, 249, 250, 251, 252, 253, 254, 255, 256, 257, 258, 259, 260, 261, 262, 263, 264, 265, 266, 267, 268, 269, 270, 271, 272, 273, 274, 275, 276, 277, 278, 279, 280, 281, 282, 283, 284,…	(97, 9, 106)	97	2
1675	1676	A0A0H3C6R3|A0A0H3C6R3_CAUVN Chemotaxis protein MotD OS=Caulobacter vibrioides (strain NA1000 / CB15N)	([0.846163, 0.767246, 0.733139, 0.707965, 0.63748, 0.613573, 0.690604, 0.699094, 0.675549, 0.685117, 0.694846, 0.724957, 0.775545, 0.771762, 0.745909, 0.745909, 0.788093, 0.720929, 0.728858, 0.653063, 0.63748, 0.671169, 0.750527, 0.784345, 0.81615, 0.865454, 0.891961, 0.84206, 0.834292, 0.859585, 0.859585, 0.882776, 0.88723, 0.846163, 0.846163, 0.834292, 0.834292, 0.795062, 0.767246, 0.759478, 0.…	[0, 1, 2, 3, 4, 5, 6, 7, 8, 9, 10, 11, 12, 13, 14, 15, 16, 17, 18, 19, 20, 21, 22, 23, 24, 25, 26, 27, 28, 29, 30, 31, 32, 33, 34, 35, 36, 37, 38, 39, 40, 41, 42, 43, 44, 45, 46, 47, 48, 49, 50, 51, 52, 53, 54, 55, 56, 57, 58, 59, 60, 61, 62, 63, 64, 65, 66, 67, 68, 69, 70, 71, 72, 73, 74, 75, 76, 77, 78, 79, 80, 81, 82, 83, 84, 85, 86, 87, 88, 89, 90, 91, 92, 93, 94, 95, 96, 98, 102, 103, 115, 1…	(96, 0, 96)	96	2
878	879	B8GX56|TATB_CAUVN Sec-independent protein translocase protein TatB OS=Caulobacter vibrioides (strain NA1000 / CB15N)	([0.200174, 0.116183, 0.066181, 0.069024, 0.071867, 0.054297, 0.058088, 0.041405, 0.030611, 0.025762, 0.022667, 0.027463, 0.06312, 0.047319, 0.048328, 0.051831, 0.066181, 0.054297, 0.030611, 0.017797, 0.028695, 0.046336, 0.05306, 0.092881, 0.120615, 0.078022, 0.081712, 0.098513, 0.155435, 0.200174, 0.264545, 0.335645, 0.30533, 0.239899, 0.243554, 0.247041, 0.225814, 0.194234, 0.194234, 0.275179, …	[57, 61, 62, 63, 64, 65, 66, 67, 68, 69, 70, 71, 72, 73, 74, 75, 76, 77, 78, 79, 80, 81, 82, 83, 105, 106, 107, 108, 109, 110, 111, 112, 113, 114, 115, 116, 117, 118, 119, 120, 121, 122, 123, 124, 125, 126, 127, 128, 129, 130, 131, 132, 133, 134, 135, 136, 137, 138, 139, 140, 141, 142, 143, 144, 145, 146, 147, 148, 149, 150, 151, 152, 153, 154, 155, 156, 157, 158, 159, 160, 161, 162, 163, 164, 16…	(94, 24, 118)	94	2
3333	3334	A0A0H3CCN6|A0A0H3CCN6_CAUVN MuttS related protein OS=Caulobacter vibrioides (strain NA1000 / CB15N)	([0.974374, 0.975134, 0.973328, 0.971713, 0.938133, 0.849326, 0.859585, 0.795062, 0.73685, 0.728858, 0.741537, 0.771762, 0.720929, 0.724957, 0.750527, 0.724957, 0.671169, 0.675549, 0.59508, 0.56648, 0.59917, 0.59014, 0.585406, 0.553315, 0.553315, 0.626927, 0.759478, 0.724957, 0.795062, 0.759478, 0.779859, 0.805026, 0.798249, 0.788093, 0.784345, 0.754692, 0.76285, 0.759478, 0.703578, 0.685117, 0.7…	[0, 1, 2, 3, 4, 5, 6, 7, 8, 9, 10, 11, 12, 13, 14, 15, 16, 17, 18, 19, 20, 21, 22, 23, 24, 25, 26, 27, 28, 29, 30, 31, 32, 33, 34, 35, 36, 37, 38, 39, 40, 41, 42, 43, 44, 45, 46, 47, 48, 49, 50, 51, 52, 53, 54, 55, 56, 57, 58, 59, 60, 61, 62, 63, 64, 65, 66, 67, 68, 69, 70, 71, 72, 73, 74, 75, 76, 77, 78, 79, 80, 81, 82, 83, 84, 85, 86, 87, 88, 89, 90, 91, 92, 93, 94, 96, 97, 98, 102, 103, 104, 1…	(94, 0, 94)	94	2
1321	1322	A0A0H3C5E5|A0A0H3C5E5_CAUVN Methyl-accepting chemotaxis protein OS=Caulobacter vibrioides (strain NA1000 / CB15N)	([0.278302, 0.321458, 0.380708, 0.408655, 0.440853, 0.422041, 0.318242, 0.291804, 0.318242, 0.257454, 0.288399, 0.335645, 0.335645, 0.301917, 0.328603, 0.366687, 0.324872, 0.222385, 0.219301, 0.318242, 0.25406, 0.332115, 0.36309, 0.284882, 0.200174, 0.196879, 0.194234, 0.30533, 0.264545, 0.264545, 0.342579, 0.308712, 0.216401, 0.222385, 0.264545, 0.170161, 0.102787, 0.120615, 0.18812, 0.134866, 0…	[62, 63, 175, 176, 177, 178, 179, 180, 181, 256, 257, 258, 259, 263, 264, 265, 266, 271, 299, 300, 436, 437, 438, 439, 440, 441, 442, 443, 444, 445, 446, 447, 448, 449, 450, 451, 452, 453, 454, 455, 456, 457, 458, 459, 460, 461, 462, 463, 464, 465, 466, 467, 468, 469, 470, 471, 472, 473, 474, 475, 476, 477, 478, 479, 480, 481, 482, 483, 484, 485, 486, 487, 488, 489, 490, 491, 492, 493, 494, 495, …	(93, 20, 113)	93	2
3347	3348	A0A0H3CCQ3|A0A0H3CCQ3_CAUVN Uncharacterized protein OS=Caulobacter vibrioides (strain NA1000 / CB15N)	([0.754692, 0.805026, 0.819762, 0.823549, 0.834292, 0.712013, 0.759478, 0.795062, 0.784345, 0.791621, 0.798249, 0.846163, 0.862302, 0.834292, 0.775545, 0.733139, 0.73685, 0.754692, 0.653063, 0.626927, 0.626927, 0.675549, 0.653063, 0.59014, 0.483068, 0.401658, 0.509769, 0.486429, 0.468512, 0.505461, 0.51388, 0.465241, 0.447574, 0.494003, 0.525368, 0.59014, 0.720929, 0.642678, 0.648219, 0.733139, 0…	[0, 1, 2, 3, 4, 5, 6, 7, 8, 9, 10, 11, 12, 13, 14, 15, 16, 17, 18, 19, 20, 21, 22, 23, 26, 29, 30, 34, 35, 36, 37, 38, 39, 40, 41, 42, 43, 44, 45, 46, 47, 48, 49, 50, 51, 52, 53, 54, 55, 56, 57, 58, 59, 60, 61, 62, 63, 64, 65, 66, 67, 68, 69, 70, 71, 72, 73, 74, 75, 76, 77, 78, 79, 80, 81, 82, 83, 84, 85, 86, 87, 88, 89, 90, 91, 92, 93, 94, 95, 96, 97, 98, 99, 100, 101, 102, 103, 104, 105, 106, 1…	(90, 27, 117)	90	2
2742	2743	A0A0H3CAK8|A0A0H3CAK8_CAUVN TonB protein OS=Caulobacter vibrioides (strain NA1000 / CB15N)	([0.324872, 0.206376, 0.281712, 0.332115, 0.264545, 0.335645, 0.380708, 0.4292, 0.472492, 0.51388, 0.529623, 0.604312, 0.59917, 0.690604, 0.63748, 0.642678, 0.538167, 0.42561, 0.418646, 0.342579, 0.450668, 0.380708, 0.476583, 0.465241, 0.433034, 0.444081, 0.414856, 0.318242, 0.278302, 0.203355, 0.122885, 0.132295, 0.066181, 0.05306, 0.047319, 0.036378, 0.064632, 0.094817, 0.092881, 0.094817, 0.15…	[9, 10, 11, 12, 13, 14, 15, 16, 59, 60, 62, 63, 64, 65, 66, 67, 68, 69, 70, 71, 72, 73, 74, 75, 76, 77, 78, 79, 80, 81, 82, 83, 84, 85, 86, 87, 88, 89, 90, 91, 92, 93, 94, 95, 96, 97, 98, 99, 100, 101, 102, 103, 104, 105, 106, 107, 108, 109, 110, 111, 112, 113, 114, 115, 116, 117, 118, 119, 120, 121, 122, 123, 124, 125, 126, 127, 128, 129, 130, 131, 132, 133, 134, 135, 136, 137, 138, 139, 140, 14…	(88, 10, 98)	88	2
3726	3727	A0A0H3IA83|A0A0H3IA83_CAUVN Energy transducer TonB OS=Caulobacter vibrioides (strain NA1000 / CB15N)	([0.661982, 0.549308, 0.468512, 0.408655, 0.356642, 0.359901, 0.318242, 0.281712, 0.247041, 0.209395, 0.17593, 0.132295, 0.127496, 0.120615, 0.102787, 0.078022, 0.066181, 0.059222, 0.059222, 0.056825, 0.088832, 0.0704, 0.085092, 0.111485, 0.109221, 0.17593, 0.194234, 0.25031, 0.311707, 0.346032, 0.349426, 0.4292, 0.517562, 0.538167, 0.545602, 0.694846, 0.642678, 0.648219, 0.671169, 0.716283, 0.70…	[0, 1, 32, 33, 34, 35, 36, 37, 38, 39, 40, 41, 42, 43, 44, 45, 46, 47, 48, 49, 50, 51, 52, 53, 54, 55, 56, 57, 58, 59, 60, 61, 62, 63, 64, 65, 66, 67, 68, 69, 70, 71, 72, 73, 74, 75, 76, 77, 78, 79, 80, 81, 82, 83, 84, 85, 86, 87, 88, 89, 90, 91, 92, 93, 94, 95, 96, 97, 98, 99, 100, 101, 102, 103, 104, 105, 106, 107, 108, 109, 110, 111, 112, 113, 114, 115, 116, 117, 118, 119, 120]	(88, 2, 90)	88	2
1543	1544	A0A0H3C699|A0A0H3C699_CAUVN Copper resistance protein B OS=Caulobacter vibrioides (strain NA1000 / CB15N)	([0.93079, 0.945666, 0.93079, 0.945666, 0.934618, 0.924947, 0.938133, 0.901269, 0.905695, 0.89662, 0.910643, 0.922952, 0.9657, 0.985417, 0.979741, 0.974374, 0.969315, 0.969315, 0.967676, 0.954657, 0.953422, 0.951925, 0.948786, 0.948786, 0.950334, 0.950334, 0.956248, 0.939629, 0.970265, 0.974374, 0.980739, 0.966441, 0.947281, 0.93079, 0.924947, 0.922952, 0.939629, 0.941505, 0.936162, 0.919029, 0.9…	[0, 1, 2, 3, 4, 5, 6, 7, 8, 9, 10, 11, 12, 13, 14, 15, 16, 17, 18, 19, 20, 21, 22, 23, 24, 25, 26, 27, 28, 29, 30, 31, 32, 33, 34, 35, 36, 37, 38, 39, 40, 41, 42, 43, 44, 45, 46, 47, 48, 49, 50, 51, 52, 53, 54, 55, 56, 57, 58, 59, 60, 61, 62, 63, 64, 65, 66, 67, 68, 69, 70, 71, 72, 73, 74, 75, 76, 77, 78, 79, 80, 81, 82, 83, 84, 85, 86, 87, 89, 98, 99, 100, 105, 109, 122, 123, 124, 125, 128, 129,…	(87, 0, 87)	87	2
953	954	B8H4D7|RL2_CAUVN Large ribosomal subunit protein uL2 OS=Caulobacter vibrioides (strain NA1000 / CB15N)	([0.525368, 0.545602, 0.585406, 0.618285, 0.626927, 0.51388, 0.447574, 0.377384, 0.30533, 0.332115, 0.359901, 0.387226, 0.418646, 0.414856, 0.4292, 0.418646, 0.525368, 0.51388, 0.51388, 0.51388, 0.51388, 0.480142, 0.40511, 0.335645, 0.335645, 0.335645, 0.335645, 0.408655, 0.486429, 0.59014, 0.58069, 0.575842, 0.58069, 0.570702, 0.680603, 0.680603, 0.675549, 0.685117, 0.562014, 0.490133, 0.418646,…	[0, 1, 2, 3, 4, 5, 16, 17, 18, 19, 20, 29, 30, 31, 32, 33, 34, 35, 36, 37, 38, 47, 48, 49, 116, 117, 120, 122, 123, 127, 128, 193, 194, 195, 196, 197, 198, 199, 200, 201, 202, 203, 204, 205, 206, 207, 208, 209, 210, 211, 212, 213, 214, 215, 216, 217, 218, 219, 220, 221, 222, 223, 224, 225, 226, 227, 228, 229, 230, 231, 232, 233, 234, 235, 236, 237, 238, 239, 240, 241, 242, 243, 244, 245, 246, 247…	(85, 31, 116)	85	2
1118	1119	A0A0H3C471|A0A0H3C471_CAUVN Conserved cell surface protein OS=Caulobacter vibrioides (strain NA1000 / CB15N)	([0.295083, 0.301917, 0.332115, 0.335645, 0.335645, 0.339168, 0.295083, 0.321458, 0.284882, 0.288399, 0.291804, 0.247041, 0.247041, 0.284882, 0.301917, 0.324872, 0.30533, 0.342579, 0.380708, 0.387226, 0.447574, 0.490133, 0.509769, 0.490133, 0.5017, 0.5017, 0.5017, 0.545602, 0.545602, 0.63748, 0.59508, 0.613573, 0.720929, 0.690604, 0.63748, 0.648219, 0.63748, 0.570702, 0.570702, 0.562014, 0.642678…	[22, 24, 25, 26, 27, 28, 29, 30, 31, 32, 33, 34, 35, 36, 37, 38, 39, 40, 41, 42, 43, 44, 45, 46, 47, 48, 49, 50, 51, 52, 53, 54, 55, 56, 57, 58, 59, 60, 61, 62, 63, 64, 65, 66, 67, 68, 69, 70, 71, 72, 73, 74, 75, 76, 77, 78, 79, 80, 81, 82, 83, 84, 85, 86, 87, 88, 89, 90, 91, 92, 93, 94, 95, 96, 97, 98, 99, 100, 101, 102, 103, 104, 105, 106, 107, 108, 109]	(85, 1, 86)	85	2
1409	1410	A0A0H3C5T6|A0A0H3C5T6_CAUVN ATP-dependent RNA helicase OS=Caulobacter vibrioides (strain NA1000 / CB15N)	([0.18812, 0.288399, 0.196879, 0.129801, 0.164327, 0.158265, 0.11371, 0.11371, 0.15008, 0.179055, 0.200174, 0.144935, 0.142424, 0.147574, 0.271506, 0.278302, 0.298791, 0.284882, 0.291804, 0.335645, 0.377384, 0.342579, 0.216401, 0.328603, 0.342579, 0.275179, 0.225814, 0.31487, 0.346032, 0.328603, 0.342579, 0.264545, 0.281712, 0.278302, 0.173081, 0.122885, 0.127496, 0.109221, 0.179055, 0.17593, 0.2…	[75, 275, 276, 285, 286, 330, 331, 332, 356, 358, 359, 360, 361, 362, 363, 364, 365, 366, 367, 368, 369, 370, 371, 372, 373, 374, 375, 376, 377, 378, 381, 382, 383, 391, 392, 393, 394, 395, 396, 397, 398, 399, 400, 401, 402, 403, 404, 405, 406, 407, 408, 409, 410, 411, 412, 413, 414, 415, 416, 417, 418, 419, 420, 421, 422, 423, 424, 425, 426, 427, 428, 429, 430, 431, 432, 433, 434, 435, 436, 437,…	(84, 33, 117)	84	2
2377	2378	A0A0H3C993|A0A0H3C993_CAUVN Type IV secretory pathway, VirB10 channel protein OS=Caulobacter vibrioides (strain NA1000 / CB15N)	([0.975609, 0.922952, 0.948786, 0.945666, 0.960642, 0.919029, 0.859585, 0.868118, 0.891961, 0.834292, 0.846163, 0.784345, 0.779859, 0.84206, 0.823549, 0.798249, 0.699094, 0.661982, 0.671169, 0.666105, 0.657645, 0.626927, 0.754692, 0.59508, 0.59917, 0.490133, 0.525368, 0.525368, 0.525368, 0.41194, 0.418646, 0.387226, 0.408655, 0.321458, 0.216401, 0.155435, 0.182256, 0.203355, 0.15284, 0.109221, 0.…	[0, 1, 2, 3, 4, 5, 6, 7, 8, 9, 10, 11, 12, 13, 14, 15, 16, 17, 18, 19, 20, 21, 22, 23, 24, 26, 27, 28, 55, 56, 57, 58, 59, 60, 61, 62, 63, 64, 65, 66, 67, 68, 69, 70, 71, 72, 73, 74, 75, 76, 77, 78, 79, 80, 81, 82, 83, 84, 85, 86, 87, 88, 89, 90, 91, 92, 93, 94, 95, 96, 97, 98, 99, 100, 101, 102, 103, 104, 105, 106, 107, 108, 109, 110, 111, 112, 113, 114, 115, 116, 117, 118, 119, 120, 121, 122, 1…	(83, 28, 111)	83	2
2406	2407	A0A0H3C9D4|A0A0H3C9D4_CAUVN Poly(3-hydroxyalkanoate) polymerase OS=Caulobacter vibrioides (strain NA1000 / CB15N)	([0.775545, 0.784345, 0.791621, 0.771762, 0.750527, 0.771762, 0.779859, 0.759478, 0.791621, 0.81615, 0.798249, 0.801317, 0.819762, 0.798249, 0.834292, 0.834292, 0.801317, 0.801317, 0.745909, 0.750527, 0.805026, 0.791621, 0.771762, 0.750527, 0.750527, 0.767246, 0.76285, 0.771762, 0.791621, 0.801317, 0.784345, 0.784345, 0.801317, 0.827927, 0.862302, 0.862302, 0.788093, 0.862302, 0.899122, 0.928747,…	[0, 1, 2, 3, 4, 5, 6, 7, 8, 9, 10, 11, 12, 13, 14, 15, 16, 17, 18, 19, 20, 21, 22, 23, 24, 25, 26, 27, 28, 29, 30, 31, 32, 33, 34, 35, 36, 37, 38, 39, 40, 41, 42, 43, 44, 45, 46, 47, 48, 49, 50, 51, 52, 53, 54, 55, 56, 57, 58, 59, 60, 61, 62, 63, 64, 65, 66, 67, 68, 69, 70, 71, 72, 73, 74, 75, 76, 77, 78, 79, 80, 81, 82, 83, 85, 86, 87, 89, 90, 91, 104, 105, 106, 107, 108, 109, 110, 111, 112, 113…	(83, 0, 83)	83	2
23	24	B8GZ28|SMC_CAUVN Chromosome partition protein Smc OS=Caulobacter vibrioides (strain NA1000 / CB15N)	([0.120615, 0.161087, 0.203355, 0.125101, 0.100716, 0.142424, 0.209395, 0.25031, 0.291804, 0.219301, 0.243554, 0.203355, 0.196879, 0.328603, 0.311707, 0.236433, 0.321458, 0.321458, 0.324872, 0.268042, 0.268042, 0.398279, 0.408655, 0.41194, 0.440853, 0.505461, 0.486429, 0.450668, 0.454136, 0.36309, 0.384043, 0.398279, 0.450668, 0.359901, 0.324872, 0.239899, 0.25406, 0.216401, 0.216401, 0.264545, 0…	[25, 68, 76, 77, 78, 79, 80, 81, 82, 83, 85, 86, 87, 88, 114, 115, 117, 141, 147, 148, 149, 150, 163, 164, 165, 166, 167, 168, 170, 174, 178, 179, 180, 181, 182, 183, 243, 244, 245, 246, 247, 248, 249, 250, 251, 252, 253, 254, 255, 256, 257, 258, 268, 269, 270, 273, 274, 275, 276, 280, 308, 309, 310, 311, 312, 324, 325, 326, 327, 328, 329, 330, 331, 332, 333, 334, 336, 337, 339, 340, 353, 354, 35…	(82, 259, 341)	82	2
267	268	B8H080|FTSZ_CAUVN Cell division protein FtsZ OS=Caulobacter vibrioides (strain NA1000 / CB15N)	([0.398279, 0.472492, 0.36309, 0.384043, 0.465241, 0.494003, 0.40511, 0.349426, 0.301917, 0.225814, 0.25031, 0.216401, 0.239899, 0.324872, 0.291804, 0.374039, 0.370445, 0.41194, 0.342579, 0.271506, 0.268042, 0.268042, 0.206376, 0.200174, 0.229226, 0.164327, 0.158265, 0.161087, 0.239899, 0.301917, 0.324872, 0.349426, 0.321458, 0.257454, 0.194234, 0.196879, 0.206376, 0.216401, 0.219301, 0.219301, 0…	[76, 79, 80, 82, 83, 84, 86, 87, 225, 226, 227, 228, 229, 230, 231, 232, 234, 235, 239, 240, 282, 284, 322, 324, 325, 326, 327, 328, 329, 335, 336, 337, 338, 339, 340, 341, 342, 343, 344, 345, 346, 347, 348, 349, 350, 351, 352, 353, 354, 355, 356, 357, 358, 359, 360, 361, 362, 363, 364, 365, 366, 367, 368, 369, 370, 371, 372, 373, 374, 375, 376, 377, 378, 379, 380, 381, 382, 383, 384, 385, 386, 3…	(82, 29, 111)	82	2
460	461	A0A0H3C6R7|A0A0H3C6R7_CAUVN Flagellar M-ring protein OS=Caulobacter vibrioides (strain NA1000 / CB15N)	([0.037156, 0.055536, 0.037156, 0.051831, 0.074921, 0.048328, 0.049374, 0.049374, 0.046336, 0.033407, 0.042364, 0.034884, 0.030003, 0.023963, 0.048328, 0.05306, 0.034068, 0.027463, 0.033407, 0.0198, 0.013265, 0.020165, 0.013437, 0.013613, 0.011518, 0.007555, 0.009096, 0.010221, 0.011903, 0.016528, 0.034068, 0.034884, 0.064632, 0.038042, 0.028695, 0.017797, 0.026338, 0.045352, 0.032677, 0.056825, …	[132, 166, 167, 168, 169, 170, 171, 172, 173, 180, 181, 182, 183, 184, 185, 186, 198, 199, 200, 201, 202, 203, 204, 205, 206, 207, 208, 209, 210, 211, 212, 213, 214, 215, 216, 217, 218, 219, 220, 221, 222, 223, 224, 225, 226, 227, 228, 229, 230, 231, 232, 233, 234, 235, 241, 246, 248, 250, 253, 256, 257, 258, 259, 260, 261, 262, 263, 264, 265, 266, 267, 268, 269, 270, 271, 272, 273, 274, 275, 276…	(82, 59, 141)	82	2
841	842	B8GVS9|RS16_CAUVN Small ribosomal subunit protein bS16 OS=Caulobacter vibrioides (strain NA1000 / CB15N)	([0.264545, 0.308712, 0.342579, 0.377384, 0.447574, 0.366687, 0.301917, 0.328603, 0.278302, 0.25031, 0.225814, 0.232838, 0.30533, 0.30533, 0.401658, 0.398279, 0.5017, 0.529623, 0.534167, 0.534167, 0.534167, 0.461924, 0.390993, 0.394753, 0.394753, 0.308712, 0.387226, 0.468512, 0.384043, 0.468512, 0.562014, 0.545602, 0.490133, 0.486429, 0.486429, 0.476583, 0.486429, 0.4292, 0.444081, 0.436924, 0.38…	[16, 17, 18, 19, 20, 30, 31, 49, 58, 59, 60, 61, 63, 82, 83, 84, 85, 86, 87, 88, 89, 90, 91, 92, 93, 94, 95, 96, 97, 98, 99, 100, 101, 102, 103, 104, 105, 106, 107, 108, 109, 110, 111, 112, 113, 114, 115, 116, 117, 118, 119, 120, 121, 122, 123, 124, 125, 126, 127, 128, 129, 130, 131, 132, 133, 134, 135, 136, 137, 138, 139, 140, 141, 142, 143, 144, 145, 146, 147, 148, 149, 150, 151, 152, 153, 154,…	(82, 13, 95)	82	2
2478	2479	A0A0H3C9N5|A0A0H3C9N5_CAUVN M23 family membrane peptidase LdpC OS=Caulobacter vibrioides (strain NA1000 / CB15N)	([0.465241, 0.414856, 0.42561, 0.387226, 0.398279, 0.458154, 0.418646, 0.42561, 0.433034, 0.36309, 0.422041, 0.476583, 0.483068, 0.472492, 0.480142, 0.476583, 0.505461, 0.534167, 0.59508, 0.712013, 0.73685, 0.779859, 0.81615, 0.856457, 0.905695, 0.91684, 0.91684, 0.956248, 0.968436, 0.974374, 0.989597, 0.988695, 0.988291, 0.988861, 0.99107, 0.9924, 0.99183, 0.992661, 0.992661, 0.992875, 0.992661,…	[16, 17, 18, 19, 20, 21, 22, 23, 24, 25, 26, 27, 28, 29, 30, 31, 32, 33, 34, 35, 36, 37, 38, 39, 40, 41, 42, 43, 44, 45, 46, 47, 48, 49, 50, 51, 52, 53, 54, 55, 56, 57, 58, 59, 60, 61, 62, 63, 64, 65, 66, 67, 68, 69, 70, 71, 72, 73, 74, 75, 76, 77, 78, 79, 80, 81, 82, 83, 84, 85, 86, 87, 88, 89, 90, 91, 92, 93, 94, 95, 96, 97, 98, 100, 114, 115, 119, 120, 121, 122, 123, 124, 125, 126, 127, 128, 1…	(82, 0, 82)	82	2
2715	2716	A0A0H3CAH5|A0A0H3CAH5_CAUVN Uncharacterized protein OS=Caulobacter vibrioides (strain NA1000 / CB15N)	([0.750527, 0.642678, 0.680603, 0.707965, 0.733139, 0.720929, 0.745909, 0.622677, 0.653063, 0.680603, 0.703578, 0.712013, 0.622677, 0.483068, 0.51388, 0.661982, 0.622677, 0.613573, 0.63748, 0.648219, 0.626927, 0.622677, 0.716283, 0.712013, 0.716283, 0.716283, 0.741537, 0.73685, 0.823549, 0.819762, 0.812494, 0.812494, 0.834292, 0.819762, 0.89662, 0.876521, 0.859585, 0.812494, 0.894241, 0.89662, 0.…	[0, 1, 2, 3, 4, 5, 6, 7, 8, 9, 10, 11, 12, 14, 15, 16, 17, 18, 19, 20, 21, 22, 23, 24, 25, 26, 27, 28, 29, 30, 31, 32, 33, 34, 35, 36, 37, 38, 39, 40, 41, 42, 43, 44, 45, 46, 47, 48, 49, 50, 51, 52, 53, 54, 55, 56, 57, 58, 59, 60, 61, 62, 63, 64, 65, 66, 67, 68, 69, 70, 71, 72, 73, 74, 75, 76, 77, 78, 79, 80, 81, 82, 83, 84, 85, 86, 87, 88, 89, 90, 91, 92, 93, 94, 95, 96]	(82, 13, 95)	82	2
2770	2771	A0A0H3CAN9|A0A0H3CAN9_CAUVN Conjugal transfer protein TrbL OS=Caulobacter vibrioides (strain NA1000 / CB15N)	([0.288399, 0.31487, 0.278302, 0.30533, 0.324872, 0.209395, 0.191378, 0.11371, 0.066181, 0.086953, 0.100716, 0.137348, 0.060549, 0.06184, 0.032677, 0.018415, 0.023087, 0.050641, 0.05306, 0.033407, 0.033407, 0.016826, 0.010372, 0.013016, 0.013613, 0.014586, 0.014783, 0.010926, 0.015344, 0.015344, 0.015694, 0.010926, 0.011518, 0.013265, 0.01078, 0.018415, 0.018415, 0.011669, 0.007315, 0.006245, 0.0…	[346, 350, 351, 353, 354, 355, 356, 357, 358, 359, 360, 361, 362, 363, 364, 365, 366, 368, 369, 370, 371, 372, 373, 374, 375, 376, 377, 378, 379, 380, 381, 382, 383, 384, 385, 386, 387, 388, 389, 390, 391, 392, 393, 394, 395, 396, 397, 398, 399, 400, 401, 402, 403, 404, 405, 406, 407, 408, 409, 410, 411, 412, 413, 414, 415, 416, 417, 418, 419, 420, 421, 422, 423, 424, 425, 426, 427, 428, 429, 430…	(82, 17, 99)	82	2
3060	3061	A0A0H3CBP6|A0A0H3CBP6_CAUVN Terminase-like family protein OS=Caulobacter vibrioides (strain NA1000 / CB15N)	([0.784345, 0.784345, 0.728858, 0.73685, 0.754692, 0.779859, 0.819762, 0.823549, 0.775545, 0.73685, 0.759478, 0.680603, 0.703578, 0.690604, 0.775545, 0.784345, 0.733139, 0.733139, 0.724957, 0.703578, 0.690604, 0.541878, 0.553315, 0.59917, 0.538167, 0.458154, 0.41194, 0.387226, 0.284882, 0.346032, 0.377384, 0.36309, 0.422041, 0.422041, 0.422041, 0.401658, 0.398279, 0.454136, 0.517562, 0.5017, 0.51…	[0, 1, 2, 3, 4, 5, 6, 7, 8, 9, 10, 11, 12, 13, 14, 15, 16, 17, 18, 19, 20, 21, 22, 23, 24, 38, 39, 40, 41, 42, 43, 44, 45, 46, 47, 48, 49, 50, 51, 52, 53, 54, 55, 56, 57, 58, 59, 60, 61, 62, 63, 64, 65, 66, 67, 68, 69, 70, 71, 72, 73, 74, 75, 76, 77, 78, 79, 80, 81, 82, 83, 84, 85, 86, 87, 88, 89, 90, 91, 92, 93, 94, 95, 96, 97, 98, 99, 100, 101, 102, 103, 104, 105, 106, 107, 108, 109, 110, 111, …	(82, 25, 107)	82	2
3303	3304	A0A0H3CCJ5|A0A0H3CCJ5_CAUVN Uncharacterized protein OS=Caulobacter vibrioides (strain NA1000 / CB15N)	([0.703578, 0.58069, 0.680603, 0.699094, 0.716283, 0.73685, 0.754692, 0.767246, 0.779859, 0.819762, 0.801317, 0.808535, 0.81615, 0.823549, 0.885302, 0.859585, 0.827927, 0.852992, 0.859585, 0.901269, 0.862302, 0.775545, 0.754692, 0.724957, 0.699094, 0.671169, 0.575842, 0.58069, 0.613573, 0.575842, 0.51388, 0.575842, 0.608892, 0.618285, 0.648219, 0.608892, 0.557691, 0.534167, 0.56648, 0.549308, 0.5…	[0, 1, 2, 3, 4, 5, 6, 7, 8, 9, 10, 11, 12, 13, 14, 15, 16, 17, 18, 19, 20, 21, 22, 23, 24, 25, 26, 27, 28, 29, 30, 31, 32, 33, 34, 35, 36, 37, 38, 39, 40, 41, 42, 43, 44, 45, 46, 47, 48, 49, 50, 51, 52, 53, 54, 55, 56, 57, 58, 59, 60, 61, 62, 63, 64, 65, 66, 67, 68, 69, 70, 71, 72, 73, 74, 75, 76, 77, 78, 80, 81, 82]	(78, 0, 78)	78	2
652	653	A0A0H3CAL0|A0A0H3CAL0_CAUVN Endolytic peptidoglycan transglycosylase RlpA OS=Caulobacter vibrioides (strain NA1000 / CB15N)	([0.284882, 0.278302, 0.318242, 0.366687, 0.291804, 0.318242, 0.257454, 0.236433, 0.236433, 0.191378, 0.191378, 0.206376, 0.17593, 0.161087, 0.106997, 0.139895, 0.111485, 0.067594, 0.069024, 0.125101, 0.139895, 0.203355, 0.147574, 0.155435, 0.086953, 0.132295, 0.134866, 0.200174, 0.185198, 0.185198, 0.26085, 0.284882, 0.31487, 0.342579, 0.342579, 0.387226, 0.440853, 0.472492, 0.58069, 0.618285, 0…	[38, 39, 40, 41, 43, 44, 45, 46, 47, 48, 49, 50, 51, 52, 53, 54, 55, 56, 57, 58, 59, 60, 101, 102, 105, 106, 108, 120, 121, 122, 123, 124, 133, 134, 136, 137, 138, 139, 149, 178, 181, 182, 183, 184, 185, 186, 187, 188, 189, 190, 191, 192, 193, 194, 195, 196, 197, 198, 199, 200, 201, 202, 203, 204, 205, 206, 207, 208, 209, 210, 211, 212, 213, 214, 215, 216, 217, 218, 219, 220, 221, 222, 223, 224, …	(76, 40, 116)	76	2
1879	1880	A0A0H3C7G4|A0A0H3C7G4_CAUVN General stress protein GsiB OS=Caulobacter vibrioides (strain NA1000 / CB15N)	([0.985417, 0.98442, 0.983019, 0.980739, 0.979242, 0.977651, 0.983019, 0.980097, 0.979741, 0.978316, 0.976962, 0.978316, 0.962114, 0.959312, 0.939629, 0.928747, 0.928747, 0.945666, 0.928747, 0.915074, 0.91684, 0.91684, 0.912647, 0.885302, 0.876521, 0.871313, 0.871313, 0.846163, 0.856457, 0.84206, 0.846163, 0.812494, 0.84206, 0.894241, 0.901269, 0.903857, 0.903857, 0.908098, 0.834292, 0.823549, 0.…	[0, 1, 2, 3, 4, 5, 6, 7, 8, 9, 10, 11, 12, 13, 14, 15, 16, 17, 18, 19, 20, 21, 22, 23, 24, 25, 26, 27, 28, 29, 30, 31, 32, 33, 34, 35, 36, 37, 38, 39, 40, 41, 42, 43, 44, 45, 46, 47, 48, 49, 50, 51, 52, 53, 54, 55, 56, 57, 58, 59, 60, 61, 62, 63, 64, 65, 66, 67, 68, 69, 70, 71, 72, 73, 74, 75, 76]	(76, 0, 76)	76	2
2114	2115	A0A0H3C8B7|A0A0H3C8B7_CAUVN Sporulation protein OS=Caulobacter vibrioides (strain NA1000 / CB15N)	([0.642678, 0.476583, 0.398279, 0.332115, 0.370445, 0.278302, 0.243554, 0.209395, 0.243554, 0.216401, 0.185198, 0.191378, 0.200174, 0.106997, 0.106997, 0.109221, 0.067594, 0.042364, 0.020522, 0.024393, 0.024826, 0.037156, 0.064632, 0.096677, 0.139895, 0.139895, 0.134866, 0.200174, 0.275179, 0.275179, 0.36309, 0.398279, 0.450668, 0.450668, 0.553315, 0.562014, 0.521092, 0.58069, 0.690604, 0.81615, …	[0, 34, 35, 36, 37, 38, 39, 40, 41, 42, 43, 44, 45, 46, 47, 48, 49, 50, 51, 52, 53, 54, 55, 56, 57, 58, 59, 60, 61, 62, 63, 64, 65, 66, 67, 68, 69, 70, 71, 72, 73, 74, 75, 76, 77, 78, 79, 80, 81, 82, 83, 84, 85, 86, 87, 88, 89, 90, 91, 92, 93, 94, 95, 96, 97, 98, 99, 100, 101, 102, 103, 104, 105, 106, 107, 108, 109]	(75, 1, 76)	75	2
722	723	A0A0H3CCA2|A0A0H3CCA2_CAUVN RNA polymerase sigma-54 factor OS=Caulobacter vibrioides (strain NA1000 / CB15N)	([0.394753, 0.436924, 0.480142, 0.51388, 0.433034, 0.384043, 0.31487, 0.349426, 0.422041, 0.450668, 0.401658, 0.42561, 0.454136, 0.505461, 0.422041, 0.401658, 0.349426, 0.352862, 0.342579, 0.342579, 0.359901, 0.359901, 0.281712, 0.295083, 0.222385, 0.308712, 0.346032, 0.339168, 0.281712, 0.257454, 0.229226, 0.318242, 0.239899, 0.25406, 0.257454, 0.342579, 0.401658, 0.398279, 0.394753, 0.394753, 0…	[3, 13, 43, 44, 45, 46, 47, 48, 49, 50, 51, 52, 53, 54, 55, 56, 57, 58, 59, 60, 61, 62, 63, 64, 65, 66, 67, 68, 69, 70, 71, 72, 73, 74, 75, 76, 77, 78, 79, 80, 81, 82, 83, 84, 85, 86, 87, 88, 89, 90, 91, 92, 93, 94, 95, 96, 97, 98, 99, 100, 101, 102, 103, 104, 105, 106, 107, 108, 109, 110, 111, 112, 113, 114, 115, 116, 117, 119, 120, 124, 125, 126, 127, 128, 129, 130, 131, 133, 134, 135, 272, 275…	(74, 2, 76)	74	2
2649	2650	A0A0H3CA97|A0A0H3CA97_CAUVN Uncharacterized protein OS=Caulobacter vibrioides (strain NA1000 / CB15N)	([0.891961, 0.89662, 0.81615, 0.801317, 0.784345, 0.827927, 0.834292, 0.846163, 0.856457, 0.856457, 0.856457, 0.852992, 0.852992, 0.859585, 0.788093, 0.788093, 0.795062, 0.745909, 0.771762, 0.76285, 0.716283, 0.716283, 0.618285, 0.675549, 0.694846, 0.750527, 0.694846, 0.699094, 0.703578, 0.703578, 0.712013, 0.720929, 0.754692, 0.775545, 0.795062, 0.795062, 0.76285, 0.73685, 0.76285, 0.690604, 0.6…	[0, 1, 2, 3, 4, 5, 6, 7, 8, 9, 10, 11, 12, 13, 14, 15, 16, 17, 18, 19, 20, 21, 22, 23, 24, 25, 26, 27, 28, 29, 30, 31, 32, 33, 34, 35, 36, 37, 38, 39, 40, 41, 42, 43, 44, 45, 46, 47, 48, 49, 50, 51, 52, 53, 54, 55, 56, 57, 58, 59, 60, 61, 62, 63, 64, 65, 66, 67, 68, 69, 70, 71, 72, 73]	(73, 0, 73)	73	2
2889	2890	A0A0H3CB37|A0A0H3CB37_CAUVN Cell wall hydrolase family protein OS=Caulobacter vibrioides (strain NA1000 / CB15N)	([0.440853, 0.288399, 0.328603, 0.31487, 0.26085, 0.257454, 0.25031, 0.18812, 0.216401, 0.185198, 0.158265, 0.200174, 0.203355, 0.158265, 0.158265, 0.158265, 0.118441, 0.158265, 0.15008, 0.086953, 0.047319, 0.030611, 0.0704, 0.058088, 0.0704, 0.10481, 0.122885, 0.142424, 0.219301, 0.191378, 0.25031, 0.225814, 0.18812, 0.18812, 0.203355, 0.209395, 0.206376, 0.264545, 0.191378, 0.182256, 0.291804, …	[164, 299, 300, 301, 302, 303, 304, 305, 306, 307, 308, 309, 310, 311, 312, 313, 314, 315, 316, 317, 318, 319, 320, 339, 340, 341, 342, 343, 344, 345, 346, 347, 348, 349, 350, 351, 352, 353, 354, 355, 356, 357, 358, 359, 360, 361, 362, 363, 364, 365, 366, 367, 368, 369, 370, 371, 372, 373, 374, 375, 376, 377, 378, 379, 380, 381, 382, 383, 384, 385, 386, 387, 388, 389, 390, 391, 392, 393, 394, 395…	(73, 23, 96)	73	2
3449	3450	A0A0H3CD80|A0A0H3CD80_CAUVN CpxP-related protein OS=Caulobacter vibrioides (strain NA1000 / CB15N)	([0.194234, 0.120615, 0.132295, 0.173081, 0.219301, 0.222385, 0.179055, 0.225814, 0.194234, 0.142424, 0.120615, 0.088832, 0.090864, 0.142424, 0.086953, 0.071867, 0.06312, 0.067594, 0.109221, 0.10481, 0.0704, 0.109221, 0.118441, 0.134866, 0.142424, 0.161087, 0.209395, 0.25031, 0.239899, 0.239899, 0.275179, 0.349426, 0.433034, 0.440853, 0.436924, 0.534167, 0.575842, 0.608892, 0.690604, 0.63748, 0.7…	[35, 36, 37, 38, 39, 40, 41, 42, 43, 44, 45, 46, 47, 48, 49, 50, 51, 52, 53, 54, 55, 56, 57, 58, 59, 60, 61, 62, 63, 64, 65, 66, 67, 68, 69, 70, 71, 72, 73, 74, 75, 76, 77, 78, 79, 80, 81, 82, 83, 84, 85, 86, 87, 88, 89, 90, 91, 92, 93, 94, 95, 96, 97, 98, 99, 100, 101, 102, 103, 104, 105, 106, 107, 108, 110, 111, 112, 113, 114, 115, 116, 117, 118, 119, 120, 121, 122, 123, 124, 125, 126, 127, 128…	(73, 0, 73)	73	2
3821	3822	A0A0H3J1T3|A0A0H3J1T3_CAUVN Amelogenin/CpxP-related protein OS=Caulobacter vibrioides (strain NA1000 / CB15N)	([0.58069, 0.626927, 0.59917, 0.58069, 0.5017, 0.538167, 0.575842, 0.509769, 0.436924, 0.436924, 0.461924, 0.480142, 0.447574, 0.356642, 0.321458, 0.339168, 0.271506, 0.291804, 0.359901, 0.408655, 0.494003, 0.494003, 0.517562, 0.575842, 0.58069, 0.699094, 0.724957, 0.745909, 0.84206, 0.921076, 0.941505, 0.928747, 0.951925, 0.934618, 0.976226, 0.98442, 0.969315, 0.984871, 0.984871, 0.974374, 0.974…	[0, 1, 2, 3, 4, 5, 6, 7, 22, 23, 24, 25, 26, 27, 28, 29, 30, 31, 32, 33, 34, 35, 36, 37, 38, 39, 40, 41, 42, 43, 44, 45, 46, 47, 48, 49, 50, 51, 52, 53, 54, 55, 56, 57, 58, 59, 60, 61, 62, 63, 64, 65, 66, 67, 68, 69, 70, 71, 72, 73, 74, 75, 76, 77, 78, 79, 80, 81, 82, 83, 84, 85, 86, 87, 88, 89, 90, 91, 92, 93, 94, 96, 97, 98, 99, 100, 101, 102, 103, 104, 105, 110, 111, 112, 113, 114, 115, 116, 1…	(72, 8, 80)	72	2
2359	2360	A0A0H3C969|A0A0H3C969_CAUVN Uncharacterized protein OS=Caulobacter vibrioides (strain NA1000 / CB15N)	([0.901269, 0.908098, 0.924947, 0.921076, 0.945666, 0.885302, 0.874069, 0.862302, 0.849326, 0.859585, 0.868118, 0.882776, 0.919029, 0.88723, 0.865454, 0.879233, 0.885302, 0.879233, 0.871313, 0.876521, 0.856457, 0.784345, 0.788093, 0.759478, 0.76285, 0.733139, 0.823549, 0.779859, 0.745909, 0.745909, 0.745909, 0.759478, 0.76285, 0.76285, 0.819762, 0.846163, 0.834292, 0.812494, 0.707965, 0.716283, 0…	[0, 1, 2, 3, 4, 5, 6, 7, 8, 9, 10, 11, 12, 13, 14, 15, 16, 17, 18, 19, 20, 21, 22, 23, 24, 25, 26, 27, 28, 29, 30, 31, 32, 33, 34, 35, 36, 37, 38, 39, 40, 41, 42, 43, 44, 45, 46, 47, 48, 49, 50, 51, 52, 53, 54, 55, 56, 57, 58, 59, 60, 61, 62, 63, 64, 65, 66, 67, 68, 69, 70, 71]	(71, 0, 71)	71	2
2865	2866	A0A0H3CB05|A0A0H3CB05_CAUVN Conserved hypothetical membrane protein OS=Caulobacter vibrioides (strain NA1000 / CB15N)	([0.036378, 0.038858, 0.056825, 0.033407, 0.046336, 0.035586, 0.028107, 0.020165, 0.028695, 0.040537, 0.029376, 0.032017, 0.032677, 0.040537, 0.041405, 0.094817, 0.096677, 0.060549, 0.06184, 0.03976, 0.040537, 0.050641, 0.040537, 0.033407, 0.049374, 0.028695, 0.044297, 0.037156, 0.054297, 0.050641, 0.060549, 0.058088, 0.0704, 0.142424, 0.078022, 0.078022, 0.038858, 0.047319, 0.059222, 0.085092, 0…	[149, 150, 151, 152, 153, 154, 155, 156, 157, 158, 159, 160, 161, 162, 163, 167, 168, 174, 178, 179, 183, 185, 186, 187, 188, 189, 190, 191, 217, 218, 219, 220, 221, 224, 226, 227, 228, 229, 230, 255, 256, 257, 258, 259, 311, 312, 313, 314, 315, 316, 317, 318, 319, 320, 321, 322, 323, 324, 325, 326, 327, 328, 329, 330, 331, 367, 372, 373, 374, 375, 376, 377, 378, 379, 380, 381, 382, 383, 384, 385…	(71, 101, 172)	71	2
1992	1993	A0A0H3C7V3|A0A0H3C7V3_CAUVN DUF2155 domain-containing protein OS=Caulobacter vibrioides (strain NA1000 / CB15N)	([0.298791, 0.346032, 0.295083, 0.247041, 0.288399, 0.328603, 0.284882, 0.288399, 0.25406, 0.26085, 0.291804, 0.26085, 0.257454, 0.191378, 0.155435, 0.18812, 0.196879, 0.229226, 0.311707, 0.342579, 0.390993, 0.461924, 0.433034, 0.5017, 0.58069, 0.613573, 0.642678, 0.685117, 0.680603, 0.784345, 0.775545, 0.73685, 0.808535, 0.862302, 0.885302, 0.91684, 0.926919, 0.901269, 0.93079, 0.891961, 0.88723…	[23, 24, 25, 26, 27, 28, 29, 30, 31, 32, 33, 34, 35, 36, 37, 38, 39, 40, 41, 42, 43, 44, 45, 46, 47, 48, 49, 50, 51, 52, 53, 54, 55, 56, 57, 58, 59, 60, 61, 62, 63, 64, 65, 66, 67, 68, 69, 70, 71, 72, 73, 74, 75, 76, 77, 78, 79, 80, 81, 82, 83, 84, 85, 86, 87, 88, 89, 90, 91, 92, 93, 151, 152, 155, 156, 157, 158, 159, 160, 161, 162, 163, 164, 165, 166, 167]	(70, 0, 70)	70	2
2590	2591	A0A0H3CA22|A0A0H3CA22_CAUVN Penicillin-binding protein OS=Caulobacter vibrioides (strain NA1000 / CB15N)	([0.324872, 0.324872, 0.324872, 0.324872, 0.321458, 0.275179, 0.278302, 0.236433, 0.191378, 0.219301, 0.222385, 0.161087, 0.155435, 0.182256, 0.191378, 0.191378, 0.196879, 0.232838, 0.271506, 0.31487, 0.311707, 0.401658, 0.42561, 0.468512, 0.465241, 0.525368, 0.642678, 0.671169, 0.716283, 0.771762, 0.733139, 0.798249, 0.908098, 0.91684, 0.903857, 0.894241, 0.871313, 0.871313, 0.910643, 0.819762, …	[25, 26, 27, 28, 29, 30, 31, 32, 33, 34, 35, 36, 37, 38, 39, 40, 41, 42, 43, 44, 45, 46, 47, 48, 49, 50, 51, 52, 53, 54, 55, 56, 57, 58, 59, 60, 61, 62, 63, 64, 65, 66, 67, 68, 69, 70, 71, 72, 73, 74, 75, 76, 77, 78, 79, 80, 81, 82, 83, 84, 85, 86, 87, 88, 89, 90, 91, 92, 93, 94, 95, 104, 117, 140, 141, 150, 188, 189, 200, 201, 217, 232, 243, 244, 246, 247, 248, 293, 294, 295, 297, 298, 302, 335,…	(70, 0, 70)	70	2
3547	3548	A0A0H3CDS2|A0A0H3CDS2_CAUVN Pilus assembly ATPase CpaF OS=Caulobacter vibrioides (strain NA1000 / CB15N)	([0.720929, 0.779859, 0.84206, 0.837511, 0.808535, 0.859585, 0.891961, 0.915074, 0.89662, 0.919029, 0.901269, 0.919029, 0.960642, 0.947281, 0.938133, 0.885302, 0.846163, 0.849326, 0.852992, 0.894241, 0.903857, 0.903857, 0.837511, 0.823549, 0.859585, 0.819762, 0.759478, 0.690604, 0.690604, 0.73685, 0.73685, 0.759478, 0.724957, 0.759478, 0.754692, 0.81615, 0.885302, 0.849326, 0.84206, 0.837511, 0.8…	[0, 1, 2, 3, 4, 5, 6, 7, 8, 9, 10, 11, 12, 13, 14, 15, 16, 17, 18, 19, 20, 21, 22, 23, 24, 25, 26, 27, 28, 29, 30, 31, 32, 33, 34, 35, 36, 37, 38, 39, 40, 41, 42, 43, 44, 45, 46, 47, 48, 49, 50, 51, 52, 53, 54, 55, 56, 57, 58, 59, 60, 61, 62, 63, 64, 65, 66, 67, 68, 69, 70, 72, 73, 74, 75, 76, 77, 78, 291, 292, 308, 317, 318, 320, 321, 322, 323, 324, 325, 326, 327, 328, 329, 330, 331, 333, 368, 3…	(70, 0, 70)	70	2
1455	1456	A0A0H3C5Z3|A0A0H3C5Z3_CAUVN DUF1674 domain-containing protein OS=Caulobacter vibrioides (strain NA1000 / CB15N)	([0.990856, 0.987531, 0.99012, 0.990547, 0.982235, 0.986462, 0.985964, 0.981594, 0.977651, 0.980739, 0.980739, 0.981594, 0.981594, 0.968436, 0.968436, 0.967676, 0.950334, 0.928747, 0.910643, 0.899122, 0.876521, 0.846163, 0.874069, 0.865454, 0.834292, 0.865454, 0.819762, 0.801317, 0.805026, 0.805026, 0.754692, 0.767246, 0.771762, 0.745909, 0.745909, 0.73685, 0.63748, 0.694846, 0.750527, 0.784345, …	[0, 1, 2, 3, 4, 5, 6, 7, 8, 9, 10, 11, 12, 13, 14, 15, 16, 17, 18, 19, 20, 21, 22, 23, 24, 25, 26, 27, 28, 29, 30, 31, 32, 33, 34, 35, 36, 37, 38, 39, 40, 41, 42, 43, 44, 45, 46, 47, 48, 49, 50, 51, 52, 53, 54, 55, 56, 57, 58, 59, 60, 61, 62, 63, 64, 65, 66, 67, 68, 72]	(68, 0, 68)	68	2
2091	2092	A0A0H3C888|A0A0H3C888_CAUVN Uncharacterized protein OS=Caulobacter vibrioides (strain NA1000 / CB15N)	([0.859585, 0.862302, 0.865454, 0.865454, 0.798249, 0.805026, 0.827927, 0.84206, 0.798249, 0.805026, 0.819762, 0.834292, 0.849326, 0.846163, 0.819762, 0.852992, 0.846163, 0.84206, 0.837511, 0.741537, 0.767246, 0.83125, 0.819762, 0.81615, 0.819762, 0.871313, 0.83125, 0.805026, 0.741537, 0.699094, 0.699094, 0.712013, 0.604312, 0.58069, 0.59917, 0.63748, 0.613573, 0.557691, 0.450668, 0.374039, 0.472…	[0, 1, 2, 3, 4, 5, 6, 7, 8, 9, 10, 11, 12, 13, 14, 15, 16, 17, 18, 19, 20, 21, 22, 23, 24, 25, 26, 27, 28, 29, 30, 31, 32, 33, 34, 35, 36, 37, 49, 50, 51, 52, 53, 54, 55, 56, 57, 58, 59, 60, 61, 62, 63, 64, 65, 66, 67, 68, 69, 70, 71, 72, 73, 74, 75, 76, 77, 78, 79, 80, 81, 82, 83, 84, 85, 86, 87, 88, 89, 90, 91, 92, 93, 94, 95, 96, 97, 98, 99, 100, 101, 102, 103, 104, 105, 106, 107, 108, 109, 11…	(68, 38, 106)	68	2
2097	2098	A0A0H3C895|A0A0H3C895_CAUVN Long-chain-fatty-acid--CoA ligase OS=Caulobacter vibrioides (strain NA1000 / CB15N)	([0.25406, 0.15008, 0.200174, 0.247041, 0.167087, 0.111485, 0.144935, 0.17593, 0.173081, 0.173081, 0.158265, 0.122885, 0.116183, 0.116183, 0.179055, 0.225814, 0.232838, 0.170161, 0.118441, 0.137348, 0.21291, 0.206376, 0.222385, 0.232838, 0.225814, 0.342579, 0.335645, 0.26085, 0.26085, 0.298791, 0.332115, 0.271506, 0.36309, 0.374039, 0.281712, 0.281712, 0.288399, 0.271506, 0.308712, 0.377384, 0.38…	[474, 547, 548, 549, 550, 551, 552, 553, 554, 555, 556, 557, 558, 559, 560, 561, 562, 563, 564, 565, 566, 567, 568, 569, 570, 571, 572, 573, 575, 576, 577, 578, 579, 584, 585, 586, 587, 588, 589, 590, 591, 592, 593, 594, 595, 596, 597, 598, 599, 600, 601, 602, 603, 604, 605, 606, 607, 608, 609, 610, 611, 612, 613, 614, 615, 616, 617, 618, 619, 620, 621, 622, 623, 624, 625, 626, 627, 628, 629, 630…	(68, 33, 101)	68	2
2759	2760	A0A0H3CAM8|A0A0H3CAM8_CAUVN Protocatechuate 3,4-dioxygenase beta chain OS=Caulobacter vibrioides (strain NA1000 / CB15N)	([0.81615, 0.852992, 0.889439, 0.91684, 0.91684, 0.852992, 0.862302, 0.846163, 0.874069, 0.779859, 0.767246, 0.801317, 0.795062, 0.703578, 0.720929, 0.819762, 0.819762, 0.84206, 0.83125, 0.834292, 0.876521, 0.808535, 0.733139, 0.703578, 0.570702, 0.604312, 0.694846, 0.694846, 0.626927, 0.59508, 0.733139, 0.759478, 0.76285, 0.76285, 0.849326, 0.819762, 0.827927, 0.808535, 0.657645, 0.690604, 0.666…	[0, 1, 2, 3, 4, 5, 6, 7, 8, 9, 10, 11, 12, 13, 14, 15, 16, 17, 18, 19, 20, 21, 22, 23, 24, 25, 26, 27, 28, 29, 30, 31, 32, 33, 34, 35, 36, 37, 38, 39, 40, 41, 42, 43, 44, 45, 46, 47, 48, 49, 50, 51, 52, 53, 54, 55, 56, 57, 58, 59, 60, 61, 62, 63, 64, 65, 66, 67, 68, 70, 71, 72, 73, 74, 75, 76, 77, 78, 79, 80, 85, 89, 90, 91, 105, 106, 120, 122, 229, 230, 231, 232, 233, 234]	(68, 0, 68)	68	2
1659	1660	A0A0H3C6P2|A0A0H3C6P2_CAUVN Uncharacterized protein OS=Caulobacter vibrioides (strain NA1000 / CB15N)	([0.666105, 0.680603, 0.562014, 0.59508, 0.59014, 0.632174, 0.671169, 0.685117, 0.675549, 0.685117, 0.694846, 0.690604, 0.680603, 0.562014, 0.622677, 0.622677, 0.505461, 0.5017, 0.480142, 0.56648, 0.632174, 0.632174, 0.56648, 0.671169, 0.666105, 0.728858, 0.720929, 0.59014, 0.59917, 0.618285, 0.618285, 0.622677, 0.63748, 0.666105, 0.733139, 0.728858, 0.712013, 0.805026, 0.73685, 0.754692, 0.73685…	[0, 1, 2, 3, 4, 5, 6, 7, 8, 9, 10, 11, 12, 13, 14, 15, 16, 17, 19, 20, 21, 22, 23, 24, 25, 26, 27, 28, 29, 30, 31, 32, 33, 34, 35, 36, 37, 38, 39, 40, 41, 42, 43, 44, 45, 46, 47, 48, 49, 50, 51, 52, 53, 54, 55, 56, 59, 60, 61, 62, 63, 64, 65, 66, 67, 68, 69, 70, 71, 72, 73, 74, 75, 76, 77, 78, 79, 80, 81, 82, 83, 84, 85, 86, 87, 88, 89, 90, 91, 92, 93, 94, 95, 96, 97, 98, 99, 100, 101, 102, 103, …	(67, 56, 123)	67	2
3265	3266	A0A0H3CCE7|A0A0H3CCE7_CAUVN Uncharacterized protein OS=Caulobacter vibrioides (strain NA1000 / CB15N)	([0.771762, 0.791621, 0.707965, 0.733139, 0.750527, 0.767246, 0.812494, 0.716283, 0.728858, 0.666105, 0.680603, 0.720929, 0.699094, 0.690604, 0.703578, 0.632174, 0.59917, 0.608892, 0.648219, 0.720929, 0.604312, 0.690604, 0.653063, 0.724957, 0.728858, 0.724957, 0.694846, 0.661982, 0.767246, 0.795062, 0.852992, 0.862302, 0.791621, 0.724957, 0.724957, 0.745909, 0.73685, 0.76285, 0.788093, 0.791621, …	[0, 1, 2, 3, 4, 5, 6, 7, 8, 9, 10, 11, 12, 13, 14, 15, 16, 17, 18, 19, 20, 21, 22, 23, 24, 25, 26, 27, 28, 29, 30, 31, 32, 33, 34, 35, 36, 37, 38, 39, 40, 41, 42, 43, 44, 45, 46, 47, 48, 49, 50, 51, 52, 53, 54, 55, 56, 57, 58, 59, 60, 61, 62, 63, 64, 65, 66, 67, 70]	(67, 0, 67)	67	2
1154	1155	A0A0H3C4G4|A0A0H3C4G4_CAUVN ADP-heptose--LPS heptosyltransferase OS=Caulobacter vibrioides (strain NA1000 / CB15N)	([0.009728, 0.015344, 0.017447, 0.026338, 0.03976, 0.023963, 0.033407, 0.045352, 0.047319, 0.037156, 0.025762, 0.033407, 0.032017, 0.029376, 0.016826, 0.011903, 0.023534, 0.016021, 0.016257, 0.023534, 0.049374, 0.102787, 0.05306, 0.078022, 0.083462, 0.067594, 0.125101, 0.060549, 0.06312, 0.041405, 0.042364, 0.066181, 0.067594, 0.081712, 0.044297, 0.067594, 0.10481, 0.118441, 0.086953, 0.076542, 0…	[197, 210, 211, 212, 213, 268, 269, 276, 277, 278, 337, 338, 339, 340, 341, 342, 343, 344, 345, 346, 347, 348, 349, 350, 351, 352, 353, 354, 355, 356, 357, 358, 359, 360, 361, 362, 363, 364, 365, 366, 367, 368, 369, 370, 371, 372, 373, 374, 375, 376, 377, 378, 379, 380, 381, 382, 383, 384, 385, 386, 387, 388, 389, 390, 391, 392, 393, 394, 395, 396, 397, 398, 399, 400, 401, 402, 403]	(66, 10, 76)	66	2
2834	2835	A0A0H3CAW5|A0A0H3CAW5_CAUVN Uncharacterized protein OS=Caulobacter vibrioides (strain NA1000 / CB15N)	([0.852992, 0.862302, 0.871313, 0.88723, 0.89662, 0.899122, 0.891961, 0.894241, 0.910643, 0.901269, 0.908098, 0.876521, 0.903857, 0.912647, 0.921076, 0.964893, 0.967676, 0.96342, 0.9657, 0.9657, 0.957673, 0.950334, 0.948786, 0.950334, 0.954657, 0.959312, 0.962114, 0.950334, 0.934618, 0.928747, 0.91684, 0.905695, 0.932927, 0.932927, 0.901269, 0.891961, 0.882776, 0.882776, 0.88723, 0.88723, 0.87406…	[0, 1, 2, 3, 4, 5, 6, 7, 8, 9, 10, 11, 12, 13, 14, 15, 16, 17, 18, 19, 20, 21, 22, 23, 24, 25, 26, 27, 28, 29, 30, 31, 32, 33, 34, 35, 36, 37, 38, 39, 40, 41, 42, 43, 44, 45, 46, 47, 48, 49, 50, 51, 52, 53, 54, 55, 56, 57, 58, 59, 60, 61, 62, 63, 64, 65, 66]	(66, 0, 66)	66	2
2971	2972	A0A0H3CBD4|A0A0H3CBD4_CAUVN Uncharacterized protein OS=Caulobacter vibrioides (strain NA1000 / CB15N)	([0.390993, 0.291804, 0.291804, 0.328603, 0.36309, 0.30533, 0.30533, 0.335645, 0.366687, 0.36309, 0.384043, 0.335645, 0.275179, 0.25031, 0.278302, 0.377384, 0.342579, 0.278302, 0.278302, 0.36309, 0.324872, 0.31487, 0.366687, 0.324872, 0.25031, 0.25031, 0.247041, 0.275179, 0.216401, 0.209395, 0.236433, 0.236433, 0.31487, 0.352862, 0.349426, 0.380708, 0.356642, 0.444081, 0.505461, 0.422041, 0.41864…	[38, 45, 46, 47, 48, 49, 50, 51, 52, 53, 54, 55, 56, 57, 60, 61, 62, 63, 64, 65, 66, 67, 68, 69, 70, 71, 72, 73, 74, 75, 76, 77, 78, 79, 80, 81, 82, 83, 84, 85, 86, 87, 88, 89, 90, 91, 92, 93, 94, 95, 96, 97, 98, 99, 100, 101, 102, 103, 104, 105, 106, 107, 108, 109, 110, 111, 112, 113, 114, 115, 116, 117, 118, 119, 120, 121, 122, 123, 124, 125, 126, 131, 132, 134, 135, 136, 137, 138, 139, 140, 14…	(66, 14, 80)	66	2
1121	1122	A0A0H3C483|A0A0H3C483_CAUVN Heme:hemopexin-binding protein OS=Caulobacter vibrioides (strain NA1000 / CB15N)	([0.044297, 0.067594, 0.040537, 0.056825, 0.044297, 0.046336, 0.032677, 0.024393, 0.025762, 0.032677, 0.05306, 0.064632, 0.06312, 0.111485, 0.10481, 0.132295, 0.129801, 0.194234, 0.219301, 0.225814, 0.25031, 0.257454, 0.268042, 0.349426, 0.318242, 0.346032, 0.384043, 0.374039, 0.465241, 0.509769, 0.521092, 0.490133, 0.505461, 0.494003, 0.458154, 0.468512, 0.335645, 0.384043, 0.398279, 0.408655, 0…	[29, 30, 32, 41, 42, 154, 155, 156, 212, 213, 215, 216, 217, 218, 219, 220, 221, 222, 223, 224, 225, 226, 227, 228, 235, 287, 288, 408, 409, 543, 544, 545, 546, 547, 726, 727, 728, 729, 771, 772, 774, 775, 776, 777, 778, 779, 780, 781, 782, 784, 785, 786, 819, 820, 821, 822, 823, 824, 825, 826, 827, 828, 829, 830, 831, 832, 833, 834, 835, 836, 837, 838, 839, 840, 841, 842, 843, 844, 845, 846, 847…	(65, 52, 117)	65	2
138	139	A0A0H3CA12|A0A0H3CA12_CAUVN DNA topoisomerase 1 OS=Caulobacter vibrioides (strain NA1000 / CB15N)	([0.324872, 0.31487, 0.346032, 0.377384, 0.284882, 0.332115, 0.352862, 0.281712, 0.225814, 0.25031, 0.275179, 0.31487, 0.216401, 0.275179, 0.271506, 0.25406, 0.281712, 0.271506, 0.18812, 0.161087, 0.194234, 0.129801, 0.15008, 0.158265, 0.10481, 0.191378, 0.179055, 0.179055, 0.264545, 0.335645, 0.335645, 0.281712, 0.288399, 0.40511, 0.408655, 0.480142, 0.570702, 0.476583, 0.447574, 0.494003, 0.494…	[36, 250, 251, 252, 253, 254, 255, 256, 257, 258, 259, 260, 261, 262, 263, 264, 274, 336, 337, 338, 339, 340, 341, 342, 343, 344, 345, 346, 347, 348, 349, 350, 351, 352, 353, 354, 355, 356, 357, 358, 359, 360, 361, 362, 363, 364, 388, 389, 392, 393, 394, 395, 396, 397, 398, 399, 400, 401, 402, 403, 404, 406, 407, 408, 424, 426, 428, 429, 430, 431, 432, 433, 434, 435, 436, 437, 438, 451, 452, 453,…	(64, 172, 236)	64	2
195	196	A0A0H3CES2|A0A0H3CES2_CAUVN peptidoglycan glycosyltransferase OS=Caulobacter vibrioides (strain NA1000 / CB15N)	([0.25406, 0.332115, 0.398279, 0.444081, 0.458154, 0.476583, 0.525368, 0.553315, 0.59508, 0.642678, 0.690604, 0.720929, 0.728858, 0.712013, 0.827927, 0.798249, 0.856457, 0.808535, 0.779859, 0.89662, 0.905695, 0.932927, 0.919029, 0.921076, 0.924947, 0.941505, 0.891961, 0.859585, 0.871313, 0.876521, 0.865454, 0.865454, 0.885302, 0.885302, 0.779859, 0.745909, 0.690604, 0.690604, 0.712013, 0.73685, 0…	[6, 7, 8, 9, 10, 11, 12, 13, 14, 15, 16, 17, 18, 19, 20, 21, 22, 23, 24, 25, 26, 27, 28, 29, 30, 31, 32, 33, 34, 35, 36, 37, 38, 39, 40, 41, 42, 43, 44, 45, 46, 47, 48, 49, 50, 51, 52, 53, 54, 55, 56, 57, 58, 59, 60, 61, 62, 63, 64, 65, 66, 67, 68, 69, 70, 137, 321, 322, 323, 324, 325, 326, 327, 328, 329, 330, 331, 332, 333, 334, 335, 336, 382, 383, 384, 385, 386, 387, 388, 389, 390, 391, 392, 39…	(64, 0, 64)	64	2
811	812	A0A0H3CEU4|A0A0H3CEU4_CAUVN Small ribosomal subunit protein bS21 OS=Caulobacter vibrioides (strain NA1000 / CB15N)	([0.324872, 0.356642, 0.408655, 0.418646, 0.36309, 0.408655, 0.414856, 0.370445, 0.40511, 0.440853, 0.468512, 0.465241, 0.534167, 0.534167, 0.59917, 0.707965, 0.775545, 0.657645, 0.675549, 0.632174, 0.585406, 0.675549, 0.694846, 0.716283, 0.661982, 0.775545, 0.657645, 0.661982, 0.750527, 0.771762, 0.76285, 0.733139, 0.767246, 0.76285, 0.733139, 0.759478, 0.771762, 0.779859, 0.849326, 0.823549, 0.…	[12, 13, 14, 15, 16, 17, 18, 19, 20, 21, 22, 23, 24, 25, 26, 27, 28, 29, 30, 31, 32, 33, 34, 35, 36, 37, 38, 39, 40, 41, 42, 43, 44, 45, 46, 47, 48, 49, 50, 51, 52, 53, 54, 55, 56, 57, 58, 59, 60, 61, 62, 63, 64, 65, 66, 67, 68, 69, 70, 71, 72, 73, 74, 75, 76]	(64, 0, 64)	64	2
1305	1306	A0A0H3C5C7|A0A0H3C5C7_CAUVN Uncharacterized protein OS=Caulobacter vibrioides (strain NA1000 / CB15N)	([0.805026, 0.779859, 0.834292, 0.846163, 0.759478, 0.808535, 0.81615, 0.745909, 0.675549, 0.699094, 0.59508, 0.642678, 0.661982, 0.661982, 0.622677, 0.712013, 0.690604, 0.657645, 0.657645, 0.613573, 0.720929, 0.703578, 0.745909, 0.724957, 0.750527, 0.798249, 0.779859, 0.805026, 0.801317, 0.865454, 0.868118, 0.934618, 0.91684, 0.910643, 0.915074, 0.899122, 0.899122, 0.905695, 0.922952, 0.865454, …	[0, 1, 2, 3, 4, 5, 6, 7, 8, 9, 10, 11, 12, 13, 14, 15, 16, 17, 18, 19, 20, 21, 22, 23, 24, 25, 26, 27, 28, 29, 30, 31, 32, 33, 34, 35, 36, 37, 38, 39, 40, 41, 42, 43, 44, 45, 46, 47, 48, 49, 50, 51, 52, 53, 54, 55, 56, 57, 58, 59, 60, 61, 62, 63, 64]	(64, 0, 64)	64	2
3242	3243	A0A0H3CCB6|A0A0H3CCB6_CAUVN Uncharacterized protein OS=Caulobacter vibrioides (strain NA1000 / CB15N)	([0.352862, 0.36309, 0.41194, 0.447574, 0.483068, 0.408655, 0.4292, 0.480142, 0.454136, 0.458154, 0.490133, 0.454136, 0.476583, 0.541878, 0.509769, 0.529623, 0.553315, 0.56648, 0.685117, 0.690604, 0.795062, 0.791621, 0.805026, 0.801317, 0.791621, 0.791621, 0.885302, 0.903857, 0.885302, 0.912647, 0.922952, 0.919029, 0.945666, 0.947281, 0.953422, 0.956248, 0.89662, 0.899122, 0.846163, 0.84206, 0.83…	[13, 14, 15, 16, 17, 18, 19, 20, 21, 22, 23, 24, 25, 26, 27, 28, 29, 30, 31, 32, 33, 34, 35, 36, 37, 38, 39, 40, 41, 42, 43, 44, 45, 46, 47, 48, 49, 50, 51, 52, 53, 54, 55, 56, 57, 58, 59, 60, 61, 62, 63, 64, 65, 66, 67, 68, 69, 70, 71, 72, 73, 74, 75, 76, 77]	(64, 0, 64)	64	2
1247	1248	A0A0H3C535|A0A0H3C535_CAUVN Methyl-accepting chemotaxis protein OS=Caulobacter vibrioides (strain NA1000 / CB15N)	([0.209395, 0.15008, 0.147574, 0.096677, 0.161087, 0.158265, 0.125101, 0.125101, 0.090864, 0.118441, 0.083462, 0.069024, 0.0704, 0.073402, 0.056825, 0.032017, 0.037156, 0.037156, 0.044297, 0.045352, 0.022667, 0.016528, 0.025316, 0.030611, 0.051831, 0.040537, 0.03976, 0.066181, 0.066181, 0.06184, 0.060549, 0.102787, 0.125101, 0.079919, 0.076542, 0.100716, 0.170161, 0.232838, 0.203355, 0.301917, 0.…	[84, 271, 272, 273, 274, 275, 276, 277, 278, 279, 280, 281, 282, 283, 284, 360, 361, 362, 363, 364, 365, 366, 367, 368, 369, 370, 371, 372, 373, 374, 375, 376, 377, 378, 398, 400, 401, 402, 403, 404, 405, 406, 407, 418, 543, 545, 546, 547, 548, 549, 550, 551, 552, 553, 554, 555, 556, 557, 558, 559, 560, 561, 562, 563, 564, 565, 566, 567, 568, 569, 570, 571, 572, 573, 574, 575, 576, 577, 578, 579,…	(63, 80, 143)	63	2
2484	2485	A0A0H3C9P3|A0A0H3C9P3_CAUVN Uncharacterized protein OS=Caulobacter vibrioides (strain NA1000 / CB15N)	([0.332115, 0.370445, 0.380708, 0.387226, 0.346032, 0.390993, 0.414856, 0.465241, 0.483068, 0.525368, 0.486429, 0.509769, 0.480142, 0.575842, 0.461924, 0.562014, 0.575842, 0.5017, 0.517562, 0.505461, 0.505461, 0.472492, 0.458154, 0.41194, 0.42561, 0.384043, 0.398279, 0.40511, 0.335645, 0.359901, 0.321458, 0.321458, 0.332115, 0.433034, 0.422041, 0.517562, 0.545602, 0.458154, 0.553315, 0.521092, 0.…	[9, 11, 13, 15, 16, 17, 18, 19, 20, 35, 36, 38, 39, 40, 41, 42, 43, 44, 45, 46, 47, 48, 49, 50, 51, 52, 53, 54, 55, 56, 57, 58, 59, 60, 61, 62, 63, 64, 65, 66, 67, 68, 69, 70, 71, 72, 73, 74, 75, 76, 77, 78, 79, 80, 81, 82, 83, 84, 85, 86, 87, 88, 89, 90, 91, 92, 93, 94, 95, 96, 97, 98, 99, 100, 101]	(63, 11, 74)	63	2
2614	2615	A0A0H3CA46|A0A0H3CA46_CAUVN Uncharacterized protein OS=Caulobacter vibrioides (strain NA1000 / CB15N)	([0.73685, 0.618285, 0.63748, 0.671169, 0.505461, 0.534167, 0.553315, 0.56648, 0.562014, 0.58069, 0.642678, 0.632174, 0.694846, 0.694846, 0.73685, 0.73685, 0.754692, 0.750527, 0.750527, 0.745909, 0.680603, 0.690604, 0.666105, 0.575842, 0.570702, 0.712013, 0.707965, 0.703578, 0.707965, 0.741537, 0.712013, 0.712013, 0.73685, 0.675549, 0.657645, 0.608892, 0.608892, 0.517562, 0.5017, 0.5017, 0.509769…	[0, 1, 2, 3, 4, 5, 6, 7, 8, 9, 10, 11, 12, 13, 14, 15, 16, 17, 18, 19, 20, 21, 22, 23, 24, 25, 26, 27, 28, 29, 30, 31, 32, 33, 34, 35, 36, 37, 38, 39, 40, 41, 42, 43, 44, 45, 46, 47, 48, 49, 50, 51, 52, 53, 54, 55, 56, 57, 58, 59, 60, 61, 62, 63]	(63, 0, 63)	63	2
581	582	A0A0H3C945|A0A0H3C945_CAUVN Protein-export membrane protein SecG OS=Caulobacter vibrioides (strain NA1000 / CB15N)	([0.00246, 0.002435, 0.002396, 0.002482, 0.00231, 0.003014, 0.002688, 0.00243, 0.003053, 0.002976, 0.00292, 0.002512, 0.002581, 0.003757, 0.003864, 0.004835, 0.007031, 0.009865, 0.011518, 0.017138, 0.010509, 0.018106, 0.022306, 0.035586, 0.05306, 0.10481, 0.10481, 0.173081, 0.278302, 0.191378, 0.229226, 0.311707, 0.370445, 0.472492, 0.461924, 0.418646, 0.418646, 0.414856, 0.332115, 0.25031, 0.295…	[92, 93, 94, 95, 96, 97, 98, 99, 100, 101, 102, 103, 104, 105, 106, 107, 108, 109, 110, 111, 112, 113, 114, 115, 116, 117, 118, 119, 120, 121, 122, 123, 124, 125, 126, 127, 128, 129, 130, 131, 132, 133, 134, 135, 136, 137, 138, 139, 140, 141, 142, 143, 144, 145, 146, 147, 148, 149, 150, 151, 152, 153, 154]	(62, 0, 62)	62	2
2571	2572	A0A0H3C9Z9|A0A0H3C9Z9_CAUVN Stalk cross-band protein StpD OS=Caulobacter vibrioides (strain NA1000 / CB15N)	([0.433034, 0.26085, 0.349426, 0.271506, 0.311707, 0.349426, 0.414856, 0.349426, 0.40511, 0.349426, 0.26085, 0.301917, 0.328603, 0.332115, 0.25031, 0.191378, 0.109221, 0.106997, 0.120615, 0.078022, 0.048328, 0.037156, 0.076542, 0.038042, 0.051831, 0.030003, 0.018106, 0.015694, 0.015344, 0.011669, 0.010372, 0.010926, 0.009728, 0.008804, 0.008804, 0.009096, 0.011903, 0.020165, 0.032677, 0.05306, 0.…	[49, 50, 51, 52, 53, 54, 55, 56, 57, 58, 59, 60, 77, 113, 114, 115, 116, 117, 118, 119, 120, 121, 122, 123, 124, 125, 126, 127, 128, 129, 130, 131, 132, 133, 134, 135, 136, 137, 138, 139, 140, 141, 142, 143, 144, 145, 146, 147, 148, 149, 150, 151, 152, 153, 154, 155, 156, 157, 158, 159, 160, 161, 162, 163, 164, 165, 166, 167, 168, 169, 170, 171, 172, 173, 174, 175, 183, 184, 185, 186, 187, 188, 1…	(62, 13, 75)	62	2
3763	3764	A0A0H3IWJ9|A0A0H3IWJ9_CAUVN Uncharacterized protein OS=Caulobacter vibrioides (strain NA1000 / CB15N)	([0.992661, 0.993326, 0.993279, 0.993326, 0.993279, 0.993421, 0.993326, 0.99278, 0.99259, 0.99278, 0.992875, 0.993184, 0.993421, 0.993516, 0.992994, 0.992994, 0.992661, 0.99278, 0.9924, 0.9924, 0.99183, 0.991569, 0.990856, 0.990642, 0.987032, 0.984159, 0.985417, 0.985417, 0.986462, 0.987531, 0.976962, 0.973328, 0.977651, 0.975134, 0.970265, 0.971713, 0.971072, 0.976962, 0.976226, 0.980097, 0.9807…	[0, 1, 2, 3, 4, 5, 6, 7, 8, 9, 10, 11, 12, 13, 14, 15, 16, 17, 18, 19, 20, 21, 22, 23, 24, 25, 26, 27, 28, 29, 30, 31, 32, 33, 34, 35, 36, 37, 38, 39, 40, 41, 42, 43, 44, 45, 46, 47, 48, 49, 50, 51, 52, 53, 54, 55, 56, 57, 58, 59, 60, 61, 62]	(62, 0, 62)	62	2
1316	1317	A0A0H3C5D8|A0A0H3C5D8_CAUVN Uncharacterized protein OS=Caulobacter vibrioides (strain NA1000 / CB15N)	([0.984159, 0.983636, 0.976962, 0.948786, 0.903857, 0.91684, 0.922952, 0.924947, 0.941505, 0.899122, 0.912647, 0.924947, 0.912647, 0.871313, 0.88723, 0.801317, 0.767246, 0.775545, 0.741537, 0.750527, 0.632174, 0.613573, 0.575842, 0.59917, 0.712013, 0.775545, 0.795062, 0.819762, 0.81615, 0.791621, 0.868118, 0.849326, 0.767246, 0.805026, 0.862302, 0.876521, 0.928747, 0.921076, 0.899122, 0.912647, 0…	[0, 1, 2, 3, 4, 5, 6, 7, 8, 9, 10, 11, 12, 13, 14, 15, 16, 17, 18, 19, 20, 21, 22, 23, 24, 25, 26, 27, 28, 29, 30, 31, 32, 33, 34, 35, 36, 37, 38, 39, 40, 41, 42, 43, 44, 45, 46, 47, 48, 49, 50, 51, 52, 53, 54, 55, 56, 57, 58, 59, 60, 61]	(61, 0, 61)	61	2
768	769	A0A0H3CD01|A0A0H3CD01_CAUVN histidine kinase OS=Caulobacter vibrioides (strain NA1000 / CB15N)	([0.724957, 0.779859, 0.798249, 0.801317, 0.805026, 0.819762, 0.808535, 0.808535, 0.837511, 0.859585, 0.859585, 0.849326, 0.862302, 0.862302, 0.865454, 0.849326, 0.934618, 0.934618, 0.945666, 0.945666, 0.939629, 0.910643, 0.903857, 0.901269, 0.91684, 0.849326, 0.724957, 0.745909, 0.613573, 0.59014, 0.570702, 0.553315, 0.575842, 0.545602, 0.562014, 0.538167, 0.525368, 0.541878, 0.541878, 0.545602,…	[0, 1, 2, 3, 4, 5, 6, 7, 8, 9, 10, 11, 12, 13, 14, 15, 16, 17, 18, 19, 20, 21, 22, 23, 24, 25, 26, 27, 28, 29, 30, 31, 32, 33, 34, 35, 36, 37, 38, 39, 40, 41, 42, 43, 44, 45, 46, 47, 48, 49, 50, 51, 52, 53, 54, 55, 56, 57, 58, 59, 60, 79, 81, 82, 83, 101, 102, 103, 104, 105, 106, 107, 108, 109, 110, 111, 112, 113, 114, 115, 116, 405, 413, 414, 417, 418, 419, 420, 421, 571, 572, 573, 581, 583, 584…	(60, 0, 60)	60	2
1061	1062	A0A0H3C3Q1|A0A0H3C3Q1_CAUVN Uncharacterized protein OS=Caulobacter vibrioides (strain NA1000 / CB15N)	([0.962114, 0.960642, 0.915074, 0.934618, 0.899122, 0.905695, 0.924947, 0.934618, 0.947281, 0.939629, 0.950334, 0.964893, 0.969315, 0.969315, 0.969315, 0.967676, 0.96342, 0.969315, 0.9657, 0.9657, 0.921076, 0.934618, 0.936162, 0.957673, 0.926919, 0.948786, 0.947281, 0.938133, 0.934618, 0.924947, 0.936162, 0.928747, 0.915074, 0.889439, 0.879233, 0.891961, 0.874069, 0.88723, 0.885302, 0.894241, 0.8…	[0, 1, 2, 3, 4, 5, 6, 7, 8, 9, 10, 11, 12, 13, 14, 15, 16, 17, 18, 19, 20, 21, 22, 23, 24, 25, 26, 27, 28, 29, 30, 31, 32, 33, 34, 35, 36, 37, 38, 39, 40, 41, 42, 43, 44, 45, 46, 47, 48, 49, 50, 51, 52, 53, 54, 55, 56, 57, 58, 59, 60]	(60, 0, 60)	60	2
1289	1290	A0A0H3C598|A0A0H3C598_CAUVN Multicopper oxidase PcoA OS=Caulobacter vibrioides (strain NA1000 / CB15N)	([0.17593, 0.247041, 0.291804, 0.284882, 0.206376, 0.243554, 0.182256, 0.21291, 0.21291, 0.21291, 0.239899, 0.200174, 0.161087, 0.185198, 0.209395, 0.219301, 0.185198, 0.18812, 0.161087, 0.134866, 0.203355, 0.278302, 0.284882, 0.288399, 0.31487, 0.42561, 0.458154, 0.51388, 0.4292, 0.454136, 0.486429, 0.505461, 0.626927, 0.613573, 0.562014, 0.472492, 0.585406, 0.541878, 0.538167, 0.570702, 0.61828…	[27, 31, 32, 33, 34, 36, 37, 38, 39, 40, 41, 42, 84, 86, 152, 154, 206, 217, 218, 251, 322, 323, 324, 325, 326, 333, 334, 335, 336, 338, 339, 343, 344, 345, 348, 349, 350, 352, 354, 355, 356, 357, 358, 359, 360, 361, 362, 363, 364, 365, 366, 367, 368, 369, 370, 371, 372, 373, 374, 375, 376, 377, 378, 379, 380, 381, 382, 383, 384, 385, 386, 387, 388, 389, 390, 391, 392, 393, 394, 395, 396, 397, 39…	(60, 38, 98)	60	2
1441	1442	A0A0H3C5X6|A0A0H3C5X6_CAUVN Uncharacterized protein OS=Caulobacter vibrioides (strain NA1000 / CB15N)	([0.648219, 0.570702, 0.59917, 0.657645, 0.642678, 0.541878, 0.483068, 0.483068, 0.545602, 0.505461, 0.505461, 0.517562, 0.497853, 0.534167, 0.545602, 0.613573, 0.716283, 0.712013, 0.694846, 0.648219, 0.720929, 0.712013, 0.784345, 0.795062, 0.795062, 0.81615, 0.885302, 0.919029, 0.928747, 0.919029, 0.945666, 0.953422, 0.93079, 0.939629, 0.928747, 0.891961, 0.876521, 0.856457, 0.889439, 0.901269, …	[0, 1, 2, 3, 4, 5, 8, 9, 10, 11, 13, 14, 15, 16, 17, 18, 19, 20, 21, 22, 23, 24, 25, 26, 27, 28, 29, 30, 31, 32, 33, 34, 35, 36, 37, 38, 39, 40, 41, 42, 43, 44, 45, 46, 47, 48, 49, 50, 51, 52, 53, 54, 55, 56, 57, 58, 59, 60, 61, 62, 63, 64, 65, 66, 67, 68, 69, 70, 71, 72, 73]	(60, 10, 70)	60	2
2078	2079	A0A0H3C874|A0A0H3C874_CAUVN TonB-dependent outer membrane receptor OS=Caulobacter vibrioides (strain NA1000 / CB15N)	([0.109221, 0.125101, 0.137348, 0.111485, 0.144935, 0.11371, 0.161087, 0.229226, 0.232838, 0.236433, 0.271506, 0.298791, 0.264545, 0.30533, 0.311707, 0.339168, 0.366687, 0.450668, 0.553315, 0.703578, 0.618285, 0.675549, 0.59917, 0.59508, 0.703578, 0.703578, 0.805026, 0.795062, 0.73685, 0.779859, 0.779859, 0.754692, 0.675549, 0.690604, 0.750527, 0.76285, 0.724957, 0.795062, 0.779859, 0.76285, 0.63…	[18, 19, 20, 21, 22, 23, 24, 25, 26, 27, 28, 29, 30, 31, 32, 33, 34, 35, 36, 37, 38, 39, 40, 41, 42, 43, 44, 45, 46, 47, 48, 49, 50, 51, 52, 53, 54, 55, 56, 57, 58, 59, 60, 61, 62, 64, 65, 66, 67, 68, 69, 70, 74, 75, 78, 94, 95, 96, 97, 98, 99, 100, 101, 102, 103, 104, 105, 106, 107, 108, 109, 110, 111, 125, 133, 171, 172, 173, 175, 176, 177, 178, 179, 180, 181, 182, 183, 184, 185, 186, 187, 188,…	(60, 191, 251)	60	2
3552	3553	A0A0H3CDT3|A0A0H3CDT3_CAUVN Uncharacterized protein OS=Caulobacter vibrioides (strain NA1000 / CB15N)	([0.94331, 0.879233, 0.876521, 0.798249, 0.801317, 0.805026, 0.791621, 0.73685, 0.685117, 0.675549, 0.712013, 0.73685, 0.745909, 0.750527, 0.775545, 0.788093, 0.699094, 0.680603, 0.685117, 0.661982, 0.604312, 0.59508, 0.666105, 0.666105, 0.741537, 0.741537, 0.750527, 0.716283, 0.661982, 0.666105, 0.666105, 0.666105, 0.680603, 0.653063, 0.59917, 0.59917, 0.59917, 0.703578, 0.716283, 0.73685, 0.784…	[0, 1, 2, 3, 4, 5, 6, 7, 8, 9, 10, 11, 12, 13, 14, 15, 16, 17, 18, 19, 20, 21, 22, 23, 24, 25, 26, 27, 28, 29, 30, 31, 32, 33, 34, 35, 36, 37, 38, 39, 40, 41, 42, 43, 44, 45, 46, 47, 48, 49, 50, 51, 52, 53, 54, 55, 56, 57, 58, 59, 60, 65, 66, 67, 68, 69, 70, 71, 72, 73, 74, 75, 76, 77, 78, 79, 91, 92, 94, 95, 96, 100, 101, 104, 105, 106]	(60, 0, 60)	60	2
28	29	B8H610|MREC_CAUVN Cell shape-determining protein MreC OS=Caulobacter vibrioides (strain NA1000 / CB15N)	([0.18812, 0.229226, 0.161087, 0.25406, 0.167087, 0.209395, 0.129801, 0.164327, 0.164327, 0.161087, 0.129801, 0.139895, 0.086953, 0.100716, 0.069024, 0.05306, 0.043307, 0.023534, 0.023534, 0.023963, 0.015694, 0.022306, 0.012491, 0.011669, 0.007495, 0.009187, 0.009187, 0.014075, 0.013437, 0.016826, 0.020522, 0.019109, 0.023963, 0.044297, 0.086953, 0.109221, 0.073402, 0.090864, 0.088832, 0.158265, …	[130, 131, 132, 133, 134, 135, 144, 145, 146, 201, 202, 203, 204, 206, 207, 216, 217, 218, 219, 220, 228, 229, 230, 231, 232, 233, 234, 235, 236, 237, 286, 287, 288, 289, 290, 291, 292, 293, 294, 295, 296, 297, 298, 299, 300, 301, 302, 303, 304, 305, 306, 307, 308, 309, 310, 311, 312, 313, 314, 315, 316, 317, 318, 319, 320, 321, 322, 323, 324, 325, 326, 327, 328, 329, 330, 331, 332, 333, 334, 335…	(59, 30, 89)	59	2
854	855	B8GW65|RL32_CAUVN Large ribosomal subunit protein bL32 OS=Caulobacter vibrioides (strain NA1000 / CB15N)	([0.912647, 0.919029, 0.926919, 0.934618, 0.91684, 0.921076, 0.926919, 0.926919, 0.934618, 0.939629, 0.93079, 0.912647, 0.921076, 0.936162, 0.926919, 0.928747, 0.874069, 0.812494, 0.812494, 0.801317, 0.784345, 0.775545, 0.767246, 0.759478, 0.741537, 0.703578, 0.703578, 0.703578, 0.73685, 0.73685, 0.73685, 0.703578, 0.759478, 0.690604, 0.712013, 0.699094, 0.694846, 0.771762, 0.754692, 0.771762, 0.…	[0, 1, 2, 3, 4, 5, 6, 7, 8, 9, 10, 11, 12, 13, 14, 15, 16, 17, 18, 19, 20, 21, 22, 23, 24, 25, 26, 27, 28, 29, 30, 31, 32, 33, 34, 35, 36, 37, 38, 39, 40, 41, 42, 43, 44, 45, 46, 47, 48, 49, 50, 51, 52, 53, 54, 55, 56, 57, 58, 59]	(59, 0, 59)	59	2
1790	1791	A0A0H3C752|A0A0H3C752_CAUVN Uncharacterized protein OS=Caulobacter vibrioides (strain NA1000 / CB15N)	([0.036378, 0.059222, 0.066181, 0.100716, 0.073402, 0.079919, 0.086953, 0.11371, 0.118441, 0.144935, 0.147574, 0.170161, 0.147574, 0.164327, 0.173081, 0.216401, 0.324872, 0.370445, 0.370445, 0.398279, 0.490133, 0.59508, 0.618285, 0.657645, 0.541878, 0.632174, 0.666105, 0.712013, 0.707965, 0.76285, 0.724957, 0.767246, 0.767246, 0.81615, 0.795062, 0.671169, 0.712013, 0.661982, 0.661982, 0.618285, 0…	[21, 22, 23, 24, 25, 26, 27, 28, 29, 30, 31, 32, 33, 34, 35, 36, 37, 38, 39, 40, 41, 42, 43, 45, 46, 47, 97, 98, 99, 100, 101, 102, 103, 104, 105, 106, 107, 108, 109, 110, 111, 112, 113, 114, 115, 116, 117, 118, 119, 120, 121, 122, 123, 124, 125, 127, 143, 147, 152, 153, 154, 155, 156, 157, 170, 171, 172, 173, 174, 175, 176, 177, 178, 179, 180, 181, 182, 183, 184, 185, 186, 187, 188, 189, 190, 19…	(59, 64, 123)	59	2
2667	2668	A0A0H3CAB7|A0A0H3CAB7_CAUVN Zinc-finger pilus regulatory protein ZitP OS=Caulobacter vibrioides (strain NA1000 / CB15N)	([0.024393, 0.044297, 0.025762, 0.05306, 0.085092, 0.05306, 0.059222, 0.076542, 0.090864, 0.06312, 0.043307, 0.035586, 0.038042, 0.076542, 0.10481, 0.106997, 0.132295, 0.15008, 0.194234, 0.225814, 0.295083, 0.352862, 0.278302, 0.311707, 0.271506, 0.173081, 0.229226, 0.25031, 0.17593, 0.185198, 0.278302, 0.366687, 0.346032, 0.342579, 0.298791, 0.194234, 0.196879, 0.268042, 0.284882, 0.222385, 0.22…	[65, 66, 67, 68, 69, 71, 72, 73, 74, 75, 76, 77, 78, 79, 80, 81, 82, 83, 84, 85, 86, 87, 181, 203, 218, 219, 220, 223, 233, 234, 235, 236, 237, 238, 239, 247, 248, 249, 250, 251, 252, 253, 259, 260, 261, 262, 263, 264, 265, 266, 267, 268, 269, 270, 271, 272, 273, 274, 275, 276, 277, 278, 279, 280, 281, 282, 283, 284, 285, 286, 287, 288, 289, 290, 291, 292, 293, 294, 295, 296, 297, 298, 299, 300, …	(59, 42, 101)	59	2
3727	3728	A0A0H3IA90|A0A0H3IA90_CAUVN Uncharacterized protein OS=Caulobacter vibrioides (strain NA1000 / CB15N)	([0.966441, 0.950334, 0.94331, 0.939629, 0.924947, 0.910643, 0.862302, 0.874069, 0.862302, 0.805026, 0.805026, 0.819762, 0.801317, 0.819762, 0.819762, 0.767246, 0.712013, 0.712013, 0.666105, 0.671169, 0.671169, 0.585406, 0.608892, 0.545602, 0.545602, 0.56648, 0.497853, 0.562014, 0.549308, 0.570702, 0.549308, 0.494003, 0.5017, 0.521092, 0.468512, 0.454136, 0.486429, 0.5017, 0.450668, 0.454136, 0.4…	[0, 1, 2, 3, 4, 5, 6, 7, 8, 9, 10, 11, 12, 13, 14, 15, 16, 17, 18, 19, 20, 21, 22, 23, 24, 25, 27, 28, 29, 30, 32, 33, 37, 51, 52, 53, 54, 55, 56, 57, 58, 59, 60, 61, 62, 63, 64, 65, 66, 67, 68, 69, 70, 71, 72, 73, 74, 75, 76, 77, 78, 79, 80, 81, 82, 83, 84, 85, 86, 87, 88, 89, 90, 91, 92, 93, 94, 95, 96, 97, 98, 99, 100, 101, 102, 103, 104, 105, 106, 107, 108, 109, 110]	(59, 33, 92)	59	2
3812	3813	A0A0H3J1L6|A0A0H3J1L6_CAUVN Uncharacterized protein OS=Caulobacter vibrioides (strain NA1000 / CB15N)	([0.5017, 0.458154, 0.450668, 0.468512, 0.461924, 0.359901, 0.394753, 0.42561, 0.447574, 0.418646, 0.436924, 0.408655, 0.408655, 0.356642, 0.40511, 0.414856, 0.444081, 0.447574, 0.436924, 0.461924, 0.444081, 0.380708, 0.422041, 0.384043, 0.398279, 0.401658, 0.509769, 0.5017, 0.490133, 0.394753, 0.398279, 0.377384, 0.436924, 0.414856, 0.538167, 0.521092, 0.51388, 0.509769, 0.534167, 0.549308, 0.54…	[0, 26, 27, 34, 35, 36, 37, 38, 39, 40, 41, 42, 44, 46, 47, 48, 49, 50, 51, 52, 53, 54, 55, 56, 57, 58, 59, 60, 61, 62, 63, 64, 65, 66, 67, 68, 69, 70, 71, 72, 73, 74, 75, 76, 77, 78, 79, 80, 81, 82, 83, 84, 85, 86, 87, 88, 89, 90, 91, 92, 93, 94, 95, 96, 97, 98, 99, 100, 101, 102, 103, 104, 105, 112, 113, 114, 115, 116, 117, 118, 119, 120, 121, 122, 123, 124, 125, 126, 127, 128, 129, 130, 131, 1…	(59, 13, 72)	59	2
2948	2949	A0A0H3CBA2|A0A0H3CBA2_CAUVN Uncharacterized protein OS=Caulobacter vibrioides (strain NA1000 / CB15N)	([0.987531, 0.984159, 0.982235, 0.980097, 0.979741, 0.976962, 0.978672, 0.973328, 0.975134, 0.975609, 0.976962, 0.976962, 0.974374, 0.971072, 0.978672, 0.978316, 0.976226, 0.975134, 0.973328, 0.974374, 0.971713, 0.973328, 0.954657, 0.964893, 0.96342, 0.964893, 0.969315, 0.971072, 0.979242, 0.979242, 0.978316, 0.976226, 0.978316, 0.976962, 0.975609, 0.968436, 0.968436, 0.975609, 0.969315, 0.966441…	[0, 1, 2, 3, 4, 5, 6, 7, 8, 9, 10, 11, 12, 13, 14, 15, 16, 17, 18, 19, 20, 21, 22, 23, 24, 25, 26, 27, 28, 29, 30, 31, 32, 33, 34, 35, 36, 37, 38, 39, 40, 41, 42, 43, 44, 45, 46, 47, 48, 49, 50, 51, 52, 53, 54, 55, 56, 57, 58]	(58, 0, 58)	58	2
3627	3628	A0A0H3CED1|A0A0H3CED1_CAUVN Anti-toxin protein relB-4 OS=Caulobacter vibrioides (strain NA1000 / CB15N)	([0.834292, 0.865454, 0.88723, 0.910643, 0.899122, 0.837511, 0.771762, 0.767246, 0.759478, 0.788093, 0.775545, 0.827927, 0.827927, 0.819762, 0.775545, 0.779859, 0.632174, 0.642678, 0.703578, 0.812494, 0.771762, 0.750527, 0.671169, 0.690604, 0.653063, 0.699094, 0.745909, 0.754692, 0.779859, 0.81615, 0.703578, 0.648219, 0.59014, 0.618285, 0.517562, 0.545602, 0.534167, 0.685117, 0.642678, 0.694846, …	[0, 1, 2, 3, 4, 5, 6, 7, 8, 9, 10, 11, 12, 13, 14, 15, 16, 17, 18, 19, 20, 21, 22, 23, 24, 25, 26, 27, 28, 29, 30, 31, 32, 33, 34, 35, 36, 37, 38, 39, 40, 41, 42, 43, 44, 45, 46, 47, 48, 49, 50, 51, 52, 53, 54, 55, 56, 57, 58]	(58, 0, 58)	58	2
1866	1867	A0A0H3C7F0|A0A0H3C7F0_CAUVN Uncharacterized protein OS=Caulobacter vibrioides (strain NA1000 / CB15N)	([0.975609, 0.971072, 0.978316, 0.962114, 0.957673, 0.960642, 0.959312, 0.962114, 0.962114, 0.939629, 0.951925, 0.951925, 0.951925, 0.960642, 0.962114, 0.976962, 0.974374, 0.975609, 0.975609, 0.971713, 0.967676, 0.96342, 0.9657, 0.956248, 0.969315, 0.969315, 0.9657, 0.966441, 0.964893, 0.971072, 0.980097, 0.980097, 0.980739, 0.974374, 0.947281, 0.948786, 0.941505, 0.921076, 0.919029, 0.915074, 0.…	[0, 1, 2, 3, 4, 5, 6, 7, 8, 9, 10, 11, 12, 13, 14, 15, 16, 17, 18, 19, 20, 21, 22, 23, 24, 25, 26, 27, 28, 29, 30, 31, 32, 33, 34, 35, 36, 37, 38, 39, 40, 41, 42, 43, 44, 45, 46, 47, 48, 49, 50, 51, 52, 53, 54, 55, 56, 57]	(57, 0, 57)	57	2
2189	2190	A0A0H3C8K8|A0A0H3C8K8_CAUVN Uncharacterized protein OS=Caulobacter vibrioides (strain NA1000 / CB15N)	([0.928747, 0.93079, 0.924947, 0.948786, 0.936162, 0.948786, 0.951925, 0.947281, 0.924947, 0.93079, 0.908098, 0.915074, 0.91684, 0.910643, 0.903857, 0.91684, 0.91684, 0.924947, 0.939629, 0.924947, 0.934618, 0.934618, 0.948786, 0.950334, 0.93079, 0.938133, 0.928747, 0.924947, 0.93079, 0.932927, 0.928747, 0.954657, 0.954657, 0.956248, 0.956248, 0.956248, 0.94331, 0.956248, 0.950334, 0.941505, 0.941…	[0, 1, 2, 3, 4, 5, 6, 7, 8, 9, 10, 11, 12, 13, 14, 15, 16, 17, 18, 19, 20, 21, 22, 23, 24, 25, 26, 27, 28, 29, 30, 31, 32, 33, 34, 35, 36, 37, 38, 39, 40, 41, 42, 43, 44, 45, 46, 47, 48, 49, 50, 51, 52, 53, 54, 55, 56, 57]	(57, 0, 57)	57	2
2225	2226	A0A0H3C8Q2|A0A0H3C8Q2_CAUVN Lipoprotein OS=Caulobacter vibrioides (strain NA1000 / CB15N)	([0.521092, 0.562014, 0.454136, 0.380708, 0.377384, 0.318242, 0.318242, 0.318242, 0.271506, 0.275179, 0.247041, 0.278302, 0.206376, 0.185198, 0.232838, 0.191378, 0.191378, 0.219301, 0.229226, 0.225814, 0.203355, 0.191378, 0.200174, 0.281712, 0.374039, 0.370445, 0.472492, 0.42561, 0.387226, 0.472492, 0.468512, 0.553315, 0.553315, 0.626927, 0.626927, 0.626927, 0.632174, 0.59508, 0.562014, 0.557691,…	[0, 1, 31, 32, 33, 34, 35, 36, 37, 38, 39, 40, 41, 42, 43, 44, 46, 48, 49, 50, 51, 52, 53, 54, 55, 56, 57, 58, 59, 60, 61, 62, 63, 64, 65, 66, 67, 68, 69, 70, 71, 72, 73, 74, 75, 76, 77, 78, 79, 80, 81, 82, 83, 84, 85, 86, 87, 88, 89, 90, 91, 92, 93, 94, 95, 96, 97, 98, 99, 100, 101, 102, 103, 104, 105]	(57, 17, 74)	57	2
3080	3081	A0A0H3CBR9|A0A0H3CBR9_CAUVN EF hand domain protein OS=Caulobacter vibrioides (strain NA1000 / CB15N)	([0.30533, 0.25406, 0.30533, 0.352862, 0.30533, 0.318242, 0.332115, 0.366687, 0.374039, 0.380708, 0.377384, 0.390993, 0.418646, 0.444081, 0.454136, 0.521092, 0.642678, 0.750527, 0.76285, 0.83125, 0.819762, 0.852992, 0.885302, 0.905695, 0.912647, 0.950334, 0.934618, 0.899122, 0.889439, 0.899122, 0.852992, 0.88723, 0.88723, 0.876521, 0.84206, 0.84206, 0.84206, 0.788093, 0.685117, 0.712013, 0.694846…	[15, 16, 17, 18, 19, 20, 21, 22, 23, 24, 25, 26, 27, 28, 29, 30, 31, 32, 33, 34, 35, 36, 37, 38, 39, 40, 41, 42, 43, 44, 45, 46, 47, 48, 49, 50, 51, 52, 53, 54, 55, 56, 57, 58, 59, 60, 61, 62, 63, 64, 65, 66, 67, 68, 69, 70, 71, 72, 74, 75, 76, 77, 78, 79, 80, 81, 82, 83, 84, 85, 86, 87, 88, 89, 90, 91, 92, 93, 94, 95, 96, 97, 98, 99, 100, 101, 102, 103, 104, 105, 106, 107, 108, 109, 110]	(57, 0, 57)	57	2
3815	3816	A0A0H3J1Q4|A0A0H3J1Q4_CAUVN Secreted protein OS=Caulobacter vibrioides (strain NA1000 / CB15N)	([0.356642, 0.225814, 0.216401, 0.26085, 0.222385, 0.139895, 0.15284, 0.161087, 0.155435, 0.125101, 0.11371, 0.139895, 0.147574, 0.173081, 0.129801, 0.081712, 0.086953, 0.074921, 0.079919, 0.088832, 0.076542, 0.064632, 0.100716, 0.129801, 0.132295, 0.139895, 0.164327, 0.185198, 0.185198, 0.15008, 0.21291, 0.284882, 0.281712, 0.356642, 0.401658, 0.433034, 0.525368, 0.541878, 0.450668, 0.398279, 0.…	[36, 37, 47, 48, 49, 50, 55, 59, 60, 61, 62, 63, 64, 65, 66, 67, 68, 69, 70, 71, 72, 73, 74, 75, 76, 77, 78, 79, 80, 81, 82, 83, 84, 85, 86, 87, 88, 89, 90, 91, 92, 93, 94, 95, 96, 97, 98, 99, 100, 101, 102, 103, 104, 105, 106, 107, 108, 109, 110, 111, 112, 113, 114, 115, 116, 127, 134, 135, 136, 137, 138, 139, 140, 141, 142, 143, 144, 145, 146, 147, 148, 149, 150, 151, 152, 153, 154, 155, 156, 1…	(57, 7, 64)	57	2
71	72	A0A0H3C6E2|A0A0H3C6E2_CAUVN DNA polymerase III subunit gamma/tau OS=Caulobacter vibrioides (strain NA1000 / CB15N)	([0.834292, 0.795062, 0.859585, 0.899122, 0.784345, 0.805026, 0.834292, 0.805026, 0.849326, 0.823549, 0.849326, 0.874069, 0.89662, 0.901269, 0.903857, 0.899122, 0.874069, 0.922952, 0.871313, 0.741537, 0.733139, 0.745909, 0.745909, 0.741537, 0.671169, 0.812494, 0.779859, 0.728858, 0.779859, 0.712013, 0.733139, 0.745909, 0.685117, 0.604312, 0.604312, 0.59014, 0.626927, 0.699094, 0.712013, 0.798249,…	[0, 1, 2, 3, 4, 5, 6, 7, 8, 9, 10, 11, 12, 13, 14, 15, 16, 17, 18, 19, 20, 21, 22, 23, 24, 25, 26, 27, 28, 29, 30, 31, 32, 33, 34, 35, 36, 37, 38, 39, 40, 41, 42, 43, 44, 45, 46, 47, 48, 49, 50, 51, 52, 53, 54, 55, 56, 122, 127, 428, 429, 430, 431, 432, 433, 434, 441, 442, 443, 444, 445, 447, 448, 450, 451, 452, 458, 459, 460, 461, 462, 463, 464, 513, 542, 543, 544, 545, 546, 547, 548, 551, 552, …	(56, 0, 56)	56	2
1007	1008	A0A0H3C2P9|A0A0H3C2P9_CAUVN HerA helicase-related ATPase OS=Caulobacter vibrioides (strain NA1000 / CB15N)	([0.209395, 0.15008, 0.194234, 0.129801, 0.167087, 0.225814, 0.26085, 0.328603, 0.278302, 0.311707, 0.346032, 0.387226, 0.271506, 0.370445, 0.374039, 0.472492, 0.486429, 0.465241, 0.458154, 0.436924, 0.461924, 0.472492, 0.509769, 0.509769, 0.570702, 0.58069, 0.557691, 0.56648, 0.525368, 0.608892, 0.608892, 0.5017, 0.509769, 0.505461, 0.497853, 0.422041, 0.339168, 0.335645, 0.342579, 0.308712, 0.1…	[22, 23, 24, 25, 26, 27, 28, 29, 30, 31, 32, 33, 375, 376, 377, 378, 379, 380, 381, 383, 384, 385, 386, 387, 388, 389, 390, 391, 392, 393, 394, 395, 396, 397, 398, 399, 400, 401, 402, 403, 404, 405, 406, 407, 408, 409, 410, 411, 412, 420, 421, 422, 423, 424, 425, 426, 427, 428, 429, 430, 431, 432, 433, 434, 435, 436, 437, 438, 439, 440, 441, 442, 443, 444, 445, 446, 447, 448, 449, 450, 451, 452, …	(56, 49, 105)	56	2
3559	3560	A0A0H3CDU3|A0A0H3CDU3_CAUVN Cell wall hydrolase family protein OS=Caulobacter vibrioides (strain NA1000 / CB15N)	([0.247041, 0.298791, 0.328603, 0.236433, 0.182256, 0.209395, 0.200174, 0.161087, 0.120615, 0.098513, 0.118441, 0.15008, 0.147574, 0.243554, 0.239899, 0.164327, 0.127496, 0.073402, 0.0704, 0.086953, 0.05306, 0.035586, 0.021381, 0.014315, 0.021816, 0.031287, 0.0198, 0.0198, 0.032017, 0.05306, 0.06312, 0.06312, 0.067594, 0.129801, 0.100716, 0.106997, 0.116183, 0.116183, 0.185198, 0.125101, 0.10481,…	[220, 221, 233, 236, 244, 245, 248, 249, 252, 255, 258, 259, 282, 283, 284, 285, 286, 287, 288, 289, 290, 291, 292, 293, 294, 295, 296, 297, 306, 307, 308, 309, 310, 311, 312, 313, 314, 315, 316, 317, 318, 319, 320, 321, 322, 323, 324, 325, 326, 327, 328, 329, 330, 331, 332, 333, 334, 335, 336, 337, 338, 339, 340, 341, 342, 343, 344, 345, 346, 347, 348, 349, 350, 351, 352, 353, 354, 355, 356, 357…	(56, 28, 84)	56	2
3838	3839	A0A0H3J4C0|A0A0H3J4C0_CAUVN Uncharacterized protein OS=Caulobacter vibrioides (strain NA1000 / CB15N)	([0.798249, 0.648219, 0.694846, 0.76285, 0.745909, 0.76285, 0.741537, 0.771762, 0.779859, 0.733139, 0.745909, 0.771762, 0.750527, 0.771762, 0.759478, 0.754692, 0.788093, 0.83125, 0.856457, 0.827927, 0.823549, 0.775545, 0.865454, 0.859585, 0.788093, 0.81615, 0.819762, 0.849326, 0.865454, 0.874069, 0.868118, 0.823549, 0.846163, 0.84206, 0.81615, 0.819762, 0.812494, 0.808535, 0.81615, 0.846163, 0.84…	[0, 1, 2, 3, 4, 5, 6, 7, 8, 9, 10, 11, 12, 13, 14, 15, 16, 17, 18, 19, 20, 21, 22, 23, 24, 25, 26, 27, 28, 29, 30, 31, 32, 33, 34, 35, 36, 37, 38, 39, 40, 41, 42, 43, 44, 45, 46, 47, 48, 49, 50, 51, 52, 53, 54, 55, 56]	(56, 0, 56)	56	2
1572	1573	A0A0H3C6D8|A0A0H3C6D8_CAUVN ATP-dependent DNA helicase OS=Caulobacter vibrioides (strain NA1000 / CB15N)	([0.56648, 0.585406, 0.444081, 0.483068, 0.450668, 0.380708, 0.301917, 0.321458, 0.380708, 0.408655, 0.440853, 0.490133, 0.486429, 0.480142, 0.486429, 0.494003, 0.398279, 0.370445, 0.384043, 0.436924, 0.408655, 0.366687, 0.284882, 0.366687, 0.36309, 0.359901, 0.4292, 0.517562, 0.476583, 0.346032, 0.335645, 0.236433, 0.257454, 0.17593, 0.179055, 0.106997, 0.06184, 0.085092, 0.10481, 0.167087, 0.08…	[0, 1, 27, 331, 332, 333, 334, 379, 380, 381, 382, 383, 384, 388, 389, 390, 496, 526, 527, 528, 530, 531, 661, 662, 710, 711, 713, 715, 716, 717, 718, 719, 720, 721, 722, 795, 799, 800, 801, 802, 803, 804, 805, 806, 807, 808, 809, 810, 811, 812, 813, 814, 815, 816, 817, 818, 819, 820, 821, 822, 823, 824, 825, 826, 827, 828, 829, 830, 831, 832, 833, 834, 835, 836, 837, 838, 839, 840, 841, 842, 843…	(55, 36, 91)	55	2
1709	1710	A0A0H3C6V5|A0A0H3C6V5_CAUVN Porin O OS=Caulobacter vibrioides (strain NA1000 / CB15N)	([0.791621, 0.795062, 0.675549, 0.570702, 0.447574, 0.380708, 0.418646, 0.476583, 0.42561, 0.374039, 0.398279, 0.42561, 0.352862, 0.384043, 0.339168, 0.271506, 0.203355, 0.158265, 0.142424, 0.139895, 0.122885, 0.078022, 0.051831, 0.074921, 0.127496, 0.206376, 0.209395, 0.182256, 0.106997, 0.132295, 0.194234, 0.206376, 0.216401, 0.21291, 0.271506, 0.324872, 0.41194, 0.497853, 0.454136, 0.454136, 0…	[0, 1, 2, 3, 43, 44, 66, 67, 68, 69, 70, 71, 72, 73, 74, 75, 76, 77, 78, 79, 80, 81, 82, 83, 84, 85, 86, 87, 88, 89, 90, 91, 92, 93, 94, 95, 96, 97, 98, 99, 100, 101, 102, 103, 104, 105, 106, 107, 108, 109, 110, 111, 112, 113, 114, 115, 116, 117, 118, 119, 120, 121, 128, 214, 268, 269, 270, 271, 272, 273, 274, 275, 276, 277, 278, 279, 280, 281, 282, 283, 400, 401, 402, 403, 404, 405, 408]	(55, 6, 61)	55	2
2385	2386	A0A0H3C9A3|A0A0H3C9A3_CAUVN TolA protein OS=Caulobacter vibrioides (strain NA1000 / CB15N)	([0.013265, 0.01078, 0.012491, 0.020522, 0.036378, 0.050641, 0.076542, 0.078022, 0.096677, 0.139895, 0.17593, 0.21291, 0.278302, 0.275179, 0.275179, 0.374039, 0.509769, 0.59508, 0.666105, 0.788093, 0.703578, 0.791621, 0.76285, 0.724957, 0.661982, 0.517562, 0.447574, 0.324872, 0.359901, 0.332115, 0.229226, 0.216401, 0.219301, 0.11371, 0.088832, 0.106997, 0.056825, 0.024826, 0.028107, 0.027463, 0.0…	[16, 17, 18, 19, 20, 21, 22, 23, 24, 25, 58, 72, 73, 74, 92, 100, 103, 104, 105, 106, 135, 140, 141, 143, 144, 145, 147, 148, 149, 170, 171, 172, 173, 174, 175, 176, 177, 178, 179, 180, 181, 182, 183, 184, 185, 186, 187, 188, 189, 190, 191, 192, 193, 194, 195, 196, 197, 198, 199, 200, 201, 202, 203, 204, 205, 206, 207, 208, 209, 210, 211, 212, 213, 214, 215, 216, 217, 218, 219, 220, 221, 222, 223…	(55, 29, 84)	55	2
2793	2794	A0A0H3CAR9|A0A0H3CAR9_CAUVN Uncharacterized protein OS=Caulobacter vibrioides (strain NA1000 / CB15N)	([0.476583, 0.490133, 0.545602, 0.51388, 0.521092, 0.494003, 0.465241, 0.447574, 0.387226, 0.370445, 0.359901, 0.295083, 0.25406, 0.291804, 0.311707, 0.264545, 0.236433, 0.268042, 0.335645, 0.36309, 0.390993, 0.301917, 0.271506, 0.191378, 0.191378, 0.203355, 0.264545, 0.268042, 0.328603, 0.36309, 0.370445, 0.366687, 0.476583, 0.476583, 0.433034, 0.450668, 0.5017, 0.497853, 0.545602, 0.549308, 0.4…	[2, 3, 4, 36, 38, 39, 41, 42, 43, 44, 45, 46, 47, 48, 49, 50, 51, 52, 53, 54, 55, 56, 57, 58, 74, 75, 78, 82, 136, 139, 140, 141, 142, 143, 144, 145, 146, 147, 148, 149, 150, 151, 152, 153, 154, 155, 156, 157, 158, 159, 160, 161, 162, 163, 164, 165, 166, 167, 168, 169, 170, 171, 172, 173, 185, 186, 187, 190, 191, 192, 193, 194, 195, 196, 197, 198, 199, 200, 201, 202, 203, 204, 205, 206, 207, 208,…	(55, 67, 122)	55	2
229	230	B8GX53|SYS_CAUVN Serine--tRNA ligase OS=Caulobacter vibrioides (strain NA1000 / CB15N)	([0.618285, 0.63748, 0.608892, 0.472492, 0.517562, 0.538167, 0.59014, 0.497853, 0.521092, 0.538167, 0.549308, 0.58069, 0.545602, 0.541878, 0.642678, 0.622677, 0.626927, 0.741537, 0.759478, 0.716283, 0.632174, 0.575842, 0.505461, 0.541878, 0.626927, 0.632174, 0.549308, 0.521092, 0.59014, 0.562014, 0.585406, 0.59508, 0.604312, 0.529623, 0.549308, 0.56648, 0.56648, 0.613573, 0.575842, 0.553315, 0.57…	[0, 1, 2, 4, 5, 6, 8, 9, 10, 11, 12, 13, 14, 15, 16, 17, 18, 19, 20, 21, 22, 23, 24, 25, 26, 27, 28, 29, 30, 31, 32, 33, 34, 35, 36, 37, 38, 39, 40, 41, 42, 43, 44, 45, 46, 47, 48, 49, 50, 51, 52, 53, 54, 55, 56, 57, 58, 59, 60, 61, 62, 68, 70, 71, 103, 104, 105, 106, 107, 108, 109, 110, 111, 112, 113, 114, 115, 116, 117, 118, 119, 120, 121, 122, 123, 124, 125, 126, 127, 128, 129, 130, 131, 132, …	(54, 6, 60)	54	2
792	793	A0A0H3CDV2|A0A0H3CDV2_CAUVN Small-conductance mechanosensitive channel OS=Caulobacter vibrioides (strain NA1000 / CB15N)	([0.311707, 0.275179, 0.247041, 0.137348, 0.209395, 0.232838, 0.144935, 0.134866, 0.173081, 0.127496, 0.15008, 0.158265, 0.161087, 0.173081, 0.17593, 0.11371, 0.060549, 0.116183, 0.209395, 0.086953, 0.054297, 0.055536, 0.038858, 0.025762, 0.049374, 0.041405, 0.022306, 0.032017, 0.024393, 0.024393, 0.020876, 0.013437, 0.010926, 0.009015, 0.007091, 0.005011, 0.004208, 0.004208, 0.003757, 0.00283, 0…	[223, 224, 225, 226, 227, 228, 229, 230, 231, 232, 233, 273, 274, 275, 276, 277, 278, 279, 280, 281, 282, 283, 284, 285, 286, 287, 288, 289, 290, 291, 292, 293, 294, 295, 296, 297, 298, 299, 300, 301, 302, 303, 304, 305, 306, 307, 308, 309, 310, 311, 312, 313, 314, 315, 316, 317, 318, 319, 320, 321, 322, 323, 324, 325, 326, 327]	(54, 11, 65)	54	2
1595	1596	A0A0H3C6G3|A0A0H3C6G3_CAUVN Cell envelope integrity protein EipA OS=Caulobacter vibrioides (strain NA1000 / CB15N)	([0.444081, 0.440853, 0.374039, 0.414856, 0.366687, 0.398279, 0.398279, 0.359901, 0.359901, 0.384043, 0.42561, 0.433034, 0.346032, 0.318242, 0.318242, 0.346032, 0.40511, 0.398279, 0.465241, 0.461924, 0.486429, 0.534167, 0.486429, 0.59014, 0.622677, 0.657645, 0.680603, 0.741537, 0.712013, 0.750527, 0.775545, 0.779859, 0.81615, 0.846163, 0.88723, 0.905695, 0.912647, 0.891961, 0.948786, 0.953422, 0.…	[21, 23, 24, 25, 26, 27, 28, 29, 30, 31, 32, 33, 34, 35, 36, 37, 38, 39, 40, 41, 42, 43, 44, 45, 46, 47, 48, 49, 50, 51, 52, 53, 54, 55, 56, 57, 58, 59, 60, 61, 62, 63, 64, 65, 66, 67, 68, 69, 70, 71, 72, 73, 74, 75, 76, 77, 79, 80, 106, 115, 116]	(54, 1, 55)	54	2
1772	1773	A0A0H3C731|A0A0H3C731_CAUVN Type I secretion outer membrane protein RsaFa OS=Caulobacter vibrioides (strain NA1000 / CB15N)	([0.076542, 0.118441, 0.15284, 0.102787, 0.06184, 0.06312, 0.045352, 0.046336, 0.046336, 0.047319, 0.046336, 0.049374, 0.031287, 0.031287, 0.049374, 0.05306, 0.041405, 0.069024, 0.067594, 0.055536, 0.092881, 0.071867, 0.076542, 0.081712, 0.079919, 0.111485, 0.147574, 0.185198, 0.137348, 0.17593, 0.17593, 0.185198, 0.139895, 0.196879, 0.26085, 0.278302, 0.30533, 0.356642, 0.247041, 0.332115, 0.332…	[226, 227, 228, 229, 230, 231, 232, 233, 234, 235, 236, 237, 238, 239, 240, 241, 242, 243, 244, 292, 293, 296, 297, 325, 326, 333, 334, 335, 434, 435, 436, 437, 438, 440, 449, 472, 473, 474, 475, 476, 477, 478, 479, 480, 481, 482, 483, 484, 485, 486, 487, 488, 489, 490, 491, 492, 493, 494, 495, 496, 497, 498, 499, 500, 501, 502, 503, 504, 505, 506, 507, 508, 509, 510, 511, 512, 513, 514, 515, 516…	(54, 35, 89)	54	2
3485	3486	A0A0H3CDC8|A0A0H3CDC8_CAUVN Uncharacterized protein OS=Caulobacter vibrioides (strain NA1000 / CB15N)	([0.694846, 0.724957, 0.745909, 0.671169, 0.699094, 0.720929, 0.73685, 0.754692, 0.657645, 0.680603, 0.626927, 0.657645, 0.657645, 0.648219, 0.618285, 0.59014, 0.716283, 0.745909, 0.805026, 0.81615, 0.73685, 0.675549, 0.680603, 0.703578, 0.694846, 0.716283, 0.741537, 0.745909, 0.716283, 0.805026, 0.801317, 0.852992, 0.83125, 0.852992, 0.874069, 0.88723, 0.899122, 0.819762, 0.801317, 0.805026, 0.8…	[0, 1, 2, 3, 4, 5, 6, 7, 8, 9, 10, 11, 12, 13, 14, 15, 16, 17, 18, 19, 20, 21, 22, 23, 24, 25, 26, 27, 28, 29, 30, 31, 32, 33, 34, 35, 36, 37, 38, 39, 40, 41, 42, 43, 44, 45, 46, 47, 48, 49, 50, 51, 52, 53, 54, 58, 59, 60, 61, 62, 63, 64, 65, 66, 67, 68, 69, 70, 71, 72, 73, 74, 75, 76, 77, 78, 79, 80, 81, 82, 83, 84, 85, 86, 87, 88, 89, 90, 91, 92, 93, 94, 95, 96, 97]	(54, 0, 54)	54	2
173	174	A0A0H3CCF4|A0A0H3CCF4_CAUVN Signal recognition particle protein OS=Caulobacter vibrioides (strain NA1000 / CB15N)	([0.222385, 0.15008, 0.0704, 0.11371, 0.142424, 0.094817, 0.120615, 0.144935, 0.170161, 0.194234, 0.158265, 0.122885, 0.21291, 0.216401, 0.21291, 0.31487, 0.203355, 0.196879, 0.216401, 0.275179, 0.194234, 0.194234, 0.281712, 0.321458, 0.30533, 0.236433, 0.291804, 0.209395, 0.142424, 0.155435, 0.132295, 0.194234, 0.206376, 0.179055, 0.106997, 0.134866, 0.085092, 0.10481, 0.096677, 0.092881, 0.0580…	[108, 119, 120, 121, 200, 379, 380, 381, 382, 383, 384, 385, 386, 389, 390, 391, 392, 393, 394, 395, 396, 397, 424, 425, 426, 427, 428, 429, 430, 431, 438, 439, 440, 441, 442, 443, 444, 445, 449, 450, 451, 452, 453, 454, 455, 456, 457, 458, 459, 460, 461, 462, 463, 464, 465, 466, 467, 468, 469, 470, 471, 472, 473, 474, 475, 476, 477, 478, 479, 480, 481, 482, 483, 484, 485, 486, 487, 488, 489, 490…	(53, 38, 91)	53	2
1038	1039	A0A0H3C3B1|A0A0H3C3B1_CAUVN Low-affinity zinc transport protein OS=Caulobacter vibrioides (strain NA1000 / CB15N)	([0.461924, 0.557691, 0.458154, 0.486429, 0.41194, 0.321458, 0.356642, 0.374039, 0.301917, 0.239899, 0.26085, 0.264545, 0.25406, 0.243554, 0.243554, 0.31487, 0.203355, 0.132295, 0.139895, 0.142424, 0.092881, 0.096677, 0.081712, 0.132295, 0.142424, 0.200174, 0.278302, 0.26085, 0.264545, 0.26085, 0.308712, 0.247041, 0.194234, 0.142424, 0.158265, 0.167087, 0.088832, 0.139895, 0.222385, 0.155435, 0.1…	[1, 181, 182, 183, 184, 185, 188, 194, 216, 217, 218, 219, 220, 221, 222, 223, 224, 225, 226, 227, 228, 229, 230, 231, 232, 233, 234, 235, 236, 237, 238, 239, 240, 241, 242, 243, 244, 245, 246, 247, 248, 249, 250, 251, 252, 253, 254, 255, 256, 257, 258, 259, 260, 261, 262, 263, 264, 265, 266, 267, 268, 269, 273, 274, 305]	(53, 8, 61)	53	2
2342	2343	A0A0H3C948|A0A0H3C948_CAUVN Uncharacterized protein OS=Caulobacter vibrioides (strain NA1000 / CB15N)	([0.964893, 0.960642, 0.964893, 0.970265, 0.968436, 0.969315, 0.973328, 0.948786, 0.874069, 0.894241, 0.88723, 0.910643, 0.915074, 0.910643, 0.852992, 0.859585, 0.856457, 0.874069, 0.874069, 0.856457, 0.823549, 0.837511, 0.849326, 0.827927, 0.808535, 0.812494, 0.823549, 0.805026, 0.868118, 0.938133, 0.932927, 0.945666, 0.936162, 0.932927, 0.899122, 0.938133, 0.901269, 0.901269, 0.905695, 0.905695…	[0, 1, 2, 3, 4, 5, 6, 7, 8, 9, 10, 11, 12, 13, 14, 15, 16, 17, 18, 19, 20, 21, 22, 23, 24, 25, 26, 27, 28, 29, 30, 31, 32, 33, 34, 35, 36, 37, 38, 39, 40, 41, 42, 43, 44, 45, 46, 47, 48, 49, 50, 51, 52, 53, 55, 57, 58, 59, 60, 61, 62, 63, 64, 65, 66, 67, 68, 69, 70, 71, 72, 73, 74, 75]	(53, 0, 53)	53	2
1522	1523	A0A0H3C673|A0A0H3C673_CAUVN Isopenicillin N epimerase OS=Caulobacter vibrioides (strain NA1000 / CB15N)	([0.707965, 0.733139, 0.791621, 0.680603, 0.557691, 0.59014, 0.648219, 0.699094, 0.608892, 0.632174, 0.680603, 0.73685, 0.703578, 0.754692, 0.819762, 0.767246, 0.707965, 0.73685, 0.837511, 0.712013, 0.712013, 0.703578, 0.557691, 0.5017, 0.549308, 0.680603, 0.671169, 0.671169, 0.675549, 0.788093, 0.750527, 0.73685, 0.73685, 0.741537, 0.728858, 0.754692, 0.788093, 0.834292, 0.728858, 0.666105, 0.79…	[0, 1, 2, 3, 4, 5, 6, 7, 8, 9, 10, 11, 12, 13, 14, 15, 16, 17, 18, 19, 20, 21, 22, 23, 24, 25, 26, 27, 28, 29, 30, 31, 32, 33, 34, 35, 36, 37, 38, 39, 40, 41, 42, 43, 44, 45, 46, 47, 48, 49, 50, 51, 52, 74, 75, 76, 77, 78, 79, 80, 81, 82, 83, 84, 85, 86, 87, 90]	(52, 0, 52)	52	2
2358	2359	A0A0H3C968|A0A0H3C968_CAUVN Uncharacterized protein OS=Caulobacter vibrioides (strain NA1000 / CB15N)	([0.889439, 0.882776, 0.885302, 0.808535, 0.81615, 0.823549, 0.862302, 0.865454, 0.862302, 0.874069, 0.871313, 0.879233, 0.849326, 0.84206, 0.73685, 0.59508, 0.486429, 0.490133, 0.521092, 0.549308, 0.553315, 0.545602, 0.59014, 0.59014, 0.608892, 0.608892, 0.608892, 0.56648, 0.509769, 0.51388, 0.490133, 0.509769, 0.541878, 0.626927, 0.657645, 0.795062, 0.874069, 0.924947, 0.932927, 0.936162, 0.928…	[0, 1, 2, 3, 4, 5, 6, 7, 8, 9, 10, 11, 12, 13, 14, 15, 18, 19, 20, 21, 22, 23, 24, 25, 26, 27, 28, 29, 31, 32, 33, 34, 35, 36, 37, 38, 39, 40, 41, 42, 43, 44, 45, 46, 47, 48, 49, 50, 51, 52, 53, 54, 55, 56, 57, 58, 59, 60, 61, 62, 63, 64, 65, 66, 67, 68, 69, 70, 71, 72, 73, 74, 75, 76, 77, 78, 79, 80, 81, 82, 83]	(52, 28, 80)	52	2
3802	3803	A0A0H3IZL5|A0A0H3IZL5_CAUVN Uncharacterized protein OS=Caulobacter vibrioides (strain NA1000 / CB15N)	([0.374039, 0.291804, 0.332115, 0.42561, 0.418646, 0.41194, 0.444081, 0.384043, 0.328603, 0.394753, 0.390993, 0.418646, 0.324872, 0.342579, 0.36309, 0.366687, 0.398279, 0.433034, 0.41194, 0.450668, 0.480142, 0.41194, 0.458154, 0.497853, 0.387226, 0.332115, 0.36309, 0.359901, 0.356642, 0.433034, 0.370445, 0.41194, 0.387226, 0.398279, 0.394753, 0.476583, 0.444081, 0.380708, 0.342579, 0.342579, 0.32…	[55, 57, 58, 59, 60, 61, 62, 63, 64, 65, 66, 67, 68, 69, 70, 71, 72, 73, 74, 75, 76, 77, 78, 79, 80, 81, 82, 83, 84, 85, 86, 87, 88, 89, 90, 91, 92, 93, 94, 95, 96, 97, 98, 99, 100, 101, 102, 103, 104, 105, 106, 107, 108, 109]	(52, 1, 53)	52	2
1035	1036	A0A0H3C394|A0A0H3C394_CAUVN Cobalt-zinc-cadmium resistance protein czcD OS=Caulobacter vibrioides (strain NA1000 / CB15N)	([0.894241, 0.912647, 0.910643, 0.924947, 0.922952, 0.932927, 0.93079, 0.938133, 0.945666, 0.941505, 0.948786, 0.966441, 0.960642, 0.94331, 0.953422, 0.960642, 0.960642, 0.960642, 0.960642, 0.966441, 0.966441, 0.966441, 0.966441, 0.9657, 0.964893, 0.969315, 0.968436, 0.97245, 0.967676, 0.967676, 0.966441, 0.966441, 0.971072, 0.9657, 0.974374, 0.973328, 0.976962, 0.976226, 0.971072, 0.974374, 0.97…	[0, 1, 2, 3, 4, 5, 6, 7, 8, 9, 10, 11, 12, 13, 14, 15, 16, 17, 18, 19, 20, 21, 22, 23, 24, 25, 26, 27, 28, 29, 30, 31, 32, 33, 34, 35, 36, 37, 38, 39, 40, 41, 42, 43, 44, 45, 46, 47, 48, 49, 50, 51]	(51, 0, 51)	51	2
1344	1345	A0A0H3C5I4|A0A0H3C5I4_CAUVN Uncharacterized protein OS=Caulobacter vibrioides (strain NA1000 / CB15N)	([0.129801, 0.144935, 0.191378, 0.155435, 0.144935, 0.120615, 0.173081, 0.200174, 0.25031, 0.278302, 0.225814, 0.278302, 0.332115, 0.332115, 0.339168, 0.36309, 0.349426, 0.328603, 0.366687, 0.408655, 0.51388, 0.447574, 0.436924, 0.4292, 0.41194, 0.433034, 0.497853, 0.4292, 0.328603, 0.335645, 0.268042, 0.359901, 0.342579, 0.288399, 0.298791, 0.295083, 0.288399, 0.328603, 0.387226, 0.41194, 0.4086…	[20, 42, 44, 45, 46, 47, 48, 49, 50, 51, 52, 53, 54, 55, 56, 57, 58, 59, 60, 61, 62, 63, 64, 65, 66, 67, 68, 69, 70, 71, 72, 73, 74, 75, 76, 77, 78, 79, 80, 81, 82, 83, 84, 85, 86, 87, 88, 89, 90, 91, 92, 93, 94, 95]	(51, 2, 53)	51	2
1076	1077	A0A0H3C3U5|A0A0H3C3U5_CAUVN Trypsin-like peptidase OS=Caulobacter vibrioides (strain NA1000 / CB15N)	([0.139895, 0.074921, 0.085092, 0.096677, 0.10481, 0.085092, 0.111485, 0.118441, 0.090864, 0.078022, 0.058088, 0.049374, 0.042364, 0.055536, 0.047319, 0.049374, 0.086953, 0.085092, 0.074921, 0.118441, 0.194234, 0.222385, 0.346032, 0.398279, 0.454136, 0.509769, 0.622677, 0.661982, 0.613573, 0.750527, 0.819762, 0.908098, 0.950334, 0.962114, 0.957673, 0.966441, 0.932927, 0.926919, 0.93079, 0.93079, …	[25, 26, 27, 28, 29, 30, 31, 32, 33, 34, 35, 36, 37, 38, 39, 40, 41, 42, 43, 44, 45, 46, 47, 48, 49, 50, 51, 52, 53, 54, 55, 56, 57, 58, 59, 60, 61, 62, 63, 64, 65, 66, 67, 68, 69, 70, 71, 72, 73, 74, 75, 114, 115, 116, 117, 118, 119, 120, 121, 122, 123, 124, 125, 126, 127, 128, 129, 130, 131, 132, 133, 134, 135, 137, 138, 139, 140, 141, 142, 143, 144, 145, 146, 147, 148, 149, 150, 151, 152, 153,…	(50, 0, 50)	50	2
1933	1934	A0A0H3C7N1|A0A0H3C7N1_CAUVN Uncharacterized protein OS=Caulobacter vibrioides (strain NA1000 / CB15N)	([0.81615, 0.823549, 0.795062, 0.834292, 0.868118, 0.779859, 0.788093, 0.767246, 0.775545, 0.690604, 0.728858, 0.750527, 0.823549, 0.819762, 0.83125, 0.823549, 0.846163, 0.808535, 0.724957, 0.724957, 0.707965, 0.728858, 0.73685, 0.675549, 0.553315, 0.538167, 0.509769, 0.534167, 0.557691, 0.480142, 0.585406, 0.534167, 0.472492, 0.472492, 0.472492, 0.468512, 0.541878, 0.545602, 0.480142, 0.585406, …	[0, 1, 2, 3, 4, 5, 6, 7, 8, 9, 10, 11, 12, 13, 14, 15, 16, 17, 18, 19, 20, 21, 22, 23, 24, 25, 26, 27, 28, 30, 31, 36, 37, 39, 40, 41, 42, 43, 44, 45, 47, 48, 49, 50, 51, 52, 53, 54, 55, 56, 57, 58, 59, 60, 61, 62, 63, 64, 65, 66, 67, 68, 69, 70, 71, 72, 73, 74, 75, 76, 77, 78, 79, 80, 81, 82, 83, 84, 85, 86, 87, 88, 89, 90, 91, 92, 93, 94, 95, 96, 97]	(50, 40, 90)	50	2
2573	2574	A0A0H3CA01|A0A0H3CA01_CAUVN Uncharacterized protein OS=Caulobacter vibrioides (strain NA1000 / CB15N)	([0.433034, 0.346032, 0.380708, 0.308712, 0.247041, 0.196879, 0.239899, 0.203355, 0.243554, 0.271506, 0.229226, 0.239899, 0.191378, 0.127496, 0.185198, 0.185198, 0.161087, 0.200174, 0.17593, 0.122885, 0.164327, 0.196879, 0.278302, 0.219301, 0.321458, 0.41194, 0.505461, 0.40511, 0.476583, 0.472492, 0.483068, 0.483068, 0.521092, 0.505461, 0.541878, 0.541878, 0.534167, 0.608892, 0.59508, 0.653063, 0…	[26, 32, 33, 34, 35, 36, 37, 38, 39, 40, 41, 42, 43, 44, 45, 46, 47, 48, 49, 50, 51, 52, 53, 54, 55, 56, 57, 58, 59, 60, 61, 62, 63, 64, 65, 66, 71, 76, 85, 86, 89, 90, 95, 96, 97, 98, 99, 100, 101, 102, 103, 104, 105, 106, 107, 108, 109, 110, 111, 112, 113, 114, 115, 116, 117, 118, 119, 120, 121, 122, 123, 124, 125, 126, 127, 128, 129, 130, 131, 132, 133, 134, 135, 136, 137, 138, 139, 140, 141, …	(50, 42, 92)	50	2
3274	3275	A0A0H3CCF8|A0A0H3CCF8_CAUVN Stalk cross-band protein StpA OS=Caulobacter vibrioides (strain NA1000 / CB15N)	([0.247041, 0.288399, 0.339168, 0.243554, 0.281712, 0.324872, 0.31487, 0.308712, 0.335645, 0.356642, 0.295083, 0.257454, 0.225814, 0.216401, 0.243554, 0.216401, 0.203355, 0.155435, 0.158265, 0.179055, 0.179055, 0.229226, 0.264545, 0.18812, 0.271506, 0.18812, 0.125101, 0.098513, 0.096677, 0.078022, 0.050641, 0.055536, 0.047319, 0.0704, 0.041405, 0.027463, 0.033407, 0.021381, 0.038042, 0.071867, 0.…	[70, 71, 73, 74, 221, 222, 223, 224, 225, 226, 227, 237, 302, 303, 304, 305, 306, 307, 308, 309, 310, 311, 312, 313, 314, 482, 483, 484, 485, 486, 487, 488, 489, 490, 491, 492, 493, 494, 495, 496, 497, 498, 499, 500, 501, 502, 503, 504, 505, 506, 507, 508, 509, 510, 511, 512, 513, 514, 515, 516, 517, 518, 519, 520, 521, 522, 523, 524, 525, 526, 527, 528, 529, 530, 531, 532]	(50, 25, 75)	50	2
3564	3565	A0A0H3CDV6|A0A0H3CDV6_CAUVN Uncharacterized protein OS=Caulobacter vibrioides (strain NA1000 / CB15N)	([0.155435, 0.200174, 0.147574, 0.092881, 0.137348, 0.083462, 0.066181, 0.100716, 0.125101, 0.086953, 0.122885, 0.158265, 0.144935, 0.086953, 0.076542, 0.134866, 0.167087, 0.15284, 0.092881, 0.139895, 0.239899, 0.243554, 0.194234, 0.257454, 0.349426, 0.342579, 0.436924, 0.517562, 0.476583, 0.486429, 0.608892, 0.575842, 0.472492, 0.529623, 0.648219, 0.553315, 0.497853, 0.468512, 0.525368, 0.626927…	[27, 30, 31, 33, 34, 35, 38, 39, 40, 41, 42, 43, 45, 53, 57, 64, 75, 76, 77, 78, 79, 80, 81, 82, 83, 84, 85, 86, 87, 88, 89, 90, 91, 92, 93, 94, 95, 96, 97, 98, 99, 100, 101, 102, 103, 104, 105, 106, 107, 108, 109, 110, 111, 112, 113, 114, 115, 116, 117, 118, 119, 120, 121, 122, 123, 124, 125]	(50, 16, 66)	50	2
114	115	A0A0H3C958|A0A0H3C958_CAUVN Penicillin-binding protein 1A OS=Caulobacter vibrioides (strain NA1000 / CB15N)	([0.222385, 0.120615, 0.11371, 0.147574, 0.102787, 0.100716, 0.073402, 0.046336, 0.060549, 0.060549, 0.041405, 0.048328, 0.027463, 0.041405, 0.043307, 0.018415, 0.014783, 0.009015, 0.008075, 0.008276, 0.007031, 0.007091, 0.008804, 0.007177, 0.005503, 0.004976, 0.005683, 0.007315, 0.008624, 0.00962, 0.011669, 0.016021, 0.019109, 0.032017, 0.023087, 0.024826, 0.055536, 0.035586, 0.064632, 0.096677,…	[221, 343, 344, 356, 372, 604, 611, 612, 614, 615, 616, 617, 618, 650, 651, 652, 653, 655, 656, 657, 689, 690, 691, 692, 693, 694, 695, 696, 697, 698, 731, 732, 733, 734, 735, 739, 740, 741, 742, 743, 744, 745, 746, 747, 748, 749, 750, 751, 752, 753, 754, 755, 756, 757, 758, 759, 760, 761, 762, 763, 764, 765, 766, 767, 768, 769, 770, 771, 772, 773, 774, 775, 776, 777, 778, 779, 780, 781, 782, 783…	(49, 35, 84)	49	2
964	965	B8H4F1|RS5_CAUVN Small ribosomal subunit protein uS5 OS=Caulobacter vibrioides (strain NA1000 / CB15N)	([0.871313, 0.874069, 0.889439, 0.88723, 0.88723, 0.88723, 0.88723, 0.88723, 0.88723, 0.88723, 0.894241, 0.889439, 0.922952, 0.924947, 0.924947, 0.926919, 0.882776, 0.874069, 0.879233, 0.879233, 0.81615, 0.759478, 0.759478, 0.750527, 0.666105, 0.59508, 0.618285, 0.529623, 0.541878, 0.541878, 0.480142, 0.447574, 0.447574, 0.422041, 0.36309, 0.36309, 0.359901, 0.414856, 0.414856, 0.41194, 0.324872,…	[0, 1, 2, 3, 4, 5, 6, 7, 8, 9, 10, 11, 12, 13, 14, 15, 16, 17, 18, 19, 20, 21, 22, 23, 24, 25, 26, 27, 28, 29, 66, 67, 68, 69, 70, 71, 72, 73, 74, 75, 76, 77, 78, 79, 80, 81, 82, 83, 84, 85, 86, 87, 88, 89, 90, 91, 92, 93, 94, 95, 96, 97, 98, 99, 100, 101, 102, 103, 104, 105, 106, 107, 108, 109, 110, 111, 112, 113, 114, 115, 120, 121, 122, 123, 127, 146, 149, 150, 155, 160, 161, 162, 168, 169, 17…	(49, 30, 79)	49	2
968	969	B8H4F7|RS11_CAUVN Small ribosomal subunit protein uS11 OS=Caulobacter vibrioides (strain NA1000 / CB15N)	([0.784345, 0.819762, 0.84206, 0.84206, 0.859585, 0.759478, 0.771762, 0.779859, 0.784345, 0.724957, 0.703578, 0.754692, 0.724957, 0.733139, 0.685117, 0.648219, 0.570702, 0.56648, 0.653063, 0.657645, 0.604312, 0.509769, 0.497853, 0.418646, 0.422041, 0.414856, 0.465241, 0.476583, 0.476583, 0.486429, 0.549308, 0.5017, 0.486429, 0.458154, 0.450668, 0.472492, 0.450668, 0.538167, 0.497853, 0.461924, 0.…	[0, 1, 2, 3, 4, 5, 6, 7, 8, 9, 10, 11, 12, 13, 14, 15, 16, 17, 18, 19, 20, 21, 30, 31, 37, 44, 45, 46, 47, 48, 49, 52, 53, 54, 55, 56, 57, 58, 59, 60, 61, 62, 63, 64, 65, 66, 67, 68, 69, 70, 71, 72, 73, 74, 75, 76, 77, 78, 79, 80, 81, 82, 83, 84, 85, 86, 87, 88, 89, 90, 91, 92, 93, 94, 95, 96, 97, 98, 99, 100, 101, 107, 108, 109, 110, 111, 112, 113, 114, 115, 116, 117, 118, 119, 120, 121, 122, 12…	(49, 31, 80)	49	2
1032	1033	A0A0H3C372|A0A0H3C372_CAUVN Uncharacterized protein OS=Caulobacter vibrioides (strain NA1000 / CB15N)	([0.915074, 0.934618, 0.859585, 0.889439, 0.891961, 0.919029, 0.922952, 0.885302, 0.874069, 0.859585, 0.812494, 0.837511, 0.788093, 0.788093, 0.775545, 0.741537, 0.724957, 0.750527, 0.812494, 0.720929, 0.699094, 0.724957, 0.59014, 0.694846, 0.694846, 0.716283, 0.716283, 0.622677, 0.703578, 0.724957, 0.680603, 0.671169, 0.648219, 0.728858, 0.63748, 0.59508, 0.632174, 0.632174, 0.648219, 0.666105, …	[0, 1, 2, 3, 4, 5, 6, 7, 8, 9, 10, 11, 12, 13, 14, 15, 16, 17, 18, 19, 20, 21, 22, 23, 24, 25, 26, 27, 28, 29, 30, 31, 32, 33, 34, 35, 36, 37, 38, 39, 40, 41, 42, 43, 44, 45, 46, 47, 48, 49]	(49, 0, 49)	49	2
1624	1625	A0A0H3C6J5|A0A0H3C6J5_CAUVN Lipoprotein OS=Caulobacter vibrioides (strain NA1000 / CB15N)	([0.422041, 0.454136, 0.370445, 0.295083, 0.236433, 0.271506, 0.191378, 0.194234, 0.196879, 0.225814, 0.225814, 0.257454, 0.222385, 0.161087, 0.129801, 0.127496, 0.144935, 0.090864, 0.139895, 0.185198, 0.17593, 0.264545, 0.21291, 0.291804, 0.394753, 0.461924, 0.458154, 0.604312, 0.56648, 0.56648, 0.538167, 0.541878, 0.509769, 0.541878, 0.604312, 0.604312, 0.575842, 0.538167, 0.613573, 0.618285, 0…	[27, 28, 29, 30, 31, 32, 33, 34, 35, 36, 37, 38, 39, 40, 41, 42, 43, 44, 45, 46, 47, 49, 50, 51, 52, 53, 54, 55, 56, 57, 58, 59, 60, 61, 62, 63, 64, 65, 66, 67, 68, 69, 70, 71, 72, 73, 74, 75, 76, 77, 78, 79, 81, 82, 83, 84, 85, 86, 87, 88, 89, 90, 91, 96, 97, 98, 99, 100, 101, 102, 103, 104, 105, 106, 107, 108, 109, 110, 111, 112, 113, 114, 115, 116, 117, 118, 119, 120, 121, 122, 123, 124, 125, …	(49, 63, 112)	49	2
1931	1932	A0A0H3C7M9|A0A0H3C7M9_CAUVN Uncharacterized protein OS=Caulobacter vibrioides (strain NA1000 / CB15N)	([0.984159, 0.985964, 0.978672, 0.980739, 0.983636, 0.987032, 0.964893, 0.971713, 0.974374, 0.976226, 0.9657, 0.969315, 0.969315, 0.938133, 0.945666, 0.939629, 0.953422, 0.953422, 0.953422, 0.947281, 0.970265, 0.967676, 0.945666, 0.967676, 0.966441, 0.956248, 0.960642, 0.987032, 0.981594, 0.982235, 0.960642, 0.975609, 0.976226, 0.970265, 0.979741, 0.981594, 0.975609, 0.948786, 0.934618, 0.903857,…	[0, 1, 2, 3, 4, 5, 6, 7, 8, 9, 10, 11, 12, 13, 14, 15, 16, 17, 18, 19, 20, 21, 22, 23, 24, 25, 26, 27, 28, 29, 30, 31, 32, 33, 34, 35, 36, 37, 38, 39, 40, 41, 42, 43, 44, 45, 46, 47, 48, 49]	(49, 0, 49)	49	2
2066	2067	A0A0H3C860|A0A0H3C860_CAUVN FlaG superfamily protein OS=Caulobacter vibrioides (strain NA1000 / CB15N)	([0.458154, 0.525368, 0.40511, 0.324872, 0.332115, 0.40511, 0.359901, 0.359901, 0.418646, 0.444081, 0.472492, 0.476583, 0.494003, 0.480142, 0.422041, 0.447574, 0.486429, 0.56648, 0.538167, 0.545602, 0.56648, 0.509769, 0.4292, 0.521092, 0.632174, 0.703578, 0.685117, 0.741537, 0.741537, 0.622677, 0.648219, 0.59917, 0.653063, 0.613573, 0.562014, 0.562014, 0.545602, 0.5017, 0.517562, 0.538167, 0.5664…	[1, 17, 18, 19, 20, 21, 23, 24, 25, 26, 27, 28, 29, 30, 31, 32, 33, 34, 35, 36, 37, 38, 39, 40, 41, 42, 43, 44, 45, 46, 47, 48, 49, 50, 51, 52, 53, 54, 55, 56, 57, 58, 59, 60, 61, 62, 63, 64, 65, 66, 67, 68, 69, 70, 71, 72, 82, 83, 84, 85, 86, 91, 92, 93, 94, 95, 96, 97, 98, 99, 100, 101, 102, 103, 104, 105, 106, 107, 108, 109, 110, 111, 112, 113, 114, 115, 116, 117, 118, 119, 120, 121]	(49, 6, 55)	49	2
3764	3765	A0A0H3IWK3|A0A0H3IWK3_CAUVN Uncharacterized protein OS=Caulobacter vibrioides (strain NA1000 / CB15N)	([0.680603, 0.720929, 0.750527, 0.779859, 0.812494, 0.812494, 0.83125, 0.819762, 0.76285, 0.784345, 0.798249, 0.791621, 0.871313, 0.88723, 0.819762, 0.837511, 0.901269, 0.948786, 0.950334, 0.966441, 0.9657, 0.954657, 0.947281, 0.91684, 0.868118, 0.846163, 0.837511, 0.81615, 0.846163, 0.837511, 0.862302, 0.84206, 0.801317, 0.775545, 0.745909, 0.819762, 0.81615, 0.808535, 0.784345, 0.728858, 0.6711…	[0, 1, 2, 3, 4, 5, 6, 7, 8, 9, 10, 11, 12, 13, 14, 15, 16, 17, 18, 19, 20, 21, 22, 23, 24, 25, 26, 27, 28, 29, 30, 31, 32, 33, 34, 35, 36, 37, 38, 39, 40, 41, 42, 43, 44, 45, 46, 47, 48, 49]	(49, 0, 49)	49	2
545	546	A0A0H3C8A7|A0A0H3C8A7_CAUVN Single-stranded DNA-binding protein OS=Caulobacter vibrioides (strain NA1000 / CB15N)	([0.125101, 0.167087, 0.225814, 0.161087, 0.196879, 0.200174, 0.232838, 0.301917, 0.332115, 0.275179, 0.295083, 0.318242, 0.268042, 0.268042, 0.268042, 0.321458, 0.31487, 0.318242, 0.321458, 0.370445, 0.450668, 0.436924, 0.433034, 0.349426, 0.401658, 0.40511, 0.4292, 0.440853, 0.41194, 0.321458, 0.398279, 0.408655, 0.408655, 0.483068, 0.483068, 0.483068, 0.494003, 0.490133, 0.483068, 0.562014, 0.…	[39, 40, 41, 42, 43, 44, 45, 46, 47, 51, 52, 89, 90, 91, 94, 99, 114, 115, 116, 117, 118, 119, 120, 121, 122, 123, 124, 125, 126, 127, 128, 129, 130, 131, 132, 133, 134, 135, 136, 137, 138, 139, 140, 141, 142, 143, 144, 145, 146, 147, 148, 149, 150, 151, 152, 153, 154, 155, 156, 157, 158, 159, 160, 161, 162]	(48, 16, 64)	48	2
1299	1300	A0A0H3C5B8|A0A0H3C5B8_CAUVN Lipoprotein OS=Caulobacter vibrioides (strain NA1000 / CB15N)	([0.11371, 0.055536, 0.06312, 0.071867, 0.078022, 0.085092, 0.071867, 0.078022, 0.100716, 0.066181, 0.083462, 0.094817, 0.106997, 0.15284, 0.164327, 0.155435, 0.15008, 0.229226, 0.291804, 0.349426, 0.374039, 0.377384, 0.483068, 0.461924, 0.490133, 0.444081, 0.476583, 0.545602, 0.618285, 0.618285, 0.750527, 0.788093, 0.788093, 0.775545, 0.798249, 0.868118, 0.868118, 0.894241, 0.871313, 0.871313, 0…	[27, 28, 29, 30, 31, 32, 33, 34, 35, 36, 37, 38, 39, 40, 41, 42, 43, 44, 45, 46, 47, 48, 49, 50, 51, 52, 53, 54, 55, 56, 57, 58, 59, 60, 61, 62, 63, 64, 65, 66, 67, 68, 69, 70, 71, 72, 73, 74, 75, 79, 115, 116, 117, 118, 119, 120, 123, 124, 125, 201, 202, 203, 204, 205, 206, 207, 208, 209, 210, 211, 212, 213, 214, 215, 216, 217, 218, 219, 220, 221, 325, 326, 327, 328, 329, 330, 331, 332, 333, 335…	(48, 0, 48)	48	2
1802	1803	A0A0H3C770|A0A0H3C770_CAUVN Uncharacterized protein OS=Caulobacter vibrioides (strain NA1000 / CB15N)	([0.812494, 0.823549, 0.728858, 0.750527, 0.657645, 0.685117, 0.56648, 0.51388, 0.465241, 0.490133, 0.51388, 0.529623, 0.538167, 0.534167, 0.59508, 0.545602, 0.497853, 0.497853, 0.468512, 0.494003, 0.390993, 0.422041, 0.40511, 0.414856, 0.41194, 0.468512, 0.468512, 0.562014, 0.632174, 0.712013, 0.703578, 0.703578, 0.707965, 0.690604, 0.707965, 0.703578, 0.767246, 0.849326, 0.846163, 0.871313, 0.8…	[0, 1, 2, 3, 4, 5, 6, 7, 10, 11, 12, 13, 14, 15, 27, 28, 29, 30, 31, 32, 33, 34, 35, 36, 37, 38, 39, 40, 41, 42, 43, 44, 45, 46, 47, 48, 49, 50, 51, 52, 53, 54, 55, 56, 57, 58, 59, 60, 61, 62, 63, 64, 65, 66, 67, 68, 69, 70, 71, 72, 73, 74, 75, 83]	(48, 14, 62)	48	2
2408	2409	A0A0H3C9D8|A0A0H3C9D8_CAUVN Uncharacterized protein OS=Caulobacter vibrioides (strain NA1000 / CB15N)	([0.203355, 0.134866, 0.18812, 0.11371, 0.147574, 0.109221, 0.073402, 0.079919, 0.085092, 0.066181, 0.081712, 0.067594, 0.055536, 0.034068, 0.038042, 0.045352, 0.044297, 0.051831, 0.059222, 0.069024, 0.037156, 0.06184, 0.100716, 0.094817, 0.139895, 0.139895, 0.15008, 0.222385, 0.275179, 0.275179, 0.346032, 0.352862, 0.418646, 0.377384, 0.480142, 0.380708, 0.356642, 0.401658, 0.380708, 0.461924, 0…	[41, 42, 43, 44, 45, 46, 47, 48, 49, 50, 51, 76, 77, 78, 79, 80, 81, 82, 83, 84, 85, 86, 87, 88, 89, 90, 92, 93, 98, 99, 101, 102, 103, 104, 105, 106, 107, 108, 109, 111, 112, 113, 114, 115, 116, 117, 118, 119, 120, 121, 122, 123, 124, 125, 126, 127, 128, 129, 130, 131, 132, 133, 134, 135, 136, 137, 138, 139, 140, 141, 142, 143, 144, 145, 146, 147, 148, 149, 150, 151, 152, 153, 154, 155, 156, 157…	(48, 39, 87)	48	2
2679	2680	A0A0H3CAD1|A0A0H3CAD1_CAUVN Nucleoside-diphosphate-sugar epimerase OS=Caulobacter vibrioides (strain NA1000 / CB15N)	([0.908098, 0.899122, 0.921076, 0.812494, 0.81615, 0.728858, 0.604312, 0.585406, 0.517562, 0.529623, 0.557691, 0.608892, 0.585406, 0.557691, 0.59917, 0.486429, 0.468512, 0.418646, 0.408655, 0.352862, 0.291804, 0.291804, 0.216401, 0.17593, 0.26085, 0.239899, 0.216401, 0.295083, 0.311707, 0.291804, 0.278302, 0.291804, 0.232838, 0.25031, 0.21291, 0.21291, 0.232838, 0.229226, 0.243554, 0.179055, 0.23…	[0, 1, 2, 3, 4, 5, 6, 7, 8, 9, 10, 11, 12, 13, 14, 73, 74, 75, 76, 77, 78, 81, 82, 83, 127, 128, 129, 131, 139, 140, 141, 142, 143, 144, 145, 146, 147, 148, 156, 214, 215, 216, 227, 268, 269, 270, 271, 272, 304, 317, 321, 340, 341, 342, 343, 344, 345, 346, 347, 348, 349, 350, 351, 352, 353, 354, 355, 356, 357, 358, 359, 360, 361, 362, 363, 364, 365, 366, 367, 368, 369, 370, 371, 372, 373, 374, 37…	(48, 51, 99)	48	2
2999	3000	A0A0H3CBG9|A0A0H3CBG9_CAUVN Conjugal transfer protein TrbI OS=Caulobacter vibrioides (strain NA1000 / CB15N)	([0.4292, 0.458154, 0.51388, 0.433034, 0.366687, 0.390993, 0.454136, 0.472492, 0.494003, 0.480142, 0.465241, 0.538167, 0.541878, 0.541878, 0.440853, 0.41194, 0.311707, 0.398279, 0.356642, 0.387226, 0.517562, 0.59917, 0.604312, 0.505461, 0.549308, 0.642678, 0.51388, 0.483068, 0.490133, 0.490133, 0.447574, 0.414856, 0.301917, 0.301917, 0.275179, 0.295083, 0.295083, 0.295083, 0.232838, 0.239899, 0.1…	[2, 11, 12, 13, 20, 21, 22, 23, 24, 25, 26, 69, 70, 71, 72, 73, 74, 75, 76, 77, 78, 79, 80, 81, 82, 83, 84, 85, 86, 87, 88, 89, 90, 91, 92, 93, 94, 95, 96, 97, 98, 99, 100, 101, 102, 103, 104, 105, 106, 107, 108, 109, 110, 111, 112, 113, 114, 117, 121, 122, 123, 124, 125, 126, 127, 128, 129, 130, 131, 132, 133, 134, 135, 136, 137, 138, 139, 140, 141, 142, 143, 144, 145, 146, 147, 148, 149, 150, 1…	(48, 58, 106)	48	2
3761	3762	A0A0H3IWF6|A0A0H3IWF6_CAUVN Uncharacterized protein OS=Caulobacter vibrioides (strain NA1000 / CB15N)	([0.575842, 0.557691, 0.545602, 0.472492, 0.497853, 0.534167, 0.483068, 0.51388, 0.545602, 0.575842, 0.557691, 0.59508, 0.59508, 0.671169, 0.671169, 0.712013, 0.666105, 0.666105, 0.613573, 0.626927, 0.575842, 0.59014, 0.59014, 0.613573, 0.728858, 0.733139, 0.720929, 0.680603, 0.716283, 0.720929, 0.724957, 0.759478, 0.724957, 0.724957, 0.754692, 0.76285, 0.791621, 0.856457, 0.859585, 0.885302, 0.8…	[0, 1, 2, 5, 7, 8, 9, 10, 11, 12, 13, 14, 15, 16, 17, 18, 19, 20, 21, 22, 23, 24, 25, 26, 27, 28, 29, 30, 31, 32, 33, 34, 35, 36, 37, 38, 39, 40, 41, 42, 43, 44, 45, 46, 47, 48, 49, 50, 51, 52, 53, 54, 55]	(48, 4, 52)	48	2
3784	3785	A0A0H3IXV4|A0A0H3IXV4_CAUVN Uncharacterized protein OS=Caulobacter vibrioides (strain NA1000 / CB15N)	([0.626927, 0.480142, 0.468512, 0.458154, 0.497853, 0.534167, 0.570702, 0.59917, 0.541878, 0.525368, 0.553315, 0.618285, 0.585406, 0.608892, 0.562014, 0.585406, 0.59508, 0.521092, 0.525368, 0.486429, 0.534167, 0.56648, 0.694846, 0.733139, 0.675549, 0.666105, 0.699094, 0.685117, 0.585406, 0.653063, 0.653063, 0.653063, 0.59917, 0.680603, 0.712013, 0.618285, 0.59508, 0.497853, 0.553315, 0.562014, 0.…	[0, 5, 6, 7, 8, 9, 10, 11, 12, 13, 14, 15, 16, 17, 18, 20, 21, 22, 23, 24, 25, 26, 27, 28, 29, 30, 31, 32, 33, 34, 35, 36, 38, 39, 40, 41, 42, 45, 46, 48, 49, 50, 51, 52, 53, 55, 56, 57, 58, 59, 60, 61, 62, 63, 64, 65, 66, 67, 68, 69, 70, 71, 72, 73, 74, 75, 76, 77, 78, 79, 82, 83, 84, 85, 86, 87, 88, 112, 113, 114, 115, 116, 117, 118, 119, 120, 121, 122, 123, 126, 127, 128, 129, 130, 131, 132, 1…	(48, 89, 137)	48	2
837	838	B8GVN4|RL9_CAUVN Large ribosomal subunit protein bL9 OS=Caulobacter vibrioides (strain NA1000 / CB15N)	([0.100716, 0.15008, 0.185198, 0.144935, 0.102787, 0.127496, 0.164327, 0.206376, 0.170161, 0.203355, 0.170161, 0.194234, 0.206376, 0.264545, 0.25031, 0.291804, 0.366687, 0.36309, 0.288399, 0.275179, 0.191378, 0.229226, 0.222385, 0.222385, 0.281712, 0.324872, 0.25406, 0.247041, 0.209395, 0.278302, 0.268042, 0.301917, 0.318242, 0.229226, 0.206376, 0.308712, 0.236433, 0.247041, 0.206376, 0.288399, 0…	[57, 58, 59, 60, 62, 63, 64, 65, 66, 146, 147, 148, 149, 150, 151, 152, 153, 154, 155, 156, 157, 158, 159, 160, 161, 162, 163, 164, 165, 166, 167, 168, 169, 170, 171, 172, 173, 174, 175, 176, 177, 178, 179, 180, 181, 182, 183, 184, 185, 186, 187, 188, 189, 190, 191, 192, 193]	(47, 9, 56)	47	2
1710	1711	A0A0H3C6V6|A0A0H3C6V6_CAUVN Methyl-accepting chemotaxis protein OS=Caulobacter vibrioides (strain NA1000 / CB15N)	([0.016826, 0.024826, 0.035586, 0.058088, 0.032677, 0.033407, 0.032017, 0.044297, 0.06184, 0.038042, 0.050641, 0.036378, 0.042364, 0.058088, 0.060549, 0.073402, 0.040537, 0.0198, 0.011518, 0.014315, 0.013613, 0.020165, 0.011342, 0.009977, 0.011106, 0.015344, 0.010672, 0.011106, 0.00777, 0.005734, 0.007031, 0.00515, 0.006194, 0.006245, 0.00543, 0.006619, 0.005932, 0.007877, 0.010131, 0.010372, 0.0…	[197, 198, 199, 200, 253, 254, 286, 291, 292, 293, 294, 295, 296, 297, 298, 299, 300, 303, 304, 305, 306, 352, 376, 377, 378, 379, 380, 381, 382, 383, 384, 385, 386, 387, 388, 389, 390, 391, 392, 393, 394, 395, 396, 397, 398, 399, 400, 401, 419, 421, 422, 423, 424, 425, 426, 427, 428, 429, 430, 431, 432, 433, 434, 435, 436, 437, 438, 439, 440, 441, 442, 443, 444, 445, 446, 567, 568, 569, 570, 571…	(47, 106, 153)	47	2
2459	2460	A0A0H3C9K9|A0A0H3C9K9_CAUVN Uncharacterized protein OS=Caulobacter vibrioides (strain NA1000 / CB15N)	([0.134866, 0.090864, 0.106997, 0.076542, 0.106997, 0.079919, 0.067594, 0.047319, 0.081712, 0.109221, 0.134866, 0.167087, 0.142424, 0.219301, 0.247041, 0.247041, 0.229226, 0.30533, 0.356642, 0.284882, 0.308712, 0.387226, 0.465241, 0.525368, 0.538167, 0.553315, 0.666105, 0.750527, 0.876521, 0.852992, 0.808535, 0.805026, 0.767246, 0.76285, 0.642678, 0.657645, 0.657645, 0.788093, 0.788093, 0.76285, …	[23, 24, 25, 26, 27, 28, 29, 30, 31, 32, 33, 34, 35, 36, 37, 38, 39, 40, 41, 42, 43, 44, 45, 46, 47, 48, 49, 50, 51, 52, 53, 54, 55, 56, 57, 58, 59, 60, 61, 62, 63, 64, 65, 66, 67, 68, 69, 70]	(47, 0, 47)	47	2
3267	3268	A0A0H3CCE9|A0A0H3CCE9_CAUVN Uncharacterized protein OS=Caulobacter vibrioides (strain NA1000 / CB15N)	([0.585406, 0.690604, 0.741537, 0.58069, 0.622677, 0.59917, 0.613573, 0.680603, 0.690604, 0.716283, 0.76285, 0.675549, 0.63748, 0.642678, 0.653063, 0.653063, 0.685117, 0.675549, 0.712013, 0.699094, 0.784345, 0.784345, 0.716283, 0.707965, 0.823549, 0.81615, 0.846163, 0.823549, 0.823549, 0.771762, 0.685117, 0.642678, 0.76285, 0.791621, 0.784345, 0.784345, 0.823549, 0.81615, 0.823549, 0.788093, 0.78…	[0, 1, 2, 3, 4, 5, 6, 7, 8, 9, 10, 11, 12, 13, 14, 15, 16, 17, 18, 19, 20, 21, 22, 23, 24, 25, 26, 27, 28, 29, 30, 31, 32, 33, 34, 35, 36, 37, 38, 39, 40, 41, 42, 43, 44, 45, 46, 47]	(47, 0, 47)	47	2
3285	3286	A0A0H3CCH4|A0A0H3CCH4_CAUVN Uncharacterized protein OS=Caulobacter vibrioides (strain NA1000 / CB15N)	([0.903857, 0.908098, 0.926919, 0.926919, 0.91684, 0.846163, 0.876521, 0.894241, 0.899122, 0.901269, 0.908098, 0.919029, 0.922952, 0.908098, 0.899122, 0.89662, 0.859585, 0.84206, 0.849326, 0.849326, 0.788093, 0.791621, 0.791621, 0.795062, 0.775545, 0.812494, 0.834292, 0.795062, 0.784345, 0.771762, 0.720929, 0.690604, 0.690604, 0.661982, 0.720929, 0.741537, 0.716283, 0.779859, 0.767246, 0.754692, …	[0, 1, 2, 3, 4, 5, 6, 7, 8, 9, 10, 11, 12, 13, 14, 15, 16, 17, 18, 19, 20, 21, 22, 23, 24, 25, 26, 27, 28, 29, 30, 31, 32, 33, 34, 35, 36, 37, 38, 39, 40, 41, 42, 43, 44, 45, 46, 47]	(47, 0, 47)	47	2
3581	3582	A0A0H3CDZ6|A0A0H3CDZ6_CAUVN Bactofilin B BacB OS=Caulobacter vibrioides (strain NA1000 / CB15N)	([0.570702, 0.440853, 0.422041, 0.328603, 0.374039, 0.440853, 0.359901, 0.40511, 0.458154, 0.486429, 0.509769, 0.509769, 0.59014, 0.63748, 0.680603, 0.690604, 0.59917, 0.538167, 0.538167, 0.538167, 0.585406, 0.626927, 0.741537, 0.812494, 0.862302, 0.882776, 0.827927, 0.91684, 0.88723, 0.868118, 0.88723, 0.882776, 0.922952, 0.922952, 0.921076, 0.84206, 0.73685, 0.788093, 0.827927, 0.823549, 0.7035…	[0, 10, 11, 12, 13, 14, 15, 16, 17, 18, 19, 20, 21, 22, 23, 24, 25, 26, 27, 28, 29, 30, 31, 32, 33, 34, 35, 36, 37, 38, 39, 40, 41, 42, 43, 44, 45, 114, 115, 116, 117, 120, 121, 122, 123, 124, 125, 126, 127, 128, 129, 130, 132, 133, 134, 135, 136, 137, 138, 139, 140, 141, 142, 143, 144, 145, 146, 147, 148, 149, 150, 151, 152, 153, 154, 155, 156, 157, 158, 159, 160, 161, 162, 163, 164, 165, 166, 1…	(47, 52, 99)	47	2
148	149	A0A0H3CAV3|A0A0H3CAV3_CAUVN RNA polymerase sigma factor RpoD OS=Caulobacter vibrioides (strain NA1000 / CB15N)	([0.88723, 0.926919, 0.945666, 0.945666, 0.94331, 0.941505, 0.938133, 0.945666, 0.941505, 0.956248, 0.924947, 0.905695, 0.915074, 0.871313, 0.868118, 0.879233, 0.859585, 0.876521, 0.805026, 0.784345, 0.73685, 0.653063, 0.517562, 0.476583, 0.483068, 0.454136, 0.436924, 0.41194, 0.387226, 0.387226, 0.281712, 0.284882, 0.342579, 0.301917, 0.370445, 0.387226, 0.311707, 0.339168, 0.324872, 0.324872, 0…	[0, 1, 2, 3, 4, 5, 6, 7, 8, 9, 10, 11, 12, 13, 14, 15, 16, 17, 18, 19, 20, 21, 22, 43, 44, 46, 47, 48, 49, 51, 52, 53, 54, 55, 56, 57, 58, 59, 60, 61, 62, 63, 71, 72, 73, 75, 76, 77, 78, 79, 80, 81, 82, 83, 84, 85, 86, 87, 88, 89, 90, 91, 92, 93, 94, 95, 96, 97, 98, 99, 100, 101, 102, 103, 104, 105, 106, 110, 111, 112, 113, 189, 190, 191, 192, 193, 194, 195, 196, 197, 198, 199, 200, 201, 202, 203…	(46, 81, 127)	46	2
421	422	A0A0H3C621|A0A0H3C621_CAUVN Signal transduction histidine-protein kinase/phosphatase MprB OS=Caulobacter vibrioides (strain NA1000 / CB15N)	([0.073402, 0.048328, 0.081712, 0.083462, 0.050641, 0.076542, 0.050641, 0.038858, 0.026892, 0.022667, 0.031287, 0.023087, 0.025762, 0.037156, 0.030611, 0.032677, 0.020165, 0.012491, 0.014783, 0.008895, 0.011106, 0.013016, 0.01204, 0.008002, 0.009294, 0.009728, 0.010372, 0.018787, 0.034068, 0.074921, 0.137348, 0.137348, 0.129801, 0.120615, 0.142424, 0.167087, 0.158265, 0.243554, 0.25031, 0.18812, …	[46, 47, 53, 54, 55, 60, 61, 62, 63, 64, 65, 66, 69, 70, 71, 72, 73, 74, 75, 76, 77, 78, 79, 80, 81, 82, 83, 84, 85, 86, 87, 88, 89, 90, 114, 115, 116, 117, 118, 119, 120, 121, 122, 123, 124, 125, 126, 127, 128, 129, 130, 131, 132, 133, 134, 135, 136, 137, 138, 139, 140, 141, 142, 143, 144, 145, 146, 147, 148, 149, 150, 151, 152, 153, 154, 155, 156, 157, 158, 159, 160, 231, 232, 233, 235, 236, 23…	(46, 34, 80)	46	2
2535	2536	A0A0H3C9V3|A0A0H3C9V3_CAUVN DNA integration/recombination/inversion protein OS=Caulobacter vibrioides (strain NA1000 / CB15N)	([0.91684, 0.812494, 0.808535, 0.767246, 0.771762, 0.771762, 0.642678, 0.657645, 0.716283, 0.720929, 0.724957, 0.653063, 0.648219, 0.653063, 0.541878, 0.538167, 0.541878, 0.450668, 0.444081, 0.335645, 0.332115, 0.321458, 0.401658, 0.332115, 0.394753, 0.408655, 0.324872, 0.40511, 0.40511, 0.384043, 0.356642, 0.352862, 0.40511, 0.40511, 0.328603, 0.31487, 0.21291, 0.200174, 0.239899, 0.25031, 0.366…	[0, 1, 2, 3, 4, 5, 6, 7, 8, 9, 10, 11, 12, 13, 14, 15, 16, 56, 57, 58, 59, 60, 61, 62, 147, 148, 149, 150, 151, 152, 153, 154, 155, 156, 157, 158, 159, 160, 161, 162, 163, 164, 165, 166, 167, 168, 169, 170, 171, 172, 173, 174, 175, 176, 177, 178, 179, 180, 181, 182, 183, 184, 185, 186, 187, 188, 189, 190, 191, 192, 193, 206, 207, 208, 209, 210, 211, 212, 213, 214, 215, 216, 217, 218, 219, 220, 22…	(46, 24, 70)	46	2
2933	2934	A0A0H3CB87|A0A0H3CB87_CAUVN Pilus assembly protein CpaD OS=Caulobacter vibrioides (strain NA1000 / CB15N)	([0.268042, 0.179055, 0.219301, 0.216401, 0.216401, 0.158265, 0.11371, 0.139895, 0.10481, 0.106997, 0.109221, 0.092881, 0.073402, 0.118441, 0.125101, 0.144935, 0.144935, 0.21291, 0.225814, 0.225814, 0.321458, 0.408655, 0.486429, 0.40511, 0.40511, 0.401658, 0.490133, 0.608892, 0.622677, 0.745909, 0.795062, 0.728858, 0.767246, 0.81615, 0.81615, 0.699094, 0.648219, 0.517562, 0.51388, 0.538167, 0.505…	[27, 28, 29, 30, 31, 32, 33, 34, 35, 36, 37, 38, 39, 40, 41, 42, 43, 44, 58, 147, 177, 178, 179, 180, 181, 182, 183, 184, 185, 186, 187, 188, 189, 190, 191, 192, 193, 194, 195, 196, 197, 198, 199, 200, 201, 202, 203, 204, 205, 206, 207, 208, 209, 210, 211, 212, 213, 214, 215, 216, 217, 218, 219, 220, 221, 222, 223]	(46, 20, 66)	46	2
3134	3135	A0A0H3CBY1|A0A0H3CBY1_CAUVN Uncharacterized protein OS=Caulobacter vibrioides (strain NA1000 / CB15N)	([0.134866, 0.100716, 0.129801, 0.182256, 0.196879, 0.247041, 0.288399, 0.324872, 0.359901, 0.295083, 0.257454, 0.264545, 0.366687, 0.366687, 0.414856, 0.422041, 0.42561, 0.436924, 0.465241, 0.549308, 0.675549, 0.750527, 0.750527, 0.690604, 0.685117, 0.716283, 0.694846, 0.694846, 0.675549, 0.575842, 0.604312, 0.685117, 0.699094, 0.703578, 0.703578, 0.733139, 0.759478, 0.767246, 0.775545, 0.733139…	[19, 20, 21, 22, 23, 24, 25, 26, 27, 28, 29, 30, 31, 32, 33, 34, 35, 36, 37, 38, 39, 40, 41, 42, 43, 44, 45, 46, 47, 48, 49, 50, 51, 52, 53, 54, 55, 56, 57, 58, 59, 60, 61, 62, 63, 64, 65, 75, 76, 77, 78, 79]	(46, 0, 46)	46	2
3294	3295	A0A0H3CCI4|A0A0H3CCI4_CAUVN Zn finger TFIIB-family transcription factor OS=Caulobacter vibrioides (strain NA1000 / CB15N)	([0.185198, 0.236433, 0.229226, 0.301917, 0.339168, 0.311707, 0.366687, 0.390993, 0.414856, 0.444081, 0.418646, 0.454136, 0.332115, 0.387226, 0.41194, 0.332115, 0.472492, 0.440853, 0.321458, 0.4292, 0.4292, 0.401658, 0.288399, 0.264545, 0.247041, 0.243554, 0.288399, 0.275179, 0.21291, 0.222385, 0.21291, 0.200174, 0.167087, 0.243554, 0.209395, 0.25031, 0.359901, 0.332115, 0.339168, 0.447574, 0.472…	[44, 45, 46, 47, 48, 49, 50, 51, 52, 53, 54, 55, 56, 57, 58, 59, 60, 61, 62, 63, 64, 65, 66, 67, 68, 69, 70, 71, 72, 73, 74, 75, 76, 77, 78, 79, 80, 81, 82, 83, 84, 85, 86, 87, 88, 89, 90]	(46, 0, 46)	46	2
3465	3466	A0A0H3CDA2|A0A0H3CDA2_CAUVN Uncharacterized protein OS=Caulobacter vibrioides (strain NA1000 / CB15N)	([0.36309, 0.401658, 0.440853, 0.465241, 0.497853, 0.433034, 0.465241, 0.486429, 0.433034, 0.458154, 0.480142, 0.436924, 0.352862, 0.450668, 0.433034, 0.538167, 0.541878, 0.497853, 0.472492, 0.461924, 0.440853, 0.494003, 0.490133, 0.490133, 0.41194, 0.408655, 0.384043, 0.380708, 0.332115, 0.398279, 0.398279, 0.401658, 0.490133, 0.497853, 0.490133, 0.447574, 0.440853, 0.450668, 0.517562, 0.549308,…	[15, 16, 38, 39, 40, 43, 44, 45, 47, 48, 49, 50, 51, 52, 53, 54, 55, 56, 57, 58, 59, 60, 61, 62, 63, 64, 65, 66, 67, 68, 69, 70, 71, 72, 73, 74, 75, 76, 77, 78, 79, 80, 81, 82, 83, 84, 85, 86, 87, 88, 89, 90, 91, 92, 93, 100, 101, 102, 103, 104, 105, 106, 107, 108, 109, 110, 111, 112, 113, 114, 115]	(46, 8, 54)	46	2
1281	1282	A0A0H3C589|A0A0H3C589_CAUVN Alginate export domain-containing protein OS=Caulobacter vibrioides (strain NA1000 / CB15N)	([0.155435, 0.173081, 0.18812, 0.158265, 0.194234, 0.167087, 0.134866, 0.144935, 0.116183, 0.139895, 0.170161, 0.170161, 0.158265, 0.10481, 0.139895, 0.147574, 0.203355, 0.236433, 0.328603, 0.342579, 0.418646, 0.422041, 0.422041, 0.433034, 0.483068, 0.465241, 0.538167, 0.661982, 0.657645, 0.720929, 0.694846, 0.712013, 0.750527, 0.750527, 0.805026, 0.788093, 0.791621, 0.846163, 0.846163, 0.791621,…	[26, 27, 28, 29, 30, 31, 32, 33, 34, 35, 36, 37, 38, 39, 40, 41, 42, 43, 44, 45, 46, 47, 48, 49, 50, 51, 52, 53, 54, 55, 56, 57, 58, 59, 60, 61, 62, 63, 64, 65, 66, 67, 68, 69, 70, 71, 73, 88, 89, 90, 91, 92, 93, 94, 95, 96, 97, 98, 99, 135, 136, 137, 138, 139, 140, 141, 142, 143, 144, 146, 147, 150, 151, 152, 153, 154, 155]	(45, 0, 45)	45	2
1784	1785	A0A0H3C746|A0A0H3C746_CAUVN Uncharacterized protein OS=Caulobacter vibrioides (strain NA1000 / CB15N)	([0.694846, 0.784345, 0.795062, 0.657645, 0.505461, 0.517562, 0.433034, 0.450668, 0.476583, 0.505461, 0.51388, 0.476583, 0.447574, 0.51388, 0.436924, 0.422041, 0.436924, 0.450668, 0.311707, 0.30533, 0.335645, 0.349426, 0.295083, 0.298791, 0.352862, 0.461924, 0.447574, 0.458154, 0.461924, 0.4292, 0.418646, 0.342579, 0.414856, 0.390993, 0.349426, 0.40511, 0.42561, 0.422041, 0.328603, 0.332115, 0.33…	[0, 1, 2, 3, 4, 5, 9, 10, 13, 60, 61, 62, 63, 65, 66, 67, 68, 69, 70, 71, 72, 73, 74, 75, 78, 79, 81, 83, 84, 85, 86, 87, 92, 93, 94, 95, 96, 97, 98, 99, 100, 101, 103, 104, 109, 110, 111, 115, 116, 117, 118, 119, 120, 121, 122, 123, 124, 125, 126, 127, 128, 129, 130, 131, 132, 133, 134, 135, 136, 137, 138, 139, 140, 141, 142, 143, 180, 181, 182, 184, 185, 186, 187, 188, 189, 190, 191, 192, 193, …	(45, 108, 153)	45	2
2176	2177	A0A0H3C8J0|A0A0H3C8J0_CAUVN Cell elongation specific D,D-transpeptidase OS=Caulobacter vibrioides (strain NA1000 / CB15N)	([0.023087, 0.044297, 0.076542, 0.106997, 0.147574, 0.179055, 0.134866, 0.079919, 0.106997, 0.129801, 0.15284, 0.155435, 0.085092, 0.046336, 0.022306, 0.022306, 0.040537, 0.047319, 0.100716, 0.185198, 0.111485, 0.170161, 0.098513, 0.05306, 0.058088, 0.031287, 0.031287, 0.049374, 0.098513, 0.055536, 0.045352, 0.048328, 0.034884, 0.074921, 0.074921, 0.081712, 0.085092, 0.0704, 0.125101, 0.116183, 0…	[75, 189, 190, 192, 193, 194, 195, 200, 201, 202, 205, 220, 221, 224, 228, 434, 435, 438, 502, 503, 504, 505, 506, 545, 546, 552, 553, 555, 556, 557, 558, 559, 560, 566, 567, 603, 605, 606, 607, 608, 609, 612, 613, 614, 626, 627, 628, 629, 630, 631, 632, 633, 634, 635, 636, 637, 638, 639, 640, 641, 642, 643, 644, 645, 646, 647, 648, 649, 650, 651, 652, 653, 654, 655, 656, 657, 658, 659, 660, 661,…	(45, 44, 89)	45	2
2448	2449	A0A0H3C9J4|A0A0H3C9J4_CAUVN Cell cycle regulatory protein GcrA OS=Caulobacter vibrioides (strain NA1000 / CB15N)	([0.458154, 0.494003, 0.529623, 0.444081, 0.352862, 0.295083, 0.342579, 0.374039, 0.321458, 0.346032, 0.346032, 0.370445, 0.387226, 0.394753, 0.36309, 0.349426, 0.356642, 0.281712, 0.342579, 0.349426, 0.284882, 0.359901, 0.359901, 0.366687, 0.408655, 0.440853, 0.4292, 0.418646, 0.414856, 0.4292, 0.440853, 0.465241, 0.401658, 0.387226, 0.401658, 0.418646, 0.418646, 0.40511, 0.450668, 0.422041, 0.4…	[2, 42, 43, 45, 46, 47, 48, 49, 50, 51, 52, 53, 54, 55, 56, 57, 58, 59, 60, 61, 62, 63, 64, 65, 66, 67, 68, 69, 70, 71, 72, 73, 74, 75, 76, 77, 78, 79, 80, 81, 82, 83, 84, 85, 86, 87, 88, 89, 90, 92, 93, 94, 95, 96, 97, 98, 99, 100, 101, 102, 103, 105, 130, 143, 144, 145, 146, 147, 148, 149, 150, 151, 152, 153, 154, 155, 156, 157, 158, 159, 160, 161, 162, 163, 164]	(45, 3, 48)	45	2
3036	3037	A0A0H3CBL8|A0A0H3CBL8_CAUVN Feruloyl-CoA synthetase OS=Caulobacter vibrioides (strain NA1000 / CB15N)	([0.97245, 0.975609, 0.939629, 0.938133, 0.938133, 0.921076, 0.936162, 0.865454, 0.865454, 0.88723, 0.827927, 0.84206, 0.798249, 0.771762, 0.750527, 0.76285, 0.771762, 0.724957, 0.720929, 0.613573, 0.59917, 0.604312, 0.58069, 0.690604, 0.707965, 0.707965, 0.733139, 0.59917, 0.653063, 0.549308, 0.529623, 0.613573, 0.653063, 0.703578, 0.671169, 0.694846, 0.666105, 0.666105, 0.741537, 0.771762, 0.83…	[0, 1, 2, 3, 4, 5, 6, 7, 8, 9, 10, 11, 12, 13, 14, 15, 16, 17, 18, 19, 20, 21, 22, 23, 24, 25, 26, 27, 28, 29, 30, 31, 32, 33, 34, 35, 36, 37, 38, 39, 40, 41, 42, 43, 44, 45, 49, 50, 51, 52, 53, 54, 55, 56, 57, 58, 63, 64, 65, 66, 67, 68, 69, 70, 71, 72, 73, 74, 75, 76, 77, 78, 79, 80, 81, 82, 83, 84, 257, 258, 260, 261, 262, 263, 441, 536]	(45, 0, 45)	45	2
3749	3750	A0A0H3IFM4|A0A0H3IFM4_CAUVN Uncharacterized protein OS=Caulobacter vibrioides (strain NA1000 / CB15N)	([0.060549, 0.090864, 0.10481, 0.167087, 0.203355, 0.26085, 0.311707, 0.311707, 0.339168, 0.339168, 0.366687, 0.332115, 0.401658, 0.461924, 0.422041, 0.461924, 0.529623, 0.562014, 0.661982, 0.733139, 0.720929, 0.63748, 0.56648, 0.483068, 0.468512, 0.377384, 0.370445, 0.332115, 0.380708, 0.384043, 0.422041, 0.394753, 0.458154, 0.390993, 0.387226, 0.51388, 0.436924, 0.447574, 0.440853, 0.4292, 0.46…	[16, 17, 18, 19, 20, 21, 22, 35, 42, 43, 44, 45, 46, 47, 48, 49, 50, 51, 52, 53, 54, 55, 56, 57, 58, 59, 60, 61, 62, 63, 64, 65, 66, 67, 68, 69, 70, 71, 72, 73, 74, 75, 76, 77, 78, 79, 80, 81, 82, 83, 84, 85, 86, 87, 109, 110, 111, 112, 113, 114, 115, 116, 117, 118, 123, 124, 127, 128, 137, 146]	(45, 8, 53)	45	2
3780	3781	A0A0H3IXT8|A0A0H3IXT8_CAUVN Uncharacterized protein OS=Caulobacter vibrioides (strain NA1000 / CB15N)	([0.570702, 0.59917, 0.517562, 0.562014, 0.63748, 0.690604, 0.720929, 0.741537, 0.685117, 0.59014, 0.613573, 0.632174, 0.657645, 0.59014, 0.59508, 0.632174, 0.666105, 0.775545, 0.750527, 0.798249, 0.788093, 0.837511, 0.834292, 0.874069, 0.868118, 0.84206, 0.837511, 0.812494, 0.819762, 0.862302, 0.879233, 0.89662, 0.899122, 0.83125, 0.882776, 0.876521, 0.862302, 0.827927, 0.81615, 0.83125, 0.79162…	[0, 1, 2, 3, 4, 5, 6, 7, 8, 9, 10, 11, 12, 13, 14, 15, 16, 17, 18, 19, 20, 21, 22, 23, 24, 25, 26, 27, 28, 29, 30, 31, 32, 33, 34, 35, 36, 37, 38, 39, 40, 41, 42, 43, 44, 45]	(45, 0, 45)	45	2
1271	1272	A0A0H3C574|A0A0H3C574_CAUVN Stress response protein CsbD OS=Caulobacter vibrioides (strain NA1000 / CB15N)	([0.545602, 0.433034, 0.472492, 0.505461, 0.517562, 0.465241, 0.476583, 0.468512, 0.458154, 0.483068, 0.505461, 0.5017, 0.468512, 0.483068, 0.483068, 0.458154, 0.447574, 0.42561, 0.517562, 0.497853, 0.517562, 0.476583, 0.570702, 0.505461, 0.5017, 0.5017, 0.538167, 0.517562, 0.557691, 0.59508, 0.553315, 0.553315, 0.570702, 0.653063, 0.570702, 0.58069, 0.632174, 0.63748, 0.570702, 0.549308, 0.58540…	[0, 3, 4, 10, 11, 18, 20, 22, 23, 24, 25, 26, 27, 28, 29, 30, 31, 32, 33, 34, 35, 36, 37, 38, 39, 40, 41, 42, 43, 44, 45, 46, 47, 48, 49, 50, 51, 52, 53, 54, 55, 56, 57, 58, 59, 60, 61, 62, 63, 64, 65, 66]	(44, 7, 51)	44	2
1698	1699	A0A0H3C6U0|A0A0H3C6U0_CAUVN Exported protein OS=Caulobacter vibrioides (strain NA1000 / CB15N)	([0.239899, 0.173081, 0.116183, 0.15284, 0.127496, 0.161087, 0.167087, 0.17593, 0.139895, 0.167087, 0.173081, 0.122885, 0.139895, 0.158265, 0.142424, 0.122885, 0.18812, 0.200174, 0.291804, 0.328603, 0.332115, 0.40511, 0.454136, 0.553315, 0.59508, 0.690604, 0.59508, 0.626927, 0.661982, 0.76285, 0.73685, 0.675549, 0.788093, 0.741537, 0.604312, 0.657645, 0.690604, 0.59508, 0.59508, 0.490133, 0.51756…	[23, 24, 25, 26, 27, 28, 29, 30, 31, 32, 33, 34, 35, 36, 37, 38, 40, 41, 42, 43, 44, 45, 47, 48, 55, 56, 57, 58, 59, 60, 61, 68, 70, 81, 82, 95, 97, 98, 100, 101, 102, 103, 104, 105, 106, 107, 108, 109, 110, 111, 112, 113, 114, 115, 116, 117, 118, 119, 120, 121, 122, 123, 124, 125, 126, 127, 128, 129, 130, 131, 132, 133, 134, 135, 139, 144, 145, 146, 147, 148, 149, 150, 151, 155, 156, 157, 158, 1…	(44, 87, 131)	44	2
1936	1937	A0A0H3C7N4|A0A0H3C7N4_CAUVN Uncharacterized protein OS=Caulobacter vibrioides (strain NA1000 / CB15N)	([0.007091, 0.010372, 0.011903, 0.018787, 0.020522, 0.031287, 0.032017, 0.043307, 0.045352, 0.059222, 0.079919, 0.078022, 0.092881, 0.109221, 0.182256, 0.206376, 0.247041, 0.346032, 0.346032, 0.366687, 0.414856, 0.549308, 0.509769, 0.4292, 0.335645, 0.366687, 0.324872, 0.366687, 0.281712, 0.31487, 0.31487, 0.335645, 0.380708, 0.342579, 0.275179, 0.271506, 0.247041, 0.21291, 0.173081, 0.203355, 0.…	[21, 22, 65, 66, 115, 116, 117, 126, 128, 130, 131, 132, 133, 134, 135, 140, 145, 146, 148, 149, 150, 151, 152, 157, 158, 159, 160, 161, 162, 163, 164, 165, 166, 167, 168, 169, 170, 171, 172, 173, 174, 175, 176, 177, 178, 179, 180, 181, 182, 183, 184, 185, 186, 187, 188, 189, 190, 191, 192, 193, 194, 195, 196, 197, 198, 199, 200, 201, 227, 228, 229, 230, 231, 232, 233, 234, 235, 236, 237, 238, 23…	(44, 23, 67)	44	2
2264	2265	A0A0H3C8V3|A0A0H3C8V3_CAUVN DUF1800 domain-containing protein OS=Caulobacter vibrioides (strain NA1000 / CB15N)	([0.59014, 0.618285, 0.642678, 0.529623, 0.553315, 0.472492, 0.549308, 0.570702, 0.59014, 0.618285, 0.538167, 0.541878, 0.51388, 0.490133, 0.490133, 0.486429, 0.486429, 0.490133, 0.490133, 0.40511, 0.40511, 0.324872, 0.324872, 0.301917, 0.370445, 0.40511, 0.480142, 0.444081, 0.370445, 0.377384, 0.342579, 0.390993, 0.41194, 0.41194, 0.436924, 0.553315, 0.604312, 0.63748, 0.517562, 0.440853, 0.4541…	[0, 1, 2, 3, 4, 6, 7, 8, 9, 10, 11, 12, 35, 36, 37, 38, 42, 53, 54, 55, 56, 59, 60, 61, 62, 63, 64, 65, 66, 67, 68, 69, 70, 71, 72, 73, 74, 75, 76, 77, 78, 79, 80, 81, 82, 83, 84, 85, 86, 87, 88, 89, 90, 91, 92, 93, 94, 95, 96, 97, 98, 99, 100, 101, 102, 103, 264, 265, 266, 267, 268, 269, 278, 279, 280, 281, 282, 329, 330, 355, 356, 357, 398, 399, 400, 401, 402, 403, 404, 405, 406, 407, 408, 409,…	(44, 21, 65)	44	2
3024	3025	A0A0H3CBK0|A0A0H3CBK0_CAUVN Uncharacterized protein OS=Caulobacter vibrioides (strain NA1000 / CB15N)	([0.538167, 0.41194, 0.450668, 0.454136, 0.408655, 0.465241, 0.465241, 0.497853, 0.454136, 0.476583, 0.509769, 0.480142, 0.486429, 0.538167, 0.509769, 0.41194, 0.486429, 0.414856, 0.414856, 0.414856, 0.458154, 0.541878, 0.653063, 0.622677, 0.653063, 0.720929, 0.716283, 0.771762, 0.76285, 0.83125, 0.846163, 0.859585, 0.903857, 0.908098, 0.808535, 0.859585, 0.936162, 0.901269, 0.950334, 0.936162, 0…	[0, 10, 13, 14, 21, 22, 23, 24, 25, 26, 27, 28, 29, 30, 31, 32, 33, 34, 35, 36, 37, 38, 39, 40, 41, 42, 43, 44, 45, 46, 47, 48, 49, 50, 51, 52, 53, 54, 55, 56, 57, 58, 59, 60, 61, 62, 63, 64, 65]	(44, 4, 48)	44	2
233	234	B8GXB6|FLIL_CAUVN Flagellar FliL protein OS=Caulobacter vibrioides (strain NA1000 / CB15N)	([0.84206, 0.88723, 0.901269, 0.899122, 0.910643, 0.919029, 0.91684, 0.89662, 0.905695, 0.903857, 0.910643, 0.903857, 0.932927, 0.926919, 0.926919, 0.901269, 0.882776, 0.910643, 0.921076, 0.889439, 0.812494, 0.759478, 0.632174, 0.585406, 0.5017, 0.461924, 0.42561, 0.42561, 0.394753, 0.324872, 0.275179, 0.203355, 0.222385, 0.196879, 0.216401, 0.229226, 0.222385, 0.216401, 0.170161, 0.094817, 0.088…	[0, 1, 2, 3, 4, 5, 6, 7, 8, 9, 10, 11, 12, 13, 14, 15, 16, 17, 18, 19, 20, 21, 22, 23, 24, 53, 54, 55, 56, 57, 58, 59, 60, 61, 62, 63, 64, 65, 66, 67, 68, 69, 70, 71, 72, 73, 74, 75, 76, 77, 78, 79, 80, 81, 82, 83, 84, 85, 86, 87, 88, 89, 90, 91, 92, 93, 94, 95, 96, 139, 140, 141, 142, 143, 144, 145, 146, 147, 148, 155, 156, 162, 163]	(43, 25, 68)	43	2
511	512	A0A0H3C7T8|A0A0H3C7T8_CAUVN Large ribosomal subunit protein uL3 OS=Caulobacter vibrioides (strain NA1000 / CB15N)	([0.632174, 0.653063, 0.608892, 0.63748, 0.529623, 0.604312, 0.622677, 0.648219, 0.666105, 0.680603, 0.690604, 0.648219, 0.545602, 0.517562, 0.51388, 0.509769, 0.436924, 0.51388, 0.486429, 0.480142, 0.486429, 0.384043, 0.291804, 0.321458, 0.328603, 0.370445, 0.335645, 0.335645, 0.342579, 0.278302, 0.308712, 0.25406, 0.308712, 0.324872, 0.281712, 0.281712, 0.21291, 0.288399, 0.288399, 0.243554, 0.…	[0, 1, 2, 3, 4, 5, 6, 7, 8, 9, 10, 11, 12, 13, 14, 15, 17, 73, 74, 76, 77, 78, 79, 80, 81, 82, 83, 84, 85, 86, 153, 154, 155, 156, 157, 158, 159, 160, 161, 162, 163, 164, 165, 166, 167, 168, 169, 170, 171, 172, 173, 174, 175, 176, 177, 178, 179, 180, 181, 182, 183, 184, 217, 221, 223, 224, 225, 226, 227, 228, 229, 230, 231, 232, 233, 234, 235, 236, 237, 238, 239, 240, 241, 242, 243, 244, 245, 246…	(43, 64, 107)	43	2
930	931	B8H1F0|RL34_CAUVN Large ribosomal subunit protein bL34 OS=Caulobacter vibrioides (strain NA1000 / CB15N)	([0.675549, 0.741537, 0.712013, 0.76285, 0.801317, 0.849326, 0.849326, 0.750527, 0.784345, 0.76285, 0.791621, 0.791621, 0.745909, 0.728858, 0.754692, 0.862302, 0.852992, 0.834292, 0.856457, 0.788093, 0.801317, 0.827927, 0.827927, 0.868118, 0.868118, 0.827927, 0.819762, 0.81615, 0.903857, 0.903857, 0.928747, 0.876521, 0.889439, 0.889439, 0.88723, 0.868118, 0.846163, 0.849326, 0.83125, 0.795062, 0.…	[0, 1, 2, 3, 4, 5, 6, 7, 8, 9, 10, 11, 12, 13, 14, 15, 16, 17, 18, 19, 20, 21, 22, 23, 24, 25, 26, 27, 28, 29, 30, 31, 32, 33, 34, 35, 36, 37, 38, 39, 40, 41, 42, 43]	(43, 0, 43)	43	2
1906	1907	A0A0H3C7J8|A0A0H3C7J8_CAUVN TonB-dependent receptor OS=Caulobacter vibrioides (strain NA1000 / CB15N)	([0.666105, 0.626927, 0.494003, 0.398279, 0.476583, 0.553315, 0.59014, 0.622677, 0.59917, 0.575842, 0.509769, 0.465241, 0.4292, 0.5017, 0.465241, 0.458154, 0.377384, 0.342579, 0.308712, 0.232838, 0.301917, 0.30533, 0.30533, 0.356642, 0.346032, 0.284882, 0.26085, 0.257454, 0.25031, 0.311707, 0.311707, 0.384043, 0.486429, 0.557691, 0.557691, 0.553315, 0.549308, 0.666105, 0.741537, 0.775545, 0.85958…	[0, 1, 5, 6, 7, 8, 9, 10, 13, 33, 34, 35, 36, 37, 38, 39, 40, 41, 42, 43, 44, 45, 46, 47, 48, 49, 50, 51, 52, 53, 54, 55, 56, 57, 58, 59, 60, 61, 62, 63, 64, 65, 66, 67, 68, 69, 70, 71, 72, 73, 74, 75, 76, 80, 101, 102, 103, 104, 105, 110, 111, 112, 113, 114, 116, 117, 118, 119, 120, 121, 122, 123, 124, 125, 126, 127, 128, 129, 130, 131, 132, 133, 134, 135, 136, 137, 138, 139, 140, 141, 142, 143,…	(43, 9, 52)	43	2
2751	2752	A0A0H3CAL9|A0A0H3CAL9_CAUVN Para-aminobenzoate synthetase component I OS=Caulobacter vibrioides (strain NA1000 / CB15N)	([0.626927, 0.476583, 0.534167, 0.59014, 0.608892, 0.472492, 0.42561, 0.356642, 0.356642, 0.30533, 0.324872, 0.36309, 0.422041, 0.408655, 0.342579, 0.36309, 0.394753, 0.472492, 0.483068, 0.483068, 0.476583, 0.440853, 0.525368, 0.509769, 0.384043, 0.359901, 0.483068, 0.562014, 0.666105, 0.59917, 0.703578, 0.724957, 0.720929, 0.720929, 0.653063, 0.754692, 0.626927, 0.622677, 0.545602, 0.549308, 0.5…	[0, 2, 3, 4, 22, 23, 27, 28, 29, 30, 31, 32, 33, 34, 35, 36, 37, 38, 39, 40, 41, 42, 43, 44, 45, 46, 47, 48, 49, 50, 51, 52, 53, 54, 55, 56, 57, 58, 59, 60, 61, 62, 63, 64, 65, 66, 67, 68, 69, 70, 130, 133, 134, 154, 155, 157, 158, 159, 160, 246, 338, 339, 340, 341, 342, 343, 344, 345, 346, 347, 348, 349, 351, 445, 500, 501, 502, 503, 509, 510]	(43, 6, 49)	43	2
3231	3232	A0A0H3CC98|A0A0H3CC98_CAUVN Soluble lytic transglycosylase SdpC OS=Caulobacter vibrioides (strain NA1000 / CB15N)	([0.444081, 0.476583, 0.401658, 0.42561, 0.450668, 0.468512, 0.490133, 0.480142, 0.541878, 0.562014, 0.494003, 0.494003, 0.387226, 0.356642, 0.275179, 0.349426, 0.288399, 0.25406, 0.30533, 0.284882, 0.288399, 0.222385, 0.158265, 0.147574, 0.132295, 0.116183, 0.118441, 0.118441, 0.144935, 0.102787, 0.109221, 0.118441, 0.088832, 0.158265, 0.11371, 0.182256, 0.18812, 0.25406, 0.278302, 0.278302, 0.2…	[8, 9, 46, 47, 48, 53, 54, 55, 56, 57, 58, 59, 60, 61, 62, 63, 64, 65, 66, 67, 68, 69, 70, 71, 72, 73, 74, 75, 76, 77, 78, 79, 80, 81, 82, 83, 84, 85, 86, 87, 88, 89, 90, 91, 92, 93, 94, 95, 96, 104, 105, 106, 109, 110, 111, 113, 114, 115, 116, 117, 118, 119, 120, 121, 122, 123, 127, 128, 129, 130, 139, 141, 142, 143, 144, 145, 146, 147, 148, 185, 186, 187, 188, 189, 191, 192, 211, 214, 215, 216,…	(43, 5, 48)	43	2
3313	3314	A0A0H3CCK8|A0A0H3CCK8_CAUVN Uncharacterized protein OS=Caulobacter vibrioides (strain NA1000 / CB15N)	([0.549308, 0.534167, 0.557691, 0.59014, 0.575842, 0.604312, 0.622677, 0.648219, 0.666105, 0.56648, 0.557691, 0.59014, 0.59508, 0.680603, 0.557691, 0.59917, 0.59508, 0.59014, 0.671169, 0.690604, 0.557691, 0.549308, 0.505461, 0.505461, 0.509769, 0.538167, 0.541878, 0.545602, 0.480142, 0.483068, 0.59014, 0.613573, 0.613573, 0.5017, 0.494003, 0.570702, 0.63748, 0.626927, 0.618285, 0.585406, 0.553315…	[0, 1, 2, 3, 4, 5, 6, 7, 8, 9, 10, 11, 12, 13, 14, 15, 16, 17, 18, 19, 20, 21, 22, 23, 24, 25, 26, 27, 30, 31, 32, 33, 35, 36, 37, 38, 39, 40, 41, 42, 43, 44, 45, 46, 47, 48, 49, 50, 51, 52, 53, 54, 55, 56, 57, 58, 59, 60, 61, 62, 63, 64, 65, 66, 67, 68, 69, 70, 71, 72, 73, 74, 75, 76, 77, 78, 88, 89, 90, 91, 92, 93, 94, 95, 96, 97, 98, 99, 100, 101, 102, 103, 104, 105, 106, 107, 108, 109, 110, 1…	(43, 32, 75)	43	2
1060	1061	A0A0H3C3P8|A0A0H3C3P8_CAUVN HemY domain membrane protein OS=Caulobacter vibrioides (strain NA1000 / CB15N)	([0.003701, 0.004315, 0.003997, 0.003821, 0.004358, 0.004135, 0.005086, 0.004835, 0.004358, 0.004689, 0.004247, 0.00515, 0.004921, 0.005249, 0.007422, 0.008525, 0.014075, 0.014075, 0.023963, 0.038042, 0.079919, 0.073402, 0.0704, 0.111485, 0.102787, 0.125101, 0.125101, 0.142424, 0.164327, 0.268042, 0.268042, 0.332115, 0.281712, 0.247041, 0.196879, 0.098513, 0.055536, 0.06184, 0.042364, 0.020876, 0…	[107, 287, 288, 289, 318, 319, 320, 321, 322, 323, 354, 355, 386, 387, 388, 391, 395, 396, 397, 398, 399, 400, 402, 403, 404, 405, 428, 429, 430, 431, 432, 433, 434, 435, 436, 437, 438, 439, 440, 441, 442, 443, 444, 445, 446, 447, 448, 449, 450, 452, 453, 454, 455, 456, 462, 463, 464, 465, 466, 468, 469, 470, 471, 472, 473, 474, 475, 476, 477, 478, 479, 480, 481, 482, 483, 484, 485, 486, 487, 488…	(42, 59, 101)	42	2
1779	1780	A0A0H3C738|A0A0H3C738_CAUVN Uncharacterized protein OS=Caulobacter vibrioides (strain NA1000 / CB15N)	([0.321458, 0.384043, 0.4292, 0.377384, 0.41194, 0.450668, 0.483068, 0.509769, 0.4292, 0.458154, 0.418646, 0.447574, 0.505461, 0.604312, 0.604312, 0.575842, 0.690604, 0.720929, 0.791621, 0.801317, 0.712013, 0.632174, 0.632174, 0.653063, 0.63748, 0.661982, 0.685117, 0.690604, 0.648219, 0.754692, 0.754692, 0.823549, 0.788093, 0.805026, 0.834292, 0.856457, 0.871313, 0.767246, 0.745909, 0.754692, 0.7…	[7, 12, 13, 14, 15, 16, 17, 18, 19, 20, 21, 22, 23, 24, 25, 26, 27, 28, 29, 30, 31, 32, 33, 34, 35, 36, 37, 38, 39, 40, 41, 42, 43, 44, 45, 46, 47, 48, 49, 50, 51, 52, 53, 54]	(42, 1, 43)	42	2
2636	2637	A0A0H3CA74|A0A0H3CA74_CAUVN Methyltransferase OS=Caulobacter vibrioides (strain NA1000 / CB15N)	([0.045352, 0.048328, 0.050641, 0.025316, 0.03976, 0.027463, 0.037156, 0.038858, 0.064632, 0.064632, 0.066181, 0.045352, 0.030611, 0.043307, 0.043307, 0.045352, 0.033407, 0.041405, 0.041405, 0.069024, 0.092881, 0.092881, 0.064632, 0.064632, 0.125101, 0.139895, 0.219301, 0.225814, 0.291804, 0.229226, 0.229226, 0.278302, 0.321458, 0.321458, 0.36309, 0.370445, 0.359901, 0.359901, 0.394753, 0.486429,…	[40, 42, 43, 44, 135, 182, 183, 184, 185, 186, 187, 188, 189, 190, 191, 192, 193, 194, 195, 196, 220, 221, 222, 223, 224, 225, 226, 227, 228, 229, 230, 231, 232, 233, 234, 235, 236, 237, 238, 239, 240, 241, 242, 243, 244, 245, 246, 247, 248, 249, 250, 251, 252, 253, 254, 255, 256, 257, 258, 259, 260, 261, 262, 264, 268, 273, 275, 276, 277, 278, 279]	(42, 20, 62)	42	2
3607	3608	A0A0H3CE66|A0A0H3CE66_CAUVN Pyocin large subunit family protein OS=Caulobacter vibrioides (strain NA1000 / CB15N)	([0.194234, 0.127496, 0.173081, 0.120615, 0.090864, 0.067594, 0.073402, 0.064632, 0.083462, 0.067594, 0.071867, 0.085092, 0.054297, 0.092881, 0.125101, 0.11371, 0.096677, 0.144935, 0.10481, 0.088832, 0.137348, 0.137348, 0.225814, 0.225814, 0.301917, 0.366687, 0.450668, 0.480142, 0.458154, 0.4292, 0.472492, 0.497853, 0.509769, 0.604312, 0.517562, 0.490133, 0.433034, 0.458154, 0.490133, 0.517562, 0…	[32, 33, 34, 39, 40, 41, 42, 43, 44, 45, 46, 47, 48, 49, 50, 51, 52, 53, 54, 55, 56, 57, 58, 59, 60, 61, 75, 76, 77, 78, 79, 80, 81, 82, 83, 84, 85, 86, 87, 88, 89, 90, 91, 113, 114, 115, 116, 117, 118, 119, 120, 121, 122, 123, 124, 125, 126, 141, 142, 143, 144, 145, 146, 147, 148, 149, 150, 151, 152, 153, 154, 155, 156, 157, 158, 159, 160, 161, 162, 163, 164, 165, 166, 167, 168, 169, 170, 171, 1…	(42, 57, 99)	42	2
2035	2036	A0A0H3C820|A0A0H3C820_CAUVN Acetyl-coenzyme A synthetase OS=Caulobacter vibrioides (strain NA1000 / CB15N)	([0.604312, 0.476583, 0.346032, 0.380708, 0.36309, 0.390993, 0.4292, 0.321458, 0.356642, 0.281712, 0.30533, 0.342579, 0.359901, 0.398279, 0.349426, 0.398279, 0.398279, 0.41194, 0.390993, 0.418646, 0.301917, 0.387226, 0.380708, 0.394753, 0.387226, 0.352862, 0.318242, 0.275179, 0.408655, 0.394753, 0.458154, 0.390993, 0.31487, 0.311707, 0.308712, 0.335645, 0.247041, 0.247041, 0.21291, 0.222385, 0.13…	[0, 73, 74, 75, 76, 77, 84, 86, 96, 97, 98, 99, 100, 101, 102, 109, 110, 111, 112, 113, 155, 156, 157, 158, 159, 160, 161, 162, 163, 164, 165, 166, 167, 168, 169, 170, 171, 172, 173, 174, 191, 192, 194, 196, 197, 198, 201, 412, 413, 414, 419, 420, 421, 422, 426, 427, 473, 474, 475, 476, 477, 478, 479, 480, 481, 482, 483, 484, 485, 486, 487, 488, 489, 490, 491, 492, 493, 494, 495, 496, 497, 498, 4…	(41, 56, 97)	41	2
2546	2547	A0A0H3C9W5|A0A0H3C9W5_CAUVN SGNH hydrolase family protein OS=Caulobacter vibrioides (strain NA1000 / CB15N)	([0.83125, 0.791621, 0.754692, 0.788093, 0.84206, 0.837511, 0.849326, 0.856457, 0.859585, 0.745909, 0.759478, 0.827927, 0.767246, 0.795062, 0.798249, 0.805026, 0.837511, 0.837511, 0.856457, 0.784345, 0.784345, 0.712013, 0.759478, 0.754692, 0.741537, 0.58069, 0.58069, 0.58069, 0.58069, 0.58069, 0.733139, 0.728858, 0.699094, 0.801317, 0.767246, 0.754692, 0.759478, 0.585406, 0.549308, 0.538167, 0.60…	[0, 1, 2, 3, 4, 5, 6, 7, 8, 9, 10, 11, 12, 13, 14, 15, 16, 17, 18, 19, 20, 21, 22, 23, 24, 25, 26, 27, 28, 29, 30, 31, 32, 33, 34, 35, 36, 37, 38, 39, 40, 41, 46, 87, 88, 89, 90, 91, 92, 93, 194, 195, 196, 197, 199, 201, 202, 203, 205, 328, 329, 330, 331, 332, 333, 334, 335, 338, 421, 422]	(41, 0, 41)	41	2
2559	2560	A0A0H3C9Y2|A0A0H3C9Y2_CAUVN Magnesium transporter MgtE intracellular domain-containing protein OS=Caulobacter vibrioides (strain NA1000 / CB15N)	([0.155435, 0.203355, 0.155435, 0.161087, 0.164327, 0.200174, 0.236433, 0.194234, 0.155435, 0.158265, 0.116183, 0.144935, 0.125101, 0.076542, 0.127496, 0.10481, 0.085092, 0.139895, 0.196879, 0.111485, 0.194234, 0.295083, 0.219301, 0.216401, 0.243554, 0.268042, 0.239899, 0.236433, 0.271506, 0.247041, 0.243554, 0.352862, 0.339168, 0.339168, 0.380708, 0.377384, 0.418646, 0.468512, 0.468512, 0.468512…	[40, 41, 42, 43, 44, 45, 46, 47, 48, 49, 50, 51, 52, 53, 54, 55, 56, 57, 58, 59, 60, 61, 62, 63, 64, 65, 66, 67, 68, 69, 70, 71, 72, 73, 74, 75, 76, 77, 78, 79, 80, 81, 99, 101, 103, 105, 106, 107, 147, 174, 225, 226, 228, 229, 230, 231, 232, 233, 234, 235, 236, 237, 238, 239, 240, 241, 242, 243, 244, 245, 246, 247, 248, 249, 250, 251, 252, 253, 254, 255, 256, 257, 258, 259, 260, 261, 262, 263]	(41, 0, 41)	41	2
3059	3060	A0A0H3CBP5|A0A0H3CBP5_CAUVN Uncharacterized protein OS=Caulobacter vibrioides (strain NA1000 / CB15N)	([0.182256, 0.257454, 0.31487, 0.36309, 0.40511, 0.356642, 0.390993, 0.422041, 0.450668, 0.476583, 0.408655, 0.436924, 0.374039, 0.433034, 0.490133, 0.59014, 0.59014, 0.562014, 0.675549, 0.707965, 0.784345, 0.795062, 0.699094, 0.618285, 0.622677, 0.642678, 0.626927, 0.653063, 0.675549, 0.685117, 0.642678, 0.750527, 0.750527, 0.81615, 0.784345, 0.801317, 0.827927, 0.852992, 0.868118, 0.759478, 0.7…	[15, 16, 17, 18, 19, 20, 21, 22, 23, 24, 25, 26, 27, 28, 29, 30, 31, 32, 33, 34, 35, 36, 37, 38, 39, 40, 41, 42, 43, 44, 45, 46, 47, 48, 49, 50, 51, 52, 53, 54, 55, 56]	(41, 0, 41)	41	2
3301	3302	A0A0H3CCJ3|A0A0H3CCJ3_CAUVN Lipoprotein OS=Caulobacter vibrioides (strain NA1000 / CB15N)	([0.377384, 0.308712, 0.346032, 0.288399, 0.291804, 0.25031, 0.206376, 0.243554, 0.247041, 0.209395, 0.236433, 0.271506, 0.196879, 0.308712, 0.275179, 0.30533, 0.335645, 0.339168, 0.366687, 0.335645, 0.387226, 0.440853, 0.534167, 0.505461, 0.604312, 0.59917, 0.712013, 0.784345, 0.808535, 0.771762, 0.812494, 0.84206, 0.812494, 0.865454, 0.868118, 0.846163, 0.788093, 0.76285, 0.728858, 0.788093, 0.…	[22, 23, 24, 25, 26, 27, 28, 29, 30, 31, 32, 33, 34, 35, 36, 37, 38, 39, 40, 41, 42, 43, 44, 45, 46, 47, 48, 49, 50, 51, 52, 53, 54, 55, 56, 57, 58, 59, 60, 61, 62, 63, 71, 74, 75, 76, 77, 78, 79, 80, 84, 85, 86, 87, 88, 89, 90, 91, 92, 93, 94, 95, 96, 102, 146, 185, 230, 231, 235, 236, 253, 254, 256, 257, 258, 259, 260, 261, 262, 263, 264, 265, 266, 267, 268, 269, 270, 271, 272, 273, 274, 275, 2…	(41, 0, 41)	41	2
3661	3662	A0A0H3CET9|A0A0H3CET9_CAUVN Conserved hypothetical cytosolic protein OS=Caulobacter vibrioides (strain NA1000 / CB15N)	([0.394753, 0.318242, 0.196879, 0.139895, 0.11371, 0.15284, 0.200174, 0.239899, 0.268042, 0.216401, 0.243554, 0.182256, 0.191378, 0.196879, 0.196879, 0.239899, 0.278302, 0.15284, 0.109221, 0.129801, 0.079919, 0.096677, 0.161087, 0.179055, 0.26085, 0.26085, 0.247041, 0.236433, 0.158265, 0.139895, 0.209395, 0.209395, 0.318242, 0.25031, 0.209395, 0.288399, 0.318242, 0.225814, 0.324872, 0.390993, 0.3…	[46, 47, 49, 50, 51, 52, 54, 55, 56, 57, 58, 59, 60, 61, 62, 63, 64, 65, 66, 89, 90, 91, 92, 93, 94, 95, 96, 97, 98, 99, 105, 106, 109, 111, 121, 122, 123, 124, 125, 136, 137, 138, 139, 142, 144, 177, 178, 179, 180, 181, 182, 183, 184, 185, 186, 187, 188, 189, 190, 191, 192, 193, 194, 195, 196, 197, 198, 199, 200, 201, 202, 203, 204, 205, 206, 207, 208, 209, 210, 211, 212, 213, 214, 215, 216, 217…	(41, 45, 86)	41	2
664	665	A0A0H3CAX1|A0A0H3CAX1_CAUVN Parvulin-like PPIase OS=Caulobacter vibrioides (strain NA1000 / CB15N)	([0.129801, 0.090864, 0.056825, 0.079919, 0.085092, 0.066181, 0.0704, 0.056825, 0.060549, 0.044297, 0.048328, 0.032677, 0.032677, 0.055536, 0.037156, 0.034884, 0.036378, 0.074921, 0.073402, 0.078022, 0.076542, 0.083462, 0.120615, 0.216401, 0.25406, 0.295083, 0.394753, 0.422041, 0.505461, 0.549308, 0.613573, 0.557691, 0.642678, 0.675549, 0.575842, 0.685117, 0.685117, 0.685117, 0.575842, 0.476583, …	[28, 29, 30, 31, 32, 33, 34, 35, 36, 37, 38, 244, 245, 246, 247, 248, 282, 283, 284, 285, 286, 287, 288, 289, 290, 291, 292, 293, 294, 295, 296, 297, 298, 299, 300, 301, 302, 303, 304, 305, 306, 307, 308, 309, 310, 311, 312, 313, 314, 315, 316, 317, 318, 319, 320, 321, 322]	(40, 16, 56)	40	2
747	748	A0A0H3CCM9|A0A0H3CCM9_CAUVN Outer membrane protein OS=Caulobacter vibrioides (strain NA1000 / CB15N)	([0.048328, 0.056825, 0.064632, 0.054297, 0.032017, 0.037156, 0.042364, 0.054297, 0.071867, 0.06312, 0.076542, 0.086953, 0.094817, 0.158265, 0.15008, 0.219301, 0.222385, 0.164327, 0.167087, 0.170161, 0.144935, 0.222385, 0.179055, 0.200174, 0.264545, 0.359901, 0.30533, 0.359901, 0.374039, 0.366687, 0.342579, 0.342579, 0.370445, 0.377384, 0.359901, 0.366687, 0.374039, 0.454136, 0.465241, 0.490133, …	[40, 41, 42, 43, 44, 45, 93, 115, 116, 117, 118, 119, 120, 121, 178, 179, 180, 181, 182, 183, 184, 185, 186, 191, 196, 225, 226, 227, 228, 229, 230, 231, 233, 234, 235, 236, 237, 249, 250, 251, 252, 253, 254, 255, 256, 257, 258, 259, 260, 261, 262, 263, 264, 265, 266, 267, 268, 269, 270, 271, 272, 273, 274, 275, 276, 277, 278, 279, 280, 281, 282, 283, 284, 285, 286, 287, 288, 289, 308, 309, 310, …	(40, 37, 77)	40	2
850	851	B8GW30|PARB_CAUVN Chromosome-partitioning protein ParB OS=Caulobacter vibrioides (strain NA1000 / CB15N)	([0.59917, 0.632174, 0.680603, 0.707965, 0.703578, 0.703578, 0.720929, 0.626927, 0.653063, 0.653063, 0.671169, 0.604312, 0.59014, 0.557691, 0.545602, 0.534167, 0.608892, 0.618285, 0.521092, 0.5017, 0.472492, 0.468512, 0.497853, 0.461924, 0.465241, 0.450668, 0.497853, 0.494003, 0.59014, 0.59508, 0.51388, 0.509769, 0.59917, 0.59508, 0.608892, 0.716283, 0.767246, 0.801317, 0.685117, 0.779859, 0.6530…	[0, 1, 2, 3, 4, 5, 6, 7, 8, 9, 10, 11, 12, 13, 14, 15, 16, 17, 18, 19, 28, 29, 30, 31, 32, 33, 34, 35, 36, 37, 38, 39, 40, 41, 42, 43, 44, 45, 46, 47, 48, 49, 50, 51, 52, 53, 54, 55, 56, 57, 58, 59, 60, 61, 62, 63, 64, 65, 66, 67, 68, 81, 86, 96, 164, 165, 168, 169, 170, 234, 235, 236, 237, 238, 239, 240, 241, 242, 243, 244, 245, 246, 247, 248, 249, 250, 251, 252, 253, 254, 255, 256, 257, 258]	(40, 20, 60)	40	2
915	916	B8H082|FTSQ_CAUVN Cell division protein FtsQ OS=Caulobacter vibrioides (strain NA1000 / CB15N)	([0.741537, 0.81615, 0.84206, 0.865454, 0.89662, 0.908098, 0.879233, 0.889439, 0.862302, 0.88723, 0.862302, 0.88723, 0.889439, 0.908098, 0.945666, 0.967676, 0.9657, 0.973328, 0.9657, 0.966441, 0.959312, 0.957673, 0.926919, 0.928747, 0.939629, 0.903857, 0.874069, 0.899122, 0.823549, 0.874069, 0.812494, 0.81615, 0.823549, 0.791621, 0.716283, 0.707965, 0.604312, 0.59917, 0.59917, 0.653063, 0.525368,…	[0, 1, 2, 3, 4, 5, 6, 7, 8, 9, 10, 11, 12, 13, 14, 15, 16, 17, 18, 19, 20, 21, 22, 23, 24, 25, 26, 27, 28, 29, 30, 31, 32, 33, 34, 35, 36, 37, 38, 39, 40, 178, 286, 287, 288, 289, 290, 291, 293, 294, 295, 296, 297, 298, 299, 300, 301]	(40, 0, 40)	40	2
1088	1089	A0A0H3C3Y1|A0A0H3C3Y1_CAUVN Type II secretion pathway protein D OS=Caulobacter vibrioides (strain NA1000 / CB15N)	([0.203355, 0.194234, 0.185198, 0.134866, 0.132295, 0.129801, 0.129801, 0.092881, 0.074921, 0.074921, 0.092881, 0.116183, 0.090864, 0.090864, 0.085092, 0.10481, 0.129801, 0.109221, 0.127496, 0.086953, 0.079919, 0.109221, 0.137348, 0.173081, 0.247041, 0.196879, 0.155435, 0.194234, 0.203355, 0.281712, 0.324872, 0.295083, 0.308712, 0.247041, 0.25406, 0.268042, 0.167087, 0.079919, 0.10481, 0.092881, …	[70, 71, 105, 106, 107, 108, 109, 110, 111, 112, 115, 116, 117, 118, 188, 189, 211, 212, 213, 214, 215, 216, 218, 219, 220, 221, 222, 223, 287, 290, 291, 292, 293, 294, 295, 296, 297, 298, 299, 300, 301, 302, 303, 304, 305, 306, 307, 308, 309, 310, 311, 312, 313, 314, 315, 316, 317, 318, 319, 320, 321, 322, 323, 324, 325, 326, 327, 328, 329, 330, 345, 353, 354, 355, 356, 417, 425, 429, 477, 478, …	(40, 29, 69)	40	2
1261	1262	A0A0H3C560|A0A0H3C560_CAUVN Methyl-accepting chemotaxis protein OS=Caulobacter vibrioides (strain NA1000 / CB15N)	([0.200174, 0.191378, 0.229226, 0.264545, 0.25031, 0.239899, 0.170161, 0.118441, 0.096677, 0.098513, 0.098513, 0.132295, 0.132295, 0.129801, 0.173081, 0.173081, 0.098513, 0.054297, 0.054297, 0.058088, 0.032017, 0.03976, 0.027463, 0.030003, 0.030611, 0.030611, 0.022306, 0.037156, 0.064632, 0.076542, 0.109221, 0.109221, 0.10481, 0.10481, 0.109221, 0.073402, 0.044297, 0.078022, 0.079919, 0.125101, 0…	[96, 97, 98, 99, 162, 163, 164, 165, 166, 167, 168, 284, 285, 351, 357, 358, 359, 360, 361, 362, 364, 365, 366, 394, 399, 537, 538, 539, 540, 541, 542, 543, 544, 545, 546, 547, 548, 549, 550, 551, 552, 553, 554, 555, 556, 557, 558, 559, 560, 561, 562, 563, 564, 565, 566, 567, 568, 569, 570, 571, 572, 573, 574, 575, 576, 577]	(40, 25, 65)	40	2
1828	1829	A0A0H3C7A0|A0A0H3C7A0_CAUVN Methyl-accepting chemotaxis protein OS=Caulobacter vibrioides (strain NA1000 / CB15N)	([0.106997, 0.155435, 0.209395, 0.196879, 0.247041, 0.275179, 0.194234, 0.15284, 0.194234, 0.134866, 0.170161, 0.206376, 0.158265, 0.17593, 0.243554, 0.209395, 0.209395, 0.222385, 0.225814, 0.21291, 0.216401, 0.18812, 0.125101, 0.069024, 0.092881, 0.043307, 0.047319, 0.046336, 0.073402, 0.066181, 0.116183, 0.06184, 0.036378, 0.066181, 0.083462, 0.109221, 0.137348, 0.225814, 0.127496, 0.076542, 0.…	[136, 138, 139, 140, 141, 142, 143, 144, 145, 146, 147, 148, 149, 150, 151, 152, 216, 219, 220, 221, 222, 223, 224, 225, 227, 228, 229, 230, 231, 232, 233, 234, 235, 236, 237, 238, 239, 257, 258, 259, 260, 261, 262, 263, 264, 265, 266, 267, 268, 269, 270, 271, 273, 274, 275, 276, 277, 279, 280, 282, 284, 400, 401, 402, 403, 404, 405, 406, 407, 408, 409, 410, 411, 412, 413, 414, 415, 416, 417, 418…	(40, 101, 141)	40	2
1899	1900	A0A0H3C7I9|A0A0H3C7I9_CAUVN Phosphoesterase OS=Caulobacter vibrioides (strain NA1000 / CB15N)	([0.642678, 0.494003, 0.51388, 0.585406, 0.505461, 0.490133, 0.414856, 0.41194, 0.370445, 0.366687, 0.31487, 0.275179, 0.275179, 0.243554, 0.342579, 0.321458, 0.26085, 0.247041, 0.170161, 0.185198, 0.144935, 0.079919, 0.111485, 0.120615, 0.120615, 0.167087, 0.196879, 0.247041, 0.216401, 0.291804, 0.335645, 0.352862, 0.4292, 0.534167, 0.557691, 0.538167, 0.59508, 0.642678, 0.648219, 0.745909, 0.68…	[0, 2, 3, 4, 33, 34, 35, 36, 37, 38, 39, 40, 41, 42, 43, 44, 45, 46, 47, 48, 49, 50, 51, 52, 53, 54, 55, 56, 57, 58, 69, 71, 72, 73, 74, 79, 80, 81, 82, 83, 84, 85, 86, 87, 88, 89, 90, 91, 92, 96, 97, 98, 108, 109, 110, 111, 112, 113, 114, 115, 116, 117, 118, 119, 120, 121, 122, 123, 124, 125, 126, 127, 128, 129, 130, 131, 134, 157, 158, 159, 160, 161, 162, 163, 172, 173, 174, 176, 177, 178, 179,…	(40, 118, 158)	40	2
2646	2647	A0A0H3CA92|A0A0H3CA92_CAUVN Peptidase inhibitor, I78 family OS=Caulobacter vibrioides (strain NA1000 / CB15N)	([0.194234, 0.206376, 0.173081, 0.139895, 0.15008, 0.191378, 0.11371, 0.142424, 0.170161, 0.17593, 0.222385, 0.264545, 0.284882, 0.257454, 0.275179, 0.384043, 0.42561, 0.505461, 0.604312, 0.707965, 0.712013, 0.767246, 0.798249, 0.827927, 0.899122, 0.926919, 0.910643, 0.932927, 0.921076, 0.882776, 0.912647, 0.901269, 0.905695, 0.905695, 0.932927, 0.928747, 0.912647, 0.908098, 0.908098, 0.889439, 0…	[17, 18, 19, 20, 21, 22, 23, 24, 25, 26, 27, 28, 29, 30, 31, 32, 33, 34, 35, 36, 37, 38, 39, 40, 41, 42, 43, 44, 45, 46, 47, 48, 49, 50, 51, 52, 53, 54, 55, 56, 57, 63, 64, 65, 66, 68]	(40, 0, 40)	40	2
3289	3290	A0A0H3CCH8|A0A0H3CCH8_CAUVN PAS-family GGDEF/EAL family protein OS=Caulobacter vibrioides (strain NA1000 / CB15N)	([0.019109, 0.038042, 0.081712, 0.083462, 0.102787, 0.15284, 0.191378, 0.216401, 0.155435, 0.182256, 0.200174, 0.25031, 0.278302, 0.182256, 0.271506, 0.275179, 0.15008, 0.137348, 0.216401, 0.236433, 0.394753, 0.490133, 0.480142, 0.356642, 0.298791, 0.21291, 0.225814, 0.158265, 0.102787, 0.173081, 0.144935, 0.155435, 0.155435, 0.229226, 0.356642, 0.25031, 0.26085, 0.298791, 0.236433, 0.232838, 0.2…	[228, 666, 667, 707, 708, 709, 710, 711, 712, 713, 714, 715, 716, 717, 718, 719, 720, 721, 722, 723, 724, 725, 726, 727, 728, 729, 730, 731, 732, 733, 734, 735, 736, 737, 738, 739, 740, 741, 742, 743, 744, 745, 746, 747]	(40, 3, 43)	40	2
3462	3463	A0A0H3CD98|A0A0H3CD98_CAUVN Intermediate filament-like cell shape determinant creS OS=Caulobacter vibrioides (strain NA1000 / CB15N)	([0.553315, 0.575842, 0.626927, 0.653063, 0.666105, 0.73685, 0.76285, 0.675549, 0.570702, 0.59014, 0.622677, 0.671169, 0.642678, 0.733139, 0.795062, 0.805026, 0.784345, 0.741537, 0.750527, 0.775545, 0.767246, 0.657645, 0.680603, 0.666105, 0.675549, 0.690604, 0.613573, 0.505461, 0.585406, 0.703578, 0.694846, 0.570702, 0.570702, 0.618285, 0.525368, 0.575842, 0.562014, 0.59508, 0.525368, 0.534167, 0…	[0, 1, 2, 3, 4, 5, 6, 7, 8, 9, 10, 11, 12, 13, 14, 15, 16, 17, 18, 19, 20, 21, 22, 23, 24, 25, 26, 27, 28, 29, 30, 31, 32, 33, 34, 35, 36, 37, 38, 39, 40, 42, 75, 76, 114, 115, 116, 117, 121, 122, 123, 124, 125, 126, 127, 128, 129, 130, 131, 132, 133, 134, 185, 193, 194, 195, 196, 200, 201, 202, 211, 212, 213, 251, 252, 253, 254, 260, 261, 262, 265, 266, 267, 268, 270, 279, 280, 281, 283, 284, 28…	(40, 0, 40)	40	2
3512	3513	A0A0H3CDI7|A0A0H3CDI7_CAUVN Uncharacterized protein OS=Caulobacter vibrioides (strain NA1000 / CB15N)	([0.941505, 0.960642, 0.956248, 0.960642, 0.945666, 0.950334, 0.953422, 0.96342, 0.9657, 0.966441, 0.9657, 0.970265, 0.973328, 0.978316, 0.989835, 0.989835, 0.989835, 0.991212, 0.991212, 0.991212, 0.988505, 0.988505, 0.988291, 0.988861, 0.987911, 0.988291, 0.988291, 0.988505, 0.986462, 0.984871, 0.98442, 0.985417, 0.984871, 0.984871, 0.980739, 0.976962, 0.971072, 0.968436, 0.957673, 0.951925, 0.9…	[0, 1, 2, 3, 4, 5, 6, 7, 8, 9, 10, 11, 12, 13, 14, 15, 16, 17, 18, 19, 20, 21, 22, 23, 24, 25, 26, 27, 28, 29, 30, 31, 32, 33, 34, 35, 36, 37, 38, 39, 40]	(40, 0, 40)	40	2
3534	3535	A0A0H3CDP3|A0A0H3CDP3_CAUVN Uncharacterized protein OS=Caulobacter vibrioides (strain NA1000 / CB15N)	([0.657645, 0.657645, 0.690604, 0.745909, 0.745909, 0.690604, 0.703578, 0.750527, 0.784345, 0.791621, 0.805026, 0.812494, 0.81615, 0.795062, 0.859585, 0.846163, 0.894241, 0.865454, 0.795062, 0.805026, 0.910643, 0.908098, 0.921076, 0.91684, 0.903857, 0.910643, 0.93079, 0.926919, 0.912647, 0.899122, 0.908098, 0.901269, 0.901269, 0.89662, 0.891961, 0.889439, 0.899122, 0.885302, 0.93079, 0.967676, 0.…	[0, 1, 2, 3, 4, 5, 6, 7, 8, 9, 10, 11, 12, 13, 14, 15, 16, 17, 18, 19, 20, 21, 22, 23, 24, 25, 26, 27, 28, 29, 30, 31, 32, 33, 34, 35, 36, 37, 38, 39, 40]	(40, 0, 40)	40	2
250	251	B8GYM1|EX7L_CAUVN Exodeoxyribonuclease 7 large subunit OS=Caulobacter vibrioides (strain NA1000 / CB15N)	([0.712013, 0.784345, 0.84206, 0.694846, 0.703578, 0.59917, 0.613573, 0.657645, 0.545602, 0.525368, 0.422041, 0.433034, 0.352862, 0.342579, 0.422041, 0.401658, 0.291804, 0.301917, 0.301917, 0.30533, 0.203355, 0.232838, 0.118441, 0.066181, 0.111485, 0.069024, 0.102787, 0.102787, 0.100716, 0.100716, 0.120615, 0.203355, 0.173081, 0.257454, 0.268042, 0.271506, 0.268042, 0.36309, 0.346032, 0.346032, 0…	[0, 1, 2, 3, 4, 5, 6, 7, 8, 9, 255, 256, 257, 263, 264, 266, 267, 268, 269, 270, 305, 306, 347, 405, 408, 409, 410, 411, 412, 413, 414, 415, 416, 417, 418, 419, 420, 421, 422, 423, 424, 425, 427, 433, 434, 435, 449, 450, 451, 452, 459, 465, 466, 467, 468, 469, 470, 471, 472, 473, 474, 475, 476, 477, 478, 479, 480, 481, 482, 483, 484, 485, 486, 487, 488, 489, 490, 491, 492, 493, 494, 495, 496, 497…	(39, 51, 90)	39	2
509	510	A0A0H3C7T2|A0A0H3C7T2_CAUVN Peptidoglycan-associated outer membrane lipoprotein OS=Caulobacter vibrioides (strain NA1000 / CB15N)	([0.037156, 0.030003, 0.033407, 0.023534, 0.017797, 0.019401, 0.021381, 0.027463, 0.036378, 0.038042, 0.048328, 0.054297, 0.055536, 0.073402, 0.06184, 0.064632, 0.102787, 0.139895, 0.092881, 0.078022, 0.067594, 0.069024, 0.096677, 0.125101, 0.161087, 0.232838, 0.173081, 0.200174, 0.225814, 0.26085, 0.30533, 0.324872, 0.298791, 0.284882, 0.257454, 0.291804, 0.359901, 0.359901, 0.359901, 0.433034, …	[115, 116, 117, 118, 119, 120, 221, 222, 223, 224, 226, 227, 229, 230, 231, 232, 233, 234, 235, 236, 253, 254, 255, 256, 257, 258, 259, 260, 261, 262, 263, 264, 265, 266, 267, 268, 269, 270, 271, 272, 273, 274, 275, 276, 277, 278, 279, 280, 281, 282, 283, 284, 285, 286, 287, 288, 289, 290, 291, 292, 319, 320, 321, 322, 323, 328, 329, 330, 331, 332, 333, 334, 335, 336, 337, 338, 339, 340, 341, 342…	(39, 20, 59)	39	2
1437	1438	A0A0H3C5X2|A0A0H3C5X2_CAUVN Single domain receiver protein CleA OS=Caulobacter vibrioides (strain NA1000 / CB15N)	([0.225814, 0.295083, 0.185198, 0.247041, 0.281712, 0.271506, 0.30533, 0.247041, 0.179055, 0.142424, 0.102787, 0.132295, 0.134866, 0.137348, 0.161087, 0.275179, 0.359901, 0.232838, 0.243554, 0.15284, 0.094817, 0.158265, 0.155435, 0.173081, 0.10481, 0.10481, 0.125101, 0.060549, 0.094817, 0.10481, 0.15284, 0.239899, 0.144935, 0.139895, 0.127496, 0.10481, 0.092881, 0.090864, 0.100716, 0.078022, 0.14…	[152, 153, 154, 155, 156, 157, 158, 159, 160, 161, 162, 163, 164, 165, 166, 167, 168, 169, 170, 171, 172, 173, 174, 175, 176, 177, 178, 179, 180, 181, 182, 183, 184, 185, 186, 187, 188, 189, 190, 191, 194, 195, 199]	(39, 0, 39)	39	2
2294	2295	A0A0H3C8Y9|A0A0H3C8Y9_CAUVN EF-hand domain protein OS=Caulobacter vibrioides (strain NA1000 / CB15N)	([0.134866, 0.088832, 0.096677, 0.139895, 0.11371, 0.083462, 0.090864, 0.096677, 0.074921, 0.079919, 0.098513, 0.10481, 0.120615, 0.203355, 0.206376, 0.278302, 0.380708, 0.380708, 0.458154, 0.447574, 0.509769, 0.541878, 0.685117, 0.76285, 0.771762, 0.856457, 0.921076, 0.938133, 0.964893, 0.979741, 0.984159, 0.987317, 0.987531, 0.983636, 0.978672, 0.982235, 0.985417, 0.9657, 0.921076, 0.865454, 0.…	[20, 21, 22, 23, 24, 25, 26, 27, 28, 29, 30, 31, 32, 33, 34, 35, 36, 37, 38, 39, 40, 41, 42, 43, 44, 45, 46, 47, 48, 49, 50, 51, 52, 53, 54, 55, 56, 57, 58, 59, 67, 68, 69, 75, 81, 82, 118, 119, 120, 121, 122, 123, 124, 125, 126, 127, 128, 129, 130, 131, 132, 133, 134, 135, 136, 137, 138, 139, 140, 141, 142, 143, 144, 145, 146, 147, 148, 149, 150, 151, 152, 153, 154, 160, 167, 173, 174, 175, 176,…	(39, 0, 39)	39	2
3029	3030	A0A0H3CBK9|A0A0H3CBK9_CAUVN EF hand domain protein OS=Caulobacter vibrioides (strain NA1000 / CB15N)	([0.222385, 0.170161, 0.18812, 0.147574, 0.161087, 0.196879, 0.229226, 0.308712, 0.332115, 0.291804, 0.298791, 0.332115, 0.436924, 0.414856, 0.4292, 0.4292, 0.472492, 0.553315, 0.5017, 0.525368, 0.541878, 0.497853, 0.59014, 0.618285, 0.707965, 0.73685, 0.712013, 0.712013, 0.661982, 0.632174, 0.604312, 0.549308, 0.534167, 0.42561, 0.444081, 0.4292, 0.444081, 0.465241, 0.465241, 0.534167, 0.529623,…	[17, 18, 19, 20, 22, 23, 24, 25, 26, 27, 28, 29, 30, 31, 32, 39, 40, 42, 43, 44, 45, 51, 52, 53, 54, 55, 56, 57, 58, 59, 60, 61, 62, 63, 64, 65, 66, 67, 68, 69, 70, 71, 72, 73, 74, 75, 76, 77, 78, 79, 80, 81, 82, 83, 84, 85, 86, 87, 88, 89, 90, 93, 94, 103, 104, 105, 108, 109, 110, 112, 113, 114, 115, 116, 117, 118, 119, 120, 121, 122, 123, 124, 125, 126, 127, 128, 129, 130, 132]	(39, 21, 60)	39	2
3432	3433	A0A0H3CD55|A0A0H3CD55_CAUVN Secreted protein OS=Caulobacter vibrioides (strain NA1000 / CB15N)	([0.295083, 0.332115, 0.36309, 0.352862, 0.284882, 0.222385, 0.225814, 0.147574, 0.118441, 0.094817, 0.083462, 0.085092, 0.066181, 0.047319, 0.055536, 0.046336, 0.056825, 0.085092, 0.06312, 0.067594, 0.06184, 0.074921, 0.048328, 0.026338, 0.026892, 0.044297, 0.074921, 0.086953, 0.170161, 0.239899, 0.308712, 0.359901, 0.384043, 0.401658, 0.450668, 0.509769, 0.541878, 0.480142, 0.480142, 0.58069, 0…	[35, 36, 39, 40, 41, 42, 43, 44, 45, 46, 47, 48, 49, 50, 51, 52, 53, 54, 55, 56, 57, 58, 59, 60, 61, 62, 63, 64, 65, 66, 67, 68, 69, 70, 71, 72, 73, 74, 76, 78, 80, 81, 82, 83, 84, 96, 97, 98, 99, 100, 101, 102, 103, 104, 105, 106, 107, 108, 109, 110, 111, 112, 113, 114, 115, 116, 117, 118, 119, 120, 121, 122, 123, 124, 125, 126, 127, 128, 129, 130, 131, 132, 133, 134, 135]	(39, 45, 84)	39	2
3827	3828	A0A0H3J435|A0A0H3J435_CAUVN Uncharacterized protein OS=Caulobacter vibrioides (strain NA1000 / CB15N)	([0.200174, 0.264545, 0.318242, 0.366687, 0.40511, 0.433034, 0.461924, 0.480142, 0.509769, 0.538167, 0.562014, 0.613573, 0.661982, 0.690604, 0.699094, 0.728858, 0.849326, 0.871313, 0.93079, 0.91684, 0.919029, 0.89662, 0.871313, 0.84206, 0.834292, 0.741537, 0.750527, 0.775545, 0.784345, 0.784345, 0.771762, 0.733139, 0.712013, 0.73685, 0.703578, 0.59508, 0.541878, 0.541878, 0.549308, 0.549308, 0.65…	[8, 9, 10, 11, 12, 13, 14, 15, 16, 17, 18, 19, 20, 21, 22, 23, 24, 25, 26, 27, 28, 29, 30, 31, 32, 33, 34, 35, 36, 37, 38, 39, 40, 41, 42, 43, 44, 45, 46, 47, 89, 90, 91, 92, 93, 94, 95]	(39, 0, 39)	39	2
33	34	A0A0H3C302|A0A0H3C302_CAUVN tRNA (guanine-N(1)-)-methyltransferase OS=Caulobacter vibrioides (strain NA1000 / CB15N)	([0.059222, 0.125101, 0.185198, 0.182256, 0.098513, 0.158265, 0.191378, 0.257454, 0.194234, 0.222385, 0.18812, 0.219301, 0.155435, 0.173081, 0.170161, 0.200174, 0.170161, 0.142424, 0.206376, 0.216401, 0.268042, 0.384043, 0.271506, 0.170161, 0.191378, 0.216401, 0.200174, 0.206376, 0.111485, 0.185198, 0.11371, 0.155435, 0.134866, 0.088832, 0.147574, 0.142424, 0.144935, 0.164327, 0.247041, 0.25031, …	[173, 174, 175, 177, 178, 182, 206, 207, 208, 209, 210, 211, 212, 213, 214, 215, 216, 217, 218, 219, 220, 221, 222, 223, 224, 225, 226, 227, 228, 229, 230, 231, 232, 233, 234, 235, 236, 237, 238, 239, 240, 241, 242, 243, 244]	(38, 6, 44)	38	2
629	630	A0A0H3CA51|A0A0H3CA51_CAUVN Probable periplasmic serine endoprotease DegP-like OS=Caulobacter vibrioides (strain NA1000 / CB15N)	([0.225814, 0.219301, 0.164327, 0.167087, 0.206376, 0.206376, 0.243554, 0.200174, 0.203355, 0.170161, 0.173081, 0.18812, 0.127496, 0.134866, 0.129801, 0.109221, 0.11371, 0.094817, 0.173081, 0.219301, 0.288399, 0.291804, 0.298791, 0.384043, 0.384043, 0.356642, 0.398279, 0.370445, 0.468512, 0.433034, 0.436924, 0.472492, 0.433034, 0.505461, 0.541878, 0.505461, 0.538167, 0.5017, 0.575842, 0.56648, 0.…	[33, 34, 35, 36, 37, 38, 39, 43, 44, 45, 46, 47, 48, 49, 50, 51, 52, 53, 56, 93, 94, 95, 96, 97, 98, 99, 100, 101, 102, 103, 104, 105, 106, 107, 108, 109, 110, 111, 112, 113, 114, 115, 116, 117, 118, 119, 120, 121, 122, 123, 124, 125, 126, 127, 128, 129, 193, 369, 370, 371, 372, 373, 374, 375, 395, 396, 397, 398, 399, 400, 401, 402, 403, 404, 405, 406, 407, 408, 409, 410, 411, 412, 413, 414, 415,…	(38, 64, 102)	38	2
966	967	B8H4F3|RL15_CAUVN Large ribosomal subunit protein uL15 OS=Caulobacter vibrioides (strain NA1000 / CB15N)	([0.613573, 0.632174, 0.657645, 0.694846, 0.712013, 0.720929, 0.73685, 0.699094, 0.716283, 0.63748, 0.648219, 0.690604, 0.671169, 0.712013, 0.791621, 0.779859, 0.767246, 0.84206, 0.865454, 0.834292, 0.834292, 0.798249, 0.798249, 0.801317, 0.788093, 0.707965, 0.712013, 0.703578, 0.754692, 0.750527, 0.788093, 0.795062, 0.791621, 0.791621, 0.671169, 0.63748, 0.529623, 0.545602, 0.538167, 0.440853, 0…	[0, 1, 2, 3, 4, 5, 6, 7, 8, 9, 10, 11, 12, 13, 14, 15, 16, 17, 18, 19, 20, 21, 22, 23, 24, 25, 26, 27, 28, 29, 30, 31, 32, 33, 34, 35, 36, 37, 38, 57, 58, 59, 60, 61, 62]	(38, 0, 38)	38	2
1079	1080	A0A0H3C3V9|A0A0H3C3V9_CAUVN Uncharacterized protein OS=Caulobacter vibrioides (strain NA1000 / CB15N)	([0.852992, 0.754692, 0.675549, 0.699094, 0.680603, 0.703578, 0.728858, 0.76285, 0.779859, 0.76285, 0.775545, 0.788093, 0.791621, 0.76285, 0.716283, 0.648219, 0.666105, 0.671169, 0.632174, 0.712013, 0.733139, 0.795062, 0.859585, 0.879233, 0.89662, 0.912647, 0.912647, 0.908098, 0.865454, 0.856457, 0.871313, 0.868118, 0.865454, 0.823549, 0.846163, 0.889439, 0.938133, 0.928747, 0.915074], '')	[0, 1, 2, 3, 4, 5, 6, 7, 8, 9, 10, 11, 12, 13, 14, 15, 16, 17, 18, 19, 20, 21, 22, 23, 24, 25, 26, 27, 28, 29, 30, 31, 32, 33, 34, 35, 36, 37, 38]	(38, 0, 38)	38	2
1569	1570	A0A0H3C6D5|A0A0H3C6D5_CAUVN Methyltransferase OS=Caulobacter vibrioides (strain NA1000 / CB15N)	([0.401658, 0.401658, 0.40511, 0.394753, 0.4292, 0.468512, 0.51388, 0.538167, 0.529623, 0.59014, 0.622677, 0.703578, 0.716283, 0.680603, 0.733139, 0.699094, 0.798249, 0.795062, 0.891961, 0.924947, 0.964893, 0.971713, 0.976962, 0.981594, 0.988861, 0.99107, 0.988861, 0.987911, 0.990286, 0.9924, 0.9924, 0.99221, 0.991212, 0.990642, 0.978672, 0.975609, 0.953422, 0.934618, 0.928747, 0.910643, 0.823549…	[6, 7, 8, 9, 10, 11, 12, 13, 14, 15, 16, 17, 18, 19, 20, 21, 22, 23, 24, 25, 26, 27, 28, 29, 30, 31, 32, 33, 34, 35, 36, 37, 38, 39, 40, 41, 42, 43, 44, 47, 70, 72, 73, 76, 77, 78, 79, 80, 81, 82, 83, 84, 85, 86, 87, 88, 89, 90, 99, 100, 101, 102, 103, 127, 405, 406, 407]	(38, 0, 38)	38	2
1729	1730	A0A0H3C6X9|A0A0H3C6X9_CAUVN Uncharacterized protein OS=Caulobacter vibrioides (strain NA1000 / CB15N)	([0.648219, 0.486429, 0.521092, 0.41194, 0.440853, 0.468512, 0.5017, 0.521092, 0.468512, 0.440853, 0.458154, 0.509769, 0.525368, 0.497853, 0.509769, 0.497853, 0.5017, 0.483068, 0.461924, 0.476583, 0.497853, 0.480142, 0.608892, 0.604312, 0.745909, 0.724957, 0.724957, 0.604312, 0.545602, 0.626927, 0.666105, 0.680603, 0.653063, 0.648219, 0.666105, 0.59917, 0.59917, 0.59917, 0.618285, 0.63748, 0.5950…	[0, 2, 6, 7, 11, 12, 14, 16, 22, 23, 24, 25, 26, 27, 28, 29, 30, 31, 32, 33, 34, 35, 36, 37, 38, 39, 40, 41, 42, 49, 50, 51, 62, 63, 64, 65, 66, 67, 68, 89, 90, 91, 92, 93, 94, 95, 96, 97, 98, 99, 100, 101, 102, 103, 104, 105, 106, 107, 108, 109, 110, 111, 112, 113, 114, 115, 116, 117, 118, 119, 120, 121, 122, 123, 124, 125, 126, 127, 153, 155, 159, 160, 162, 163]	(38, 39, 77)	38	2
1994	1995	A0A0H3C7V6|A0A0H3C7V6_CAUVN Uncharacterized protein OS=Caulobacter vibrioides (strain NA1000 / CB15N)	([0.759478, 0.767246, 0.775545, 0.798249, 0.63748, 0.671169, 0.694846, 0.703578, 0.707965, 0.724957, 0.76285, 0.750527, 0.791621, 0.775545, 0.81615, 0.795062, 0.791621, 0.791621, 0.779859, 0.779859, 0.823549, 0.788093, 0.720929, 0.59508, 0.59014, 0.728858, 0.59014, 0.58069, 0.613573, 0.657645, 0.680603, 0.666105, 0.685117, 0.671169, 0.675549, 0.557691, 0.517562, 0.525368, 0.529623, 0.486429, 0.49…	[0, 1, 2, 3, 4, 5, 6, 7, 8, 9, 10, 11, 12, 13, 14, 15, 16, 17, 18, 19, 20, 21, 22, 23, 24, 25, 26, 27, 28, 29, 30, 31, 32, 33, 34, 35, 36, 37, 38, 42, 43, 44, 45, 46, 47, 48, 49, 50, 51, 52, 53, 54, 55, 56, 57, 58, 59, 60, 61, 62]	(38, 0, 38)	38	2
3748	3749	A0A0H3IFM0|A0A0H3IFM0_CAUVN Uncharacterized protein OS=Caulobacter vibrioides (strain NA1000 / CB15N)	([0.275179, 0.288399, 0.301917, 0.236433, 0.301917, 0.328603, 0.380708, 0.41194, 0.4292, 0.447574, 0.476583, 0.517562, 0.521092, 0.486429, 0.494003, 0.545602, 0.699094, 0.690604, 0.666105, 0.642678, 0.626927, 0.694846, 0.716283, 0.733139, 0.808535, 0.808535, 0.73685, 0.657645, 0.557691, 0.562014, 0.490133, 0.384043, 0.349426, 0.25406, 0.281712, 0.281712, 0.308712, 0.284882, 0.335645, 0.349426, 0.…	[11, 12, 15, 16, 17, 18, 19, 20, 21, 22, 23, 24, 25, 26, 27, 28, 29, 53, 54, 55, 56, 57, 58, 59, 60, 61, 62, 63, 64, 65, 66, 67, 68, 69, 70, 71, 72, 73, 74, 75, 76, 77, 78, 79, 80, 81, 82, 83, 84, 85, 86, 87, 88, 89, 90, 91]	(38, 17, 55)	38	2
3834	3835	A0A0H3J4A0|A0A0H3J4A0_CAUVN Uncharacterized protein OS=Caulobacter vibrioides (strain NA1000 / CB15N)	([0.094817, 0.067594, 0.096677, 0.142424, 0.158265, 0.191378, 0.15284, 0.185198, 0.216401, 0.25031, 0.278302, 0.301917, 0.342579, 0.318242, 0.26085, 0.352862, 0.311707, 0.370445, 0.458154, 0.444081, 0.468512, 0.517562, 0.483068, 0.465241, 0.433034, 0.458154, 0.40511, 0.480142, 0.521092, 0.56648, 0.497853, 0.497853, 0.51388, 0.613573, 0.63748, 0.618285, 0.59014, 0.675549, 0.626927, 0.585406, 0.637…	[21, 28, 29, 32, 33, 34, 35, 36, 37, 38, 39, 40, 41, 42, 43, 44, 45, 46, 47, 48, 49, 50, 51, 52, 53, 54, 55, 56, 57, 58, 59, 60, 61, 62, 63, 64, 65, 66, 67, 68, 69, 70, 72, 73, 76, 77, 78, 85, 86, 103, 104, 105, 106, 107, 108, 109, 110, 111, 112, 113, 114, 115, 116, 117, 118, 119, 120, 121, 122, 123, 124, 125, 126, 127, 128, 129, 130, 131, 132, 133, 134]	(38, 3, 41)	38	2
55	56	A0A0H3C529|A0A0H3C529_CAUVN Dihydrolipoyllysine-residue succinyltransferase component of 2-oxoglutarate dehydrogenase complex OS=Caulobacter vibrioides (strain NA1000 / CB15N)	([0.549308, 0.575842, 0.486429, 0.525368, 0.59508, 0.56648, 0.604312, 0.529623, 0.51388, 0.538167, 0.494003, 0.541878, 0.562014, 0.529623, 0.562014, 0.549308, 0.570702, 0.5017, 0.468512, 0.529623, 0.521092, 0.521092, 0.549308, 0.517562, 0.440853, 0.356642, 0.408655, 0.328603, 0.41194, 0.450668, 0.468512, 0.51388, 0.440853, 0.450668, 0.390993, 0.476583, 0.414856, 0.36309, 0.390993, 0.483068, 0.461…	[0, 1, 3, 4, 5, 6, 7, 8, 9, 11, 12, 13, 14, 15, 16, 17, 19, 20, 21, 22, 23, 31, 46, 81, 82, 83, 84, 85, 86, 87, 88, 89, 90, 91, 92, 93, 94, 95, 96, 97, 98, 99, 100, 101, 102, 103, 104, 105, 106, 107, 108, 109, 110, 111, 112, 113, 114, 115, 116, 117, 118, 127, 129, 131, 132, 133, 134, 135, 137, 142, 143, 144, 146, 160, 161, 162, 163, 164, 165, 166, 167, 168, 169, 170, 171, 172, 173, 174, 175, 176,…	(37, 23, 60)	37	2
416	417	A0A0H3C5W6|A0A0H3C5W6_CAUVN Chemotaxis protein CheA OS=Caulobacter vibrioides (strain NA1000 / CB15N)	([0.016257, 0.018415, 0.028107, 0.051831, 0.071867, 0.043307, 0.069024, 0.051831, 0.033407, 0.046336, 0.036378, 0.05306, 0.028107, 0.018106, 0.029376, 0.026892, 0.038042, 0.030003, 0.059222, 0.129801, 0.209395, 0.203355, 0.225814, 0.196879, 0.15284, 0.092881, 0.170161, 0.144935, 0.132295, 0.127496, 0.11371, 0.106997, 0.060549, 0.111485, 0.17593, 0.118441, 0.203355, 0.18812, 0.191378, 0.15008, 0.1…	[101, 104, 107, 108, 109, 110, 114, 115, 116, 117, 119, 120, 122, 126, 127, 128, 129, 130, 131, 132, 133, 134, 135, 136, 137, 138, 139, 140, 141, 142, 143, 144, 145, 146, 147, 148, 149, 150, 151, 152, 153, 154, 155, 169, 172, 173, 174, 175, 176, 177, 178, 179, 180, 181, 182, 183, 184, 185, 186, 187, 188, 189, 190, 191, 192, 193, 194, 195, 196, 197, 198, 199, 200, 201, 202, 203, 204, 205, 206, 207…	(37, 44, 81)	37	2
1452	1453	A0A0H3C5Z0|A0A0H3C5Z0_CAUVN Uncharacterized protein OS=Caulobacter vibrioides (strain NA1000 / CB15N)	([0.59508, 0.476583, 0.553315, 0.575842, 0.648219, 0.626927, 0.653063, 0.585406, 0.632174, 0.680603, 0.59508, 0.632174, 0.63748, 0.63748, 0.720929, 0.754692, 0.745909, 0.775545, 0.775545, 0.852992, 0.775545, 0.779859, 0.862302, 0.837511, 0.862302, 0.84206, 0.882776, 0.81615, 0.759478, 0.741537, 0.724957, 0.680603, 0.690604, 0.694846, 0.724957, 0.724957, 0.728858, 0.58069, 0.529623, 0.525368, 0.47…	[0, 2, 3, 4, 5, 6, 7, 8, 9, 10, 11, 12, 13, 14, 15, 16, 17, 18, 19, 20, 21, 22, 23, 24, 25, 26, 27, 28, 29, 30, 31, 32, 33, 34, 35, 36, 37, 38, 39, 49, 50, 51, 52, 64, 65, 66, 67, 95, 96, 97, 98, 101, 129, 130, 205, 206, 213, 217, 223, 224]	(37, 1, 38)	37	2
1875	1876	A0A0H3C7G0|A0A0H3C7G0_CAUVN Uncharacterized protein OS=Caulobacter vibrioides (strain NA1000 / CB15N)	([0.553315, 0.58069, 0.608892, 0.632174, 0.648219, 0.671169, 0.703578, 0.716283, 0.657645, 0.653063, 0.666105, 0.680603, 0.690604, 0.675549, 0.716283, 0.671169, 0.653063, 0.694846, 0.690604, 0.754692, 0.680603, 0.63748, 0.642678, 0.622677, 0.570702, 0.618285, 0.626927, 0.608892, 0.59014, 0.648219, 0.653063, 0.632174, 0.618285, 0.608892, 0.613573, 0.59508, 0.759478, 0.750527], '')	[0, 1, 2, 3, 4, 5, 6, 7, 8, 9, 10, 11, 12, 13, 14, 15, 16, 17, 18, 19, 20, 21, 22, 23, 24, 25, 26, 27, 28, 29, 30, 31, 32, 33, 34, 35, 36, 37]	(37, 0, 37)	37	2
1907	1908	A0A0H3C7J9|A0A0H3C7J9_CAUVN Peptidyl-tRNA hydrolase family protein ArfB OS=Caulobacter vibrioides (strain NA1000 / CB15N)	([0.120615, 0.158265, 0.10481, 0.144935, 0.194234, 0.236433, 0.275179, 0.222385, 0.179055, 0.120615, 0.142424, 0.15008, 0.125101, 0.142424, 0.147574, 0.216401, 0.206376, 0.318242, 0.318242, 0.318242, 0.4292, 0.517562, 0.461924, 0.562014, 0.553315, 0.545602, 0.541878, 0.534167, 0.59917, 0.59917, 0.73685, 0.653063, 0.685117, 0.557691, 0.562014, 0.525368, 0.525368, 0.538167, 0.5017, 0.538167, 0.4506…	[21, 23, 24, 25, 26, 27, 28, 29, 30, 31, 32, 33, 34, 35, 36, 37, 38, 39, 56, 61, 62, 78, 79, 86, 87, 97, 98, 102, 103, 104, 105, 106, 107, 108, 109, 110, 111, 112, 113, 114, 115, 116, 117, 118, 119, 120, 121, 122, 123, 124, 125, 126, 127, 128, 129, 130, 131, 132, 133, 134, 135, 136, 137, 138, 139, 142]	(37, 27, 64)	37	2
2920	2921	A0A0H3CB70|A0A0H3CB70_CAUVN Pectate lyase OS=Caulobacter vibrioides (strain NA1000 / CB15N)	([0.236433, 0.225814, 0.15284, 0.15008, 0.102787, 0.139895, 0.098513, 0.098513, 0.100716, 0.100716, 0.15008, 0.15008, 0.164327, 0.139895, 0.132295, 0.127496, 0.134866, 0.132295, 0.132295, 0.086953, 0.132295, 0.132295, 0.129801, 0.209395, 0.236433, 0.281712, 0.271506, 0.356642, 0.308712, 0.342579, 0.291804, 0.25031, 0.281712, 0.366687, 0.398279, 0.398279, 0.356642, 0.359901, 0.268042, 0.30533, 0.3…	[61, 62, 64, 231, 232, 233, 234, 235, 236, 237, 239, 291, 335, 377, 382, 383, 385, 386, 387, 388, 393, 394, 395, 396, 397, 398, 399, 400, 401, 402, 403, 404, 405, 406, 407, 408, 409, 410, 411, 412, 413, 414, 415, 416, 417, 418, 419, 420, 421, 422, 423, 424, 425, 426, 427, 428, 429, 430]	(37, 20, 57)	37	2
3419	3420	A0A0H3CD35|A0A0H3CD35_CAUVN Uncharacterized protein OS=Caulobacter vibrioides (strain NA1000 / CB15N)	([0.26085, 0.301917, 0.349426, 0.374039, 0.414856, 0.433034, 0.447574, 0.468512, 0.490133, 0.497853, 0.517562, 0.549308, 0.529623, 0.468512, 0.525368, 0.585406, 0.534167, 0.613573, 0.604312, 0.618285, 0.557691, 0.553315, 0.549308, 0.454136, 0.490133, 0.490133, 0.497853, 0.517562, 0.433034, 0.433034, 0.436924, 0.4292, 0.40511, 0.4292, 0.486429, 0.521092, 0.525368, 0.604312, 0.604312, 0.648219, 0.6…	[10, 11, 12, 14, 15, 16, 17, 18, 19, 20, 21, 22, 27, 35, 36, 37, 38, 39, 40, 41, 42, 43, 44, 45, 46, 47, 48, 49, 50, 51, 52, 53, 54, 55, 56, 57, 58, 59, 60, 61, 62, 63, 64, 65, 66, 67, 68, 69, 70, 71, 72]	(37, 13, 50)	37	2
3448	3449	A0A0H3CD78|A0A0H3CD78_CAUVN MarR-family transcriptional regulator OS=Caulobacter vibrioides (strain NA1000 / CB15N)	([0.490133, 0.51388, 0.41194, 0.328603, 0.380708, 0.40511, 0.4292, 0.497853, 0.517562, 0.553315, 0.480142, 0.4292, 0.472492, 0.472492, 0.414856, 0.335645, 0.349426, 0.264545, 0.236433, 0.229226, 0.239899, 0.179055, 0.11371, 0.144935, 0.219301, 0.216401, 0.158265, 0.158265, 0.137348, 0.116183, 0.10481, 0.109221, 0.170161, 0.167087, 0.167087, 0.232838, 0.203355, 0.170161, 0.182256, 0.142424, 0.1851…	[1, 8, 9, 63, 85, 86, 87, 88, 89, 90, 91, 92, 93, 94, 95, 96, 97, 98, 99, 100, 101, 102, 103, 148, 149, 150, 151, 152, 153, 154, 155, 156, 157, 158, 159, 160, 161, 162, 163, 164, 165, 166, 167, 168, 169, 170, 171, 172, 173, 174, 175, 176, 177, 178, 179, 180, 181, 182, 183, 184, 185]	(37, 23, 60)	37	2
3652	3653	A0A0H3CEL3|A0A0H3CEL3_CAUVN Uncharacterized protein OS=Caulobacter vibrioides (strain NA1000 / CB15N)	([0.712013, 0.626927, 0.604312, 0.622677, 0.657645, 0.56648, 0.59508, 0.626927, 0.653063, 0.58069, 0.604312, 0.694846, 0.699094, 0.720929, 0.720929, 0.707965, 0.707965, 0.771762, 0.784345, 0.750527, 0.666105, 0.666105, 0.720929, 0.754692, 0.685117, 0.685117, 0.754692, 0.724957, 0.699094, 0.680603, 0.759478, 0.741537, 0.653063, 0.63748, 0.626927, 0.585406, 0.541878, 0.525368], '')	[0, 1, 2, 3, 4, 5, 6, 7, 8, 9, 10, 11, 12, 13, 14, 15, 16, 17, 18, 19, 20, 21, 22, 23, 24, 25, 26, 27, 28, 29, 30, 31, 32, 33, 34, 35, 36, 37]	(37, 0, 37)	37	2
57	58	A0A0H3C5B7|A0A0H3C5B7_CAUVN Glutathione hydrolase proenzyme OS=Caulobacter vibrioides (strain NA1000 / CB15N)	([0.570702, 0.675549, 0.694846, 0.707965, 0.720929, 0.728858, 0.754692, 0.76285, 0.767246, 0.784345, 0.754692, 0.784345, 0.812494, 0.745909, 0.798249, 0.874069, 0.882776, 0.889439, 0.889439, 0.808535, 0.827927, 0.733139, 0.699094, 0.73685, 0.73685, 0.642678, 0.648219, 0.63748, 0.657645, 0.653063, 0.642678, 0.553315, 0.570702, 0.59014, 0.585406, 0.626927, 0.517562, 0.422041, 0.42561, 0.40511, 0.49…	[0, 1, 2, 3, 4, 5, 6, 7, 8, 9, 10, 11, 12, 13, 14, 15, 16, 17, 18, 19, 20, 21, 22, 23, 24, 25, 26, 27, 28, 29, 30, 31, 32, 33, 34, 35, 36, 189, 190, 191, 423, 424, 429, 430, 431, 432, 433, 434, 448, 489, 493, 497, 498, 499, 500, 501, 502, 503, 504, 505, 507, 508, 509, 567, 568, 570, 571, 572, 573, 590, 591, 595, 599, 600, 601, 602, 619, 623, 624, 625, 626, 627, 628, 629]	(36, 0, 36)	36	2
302	303	B8H4E0|RS3_CAUVN Small ribosomal subunit protein uS3 OS=Caulobacter vibrioides (strain NA1000 / CB15N)	([0.36309, 0.25031, 0.284882, 0.191378, 0.243554, 0.281712, 0.31487, 0.229226, 0.26085, 0.288399, 0.311707, 0.257454, 0.170161, 0.139895, 0.139895, 0.196879, 0.196879, 0.179055, 0.164327, 0.164327, 0.247041, 0.164327, 0.164327, 0.17593, 0.264545, 0.25406, 0.170161, 0.144935, 0.167087, 0.164327, 0.139895, 0.118441, 0.120615, 0.203355, 0.236433, 0.232838, 0.155435, 0.088832, 0.088832, 0.122885, 0.1…	[213, 214, 215, 216, 217, 218, 219, 220, 221, 222, 223, 224, 225, 226, 227, 228, 229, 230, 231, 232, 233, 234, 235, 236, 237, 238, 239, 240, 241, 242, 243, 244, 245, 246, 247, 248, 249]	(36, 0, 36)	36	2
1706	1707	A0A0H3C6V2|A0A0H3C6V2_CAUVN Uncharacterized protein OS=Caulobacter vibrioides (strain NA1000 / CB15N)	([0.891961, 0.862302, 0.865454, 0.876521, 0.891961, 0.891961, 0.84206, 0.852992, 0.862302, 0.868118, 0.871313, 0.871313, 0.812494, 0.791621, 0.795062, 0.795062, 0.775545, 0.767246, 0.798249, 0.771762, 0.76285, 0.666105, 0.671169, 0.642678, 0.642678, 0.626927, 0.622677, 0.661982, 0.653063, 0.557691, 0.557691, 0.557691, 0.509769, 0.58069, 0.608892, 0.538167, 0.509769, 0.486429, 0.490133, 0.494003, …	[0, 1, 2, 3, 4, 5, 6, 7, 8, 9, 10, 11, 12, 13, 14, 15, 16, 17, 18, 19, 20, 21, 22, 23, 24, 25, 26, 27, 28, 29, 30, 31, 32, 33, 34, 35, 36, 42, 43, 44, 45, 46, 47, 48, 49, 50, 51, 52, 53, 54]	(36, 0, 36)	36	2
2192	2193	A0A0H3C8L1|A0A0H3C8L1_CAUVN Chemotaxis motB protein OS=Caulobacter vibrioides (strain NA1000 / CB15N)	([0.185198, 0.222385, 0.26085, 0.203355, 0.232838, 0.26085, 0.291804, 0.31487, 0.339168, 0.370445, 0.387226, 0.444081, 0.486429, 0.557691, 0.545602, 0.517562, 0.414856, 0.394753, 0.301917, 0.359901, 0.346032, 0.398279, 0.418646, 0.324872, 0.328603, 0.332115, 0.311707, 0.281712, 0.25031, 0.225814, 0.137348, 0.079919, 0.048328, 0.029376, 0.024393, 0.016528, 0.013265, 0.013437, 0.014315, 0.0198, 0.0…	[13, 14, 15, 76, 77, 78, 79, 80, 81, 82, 83, 89, 90, 92, 93, 94, 95, 96, 97, 98, 99, 100, 101, 102, 103, 104, 105, 106, 107, 108, 109, 110, 111, 112, 113, 114, 115, 116, 117, 118, 119, 120, 121, 122, 123, 124, 125, 126, 127, 128, 130, 138, 139, 142, 143, 144, 145, 146, 147, 148, 150, 151, 152, 153, 159, 160, 161, 162, 163, 174, 176, 177, 178, 179, 180, 181, 182, 183, 184, 185, 186, 187, 188, 189,…	(36, 13, 49)	36	2
2197	2198	A0A0H3C8L7|A0A0H3C8L7_CAUVN Bactofilin A BacA OS=Caulobacter vibrioides (strain NA1000 / CB15N)	([0.608892, 0.56648, 0.661982, 0.618285, 0.642678, 0.521092, 0.562014, 0.626927, 0.541878, 0.59917, 0.622677, 0.699094, 0.771762, 0.73685, 0.712013, 0.712013, 0.779859, 0.754692, 0.771762, 0.791621, 0.745909, 0.754692, 0.788093, 0.720929, 0.791621, 0.823549, 0.891961, 0.823549, 0.759478, 0.837511, 0.724957, 0.622677, 0.58069, 0.585406, 0.63748, 0.58069, 0.58069, 0.454136, 0.497853, 0.483068, 0.45…	[0, 1, 2, 3, 4, 5, 6, 7, 8, 9, 10, 11, 12, 13, 14, 15, 16, 17, 18, 19, 20, 21, 22, 23, 24, 25, 26, 27, 28, 29, 30, 31, 32, 33, 34, 35, 36, 56, 58, 73, 74, 123, 134, 136, 138, 139, 140, 141, 142, 143, 144, 145, 146, 147, 148, 149, 150, 151, 152, 153, 154, 155, 156, 157, 158, 159]	(36, 0, 36)	36	2
2344	2345	A0A0H3C952|A0A0H3C952_CAUVN VWA domain-containing protein OS=Caulobacter vibrioides (strain NA1000 / CB15N)	([0.008276, 0.009401, 0.01227, 0.010221, 0.018787, 0.015078, 0.020165, 0.015078, 0.018787, 0.026338, 0.020165, 0.015694, 0.019401, 0.0198, 0.018106, 0.040537, 0.074921, 0.045352, 0.042364, 0.073402, 0.081712, 0.049374, 0.034884, 0.038858, 0.060549, 0.046336, 0.048328, 0.054297, 0.098513, 0.05306, 0.028107, 0.025316, 0.026338, 0.044297, 0.071867, 0.073402, 0.069024, 0.049374, 0.056825, 0.051831, 0…	[117, 118, 119, 120, 121, 122, 123, 124, 125, 126, 127, 128, 129, 130, 131, 132, 133, 134, 135, 136, 137, 138, 139, 140, 141, 142, 143, 144, 145, 146, 147, 148, 149, 150, 151, 152, 153]	(36, 0, 36)	36	2
3167	3168	A0A0H3CC18|A0A0H3CC18_CAUVN Type-4 uracil-DNA glycosylase OS=Caulobacter vibrioides (strain NA1000 / CB15N)	([0.127496, 0.05306, 0.060549, 0.088832, 0.047319, 0.060549, 0.074921, 0.079919, 0.085092, 0.100716, 0.079919, 0.060549, 0.05306, 0.069024, 0.111485, 0.122885, 0.167087, 0.182256, 0.209395, 0.206376, 0.278302, 0.185198, 0.225814, 0.158265, 0.164327, 0.194234, 0.21291, 0.21291, 0.25031, 0.194234, 0.111485, 0.167087, 0.264545, 0.278302, 0.31487, 0.339168, 0.268042, 0.30533, 0.321458, 0.264545, 0.22…	[95, 96, 97, 98, 103, 182, 183, 184, 185, 186, 187, 189, 190, 191, 213, 217, 220, 221, 222, 244, 245, 246, 247, 248, 249, 250, 251, 252, 253, 254, 255, 256, 257, 258, 259, 260, 261, 262, 263, 264, 265, 266, 267, 268, 269, 270, 271, 272, 273, 274, 275, 276, 277, 278, 279, 280, 302, 303, 304, 305, 308, 309, 310, 311, 312, 313, 314, 315, 316, 317, 318, 319, 320, 321, 322, 323, 325, 326, 327, 328, 32…	(36, 19, 55)	36	2
3227	3228	A0A0H3CC94|A0A0H3CC94_CAUVN Peptidase, M16 family OS=Caulobacter vibrioides (strain NA1000 / CB15N)	([0.049374, 0.055536, 0.06184, 0.041405, 0.059222, 0.085092, 0.116183, 0.118441, 0.086953, 0.106997, 0.15284, 0.127496, 0.179055, 0.11371, 0.092881, 0.094817, 0.11371, 0.147574, 0.200174, 0.243554, 0.318242, 0.380708, 0.377384, 0.377384, 0.461924, 0.4292, 0.418646, 0.324872, 0.324872, 0.342579, 0.374039, 0.374039, 0.359901, 0.324872, 0.30533, 0.346032, 0.387226, 0.356642, 0.324872, 0.216401, 0.21…	[105, 106, 107, 108, 109, 110, 111, 263, 264, 267, 270, 271, 273, 274, 275, 276, 277, 453, 454, 455, 456, 457, 458, 459, 460, 461, 462, 463, 464, 465, 466, 467, 468, 469, 470, 471, 472, 473, 474, 477, 478, 481, 482, 483, 484, 485, 486, 487, 488, 489, 490, 491, 492, 493, 494, 495, 496, 497, 498, 499, 500, 501, 502, 503, 504, 505, 506, 507, 508, 509, 516, 533, 534, 535, 536, 540, 541, 542, 543, 544…	(36, 75, 111)	36	2
403	404	A0A0H3C5M8|A0A0H3C5M8_CAUVN histidine kinase OS=Caulobacter vibrioides (strain NA1000 / CB15N)	([0.191378, 0.219301, 0.311707, 0.284882, 0.264545, 0.281712, 0.264545, 0.25031, 0.278302, 0.200174, 0.239899, 0.324872, 0.264545, 0.387226, 0.328603, 0.243554, 0.342579, 0.216401, 0.203355, 0.118441, 0.139895, 0.122885, 0.10481, 0.055536, 0.041405, 0.028695, 0.023963, 0.023963, 0.023963, 0.019109, 0.026892, 0.014783, 0.007877, 0.009187, 0.008156, 0.009728, 0.013265, 0.013437, 0.022306, 0.014783,…	[218, 235, 248, 249, 250, 481, 482, 483, 484, 485, 486, 487, 488, 489, 490, 491, 492, 493, 494, 495, 496, 497, 498, 500, 545, 546, 547, 548, 549, 550, 551, 552, 553, 554, 555, 556, 557, 558, 559, 560, 561, 562, 563, 564, 565, 566, 567, 568, 569, 570, 571, 572, 573, 574, 575, 576, 577, 578, 579, 580]	(35, 24, 59)	35	2
712	713	A0A0H3CC28|A0A0H3CC28_CAUVN Peptidoglycan-associated lipoprotein OS=Caulobacter vibrioides (strain NA1000 / CB15N)	([0.454136, 0.490133, 0.472492, 0.454136, 0.486429, 0.408655, 0.401658, 0.339168, 0.298791, 0.328603, 0.281712, 0.291804, 0.264545, 0.236433, 0.222385, 0.239899, 0.25406, 0.229226, 0.26085, 0.21291, 0.203355, 0.191378, 0.21291, 0.236433, 0.288399, 0.298791, 0.398279, 0.36309, 0.440853, 0.538167, 0.562014, 0.699094, 0.694846, 0.73685, 0.798249, 0.808535, 0.89662, 0.91684, 0.936162, 0.973328, 0.979…	[29, 30, 31, 32, 33, 34, 35, 36, 37, 38, 39, 40, 41, 42, 43, 44, 45, 46, 47, 48, 49, 50, 51, 52, 53, 54, 55, 56, 57, 58, 59, 60, 61, 62, 63, 64, 115, 117, 118, 119, 121, 123, 124, 125, 126, 127, 128, 129, 130, 158, 159, 160, 161, 163, 166, 167, 168, 169, 170, 171, 172, 173, 174, 175, 176, 177, 178, 179, 180, 183, 184, 185, 186, 187]	(35, 0, 35)	35	2
1391	1392	A0A0H3C5R2|A0A0H3C5R2_CAUVN Conserved hypothetical cytosolic protein OS=Caulobacter vibrioides (strain NA1000 / CB15N)	([0.885302, 0.741537, 0.716283, 0.570702, 0.483068, 0.505461, 0.534167, 0.553315, 0.570702, 0.604312, 0.622677, 0.690604, 0.703578, 0.703578, 0.661982, 0.788093, 0.791621, 0.812494, 0.812494, 0.784345, 0.784345, 0.805026, 0.891961, 0.849326, 0.894241, 0.951925, 0.912647, 0.859585, 0.862302, 0.871313, 0.791621, 0.791621, 0.767246, 0.754692, 0.642678, 0.648219, 0.608892, 0.570702, 0.570702, 0.50976…	[0, 1, 2, 3, 5, 6, 7, 8, 9, 10, 11, 12, 13, 14, 15, 16, 17, 18, 19, 20, 21, 22, 23, 24, 25, 26, 27, 28, 29, 30, 31, 32, 33, 34, 35, 36, 37, 38, 39, 40, 69, 70, 71, 72, 74, 75, 76, 83, 84, 98, 125, 129, 130, 131, 132, 133, 134, 135, 136, 137, 138, 139, 140, 141, 142, 143, 147, 148, 149, 150, 151]	(35, 4, 39)	35	2
1523	1524	A0A0H3C674|A0A0H3C674_CAUVN 23S rRNA Gm2251 methyltransferase OS=Caulobacter vibrioides (strain NA1000 / CB15N)	([0.926919, 0.924947, 0.948786, 0.945666, 0.93079, 0.939629, 0.939629, 0.936162, 0.939629, 0.885302, 0.885302, 0.894241, 0.894241, 0.91684, 0.905695, 0.905695, 0.912647, 0.919029, 0.915074, 0.84206, 0.84206, 0.837511, 0.84206, 0.823549, 0.823549, 0.852992, 0.81615, 0.812494, 0.823549, 0.712013, 0.720929, 0.59917, 0.604312, 0.604312, 0.575842, 0.549308, 0.483068, 0.476583, 0.444081, 0.41194, 0.433…	[0, 1, 2, 3, 4, 5, 6, 7, 8, 9, 10, 11, 12, 13, 14, 15, 16, 17, 18, 19, 20, 21, 22, 23, 24, 25, 26, 27, 28, 29, 30, 31, 32, 33, 34, 35, 50, 51, 52, 53, 54, 55, 56, 57, 58, 59, 60, 61, 62, 63, 64, 65, 66, 67, 68, 69, 91, 92, 100, 101]	(35, 0, 35)	35	2
1620	1621	A0A0H3C6J0|A0A0H3C6J0_CAUVN Uncharacterized protein OS=Caulobacter vibrioides (strain NA1000 / CB15N)	([0.675549, 0.76285, 0.63748, 0.626927, 0.509769, 0.585406, 0.5017, 0.5017, 0.509769, 0.517562, 0.521092, 0.525368, 0.525368, 0.562014, 0.59014, 0.694846, 0.724957, 0.690604, 0.685117, 0.661982, 0.784345, 0.661982, 0.632174, 0.632174, 0.562014, 0.685117, 0.622677, 0.699094, 0.73685, 0.661982, 0.661982, 0.653063, 0.680603, 0.585406, 0.529623, 0.517562, 0.433034, 0.414856, 0.42561, 0.40511, 0.34942…	[0, 1, 2, 3, 4, 5, 6, 7, 8, 9, 10, 11, 12, 13, 14, 15, 16, 17, 18, 19, 20, 21, 22, 23, 24, 25, 26, 27, 28, 29, 30, 31, 32, 33, 34, 35, 47, 48, 49, 50, 51, 52, 53, 54, 55, 56, 57, 58, 61, 62, 63, 78, 79, 90, 91]	(35, 0, 35)	35	2
1801	1802	A0A0H3C767|A0A0H3C767_CAUVN Uncharacterized protein OS=Caulobacter vibrioides (strain NA1000 / CB15N)	([0.476583, 0.51388, 0.494003, 0.521092, 0.468512, 0.41194, 0.447574, 0.468512, 0.465241, 0.414856, 0.436924, 0.387226, 0.387226, 0.370445, 0.370445, 0.450668, 0.418646, 0.525368, 0.517562, 0.461924, 0.458154, 0.486429, 0.517562, 0.545602, 0.472492, 0.562014, 0.661982, 0.653063, 0.657645, 0.724957, 0.771762, 0.712013, 0.771762, 0.791621, 0.791621, 0.795062, 0.724957, 0.823549, 0.788093, 0.791621,…	[1, 3, 17, 18, 22, 23, 25, 26, 27, 28, 29, 30, 31, 32, 33, 34, 35, 36, 37, 38, 39, 40, 41, 42, 43, 44, 45, 46, 47, 48, 49, 50, 51, 52, 53, 54, 55, 56, 57, 58, 59, 60]	(35, 6, 41)	35	2
2532	2533	A0A0H3C9U9|A0A0H3C9U9_CAUVN DUF4169 domain-containing protein OS=Caulobacter vibrioides (strain NA1000 / CB15N)	([0.5017, 0.529623, 0.525368, 0.549308, 0.545602, 0.56648, 0.557691, 0.56648, 0.575842, 0.59917, 0.59014, 0.59508, 0.59508, 0.604312, 0.680603, 0.750527, 0.733139, 0.745909, 0.728858, 0.59917, 0.622677, 0.622677, 0.626927, 0.653063, 0.622677, 0.642678, 0.648219, 0.675549, 0.604312, 0.604312, 0.58069, 0.58069, 0.58069, 0.58069, 0.570702, 0.585406, 0.497853, 0.5017, 0.553315, 0.545602, 0.575842, 0.…	[0, 1, 2, 3, 4, 5, 6, 7, 8, 9, 10, 11, 12, 13, 14, 15, 16, 17, 18, 19, 20, 21, 22, 23, 24, 25, 26, 27, 28, 29, 30, 31, 32, 33, 34, 35, 37, 38, 39, 40, 41, 42, 43, 44, 45, 46, 47, 48, 49, 50, 51, 52, 53, 54, 55, 56, 57]	(35, 0, 35)	35	2
2813	2814	A0A0H3CAU1|A0A0H3CAU1_CAUVN Type IV secretory pathway, VirB6 channel protein OS=Caulobacter vibrioides (strain NA1000 / CB15N)	([0.447574, 0.465241, 0.36309, 0.225814, 0.268042, 0.295083, 0.225814, 0.155435, 0.179055, 0.209395, 0.137348, 0.196879, 0.125101, 0.185198, 0.268042, 0.243554, 0.21291, 0.106997, 0.069024, 0.059222, 0.055536, 0.071867, 0.037156, 0.071867, 0.109221, 0.059222, 0.066181, 0.102787, 0.196879, 0.206376, 0.200174, 0.200174, 0.096677, 0.17593, 0.182256, 0.142424, 0.079919, 0.129801, 0.139895, 0.134866, …	[293, 294, 295, 296, 297, 298, 299, 300, 301, 302, 303, 304, 305, 306, 307, 308, 309, 310, 311, 312, 313, 314, 315, 316, 318, 319, 320, 321, 322, 323, 324, 325, 326, 327, 328, 350, 351, 352, 353, 354, 355, 356, 357, 358, 359, 360, 361, 362, 363, 364, 365, 366, 367, 368, 369, 370, 371, 372, 373, 374, 375, 376, 377, 378, 379, 380, 381, 382, 383, 384, 385]	(35, 35, 70)	35	2
2995	2996	A0A0H3CBG4|A0A0H3CBG4_CAUVN DNA repair protein RadC OS=Caulobacter vibrioides (strain NA1000 / CB15N)	([0.158265, 0.209395, 0.21291, 0.298791, 0.346032, 0.394753, 0.461924, 0.521092, 0.5017, 0.557691, 0.585406, 0.671169, 0.720929, 0.759478, 0.741537, 0.779859, 0.795062, 0.871313, 0.912647, 0.945666, 0.945666, 0.938133, 0.936162, 0.915074, 0.901269, 0.874069, 0.868118, 0.849326, 0.720929, 0.759478, 0.728858, 0.720929, 0.699094, 0.733139, 0.58069, 0.694846, 0.671169, 0.648219, 0.608892, 0.525368, 0…	[7, 8, 9, 10, 11, 12, 13, 14, 15, 16, 17, 18, 19, 20, 21, 22, 23, 24, 25, 26, 27, 28, 29, 30, 31, 32, 33, 34, 35, 36, 37, 38, 39, 40, 41, 42]	(35, 0, 35)	35	2
3099	3100	A0A0H3CBU1|A0A0H3CBU1_CAUVN Outer membrane protein A OS=Caulobacter vibrioides (strain NA1000 / CB15N)	([0.120615, 0.085092, 0.085092, 0.092881, 0.098513, 0.139895, 0.109221, 0.155435, 0.182256, 0.209395, 0.209395, 0.247041, 0.219301, 0.222385, 0.301917, 0.370445, 0.352862, 0.359901, 0.4292, 0.346032, 0.380708, 0.450668, 0.433034, 0.366687, 0.40511, 0.461924, 0.377384, 0.380708, 0.335645, 0.25406, 0.18812, 0.225814, 0.243554, 0.295083, 0.278302, 0.275179, 0.291804, 0.414856, 0.418646, 0.390993, 0.…	[41, 42, 43, 44, 45, 46, 47, 48, 49, 50, 51, 52, 53, 54, 55, 56, 57, 58, 59, 60, 61, 62, 63, 64, 65, 66, 67, 68, 69, 70, 71, 72, 73, 74, 75, 76, 120, 121, 130, 131, 132, 133, 134, 135, 136, 137, 138, 147, 169, 171, 172, 173, 174, 175]	(35, 0, 35)	35	2
3162	3163	A0A0H3CC13|A0A0H3CC13_CAUVN Secreted protein OS=Caulobacter vibrioides (strain NA1000 / CB15N)	([0.666105, 0.570702, 0.480142, 0.480142, 0.41194, 0.440853, 0.480142, 0.476583, 0.509769, 0.534167, 0.557691, 0.59508, 0.604312, 0.497853, 0.408655, 0.494003, 0.490133, 0.494003, 0.525368, 0.59014, 0.59917, 0.59917, 0.680603, 0.791621, 0.81615, 0.81615, 0.76285, 0.754692, 0.779859, 0.767246, 0.767246, 0.653063, 0.680603, 0.642678, 0.750527, 0.849326, 0.819762, 0.76285, 0.759478, 0.724957, 0.7546…	[0, 1, 8, 9, 10, 11, 12, 18, 19, 20, 21, 22, 23, 24, 25, 26, 27, 28, 29, 30, 31, 32, 33, 34, 35, 36, 37, 38, 39, 40, 41, 42, 43, 44, 45, 46, 47, 48, 49, 50, 51, 52, 53, 72, 73, 74, 75, 76, 77, 78, 79, 80, 81, 82, 83, 84]	(35, 7, 42)	35	2
121	122	A0A0H3C9E0|A0A0H3C9E0_CAUVN DNA topoisomerase 4 subunit B OS=Caulobacter vibrioides (strain NA1000 / CB15N)	([0.40511, 0.450668, 0.51388, 0.575842, 0.63748, 0.613573, 0.525368, 0.51388, 0.56648, 0.509769, 0.557691, 0.562014, 0.534167, 0.562014, 0.450668, 0.418646, 0.401658, 0.480142, 0.394753, 0.414856, 0.509769, 0.626927, 0.545602, 0.545602, 0.553315, 0.541878, 0.604312, 0.694846, 0.759478, 0.622677, 0.741537, 0.741537, 0.801317, 0.856457, 0.852992, 0.924947, 0.926919, 0.94331, 0.93079, 0.959312, 0.93…	[2, 3, 4, 5, 6, 7, 8, 9, 10, 11, 12, 13, 20, 21, 22, 23, 24, 25, 26, 27, 28, 29, 30, 31, 32, 33, 34, 35, 36, 37, 38, 39, 40, 41, 42, 43, 44, 45, 46, 47, 48, 49, 50, 51, 52, 53, 54, 57, 61, 62, 63, 70, 71, 72, 73, 74, 75, 76, 77, 120, 121, 122, 123, 124, 125, 126, 127, 128, 129, 130, 131, 132, 133, 202, 204, 205, 206, 207, 211, 212, 213, 214, 218, 220, 258, 259, 260, 264, 265, 266, 267, 268, 269, …	(34, 12, 46)	34	2
362	363	A0A0H3C4Q4|A0A0H3C4Q4_CAUVN phosphoenolpyruvate--protein phosphotransferase OS=Caulobacter vibrioides (strain NA1000 / CB15N)	([0.055536, 0.031287, 0.051831, 0.073402, 0.043307, 0.033407, 0.045352, 0.048328, 0.034068, 0.05306, 0.076542, 0.078022, 0.164327, 0.236433, 0.206376, 0.134866, 0.116183, 0.139895, 0.236433, 0.222385, 0.219301, 0.116183, 0.185198, 0.191378, 0.191378, 0.194234, 0.232838, 0.144935, 0.179055, 0.301917, 0.191378, 0.173081, 0.203355, 0.179055, 0.102787, 0.129801, 0.161087, 0.30533, 0.275179, 0.268042,…	[203, 204, 205, 206, 207, 208, 209, 214, 215, 216, 217, 255, 256, 257, 258, 259, 260, 261, 262, 263, 264, 265, 266, 267, 268, 269, 270, 271, 272, 273, 274, 275, 276, 277, 278, 279, 280, 281, 282, 283, 284, 285, 286, 287, 288, 289, 518, 519, 527, 528, 529, 531, 532, 533, 534, 535, 536, 561, 583, 584, 585, 586, 589, 590, 591, 592, 593, 594, 595, 596, 621, 834, 835, 836, 837, 838, 841, 845, 847, 848…	(34, 11, 45)	34	2
377	378	A0A0H3C527|A0A0H3C527_CAUVN Chaperone protein DnaK OS=Caulobacter vibrioides (strain NA1000 / CB15N)	([0.164327, 0.216401, 0.278302, 0.31487, 0.264545, 0.222385, 0.225814, 0.17593, 0.173081, 0.209395, 0.236433, 0.257454, 0.26085, 0.298791, 0.366687, 0.384043, 0.308712, 0.401658, 0.401658, 0.447574, 0.465241, 0.461924, 0.4292, 0.422041, 0.42561, 0.490133, 0.59508, 0.626927, 0.653063, 0.608892, 0.562014, 0.461924, 0.394753, 0.40511, 0.387226, 0.394753, 0.468512, 0.562014, 0.465241, 0.374039, 0.401…	[26, 27, 28, 29, 30, 37, 52, 53, 54, 55, 60, 103, 104, 105, 106, 264, 346, 348, 351, 352, 353, 354, 409, 413, 414, 415, 416, 417, 418, 419, 420, 421, 422, 423, 424, 431, 432, 433, 434, 435, 436, 437, 448, 450, 452, 454, 455, 465, 466, 467, 481, 482, 483, 484, 488, 489, 490, 491, 492, 493, 494, 495, 496, 497, 498, 499, 500, 504, 505, 506, 507, 508, 509, 510, 511, 512, 513, 514, 515, 516, 517, 518,…	(34, 130, 164)	34	2
425	426	A0A0H3C647|A0A0H3C647_CAUVN phosphoenolpyruvate--protein phosphotransferase OS=Caulobacter vibrioides (strain NA1000 / CB15N)	([0.122885, 0.066181, 0.10481, 0.078022, 0.059222, 0.076542, 0.098513, 0.100716, 0.122885, 0.085092, 0.111485, 0.085092, 0.067594, 0.074921, 0.125101, 0.10481, 0.088832, 0.086953, 0.086953, 0.127496, 0.17593, 0.109221, 0.125101, 0.0704, 0.111485, 0.134866, 0.164327, 0.102787, 0.127496, 0.127496, 0.127496, 0.079919, 0.132295, 0.129801, 0.069024, 0.079919, 0.088832, 0.127496, 0.15008, 0.194234, 0.1…	[229, 230, 231, 232, 233, 234, 235, 240, 241, 242, 243, 281, 282, 283, 284, 285, 286, 287, 288, 289, 290, 291, 292, 293, 294, 295, 296, 297, 298, 299, 300, 301, 302, 303, 304, 305, 306, 307, 308, 309, 310, 311, 312, 313, 314, 315, 544, 545, 553, 554, 555, 557, 558, 559, 560, 561, 562, 587, 609, 610, 611, 612, 615, 616, 617, 618, 619, 620, 621, 622, 647, 860, 861, 862, 863, 864, 867, 871, 873, 874…	(34, 11, 45)	34	2
682	683	A0A0H3CBB8|A0A0H3CBB8_CAUVN Cell division coordinator CpoB OS=Caulobacter vibrioides (strain NA1000 / CB15N)	([0.078022, 0.042364, 0.051831, 0.076542, 0.109221, 0.118441, 0.127496, 0.106997, 0.116183, 0.098513, 0.106997, 0.125101, 0.122885, 0.216401, 0.158265, 0.191378, 0.25031, 0.295083, 0.374039, 0.436924, 0.422041, 0.505461, 0.63748, 0.666105, 0.666105, 0.622677, 0.648219, 0.675549, 0.666105, 0.720929, 0.791621, 0.791621, 0.798249, 0.788093, 0.661982, 0.675549, 0.622677, 0.59014, 0.529623, 0.517562, …	[21, 22, 23, 24, 25, 26, 27, 28, 29, 30, 31, 32, 33, 34, 35, 36, 37, 38, 39, 59, 60, 61, 62, 63, 64, 65, 66, 67, 68, 69, 74, 75, 76, 78, 84, 85, 86, 87, 88, 89, 90, 91, 92, 93, 94, 95, 96, 97, 98, 99, 100, 101, 102, 103, 104, 105, 106, 107, 108, 109, 110, 111, 112, 113, 114, 115, 116, 117, 118, 136, 137, 140, 141, 142, 143, 144, 145, 146, 147, 148, 149, 150, 151, 152, 153, 154, 155, 156, 157, 158…	(34, 34, 68)	34	2
1641	1642	A0A0H3C6L6|A0A0H3C6L6_CAUVN Acetyl esterase OS=Caulobacter vibrioides (strain NA1000 / CB15N)	([0.685117, 0.699094, 0.720929, 0.745909, 0.771762, 0.791621, 0.805026, 0.812494, 0.827927, 0.750527, 0.771762, 0.720929, 0.648219, 0.661982, 0.653063, 0.745909, 0.745909, 0.703578, 0.707965, 0.788093, 0.791621, 0.754692, 0.724957, 0.690604, 0.675549, 0.675549, 0.626927, 0.58069, 0.59508, 0.58069, 0.680603, 0.562014, 0.570702, 0.648219, 0.549308, 0.465241, 0.394753, 0.394753, 0.328603, 0.346032, …	[0, 1, 2, 3, 4, 5, 6, 7, 8, 9, 10, 11, 12, 13, 14, 15, 16, 17, 18, 19, 20, 21, 22, 23, 24, 25, 26, 27, 28, 29, 30, 31, 32, 33, 34, 88, 91, 113, 114, 115, 116, 117, 118, 120, 126, 128, 129, 130, 131, 132, 133, 212, 234, 290, 291, 292, 294, 295, 296, 297, 298, 299, 300]	(34, 0, 34)	34	2
1964	1965	A0A0H3C7R7|A0A0H3C7R7_CAUVN Penicillin-binding protein OS=Caulobacter vibrioides (strain NA1000 / CB15N)	([0.027463, 0.028107, 0.014075, 0.014783, 0.028107, 0.026338, 0.026892, 0.021381, 0.022306, 0.036378, 0.023963, 0.034884, 0.042364, 0.022667, 0.017447, 0.016257, 0.013437, 0.023534, 0.024393, 0.032017, 0.043307, 0.081712, 0.111485, 0.206376, 0.209395, 0.191378, 0.196879, 0.144935, 0.222385, 0.278302, 0.134866, 0.191378, 0.182256, 0.257454, 0.311707, 0.257454, 0.222385, 0.247041, 0.15284, 0.203355…	[151, 152, 153, 154, 156, 157, 169, 170, 171, 216, 217, 220, 221, 222, 223, 224, 225, 226, 230, 231, 232, 233, 234, 235, 236, 237, 238, 239, 240, 241, 242, 243, 244, 245, 246, 247, 248, 249, 250, 251, 252, 253, 254, 255, 256, 257, 258, 259, 260, 261, 262, 263, 264, 296, 297, 299, 302, 306, 307, 308, 309, 460, 462, 464, 470, 471, 504, 505, 506, 509, 510, 511, 512, 513, 514, 515, 516, 517, 518, 519]	(34, 18, 52)	34	2
2059	2060	A0A0H3C850|A0A0H3C850_CAUVN Chromosome segregation and condensation protein B scpB OS=Caulobacter vibrioides (strain NA1000 / CB15N)	([0.194234, 0.132295, 0.073402, 0.118441, 0.120615, 0.079919, 0.055536, 0.033407, 0.036378, 0.03976, 0.041405, 0.058088, 0.067594, 0.034068, 0.060549, 0.060549, 0.030611, 0.056825, 0.064632, 0.079919, 0.067594, 0.067594, 0.059222, 0.127496, 0.127496, 0.15008, 0.194234, 0.284882, 0.298791, 0.298791, 0.298791, 0.328603, 0.222385, 0.200174, 0.257454, 0.179055, 0.158265, 0.164327, 0.147574, 0.144935,…	[82, 84, 85, 109, 137, 138, 139, 140, 141, 142, 143, 144, 145, 177, 184, 185, 186, 187, 188, 189, 190, 191, 192, 193, 194, 195, 196, 197, 198, 199, 200, 201, 202, 203, 204, 205, 206, 207, 208, 209, 210, 211, 212, 213, 214, 215, 216, 217, 218, 220]	(34, 14, 48)	34	2
2574	2575	A0A0H3CA02|A0A0H3CA02_CAUVN Uncharacterized protein OS=Caulobacter vibrioides (strain NA1000 / CB15N)	([0.194234, 0.15284, 0.161087, 0.106997, 0.155435, 0.196879, 0.185198, 0.219301, 0.18812, 0.219301, 0.26085, 0.275179, 0.196879, 0.17593, 0.203355, 0.264545, 0.332115, 0.384043, 0.281712, 0.31487, 0.384043, 0.380708, 0.454136, 0.454136, 0.562014, 0.553315, 0.549308, 0.490133, 0.505461, 0.59508, 0.51388, 0.517562, 0.56648, 0.675549, 0.728858, 0.699094, 0.562014, 0.570702, 0.575842, 0.671169, 0.724…	[24, 25, 26, 28, 29, 30, 31, 32, 33, 34, 35, 36, 37, 38, 39, 40, 41, 42, 43, 44, 45, 46, 47, 48, 49, 50, 51, 52, 53, 54, 55, 56, 57, 58, 59, 60, 61, 62, 136, 158, 159, 161, 162, 163]	(34, 3, 37)	34	2
2675	2676	A0A0H3CAC7|A0A0H3CAC7_CAUVN Uncharacterized protein OS=Caulobacter vibrioides (strain NA1000 / CB15N)	([0.509769, 0.529623, 0.59917, 0.613573, 0.648219, 0.613573, 0.671169, 0.716283, 0.716283, 0.694846, 0.666105, 0.724957, 0.741537, 0.759478, 0.671169, 0.671169, 0.56648, 0.450668, 0.401658, 0.450668, 0.440853, 0.433034, 0.342579, 0.332115, 0.359901, 0.349426, 0.318242, 0.308712, 0.308712, 0.288399, 0.308712, 0.311707, 0.298791, 0.288399, 0.288399, 0.275179, 0.311707, 0.394753, 0.472492, 0.541878,…	[0, 1, 2, 3, 4, 5, 6, 7, 8, 9, 10, 11, 12, 13, 14, 15, 16, 39, 40, 41, 42, 43, 44, 140, 141, 192, 193, 194, 195, 223, 224, 225, 226, 227, 228, 235, 246, 247, 249, 250, 251, 252, 253, 254, 255, 256, 257, 258, 259, 260, 261, 262, 263, 264, 265, 266, 267, 268, 269, 270, 271, 272, 273, 274, 275, 276, 277, 278, 279, 280, 281, 282, 283]	(34, 38, 72)	34	2
2818	2819	A0A0H3CAU6|A0A0H3CAU6_CAUVN Polyisoprenylphosphate hexose-1-phosphotransferase hfsE OS=Caulobacter vibrioides (strain NA1000 / CB15N)	([0.562014, 0.517562, 0.356642, 0.335645, 0.408655, 0.447574, 0.509769, 0.549308, 0.585406, 0.59917, 0.608892, 0.703578, 0.712013, 0.666105, 0.622677, 0.759478, 0.76285, 0.741537, 0.784345, 0.779859, 0.784345, 0.868118, 0.894241, 0.936162, 0.934618, 0.919029, 0.91684, 0.894241, 0.905695, 0.798249, 0.805026, 0.84206, 0.805026, 0.805026, 0.707965, 0.608892, 0.632174, 0.632174, 0.63748, 0.585406, 0.…	[0, 1, 6, 7, 8, 9, 10, 11, 12, 13, 14, 15, 16, 17, 18, 19, 20, 21, 22, 23, 24, 25, 26, 27, 28, 29, 30, 31, 32, 33, 34, 35, 36, 37, 38, 39, 40, 44, 369, 370, 372, 373, 450, 451]	(34, 2, 36)	34	2
3026	3027	A0A0H3CBK3|A0A0H3CBK3_CAUVN Membrane-bound lytic murein transglycosylase B OS=Caulobacter vibrioides (strain NA1000 / CB15N)	([0.088832, 0.06184, 0.045352, 0.054297, 0.081712, 0.066181, 0.073402, 0.111485, 0.144935, 0.173081, 0.225814, 0.271506, 0.298791, 0.359901, 0.26085, 0.271506, 0.243554, 0.222385, 0.31487, 0.41194, 0.444081, 0.553315, 0.690604, 0.812494, 0.808535, 0.834292, 0.894241, 0.928747, 0.926919, 0.926919, 0.93079, 0.865454, 0.859585, 0.879233, 0.827927, 0.912647, 0.912647, 0.94331, 0.976226, 0.977651, 0.9…	[21, 22, 23, 24, 25, 26, 27, 28, 29, 30, 31, 32, 33, 34, 35, 36, 37, 38, 39, 40, 41, 42, 43, 44, 45, 46, 47, 48, 49, 50, 51, 52, 53, 54, 55, 98, 298, 362, 363, 364, 366, 404]	(34, 0, 34)	34	2
3425	3426	A0A0H3CD44|A0A0H3CD44_CAUVN Uncharacterized protein OS=Caulobacter vibrioides (strain NA1000 / CB15N)	([0.03976, 0.046336, 0.038042, 0.043307, 0.034068, 0.025316, 0.036378, 0.031287, 0.054297, 0.058088, 0.050641, 0.05306, 0.059222, 0.074921, 0.111485, 0.167087, 0.236433, 0.298791, 0.318242, 0.352862, 0.408655, 0.447574, 0.483068, 0.545602, 0.505461, 0.59508, 0.59508, 0.585406, 0.716283, 0.626927, 0.557691, 0.657645, 0.657645, 0.680603, 0.675549, 0.675549, 0.657645, 0.666105, 0.685117, 0.622677, 0…	[23, 24, 25, 26, 27, 28, 29, 30, 31, 32, 33, 34, 35, 36, 37, 38, 39, 40, 41, 42, 43, 44, 45, 46, 47, 48, 49, 50, 51, 52, 53, 54, 55, 56, 57]	(34, 0, 34)	34	2
3739	3740	A0A0H3ICU0|A0A0H3ICU0_CAUVN Uncharacterized protein OS=Caulobacter vibrioides (strain NA1000 / CB15N)	([0.936162, 0.874069, 0.903857, 0.905695, 0.921076, 0.922952, 0.912647, 0.901269, 0.905695, 0.908098, 0.921076, 0.932927, 0.947281, 0.936162, 0.945666, 0.912647, 0.912647, 0.921076, 0.885302, 0.837511, 0.791621, 0.798249, 0.856457, 0.834292, 0.834292, 0.808535, 0.801317, 0.812494, 0.819762, 0.805026, 0.795062, 0.750527, 0.690604, 0.622677, 0.626927], '')	[0, 1, 2, 3, 4, 5, 6, 7, 8, 9, 10, 11, 12, 13, 14, 15, 16, 17, 18, 19, 20, 21, 22, 23, 24, 25, 26, 27, 28, 29, 30, 31, 32, 33, 34]	(34, 0, 34)	34	2
3781	3782	A0A0H3IXU1|A0A0H3IXU1_CAUVN Uncharacterized protein OS=Caulobacter vibrioides (strain NA1000 / CB15N)	([0.728858, 0.759478, 0.759478, 0.81615, 0.716283, 0.750527, 0.750527, 0.733139, 0.779859, 0.791621, 0.827927, 0.871313, 0.882776, 0.938133, 0.926919, 0.928747, 0.928747, 0.885302, 0.81615, 0.819762, 0.801317, 0.81615, 0.73685, 0.750527, 0.694846, 0.775545, 0.767246, 0.775545, 0.775545, 0.73685, 0.728858, 0.666105, 0.622677, 0.666105, 0.549308, 0.480142, 0.422041, 0.41194, 0.509769, 0.447574, 0.4…	[0, 1, 2, 3, 4, 5, 6, 7, 8, 9, 10, 11, 12, 13, 14, 15, 16, 17, 18, 19, 20, 21, 22, 23, 24, 25, 26, 27, 28, 29, 30, 31, 32, 33, 34, 38]	(34, 0, 34)	34	2
70	71	A0A0H3C6C5|A0A0H3C6C5_CAUVN peptidoglycan glycosyltransferase OS=Caulobacter vibrioides (strain NA1000 / CB15N)	([0.557691, 0.497853, 0.517562, 0.58069, 0.632174, 0.648219, 0.671169, 0.716283, 0.570702, 0.608892, 0.56648, 0.517562, 0.450668, 0.324872, 0.222385, 0.196879, 0.318242, 0.239899, 0.170161, 0.158265, 0.090864, 0.038858, 0.051831, 0.028695, 0.015078, 0.008723, 0.006795, 0.005378, 0.004513, 0.004388, 0.002976, 0.003053, 0.003298, 0.00316, 0.003821, 0.005086, 0.005318, 0.004135, 0.00558, 0.007315, 0…	[0, 2, 3, 4, 5, 6, 7, 8, 9, 10, 11, 132, 354, 355, 356, 359, 538, 539, 540, 574, 575, 576, 577, 578, 579, 580, 581, 582, 605, 608, 609, 610, 611, 612, 613, 614, 615, 617, 619, 620, 621, 622, 623, 624, 625, 626, 627, 628, 629, 630, 631, 632, 633, 634, 635, 636, 637, 638, 639, 640, 641, 642, 643, 644, 645, 646, 647, 648, 649, 650, 651, 652]	(33, 38, 71)	33	2
559	560	A0A0H3C8K5|A0A0H3C8K5_CAUVN D-alanyl-D-alanine serine-type carboxypeptidase CrbA OS=Caulobacter vibrioides (strain NA1000 / CB15N)	([0.25406, 0.308712, 0.335645, 0.374039, 0.40511, 0.275179, 0.25031, 0.155435, 0.147574, 0.179055, 0.134866, 0.173081, 0.264545, 0.219301, 0.30533, 0.30533, 0.222385, 0.185198, 0.158265, 0.134866, 0.11371, 0.10481, 0.060549, 0.050641, 0.030003, 0.030003, 0.038858, 0.030611, 0.050641, 0.06312, 0.06312, 0.064632, 0.050641, 0.06312, 0.078022, 0.060549, 0.049374, 0.079919, 0.10481, 0.106997, 0.090864…	[125, 126, 310, 311, 312, 313, 314, 315, 316, 317, 318, 319, 320, 321, 322, 323, 324, 325, 326, 327, 328, 329, 330, 331, 332, 333, 334, 335, 336, 337, 338, 339, 340, 341, 342, 343, 350, 352, 353, 354, 355, 356, 357, 358, 359, 360, 361, 362, 363, 364, 365, 366, 367, 368, 369, 370, 371, 372, 373, 408, 419, 423, 424, 434]	(33, 2, 35)	33	2
613	614	A0A0H3C9P6|A0A0H3C9P6_CAUVN Pseudouridine synthase OS=Caulobacter vibrioides (strain NA1000 / CB15N)	([0.243554, 0.301917, 0.298791, 0.335645, 0.374039, 0.408655, 0.433034, 0.387226, 0.408655, 0.352862, 0.380708, 0.41194, 0.318242, 0.216401, 0.216401, 0.209395, 0.268042, 0.179055, 0.206376, 0.284882, 0.291804, 0.36309, 0.36309, 0.308712, 0.318242, 0.239899, 0.25031, 0.247041, 0.232838, 0.144935, 0.203355, 0.196879, 0.196879, 0.298791, 0.342579, 0.342579, 0.288399, 0.288399, 0.387226, 0.352862, 0…	[50, 51, 52, 57, 59, 60, 61, 62, 63, 64, 65, 66, 67, 68, 69, 70, 71, 72, 73, 74, 75, 76, 77, 78, 79, 80, 111, 112, 113, 135, 136, 137, 138, 160, 161, 162, 175, 176, 185, 186, 187, 188, 189, 190, 191, 192, 199, 200, 201, 202, 203, 204, 205, 206, 207, 208, 209, 210, 211, 212, 213, 214, 215, 216, 217, 218, 219, 220, 221, 232, 233, 234, 235, 236, 237, 238, 239, 240, 241, 242, 243, 244, 245, 246, 247,…	(33, 69, 102)	33	2
636	637	A0A0H3CA83|A0A0H3CA83_CAUVN histidine kinase OS=Caulobacter vibrioides (strain NA1000 / CB15N)	([0.779859, 0.795062, 0.653063, 0.675549, 0.690604, 0.703578, 0.570702, 0.476583, 0.374039, 0.356642, 0.349426, 0.298791, 0.298791, 0.21291, 0.173081, 0.15008, 0.21291, 0.185198, 0.116183, 0.090864, 0.044297, 0.036378, 0.030003, 0.040537, 0.024826, 0.017797, 0.015344, 0.017447, 0.029376, 0.031287, 0.040537, 0.054297, 0.092881, 0.096677, 0.15284, 0.182256, 0.129801, 0.090864, 0.092881, 0.158265, 0…	[0, 1, 2, 3, 4, 5, 6, 91, 92, 115, 116, 117, 118, 119, 120, 121, 122, 123, 124, 125, 126, 127, 128, 129, 130, 131, 132, 133, 134, 135, 136, 137, 138, 139, 140, 141, 142, 143, 144, 145, 146, 147, 148, 217, 218, 350, 351, 356, 357, 358, 359, 360, 440, 494, 495, 496, 497, 498, 502, 503, 504, 505, 506, 507, 508, 509, 549]	(33, 9, 42)	33	2
659	660	A0A0H3CAS2|A0A0H3CAS2_CAUVN Ribonuclease R OS=Caulobacter vibrioides (strain NA1000 / CB15N)	([0.465241, 0.570702, 0.585406, 0.685117, 0.76285, 0.733139, 0.741537, 0.653063, 0.716283, 0.733139, 0.73685, 0.784345, 0.81615, 0.745909, 0.754692, 0.728858, 0.562014, 0.483068, 0.486429, 0.486429, 0.56648, 0.575842, 0.541878, 0.557691, 0.51388, 0.468512, 0.468512, 0.472492, 0.458154, 0.398279, 0.387226, 0.401658, 0.295083, 0.291804, 0.284882, 0.342579, 0.366687, 0.4292, 0.5017, 0.497853, 0.4864…	[1, 2, 3, 4, 5, 6, 7, 8, 9, 10, 11, 12, 13, 14, 15, 16, 20, 21, 22, 23, 24, 38, 70, 71, 84, 85, 99, 108, 109, 110, 111, 112, 113, 114, 115, 116, 117, 118, 119, 169, 170, 171, 172, 174, 175, 176, 179, 180, 184, 185, 202, 203, 204, 210, 211, 212, 213, 214, 215, 216, 217, 218, 219, 220, 230, 231, 242, 243, 244, 245, 246, 247, 248, 249, 250, 251, 252, 253, 254, 255, 256, 257, 258, 280, 281, 282, 283,…	(33, 121, 154)	33	2
862	863	B8GWS0|RRF_CAUVN Ribosome-recycling factor OS=Caulobacter vibrioides (strain NA1000 / CB15N)	([0.36309, 0.25031, 0.288399, 0.346032, 0.374039, 0.359901, 0.40511, 0.42561, 0.414856, 0.366687, 0.387226, 0.394753, 0.346032, 0.374039, 0.414856, 0.41194, 0.311707, 0.284882, 0.352862, 0.352862, 0.352862, 0.36309, 0.450668, 0.450668, 0.40511, 0.41194, 0.41194, 0.398279, 0.324872, 0.281712, 0.356642, 0.36309, 0.324872, 0.377384, 0.31487, 0.311707, 0.278302, 0.30533, 0.30533, 0.30533, 0.387226, 0…	[55, 56, 58, 59, 60, 100, 101, 102, 103, 104, 105, 106, 107, 111, 113, 115, 116, 117, 129, 130, 133, 134, 135, 136, 137, 138, 139, 140, 141, 142, 143, 144, 145, 146, 147, 148, 149, 150, 151, 152, 153, 154, 155, 156, 157, 158, 159, 160, 161, 162, 163, 164, 165, 166, 169, 170, 171, 172, 173, 174, 175, 176, 184, 185]	(33, 20, 53)	33	2
1015	1016	A0A0H3C2V3|A0A0H3C2V3_CAUVN Magnesium chelatase subunit ChlI-like ATPase OS=Caulobacter vibrioides (strain NA1000 / CB15N)	([0.026338, 0.041405, 0.028107, 0.050641, 0.050641, 0.069024, 0.088832, 0.064632, 0.090864, 0.067594, 0.096677, 0.076542, 0.102787, 0.071867, 0.079919, 0.134866, 0.200174, 0.200174, 0.284882, 0.284882, 0.288399, 0.194234, 0.132295, 0.134866, 0.118441, 0.083462, 0.066181, 0.074921, 0.120615, 0.086953, 0.088832, 0.06184, 0.116183, 0.106997, 0.179055, 0.191378, 0.179055, 0.120615, 0.111485, 0.102787…	[176, 177, 182, 183, 184, 185, 186, 187, 188, 189, 190, 191, 192, 193, 195, 199, 200, 224, 225, 226, 263, 264, 265, 266, 267, 268, 269, 270, 271, 272, 273, 274, 275, 276, 277, 278, 279, 280, 282, 283, 284, 285, 356, 358, 359, 360, 394, 501, 502, 503, 504, 505, 506, 507, 508, 509, 510, 511, 512, 513, 514, 515, 516, 517, 518, 519, 520, 521, 522, 523, 524, 525, 526, 527, 528, 529, 530, 531, 532, 533…	(33, 47, 80)	33	2
1660	1661	A0A0H3C6P3|A0A0H3C6P3_CAUVN TonB-dependent receptor OS=Caulobacter vibrioides (strain NA1000 / CB15N)	([0.043307, 0.050641, 0.041405, 0.027463, 0.023534, 0.045352, 0.081712, 0.111485, 0.085092, 0.106997, 0.085092, 0.086953, 0.090864, 0.142424, 0.122885, 0.236433, 0.236433, 0.321458, 0.398279, 0.398279, 0.461924, 0.458154, 0.5017, 0.538167, 0.613573, 0.741537, 0.661982, 0.632174, 0.59014, 0.653063, 0.699094, 0.754692, 0.788093, 0.808535, 0.801317, 0.856457, 0.788093, 0.856457, 0.846163, 0.812494, …	[22, 23, 24, 25, 26, 27, 28, 29, 30, 31, 32, 33, 34, 35, 36, 37, 38, 39, 40, 41, 42, 43, 44, 45, 46, 47, 48, 49, 50, 51, 52, 53, 54, 55, 57, 60, 65, 66, 67, 68, 72, 73, 77, 85, 90, 91, 98, 99, 100, 101, 102, 108, 109, 110, 111, 113, 114, 115, 116, 117, 118, 119, 123, 124, 125, 126, 127, 128, 129, 130, 131, 132, 133, 134, 135, 136, 137, 138, 139, 140, 141, 142, 143, 144, 145, 146, 147, 148, 149, 1…	(33, 0, 33)	33	2
1918	1919	A0A0H3C7L3|A0A0H3C7L3_CAUVN Uncharacterized protein OS=Caulobacter vibrioides (strain NA1000 / CB15N)	([0.035586, 0.054297, 0.076542, 0.100716, 0.100716, 0.100716, 0.069024, 0.071867, 0.05306, 0.044297, 0.047319, 0.058088, 0.033407, 0.06184, 0.059222, 0.049374, 0.032017, 0.026338, 0.017447, 0.023963, 0.041405, 0.067594, 0.073402, 0.083462, 0.083462, 0.098513, 0.144935, 0.18812, 0.243554, 0.335645, 0.436924, 0.509769, 0.483068, 0.570702, 0.58069, 0.666105, 0.707965, 0.699094, 0.632174, 0.657645, 0…	[31, 33, 34, 35, 36, 37, 38, 39, 40, 41, 42, 43, 44, 45, 46, 47, 48, 49, 50, 51, 52, 53, 54, 56, 108, 109, 110, 111, 112, 113, 114, 115, 116, 117, 118, 119, 120, 121, 122, 123, 124, 125, 126, 127, 128, 129, 130, 131, 132, 133, 134, 135, 136, 137, 138, 139, 140, 141, 143, 187, 191, 192, 193, 194, 199, 200, 201, 202, 203, 204, 209, 210, 211]	(33, 24, 57)	33	2
2312	2313	A0A0H3C910|A0A0H3C910_CAUVN GcrA superfamily protein OS=Caulobacter vibrioides (strain NA1000 / CB15N)	([0.436924, 0.472492, 0.497853, 0.41194, 0.308712, 0.247041, 0.288399, 0.321458, 0.264545, 0.288399, 0.291804, 0.308712, 0.311707, 0.359901, 0.339168, 0.328603, 0.335645, 0.271506, 0.268042, 0.295083, 0.232838, 0.30533, 0.298791, 0.295083, 0.346032, 0.387226, 0.387226, 0.387226, 0.380708, 0.401658, 0.408655, 0.4292, 0.356642, 0.352862, 0.332115, 0.359901, 0.311707, 0.298791, 0.377384, 0.377384, 0…	[47, 48, 49, 50, 51, 52, 53, 54, 55, 56, 57, 58, 59, 60, 61, 62, 63, 64, 65, 66, 67, 68, 69, 70, 71, 72, 73, 74, 75, 76, 77, 78, 79, 80, 85, 117, 118, 119, 120, 130, 131]	(33, 0, 33)	33	2
2454	2455	A0A0H3C9K3|A0A0H3C9K3_CAUVN Methyltransferase OS=Caulobacter vibrioides (strain NA1000 / CB15N)	([0.109221, 0.142424, 0.086953, 0.069024, 0.073402, 0.100716, 0.081712, 0.106997, 0.111485, 0.083462, 0.088832, 0.0704, 0.078022, 0.129801, 0.079919, 0.118441, 0.10481, 0.161087, 0.239899, 0.257454, 0.288399, 0.268042, 0.271506, 0.291804, 0.366687, 0.366687, 0.359901, 0.394753, 0.366687, 0.366687, 0.444081, 0.440853, 0.525368, 0.59014, 0.608892, 0.694846, 0.570702, 0.59508, 0.557691, 0.509769, 0.…	[32, 33, 34, 35, 36, 37, 38, 39, 49, 50, 51, 52, 53, 61, 200, 201, 202, 203, 207, 208, 210, 211, 212, 247, 249, 250, 251, 252, 253, 254, 255, 256, 257, 258, 259, 260, 261, 262, 263, 264, 265, 266, 267, 268, 269, 270, 271, 272, 273, 274, 275, 276, 277, 278, 279, 280, 281, 282, 294, 295]	(33, 24, 57)	33	2
3526	3527	A0A0H3CDL8|A0A0H3CDL8_CAUVN Uncharacterized protein OS=Caulobacter vibrioides (strain NA1000 / CB15N)	([0.771762, 0.557691, 0.56648, 0.622677, 0.648219, 0.585406, 0.59508, 0.657645, 0.694846, 0.707965, 0.720929, 0.671169, 0.661982, 0.657645, 0.795062, 0.868118, 0.862302, 0.874069, 0.889439, 0.894241, 0.899122, 0.885302, 0.951925, 0.964893, 0.962114, 0.964893, 0.977651, 0.981594, 0.977651, 0.976962, 0.978672, 0.980097, 0.992044, 0.99278], '')	[0, 1, 2, 3, 4, 5, 6, 7, 8, 9, 10, 11, 12, 13, 14, 15, 16, 17, 18, 19, 20, 21, 22, 23, 24, 25, 26, 27, 28, 29, 30, 31, 32, 33]	(33, 0, 33)	33	2
3676	3677	A0A0H3CF39|A0A0H3CF39_CAUVN YceI/cytochrome b561 periplasmic protein OS=Caulobacter vibrioides (strain NA1000 / CB15N)	([0.284882, 0.257454, 0.134866, 0.088832, 0.046336, 0.06184, 0.036378, 0.023534, 0.016021, 0.016826, 0.017447, 0.019401, 0.013437, 0.008075, 0.005249, 0.005378, 0.003821, 0.002761, 0.002976, 0.00283, 0.001967, 0.002555, 0.002555, 0.003757, 0.004899, 0.006701, 0.007315, 0.010672, 0.018106, 0.038858, 0.05306, 0.071867, 0.041405, 0.067594, 0.069024, 0.10481, 0.106997, 0.109221, 0.185198, 0.291804, 0…	[185, 222, 223, 224, 225, 226, 227, 228, 229, 230, 231, 232, 233, 234, 235, 236, 237, 238, 239, 240, 241, 242, 243, 244, 245, 246, 247, 248, 249, 250, 251, 252, 253, 254, 255, 309, 310, 311, 312, 313, 314, 315, 316, 317, 318, 319, 320, 321, 322, 323, 324, 325, 326, 327, 328, 329, 330, 331, 332, 333, 345]	(33, 1, 34)	33	2
3745	3746	A0A0H3ID02|A0A0H3ID02_CAUVN Tat pathway signal sequence domain protein OS=Caulobacter vibrioides (strain NA1000 / CB15N)	([0.229226, 0.170161, 0.173081, 0.179055, 0.15008, 0.182256, 0.139895, 0.144935, 0.15008, 0.179055, 0.206376, 0.206376, 0.203355, 0.17593, 0.129801, 0.216401, 0.18812, 0.264545, 0.284882, 0.352862, 0.352862, 0.387226, 0.465241, 0.494003, 0.521092, 0.585406, 0.604312, 0.712013, 0.754692, 0.754692, 0.720929, 0.712013, 0.73685, 0.73685, 0.76285, 0.827927, 0.827927, 0.865454, 0.868118, 0.784345, 0.79…	[24, 25, 26, 27, 28, 29, 30, 31, 32, 33, 34, 35, 36, 37, 38, 39, 40, 41, 42, 43, 44, 45, 46, 47, 48, 49, 50, 51, 52, 53, 54, 55, 56, 57, 178, 208, 209, 210, 212, 213, 214, 215, 216, 217, 218, 219, 220, 221, 222, 223, 224, 225, 226, 227, 228, 229, 230, 231, 232, 233, 234, 235, 236, 237, 238, 239]	(33, 0, 33)	33	2
3755	3756	A0A0H3IWC0|A0A0H3IWC0_CAUVN Uncharacterized protein OS=Caulobacter vibrioides (strain NA1000 / CB15N)	([0.562014, 0.545602, 0.632174, 0.690604, 0.750527, 0.784345, 0.795062, 0.784345, 0.720929, 0.728858, 0.754692, 0.73685, 0.819762, 0.81615, 0.819762, 0.779859, 0.819762, 0.823549, 0.805026, 0.889439, 0.882776, 0.876521, 0.882776, 0.846163, 0.823549, 0.788093, 0.76285, 0.750527, 0.76285, 0.83125, 0.827927, 0.801317, 0.83125, 0.798249], '')	[0, 1, 2, 3, 4, 5, 6, 7, 8, 9, 10, 11, 12, 13, 14, 15, 16, 17, 18, 19, 20, 21, 22, 23, 24, 25, 26, 27, 28, 29, 30, 31, 32, 33]	(33, 0, 33)	33	2
3756	3757	A0A0H3IWC5|A0A0H3IWC5_CAUVN Uncharacterized protein OS=Caulobacter vibrioides (strain NA1000 / CB15N)	([0.990547, 0.984871, 0.976226, 0.978672, 0.919029, 0.901269, 0.915074, 0.934618, 0.912647, 0.93079, 0.936162, 0.959312, 0.968436, 0.97245, 0.960642, 0.954657, 0.962114, 0.953422, 0.938133, 0.938133, 0.874069, 0.871313, 0.889439, 0.88723, 0.795062, 0.912647, 0.856457, 0.846163, 0.81615, 0.856457, 0.846163, 0.808535, 0.661982, 0.59014, 0.465241, 0.472492, 0.465241, 0.433034, 0.476583, 0.483068, 0.…	[0, 1, 2, 3, 4, 5, 6, 7, 8, 9, 10, 11, 12, 13, 14, 15, 16, 17, 18, 19, 20, 21, 22, 23, 24, 25, 26, 27, 28, 29, 30, 31, 32, 33, 104, 108, 110, 111, 112, 113, 114, 115, 142, 143, 144]	(33, 0, 33)	33	2
3774	3775	A0A0H3IXN5|A0A0H3IXN5_CAUVN Lipoprotein OS=Caulobacter vibrioides (strain NA1000 / CB15N)	([0.109221, 0.116183, 0.147574, 0.127496, 0.129801, 0.11371, 0.139895, 0.142424, 0.118441, 0.139895, 0.118441, 0.120615, 0.102787, 0.064632, 0.06312, 0.088832, 0.134866, 0.15008, 0.182256, 0.21291, 0.268042, 0.311707, 0.356642, 0.380708, 0.401658, 0.401658, 0.422041, 0.418646, 0.418646, 0.454136, 0.4292, 0.465241, 0.51388, 0.509769, 0.59917, 0.608892, 0.545602, 0.553315, 0.538167, 0.476583, 0.476…	[32, 33, 34, 35, 36, 37, 38, 45, 46, 47, 49, 50, 51, 52, 53, 54, 55, 56, 57, 58, 61, 62, 63, 64, 65, 66, 67, 68, 69, 71, 74, 75, 76, 77, 78, 79, 80, 81, 82, 83, 84, 85, 86, 87, 88, 89, 90, 91, 92, 93, 94, 95, 96, 97, 98, 99, 100, 101, 102, 103, 104, 105, 106, 107]	(33, 30, 63)	33	2
213	214	B8GW82|LIPA_CAUVN Lipoyl synthase OS=Caulobacter vibrioides (strain NA1000 / CB15N)	([0.370445, 0.40511, 0.433034, 0.472492, 0.505461, 0.525368, 0.521092, 0.51388, 0.529623, 0.549308, 0.59508, 0.63748, 0.657645, 0.666105, 0.733139, 0.801317, 0.819762, 0.823549, 0.885302, 0.905695, 0.885302, 0.83125, 0.83125, 0.827927, 0.846163, 0.849326, 0.767246, 0.707965, 0.728858, 0.666105, 0.661982, 0.59917, 0.618285, 0.622677, 0.608892, 0.604312, 0.618285, 0.483068, 0.483068, 0.490133, 0.46…	[4, 5, 6, 7, 8, 9, 10, 11, 12, 13, 14, 15, 16, 17, 18, 19, 20, 21, 22, 23, 24, 25, 26, 27, 28, 29, 30, 31, 32, 33, 34, 35, 36, 41, 42, 43, 47, 48, 49, 50, 51, 52, 106, 107, 108, 109, 110, 111, 112, 113, 114, 115, 226, 227, 228, 304, 305, 306, 307]	(32, 0, 32)	32	2
512	513	A0A0H3C7U0|A0A0H3C7U0_CAUVN DNA 3'-5' helicase OS=Caulobacter vibrioides (strain NA1000 / CB15N)	([0.728858, 0.754692, 0.788093, 0.622677, 0.699094, 0.720929, 0.750527, 0.653063, 0.712013, 0.720929, 0.767246, 0.791621, 0.801317, 0.767246, 0.76285, 0.661982, 0.608892, 0.604312, 0.534167, 0.525368, 0.525368, 0.675549, 0.632174, 0.622677, 0.712013, 0.63748, 0.671169, 0.661982, 0.632174, 0.497853, 0.509769, 0.480142, 0.40511, 0.497853, 0.534167, 0.541878, 0.657645, 0.685117, 0.716283, 0.712013, …	[0, 1, 2, 3, 4, 5, 6, 7, 8, 9, 10, 11, 12, 13, 14, 15, 16, 17, 18, 19, 20, 21, 22, 23, 24, 25, 26, 27, 28, 30, 34, 35, 36, 37, 38, 39, 40, 41, 42, 43, 44, 45, 46, 47, 48, 49, 50, 51, 52, 53, 54, 55, 56, 58, 105, 106, 193, 194, 195, 530, 531, 532, 533, 536, 542, 543, 607, 608, 609, 610, 611, 612, 613, 614, 615, 616, 617, 618, 674, 676, 677, 678, 679, 680, 681, 682, 683, 684, 685, 686, 687, 688, 68…	(32, 79, 111)	32	2
797	798	A0A0H3CE14|A0A0H3CE14_CAUVN carbonic anhydrase OS=Caulobacter vibrioides (strain NA1000 / CB15N)	([0.161087, 0.173081, 0.219301, 0.21291, 0.219301, 0.222385, 0.298791, 0.298791, 0.257454, 0.26085, 0.194234, 0.200174, 0.268042, 0.268042, 0.275179, 0.264545, 0.342579, 0.40511, 0.505461, 0.517562, 0.468512, 0.465241, 0.5017, 0.5017, 0.541878, 0.570702, 0.613573, 0.58069, 0.622677, 0.671169, 0.699094, 0.784345, 0.728858, 0.707965, 0.724957, 0.724957, 0.690604, 0.666105, 0.680603, 0.63748, 0.5854…	[18, 19, 22, 23, 24, 25, 26, 27, 28, 29, 30, 31, 32, 33, 34, 35, 36, 37, 38, 39, 40, 41, 42, 43, 44, 45, 46, 47, 48, 53, 54, 55, 56, 57, 58, 59, 60, 61, 62, 63, 64, 65, 66, 67, 68, 69, 70, 71, 72, 73, 74, 75, 76, 77, 78, 79, 80, 81, 82, 83, 84, 85]	(32, 29, 61)	32	2
918	919	B8H0C0|DKSA_CAUVN RNA polymerase-binding transcription factor DksA OS=Caulobacter vibrioides (strain NA1000 / CB15N)	([0.461924, 0.5017, 0.414856, 0.42561, 0.5017, 0.521092, 0.553315, 0.58069, 0.604312, 0.671169, 0.562014, 0.56648, 0.570702, 0.575842, 0.585406, 0.59508, 0.575842, 0.671169, 0.648219, 0.525368, 0.525368, 0.538167, 0.517562, 0.525368, 0.476583, 0.42561, 0.318242, 0.301917, 0.30533, 0.301917, 0.209395, 0.236433, 0.239899, 0.236433, 0.229226, 0.229226, 0.225814, 0.295083, 0.236433, 0.30533, 0.398279…	[1, 4, 5, 6, 7, 8, 9, 10, 11, 12, 13, 14, 15, 16, 17, 18, 19, 20, 21, 22, 23, 46, 47, 48, 49, 50, 51, 52, 53, 54, 55, 56, 57, 58, 59, 60, 61, 62, 63, 64, 65, 66, 67, 68, 69, 70, 71, 72, 73, 74, 75, 76, 77, 99, 100, 101, 103, 104, 106, 107, 109, 110, 111, 112, 113, 114, 115, 116, 117, 118, 119, 120, 121, 122, 123, 124, 125, 126, 127, 128, 129, 130, 131, 132, 133, 134, 135, 136, 137, 138, 139, 140,…	(32, 60, 92)	32	2
1389	1390	A0A0H3C5R0|A0A0H3C5R0_CAUVN Methyltransferase OS=Caulobacter vibrioides (strain NA1000 / CB15N)	([0.06184, 0.032677, 0.038042, 0.056825, 0.106997, 0.0704, 0.092881, 0.111485, 0.086953, 0.090864, 0.106997, 0.142424, 0.116183, 0.071867, 0.071867, 0.10481, 0.164327, 0.106997, 0.182256, 0.203355, 0.196879, 0.209395, 0.298791, 0.339168, 0.349426, 0.311707, 0.408655, 0.321458, 0.342579, 0.342579, 0.288399, 0.295083, 0.216401, 0.257454, 0.247041, 0.206376, 0.222385, 0.26085, 0.219301, 0.134866, 0.…	[149, 150, 235, 236, 237, 238, 239, 240, 241, 242, 243, 244, 245, 246, 247, 248, 249, 250, 251, 252, 253, 254, 255, 256, 257, 258, 259, 260, 261, 262, 263, 264, 265, 266, 267]	(32, 2, 34)	32	2
1614	1615	A0A0H3C6I4|A0A0H3C6I4_CAUVN Biotin synthesis protein bioC OS=Caulobacter vibrioides (strain NA1000 / CB15N)	([0.132295, 0.073402, 0.042364, 0.058088, 0.074921, 0.094817, 0.060549, 0.083462, 0.100716, 0.100716, 0.100716, 0.15008, 0.155435, 0.094817, 0.096677, 0.06184, 0.088832, 0.147574, 0.142424, 0.079919, 0.083462, 0.081712, 0.129801, 0.173081, 0.15284, 0.170161, 0.17593, 0.194234, 0.132295, 0.111485, 0.129801, 0.090864, 0.076542, 0.073402, 0.083462, 0.045352, 0.05306, 0.06312, 0.028107, 0.078022, 0.0…	[270, 271, 272, 273, 274, 275, 276, 277, 278, 279, 280, 281, 282, 283, 284, 285, 286, 287, 288, 289, 290, 291, 292, 293, 294, 295, 296, 297, 298, 299, 300, 301, 302]	(32, 0, 32)	32	2
1832	1833	A0A0H3C7A5|A0A0H3C7A5_CAUVN DUF4139 domain-containing protein OS=Caulobacter vibrioides (strain NA1000 / CB15N)	([0.745909, 0.767246, 0.648219, 0.618285, 0.59014, 0.618285, 0.653063, 0.671169, 0.690604, 0.703578, 0.716283, 0.798249, 0.779859, 0.81615, 0.837511, 0.837511, 0.846163, 0.733139, 0.733139, 0.618285, 0.618285, 0.657645, 0.549308, 0.632174, 0.671169, 0.716283, 0.608892, 0.63748, 0.680603, 0.680603, 0.680603, 0.675549, 0.521092, 0.497853, 0.465241, 0.356642, 0.324872, 0.243554, 0.31487, 0.219301, 0…	[0, 1, 2, 3, 4, 5, 6, 7, 8, 9, 10, 11, 12, 13, 14, 15, 16, 17, 18, 19, 20, 21, 22, 23, 24, 25, 26, 27, 28, 29, 30, 31, 32, 81, 82, 83, 84, 96, 161, 162, 163, 164, 165, 166, 167, 172, 173, 174, 219, 220, 221, 222, 223, 225, 265, 280, 281, 282, 287, 288, 289, 290, 291, 292, 295, 296, 304, 309, 310, 311, 312, 313, 314, 315, 316, 317, 318, 319, 320, 321, 322, 323, 324, 325, 326, 327, 328, 329, 330, 3…	(32, 0, 32)	32	2
2023	2024	A0A0H3C800|A0A0H3C800_CAUVN Methyl-accepting chemotaxis protein OS=Caulobacter vibrioides (strain NA1000 / CB15N)	([0.031287, 0.050641, 0.083462, 0.10481, 0.127496, 0.158265, 0.085092, 0.056825, 0.032017, 0.030003, 0.025762, 0.03976, 0.06312, 0.038858, 0.067594, 0.034068, 0.025762, 0.028695, 0.026338, 0.046336, 0.022306, 0.016257, 0.015344, 0.009015, 0.006701, 0.005992, 0.005799, 0.008804, 0.010131, 0.011106, 0.011106, 0.015694, 0.009015, 0.009096, 0.010672, 0.008525, 0.009728, 0.012727, 0.014586, 0.008723, …	[181, 182, 183, 184, 186, 187, 188, 189, 190, 191, 192, 193, 194, 195, 196, 197, 198, 268, 269, 270, 271, 272, 273, 274, 275, 276, 277, 278, 279, 280, 281, 282, 283, 284, 285, 286, 287, 288, 289, 290, 291, 292, 293, 294, 295, 296, 297, 298, 299, 315, 316, 318, 321, 322, 323, 324, 325, 326, 327, 328, 329, 330, 331, 332, 333, 334, 335, 336, 337, 338, 339, 340, 341, 342, 343, 344, 345, 346, 347, 348…	(32, 52, 84)	32	2
2089	2090	A0A0H3C886|A0A0H3C886_CAUVN Transposase OS=Caulobacter vibrioides (strain NA1000 / CB15N)	([0.894241, 0.926919, 0.928747, 0.950334, 0.948786, 0.948786, 0.879233, 0.885302, 0.862302, 0.837511, 0.846163, 0.876521, 0.879233, 0.871313, 0.910643, 0.919029, 0.901269, 0.905695, 0.88723, 0.808535, 0.771762, 0.771762, 0.733139, 0.733139, 0.690604, 0.685117, 0.545602, 0.661982, 0.661982, 0.703578, 0.626927, 0.642678, 0.553315, 0.465241, 0.408655, 0.380708, 0.339168, 0.291804, 0.271506, 0.216401…	[0, 1, 2, 3, 4, 5, 6, 7, 8, 9, 10, 11, 12, 13, 14, 15, 16, 17, 18, 19, 20, 21, 22, 23, 24, 25, 26, 27, 28, 29, 30, 31, 32, 100, 101, 102, 103, 104, 105, 106, 107, 113]	(32, 0, 32)	32	2
2259	2260	A0A0H3C8U8|A0A0H3C8U8_CAUVN Imidazolonepropionase related amidohydrolase OS=Caulobacter vibrioides (strain NA1000 / CB15N)	([0.023963, 0.019401, 0.020876, 0.014783, 0.016257, 0.010926, 0.018787, 0.019401, 0.020522, 0.021381, 0.032017, 0.041405, 0.048328, 0.036378, 0.020522, 0.022306, 0.038858, 0.051831, 0.069024, 0.03976, 0.059222, 0.092881, 0.090864, 0.111485, 0.17593, 0.239899, 0.308712, 0.182256, 0.25031, 0.298791, 0.332115, 0.31487, 0.222385, 0.229226, 0.179055, 0.271506, 0.356642, 0.342579, 0.380708, 0.281712, 0…	[87, 88, 89, 90, 91, 92, 94, 95, 96, 133, 134, 135, 136, 137, 138, 139, 140, 141, 142, 143, 144, 145, 146, 147, 148, 149, 150, 151, 152, 153, 154, 155, 156, 157, 158, 159, 160, 161, 162, 163, 164, 165, 418, 419, 420, 421, 423, 429, 430, 431, 432, 433, 434, 435, 436, 437, 447, 448, 449]	(32, 9, 41)	32	2
2848	2849	A0A0H3CAY6|A0A0H3CAY6_CAUVN Antitoxin protein relB-2 OS=Caulobacter vibrioides (strain NA1000 / CB15N)	([0.505461, 0.509769, 0.58069, 0.575842, 0.642678, 0.703578, 0.694846, 0.690604, 0.728858, 0.720929, 0.759478, 0.798249, 0.823549, 0.784345, 0.784345, 0.671169, 0.661982, 0.724957, 0.827927, 0.775545, 0.795062, 0.712013, 0.76285, 0.728858, 0.775545, 0.775545, 0.685117, 0.699094, 0.699094, 0.585406, 0.525368, 0.525368, 0.529623, 0.483068, 0.505461, 0.494003, 0.59917, 0.648219, 0.699094, 0.657645, …	[0, 1, 2, 3, 4, 5, 6, 7, 8, 9, 10, 11, 12, 13, 14, 15, 16, 17, 18, 19, 20, 21, 22, 23, 24, 25, 26, 27, 28, 29, 30, 31, 32, 34, 36, 37, 38, 39, 40, 41, 42, 43, 44, 45, 46, 47, 48, 49, 50, 51, 52, 53, 54, 55, 56, 57]	(32, 0, 32)	32	2
2943	2944	A0A0H3CB97|A0A0H3CB97_CAUVN Uncharacterized protein OS=Caulobacter vibrioides (strain NA1000 / CB15N)	([0.086953, 0.069024, 0.037156, 0.032677, 0.020522, 0.029376, 0.023963, 0.017138, 0.023963, 0.026892, 0.035586, 0.026338, 0.040537, 0.066181, 0.079919, 0.055536, 0.058088, 0.0704, 0.116183, 0.067594, 0.085092, 0.132295, 0.158265, 0.247041, 0.30533, 0.380708, 0.387226, 0.458154, 0.570702, 0.494003, 0.538167, 0.538167, 0.675549, 0.534167, 0.538167, 0.538167, 0.642678, 0.618285, 0.642678, 0.632174, …	[28, 30, 31, 32, 33, 34, 35, 36, 37, 38, 39, 40, 41, 42, 43, 44, 45, 46, 47, 48, 49, 50, 51, 52, 53, 54, 55, 56, 57, 58, 59, 60, 61, 62, 64]	(32, 1, 33)	32	2
3046	3047	A0A0H3CBN0|A0A0H3CBN0_CAUVN DnaJ-class molecular chaperone OS=Caulobacter vibrioides (strain NA1000 / CB15N)	([0.497853, 0.534167, 0.557691, 0.585406, 0.56648, 0.59014, 0.570702, 0.604312, 0.63748, 0.557691, 0.570702, 0.59917, 0.59917, 0.490133, 0.486429, 0.440853, 0.454136, 0.41194, 0.394753, 0.480142, 0.390993, 0.458154, 0.494003, 0.5017, 0.476583, 0.509769, 0.553315, 0.58069, 0.585406, 0.557691, 0.63748, 0.604312, 0.63748, 0.685117, 0.795062, 0.694846, 0.694846, 0.798249, 0.76285, 0.771762, 0.716283,…	[1, 2, 3, 4, 5, 6, 7, 8, 9, 10, 11, 12, 23, 25, 26, 27, 28, 29, 30, 31, 32, 33, 34, 35, 36, 37, 38, 39, 40, 41, 42, 43, 44, 45, 65, 66, 67, 68, 69, 73, 74, 75, 76, 77, 78, 79, 80, 81, 82, 83, 84, 85, 86, 87, 88, 89, 90, 91, 92, 93, 94, 95, 96, 97, 98, 99, 100, 101, 102, 103, 105, 106, 107, 110, 111, 112, 113, 114, 115, 116, 119, 120, 121, 122, 123, 124, 125, 126, 127, 128, 129, 130, 131, 132, 133…	(32, 144, 176)	32	2
3354	3355	A0A0H3CCR4|A0A0H3CCR4_CAUVN Transmembrane protein OS=Caulobacter vibrioides (strain NA1000 / CB15N)	([0.521092, 0.497853, 0.538167, 0.557691, 0.450668, 0.472492, 0.541878, 0.570702, 0.58069, 0.59014, 0.608892, 0.653063, 0.680603, 0.675549, 0.791621, 0.76285, 0.771762, 0.775545, 0.784345, 0.750527, 0.699094, 0.750527, 0.745909, 0.775545, 0.791621, 0.879233, 0.88723, 0.741537, 0.754692, 0.759478, 0.767246, 0.775545, 0.775545, 0.716283, 0.712013, 0.59014, 0.58069, 0.608892, 0.59917, 0.480142, 0.47…	[0, 2, 3, 6, 7, 8, 9, 10, 11, 12, 13, 14, 15, 16, 17, 18, 19, 20, 21, 22, 23, 24, 25, 26, 27, 28, 29, 30, 31, 32, 33, 34, 35, 36, 37, 38, 225]	(32, 3, 35)	32	2
3632	3633	A0A0H3CEE6|A0A0H3CEE6_CAUVN Methyl-accepting chemotaxis protein OS=Caulobacter vibrioides (strain NA1000 / CB15N)	([0.216401, 0.116183, 0.196879, 0.229226, 0.257454, 0.17593, 0.203355, 0.142424, 0.167087, 0.100716, 0.081712, 0.054297, 0.030611, 0.038042, 0.025316, 0.024826, 0.026892, 0.022306, 0.013437, 0.013265, 0.013613, 0.00962, 0.010672, 0.006533, 0.005011, 0.004611, 0.006078, 0.004646, 0.004646, 0.004161, 0.004431, 0.00543, 0.006988, 0.009401, 0.01227, 0.019401, 0.019401, 0.023534, 0.031287, 0.056825, 0…	[143, 174, 234, 239, 240, 241, 266, 268, 269, 270, 271, 272, 273, 274, 275, 276, 277, 278, 279, 280, 281, 282, 316, 317, 320, 323, 324, 325, 326, 328, 359, 360, 361, 362, 363, 364, 365, 366, 367, 368, 369, 370, 371, 372, 373, 374, 375, 376, 377, 378, 379, 380, 381, 382, 383, 384, 385, 386, 387, 388, 389, 390, 391, 398, 399, 400, 401, 402, 403, 489, 503, 504, 505, 544, 545, 546, 547, 548, 549, 550…	(32, 30, 62)	32	2
3791	3792	A0A0H3IZC2|A0A0H3IZC2_CAUVN Uncharacterized protein OS=Caulobacter vibrioides (strain NA1000 / CB15N)	([0.311707, 0.339168, 0.243554, 0.196879, 0.25031, 0.324872, 0.36309, 0.401658, 0.418646, 0.444081, 0.465241, 0.509769, 0.622677, 0.712013, 0.788093, 0.754692, 0.745909, 0.771762, 0.779859, 0.837511, 0.910643, 0.905695, 0.912647, 0.951925, 0.950334, 0.947281, 0.901269, 0.89662, 0.891961, 0.89662, 0.89662, 0.89662, 0.882776, 0.862302, 0.849326, 0.849326, 0.84206, 0.834292, 0.788093, 0.775545, 0.77…	[11, 12, 13, 14, 15, 16, 17, 18, 19, 20, 21, 22, 23, 24, 25, 26, 27, 28, 29, 30, 31, 32, 33, 34, 35, 36, 37, 38, 39, 40, 41, 42, 43]	(32, 0, 32)	32	2
105	106	A0A0H3C8P3|A0A0H3C8P3_CAUVN Ribosomal RNA large subunit methyltransferase E OS=Caulobacter vibrioides (strain NA1000 / CB15N)	([0.885302, 0.784345, 0.784345, 0.837511, 0.879233, 0.849326, 0.852992, 0.856457, 0.865454, 0.874069, 0.876521, 0.89662, 0.899122, 0.89662, 0.891961, 0.905695, 0.865454, 0.837511, 0.750527, 0.750527, 0.759478, 0.76285, 0.720929, 0.728858, 0.690604, 0.657645, 0.728858, 0.724957, 0.741537, 0.750527, 0.703578, 0.58069, 0.490133, 0.505461, 0.5017, 0.525368, 0.40511, 0.444081, 0.458154, 0.58069, 0.468…	[0, 1, 2, 3, 4, 5, 6, 7, 8, 9, 10, 11, 12, 13, 14, 15, 16, 17, 18, 19, 20, 21, 22, 23, 24, 25, 26, 27, 28, 29, 30, 31, 33, 34, 35, 39, 43, 44, 45, 150, 151, 152, 214]	(31, 0, 31)	31	2
178	179	A0A0H3CCU5|A0A0H3CCU5_CAUVN peptidoglycan glycosyltransferase OS=Caulobacter vibrioides (strain NA1000 / CB15N)	([0.745909, 0.767246, 0.827927, 0.81615, 0.83125, 0.852992, 0.823549, 0.827927, 0.767246, 0.784345, 0.795062, 0.859585, 0.754692, 0.680603, 0.728858, 0.685117, 0.562014, 0.613573, 0.661982, 0.712013, 0.720929, 0.694846, 0.675549, 0.648219, 0.694846, 0.653063, 0.642678, 0.622677, 0.632174, 0.694846, 0.541878, 0.541878, 0.394753, 0.390993, 0.454136, 0.4292, 0.458154, 0.517562, 0.476583, 0.436924, 0…	[0, 1, 2, 3, 4, 5, 6, 7, 8, 9, 10, 11, 12, 13, 14, 15, 16, 17, 18, 19, 20, 21, 22, 23, 24, 25, 26, 27, 28, 29, 30, 31, 37, 83, 84, 85, 166, 236, 237, 242, 243, 244, 245, 246, 247, 248, 249, 250, 251, 252, 253, 254, 255, 256, 257, 258, 259, 260, 261, 277, 281, 282, 317, 320, 331, 332, 333, 334, 335, 336, 361, 372, 373, 374, 375, 515, 516, 519, 520, 521, 522, 523, 524, 525, 526, 527, 538, 539, 540,…	(31, 0, 31)	31	2
331	332	A0A0H3C3M7|A0A0H3C3M7_CAUVN Transcription termination/antitermination protein NusA OS=Caulobacter vibrioides (strain NA1000 / CB15N)	([0.144935, 0.085092, 0.05306, 0.083462, 0.054297, 0.059222, 0.086953, 0.092881, 0.073402, 0.078022, 0.094817, 0.118441, 0.132295, 0.200174, 0.129801, 0.209395, 0.229226, 0.268042, 0.191378, 0.144935, 0.144935, 0.144935, 0.194234, 0.196879, 0.196879, 0.288399, 0.291804, 0.200174, 0.232838, 0.291804, 0.295083, 0.278302, 0.25406, 0.236433, 0.229226, 0.236433, 0.222385, 0.203355, 0.200174, 0.281712,…	[53, 54, 55, 56, 57, 64, 66, 125, 135, 172, 174, 175, 176, 245, 347, 349, 353, 354, 355, 356, 358, 359, 403, 405, 406, 407, 408, 410, 414, 415, 417, 418, 467, 475, 480, 481, 482, 490, 491, 492, 493, 494, 495, 516, 517, 518, 519, 520, 521, 522, 523, 524, 525, 526, 527, 528, 529, 530, 531, 532, 533, 534, 535, 536, 537, 538, 539, 540, 541, 542, 543, 544, 545, 546, 547]	(31, 43, 74)	31	2
402	403	A0A0H3C5M1|A0A0H3C5M1_CAUVN Large ribosomal subunit protein bL21 OS=Caulobacter vibrioides (strain NA1000 / CB15N)	([0.216401, 0.132295, 0.173081, 0.129801, 0.167087, 0.164327, 0.194234, 0.232838, 0.182256, 0.144935, 0.120615, 0.096677, 0.158265, 0.179055, 0.167087, 0.25406, 0.257454, 0.25406, 0.291804, 0.291804, 0.268042, 0.236433, 0.257454, 0.229226, 0.196879, 0.194234, 0.229226, 0.173081, 0.111485, 0.139895, 0.137348, 0.18812, 0.26085, 0.25031, 0.268042, 0.31487, 0.243554, 0.25406, 0.185198, 0.155435, 0.13…	[88, 89, 108, 132, 135, 136, 137, 139, 140, 141, 142, 143, 144, 145, 146, 147, 148, 149, 150, 151, 152, 153, 154, 155, 156, 157, 158, 159, 160, 161, 162, 163, 164, 165, 166, 167, 168, 169, 170]	(31, 7, 38)	31	2
1419	1420	A0A0H3C5V0|A0A0H3C5V0_CAUVN Alpha-1,2-mannosidase OS=Caulobacter vibrioides (strain NA1000 / CB15N)	([0.468512, 0.517562, 0.433034, 0.486429, 0.408655, 0.346032, 0.298791, 0.25406, 0.284882, 0.209395, 0.209395, 0.179055, 0.144935, 0.078022, 0.079919, 0.067594, 0.056825, 0.048328, 0.078022, 0.102787, 0.109221, 0.158265, 0.132295, 0.21291, 0.196879, 0.271506, 0.308712, 0.298791, 0.275179, 0.271506, 0.295083, 0.352862, 0.440853, 0.390993, 0.472492, 0.408655, 0.436924, 0.390993, 0.384043, 0.384043,…	[1, 48, 49, 50, 51, 52, 53, 54, 55, 56, 57, 58, 59, 60, 61, 62, 63, 64, 65, 66, 67, 68, 69, 70, 71, 72, 73, 74, 75, 76, 77, 78, 79, 89, 91, 92, 119, 120, 124, 239, 242, 243, 338, 339, 340, 341, 342, 343, 344, 404, 409, 460, 461, 462, 463, 464, 465, 466, 467, 468, 469, 470, 471, 753, 754, 755]	(31, 1, 32)	31	2
1782	1783	A0A0H3C743|A0A0H3C743_CAUVN Flagellar basal-body rod protein FlgC OS=Caulobacter vibrioides (strain NA1000 / CB15N)	([0.575842, 0.529623, 0.51388, 0.450668, 0.440853, 0.468512, 0.494003, 0.483068, 0.4292, 0.454136, 0.447574, 0.494003, 0.472492, 0.454136, 0.545602, 0.505461, 0.509769, 0.440853, 0.36309, 0.401658, 0.440853, 0.450668, 0.408655, 0.408655, 0.476583, 0.472492, 0.486429, 0.483068, 0.51388, 0.557691, 0.557691, 0.59508, 0.545602, 0.534167, 0.534167, 0.541878, 0.632174, 0.517562, 0.59508, 0.703578, 0.74…	[0, 1, 2, 14, 15, 16, 28, 29, 30, 31, 32, 33, 34, 35, 36, 37, 38, 39, 40, 41, 42, 43, 44, 45, 46, 47, 48, 49, 50, 51, 52, 53, 54, 55, 56, 57, 58, 59, 62, 63, 64, 65, 66, 67, 68, 69, 70, 71, 72, 73, 74, 75, 76, 77, 78, 79, 80, 81, 82, 83, 84, 85, 88, 89, 90, 91, 92, 93, 94, 95, 104, 107, 108, 110, 117, 119, 120, 121, 122, 133, 134]	(31, 6, 37)	31	2
1914	1915	A0A0H3C7K9|A0A0H3C7K9_CAUVN Dienelactone hydrolase family protein OS=Caulobacter vibrioides (strain NA1000 / CB15N)	([0.932927, 0.928747, 0.928747, 0.928747, 0.819762, 0.862302, 0.882776, 0.885302, 0.905695, 0.924947, 0.922952, 0.945666, 0.939629, 0.924947, 0.926919, 0.879233, 0.879233, 0.879233, 0.899122, 0.868118, 0.868118, 0.871313, 0.849326, 0.856457, 0.856457, 0.934618, 0.901269, 0.837511, 0.834292, 0.779859, 0.642678, 0.545602, 0.447574, 0.359901, 0.332115, 0.291804, 0.288399, 0.18812, 0.164327, 0.185198…	[0, 1, 2, 3, 4, 5, 6, 7, 8, 9, 10, 11, 12, 13, 14, 15, 16, 17, 18, 19, 20, 21, 22, 23, 24, 25, 26, 27, 28, 29, 30, 31, 65, 66, 69, 93, 94, 95, 156, 209]	(31, 0, 31)	31	2
1950	1951	A0A0H3C7Q2|A0A0H3C7Q2_CAUVN Uncharacterized protein OS=Caulobacter vibrioides (strain NA1000 / CB15N)	([0.137348, 0.083462, 0.090864, 0.069024, 0.074921, 0.060549, 0.049374, 0.034068, 0.026338, 0.034884, 0.047319, 0.029376, 0.024393, 0.015694, 0.012491, 0.016021, 0.009401, 0.015344, 0.015344, 0.013265, 0.009096, 0.010672, 0.016021, 0.013437, 0.01227, 0.016528, 0.022667, 0.033407, 0.048328, 0.085092, 0.085092, 0.085092, 0.170161, 0.167087, 0.243554, 0.324872, 0.247041, 0.377384, 0.377384, 0.465241…	[40, 41, 42, 43, 44, 45, 46, 47, 48, 49, 50, 51, 52, 53, 54, 55, 56, 57, 58, 59, 60, 61, 62, 63, 64, 65, 66, 67, 68, 69, 70, 71]	(31, 0, 31)	31	2
2533	2534	A0A0H3C9V0|A0A0H3C9V0_CAUVN PhoH-like protein OS=Caulobacter vibrioides (strain NA1000 / CB15N)	([0.377384, 0.414856, 0.394753, 0.384043, 0.418646, 0.461924, 0.483068, 0.468512, 0.505461, 0.538167, 0.557691, 0.59917, 0.59917, 0.521092, 0.618285, 0.675549, 0.632174, 0.632174, 0.549308, 0.58069, 0.675549, 0.58069, 0.622677, 0.59014, 0.642678, 0.657645, 0.63748, 0.63748, 0.541878, 0.529623, 0.553315, 0.468512, 0.5017, 0.5017, 0.626927, 0.608892, 0.557691, 0.557691, 0.56648, 0.642678, 0.657645,…	[8, 9, 10, 11, 12, 13, 14, 15, 16, 17, 18, 19, 20, 21, 22, 23, 24, 25, 26, 27, 28, 29, 30, 32, 33, 34, 35, 36, 37, 38, 39, 40, 41, 42, 43, 44, 45, 46, 47, 48, 49, 50, 51, 52, 53, 54, 55, 56, 57, 58, 59, 60, 61, 62, 63, 67, 68, 69, 71, 123]	(31, 23, 54)	31	2
2623	2624	A0A0H3CA60|A0A0H3CA60_CAUVN NlpC/P60-family cell wall-associated hydrolase OS=Caulobacter vibrioides (strain NA1000 / CB15N)	([0.868118, 0.856457, 0.862302, 0.852992, 0.724957, 0.775545, 0.775545, 0.745909, 0.759478, 0.767246, 0.779859, 0.819762, 0.728858, 0.754692, 0.754692, 0.779859, 0.775545, 0.754692, 0.754692, 0.788093, 0.754692, 0.661982, 0.59014, 0.618285, 0.59508, 0.712013, 0.671169, 0.671169, 0.59508, 0.622677, 0.613573, 0.509769, 0.497853, 0.622677, 0.608892, 0.505461, 0.418646, 0.36309, 0.339168, 0.352862, 0…	[0, 1, 2, 3, 4, 5, 6, 7, 8, 9, 10, 11, 12, 13, 14, 15, 16, 17, 18, 19, 20, 21, 22, 23, 24, 25, 26, 27, 28, 29, 30, 31, 33, 34, 35, 94, 95]	(31, 0, 31)	31	2
3086	3087	A0A0H3CBS5|A0A0H3CBS5_CAUVN Beta-galactosidase OS=Caulobacter vibrioides (strain NA1000 / CB15N)	([0.81615, 0.837511, 0.84206, 0.856457, 0.865454, 0.879233, 0.798249, 0.805026, 0.779859, 0.795062, 0.805026, 0.859585, 0.852992, 0.856457, 0.856457, 0.856457, 0.827927, 0.827927, 0.720929, 0.795062, 0.795062, 0.882776, 0.798249, 0.801317, 0.685117, 0.648219, 0.59508, 0.59014, 0.59917, 0.529623, 0.529623, 0.529623, 0.497853, 0.480142, 0.480142, 0.450668, 0.356642, 0.384043, 0.346032, 0.342579, 0.…	[0, 1, 2, 3, 4, 5, 6, 7, 8, 9, 10, 11, 12, 13, 14, 15, 16, 17, 18, 19, 20, 21, 22, 23, 24, 25, 26, 27, 28, 29, 30, 31, 46, 47, 48, 49, 50, 51, 52, 53, 57, 58, 59, 60, 61, 62, 63, 64, 65, 66, 67, 68, 69, 70, 71, 72, 73, 74, 75, 76, 77, 84, 86, 88, 89, 90, 91, 94, 95, 97, 98, 99, 297, 298, 304, 305, 306, 307, 384, 385, 433, 434, 435, 436, 437, 438, 439, 440, 446, 447, 448, 449, 503, 598, 603, 604, …	(31, 0, 31)	31	2
3188	3189	A0A0H3CC48|A0A0H3CC48_CAUVN ATP-dependent nuclease subunit B AddB OS=Caulobacter vibrioides (strain NA1000 / CB15N)	([0.4292, 0.476583, 0.562014, 0.570702, 0.418646, 0.324872, 0.352862, 0.271506, 0.335645, 0.328603, 0.352862, 0.377384, 0.408655, 0.298791, 0.239899, 0.278302, 0.25406, 0.281712, 0.356642, 0.332115, 0.346032, 0.257454, 0.179055, 0.164327, 0.179055, 0.21291, 0.31487, 0.346032, 0.36309, 0.335645, 0.394753, 0.408655, 0.390993, 0.281712, 0.414856, 0.472492, 0.433034, 0.433034, 0.444081, 0.387226, 0.4…	[2, 3, 42, 43, 44, 45, 46, 47, 48, 49, 83, 84, 85, 86, 88, 89, 90, 91, 92, 94, 95, 96, 97, 217, 218, 219, 220, 221, 222, 223, 224, 262, 263, 264, 265, 266, 267, 268, 271, 272, 273, 274, 275, 276, 277, 278, 279, 618, 619, 620, 621, 622, 626, 627, 628, 634, 636, 637, 701, 702, 703, 704, 705, 706, 707, 708, 709, 710, 711, 712, 713, 714, 715, 716, 717, 718, 719, 720, 721, 754, 756, 757, 851, 852, 853…	(31, 113, 144)	31	2
3557	3558	A0A0H3CDU1|A0A0H3CDU1_CAUVN PiuB-related membrane protein OS=Caulobacter vibrioides (strain NA1000 / CB15N)	([0.490133, 0.575842, 0.521092, 0.541878, 0.5017, 0.422041, 0.311707, 0.335645, 0.321458, 0.222385, 0.164327, 0.219301, 0.134866, 0.167087, 0.161087, 0.085092, 0.06312, 0.064632, 0.033407, 0.019401, 0.011903, 0.009728, 0.009728, 0.007877, 0.006039, 0.005799, 0.005503, 0.006482, 0.005872, 0.004976, 0.007177, 0.009728, 0.009483, 0.00962, 0.006701, 0.007315, 0.007031, 0.00777, 0.008276, 0.01227, 0.0…	[1, 2, 3, 4, 228, 229, 230, 231, 232, 233, 234, 235, 236, 237, 238, 239, 240, 241, 242, 243, 244, 245, 246, 247, 248, 251, 252, 253, 254, 255, 256, 257, 258, 259, 260, 261, 262, 263, 264, 265, 266, 267, 268, 269, 270, 271, 272, 273, 274, 275, 276, 277, 278, 279, 280, 281, 282, 284, 286, 322, 323, 324, 325, 326, 327, 328, 412, 413, 414, 415]	(31, 25, 56)	31	2
3775	3776	A0A0H3IXP0|A0A0H3IXP0_CAUVN Uncharacterized protein OS=Caulobacter vibrioides (strain NA1000 / CB15N)	([0.486429, 0.414856, 0.468512, 0.486429, 0.436924, 0.472492, 0.465241, 0.480142, 0.472492, 0.497853, 0.494003, 0.433034, 0.517562, 0.494003, 0.494003, 0.497853, 0.444081, 0.433034, 0.433034, 0.444081, 0.447574, 0.51388, 0.575842, 0.575842, 0.575842, 0.642678, 0.626927, 0.671169, 0.690604, 0.716283, 0.712013, 0.728858, 0.801317, 0.795062, 0.81615, 0.808535, 0.834292, 0.846163, 0.846163, 0.84206, …	[12, 21, 22, 23, 24, 25, 26, 27, 28, 29, 30, 31, 32, 33, 34, 35, 36, 37, 38, 39, 40, 41, 42, 43, 44, 45, 46, 47, 48, 49, 50, 51, 52]	(31, 1, 32)	31	2
40	41	A0A0H3C477|A0A0H3C477_CAUVN Protein-glutamate methylesterase/protein-glutamine glutaminase OS=Caulobacter vibrioides (strain NA1000 / CB15N)	([0.268042, 0.179055, 0.216401, 0.15008, 0.132295, 0.074921, 0.055536, 0.079919, 0.109221, 0.132295, 0.127496, 0.109221, 0.0704, 0.088832, 0.109221, 0.127496, 0.10481, 0.134866, 0.129801, 0.096677, 0.054297, 0.048328, 0.090864, 0.071867, 0.111485, 0.071867, 0.073402, 0.060549, 0.044297, 0.032017, 0.017797, 0.018106, 0.017797, 0.028107, 0.027463, 0.027463, 0.03976, 0.050641, 0.028107, 0.027463, 0.…	[138, 141, 142, 143, 144, 145, 146, 147, 148, 149, 150, 151, 152, 153, 154, 155, 156, 157, 158, 159, 160, 161, 162, 163, 164, 165, 166, 167, 168, 169, 170, 171, 209, 217, 218, 219, 220, 221, 222, 223, 224, 225, 254, 255, 256, 260, 261, 262, 263, 264]	(30, 1, 31)	30	2
129	130	A0A0H3C9K1|A0A0H3C9K1_CAUVN LexA repressor OS=Caulobacter vibrioides (strain NA1000 / CB15N)	([0.401658, 0.268042, 0.185198, 0.247041, 0.30533, 0.339168, 0.264545, 0.295083, 0.335645, 0.370445, 0.394753, 0.352862, 0.4292, 0.454136, 0.450668, 0.352862, 0.346032, 0.346032, 0.301917, 0.377384, 0.465241, 0.461924, 0.483068, 0.59014, 0.483068, 0.444081, 0.444081, 0.534167, 0.534167, 0.521092, 0.422041, 0.433034, 0.5017, 0.42561, 0.311707, 0.321458, 0.394753, 0.308712, 0.308712, 0.352862, 0.35…	[23, 27, 28, 29, 32, 68, 71, 72, 73, 74, 76, 77, 78, 79, 80, 81, 82, 83, 84, 85, 86, 87, 88, 89, 90, 91, 92, 93, 94, 95, 96, 97, 98, 99, 100, 101, 102, 103, 104, 105, 106, 127, 128, 129, 130, 131, 134, 135]	(30, 10, 40)	30	2
533	534	A0A0H3C835|A0A0H3C835_CAUVN DNA repair protein RecN OS=Caulobacter vibrioides (strain NA1000 / CB15N)	([0.011518, 0.009096, 0.007091, 0.01078, 0.015344, 0.011669, 0.017138, 0.013437, 0.014315, 0.011106, 0.014075, 0.019401, 0.032017, 0.034068, 0.036378, 0.051831, 0.028695, 0.056825, 0.055536, 0.060549, 0.098513, 0.142424, 0.182256, 0.275179, 0.247041, 0.247041, 0.236433, 0.142424, 0.142424, 0.179055, 0.239899, 0.161087, 0.142424, 0.086953, 0.122885, 0.122885, 0.147574, 0.196879, 0.191378, 0.164327…	[140, 179, 195, 196, 197, 198, 199, 203, 204, 205, 206, 208, 209, 210, 211, 212, 213, 258, 260, 261, 262, 263, 264, 265, 351, 353, 354, 355, 356, 420, 421, 423, 435, 512, 513, 514, 515, 516, 517, 518, 519, 520, 521, 522, 523, 524, 525, 526, 527, 528, 529, 530, 531, 532, 533, 534, 535, 536, 537, 538, 539, 540, 541, 542, 544, 545]	(30, 33, 63)	30	2
762	763	A0A0H3CCX1|A0A0H3CCX1_CAUVN Peptidase, M16 family OS=Caulobacter vibrioides (strain NA1000 / CB15N)	([0.054297, 0.060549, 0.067594, 0.096677, 0.069024, 0.092881, 0.076542, 0.081712, 0.086953, 0.071867, 0.088832, 0.120615, 0.127496, 0.15284, 0.179055, 0.209395, 0.203355, 0.191378, 0.247041, 0.26085, 0.243554, 0.275179, 0.30533, 0.349426, 0.321458, 0.398279, 0.414856, 0.450668, 0.476583, 0.476583, 0.59014, 0.59508, 0.575842, 0.724957, 0.703578, 0.666105, 0.666105, 0.626927, 0.648219, 0.56648, 0.6…	[30, 31, 32, 33, 34, 35, 36, 37, 38, 39, 40, 41, 42, 43, 44, 45, 46, 47, 48, 49, 50, 51, 52, 53, 54, 56, 59, 60, 61, 62, 63, 64, 65, 87, 90, 114, 137, 161, 162, 163, 164, 169, 178, 200, 201, 202, 203, 204, 205, 206, 207, 208, 215, 216, 217, 219, 230, 231, 232, 233, 234, 235, 236, 237, 238, 239, 240, 241, 288, 289, 291, 292, 293, 294, 295, 296, 297, 298, 299, 300, 301, 302, 303, 304, 305, 306, 307…	(30, 116, 146)	30	2
925	926	B8H173|MUTL_CAUVN DNA mismatch repair protein MutL OS=Caulobacter vibrioides (strain NA1000 / CB15N)	([0.509769, 0.553315, 0.56648, 0.436924, 0.422041, 0.408655, 0.433034, 0.476583, 0.418646, 0.374039, 0.41194, 0.436924, 0.436924, 0.5017, 0.509769, 0.490133, 0.483068, 0.447574, 0.4292, 0.328603, 0.25406, 0.328603, 0.328603, 0.308712, 0.308712, 0.346032, 0.346032, 0.346032, 0.298791, 0.374039, 0.433034, 0.321458, 0.342579, 0.243554, 0.291804, 0.26085, 0.298791, 0.384043, 0.387226, 0.374039, 0.374…	[0, 1, 2, 13, 14, 67, 73, 74, 75, 138, 139, 140, 202, 203, 204, 205, 206, 207, 208, 214, 309, 310, 347, 348, 349, 352, 356, 358, 359, 360, 361, 362, 363, 364, 365, 366, 367, 368, 371, 372, 373, 374, 375, 376, 377, 378, 379, 380, 381, 382, 383, 384, 385, 386, 387, 388, 389, 390, 391, 392, 393, 394, 395, 396, 397, 398, 399, 400, 401, 426, 427, 428, 429, 431, 432, 433, 434, 435, 436, 437, 438, 439, …	(30, 38, 68)	30	2
2315	2316	A0A0H3C913|A0A0H3C913_CAUVN ABC transporter ATP-binding protein OS=Caulobacter vibrioides (strain NA1000 / CB15N)	([0.122885, 0.059222, 0.088832, 0.116183, 0.142424, 0.083462, 0.049374, 0.071867, 0.088832, 0.092881, 0.118441, 0.096677, 0.15008, 0.086953, 0.173081, 0.194234, 0.18812, 0.236433, 0.225814, 0.26085, 0.25406, 0.196879, 0.209395, 0.209395, 0.209395, 0.225814, 0.328603, 0.366687, 0.356642, 0.356642, 0.384043, 0.384043, 0.370445, 0.268042, 0.346032, 0.229226, 0.127496, 0.078022, 0.094817, 0.106997, 0…	[61, 62, 63, 64, 65, 66, 68, 95, 96, 97, 240, 241, 242, 243, 272, 273, 274, 276, 277, 280, 281, 291, 292, 293, 295, 296, 297, 298, 299, 300, 302, 303, 304, 305, 306, 307, 308, 309, 310, 381, 388, 391, 393, 394, 395, 396, 397, 398, 399, 400, 524, 525, 526, 527, 528, 529, 530, 531, 532, 533, 534, 535, 536, 537, 538, 539, 540, 541, 542, 543, 544, 545, 546, 547, 548, 549, 550, 551, 555, 556, 557, 561…	(30, 98, 128)	30	2
3172	3173	A0A0H3CC26|A0A0H3CC26_CAUVN Cytochrome c2 OS=Caulobacter vibrioides (strain NA1000 / CB15N)	([0.125101, 0.161087, 0.118441, 0.074921, 0.049374, 0.071867, 0.090864, 0.064632, 0.054297, 0.038858, 0.025762, 0.032017, 0.020522, 0.019109, 0.036378, 0.028107, 0.054297, 0.050641, 0.030003, 0.036378, 0.022667, 0.022667, 0.022306, 0.03976, 0.076542, 0.085092, 0.094817, 0.092881, 0.122885, 0.167087, 0.15284, 0.271506, 0.18812, 0.236433, 0.173081, 0.164327, 0.21291, 0.236433, 0.236433, 0.291804, 0…	[177, 178, 179, 180, 181, 182, 183, 184, 185, 186, 187, 188, 189, 190, 191, 192, 193, 194, 195, 196, 197, 198, 199, 200, 201, 202, 203, 204, 205, 206, 207, 224, 227]	(30, 0, 30)	30	2
3508	3509	A0A0H3CDH7|A0A0H3CDH7_CAUVN Methyl-accepting chemotaxis protein OS=Caulobacter vibrioides (strain NA1000 / CB15N)	([0.044297, 0.071867, 0.10481, 0.041405, 0.054297, 0.069024, 0.092881, 0.048328, 0.025316, 0.015344, 0.015078, 0.011518, 0.009015, 0.009096, 0.006039, 0.006421, 0.004414, 0.004646, 0.004513, 0.003366, 0.002705, 0.002606, 0.00225, 0.00225, 0.002336, 0.002035, 0.00152, 0.001533, 0.001872, 0.003177, 0.003177, 0.002555, 0.003607, 0.003014, 0.003821, 0.003701, 0.004483, 0.005683, 0.00389, 0.00407, 0.0…	[187, 188, 189, 190, 191, 192, 193, 194, 195, 196, 197, 198, 199, 200, 201, 202, 203, 204, 205, 206, 207, 208, 209, 210, 211, 212, 213, 214, 215, 216, 217, 219, 220, 221, 224, 291, 292, 298, 299, 303, 304, 305, 306, 307, 308, 314, 315, 316, 317, 318, 321, 328, 329, 330, 331, 332, 333, 334, 335, 336, 344, 345, 346, 351, 352, 353, 487, 488, 491, 492, 493, 494, 495, 496, 497, 498, 499, 500, 501, 502…	(30, 0, 30)	30	2
3532	3533	A0A0H3CDN2|A0A0H3CDN2_CAUVN M23 family peptidoglycan-specific endopeptidase LdpF OS=Caulobacter vibrioides (strain NA1000 / CB15N)	([0.021816, 0.025316, 0.017447, 0.012491, 0.010131, 0.011518, 0.010221, 0.017138, 0.024393, 0.026338, 0.023087, 0.018106, 0.018415, 0.011106, 0.011903, 0.011903, 0.016257, 0.024393, 0.035586, 0.036378, 0.036378, 0.056825, 0.054297, 0.090864, 0.147574, 0.191378, 0.216401, 0.295083, 0.25406, 0.25406, 0.18812, 0.225814, 0.268042, 0.275179, 0.394753, 0.377384, 0.377384, 0.418646, 0.31487, 0.356642, 0…	[115, 118, 119, 197, 211, 212, 214, 220, 221, 222, 223, 224, 227, 228, 238, 239, 240, 246, 247, 248, 249, 250, 251, 252, 253, 254, 255, 256, 257, 258, 259, 309, 310, 311, 312, 313, 314, 315, 316, 317, 318, 320, 321, 322, 323, 324, 325, 326, 327, 328, 329, 330, 331, 332, 333, 334, 335, 336, 337, 338, 339, 340, 341, 342, 343, 344, 345, 346, 347, 348, 349, 350]	(30, 41, 71)	30	2
3801	3802	A0A0H3IZK9|A0A0H3IZK9_CAUVN Transposase OS=Caulobacter vibrioides (strain NA1000 / CB15N)	([0.346032, 0.377384, 0.418646, 0.377384, 0.408655, 0.324872, 0.346032, 0.349426, 0.401658, 0.324872, 0.374039, 0.321458, 0.298791, 0.301917, 0.216401, 0.247041, 0.257454, 0.25406, 0.278302, 0.271506, 0.356642, 0.384043, 0.370445, 0.359901, 0.408655, 0.387226, 0.486429, 0.497853, 0.422041, 0.401658, 0.5017, 0.472492, 0.490133, 0.490133, 0.444081, 0.545602, 0.51388, 0.51388, 0.461924, 0.458154, 0.…	[30, 35, 36, 37, 90, 93, 94, 95, 96, 97, 98, 99, 100, 101, 102, 103, 104, 105, 106, 107, 108, 109, 110, 111, 112, 113, 114, 115, 116, 117, 118, 119, 120, 121, 122, 123]	(30, 5, 35)	30	2
373	374	A0A0H3C509|A0A0H3C509_CAUVN histidine kinase OS=Caulobacter vibrioides (strain NA1000 / CB15N)	([0.868118, 0.882776, 0.891961, 0.885302, 0.915074, 0.905695, 0.899122, 0.891961, 0.767246, 0.808535, 0.694846, 0.779859, 0.856457, 0.84206, 0.712013, 0.707965, 0.675549, 0.622677, 0.525368, 0.42561, 0.328603, 0.222385, 0.222385, 0.18812, 0.134866, 0.074921, 0.050641, 0.056825, 0.028695, 0.060549, 0.050641, 0.056825, 0.028695, 0.017138, 0.011342, 0.0198, 0.023534, 0.023534, 0.015694, 0.020165, 0.…	[0, 1, 2, 3, 4, 5, 6, 7, 8, 9, 10, 11, 12, 13, 14, 15, 16, 17, 18, 214, 318, 361, 386, 387, 388, 389, 391, 392, 398, 399, 400, 401, 412, 413, 414, 415, 416, 417, 418, 419, 422, 423, 424, 425, 426, 427, 432, 448, 449, 457, 458, 459, 460, 461, 463, 464, 465, 471, 472, 473, 474, 475, 476, 477, 478, 479, 480, 481, 482, 483, 484, 485, 486, 487, 488, 489, 490, 491, 492, 493, 494, 495, 496, 497, 498, 49…	(29, 57, 86)	29	2
1011	1012	A0A0H3C2S9|A0A0H3C2S9_CAUVN TolB protein OS=Caulobacter vibrioides (strain NA1000 / CB15N)	([0.161087, 0.109221, 0.073402, 0.0704, 0.096677, 0.125101, 0.155435, 0.158265, 0.125101, 0.127496, 0.155435, 0.206376, 0.170161, 0.111485, 0.092881, 0.158265, 0.158265, 0.161087, 0.264545, 0.264545, 0.291804, 0.339168, 0.447574, 0.56648, 0.585406, 0.549308, 0.553315, 0.521092, 0.545602, 0.604312, 0.661982, 0.648219, 0.671169, 0.733139, 0.81615, 0.754692, 0.745909, 0.666105, 0.720929, 0.63748, 0.…	[23, 24, 25, 26, 27, 28, 29, 30, 31, 32, 33, 34, 35, 36, 37, 38, 39, 40, 41, 42, 43, 44, 45, 46, 47, 48, 49, 50, 51, 52, 56, 58, 59, 99, 100, 101, 103, 104, 105, 106, 107, 108, 115, 116, 117, 118, 119, 120, 121, 132, 133, 145, 146, 149, 150, 151, 152, 195, 199, 207, 258, 259, 260, 261, 262, 263, 264, 265, 266, 271, 272, 273, 274, 275, 276, 289, 382, 462, 465, 466, 467, 468, 469, 474, 479, 484, 49…	(29, 0, 29)	29	2
1358	1359	A0A0H3C5K9|A0A0H3C5K9_CAUVN Phosphatidylglycerol glycosyltransferase OS=Caulobacter vibrioides (strain NA1000 / CB15N)	([0.346032, 0.401658, 0.436924, 0.480142, 0.465241, 0.490133, 0.549308, 0.608892, 0.626927, 0.680603, 0.685117, 0.76285, 0.73685, 0.779859, 0.846163, 0.856457, 0.859585, 0.852992, 0.879233, 0.859585, 0.812494, 0.905695, 0.899122, 0.899122, 0.871313, 0.889439, 0.859585, 0.707965, 0.685117, 0.694846, 0.661982, 0.622677, 0.59508, 0.622677, 0.570702, 0.58069, 0.468512, 0.42561, 0.352862, 0.281712, 0.…	[6, 7, 8, 9, 10, 11, 12, 13, 14, 15, 16, 17, 18, 19, 20, 21, 22, 23, 24, 25, 26, 27, 28, 29, 30, 31, 32, 33, 34, 35, 66, 68, 69, 70, 78, 79, 80, 423, 424, 426, 427, 428, 429, 430, 431, 432, 433]	(29, 0, 29)	29	2
1393	1394	A0A0H3C5R7|A0A0H3C5R7_CAUVN Uncharacterized protein OS=Caulobacter vibrioides (strain NA1000 / CB15N)	([0.086953, 0.064632, 0.076542, 0.111485, 0.15008, 0.158265, 0.129801, 0.139895, 0.173081, 0.203355, 0.25031, 0.291804, 0.232838, 0.219301, 0.229226, 0.15008, 0.144935, 0.236433, 0.257454, 0.318242, 0.374039, 0.40511, 0.490133, 0.538167, 0.534167, 0.549308, 0.570702, 0.661982, 0.690604, 0.707965, 0.707965, 0.690604, 0.724957, 0.671169, 0.707965, 0.791621, 0.894241, 0.908098, 0.903857, 0.823549, 0…	[23, 24, 25, 26, 27, 28, 29, 30, 31, 32, 33, 34, 35, 36, 37, 38, 39, 40, 41, 42, 43, 44, 45, 46, 47, 48, 49, 50, 51, 60, 103, 104, 105, 106, 107, 108, 109, 110, 111, 112, 113, 114, 115, 116, 117, 118, 119, 120, 121, 122, 123, 124, 125, 126, 127, 128, 129, 130, 131, 132, 135, 136, 137, 138]	(29, 30, 59)	29	2
1500	1501	A0A0H3C644|A0A0H3C644_CAUVN Uncharacterized protein OS=Caulobacter vibrioides (strain NA1000 / CB15N)	([0.63748, 0.671169, 0.720929, 0.73685, 0.767246, 0.741537, 0.754692, 0.812494, 0.791621, 0.808535, 0.83125, 0.771762, 0.812494, 0.874069, 0.798249, 0.798249, 0.819762, 0.876521, 0.859585, 0.827927, 0.76285, 0.775545, 0.775545, 0.73685, 0.648219, 0.632174, 0.666105, 0.63748, 0.505461, 0.509769, 0.476583, 0.440853, 0.51388, 0.436924, 0.359901, 0.41194, 0.380708, 0.342579, 0.301917, 0.291804], '')	[0, 1, 2, 3, 4, 5, 6, 7, 8, 9, 10, 11, 12, 13, 14, 15, 16, 17, 18, 19, 20, 21, 22, 23, 24, 25, 26, 27, 28, 29, 32]	(29, 0, 29)	29	2
1804	1805	A0A0H3C773|A0A0H3C773_CAUVN Acetyltransferase OS=Caulobacter vibrioides (strain NA1000 / CB15N)	([0.394753, 0.4292, 0.483068, 0.509769, 0.59014, 0.63748, 0.680603, 0.741537, 0.750527, 0.795062, 0.801317, 0.852992, 0.865454, 0.868118, 0.874069, 0.926919, 0.899122, 0.834292, 0.823549, 0.879233, 0.879233, 0.876521, 0.882776, 0.791621, 0.808535, 0.690604, 0.680603, 0.622677, 0.541878, 0.553315, 0.553315, 0.517562, 0.517562, 0.394753, 0.42561, 0.387226, 0.398279, 0.398279, 0.408655, 0.324872, 0.…	[3, 4, 5, 6, 7, 8, 9, 10, 11, 12, 13, 14, 15, 16, 17, 18, 19, 20, 21, 22, 23, 24, 25, 26, 27, 28, 29, 30, 31, 32, 162, 163, 165, 217, 218, 219, 227, 228]	(29, 0, 29)	29	2
2019	2020	A0A0H3C7Z4|A0A0H3C7Z4_CAUVN RNA polymerase sigma factor OS=Caulobacter vibrioides (strain NA1000 / CB15N)	([0.03976, 0.067594, 0.058088, 0.051831, 0.038858, 0.046336, 0.028695, 0.040537, 0.058088, 0.074921, 0.094817, 0.111485, 0.144935, 0.200174, 0.173081, 0.219301, 0.284882, 0.36309, 0.377384, 0.370445, 0.308712, 0.25406, 0.26085, 0.324872, 0.370445, 0.374039, 0.370445, 0.476583, 0.476583, 0.472492, 0.465241, 0.394753, 0.394753, 0.444081, 0.40511, 0.433034, 0.450668, 0.377384, 0.342579, 0.440853, 0.…	[41, 42, 43, 45, 46, 47, 48, 49, 50, 51, 52, 53, 54, 55, 56, 57, 58, 59, 60, 61, 62, 63, 64, 65, 66, 67, 68, 69, 70, 71, 72, 73, 74, 91, 92, 93, 94, 95, 96, 97, 98, 99, 100, 101, 102, 103, 104, 105, 106, 107, 108, 109, 110, 111, 112, 113, 114, 115, 116, 117, 118, 169, 170, 180, 196, 197, 206]	(29, 3, 32)	29	2
2450	2451	A0A0H3C9J7|A0A0H3C9J7_CAUVN Secreted pectate lyase-family protein OS=Caulobacter vibrioides (strain NA1000 / CB15N)	([0.284882, 0.219301, 0.203355, 0.25031, 0.278302, 0.264545, 0.25031, 0.239899, 0.147574, 0.142424, 0.120615, 0.134866, 0.118441, 0.15284, 0.096677, 0.085092, 0.155435, 0.098513, 0.098513, 0.078022, 0.036378, 0.049374, 0.058088, 0.085092, 0.085092, 0.088832, 0.116183, 0.116183, 0.116183, 0.139895, 0.18812, 0.25031, 0.229226, 0.229226, 0.264545, 0.311707, 0.308712, 0.284882, 0.25406, 0.194234, 0.1…	[217, 218, 283, 284, 285, 302, 355, 378, 379, 380, 419, 420, 421, 422, 423, 424, 425, 430, 450, 451, 452, 453, 454, 455, 464, 483, 485, 486, 487, 488, 489, 490, 491, 492, 493, 494, 495, 496, 497, 498, 499, 500, 501, 502, 503, 504, 505, 506, 507, 508, 509, 510, 511, 512, 513, 514, 516, 517]	(29, 26, 55)	29	2
2734	2735	A0A0H3CAJ9|A0A0H3CAJ9_CAUVN Methyl-accepting chemotaxis protein OS=Caulobacter vibrioides (strain NA1000 / CB15N)	([0.408655, 0.387226, 0.243554, 0.21291, 0.247041, 0.147574, 0.18812, 0.232838, 0.26085, 0.284882, 0.30533, 0.311707, 0.318242, 0.257454, 0.239899, 0.236433, 0.158265, 0.239899, 0.264545, 0.179055, 0.116183, 0.15284, 0.15008, 0.26085, 0.219301, 0.222385, 0.298791, 0.26085, 0.167087, 0.167087, 0.179055, 0.102787, 0.0704, 0.067594, 0.125101, 0.085092, 0.102787, 0.102787, 0.050641, 0.050641, 0.08171…	[172, 173, 174, 175, 176, 177, 178, 179, 181, 182, 183, 216, 249, 250, 251, 252, 253, 254, 255, 256, 257, 258, 259, 260, 261, 262, 263, 264, 265, 266, 267, 268, 269, 270, 277, 279, 283, 284, 287, 288, 289, 290, 291, 292, 293, 294, 295, 296, 297, 298, 299, 301, 302, 303, 305, 306, 307, 312, 313, 314, 448, 449, 450, 451, 452, 453, 454, 455, 456, 457, 458, 459, 460, 461, 464, 465, 466, 467, 468, 478…	(29, 79, 108)	29	2
2824	2825	A0A0H3CAV5|A0A0H3CAV5_CAUVN histidine kinase OS=Caulobacter vibrioides (strain NA1000 / CB15N)	([0.022306, 0.016021, 0.022667, 0.032017, 0.019109, 0.015344, 0.010926, 0.008723, 0.009096, 0.011342, 0.009096, 0.007031, 0.007259, 0.007259, 0.007315, 0.005734, 0.006194, 0.004689, 0.003555, 0.003276, 0.003298, 0.003555, 0.00316, 0.002349, 0.002435, 0.002976, 0.003821, 0.00359, 0.004835, 0.005623, 0.005011, 0.006245, 0.006701, 0.006533, 0.009096, 0.008525, 0.011903, 0.018415, 0.032017, 0.034068,…	[129, 130, 132, 142, 146, 219, 220, 223, 224, 226, 227, 270, 281, 282, 283, 284, 285, 286, 287, 288, 289, 292, 293, 294, 295, 296, 297, 298, 299, 300, 301, 302, 303, 304, 305, 306, 307, 308, 309, 310, 311, 312, 313, 314, 315, 316, 317, 318, 319, 320, 321, 364, 365, 391, 392, 393, 394, 395, 396, 397, 398, 399, 400, 401, 402, 403, 404, 405, 406, 407, 408, 409, 410, 411, 412, 413, 414, 415, 416, 417…	(29, 21, 50)	29	2
3069	3070	A0A0H3CBQ7|A0A0H3CBQ7_CAUVN TonB-dependent receptor OS=Caulobacter vibrioides (strain NA1000 / CB15N)	([0.509769, 0.534167, 0.56648, 0.613573, 0.632174, 0.486429, 0.51388, 0.538167, 0.562014, 0.483068, 0.494003, 0.433034, 0.433034, 0.398279, 0.4292, 0.390993, 0.308712, 0.356642, 0.281712, 0.308712, 0.281712, 0.206376, 0.15284, 0.10481, 0.096677, 0.079919, 0.170161, 0.142424, 0.120615, 0.098513, 0.155435, 0.164327, 0.209395, 0.206376, 0.232838, 0.25031, 0.291804, 0.374039, 0.408655, 0.422041, 0.43…	[0, 1, 2, 3, 4, 6, 7, 8, 46, 72, 276, 277, 278, 279, 280, 281, 282, 283, 284, 285, 286, 287, 289, 290, 291, 292, 293, 294, 295, 296, 297, 309, 323, 324, 325, 326, 327, 328, 329, 330, 331, 332, 333, 334, 335, 336, 337, 338, 339, 340, 341, 342, 343, 344, 345, 346, 347, 359, 365, 366, 367, 368, 369, 370, 371, 372, 373, 374, 375, 376, 377, 378, 379, 380, 381, 382, 383, 384, 385, 386, 387, 388, 389, 3…	(29, 58, 87)	29	2
3200	3201	A0A0H3CC63|A0A0H3CC63_CAUVN Cytochrome c family protein OS=Caulobacter vibrioides (strain NA1000 / CB15N)	([0.553315, 0.461924, 0.447574, 0.384043, 0.318242, 0.264545, 0.26085, 0.291804, 0.318242, 0.271506, 0.225814, 0.232838, 0.179055, 0.21291, 0.191378, 0.158265, 0.129801, 0.179055, 0.147574, 0.139895, 0.170161, 0.191378, 0.219301, 0.18812, 0.257454, 0.321458, 0.40511, 0.433034, 0.36309, 0.332115, 0.422041, 0.5017, 0.545602, 0.483068, 0.483068, 0.480142, 0.418646, 0.458154, 0.458154, 0.42561, 0.408…	[0, 31, 32, 50, 78, 79, 80, 81, 82, 83, 84, 85, 86, 87, 88, 89, 90, 91, 92, 93, 94, 95, 96, 97, 98, 99, 100, 101, 102, 103, 104, 105, 106, 107, 116]	(29, 4, 33)	29	2
3644	3645	A0A0H3CEH8|A0A0H3CEH8_CAUVN YcfA superfamily protein OS=Caulobacter vibrioides (strain NA1000 / CB15N)	([0.394753, 0.394753, 0.4292, 0.465241, 0.339168, 0.298791, 0.328603, 0.295083, 0.301917, 0.324872, 0.346032, 0.370445, 0.356642, 0.366687, 0.346032, 0.356642, 0.31487, 0.390993, 0.418646, 0.465241, 0.549308, 0.553315, 0.58069, 0.585406, 0.575842, 0.648219, 0.724957, 0.648219, 0.759478, 0.795062, 0.83125, 0.834292, 0.827927, 0.83125, 0.73685, 0.795062, 0.694846, 0.812494, 0.81615, 0.720929, 0.680…	[20, 21, 22, 23, 24, 25, 26, 27, 28, 29, 30, 31, 32, 33, 34, 35, 36, 37, 38, 39, 40, 41, 42, 43, 44, 45, 46, 47, 48, 49]	(29, 0, 29)	29	2
44	45	A0A0H3C4G3|A0A0H3C4G3_CAUVN Methylated-DNA--protein-cysteine methyltransferase OS=Caulobacter vibrioides (strain NA1000 / CB15N)	([0.206376, 0.26085, 0.311707, 0.352862, 0.422041, 0.370445, 0.268042, 0.328603, 0.384043, 0.328603, 0.268042, 0.298791, 0.328603, 0.321458, 0.324872, 0.42561, 0.447574, 0.444081, 0.444081, 0.517562, 0.642678, 0.720929, 0.733139, 0.728858, 0.720929, 0.699094, 0.642678, 0.775545, 0.703578, 0.675549, 0.767246, 0.856457, 0.827927, 0.798249, 0.699094, 0.699094, 0.671169, 0.632174, 0.626927, 0.626927,…	[19, 20, 21, 22, 23, 24, 25, 26, 27, 28, 29, 30, 31, 32, 33, 34, 35, 36, 37, 38, 39, 40, 41, 42, 43, 44, 45, 46, 47, 54, 55, 56, 57]	(28, 0, 28)	28	2
279	280	B8H292|PDXH_CAUVN Pyridoxine/pyridoxamine 5'-phosphate oxidase OS=Caulobacter vibrioides (strain NA1000 / CB15N)	([0.557691, 0.661982, 0.671169, 0.724957, 0.759478, 0.788093, 0.653063, 0.570702, 0.58069, 0.622677, 0.562014, 0.59508, 0.622677, 0.618285, 0.604312, 0.604312, 0.63748, 0.76285, 0.771762, 0.648219, 0.680603, 0.707965, 0.690604, 0.707965, 0.724957, 0.56648, 0.525368, 0.553315, 0.505461, 0.490133, 0.486429, 0.444081, 0.377384, 0.377384, 0.414856, 0.387226, 0.36309, 0.324872, 0.288399, 0.370445, 0.4…	[0, 1, 2, 3, 4, 5, 6, 7, 8, 9, 10, 11, 12, 13, 14, 15, 16, 17, 18, 19, 20, 21, 22, 23, 24, 25, 26, 27, 28, 46, 47, 48, 49, 50, 51, 52, 53, 54, 55, 56, 57, 58, 59, 60, 61, 62, 63, 93, 95, 96, 97, 144, 145, 146, 147, 148, 150, 151, 153, 155, 156, 157, 158, 159]	(28, 0, 28)	28	2
355	356	A0A0H3C4I7|A0A0H3C4I7_CAUVN Lysine 2,3-aminomutase OS=Caulobacter vibrioides (strain NA1000 / CB15N)	([0.622677, 0.648219, 0.509769, 0.549308, 0.604312, 0.575842, 0.59917, 0.509769, 0.458154, 0.505461, 0.521092, 0.58069, 0.570702, 0.454136, 0.545602, 0.494003, 0.408655, 0.5017, 0.480142, 0.398279, 0.401658, 0.380708, 0.374039, 0.359901, 0.328603, 0.25031, 0.25031, 0.167087, 0.243554, 0.328603, 0.275179, 0.243554, 0.196879, 0.216401, 0.21291, 0.125101, 0.155435, 0.243554, 0.243554, 0.264545, 0.33…	[0, 1, 2, 3, 4, 5, 6, 7, 9, 10, 11, 12, 14, 17, 46, 47, 48, 52, 53, 54, 55, 56, 57, 58, 59, 60, 61, 62, 63, 64, 65, 66, 67, 68, 69, 70, 71, 72, 73, 74, 75, 76, 77, 78, 79, 80, 279, 280, 313, 322, 323, 324, 325, 326, 327, 328, 329, 331, 332, 333, 334, 335, 336, 337, 338, 339, 340, 341, 342, 343, 344]	(28, 17, 45)	28	2
415	416	A0A0H3C5V3|A0A0H3C5V3_CAUVN Peptide chain release factor 1 OS=Caulobacter vibrioides (strain NA1000 / CB15N)	([0.40511, 0.311707, 0.374039, 0.387226, 0.275179, 0.295083, 0.346032, 0.298791, 0.342579, 0.339168, 0.349426, 0.349426, 0.36309, 0.41194, 0.349426, 0.349426, 0.384043, 0.398279, 0.444081, 0.447574, 0.346032, 0.342579, 0.408655, 0.318242, 0.332115, 0.42561, 0.454136, 0.447574, 0.486429, 0.486429, 0.4292, 0.433034, 0.497853, 0.4292, 0.42561, 0.468512, 0.4292, 0.349426, 0.366687, 0.380708, 0.288399…	[65, 66, 73, 75, 106, 107, 108, 109, 110, 183, 184, 185, 186, 187, 188, 189, 190, 193, 195, 196, 220, 222, 223, 224, 225, 226, 227, 228, 229, 230, 231, 232, 233, 234, 235, 236, 237, 248, 249, 250, 251, 252, 253, 254, 255, 256, 257, 258, 259, 260, 261, 262, 263, 264, 265, 266, 267, 268, 278, 279, 280, 281, 282, 283, 284, 285, 286, 287, 288, 289, 290, 291, 292, 293, 294, 295, 296, 297, 298, 299, 30…	(28, 58, 86)	28	2
468	469	A0A0H3C6X7|A0A0H3C6X7_CAUVN Flagellar basal body rod protein FlgB OS=Caulobacter vibrioides (strain NA1000 / CB15N)	([0.394753, 0.318242, 0.352862, 0.384043, 0.418646, 0.359901, 0.387226, 0.30533, 0.264545, 0.291804, 0.335645, 0.384043, 0.401658, 0.370445, 0.298791, 0.236433, 0.284882, 0.271506, 0.342579, 0.380708, 0.349426, 0.398279, 0.461924, 0.476583, 0.480142, 0.505461, 0.58069, 0.468512, 0.58069, 0.712013, 0.707965, 0.694846, 0.59014, 0.562014, 0.608892, 0.557691, 0.626927, 0.534167, 0.534167, 0.490133, 0…	[25, 26, 28, 29, 30, 31, 32, 33, 34, 35, 36, 37, 38, 40, 41, 48, 58, 59, 60, 62, 63, 70, 71, 72, 73, 74, 75, 76, 77, 78, 79, 80, 81, 82, 83, 84, 85, 86, 87, 88, 89, 90, 91, 92, 93, 94, 95, 96, 97, 98, 101, 102, 103, 104, 105, 106, 107, 108, 109, 110, 141, 142, 143, 145, 146]	(28, 21, 49)	28	2
569	570	A0A0H3C8U6|A0A0H3C8U6_CAUVN Pyruvate dehydrogenase E1 component subunit alpha OS=Caulobacter vibrioides (strain NA1000 / CB15N)	([0.59917, 0.613573, 0.622677, 0.575842, 0.661982, 0.703578, 0.720929, 0.724957, 0.63748, 0.661982, 0.626927, 0.557691, 0.525368, 0.517562, 0.509769, 0.517562, 0.545602, 0.497853, 0.394753, 0.42561, 0.324872, 0.206376, 0.225814, 0.236433, 0.222385, 0.127496, 0.071867, 0.041405, 0.044297, 0.0704, 0.034068, 0.047319, 0.098513, 0.147574, 0.122885, 0.120615, 0.125101, 0.067594, 0.058088, 0.092881, 0.…	[0, 1, 2, 3, 4, 5, 6, 7, 8, 9, 10, 11, 12, 13, 14, 15, 16, 104, 105, 106, 107, 108, 238, 239, 240, 241, 243, 244, 246, 265, 267, 268, 269, 270, 271, 272, 273, 274, 275, 276, 277, 278, 279, 280, 281, 282, 283, 284, 285, 286, 287, 288, 289, 290, 291, 292, 293, 294, 295, 297, 317, 318, 319, 320, 321, 322, 323, 324, 325, 326, 327, 328, 329, 330, 331, 332, 333, 334, 335, 336, 337]	(28, 30, 58)	28	2
688	689	A0A0H3CBE0|A0A0H3CBE0_CAUVN Iron-sulfur cluster carrier protein OS=Caulobacter vibrioides (strain NA1000 / CB15N)	([0.468512, 0.366687, 0.436924, 0.468512, 0.36309, 0.356642, 0.40511, 0.468512, 0.454136, 0.476583, 0.490133, 0.538167, 0.529623, 0.480142, 0.40511, 0.486429, 0.436924, 0.414856, 0.374039, 0.308712, 0.346032, 0.374039, 0.370445, 0.288399, 0.222385, 0.31487, 0.356642, 0.335645, 0.308712, 0.308712, 0.30533, 0.206376, 0.170161, 0.11371, 0.185198, 0.182256, 0.21291, 0.209395, 0.21291, 0.219301, 0.216…	[11, 12, 88, 89, 90, 91, 92, 93, 94, 95, 96, 97, 98, 99, 100, 101, 102, 103, 104, 105, 106, 107, 108, 109, 110, 111, 112, 113, 114, 115, 116, 165, 166, 167, 168, 170]	(28, 2, 30)	28	2
1213	1214	A0A0H3C4U2|A0A0H3C4U2_CAUVN Uncharacterized protein OS=Caulobacter vibrioides (strain NA1000 / CB15N)	([0.291804, 0.191378, 0.147574, 0.100716, 0.064632, 0.086953, 0.071867, 0.05306, 0.045352, 0.049374, 0.064632, 0.067594, 0.055536, 0.037156, 0.076542, 0.100716, 0.086953, 0.086953, 0.120615, 0.129801, 0.129801, 0.155435, 0.196879, 0.257454, 0.342579, 0.458154, 0.458154, 0.4292, 0.509769, 0.494003, 0.525368, 0.525368, 0.570702, 0.608892, 0.694846, 0.690604, 0.570702, 0.613573, 0.497853, 0.538167, …	[28, 30, 31, 32, 33, 34, 35, 36, 37, 39, 110, 111, 112, 113, 114, 115, 116, 117, 118, 119, 120, 121, 122, 123, 124, 125, 126, 127, 128, 129, 130, 131, 132, 133, 134, 135, 136, 137, 138, 140, 173, 174, 175, 176, 177, 178, 179, 180, 181, 182, 183, 184, 185, 186, 187, 188, 189, 190, 191, 192, 193, 194, 200, 201]	(28, 10, 38)	28	2
1218	1219	A0A0H3C4V7|A0A0H3C4V7_CAUVN Helix-turn-helix DNA-binding protein RodZ OS=Caulobacter vibrioides (strain NA1000 / CB15N)	([0.394753, 0.436924, 0.339168, 0.278302, 0.275179, 0.321458, 0.311707, 0.352862, 0.384043, 0.418646, 0.458154, 0.465241, 0.465241, 0.461924, 0.422041, 0.352862, 0.352862, 0.359901, 0.465241, 0.476583, 0.401658, 0.5017, 0.509769, 0.608892, 0.653063, 0.703578, 0.56648, 0.604312, 0.490133, 0.450668, 0.352862, 0.324872, 0.324872, 0.25406, 0.335645, 0.380708, 0.332115, 0.321458, 0.30533, 0.182256, 0.…	[21, 22, 23, 24, 25, 26, 27, 104, 106, 108, 110, 112, 113, 114, 115, 116, 117, 118, 119, 120, 155, 156, 157, 158, 159, 160, 161, 162, 163, 164, 165, 166, 167, 168, 169, 170, 171, 172, 173, 174, 178, 180, 182, 183, 184, 185, 186, 187, 188, 189, 190, 191, 192, 193, 194, 195, 196, 197, 198, 199, 200, 201, 202, 203, 204, 205, 206, 207, 208, 209, 210, 212, 232, 246]	(28, 42, 70)	28	2
1292	1293	A0A0H3C5A4|A0A0H3C5A4_CAUVN LacI-family transcriptional regulator OS=Caulobacter vibrioides (strain NA1000 / CB15N)	([0.509769, 0.541878, 0.465241, 0.490133, 0.56648, 0.59014, 0.618285, 0.549308, 0.56648, 0.585406, 0.529623, 0.480142, 0.483068, 0.486429, 0.59014, 0.59014, 0.58069, 0.570702, 0.604312, 0.557691, 0.549308, 0.59014, 0.59014, 0.680603, 0.680603, 0.557691, 0.557691, 0.557691, 0.59917, 0.557691, 0.570702, 0.657645, 0.657645, 0.642678, 0.521092, 0.521092, 0.541878, 0.541878, 0.58069, 0.509769, 0.50976…	[0, 1, 4, 5, 6, 7, 8, 9, 10, 14, 15, 16, 17, 18, 19, 20, 21, 22, 23, 24, 25, 26, 27, 28, 29, 30, 31, 32, 33, 34, 35, 36, 37, 38, 39, 40, 41, 42, 49, 50, 60, 61, 63, 64, 65, 66, 67, 68, 96, 154, 155, 156, 157, 158, 159, 160, 184, 185, 186, 187, 188, 257, 258, 310, 316, 321, 325, 332, 333, 334, 335, 336, 337, 338, 339, 340, 341, 342, 343, 344, 345, 346]	(28, 9, 37)	28	2
1328	1329	A0A0H3C5F8|A0A0H3C5F8_CAUVN Glucosamine-6-phosphate deaminase OS=Caulobacter vibrioides (strain NA1000 / CB15N)	([0.642678, 0.728858, 0.685117, 0.754692, 0.775545, 0.784345, 0.741537, 0.745909, 0.791621, 0.827927, 0.827927, 0.784345, 0.724957, 0.791621, 0.750527, 0.808535, 0.882776, 0.88723, 0.856457, 0.724957, 0.712013, 0.728858, 0.653063, 0.690604, 0.675549, 0.622677, 0.58069, 0.632174, 0.557691, 0.490133, 0.4292, 0.374039, 0.458154, 0.41194, 0.390993, 0.387226, 0.401658, 0.36309, 0.380708, 0.41194, 0.42…	[0, 1, 2, 3, 4, 5, 6, 7, 8, 9, 10, 11, 12, 13, 14, 15, 16, 17, 18, 19, 20, 21, 22, 23, 24, 25, 26, 27, 28, 52, 54, 64, 65, 66, 68, 317, 350, 351, 352, 353, 354, 355, 356, 357, 358, 359, 360, 361, 362]	(28, 0, 28)	28	2
1444	1445	A0A0H3C5Y0|A0A0H3C5Y0_CAUVN Membrane alanine aminopeptidase OS=Caulobacter vibrioides (strain NA1000 / CB15N)	([0.200174, 0.158265, 0.161087, 0.203355, 0.170161, 0.120615, 0.127496, 0.132295, 0.137348, 0.106997, 0.127496, 0.116183, 0.106997, 0.116183, 0.100716, 0.10481, 0.092881, 0.098513, 0.137348, 0.090864, 0.139895, 0.170161, 0.219301, 0.239899, 0.209395, 0.298791, 0.275179, 0.308712, 0.346032, 0.36309, 0.339168, 0.339168, 0.40511, 0.328603, 0.394753, 0.422041, 0.433034, 0.468512, 0.359901, 0.414856, …	[41, 42, 43, 47, 48, 49, 51, 52, 53, 54, 55, 59, 87, 88, 89, 90, 91, 92, 118, 119, 120, 427, 612, 613, 614, 615, 616, 617, 618, 619, 620, 621, 622, 623, 624, 625, 626, 627, 628, 629, 630, 631, 632, 633, 634, 635, 636, 640, 641, 642, 664, 667, 668, 669, 670, 671, 672, 673, 716, 717, 718, 743, 744, 745, 746, 757, 769, 773, 774, 778, 779, 780, 781, 782, 783, 784, 785, 786, 787, 788, 789, 790, 791, 7…	(28, 69, 97)	28	2
1765	1766	A0A0H3C722|A0A0H3C722_CAUVN Uncharacterized protein OS=Caulobacter vibrioides (strain NA1000 / CB15N)	([0.020165, 0.030611, 0.064632, 0.081712, 0.049374, 0.05306, 0.088832, 0.122885, 0.17593, 0.170161, 0.206376, 0.147574, 0.173081, 0.216401, 0.219301, 0.308712, 0.308712, 0.281712, 0.41194, 0.408655, 0.30533, 0.308712, 0.236433, 0.222385, 0.229226, 0.288399, 0.225814, 0.122885, 0.111485, 0.074921, 0.092881, 0.047319, 0.094817, 0.060549, 0.056825, 0.054297, 0.054297, 0.092881, 0.116183, 0.060549, 0…	[144, 145, 146, 147, 148, 149, 150, 151, 152, 153, 154, 155, 156, 160, 241, 242, 243, 244, 245, 246, 247, 248, 249, 250, 251, 252, 253, 254, 255, 256, 257, 258, 259, 379, 380, 381, 382, 383, 386, 387, 388, 389, 390, 391, 392, 393, 394, 395, 396, 397, 398, 399, 400, 401, 402, 403, 404, 405, 406, 407, 408, 409, 410, 411, 412, 413, 414, 416]	(28, 38, 66)	28	2
1929	1930	A0A0H3C7M7|A0A0H3C7M7_CAUVN Uncharacterized protein OS=Caulobacter vibrioides (strain NA1000 / CB15N)	([0.517562, 0.553315, 0.642678, 0.680603, 0.553315, 0.534167, 0.604312, 0.671169, 0.690604, 0.703578, 0.570702, 0.648219, 0.657645, 0.661982, 0.622677, 0.562014, 0.534167, 0.529623, 0.529623, 0.671169, 0.745909, 0.745909, 0.767246, 0.694846, 0.694846, 0.707965, 0.745909, 0.716283, 0.570702, 0.480142, 0.377384, 0.454136, 0.444081, 0.408655, 0.380708, 0.308712, 0.384043, 0.359901, 0.366687, 0.28171…	[0, 1, 2, 3, 4, 5, 6, 7, 8, 9, 10, 11, 12, 13, 14, 15, 16, 17, 18, 19, 20, 21, 22, 23, 24, 25, 26, 27, 28]	(28, 0, 28)	28	2
1967	1968	A0A0H3C7S1|A0A0H3C7S1_CAUVN Glucose / sorbosone dehydrogenase OS=Caulobacter vibrioides (strain NA1000 / CB15N)	([0.384043, 0.301917, 0.295083, 0.288399, 0.281712, 0.222385, 0.222385, 0.222385, 0.173081, 0.203355, 0.264545, 0.264545, 0.291804, 0.25406, 0.25406, 0.352862, 0.418646, 0.422041, 0.422041, 0.422041, 0.418646, 0.483068, 0.486429, 0.545602, 0.58069, 0.626927, 0.680603, 0.754692, 0.798249, 0.871313, 0.894241, 0.885302, 0.912647, 0.885302, 0.926919, 0.901269, 0.775545, 0.73685, 0.720929, 0.771762, 0…	[23, 24, 25, 26, 27, 28, 29, 30, 31, 32, 33, 34, 35, 36, 37, 38, 39, 40, 41, 42, 43, 44, 45, 46, 47, 48, 49, 50, 51, 207, 208, 209, 210, 225, 233, 234, 235, 236, 270, 271, 272, 273, 274, 275, 276, 277, 278, 279, 280, 281, 283, 305, 306, 307]	(28, 0, 28)	28	2
2138	2139	A0A0H3C8E5|A0A0H3C8E5_CAUVN NYN domain protein OS=Caulobacter vibrioides (strain NA1000 / CB15N)	([0.032017, 0.015078, 0.010672, 0.016257, 0.022667, 0.023534, 0.036378, 0.024393, 0.017797, 0.022667, 0.023534, 0.025762, 0.024393, 0.040537, 0.03976, 0.032677, 0.016021, 0.016021, 0.010221, 0.016528, 0.01227, 0.018787, 0.035586, 0.034884, 0.0198, 0.020522, 0.027463, 0.013437, 0.021381, 0.036378, 0.035586, 0.044297, 0.036378, 0.022667, 0.016826, 0.027463, 0.022667, 0.028107, 0.016257, 0.016826, 0…	[87, 138, 139, 140, 141, 142, 143, 144, 145, 146, 147, 148, 149, 150, 151, 152, 153, 154, 155, 156, 169, 170, 171, 172, 173, 174, 175, 176, 177, 178, 179, 180, 181, 182, 183, 184, 185, 186, 187, 188, 189, 190, 191, 192, 193, 194, 195, 196, 197]	(28, 20, 48)	28	2
2347	2348	A0A0H3C956|A0A0H3C956_CAUVN Protein hipA OS=Caulobacter vibrioides (strain NA1000 / CB15N)	([0.557691, 0.59508, 0.626927, 0.707965, 0.745909, 0.76285, 0.626927, 0.608892, 0.529623, 0.450668, 0.472492, 0.521092, 0.440853, 0.4292, 0.545602, 0.575842, 0.728858, 0.694846, 0.694846, 0.720929, 0.680603, 0.699094, 0.733139, 0.759478, 0.632174, 0.648219, 0.604312, 0.741537, 0.720929, 0.716283, 0.819762, 0.819762, 0.823549, 0.868118, 0.859585, 0.779859, 0.754692, 0.724957, 0.642678, 0.541878, 0…	[0, 1, 2, 3, 4, 5, 6, 7, 8, 11, 14, 15, 16, 17, 18, 19, 20, 21, 22, 23, 24, 25, 26, 27, 28, 29, 30, 31, 32, 33, 34, 35, 36, 37, 38, 39, 40, 41, 42, 45, 47, 48, 49, 50, 51, 52, 53, 54, 55, 56, 60, 61, 64, 65, 66, 67, 114]	(28, 10, 38)	28	2
2589	2590	A0A0H3CA21|A0A0H3CA21_CAUVN CocE/NonD family hydrolase OS=Caulobacter vibrioides (strain NA1000 / CB15N)	([0.626927, 0.497853, 0.549308, 0.632174, 0.608892, 0.51388, 0.541878, 0.458154, 0.490133, 0.51388, 0.534167, 0.585406, 0.557691, 0.59014, 0.622677, 0.661982, 0.557691, 0.570702, 0.604312, 0.63748, 0.613573, 0.703578, 0.716283, 0.707965, 0.59014, 0.626927, 0.720929, 0.728858, 0.754692, 0.699094, 0.618285, 0.618285, 0.549308, 0.545602, 0.553315, 0.549308, 0.509769, 0.59917, 0.490133, 0.436924, 0.3…	[0, 2, 3, 4, 5, 6, 9, 10, 11, 12, 13, 14, 15, 16, 17, 18, 19, 20, 21, 22, 23, 24, 25, 26, 27, 28, 29, 30, 31, 32, 33, 34, 35, 36, 37, 64, 68, 69, 70, 71, 72, 73, 74, 75, 76, 77, 78, 79, 80, 81, 82, 83, 84, 85, 86, 87, 88, 89, 90, 91, 92, 93, 94, 95, 96, 333, 334, 336, 337, 338, 383, 384, 385, 390, 391, 392, 393, 394, 395, 396, 397, 398, 399, 400, 401, 402, 403, 404, 405, 406, 407, 408, 409, 454, …	(28, 6, 34)	28	2
2766	2767	A0A0H3CAN5|A0A0H3CAN5_CAUVN DUF736 domain-containing protein OS=Caulobacter vibrioides (strain NA1000 / CB15N)	([0.15284, 0.194234, 0.229226, 0.264545, 0.30533, 0.342579, 0.26085, 0.301917, 0.328603, 0.359901, 0.324872, 0.36309, 0.359901, 0.295083, 0.318242, 0.321458, 0.41194, 0.384043, 0.408655, 0.454136, 0.454136, 0.356642, 0.308712, 0.342579, 0.356642, 0.359901, 0.36309, 0.450668, 0.414856, 0.414856, 0.444081, 0.509769, 0.490133, 0.517562, 0.613573, 0.553315, 0.622677, 0.538167, 0.534167, 0.5017, 0.570…	[31, 33, 34, 35, 36, 37, 38, 39, 40, 41, 42, 43, 44, 45, 46, 47, 59, 98, 99, 100, 101, 102, 103, 104, 105, 106, 107, 108, 109, 110, 111, 112, 113, 114, 115, 116, 117, 118, 119, 120, 121, 122, 123, 124, 125, 126]	(28, 17, 45)	28	2
3054	3055	A0A0H3CBN9|A0A0H3CBN9_CAUVN Disulfide bond formation protein B OS=Caulobacter vibrioides (strain NA1000 / CB15N)	([0.76285, 0.775545, 0.823549, 0.779859, 0.788093, 0.812494, 0.685117, 0.720929, 0.767246, 0.779859, 0.741537, 0.798249, 0.81615, 0.716283, 0.690604, 0.671169, 0.671169, 0.622677, 0.750527, 0.626927, 0.657645, 0.642678, 0.675549, 0.59014, 0.671169, 0.661982, 0.5017, 0.521092, 0.517562, 0.483068, 0.483068, 0.444081, 0.447574, 0.349426, 0.352862, 0.366687, 0.359901, 0.328603, 0.275179, 0.275179, 0.…	[0, 1, 2, 3, 4, 5, 6, 7, 8, 9, 10, 11, 12, 13, 14, 15, 16, 17, 18, 19, 20, 21, 22, 23, 24, 25, 26, 27, 28]	(28, 0, 28)	28	2
3178	3179	A0A0H3CC35|A0A0H3CC35_CAUVN DoxX family protein OS=Caulobacter vibrioides (strain NA1000 / CB15N)	([0.784345, 0.784345, 0.805026, 0.837511, 0.852992, 0.856457, 0.856457, 0.852992, 0.862302, 0.865454, 0.791621, 0.834292, 0.849326, 0.819762, 0.767246, 0.795062, 0.788093, 0.879233, 0.827927, 0.81615, 0.81615, 0.788093, 0.788093, 0.779859, 0.680603, 0.699094, 0.59014, 0.622677, 0.632174, 0.494003, 0.490133, 0.575842, 0.56648, 0.538167, 0.465241, 0.408655, 0.346032, 0.31487, 0.31487, 0.311707, 0.3…	[0, 1, 2, 3, 4, 5, 6, 7, 8, 9, 10, 11, 12, 13, 14, 15, 16, 17, 18, 19, 20, 21, 22, 23, 24, 25, 26, 27, 28, 31, 32, 33]	(28, 0, 28)	28	2
3415	3416	A0A0H3CD29|A0A0H3CD29_CAUVN Methyl-accepting chemotaxis protein OS=Caulobacter vibrioides (strain NA1000 / CB15N)	([0.450668, 0.418646, 0.447574, 0.472492, 0.390993, 0.321458, 0.359901, 0.346032, 0.332115, 0.349426, 0.387226, 0.436924, 0.472492, 0.497853, 0.509769, 0.494003, 0.525368, 0.570702, 0.490133, 0.454136, 0.41194, 0.408655, 0.408655, 0.339168, 0.30533, 0.342579, 0.384043, 0.370445, 0.418646, 0.356642, 0.380708, 0.356642, 0.339168, 0.377384, 0.374039, 0.366687, 0.278302, 0.278302, 0.271506, 0.25031, …	[14, 16, 17, 157, 159, 160, 162, 163, 169, 170, 173, 174, 175, 179, 204, 206, 207, 208, 209, 210, 211, 212, 213, 214, 215, 216, 217, 218, 219, 220, 221, 222, 223, 224, 225, 226, 227, 228, 229, 230, 231, 232, 233, 234, 236, 237]	(28, 15, 43)	28	2
3576	3577	A0A0H3CDY6|A0A0H3CDY6_CAUVN Uncharacterized protein OS=Caulobacter vibrioides (strain NA1000 / CB15N)	([0.808535, 0.767246, 0.779859, 0.798249, 0.819762, 0.823549, 0.750527, 0.767246, 0.784345, 0.788093, 0.795062, 0.795062, 0.707965, 0.680603, 0.685117, 0.690604, 0.675549, 0.666105, 0.699094, 0.653063, 0.653063, 0.56648, 0.56648, 0.534167, 0.525368, 0.51388, 0.517562, 0.59508, 0.58069, 0.483068, 0.387226, 0.387226, 0.332115, 0.380708, 0.40511, 0.318242, 0.295083, 0.268042, 0.271506, 0.281712, 0.2…	[0, 1, 2, 3, 4, 5, 6, 7, 8, 9, 10, 11, 12, 13, 14, 15, 16, 17, 18, 19, 20, 21, 22, 23, 24, 25, 26, 27, 28, 56]	(28, 0, 28)	28	2
3646	3647	A0A0H3CEI9|A0A0H3CEI9_CAUVN TonB-dependent outer membrane receptor OS=Caulobacter vibrioides (strain NA1000 / CB15N)	([0.017138, 0.027463, 0.033407, 0.03976, 0.054297, 0.079919, 0.102787, 0.078022, 0.05306, 0.037156, 0.049374, 0.059222, 0.06184, 0.055536, 0.100716, 0.15284, 0.170161, 0.200174, 0.185198, 0.298791, 0.308712, 0.390993, 0.390993, 0.422041, 0.447574, 0.352862, 0.342579, 0.349426, 0.349426, 0.356642, 0.394753, 0.394753, 0.394753, 0.394753, 0.36309, 0.36309, 0.366687, 0.349426, 0.247041, 0.318242, 0.2…	[86, 96, 97, 98, 99, 101, 102, 103, 104, 105, 106, 107, 108, 109, 110, 111, 112, 113, 114, 115, 116, 117, 118, 119, 120, 121, 122, 123, 124, 125, 126, 127, 128, 129, 151, 152, 153, 154, 155, 156, 157, 158, 159, 160, 161, 162, 163, 168, 185, 186, 187, 188, 189, 190, 191, 193, 194, 219, 220, 221, 222, 223, 224, 225, 226, 227, 228, 232, 233, 234, 814, 815, 816, 817, 818, 819, 820, 821]	(28, 5, 33)	28	2
101	102	A0A0H3C8L4|A0A0H3C8L4_CAUVN DNA gyrase subunit A OS=Caulobacter vibrioides (strain NA1000 / CB15N)	([0.707965, 0.720929, 0.73685, 0.750527, 0.759478, 0.784345, 0.661982, 0.622677, 0.685117, 0.575842, 0.608892, 0.553315, 0.570702, 0.570702, 0.58069, 0.483068, 0.472492, 0.472492, 0.56648, 0.433034, 0.384043, 0.387226, 0.298791, 0.268042, 0.222385, 0.222385, 0.161087, 0.164327, 0.142424, 0.122885, 0.191378, 0.155435, 0.161087, 0.173081, 0.173081, 0.134866, 0.203355, 0.209395, 0.206376, 0.139895, …	[0, 1, 2, 3, 4, 5, 6, 7, 8, 9, 10, 11, 12, 13, 14, 18, 57, 58, 59, 60, 61, 63, 64, 69, 70, 71, 72, 73, 74, 154, 155, 156, 157, 158, 159, 160, 162, 163, 164, 165, 168, 217, 218, 219, 220, 228, 229, 230, 231, 299, 415, 416, 558, 559, 560, 561, 562, 563, 564, 565, 566, 567, 568, 569, 570, 765, 766, 767, 768, 769, 770, 771, 772, 773, 774, 775, 776, 777, 778, 779, 780, 781, 782, 783, 784, 785, 786, 78…	(27, 65, 92)	27	2
127	128	A0A0H3C9I9|A0A0H3C9I9_CAUVN O-succinylhomoserine sulfhydrylase OS=Caulobacter vibrioides (strain NA1000 / CB15N)	([0.414856, 0.458154, 0.476583, 0.370445, 0.281712, 0.308712, 0.332115, 0.352862, 0.281712, 0.271506, 0.291804, 0.328603, 0.374039, 0.243554, 0.191378, 0.173081, 0.185198, 0.147574, 0.247041, 0.206376, 0.18812, 0.129801, 0.074921, 0.079919, 0.137348, 0.209395, 0.118441, 0.125101, 0.067594, 0.120615, 0.139895, 0.120615, 0.134866, 0.127496, 0.191378, 0.243554, 0.219301, 0.209395, 0.144935, 0.11371,…	[288, 289, 297, 298, 299, 300, 301, 302, 339, 340, 341, 342, 343, 344, 345, 346, 347, 348, 349, 350, 351, 352, 353, 354, 355, 356, 357, 358, 359, 360, 361, 362, 363, 364, 365, 366]	(27, 8, 35)	27	2
388	389	A0A0H3C5B3|A0A0H3C5B3_CAUVN peptidylprolyl isomerase OS=Caulobacter vibrioides (strain NA1000 / CB15N)	([0.18812, 0.111485, 0.147574, 0.147574, 0.100716, 0.10481, 0.106997, 0.109221, 0.158265, 0.122885, 0.094817, 0.081712, 0.064632, 0.064632, 0.054297, 0.05306, 0.111485, 0.137348, 0.083462, 0.066181, 0.067594, 0.106997, 0.170161, 0.200174, 0.239899, 0.25406, 0.25406, 0.203355, 0.161087, 0.142424, 0.216401, 0.291804, 0.352862, 0.390993, 0.335645, 0.30533, 0.243554, 0.225814, 0.182256, 0.268042, 0.3…	[82, 83, 84, 85, 86, 87, 88, 89, 90, 91, 92, 93, 94, 95, 96, 97, 98, 99, 100, 101, 102, 103, 104, 105, 106, 107, 108, 109, 111, 114, 115, 116, 117, 118, 119, 120, 121, 122, 123, 124, 146, 148, 175, 176, 177, 178, 179, 180, 181, 182, 183, 184, 185, 186, 187, 188, 189]	(27, 0, 27)	27	2
914	915	B8H053|RS4_CAUVN Small ribosomal subunit protein uS4 OS=Caulobacter vibrioides (strain NA1000 / CB15N)	([0.465241, 0.494003, 0.534167, 0.570702, 0.538167, 0.553315, 0.570702, 0.613573, 0.529623, 0.418646, 0.436924, 0.472492, 0.5017, 0.505461, 0.494003, 0.509769, 0.450668, 0.494003, 0.486429, 0.585406, 0.575842, 0.575842, 0.570702, 0.59508, 0.58069, 0.63748, 0.657645, 0.657645, 0.648219, 0.745909, 0.871313, 0.876521, 0.868118, 0.849326, 0.784345, 0.784345, 0.750527, 0.699094, 0.675549, 0.585406, 0.…	[2, 3, 4, 5, 6, 7, 8, 12, 13, 15, 19, 20, 21, 22, 23, 24, 25, 26, 27, 28, 29, 30, 31, 32, 33, 34, 35, 36, 37, 38, 39, 40, 41, 42, 43, 44, 45, 46, 72, 73, 74, 75, 76, 77]	(27, 10, 37)	27	2
967	968	B8H4F6|RS13_CAUVN Small ribosomal subunit protein uS13 OS=Caulobacter vibrioides (strain NA1000 / CB15N)	([0.278302, 0.339168, 0.377384, 0.41194, 0.356642, 0.291804, 0.225814, 0.229226, 0.179055, 0.216401, 0.17593, 0.137348, 0.17593, 0.173081, 0.179055, 0.196879, 0.209395, 0.278302, 0.268042, 0.324872, 0.298791, 0.295083, 0.209395, 0.142424, 0.144935, 0.196879, 0.206376, 0.281712, 0.225814, 0.301917, 0.291804, 0.339168, 0.422041, 0.408655, 0.352862, 0.444081, 0.458154, 0.370445, 0.374039, 0.366687, …	[66, 94, 95, 96, 97, 98, 99, 100, 101, 102, 103, 104, 105, 106, 107, 108, 109, 110, 111, 112, 113, 114, 115, 116, 117, 118, 119, 120, 121]	(27, 1, 28)	27	2
1341	1342	A0A0H3C5H9|A0A0H3C5H9_CAUVN SbsA Ig-like domain-containing protein OS=Caulobacter vibrioides (strain NA1000 / CB15N)	([0.30533, 0.21291, 0.144935, 0.147574, 0.15008, 0.106997, 0.132295, 0.134866, 0.164327, 0.18812, 0.185198, 0.216401, 0.18812, 0.268042, 0.229226, 0.225814, 0.219301, 0.311707, 0.31487, 0.349426, 0.359901, 0.394753, 0.5017, 0.613573, 0.608892, 0.562014, 0.666105, 0.707965, 0.661982, 0.557691, 0.465241, 0.422041, 0.454136, 0.521092, 0.521092, 0.553315, 0.58069, 0.622677, 0.59508, 0.468512, 0.43303…	[22, 23, 24, 25, 26, 27, 28, 29, 33, 34, 35, 36, 37, 38, 52, 53, 82, 93, 94, 95, 129, 130, 131, 159, 160, 161, 162, 163, 164, 165, 166, 167, 168, 169, 170, 171, 172, 173, 174, 175, 176, 177, 178, 179, 180, 181, 182, 183, 184, 185, 186]	(27, 23, 50)	27	2
1386	1387	A0A0H3C5Q5|A0A0H3C5Q5_CAUVN Transposase OS=Caulobacter vibrioides (strain NA1000 / CB15N)	([0.40511, 0.387226, 0.440853, 0.346032, 0.370445, 0.414856, 0.36309, 0.275179, 0.291804, 0.229226, 0.257454, 0.275179, 0.324872, 0.321458, 0.268042, 0.239899, 0.268042, 0.209395, 0.158265, 0.173081, 0.15008, 0.196879, 0.216401, 0.21291, 0.26085, 0.203355, 0.18812, 0.167087, 0.25406, 0.264545, 0.339168, 0.332115, 0.366687, 0.401658, 0.401658, 0.440853, 0.490133, 0.401658, 0.480142, 0.545602, 0.52…	[39, 40, 48, 49, 180, 215, 216, 217, 247, 248, 272, 278, 279, 280, 281, 282, 283, 284, 285, 286, 287, 288, 289, 290, 291, 292, 293, 294, 295, 296, 297, 298, 299, 300, 301, 302, 303, 304, 305]	(27, 11, 38)	27	2
1870	1871	A0A0H3C7F5|A0A0H3C7F5_CAUVN Enoyl-CoA hydratase/isomerase family OS=Caulobacter vibrioides (strain NA1000 / CB15N)	([0.050641, 0.026892, 0.021381, 0.034884, 0.023087, 0.035586, 0.049374, 0.086953, 0.122885, 0.120615, 0.116183, 0.147574, 0.185198, 0.179055, 0.268042, 0.247041, 0.209395, 0.134866, 0.134866, 0.098513, 0.139895, 0.102787, 0.182256, 0.257454, 0.216401, 0.206376, 0.142424, 0.15284, 0.073402, 0.0704, 0.094817, 0.125101, 0.144935, 0.182256, 0.196879, 0.196879, 0.142424, 0.120615, 0.116183, 0.067594, …	[74, 75, 76, 77, 78, 79, 80, 81, 84, 85, 86, 228, 229, 230, 231, 232, 233, 234, 235, 236, 237, 238, 239, 240, 241, 242, 243, 244, 245, 246, 247, 248, 249, 250, 251, 252, 253, 254, 255]	(27, 11, 38)	27	2
1927	1928	A0A0H3C7M5|A0A0H3C7M5_CAUVN Formylglycine-generating sulfatase OS=Caulobacter vibrioides (strain NA1000 / CB15N)	([0.144935, 0.098513, 0.069024, 0.076542, 0.058088, 0.064632, 0.088832, 0.064632, 0.086953, 0.118441, 0.161087, 0.170161, 0.191378, 0.194234, 0.236433, 0.155435, 0.122885, 0.155435, 0.147574, 0.137348, 0.225814, 0.200174, 0.298791, 0.387226, 0.444081, 0.534167, 0.58069, 0.575842, 0.694846, 0.653063, 0.642678, 0.549308, 0.51388, 0.480142, 0.40511, 0.408655, 0.497853, 0.59014, 0.657645, 0.505461, 0…	[25, 26, 27, 28, 29, 30, 31, 32, 37, 38, 39, 40, 41, 42, 43, 44, 45, 52, 53, 54, 55, 56, 57, 58, 59, 60, 61, 62, 63, 64, 65, 66, 67, 68, 69, 70, 71, 72, 105, 106, 107, 121, 122, 123, 131, 132, 133, 134, 135, 136, 137, 138, 139, 140, 141, 142, 145, 146, 147, 148, 149, 150, 151, 152, 153, 154, 155, 199, 200, 201, 202, 203, 204, 205, 206, 207, 208, 209, 210, 211, 212, 213, 214, 215, 216, 217, 218, 2…	(27, 99, 126)	27	2
1956	1957	A0A0H3C7Q8|A0A0H3C7Q8_CAUVN Alpha-methylacyl-CoA racemase OS=Caulobacter vibrioides (strain NA1000 / CB15N)	([0.328603, 0.25031, 0.31487, 0.200174, 0.196879, 0.232838, 0.161087, 0.191378, 0.257454, 0.281712, 0.339168, 0.271506, 0.200174, 0.191378, 0.164327, 0.088832, 0.088832, 0.088832, 0.096677, 0.100716, 0.100716, 0.139895, 0.203355, 0.137348, 0.167087, 0.194234, 0.122885, 0.206376, 0.209395, 0.17593, 0.17593, 0.155435, 0.243554, 0.31487, 0.31487, 0.349426, 0.458154, 0.505461, 0.517562, 0.436924, 0.5…	[37, 38, 40, 42, 43, 44, 45, 46, 47, 48, 49, 50, 54, 55, 56, 258, 259, 260, 261, 262, 263, 264, 265, 266, 307, 308, 309, 310, 311, 312, 313, 314, 315, 316, 317, 318, 319, 320, 321, 322, 329, 330, 331, 332, 333, 334, 335, 336, 337, 338, 339, 340, 341, 342, 343, 344, 345, 346, 347, 348, 349, 350, 351, 352, 353, 354, 355, 356, 358]	(27, 40, 67)	27	2
2043	2044	A0A0H3C830|A0A0H3C830_CAUVN Uncharacterized protein OS=Caulobacter vibrioides (strain NA1000 / CB15N)	([0.458154, 0.483068, 0.505461, 0.480142, 0.476583, 0.494003, 0.534167, 0.585406, 0.618285, 0.671169, 0.716283, 0.745909, 0.720929, 0.685117, 0.690604, 0.657645, 0.779859, 0.712013, 0.694846, 0.745909, 0.741537, 0.784345, 0.798249, 0.812494, 0.754692, 0.750527, 0.648219, 0.666105, 0.642678, 0.59014, 0.570702, 0.538167, 0.517562, 0.549308, 0.486429, 0.541878, 0.541878, 0.521092, 0.509769, 0.440853…	[2, 6, 7, 8, 9, 10, 11, 12, 13, 14, 15, 16, 17, 18, 19, 20, 21, 22, 23, 24, 25, 26, 27, 28, 29, 30, 31, 32, 33, 35, 36, 37, 38]	(27, 1, 28)	27	2
2144	2145	A0A0H3C8F2|A0A0H3C8F2_CAUVN Adapter for ClpXP proteolysis of tmRNA-tagged proteins SspB OS=Caulobacter vibrioides (strain NA1000 / CB15N)	([0.788093, 0.81615, 0.618285, 0.680603, 0.63748, 0.570702, 0.541878, 0.575842, 0.618285, 0.585406, 0.5017, 0.557691, 0.557691, 0.468512, 0.394753, 0.366687, 0.30533, 0.247041, 0.155435, 0.137348, 0.194234, 0.209395, 0.173081, 0.239899, 0.247041, 0.281712, 0.332115, 0.291804, 0.30533, 0.311707, 0.370445, 0.454136, 0.454136, 0.380708, 0.359901, 0.346032, 0.359901, 0.291804, 0.311707, 0.398279, 0.3…	[0, 1, 2, 3, 4, 5, 6, 7, 8, 9, 10, 11, 12, 58, 59, 125, 126, 127, 128, 129, 130, 131, 132, 133, 134, 135, 136, 137, 138, 139, 140, 141, 142, 143, 144, 145, 146, 147, 148, 149, 150, 151, 152]	(27, 15, 42)	27	2
2407	2408	A0A0H3C9D6|A0A0H3C9D6_CAUVN ATP-dependent clp protease ATP-binding subunit ClpA OS=Caulobacter vibrioides (strain NA1000 / CB15N)	([0.562014, 0.433034, 0.472492, 0.486429, 0.465241, 0.398279, 0.387226, 0.31487, 0.311707, 0.349426, 0.377384, 0.401658, 0.359901, 0.36309, 0.497853, 0.408655, 0.387226, 0.359901, 0.352862, 0.356642, 0.346032, 0.271506, 0.271506, 0.18812, 0.194234, 0.15008, 0.21291, 0.25031, 0.339168, 0.384043, 0.380708, 0.342579, 0.318242, 0.324872, 0.25406, 0.203355, 0.281712, 0.278302, 0.203355, 0.295083, 0.20…	[0, 149, 150, 151, 152, 153, 154, 155, 156, 157, 158, 159, 160, 161, 162, 163, 164, 165, 166, 167, 168, 169, 170, 171, 172, 173, 174, 175, 176, 198, 199, 455, 456, 458, 459, 503, 504, 558, 559, 629, 630, 631, 632, 758, 759, 760, 761, 762, 763, 764, 765, 766, 767, 768, 769, 770, 771, 772, 773, 774, 775]	(27, 1, 28)	27	2
2560	2561	A0A0H3C9Y3|A0A0H3C9Y3_CAUVN Conjugal transfer protein TrbF OS=Caulobacter vibrioides (strain NA1000 / CB15N)	([0.42561, 0.447574, 0.483068, 0.56648, 0.608892, 0.685117, 0.712013, 0.728858, 0.784345, 0.675549, 0.694846, 0.733139, 0.712013, 0.827927, 0.837511, 0.76285, 0.626927, 0.604312, 0.613573, 0.608892, 0.613573, 0.613573, 0.585406, 0.545602, 0.5017, 0.461924, 0.436924, 0.398279, 0.390993, 0.374039, 0.356642, 0.342579, 0.268042, 0.268042, 0.167087, 0.090864, 0.144935, 0.225814, 0.144935, 0.137348, 0.…	[3, 4, 5, 6, 7, 8, 9, 10, 11, 12, 13, 14, 15, 16, 17, 18, 19, 20, 21, 22, 23, 24, 83, 84, 85, 93, 226, 227, 228, 229, 230, 231, 232, 233, 234, 235, 236, 237, 238, 239, 240, 241, 242, 243, 244, 245, 246, 247, 248, 249, 250, 251, 252, 253]	(27, 26, 53)	27	2
2854	2855	A0A0H3CAZ2|A0A0H3CAZ2_CAUVN Host cell attachment protein OS=Caulobacter vibrioides (strain NA1000 / CB15N)	([0.179055, 0.194234, 0.247041, 0.291804, 0.324872, 0.356642, 0.356642, 0.380708, 0.321458, 0.268042, 0.30533, 0.356642, 0.339168, 0.308712, 0.219301, 0.243554, 0.332115, 0.356642, 0.356642, 0.4292, 0.494003, 0.562014, 0.63748, 0.648219, 0.521092, 0.436924, 0.41194, 0.440853, 0.377384, 0.458154, 0.557691, 0.557691, 0.549308, 0.557691, 0.575842, 0.699094, 0.657645, 0.699094, 0.657645, 0.775545, 0.…	[21, 22, 23, 24, 30, 31, 32, 33, 34, 35, 36, 37, 38, 39, 40, 41, 42, 43, 44, 45, 46, 47, 48, 49, 50, 51, 52, 53, 54, 55, 56, 57, 61, 98, 99, 100, 104, 105, 106, 107, 108, 109, 110, 111]	(27, 4, 31)	27	2
2976	2977	A0A0H3CBE1|A0A0H3CBE1_CAUVN Small-conductance mechanosensitive channel OS=Caulobacter vibrioides (strain NA1000 / CB15N)	([0.472492, 0.264545, 0.335645, 0.216401, 0.129801, 0.158265, 0.098513, 0.116183, 0.139895, 0.127496, 0.144935, 0.120615, 0.120615, 0.064632, 0.056825, 0.042364, 0.041405, 0.043307, 0.043307, 0.078022, 0.038042, 0.021381, 0.023087, 0.013437, 0.013437, 0.017447, 0.014075, 0.014315, 0.008723, 0.007422, 0.007495, 0.007645, 0.006894, 0.006988, 0.009096, 0.008075, 0.008002, 0.008075, 0.008002, 0.00777…	[144, 295, 296, 297, 298, 306, 307, 308, 309, 310, 311, 313, 314, 315, 316, 317, 318, 319, 320, 321, 322, 323, 324, 325, 326, 327, 328, 329, 330, 331, 332, 333, 334, 335, 336, 337, 338, 339, 340]	(27, 11, 38)	27	2
3332	3333	A0A0H3CCN5|A0A0H3CCN5_CAUVN DUF2946 domain-containing protein OS=Caulobacter vibrioides (strain NA1000 / CB15N)	([0.476583, 0.440853, 0.476583, 0.529623, 0.494003, 0.36309, 0.291804, 0.281712, 0.216401, 0.21291, 0.164327, 0.129801, 0.10481, 0.067594, 0.036378, 0.021816, 0.021816, 0.014315, 0.013821, 0.009096, 0.014586, 0.018787, 0.022667, 0.012727, 0.009977, 0.013437, 0.023963, 0.032017, 0.046336, 0.076542, 0.098513, 0.164327, 0.236433, 0.194234, 0.288399, 0.243554, 0.291804, 0.216401, 0.216401, 0.182256, …	[3, 60, 61, 62, 63, 64, 65, 66, 67, 68, 69, 70, 71, 72, 73, 74, 75, 76, 77, 78, 79, 80, 81, 82, 83, 84, 85, 86, 87, 121, 122, 123, 124, 125, 126, 127, 128, 129, 130, 131, 132, 133, 134, 137, 138, 139, 140]	(27, 1, 28)	27	2
3457	3458	A0A0H3CD89|A0A0H3CD89_CAUVN MarR family repressor protein OS=Caulobacter vibrioides (strain NA1000 / CB15N)	([0.15284, 0.200174, 0.203355, 0.264545, 0.196879, 0.25031, 0.295083, 0.318242, 0.311707, 0.271506, 0.311707, 0.31487, 0.349426, 0.339168, 0.324872, 0.390993, 0.387226, 0.454136, 0.56648, 0.534167, 0.549308, 0.553315, 0.570702, 0.509769, 0.490133, 0.545602, 0.444081, 0.370445, 0.301917, 0.311707, 0.301917, 0.298791, 0.301917, 0.219301, 0.232838, 0.25031, 0.25406, 0.247041, 0.247041, 0.194234, 0.3…	[18, 19, 20, 21, 22, 23, 25, 49, 51, 52, 53, 54, 55, 56, 57, 58, 59, 60, 61, 62, 63, 64, 65, 66, 67, 68, 69, 70, 71, 72, 73, 74, 75, 76, 77, 78, 81, 91, 94, 95, 97, 98, 99, 100, 131, 132, 133, 134, 135, 136, 137, 138, 139, 140, 141, 142, 143, 144, 145, 146, 147, 148, 149, 150, 151, 152, 153]	(27, 8, 35)	27	2
3496	3497	A0A0H3CDF0|A0A0H3CDF0_CAUVN Uncharacterized protein OS=Caulobacter vibrioides (strain NA1000 / CB15N)	([0.59917, 0.703578, 0.728858, 0.694846, 0.661982, 0.509769, 0.494003, 0.509769, 0.541878, 0.59917, 0.618285, 0.63748, 0.661982, 0.685117, 0.716283, 0.685117, 0.675549, 0.699094, 0.720929, 0.733139, 0.852992, 0.834292, 0.812494, 0.73685, 0.699094, 0.728858, 0.76285, 0.76285, 0.805026, 0.827927, 0.788093, 0.788093, 0.733139, 0.632174, 0.521092, 0.461924, 0.380708, 0.36309, 0.275179, 0.291804, 0.18…	[0, 1, 2, 3, 4, 5, 7, 8, 9, 10, 11, 12, 13, 14, 15, 16, 17, 18, 19, 20, 21, 22, 23, 24, 25, 26, 27, 28, 29, 30, 31, 32, 33, 34, 69]	(27, 6, 33)	27	2
3743	3744	A0A0H3ICZ4|A0A0H3ICZ4_CAUVN Uncharacterized protein OS=Caulobacter vibrioides (strain NA1000 / CB15N)	([0.541878, 0.380708, 0.30533, 0.339168, 0.370445, 0.308712, 0.374039, 0.318242, 0.243554, 0.239899, 0.268042, 0.30533, 0.332115, 0.31487, 0.288399, 0.271506, 0.342579, 0.26085, 0.370445, 0.370445, 0.271506, 0.222385, 0.321458, 0.398279, 0.318242, 0.25406, 0.243554, 0.147574, 0.137348, 0.18812, 0.147574, 0.081712, 0.083462, 0.071867, 0.048328, 0.032677, 0.0198, 0.0198, 0.021381, 0.020876, 0.01190…	[0, 79, 80, 81, 82, 83, 84, 85, 86, 87, 88, 89, 90, 91, 92, 93, 94, 95, 96, 97, 98, 99, 100, 101, 102, 103, 104, 105, 106]	(27, 1, 28)	27	2
12	13	A0A0H3CE38|A0A0H3CE38_CAUVN Arginine biosynthesis bifunctional protein ArgJ OS=Caulobacter vibrioides (strain NA1000 / CB15N)	([0.93079, 0.89662, 0.862302, 0.885302, 0.915074, 0.856457, 0.823549, 0.834292, 0.871313, 0.84206, 0.865454, 0.891961, 0.846163, 0.862302, 0.856457, 0.791621, 0.699094, 0.707965, 0.632174, 0.562014, 0.483068, 0.483068, 0.545602, 0.494003, 0.480142, 0.447574, 0.480142, 0.433034, 0.42561, 0.398279, 0.398279, 0.377384, 0.301917, 0.335645, 0.328603, 0.298791, 0.370445, 0.447574, 0.433034, 0.433034, 0…	[0, 1, 2, 3, 4, 5, 6, 7, 8, 9, 10, 11, 12, 13, 14, 15, 16, 17, 18, 19, 22, 40, 41, 42, 43, 44, 45, 46, 47, 48, 49, 50, 51, 52, 53, 54, 55, 56, 57, 58, 59, 60, 61, 62, 63, 64, 65, 66]	(26, 21, 47)	26	2
16	17	B8GX12|LON_CAUVN Lon protease OS=Caulobacter vibrioides (strain NA1000 / CB15N)	([0.222385, 0.129801, 0.164327, 0.225814, 0.137348, 0.100716, 0.076542, 0.042364, 0.073402, 0.094817, 0.094817, 0.076542, 0.049374, 0.056825, 0.059222, 0.030003, 0.019109, 0.032017, 0.025316, 0.045352, 0.076542, 0.06184, 0.069024, 0.067594, 0.050641, 0.056825, 0.098513, 0.161087, 0.196879, 0.137348, 0.129801, 0.155435, 0.232838, 0.295083, 0.268042, 0.25406, 0.284882, 0.278302, 0.206376, 0.219301,…	[50, 51, 52, 110, 111, 116, 117, 118, 235, 236, 265, 268, 269, 270, 271, 272, 273, 274, 275, 361, 659, 660, 661, 662, 663, 664, 665, 666, 667, 669, 733, 734, 736, 737, 738, 739, 740, 741, 743, 769, 770, 772, 773, 774, 775, 776, 777, 778, 779, 780, 781, 782, 783, 784, 785, 786, 787, 788, 789, 790, 791, 792, 793, 794, 795, 796, 797, 798]	(26, 41, 67)	26	2
171	172	A0A0H3CCD1|A0A0H3CCD1_CAUVN Catalase-peroxidase OS=Caulobacter vibrioides (strain NA1000 / CB15N)	([0.812494, 0.716283, 0.750527, 0.712013, 0.720929, 0.63748, 0.685117, 0.707965, 0.728858, 0.63748, 0.618285, 0.675549, 0.728858, 0.618285, 0.657645, 0.557691, 0.59508, 0.59917, 0.613573, 0.59508, 0.59014, 0.59014, 0.626927, 0.626927, 0.653063, 0.671169, 0.618285, 0.483068, 0.505461, 0.521092, 0.613573, 0.545602, 0.538167, 0.461924, 0.553315, 0.517562, 0.486429, 0.494003, 0.521092, 0.51388, 0.494…	[0, 1, 2, 3, 4, 5, 6, 7, 8, 9, 10, 11, 12, 13, 14, 15, 16, 17, 18, 19, 20, 21, 22, 23, 24, 25, 26, 28, 29, 30, 31, 32, 34, 35, 38, 39, 41, 43, 44, 45, 47, 48, 49, 50, 51, 54, 55, 116, 119, 122, 124, 125, 126, 127, 128, 129, 130, 131, 132, 207, 208, 209, 214, 229, 232, 233, 234, 235, 236, 237, 238, 239, 240, 241, 242, 243, 266, 275, 276, 277, 278, 279, 280, 281, 282, 283, 284, 285, 286, 287, 292, …	(26, 0, 26)	26	2
727	728	A0A0H3CCC5|A0A0H3CCC5_CAUVN Probable glycine dehydrogenase (decarboxylating) subunit 2 OS=Caulobacter vibrioides (strain NA1000 / CB15N)	([0.73685, 0.812494, 0.849326, 0.812494, 0.784345, 0.805026, 0.823549, 0.798249, 0.775545, 0.795062, 0.798249, 0.837511, 0.856457, 0.889439, 0.81615, 0.812494, 0.871313, 0.849326, 0.849326, 0.81615, 0.73685, 0.653063, 0.632174, 0.626927, 0.685117, 0.685117, 0.58069, 0.476583, 0.40511, 0.447574, 0.366687, 0.377384, 0.374039, 0.25406, 0.257454, 0.321458, 0.321458, 0.324872, 0.291804, 0.301917, 0.23…	[0, 1, 2, 3, 4, 5, 6, 7, 8, 9, 10, 11, 12, 13, 14, 15, 16, 17, 18, 19, 20, 21, 22, 23, 24, 25, 26, 49, 50, 51, 52, 53, 54, 55, 56, 57, 58, 59, 61, 64, 67, 68, 69, 70, 72, 73, 76, 81, 82, 83, 110, 111, 112, 114, 115, 116, 117, 120, 123, 124, 127, 133, 136, 186, 187, 188, 189, 190, 191, 192, 193, 194, 195, 299, 302, 303, 304, 306, 307, 308, 310, 311, 334, 338, 339, 495, 500, 501]	(26, 0, 26)	26	2
781	782	A0A0H3CDG4|A0A0H3CDG4_CAUVN DNA helicase OS=Caulobacter vibrioides (strain NA1000 / CB15N)	([0.534167, 0.553315, 0.51388, 0.534167, 0.58069, 0.490133, 0.398279, 0.414856, 0.4292, 0.458154, 0.359901, 0.394753, 0.494003, 0.534167, 0.509769, 0.359901, 0.335645, 0.335645, 0.216401, 0.21291, 0.268042, 0.25406, 0.18812, 0.137348, 0.137348, 0.139895, 0.127496, 0.127496, 0.134866, 0.139895, 0.132295, 0.229226, 0.200174, 0.164327, 0.164327, 0.102787, 0.118441, 0.144935, 0.15284, 0.229226, 0.216…	[0, 1, 2, 3, 4, 13, 14, 182, 253, 254, 357, 358, 359, 360, 361, 416, 441, 442, 443, 445, 446, 447, 448, 451, 452, 454, 456, 457, 458, 492, 493, 510, 511, 512, 513, 514, 515, 516, 517, 518, 519, 520, 521, 522, 523, 524, 525, 526, 527, 528, 529, 530, 531, 532, 533, 534, 535, 536]	(26, 31, 57)	26	2
1006	1007	A0A0H3C2P3|A0A0H3C2P3_CAUVN Phosphoglucomutase/phosphomannomutase OS=Caulobacter vibrioides (strain NA1000 / CB15N)	([0.203355, 0.311707, 0.380708, 0.42561, 0.332115, 0.271506, 0.31487, 0.243554, 0.284882, 0.278302, 0.222385, 0.17593, 0.21291, 0.182256, 0.102787, 0.051831, 0.073402, 0.03976, 0.067594, 0.085092, 0.109221, 0.122885, 0.100716, 0.096677, 0.111485, 0.15008, 0.222385, 0.206376, 0.229226, 0.161087, 0.10481, 0.161087, 0.25406, 0.25031, 0.281712, 0.377384, 0.494003, 0.472492, 0.585406, 0.59014, 0.46192…	[38, 39, 42, 43, 81, 82, 113, 120, 121, 122, 123, 124, 125, 126, 127, 128, 129, 136, 137, 138, 139, 140, 141, 142, 143, 144, 145, 146, 147, 148, 149, 150, 151, 152, 153, 154, 155, 156, 157, 158, 159, 160, 161, 162, 164, 165, 166, 167, 168, 307, 311, 312, 313, 447, 456, 457, 459, 460, 461, 462]	(26, 17, 43)	26	2
1105	1106	A0A0H3C432|A0A0H3C432_CAUVN LytR/AlgR-family transcriptional regulator OS=Caulobacter vibrioides (strain NA1000 / CB15N)	([0.142424, 0.100716, 0.155435, 0.229226, 0.284882, 0.31487, 0.342579, 0.387226, 0.318242, 0.239899, 0.185198, 0.219301, 0.298791, 0.311707, 0.209395, 0.271506, 0.239899, 0.295083, 0.377384, 0.380708, 0.394753, 0.461924, 0.56648, 0.444081, 0.384043, 0.271506, 0.17593, 0.122885, 0.090864, 0.142424, 0.164327, 0.206376, 0.203355, 0.203355, 0.209395, 0.229226, 0.144935, 0.10481, 0.096677, 0.096677, 0…	[22, 57, 58, 59, 403, 404, 406, 409, 410, 411, 412, 413, 414, 416, 417, 418, 419, 420, 421, 422, 423, 424, 425, 426, 427, 428, 429, 430, 431, 432, 433, 434, 435, 436, 437, 438, 439, 440, 441, 442]	(26, 13, 39)	26	2
1127	1128	A0A0H3C495|A0A0H3C495_CAUVN Zn-dependent protease family protein OS=Caulobacter vibrioides (strain NA1000 / CB15N)	([0.301917, 0.295083, 0.288399, 0.308712, 0.332115, 0.321458, 0.352862, 0.342579, 0.384043, 0.377384, 0.366687, 0.41194, 0.370445, 0.295083, 0.182256, 0.225814, 0.321458, 0.298791, 0.298791, 0.359901, 0.346032, 0.374039, 0.335645, 0.36309, 0.311707, 0.308712, 0.26085, 0.26085, 0.30533, 0.21291, 0.257454, 0.30533, 0.222385, 0.268042, 0.324872, 0.447574, 0.494003, 0.447574, 0.447574, 0.450668, 0.37…	[93, 94, 95, 96, 97, 98, 99, 100, 107, 115, 117, 122, 123, 124, 125, 126, 127, 128, 129, 130, 131, 132, 133, 134, 135, 136, 137, 138, 139, 140, 141, 142, 143, 173, 176, 178, 179, 180, 181, 182, 183, 184, 185, 186, 187, 188, 189, 190, 191, 192, 193, 194, 195, 196, 197, 198, 199, 200, 201, 202, 203, 204, 211, 212, 217, 219, 284, 286, 287, 288, 289, 290, 335, 345]	(26, 35, 61)	26	2
1141	1142	A0A0H3C4D4|A0A0H3C4D4_CAUVN Magnesium and cobalt efflux protein CorC OS=Caulobacter vibrioides (strain NA1000 / CB15N)	([0.978672, 0.9657, 0.960642, 0.954657, 0.951925, 0.947281, 0.947281, 0.901269, 0.899122, 0.882776, 0.788093, 0.694846, 0.648219, 0.642678, 0.58069, 0.553315, 0.51388, 0.509769, 0.41194, 0.40511, 0.377384, 0.40511, 0.433034, 0.450668, 0.486429, 0.521092, 0.521092, 0.549308, 0.675549, 0.699094, 0.73685, 0.819762, 0.889439, 0.891961, 0.876521, 0.879233, 0.862302, 0.868118, 0.846163, 0.88723, 0.8595…	[0, 1, 2, 3, 4, 5, 6, 7, 8, 9, 10, 11, 12, 13, 14, 15, 16, 17, 25, 26, 27, 28, 29, 30, 31, 32, 33, 34, 35, 36, 37, 38, 39, 40, 41, 42, 43, 44, 45, 46, 47, 201, 224, 225, 226, 227, 228, 229, 230, 231, 232, 233, 234, 235, 236, 237, 266, 267, 281, 282, 283, 284, 285, 286, 287, 288, 289, 290, 291, 292, 293, 294, 295, 296, 297, 298, 299, 300, 301, 302, 303, 304, 305, 306, 307]	(26, 58, 84)	26	2
1262	1263	A0A0H3C562|A0A0H3C562_CAUVN Thiol:disulfide interchange protein dsbA OS=Caulobacter vibrioides (strain NA1000 / CB15N)	([0.056825, 0.058088, 0.058088, 0.038042, 0.03976, 0.040537, 0.05306, 0.038858, 0.03976, 0.040537, 0.028107, 0.035586, 0.040537, 0.041405, 0.066181, 0.085092, 0.096677, 0.06312, 0.094817, 0.074921, 0.137348, 0.194234, 0.18812, 0.164327, 0.164327, 0.18812, 0.232838, 0.264545, 0.356642, 0.352862, 0.384043, 0.418646, 0.42561, 0.335645, 0.25031, 0.275179, 0.216401, 0.167087, 0.219301, 0.161087, 0.164…	[157, 158, 159, 160, 161, 162, 163, 164, 165, 166, 167, 168, 169, 170, 171, 172, 173, 174, 175, 176, 177, 178, 179, 180, 181, 182, 183, 185, 186, 187, 192, 193, 194]	(26, 0, 26)	26	2
1366	1367	A0A0H3C5M3|A0A0H3C5M3_CAUVN Glutathione S-transferase OS=Caulobacter vibrioides (strain NA1000 / CB15N)	([0.921076, 0.93079, 0.922952, 0.84206, 0.834292, 0.827927, 0.859585, 0.882776, 0.882776, 0.899122, 0.882776, 0.901269, 0.919029, 0.91684, 0.934618, 0.874069, 0.871313, 0.874069, 0.885302, 0.885302, 0.852992, 0.733139, 0.733139, 0.648219, 0.570702, 0.570702, 0.5017, 0.472492, 0.461924, 0.433034, 0.40511, 0.42561, 0.324872, 0.311707, 0.318242, 0.239899, 0.185198, 0.147574, 0.100716, 0.096677, 0.09…	[0, 1, 2, 3, 4, 5, 6, 7, 8, 9, 10, 11, 12, 13, 14, 15, 16, 17, 18, 19, 20, 21, 22, 23, 24, 25, 26, 83, 84, 85, 237, 238, 239]	(26, 0, 26)	26	2
1375	1376	A0A0H3C5N5|A0A0H3C5N5_CAUVN Conserved hypothetical cytosolic protein OS=Caulobacter vibrioides (strain NA1000 / CB15N)	([0.06184, 0.064632, 0.106997, 0.155435, 0.194234, 0.271506, 0.185198, 0.219301, 0.17593, 0.236433, 0.281712, 0.216401, 0.122885, 0.196879, 0.275179, 0.203355, 0.134866, 0.203355, 0.222385, 0.288399, 0.264545, 0.374039, 0.408655, 0.291804, 0.179055, 0.15284, 0.134866, 0.206376, 0.236433, 0.321458, 0.203355, 0.18812, 0.271506, 0.384043, 0.380708, 0.401658, 0.352862, 0.349426, 0.36309, 0.321458, 0.…	[125, 131, 132, 134, 135, 187, 192, 193, 194, 195, 196, 197, 198, 199, 200, 201, 202, 203, 204, 205, 206, 207, 208, 209, 210, 211, 212, 213, 214, 215, 216, 217, 218, 222, 262, 264, 265, 266, 267, 268, 269, 270, 371, 372]	(26, 6, 32)	26	2
1484	1485	A0A0H3C625|A0A0H3C625_CAUVN TonB-dependent receptor OS=Caulobacter vibrioides (strain NA1000 / CB15N)	([0.209395, 0.144935, 0.185198, 0.098513, 0.129801, 0.129801, 0.161087, 0.11371, 0.139895, 0.11371, 0.083462, 0.083462, 0.049374, 0.054297, 0.081712, 0.170161, 0.147574, 0.079919, 0.071867, 0.060549, 0.060549, 0.060549, 0.092881, 0.102787, 0.155435, 0.132295, 0.182256, 0.118441, 0.194234, 0.164327, 0.225814, 0.278302, 0.318242, 0.414856, 0.517562, 0.414856, 0.380708, 0.42561, 0.465241, 0.384043, …	[34, 215, 216, 218, 220, 221, 222, 267, 272, 280, 281, 323, 324, 325, 326, 327, 328, 329, 330, 331, 332, 333, 334, 335, 336, 337, 338, 339, 340, 341, 344, 347, 388, 389, 390, 391, 392, 393, 394, 395, 396, 397, 398, 399, 400, 401, 402, 403, 404, 405, 406, 407, 408, 409, 410, 411, 412, 413, 414, 452, 459, 494, 502, 555, 556, 560, 567]	(26, 32, 58)	26	2
1531	1532	A0A0H3C683|A0A0H3C683_CAUVN Methyl-accepting chemotaxis protein OS=Caulobacter vibrioides (strain NA1000 / CB15N)	([0.352862, 0.398279, 0.422041, 0.444081, 0.311707, 0.339168, 0.366687, 0.268042, 0.194234, 0.18812, 0.137348, 0.142424, 0.094817, 0.074921, 0.03976, 0.023087, 0.050641, 0.028695, 0.014075, 0.009401, 0.009401, 0.011903, 0.011518, 0.009977, 0.007422, 0.007259, 0.005318, 0.004736, 0.006482, 0.006795, 0.008075, 0.009728, 0.011903, 0.019109, 0.016021, 0.021381, 0.021381, 0.020522, 0.034884, 0.066181,…	[50, 193, 194, 195, 196, 248, 249, 250, 251, 381, 382, 383, 384, 385, 386, 387, 388, 389, 390, 391, 392, 393, 394, 395, 396, 397, 398, 400, 403, 406, 407, 408, 434, 435, 436, 439, 440, 441, 524, 525, 526, 583, 584, 586, 587, 588, 589, 590, 594, 606, 607, 608, 609, 610, 611, 612, 613, 614, 615, 616, 617, 618, 619, 620, 621, 622, 623, 624, 625, 626, 627, 628, 629, 630, 631, 632]	(26, 49, 75)	26	2
1573	1574	A0A0H3C6D9|A0A0H3C6D9_CAUVN Long-chain-fatty-acid--CoA ligase OS=Caulobacter vibrioides (strain NA1000 / CB15N)	([0.418646, 0.5017, 0.486429, 0.447574, 0.472492, 0.40511, 0.444081, 0.476583, 0.465241, 0.374039, 0.366687, 0.324872, 0.232838, 0.232838, 0.268042, 0.31487, 0.291804, 0.324872, 0.349426, 0.414856, 0.40511, 0.454136, 0.444081, 0.483068, 0.458154, 0.476583, 0.450668, 0.433034, 0.42561, 0.384043, 0.483068, 0.521092, 0.608892, 0.733139, 0.59014, 0.56648, 0.549308, 0.51388, 0.534167, 0.538167, 0.5418…	[1, 31, 32, 33, 34, 35, 36, 37, 38, 39, 40, 232, 233, 234, 256, 257, 258, 259, 260, 261, 262, 263, 264, 265, 266, 267, 268, 269, 270, 272, 312, 313, 314, 315, 316, 317, 318, 319, 366, 373, 374, 376, 377, 378, 379, 380, 381, 382, 383, 384, 385, 386, 387, 388, 389, 390, 391, 392, 393, 394, 395, 396, 397, 398, 399, 400, 401, 402]	(26, 41, 67)	26	2
1601	1602	A0A0H3C6G9|A0A0H3C6G9_CAUVN Transcriptional regulator TipR OS=Caulobacter vibrioides (strain NA1000 / CB15N)	([0.834292, 0.88723, 0.889439, 0.859585, 0.852992, 0.889439, 0.889439, 0.912647, 0.921076, 0.922952, 0.91684, 0.928747, 0.91684, 0.921076, 0.871313, 0.788093, 0.798249, 0.849326, 0.819762, 0.724957, 0.724957, 0.716283, 0.585406, 0.575842, 0.622677, 0.626927, 0.585406, 0.472492, 0.450668, 0.436924, 0.40511, 0.41194, 0.390993, 0.352862, 0.352862, 0.349426, 0.398279, 0.384043, 0.380708, 0.380708, 0.…	[0, 1, 2, 3, 4, 5, 6, 7, 8, 9, 10, 11, 12, 13, 14, 15, 16, 17, 18, 19, 20, 21, 22, 23, 24, 25, 26, 87, 88, 89, 92, 93, 94, 95, 96, 97, 144, 145]	(26, 0, 26)	26	2
2038	2039	A0A0H3C824|A0A0H3C824_CAUVN Imidazolonepropionase related amidohydrolase OS=Caulobacter vibrioides (strain NA1000 / CB15N)	([0.21291, 0.257454, 0.185198, 0.134866, 0.134866, 0.098513, 0.125101, 0.094817, 0.116183, 0.118441, 0.096677, 0.098513, 0.158265, 0.15008, 0.206376, 0.196879, 0.200174, 0.25406, 0.311707, 0.311707, 0.335645, 0.328603, 0.328603, 0.366687, 0.472492, 0.468512, 0.545602, 0.585406, 0.642678, 0.675549, 0.712013, 0.754692, 0.812494, 0.707965, 0.699094, 0.73685, 0.632174, 0.671169, 0.666105, 0.626927, 0…	[26, 27, 28, 29, 30, 31, 32, 33, 34, 35, 36, 37, 38, 39, 40, 41, 42, 43, 44, 45, 46, 47, 49, 50, 51, 54, 57, 58, 61, 136, 137, 138, 139, 140, 141, 142, 143, 144, 145, 146, 147, 148, 149, 150, 151, 152, 153, 154, 155, 156, 157, 158, 159, 160, 161, 162, 169, 170, 229, 230, 231, 232, 233, 234, 275, 425, 426, 427, 428, 472, 473, 474, 475, 476, 477, 478, 479, 480, 482, 483, 484, 488]	(26, 29, 55)	26	2
2199	2200	A0A0H3C8L9|A0A0H3C8L9_CAUVN Lipoprotein OS=Caulobacter vibrioides (strain NA1000 / CB15N)	([0.225814, 0.142424, 0.134866, 0.161087, 0.200174, 0.144935, 0.10481, 0.083462, 0.127496, 0.079919, 0.066181, 0.0704, 0.132295, 0.098513, 0.100716, 0.066181, 0.038042, 0.055536, 0.040537, 0.025316, 0.024826, 0.046336, 0.092881, 0.098513, 0.098513, 0.106997, 0.167087, 0.232838, 0.288399, 0.288399, 0.42561, 0.525368, 0.521092, 0.497853, 0.613573, 0.642678, 0.703578, 0.759478, 0.784345, 0.84206, 0.…	[31, 32, 34, 35, 36, 37, 38, 39, 40, 41, 42, 43, 44, 45, 46, 47, 48, 49, 50, 51, 52, 53, 54, 55, 56, 57, 58, 59, 60]	(26, 2, 28)	26	2
2236	2237	A0A0H3C8S0|A0A0H3C8S0_CAUVN NADH-quinone oxidoreductase chain L OS=Caulobacter vibrioides (strain NA1000 / CB15N)	([0.003014, 0.004899, 0.00389, 0.003246, 0.00359, 0.00389, 0.004247, 0.003607, 0.00389, 0.004689, 0.003997, 0.003276, 0.003212, 0.00316, 0.004431, 0.004135, 0.00407, 0.005932, 0.006421, 0.007259, 0.011518, 0.014783, 0.01204, 0.013437, 0.024826, 0.032677, 0.042364, 0.041405, 0.03976, 0.025762, 0.013613, 0.023963, 0.038858, 0.029376, 0.015078, 0.014315, 0.014586, 0.008624, 0.008409, 0.006894, 0.007…	[465, 469, 470, 471, 472, 473, 474, 475, 476, 477, 478, 479, 480, 481, 482, 483, 484, 485, 486, 487, 488, 489, 490, 491, 492, 493, 494, 495]	(26, 1, 27)	26	2
2487	2488	A0A0H3C9P7|A0A0H3C9P7_CAUVN ABC membrane transporter, periplasmic component OS=Caulobacter vibrioides (strain NA1000 / CB15N)	([0.098513, 0.090864, 0.044297, 0.06312, 0.035586, 0.035586, 0.023534, 0.014783, 0.014783, 0.018787, 0.014586, 0.013265, 0.008276, 0.005734, 0.004899, 0.004483, 0.003298, 0.003298, 0.003298, 0.004315, 0.00407, 0.004135, 0.003341, 0.004646, 0.004689, 0.006482, 0.005623, 0.007645, 0.009015, 0.007877, 0.008276, 0.008156, 0.00777, 0.007495, 0.008804, 0.009865, 0.016021, 0.018106, 0.030611, 0.038042, …	[189, 216, 217, 218, 219, 220, 223, 226, 227, 230, 234, 248, 249, 250, 251, 252, 253, 254, 255, 256, 257, 258, 259, 260, 261, 262, 263, 285, 286, 287, 288, 289, 290, 291, 292, 293, 294, 295, 296, 297, 298, 299, 300, 301, 302, 303, 304, 305, 306, 307, 308, 309, 310, 311]	(26, 27, 53)	26	2
2523	2524	A0A0H3C9T7|A0A0H3C9T7_CAUVN Holdfast attachment protein hfaB OS=Caulobacter vibrioides (strain NA1000 / CB15N)	([0.15008, 0.096677, 0.066181, 0.066181, 0.094817, 0.092881, 0.092881, 0.069024, 0.085092, 0.085092, 0.066181, 0.079919, 0.098513, 0.139895, 0.164327, 0.111485, 0.088832, 0.090864, 0.116183, 0.129801, 0.182256, 0.225814, 0.209395, 0.247041, 0.281712, 0.30533, 0.257454, 0.288399, 0.366687, 0.335645, 0.401658, 0.422041, 0.4292, 0.398279, 0.40511, 0.40511, 0.476583, 0.525368, 0.433034, 0.42561, 0.46…	[37, 82, 83, 84, 85, 86, 87, 88, 89, 90, 131, 133, 135, 136, 141, 302, 303, 304, 305, 306, 307, 308, 309, 310, 311, 312, 313, 314, 315, 316, 317, 318, 319, 320, 321, 322, 323, 324, 325, 326, 327, 328, 331, 332, 333, 334, 335, 336]	(26, 15, 41)	26	2
2700	2701	A0A0H3CAF8|A0A0H3CAF8_CAUVN Uncharacterized protein OS=Caulobacter vibrioides (strain NA1000 / CB15N)	([0.59508, 0.632174, 0.671169, 0.694846, 0.720929, 0.728858, 0.733139, 0.716283, 0.657645, 0.690604, 0.703578, 0.653063, 0.618285, 0.661982, 0.745909, 0.745909, 0.720929, 0.741537, 0.653063, 0.707965, 0.666105, 0.671169, 0.59917, 0.59014, 0.58069, 0.549308, 0.476583, 0.461924, 0.461924, 0.51388, 0.41194, 0.414856, 0.4292, 0.461924, 0.384043, 0.359901, 0.356642, 0.349426, 0.352862, 0.414856, 0.414…	[0, 1, 2, 3, 4, 5, 6, 7, 8, 9, 10, 11, 12, 13, 14, 15, 16, 17, 18, 19, 20, 21, 22, 23, 24, 25, 29, 43, 46, 48, 49, 50, 51, 52, 53, 54, 55, 56, 57, 58, 59, 60, 61, 62, 63, 64, 65, 66, 67, 68, 69, 70, 71, 72, 73, 74]	(26, 29, 55)	26	2
2850	2851	A0A0H3CAY8|A0A0H3CAY8_CAUVN Stalk cross-band protein StpB OS=Caulobacter vibrioides (strain NA1000 / CB15N)	([0.023963, 0.025316, 0.028107, 0.020165, 0.030611, 0.022306, 0.029376, 0.030611, 0.032017, 0.028107, 0.029376, 0.036378, 0.028695, 0.032677, 0.059222, 0.035586, 0.028107, 0.032017, 0.041405, 0.050641, 0.098513, 0.182256, 0.182256, 0.209395, 0.200174, 0.203355, 0.295083, 0.30533, 0.25031, 0.288399, 0.377384, 0.301917, 0.196879, 0.222385, 0.132295, 0.078022, 0.078022, 0.100716, 0.161087, 0.200174,…	[447, 448, 449, 450, 451, 452, 453, 454, 455, 456, 457, 458, 459, 460, 461, 462, 463, 464, 465, 466, 467, 468, 469, 470, 471, 472, 473]	(26, 0, 26)	26	2
3001	3002	A0A0H3CBH1|A0A0H3CBH1_CAUVN FecR family protein OS=Caulobacter vibrioides (strain NA1000 / CB15N)	([0.486429, 0.549308, 0.657645, 0.671169, 0.685117, 0.653063, 0.685117, 0.754692, 0.759478, 0.76285, 0.733139, 0.771762, 0.862302, 0.856457, 0.846163, 0.798249, 0.823549, 0.834292, 0.874069, 0.868118, 0.827927, 0.819762, 0.712013, 0.538167, 0.538167, 0.538167, 0.525368, 0.509769, 0.465241, 0.476583, 0.480142, 0.444081, 0.440853, 0.440853, 0.41194, 0.422041, 0.374039, 0.342579, 0.30533, 0.196879, …	[1, 2, 3, 4, 5, 6, 7, 8, 9, 10, 11, 12, 13, 14, 15, 16, 17, 18, 19, 20, 21, 22, 23, 24, 25, 26, 27, 83, 84, 143, 151, 159, 160, 162, 228, 229, 230, 231, 232, 233, 234, 235, 236, 237, 238, 239, 240, 241, 242, 243, 244, 245, 246, 247, 248, 249, 250, 251, 253, 256, 304, 305, 306, 307, 308, 309, 310, 311, 312, 313, 314, 315, 316, 317, 318, 319, 320, 321, 322, 323]	(26, 0, 26)	26	2
3011	3012	A0A0H3CBI3|A0A0H3CBI3_CAUVN Secreted protein OS=Caulobacter vibrioides (strain NA1000 / CB15N)	([0.271506, 0.311707, 0.200174, 0.122885, 0.147574, 0.18812, 0.216401, 0.170161, 0.134866, 0.142424, 0.127496, 0.155435, 0.134866, 0.100716, 0.102787, 0.102787, 0.167087, 0.25406, 0.25406, 0.236433, 0.194234, 0.139895, 0.158265, 0.232838, 0.225814, 0.18812, 0.17593, 0.120615, 0.118441, 0.173081, 0.216401, 0.26085, 0.247041, 0.25031, 0.332115, 0.324872, 0.328603, 0.26085, 0.247041, 0.236433, 0.250…	[46, 47, 48, 49, 50, 79, 80, 81, 82, 83, 84, 85, 86, 87, 88, 89, 90, 91, 92, 93, 94, 95, 96, 97, 98, 99, 127, 128, 129, 130, 131, 132, 133, 134, 135, 136, 137, 138, 139, 140, 141, 142, 143, 144, 145, 146, 147, 148, 149, 150, 151, 152, 153, 156, 157, 159, 160]	(26, 26, 52)	26	2
3116	3117	A0A0H3CBW1|A0A0H3CBW1_CAUVN JmjC domain-containing protein OS=Caulobacter vibrioides (strain NA1000 / CB15N)	([0.84206, 0.812494, 0.827927, 0.879233, 0.871313, 0.862302, 0.894241, 0.88723, 0.871313, 0.874069, 0.88723, 0.910643, 0.852992, 0.791621, 0.680603, 0.699094, 0.720929, 0.613573, 0.59014, 0.604312, 0.661982, 0.632174, 0.562014, 0.545602, 0.517562, 0.534167, 0.534167, 0.436924, 0.447574, 0.408655, 0.324872, 0.31487, 0.318242, 0.284882, 0.356642, 0.447574, 0.454136, 0.414856, 0.468512, 0.450668, 0.…	[0, 1, 2, 3, 4, 5, 6, 7, 8, 9, 10, 11, 12, 13, 14, 15, 16, 17, 18, 19, 20, 21, 22, 23, 24, 25, 26, 54, 55, 56, 62, 99, 101, 102, 111, 243, 244, 245, 338, 339, 340, 341, 342, 343]	(26, 0, 26)	26	2
3120	3121	A0A0H3CBW5|A0A0H3CBW5_CAUVN Uncharacterized protein OS=Caulobacter vibrioides (strain NA1000 / CB15N)	([0.054297, 0.059222, 0.118441, 0.088832, 0.064632, 0.050641, 0.034068, 0.046336, 0.06312, 0.064632, 0.054297, 0.056825, 0.046336, 0.06184, 0.048328, 0.06312, 0.06184, 0.10481, 0.167087, 0.179055, 0.25031, 0.308712, 0.308712, 0.30533, 0.339168, 0.418646, 0.454136, 0.517562, 0.553315, 0.59014, 0.59508, 0.703578, 0.707965, 0.741537, 0.694846, 0.699094, 0.771762, 0.771762, 0.716283, 0.724957, 0.6661…	[27, 28, 29, 30, 31, 32, 33, 34, 35, 36, 37, 38, 39, 40, 41, 42, 43, 44, 45, 46, 47, 48, 49, 50, 51, 52, 53, 55, 56, 57, 58, 59, 60, 61, 62, 63, 64, 65, 66, 73, 74, 75, 76, 77, 78, 79, 80, 81, 141, 149, 150, 168]	(26, 0, 26)	26	2
3140	3141	A0A0H3CBY8|A0A0H3CBY8_CAUVN Uncharacterized protein OS=Caulobacter vibrioides (strain NA1000 / CB15N)	([0.125101, 0.134866, 0.092881, 0.100716, 0.079919, 0.059222, 0.046336, 0.032017, 0.054297, 0.042364, 0.056825, 0.047319, 0.024826, 0.018787, 0.013437, 0.015694, 0.015694, 0.013265, 0.018106, 0.028695, 0.044297, 0.069024, 0.076542, 0.102787, 0.076542, 0.094817, 0.170161, 0.164327, 0.222385, 0.196879, 0.239899, 0.173081, 0.209395, 0.229226, 0.185198, 0.281712, 0.164327, 0.111485, 0.085092, 0.09481…	[52, 53, 54, 55, 56, 57, 58, 59, 60, 61, 62, 63, 64, 65, 66, 67, 68, 69, 70, 71, 72, 73, 74, 75, 76, 77, 78]	(26, 0, 26)	26	2
3206	3207	A0A0H3CC69|A0A0H3CC69_CAUVN DUF883 domain-containing protein OS=Caulobacter vibrioides (strain NA1000 / CB15N)	([0.745909, 0.699094, 0.699094, 0.661982, 0.666105, 0.694846, 0.661982, 0.685117, 0.585406, 0.622677, 0.59917, 0.557691, 0.538167, 0.59508, 0.557691, 0.585406, 0.541878, 0.575842, 0.5017, 0.51388, 0.51388, 0.51388, 0.517562, 0.534167, 0.534167, 0.505461, 0.5017, 0.468512, 0.461924, 0.461924, 0.450668, 0.494003, 0.529623, 0.483068, 0.458154, 0.486429, 0.408655, 0.42561, 0.422041, 0.517562, 0.45066…	[0, 1, 2, 3, 4, 5, 6, 7, 8, 9, 10, 11, 12, 13, 14, 15, 16, 17, 18, 19, 20, 21, 22, 23, 24, 25, 26, 32, 39, 43, 50, 51, 57, 61, 65, 66, 67, 68, 71, 72, 75, 76, 77, 79, 80]	(26, 0, 26)	26	2
3359	3360	A0A0H3CCS3|A0A0H3CCS3_CAUVN Cation/multidrug efflux pump AcrB OS=Caulobacter vibrioides (strain NA1000 / CB15N)	([0.871313, 0.879233, 0.879233, 0.882776, 0.76285, 0.771762, 0.671169, 0.675549, 0.642678, 0.541878, 0.521092, 0.468512, 0.472492, 0.465241, 0.490133, 0.390993, 0.408655, 0.335645, 0.339168, 0.25406, 0.185198, 0.11371, 0.06312, 0.05306, 0.031287, 0.044297, 0.025316, 0.033407, 0.034068, 0.027463, 0.046336, 0.046336, 0.047319, 0.028695, 0.027463, 0.015078, 0.028695, 0.015078, 0.020522, 0.024393, 0.…	[0, 1, 2, 3, 4, 5, 6, 7, 8, 9, 10, 64, 66, 67, 68, 69, 70, 71, 72, 73, 74, 75, 76, 78, 79, 128, 129, 575, 576, 577, 586, 648, 656, 664, 679, 680, 681, 682, 686, 687, 688, 689, 690, 691, 692, 693, 694, 695, 696, 697, 698, 699, 700, 701, 702, 703, 704, 705, 706, 707, 708, 709, 710, 711, 712, 740, 741, 743, 749, 751, 753, 754, 755, 756, 757, 758, 769, 770, 771, 772, 773]	(26, 38, 64)	26	2
3401	3402	A0A0H3CD04|A0A0H3CD04_CAUVN Beta-lactamase family protein OS=Caulobacter vibrioides (strain NA1000 / CB15N)	([0.418646, 0.394753, 0.374039, 0.418646, 0.458154, 0.377384, 0.30533, 0.328603, 0.387226, 0.370445, 0.422041, 0.444081, 0.545602, 0.444081, 0.444081, 0.398279, 0.384043, 0.308712, 0.380708, 0.476583, 0.486429, 0.529623, 0.525368, 0.562014, 0.553315, 0.505461, 0.648219, 0.754692, 0.720929, 0.690604, 0.741537, 0.716283, 0.724957, 0.699094, 0.699094, 0.59917, 0.657645, 0.675549, 0.73685, 0.632174, …	[12, 21, 22, 23, 24, 25, 26, 27, 28, 29, 30, 31, 32, 33, 34, 35, 36, 37, 38, 39, 40, 41, 42, 43, 44, 45, 46, 47, 189, 326, 411, 412, 413, 414, 415, 416, 417, 419, 420]	(26, 1, 27)	26	2
3436	3437	A0A0H3CD62|A0A0H3CD62_CAUVN DUF465 domain-containing protein OS=Caulobacter vibrioides (strain NA1000 / CB15N)	([0.418646, 0.461924, 0.472492, 0.534167, 0.549308, 0.59508, 0.517562, 0.534167, 0.541878, 0.557691, 0.497853, 0.517562, 0.521092, 0.59508, 0.608892, 0.618285, 0.618285, 0.745909, 0.759478, 0.767246, 0.823549, 0.823549, 0.827927, 0.827927, 0.741537, 0.73685, 0.720929, 0.720929, 0.724957, 0.724957, 0.712013, 0.788093, 0.699094, 0.694846, 0.622677, 0.613573, 0.59508, 0.59917, 0.480142, 0.472492, 0.…	[3, 4, 5, 6, 7, 8, 9, 11, 12, 13, 14, 15, 16, 17, 18, 19, 20, 21, 22, 23, 24, 25, 26, 27, 28, 29, 30, 31, 32, 33, 34, 35, 36, 37, 48, 53, 54, 55, 56]	(26, 7, 33)	26	2
3460	3461	A0A0H3CD95|A0A0H3CD95_CAUVN Two-component response regulator OS=Caulobacter vibrioides (strain NA1000 / CB15N)	([0.497853, 0.557691, 0.570702, 0.63748, 0.648219, 0.716283, 0.685117, 0.657645, 0.657645, 0.666105, 0.642678, 0.720929, 0.745909, 0.741537, 0.868118, 0.837511, 0.837511, 0.784345, 0.88723, 0.889439, 0.791621, 0.779859, 0.784345, 0.699094, 0.626927, 0.626927, 0.509769, 0.509769, 0.458154, 0.390993, 0.41194, 0.454136, 0.436924, 0.418646, 0.422041, 0.40511, 0.444081, 0.384043, 0.384043, 0.291804, 0…	[1, 2, 3, 4, 5, 6, 7, 8, 9, 10, 11, 12, 13, 14, 15, 16, 17, 18, 19, 20, 21, 22, 23, 24, 25, 26, 27, 96, 97, 98, 110, 154, 157, 161, 162, 163, 164, 165, 166, 167, 168, 169, 170, 179, 180, 181, 182, 226, 264, 265, 266, 267, 268, 269]	(26, 0, 26)	26	2
3470	3471	A0A0H3CDA9|A0A0H3CDA9_CAUVN Pectin lyase-related protein OS=Caulobacter vibrioides (strain NA1000 / CB15N)	([0.36309, 0.41194, 0.450668, 0.339168, 0.243554, 0.191378, 0.185198, 0.21291, 0.203355, 0.229226, 0.158265, 0.167087, 0.10481, 0.085092, 0.047319, 0.041405, 0.029376, 0.016021, 0.016826, 0.026338, 0.030003, 0.024393, 0.0198, 0.011903, 0.016021, 0.025316, 0.046336, 0.064632, 0.037156, 0.036378, 0.038042, 0.071867, 0.086953, 0.090864, 0.116183, 0.098513, 0.120615, 0.088832, 0.158265, 0.196879, 0.1…	[67, 74, 80, 155, 200, 201, 202, 203, 204, 205, 206, 207, 208, 210, 250, 251, 252, 253, 254, 255, 256, 257, 258, 259, 260, 261, 262, 263, 264, 265, 266, 267, 268, 269, 270, 271, 272, 273, 274, 275, 276]	(26, 14, 40)	26	2
3493	3494	A0A0H3CDE5|A0A0H3CDE5_CAUVN Protein QmcA OS=Caulobacter vibrioides (strain NA1000 / CB15N)	([0.002435, 0.001709, 0.002138, 0.001597, 0.001541, 0.001417, 0.001318, 0.001069, 0.001481, 0.001675, 0.00152, 0.001743, 0.001271, 0.000893, 0.001499, 0.002014, 0.002581, 0.00359, 0.004835, 0.004835, 0.006795, 0.005992, 0.009728, 0.011669, 0.011903, 0.018106, 0.033407, 0.033407, 0.079919, 0.081712, 0.111485, 0.116183, 0.116183, 0.236433, 0.321458, 0.185198, 0.194234, 0.11371, 0.060549, 0.056825, …	[170, 171, 172, 173, 174, 175, 182, 183, 184, 185, 186, 187, 189, 195, 196, 197, 198, 200, 206, 208, 211, 213, 218, 219, 220, 221, 222, 223, 224, 225, 226, 227, 228, 230, 231, 232, 233, 277, 297, 298, 299, 300, 301, 302, 303, 304, 305, 306, 307, 308, 309, 310, 311, 312, 313, 314, 315, 316, 317, 318, 319, 320, 321, 322, 323]	(26, 38, 64)	26	2
3596	3597	A0A0H3CE42|A0A0H3CE42_CAUVN Glutathione-dependent formaldehyde-activating enzyme OS=Caulobacter vibrioides (strain NA1000 / CB15N)	([0.055536, 0.043307, 0.064632, 0.034068, 0.048328, 0.040537, 0.06312, 0.081712, 0.11371, 0.161087, 0.185198, 0.206376, 0.18812, 0.257454, 0.194234, 0.102787, 0.106997, 0.116183, 0.111485, 0.18812, 0.098513, 0.125101, 0.167087, 0.147574, 0.15008, 0.132295, 0.182256, 0.191378, 0.116183, 0.106997, 0.078022, 0.050641, 0.037156, 0.045352, 0.033407, 0.060549, 0.090864, 0.088832, 0.185198, 0.129801, 0.…	[57, 58, 102, 104, 105, 106, 116, 117, 118, 119, 120, 121, 122, 123, 124, 125, 126, 127, 128, 129, 130, 131, 132, 133, 134, 135, 136, 137, 138, 139, 140, 141, 142]	(26, 6, 32)	26	2
3598	3599	A0A0H3CE45|A0A0H3CE45_CAUVN Lipoprotein OS=Caulobacter vibrioides (strain NA1000 / CB15N)	([0.127496, 0.086953, 0.120615, 0.086953, 0.092881, 0.120615, 0.094817, 0.100716, 0.10481, 0.085092, 0.10481, 0.122885, 0.11371, 0.203355, 0.182256, 0.129801, 0.15284, 0.15284, 0.179055, 0.179055, 0.232838, 0.295083, 0.398279, 0.40511, 0.5017, 0.497853, 0.468512, 0.534167, 0.608892, 0.562014, 0.608892, 0.657645, 0.613573, 0.675549, 0.648219, 0.613573, 0.671169, 0.58069, 0.626927, 0.694846, 0.7717…	[24, 27, 28, 29, 30, 31, 32, 33, 34, 35, 36, 37, 38, 39, 40, 41, 42, 43, 44, 45, 50, 51, 52, 53, 54, 55, 56, 57, 58, 59, 67, 68, 69, 70, 71, 72, 73, 74, 75, 76, 77, 81, 82, 83, 84, 123, 125, 166, 169, 170, 171, 172, 173, 174, 175, 176, 177, 178, 179, 180, 181, 214, 215, 216, 220, 221, 222, 223, 224, 225, 226, 227, 228, 229, 230, 231, 232, 233, 234, 235, 256, 257, 258, 259, 260, 261, 262, 263, 264…	(26, 80, 106)	26	2
3786	3787	A0A0H3IZ92|A0A0H3IZ92_CAUVN Uncharacterized protein OS=Caulobacter vibrioides (strain NA1000 / CB15N)	([0.534167, 0.570702, 0.494003, 0.440853, 0.40511, 0.4292, 0.454136, 0.461924, 0.465241, 0.494003, 0.509769, 0.5017, 0.56648, 0.585406, 0.59917, 0.59917, 0.585406, 0.626927, 0.657645, 0.728858, 0.73685, 0.759478, 0.759478, 0.798249, 0.791621, 0.837511, 0.865454, 0.862302, 0.874069, 0.885302, 0.876521, 0.879233, 0.882776, 0.865454, 0.871313, 0.849326, 0.849326], '')	[0, 1, 10, 11, 12, 13, 14, 15, 16, 17, 18, 19, 20, 21, 22, 23, 24, 25, 26, 27, 28, 29, 30, 31, 32, 33, 34, 35, 36]	(26, 2, 28)	26	2
41	42	A0A0H3C497|A0A0H3C497_CAUVN Molybdopterin synthase catalytic subunit OS=Caulobacter vibrioides (strain NA1000 / CB15N)	([0.147574, 0.247041, 0.281712, 0.200174, 0.125101, 0.086953, 0.109221, 0.106997, 0.060549, 0.046336, 0.046336, 0.060549, 0.106997, 0.182256, 0.191378, 0.291804, 0.278302, 0.229226, 0.158265, 0.111485, 0.21291, 0.10481, 0.049374, 0.050641, 0.046336, 0.069024, 0.109221, 0.090864, 0.127496, 0.236433, 0.311707, 0.321458, 0.291804, 0.288399, 0.236433, 0.142424, 0.15008, 0.092881, 0.127496, 0.161087, …	[124, 125, 126, 127, 128, 129, 130, 131, 132, 133, 134, 135, 136, 137, 138, 139, 140, 141, 142, 143, 144, 145, 146, 147, 148, 149]	(25, 0, 25)	25	2
169	170	A0A0H3CCA9|A0A0H3CCA9_CAUVN UvrABC system protein B OS=Caulobacter vibrioides (strain NA1000 / CB15N)	([0.868118, 0.759478, 0.771762, 0.784345, 0.84206, 0.703578, 0.622677, 0.534167, 0.575842, 0.59508, 0.538167, 0.608892, 0.56648, 0.570702, 0.538167, 0.436924, 0.465241, 0.440853, 0.366687, 0.335645, 0.339168, 0.356642, 0.418646, 0.422041, 0.447574, 0.408655, 0.509769, 0.613573, 0.724957, 0.694846, 0.685117, 0.784345, 0.741537, 0.741537, 0.724957, 0.741537, 0.707965, 0.653063, 0.59014, 0.59917, 0.…	[0, 1, 2, 3, 4, 5, 6, 7, 8, 9, 10, 11, 12, 13, 14, 26, 27, 28, 29, 30, 31, 32, 33, 34, 35, 36, 37, 38, 39, 40, 41, 42, 43, 44, 45, 46, 47, 48, 49, 50, 51, 60, 61, 62, 63, 64, 65, 66, 67, 76, 77, 148, 149, 154, 355, 364, 365, 387, 388, 389, 390, 420, 437, 465, 466, 471, 609, 610, 611, 612, 613, 614, 616, 617, 618, 621, 622, 623, 624, 625, 626, 627, 640, 641, 652, 653, 654, 655, 657, 658, 659, 660,…	(25, 15, 40)	25	2
172	173	A0A0H3CCD7|A0A0H3CCD7_CAUVN DNA primase OS=Caulobacter vibrioides (strain NA1000 / CB15N)	([0.11371, 0.144935, 0.182256, 0.21291, 0.158265, 0.182256, 0.25406, 0.278302, 0.308712, 0.271506, 0.236433, 0.268042, 0.264545, 0.380708, 0.31487, 0.301917, 0.229226, 0.321458, 0.380708, 0.387226, 0.384043, 0.447574, 0.465241, 0.377384, 0.36309, 0.444081, 0.374039, 0.339168, 0.374039, 0.264545, 0.328603, 0.384043, 0.387226, 0.390993, 0.380708, 0.472492, 0.480142, 0.454136, 0.366687, 0.318242, 0.…	[94, 95, 96, 97, 98, 99, 100, 101, 102, 103, 104, 105, 106, 137, 296, 297, 311, 313, 348, 349, 350, 351, 352, 353, 354, 355, 356, 357, 358, 359, 360, 362, 363, 364, 373, 378, 379, 381, 382, 383, 384, 385, 386, 387, 388, 389, 390, 392, 393, 429, 430, 432, 433, 434, 435, 438, 439, 440, 441, 442, 443, 444, 445, 446, 447, 448, 449, 450, 451, 452, 453, 454, 455, 456, 457, 458, 459, 460, 461, 462, 463,…	(25, 55, 80)	25	2
186	187	A0A0H3CDP4|A0A0H3CDP4_CAUVN ATP synthase subunit beta OS=Caulobacter vibrioides (strain NA1000 / CB15N)	([0.808535, 0.754692, 0.703578, 0.716283, 0.728858, 0.788093, 0.745909, 0.707965, 0.76285, 0.767246, 0.733139, 0.73685, 0.73685, 0.699094, 0.733139, 0.694846, 0.694846, 0.622677, 0.58069, 0.509769, 0.545602, 0.5017, 0.58069, 0.58069, 0.545602, 0.509769, 0.476583, 0.476583, 0.549308, 0.480142, 0.450668, 0.483068, 0.517562, 0.59014, 0.59508, 0.521092, 0.557691, 0.59917, 0.59917, 0.604312, 0.604312,…	[0, 1, 2, 3, 4, 5, 6, 7, 8, 9, 10, 11, 12, 13, 14, 15, 16, 17, 18, 19, 20, 21, 22, 23, 24, 25, 28, 32, 33, 34, 35, 36, 37, 38, 39, 40, 41, 42, 43, 44, 45, 46, 47, 48, 49, 50, 51, 52, 53, 54, 55, 56, 125, 126, 127, 128, 129, 130, 131, 132, 133, 134, 135, 136, 137, 138, 139, 141, 152, 163, 164, 165, 166, 167, 168, 169, 170, 171, 172, 173, 174, 175, 176, 177, 178, 249, 251, 252, 253, 254, 255, 262, …	(25, 0, 25)	25	2
197	198	A0A0H3CG88|A0A0H3CG88_CAUVN Transcription termination factor Rho OS=Caulobacter vibrioides (strain NA1000 / CB15N)	([0.912647, 0.879233, 0.89662, 0.922952, 0.89662, 0.901269, 0.812494, 0.852992, 0.862302, 0.868118, 0.808535, 0.812494, 0.823549, 0.801317, 0.750527, 0.76285, 0.622677, 0.622677, 0.618285, 0.733139, 0.642678, 0.642678, 0.59508, 0.608892, 0.538167, 0.570702, 0.494003, 0.626927, 0.585406, 0.613573, 0.604312, 0.724957, 0.775545, 0.788093, 0.784345, 0.808535, 0.812494, 0.812494, 0.779859, 0.73685, 0.…	[0, 1, 2, 3, 4, 5, 6, 7, 8, 9, 10, 11, 12, 13, 14, 15, 16, 17, 18, 19, 20, 21, 22, 23, 24, 25, 27, 28, 29, 30, 31, 32, 33, 34, 35, 36, 37, 38, 39, 40, 41, 42, 43, 44, 45, 47, 48, 108, 109, 111, 133, 155, 156, 157, 158, 190, 191, 202, 203, 204, 205, 206, 207, 208, 209, 210, 211, 278, 279, 347, 472]	(25, 0, 25)	25	2
365	366	A0A0H3C4T0|A0A0H3C4T0_CAUVN Pseudouridine synthase OS=Caulobacter vibrioides (strain NA1000 / CB15N)	([0.712013, 0.557691, 0.447574, 0.505461, 0.557691, 0.480142, 0.465241, 0.538167, 0.608892, 0.648219, 0.685117, 0.724957, 0.694846, 0.671169, 0.775545, 0.745909, 0.618285, 0.750527, 0.745909, 0.745909, 0.622677, 0.648219, 0.771762, 0.862302, 0.76285, 0.707965, 0.788093, 0.834292, 0.788093, 0.642678, 0.642678, 0.608892, 0.529623, 0.458154, 0.42561, 0.436924, 0.366687, 0.335645, 0.36309, 0.40511, 0…	[0, 1, 3, 4, 7, 8, 9, 10, 11, 12, 13, 14, 15, 16, 17, 18, 19, 20, 21, 22, 23, 24, 25, 26, 27, 28, 29, 30, 31, 32, 71, 85, 86, 87, 88, 89, 90, 91, 92, 93, 94, 97, 98, 99, 100, 168, 169, 171, 172, 196, 197, 200, 201, 204, 205, 206, 207, 208, 209, 210, 211, 212, 213, 214, 215, 216, 217, 219, 220, 221, 222, 223, 224, 225, 253, 254, 265, 266, 268, 269, 270]	(25, 4, 29)	25	2
392	393	A0A0H3C5F7|A0A0H3C5F7_CAUVN Type I protein secretion ATP-binding protein RsaD OS=Caulobacter vibrioides (strain NA1000 / CB15N)	([0.088832, 0.035586, 0.058088, 0.081712, 0.0704, 0.043307, 0.024826, 0.018106, 0.017797, 0.023534, 0.037156, 0.038858, 0.059222, 0.027463, 0.028107, 0.022667, 0.017797, 0.014586, 0.008156, 0.007259, 0.004689, 0.004577, 0.004513, 0.004646, 0.003366, 0.002727, 0.003212, 0.003212, 0.003246, 0.003671, 0.003924, 0.002555, 0.002194, 0.002435, 0.002482, 0.002482, 0.002194, 0.001722, 0.00243, 0.003701, …	[311, 314, 315, 316, 317, 318, 319, 320, 321, 322, 323, 324, 325, 340, 348, 552, 553, 554, 555, 556, 557, 558, 559, 560, 561, 562, 563, 564, 565, 566, 567, 568, 569, 570, 571, 572, 573, 574, 575, 576, 577]	(25, 15, 40)	25	2
408	409	A0A0H3C5Q8|A0A0H3C5Q8_CAUVN ATP synthase protein I OS=Caulobacter vibrioides (strain NA1000 / CB15N)	([0.846163, 0.653063, 0.712013, 0.720929, 0.575842, 0.613573, 0.575842, 0.59508, 0.5017, 0.483068, 0.468512, 0.41194, 0.398279, 0.370445, 0.401658, 0.387226, 0.339168, 0.281712, 0.288399, 0.275179, 0.311707, 0.339168, 0.4292, 0.380708, 0.384043, 0.468512, 0.476583, 0.505461, 0.472492, 0.56648, 0.632174, 0.685117, 0.808535, 0.666105, 0.712013, 0.618285, 0.529623, 0.529623, 0.575842, 0.468512, 0.39…	[0, 1, 2, 3, 4, 5, 6, 7, 8, 27, 29, 30, 31, 32, 33, 34, 35, 36, 37, 38, 100, 101, 102, 103, 104, 105, 106, 107, 108, 109, 110, 111, 112, 113, 114, 115, 116, 117, 118, 119, 120, 121, 122, 123, 124, 125]	(25, 20, 45)	25	2
433	434	A0A0H3C696|A0A0H3C696_CAUVN Probable periplasmic serine endoprotease DegP-like OS=Caulobacter vibrioides (strain NA1000 / CB15N)	([0.243554, 0.342579, 0.271506, 0.164327, 0.129801, 0.094817, 0.067594, 0.092881, 0.096677, 0.079919, 0.098513, 0.127496, 0.144935, 0.116183, 0.139895, 0.155435, 0.15284, 0.229226, 0.194234, 0.232838, 0.308712, 0.301917, 0.30533, 0.380708, 0.447574, 0.553315, 0.666105, 0.801317, 0.801317, 0.837511, 0.903857, 0.852992, 0.868118, 0.808535, 0.852992, 0.823549, 0.759478, 0.759478, 0.694846, 0.73685, …	[25, 26, 27, 28, 29, 30, 31, 32, 33, 34, 35, 36, 37, 38, 39, 40, 41, 42, 43, 44, 45, 46, 47, 121, 220, 326, 333, 335, 336, 337, 340, 341, 348, 349, 350, 351, 352, 359, 361, 362, 363, 364, 365, 366, 367, 368, 369, 370, 371, 372, 373, 374, 375, 376, 377, 378, 379, 380, 381, 382, 383, 384, 385, 386, 390]	(25, 38, 63)	25	2
437	438	A0A0H3C6A9|A0A0H3C6A9_CAUVN site-specific DNA-methyltransferase (adenine-specific) OS=Caulobacter vibrioides (strain NA1000 / CB15N)	([0.026338, 0.041405, 0.030003, 0.032017, 0.050641, 0.032677, 0.023534, 0.031287, 0.041405, 0.056825, 0.038858, 0.051831, 0.050641, 0.049374, 0.048328, 0.026892, 0.047319, 0.047319, 0.037156, 0.044297, 0.045352, 0.109221, 0.050641, 0.083462, 0.064632, 0.034068, 0.059222, 0.102787, 0.058088, 0.06184, 0.038042, 0.043307, 0.024826, 0.025316, 0.031287, 0.030611, 0.056825, 0.045352, 0.036378, 0.036378…	[217, 218, 310, 311, 428, 468, 469, 470, 471, 478, 479, 512, 513, 514, 515, 516, 517, 518, 519, 520, 521, 522, 523, 524, 525, 526, 527, 528, 529, 530, 531, 532, 533, 534, 535, 536, 537, 559, 592]	(25, 11, 36)	25	2
484	485	A0A0H3C791|A0A0H3C791_CAUVN Soluble lytic murein transglycosylase SdpB OS=Caulobacter vibrioides (strain NA1000 / CB15N)	([0.005799, 0.005623, 0.004135, 0.005318, 0.005992, 0.004646, 0.004646, 0.004388, 0.005249, 0.005734, 0.006988, 0.007315, 0.007422, 0.009096, 0.007495, 0.010221, 0.015078, 0.017797, 0.018106, 0.018415, 0.034068, 0.05306, 0.046336, 0.100716, 0.125101, 0.155435, 0.281712, 0.278302, 0.36309, 0.271506, 0.209395, 0.203355, 0.206376, 0.26085, 0.182256, 0.219301, 0.18812, 0.225814, 0.243554, 0.243554, 0…	[121, 122, 123, 124, 125, 126, 127, 128, 129, 130, 131, 132, 133, 134, 135, 136, 137, 138, 139, 140, 141, 142, 143, 144, 145, 146, 187, 222, 223, 278, 279, 280, 338, 340, 341, 342, 344, 345, 346, 347, 399, 400, 401, 402]	(25, 0, 25)	25	2
626	627	A0A0H3CA06|A0A0H3CA06_CAUVN TonB-dependent outer membrane channel HutA OS=Caulobacter vibrioides (strain NA1000 / CB15N)	([0.142424, 0.142424, 0.185198, 0.232838, 0.229226, 0.194234, 0.147574, 0.15284, 0.15284, 0.185198, 0.185198, 0.179055, 0.182256, 0.15284, 0.225814, 0.200174, 0.209395, 0.229226, 0.295083, 0.366687, 0.36309, 0.401658, 0.401658, 0.335645, 0.346032, 0.311707, 0.377384, 0.447574, 0.40511, 0.444081, 0.374039, 0.408655, 0.408655, 0.414856, 0.447574, 0.440853, 0.490133, 0.557691, 0.525368, 0.40511, 0.3…	[37, 38, 87, 88, 93, 95, 105, 219, 220, 221, 225, 226, 227, 228, 229, 230, 231, 232, 233, 234, 235, 236, 237, 238, 239, 240, 241, 242, 243, 244, 245, 246, 247, 248, 249, 250, 254, 255, 256, 257, 258, 319, 320, 321, 339, 343, 344, 345, 346, 347, 348, 349, 350, 351, 352, 353, 355, 356, 390, 391, 394, 395, 396, 397, 398, 399, 400, 401, 402, 403, 404, 405, 406, 407, 408, 457, 459, 460, 497, 500, 503,…	(25, 10, 35)	25	2
655	656	A0A0H3CAQ3|A0A0H3CAQ3_CAUVN Polar-differentiation response regulator DivK OS=Caulobacter vibrioides (strain NA1000 / CB15N)	([0.058088, 0.024826, 0.012491, 0.012727, 0.017447, 0.025762, 0.034068, 0.046336, 0.06184, 0.056825, 0.071867, 0.125101, 0.125101, 0.125101, 0.051831, 0.100716, 0.134866, 0.098513, 0.054297, 0.027463, 0.034884, 0.024826, 0.048328, 0.044297, 0.028695, 0.028695, 0.012727, 0.014075, 0.009483, 0.009294, 0.009294, 0.008002, 0.004976, 0.004976, 0.003555, 0.003821, 0.00283, 0.00231, 0.002276, 0.002512, …	[234, 235, 419, 420, 421, 422, 423, 424, 425, 426, 427, 428, 429, 430, 431, 432, 433, 434, 435, 436, 437, 438, 439, 440, 441, 442, 443, 444, 447, 448, 449, 450, 510, 511, 512, 513, 514, 515, 516, 517, 518, 519, 529, 530]	(25, 2, 27)	25	2
791	792	A0A0H3CDU5|A0A0H3CDU5_CAUVN Glutamate synthase (NADPH) large chain GltB OS=Caulobacter vibrioides (strain NA1000 / CB15N)	([0.088832, 0.122885, 0.17593, 0.173081, 0.116183, 0.074921, 0.106997, 0.129801, 0.161087, 0.161087, 0.118441, 0.15008, 0.206376, 0.196879, 0.191378, 0.298791, 0.284882, 0.384043, 0.444081, 0.447574, 0.450668, 0.366687, 0.366687, 0.268042, 0.229226, 0.229226, 0.284882, 0.18812, 0.196879, 0.191378, 0.222385, 0.342579, 0.328603, 0.291804, 0.308712, 0.232838, 0.155435, 0.167087, 0.096677, 0.096677, …	[298, 453, 454, 456, 457, 458, 459, 460, 461, 462, 463, 464, 465, 466, 467, 468, 469, 470, 497, 498, 499, 500, 503, 504, 533, 534, 537, 538, 540, 541, 868, 869, 870, 871, 909, 910, 911, 912, 913, 914, 915, 916, 917, 918, 919, 920, 921, 922, 923, 924, 925, 926, 927, 928, 929, 930, 931, 932, 933, 934, 936, 938, 969, 991, 992, 1227, 1228, 1229, 1230, 1496, 1501, 1502, 1503, 1504, 1505, 1506]	(25, 34, 59)	25	2
827	828	A0A0H3CFW1|A0A0H3CFW1_CAUVN Ribosome maturation factor RimM OS=Caulobacter vibrioides (strain NA1000 / CB15N)	([0.275179, 0.21291, 0.25406, 0.288399, 0.232838, 0.229226, 0.264545, 0.291804, 0.203355, 0.229226, 0.194234, 0.219301, 0.247041, 0.318242, 0.257454, 0.222385, 0.139895, 0.137348, 0.118441, 0.11371, 0.179055, 0.26085, 0.328603, 0.36309, 0.288399, 0.349426, 0.291804, 0.26085, 0.26085, 0.264545, 0.25406, 0.288399, 0.21291, 0.206376, 0.191378, 0.26085, 0.271506, 0.359901, 0.352862, 0.377384, 0.43303…	[53, 167, 168, 169, 170, 171, 172, 173, 174, 175, 176, 177, 178, 179, 180, 181, 182, 183, 184, 185, 186, 187, 188, 189, 190, 191, 192]	(25, 1, 26)	25	2
1252	1253	A0A0H3C542|A0A0H3C542_CAUVN TonB-dependent receptor OS=Caulobacter vibrioides (strain NA1000 / CB15N)	([0.384043, 0.414856, 0.476583, 0.346032, 0.25406, 0.288399, 0.318242, 0.247041, 0.200174, 0.15008, 0.17593, 0.216401, 0.144935, 0.144935, 0.147574, 0.092881, 0.098513, 0.064632, 0.041405, 0.058088, 0.046336, 0.059222, 0.048328, 0.035586, 0.083462, 0.147574, 0.179055, 0.179055, 0.229226, 0.301917, 0.387226, 0.422041, 0.384043, 0.494003, 0.642678, 0.712013, 0.728858, 0.632174, 0.622677, 0.759478, …	[34, 35, 36, 37, 38, 39, 40, 41, 42, 43, 44, 45, 46, 49, 50, 51, 78, 122, 123, 124, 125, 126, 127, 128, 129, 130, 131, 132, 133, 134, 135, 136, 137, 138, 139, 140, 141, 142, 143, 144, 145, 146, 147, 150, 151, 152, 157, 159, 196, 206, 249, 250, 253, 267, 315, 326, 379, 380, 381, 382, 383, 384, 385, 386, 387, 390, 391, 392, 393, 394, 395, 441, 442, 444, 445, 446, 447, 448, 449, 450, 517, 518, 519, …	(25, 17, 42)	25	2
1378	1379	A0A0H3C5P1|A0A0H3C5P1_CAUVN RDD domain-containing protein OS=Caulobacter vibrioides (strain NA1000 / CB15N)	([0.144935, 0.21291, 0.275179, 0.339168, 0.387226, 0.42561, 0.480142, 0.433034, 0.454136, 0.486429, 0.529623, 0.59508, 0.521092, 0.505461, 0.450668, 0.454136, 0.497853, 0.476583, 0.608892, 0.685117, 0.58069, 0.468512, 0.468512, 0.401658, 0.40511, 0.40511, 0.414856, 0.339168, 0.380708, 0.40511, 0.370445, 0.36309, 0.356642, 0.380708, 0.387226, 0.339168, 0.447574, 0.538167, 0.468512, 0.4292, 0.34257…	[10, 11, 12, 13, 18, 19, 20, 37, 62, 63, 64, 65, 66, 67, 68, 69, 70, 71, 72, 73, 74, 75, 76, 77, 78, 79, 80, 81, 82, 83, 84, 85, 86, 87, 104, 107, 109, 110, 111, 112, 113, 114, 115, 119, 260, 261]	(25, 8, 33)	25	2
1401	1402	A0A0H3C5S7|A0A0H3C5S7_CAUVN TonB-dependent receptor OS=Caulobacter vibrioides (strain NA1000 / CB15N)	([0.447574, 0.490133, 0.58069, 0.622677, 0.657645, 0.613573, 0.51388, 0.529623, 0.444081, 0.433034, 0.418646, 0.390993, 0.352862, 0.342579, 0.25031, 0.209395, 0.308712, 0.229226, 0.229226, 0.21291, 0.243554, 0.26085, 0.222385, 0.167087, 0.118441, 0.094817, 0.11371, 0.196879, 0.21291, 0.291804, 0.288399, 0.332115, 0.359901, 0.359901, 0.301917, 0.36309, 0.398279, 0.366687, 0.458154, 0.42561, 0.5210…	[2, 3, 4, 5, 6, 7, 40, 41, 42, 43, 44, 45, 46, 47, 48, 57, 58, 59, 60, 61, 65, 70, 71, 72, 73, 74, 75, 113, 114, 115, 122, 123, 124, 125, 139, 162, 163, 164, 165, 167, 169, 170, 171, 172, 173, 174, 175, 176, 177, 178, 179, 180, 181, 182, 189, 233, 234, 271, 272, 273, 274, 275, 276, 277, 370, 494, 549, 550, 551, 552, 553, 554, 555, 556, 557, 558, 559, 560, 561, 562, 563, 564, 565, 566, 567, 568, 5…	(25, 66, 91)	25	2
1557	1558	A0A0H3C6B8|A0A0H3C6B8_CAUVN M14 peptidase-family protein OS=Caulobacter vibrioides (strain NA1000 / CB15N)	([0.808535, 0.812494, 0.59014, 0.63748, 0.675549, 0.707965, 0.733139, 0.690604, 0.716283, 0.728858, 0.657645, 0.675549, 0.805026, 0.788093, 0.724957, 0.724957, 0.716283, 0.671169, 0.680603, 0.63748, 0.534167, 0.538167, 0.549308, 0.716283, 0.653063, 0.557691, 0.490133, 0.444081, 0.476583, 0.4292, 0.390993, 0.377384, 0.408655, 0.318242, 0.264545, 0.225814, 0.185198, 0.106997, 0.125101, 0.120615, 0.…	[0, 1, 2, 3, 4, 5, 6, 7, 8, 9, 10, 11, 12, 13, 14, 15, 16, 17, 18, 19, 20, 21, 22, 23, 24, 25, 99, 210, 211, 212, 213, 246, 247, 279, 280, 282, 311, 312, 313, 314, 315, 316, 317, 318, 319, 320, 323, 324, 325, 326, 327, 328, 360, 361, 362, 363, 364, 365, 366, 367, 368, 369, 370, 371, 372, 373, 374, 375, 376, 377, 378, 379, 380, 381, 382, 383, 384, 426, 427, 428, 429, 449, 450, 451, 452, 453, 454, …	(25, 0, 25)	25	2
1626	1627	A0A0H3C6J7|A0A0H3C6J7_CAUVN MazE-like antitoxin protein OS=Caulobacter vibrioides (strain NA1000 / CB15N)	([0.41194, 0.318242, 0.36309, 0.408655, 0.342579, 0.324872, 0.311707, 0.335645, 0.257454, 0.288399, 0.318242, 0.284882, 0.301917, 0.243554, 0.191378, 0.264545, 0.200174, 0.229226, 0.222385, 0.26085, 0.311707, 0.219301, 0.257454, 0.257454, 0.17593, 0.167087, 0.194234, 0.222385, 0.229226, 0.219301, 0.232838, 0.232838, 0.243554, 0.232838, 0.278302, 0.247041, 0.17593, 0.288399, 0.278302, 0.30533, 0.3…	[43, 46, 47, 48, 49, 50, 51, 52, 53, 54, 55, 56, 57, 58, 59, 60, 61, 62, 63, 131, 132, 133, 134, 135, 136, 137, 138, 139, 140, 142, 143, 144, 145, 146, 147, 148, 149, 150, 151, 152, 156, 157, 158, 159, 160, 161, 162, 163, 164, 165, 166, 167, 168, 169, 170, 171, 172, 173, 174, 175, 176, 177, 178, 179, 180, 181]	(25, 40, 65)	25	2
1629	1630	A0A0H3C6K1|A0A0H3C6K1_CAUVN Poly(3-hydroxyalkanoate) depolymerase OS=Caulobacter vibrioides (strain NA1000 / CB15N)	([0.17593, 0.164327, 0.096677, 0.088832, 0.085092, 0.109221, 0.073402, 0.073402, 0.044297, 0.033407, 0.034068, 0.047319, 0.035586, 0.044297, 0.045352, 0.037156, 0.071867, 0.054297, 0.040537, 0.024826, 0.031287, 0.025762, 0.032677, 0.044297, 0.073402, 0.090864, 0.073402, 0.127496, 0.10481, 0.185198, 0.196879, 0.247041, 0.200174, 0.232838, 0.264545, 0.275179, 0.335645, 0.324872, 0.398279, 0.321458,…	[119, 120, 121, 122, 183, 184, 185, 186, 187, 188, 189, 190, 191, 192, 193, 194, 195, 196, 197, 198, 199, 200, 201, 202, 203, 204, 205, 206, 207, 208, 210, 211, 212, 213, 214, 215, 216, 217, 218, 221, 223, 224, 225, 226, 227, 228, 229, 230, 243, 244, 248, 279, 280, 281, 282]	(25, 4, 29)	25	2
1999	2000	A0A0H3C7W4|A0A0H3C7W4_CAUVN Myo-inositol catabolism protein IolB OS=Caulobacter vibrioides (strain NA1000 / CB15N)	([0.15284, 0.247041, 0.311707, 0.291804, 0.335645, 0.359901, 0.380708, 0.324872, 0.26085, 0.308712, 0.264545, 0.311707, 0.384043, 0.352862, 0.356642, 0.408655, 0.494003, 0.486429, 0.497853, 0.472492, 0.398279, 0.436924, 0.301917, 0.295083, 0.268042, 0.196879, 0.194234, 0.134866, 0.164327, 0.21291, 0.191378, 0.225814, 0.164327, 0.078022, 0.109221, 0.109221, 0.132295, 0.144935, 0.236433, 0.243554, …	[54, 118, 119, 120, 121, 122, 123, 124, 125, 126, 127, 128, 129, 130, 131, 132, 133, 134, 135, 136, 137, 138, 139, 140, 141, 142, 143, 167, 168, 169, 170, 171, 172, 173, 174, 175, 176, 177, 178, 179, 180, 181, 182, 183, 184, 185, 186, 187, 188, 189, 204]	(25, 1, 26)	25	2
2070	2071	A0A0H3C866|A0A0H3C866_CAUVN CRP-family transcription regulator FtrB OS=Caulobacter vibrioides (strain NA1000 / CB15N)	([0.085092, 0.116183, 0.11371, 0.066181, 0.122885, 0.078022, 0.041405, 0.064632, 0.066181, 0.051831, 0.0704, 0.094817, 0.098513, 0.134866, 0.060549, 0.081712, 0.06184, 0.033407, 0.046336, 0.079919, 0.083462, 0.125101, 0.064632, 0.046336, 0.088832, 0.067594, 0.056825, 0.142424, 0.122885, 0.147574, 0.209395, 0.209395, 0.125101, 0.129801, 0.161087, 0.281712, 0.268042, 0.281712, 0.408655, 0.454136, 0…	[206, 207, 208, 209, 210, 214, 215, 216, 217, 218, 219, 220, 221, 222, 223, 224, 225, 229, 230, 231, 232, 233, 234, 235, 236, 237, 238, 239, 240, 241, 242, 243, 244, 245, 246, 247, 248, 249, 250, 251, 252, 253, 254]	(25, 17, 42)	25	2
2113	2114	A0A0H3C8B6|A0A0H3C8B6_CAUVN Flagellar basal-body rod protein FlgF OS=Caulobacter vibrioides (strain NA1000 / CB15N)	([0.170161, 0.239899, 0.219301, 0.264545, 0.203355, 0.247041, 0.284882, 0.332115, 0.281712, 0.311707, 0.257454, 0.243554, 0.209395, 0.209395, 0.25031, 0.239899, 0.295083, 0.359901, 0.335645, 0.418646, 0.418646, 0.418646, 0.401658, 0.349426, 0.339168, 0.349426, 0.36309, 0.36309, 0.278302, 0.311707, 0.25031, 0.328603, 0.387226, 0.433034, 0.433034, 0.394753, 0.468512, 0.538167, 0.494003, 0.517562, 0…	[37, 39, 40, 44, 45, 46, 47, 48, 49, 50, 51, 52, 53, 54, 70, 71, 72, 73, 101, 102, 103, 104, 105, 106, 107, 108, 109, 110, 112, 113, 118, 119, 120, 126, 127, 128, 129, 130, 131, 134, 135, 136, 171, 172, 173, 174, 175, 176, 177, 178, 179, 180, 181, 182, 183, 184, 185, 186, 187, 188, 189, 190, 191, 192, 193, 194, 195, 196]	(25, 42, 67)	25	2
2118	2119	A0A0H3C8C2|A0A0H3C8C2_CAUVN General stress protein 17O OS=Caulobacter vibrioides (strain NA1000 / CB15N)	([0.899122, 0.771762, 0.784345, 0.795062, 0.801317, 0.812494, 0.784345, 0.741537, 0.666105, 0.680603, 0.585406, 0.671169, 0.657645, 0.59917, 0.562014, 0.557691, 0.680603, 0.59508, 0.58069, 0.494003, 0.461924, 0.36309, 0.440853, 0.440853, 0.440853, 0.440853, 0.444081, 0.41194, 0.41194, 0.505461, 0.444081, 0.534167, 0.418646, 0.418646, 0.387226, 0.394753, 0.321458, 0.209395, 0.268042, 0.239899, 0.3…	[0, 1, 2, 3, 4, 5, 6, 7, 8, 9, 10, 11, 12, 13, 14, 15, 16, 17, 18, 29, 31, 57, 58, 65, 68, 69, 70, 71, 229, 230, 231, 232, 233, 234, 235, 236, 239, 240, 241, 244, 245, 284, 285, 286, 287, 288, 289, 290, 291, 292, 293, 294, 295, 296, 297, 298, 299, 300, 301, 302, 303, 304, 305, 306, 307, 308, 309]	(25, 41, 66)	25	2
2172	2173	A0A0H3C8I5|A0A0H3C8I5_CAUVN TetR-family transcriptional regulator OS=Caulobacter vibrioides (strain NA1000 / CB15N)	([0.534167, 0.58069, 0.671169, 0.699094, 0.707965, 0.724957, 0.779859, 0.784345, 0.801317, 0.84206, 0.846163, 0.901269, 0.903857, 0.81615, 0.889439, 0.912647, 0.891961, 0.891961, 0.871313, 0.868118, 0.819762, 0.788093, 0.699094, 0.545602, 0.553315, 0.517562, 0.476583, 0.377384, 0.394753, 0.311707, 0.179055, 0.15008, 0.137348, 0.137348, 0.191378, 0.116183, 0.125101, 0.147574, 0.144935, 0.15008, 0.…	[0, 1, 2, 3, 4, 5, 6, 7, 8, 9, 10, 11, 12, 13, 14, 15, 16, 17, 18, 19, 20, 21, 22, 23, 24, 25, 187, 213, 218, 219, 220, 221, 222, 223]	(25, 0, 25)	25	2
2490	2491	A0A0H3C9Q0|A0A0H3C9Q0_CAUVN Alpha-methylacyl-CoA racemase OS=Caulobacter vibrioides (strain NA1000 / CB15N)	([0.038042, 0.066181, 0.035586, 0.022306, 0.024393, 0.026338, 0.048328, 0.064632, 0.064632, 0.064632, 0.079919, 0.066181, 0.086953, 0.06184, 0.067594, 0.064632, 0.064632, 0.078022, 0.125101, 0.073402, 0.0704, 0.085092, 0.051831, 0.10481, 0.17593, 0.236433, 0.291804, 0.25031, 0.268042, 0.335645, 0.324872, 0.324872, 0.390993, 0.321458, 0.247041, 0.247041, 0.352862, 0.26085, 0.295083, 0.284882, 0.36…	[43, 44, 45, 55, 158, 161, 271, 272, 273, 274, 275, 345, 346, 347, 348, 349, 350, 351, 352, 353, 354, 355, 356, 357, 358, 359, 360, 361, 362, 363, 364, 365, 366, 367, 368, 369, 370]	(25, 11, 36)	25	2
2616	2617	A0A0H3CA48|A0A0H3CA48_CAUVN MUG-like uracil-DNA glycosylase family protein OS=Caulobacter vibrioides (strain NA1000 / CB15N)	([0.298791, 0.209395, 0.271506, 0.25031, 0.281712, 0.324872, 0.275179, 0.219301, 0.158265, 0.10481, 0.074921, 0.098513, 0.090864, 0.064632, 0.098513, 0.098513, 0.109221, 0.086953, 0.170161, 0.085092, 0.055536, 0.0704, 0.106997, 0.106997, 0.073402, 0.038042, 0.035586, 0.054297, 0.102787, 0.167087, 0.271506, 0.324872, 0.21291, 0.129801, 0.206376, 0.111485, 0.086953, 0.090864, 0.111485, 0.073402, 0.…	[87, 88, 165, 166, 167, 168, 169, 170, 171, 172, 173, 174, 175, 176, 177, 178, 179, 180, 181, 182, 183, 184, 185, 186, 187, 188, 189, 190]	(25, 2, 27)	25	2
2728	2729	A0A0H3CAJ3|A0A0H3CAJ3_CAUVN Holdfast attachment protein hfaD OS=Caulobacter vibrioides (strain NA1000 / CB15N)	([0.56648, 0.604312, 0.483068, 0.461924, 0.444081, 0.356642, 0.42561, 0.349426, 0.370445, 0.328603, 0.321458, 0.281712, 0.271506, 0.257454, 0.170161, 0.170161, 0.200174, 0.194234, 0.18812, 0.26085, 0.295083, 0.301917, 0.332115, 0.398279, 0.465241, 0.433034, 0.444081, 0.418646, 0.517562, 0.525368, 0.497853, 0.545602, 0.541878, 0.541878, 0.575842, 0.545602, 0.472492, 0.465241, 0.490133, 0.490133, 0…	[0, 1, 28, 29, 31, 32, 33, 34, 35, 57, 58, 59, 62, 67, 77, 78, 79, 80, 86, 142, 143, 144, 145, 174, 175, 225, 227, 228, 230, 231, 329, 330, 331, 333, 334, 371, 372, 373, 374, 375, 376, 377, 378, 379, 380, 381, 382, 383, 384, 385, 386, 387, 388, 389, 390, 391, 392, 393, 394, 395, 396, 398, 405, 408, 409, 411, 412, 413, 414]	(25, 35, 60)	25	2
2816	2817	A0A0H3CAU4|A0A0H3CAU4_CAUVN Stalk cross-band protein StpC OS=Caulobacter vibrioides (strain NA1000 / CB15N)	([0.359901, 0.387226, 0.311707, 0.206376, 0.206376, 0.161087, 0.164327, 0.196879, 0.173081, 0.194234, 0.216401, 0.185198, 0.147574, 0.129801, 0.132295, 0.182256, 0.15008, 0.10481, 0.081712, 0.125101, 0.142424, 0.185198, 0.219301, 0.284882, 0.377384, 0.440853, 0.505461, 0.541878, 0.58069, 0.653063, 0.661982, 0.666105, 0.754692, 0.83125, 0.805026, 0.699094, 0.685117, 0.690604, 0.81615, 0.852992, 0.…	[26, 27, 28, 29, 30, 31, 32, 33, 34, 35, 36, 37, 38, 39, 40, 41, 42, 43, 44, 45, 46, 47, 48, 49, 50, 51, 55, 56, 57, 58, 68, 70, 71, 79, 80, 81, 122, 123, 124, 125, 126, 127, 128, 129, 130, 131, 132, 137, 138, 141, 142, 145]	(25, 0, 25)	25	2
3387	3388	A0A0H3CCY1|A0A0H3CCY1_CAUVN Uncharacterized protein OS=Caulobacter vibrioides (strain NA1000 / CB15N)	([0.324872, 0.31487, 0.414856, 0.436924, 0.36309, 0.390993, 0.380708, 0.398279, 0.433034, 0.450668, 0.408655, 0.408655, 0.418646, 0.4292, 0.486429, 0.468512, 0.436924, 0.494003, 0.490133, 0.461924, 0.472492, 0.529623, 0.562014, 0.517562, 0.534167, 0.642678, 0.657645, 0.690604, 0.716283, 0.703578, 0.585406, 0.685117, 0.720929, 0.759478, 0.707965, 0.666105, 0.685117, 0.585406, 0.626927, 0.56648, 0.…	[21, 22, 23, 24, 25, 26, 27, 28, 29, 30, 31, 32, 33, 34, 35, 36, 37, 38, 39, 40, 41, 42, 43, 44, 45, 46, 113, 166, 167, 168, 169, 170, 171, 172, 173, 174, 175, 176, 177, 178, 179, 187, 193, 194, 195, 254, 255, 282, 283, 284, 354]	(25, 0, 25)	25	2
3443	3444	A0A0H3CD71|A0A0H3CD71_CAUVN Transposase OS=Caulobacter vibrioides (strain NA1000 / CB15N)	([0.36309, 0.359901, 0.356642, 0.352862, 0.352862, 0.380708, 0.41194, 0.349426, 0.291804, 0.318242, 0.342579, 0.288399, 0.291804, 0.295083, 0.352862, 0.433034, 0.490133, 0.418646, 0.418646, 0.450668, 0.450668, 0.374039, 0.318242, 0.346032, 0.377384, 0.398279, 0.401658, 0.321458, 0.398279, 0.472492, 0.387226, 0.384043, 0.436924, 0.486429, 0.40511, 0.384043, 0.374039, 0.271506, 0.332115, 0.257454, …	[55, 56, 57, 58, 59, 60, 61, 62, 63, 64, 65, 66, 67, 68, 69, 70, 71, 72, 73, 74, 75, 76, 77, 78, 79, 80, 82, 83, 84, 85, 113, 127]	(25, 0, 25)	25	2
3511	3512	A0A0H3CDI5|A0A0H3CDI5_CAUVN Zn-dependent protease TldD OS=Caulobacter vibrioides (strain NA1000 / CB15N)	([0.433034, 0.321458, 0.236433, 0.298791, 0.288399, 0.281712, 0.308712, 0.268042, 0.308712, 0.370445, 0.401658, 0.433034, 0.390993, 0.422041, 0.352862, 0.36309, 0.25406, 0.288399, 0.311707, 0.284882, 0.291804, 0.268042, 0.349426, 0.394753, 0.394753, 0.440853, 0.472492, 0.494003, 0.480142, 0.366687, 0.257454, 0.268042, 0.268042, 0.295083, 0.321458, 0.349426, 0.450668, 0.494003, 0.390993, 0.311707,…	[100, 101, 102, 103, 104, 105, 106, 107, 108, 109, 110, 111, 112, 113, 114, 115, 116, 117, 118, 119, 120, 121, 122, 123, 124, 125, 192, 193, 194, 195, 196, 197, 198, 199, 200, 201, 202, 291, 292, 300, 301, 302, 303, 304, 305, 306, 307, 308, 309, 310, 311, 312, 338, 339, 347, 348, 349, 350, 351, 352, 353, 354, 355, 356, 357, 358, 359, 360, 361, 362, 363, 364, 365, 366, 367, 368, 369, 370]	(25, 0, 25)	25	2
3513	3514	A0A0H3CDJ1|A0A0H3CDJ1_CAUVN Beta-lactamase family protein OS=Caulobacter vibrioides (strain NA1000 / CB15N)	([0.028107, 0.030611, 0.0198, 0.016257, 0.023087, 0.018787, 0.020165, 0.036378, 0.025762, 0.034068, 0.036378, 0.023534, 0.018787, 0.019109, 0.032677, 0.05306, 0.067594, 0.083462, 0.170161, 0.173081, 0.206376, 0.236433, 0.239899, 0.335645, 0.339168, 0.346032, 0.4292, 0.476583, 0.444081, 0.447574, 0.454136, 0.497853, 0.59508, 0.59508, 0.468512, 0.465241, 0.51388, 0.444081, 0.359901, 0.291804, 0.335…	[32, 33, 36, 117, 118, 119, 120, 121, 122, 123, 124, 125, 126, 127, 128, 129, 130, 153, 155, 156, 157, 162, 369, 370, 371, 374, 376, 377, 378, 379, 381, 415, 416, 454, 455, 456, 457, 458, 459, 460, 461, 462, 463, 464, 465, 466, 467, 468, 469, 470, 471, 472, 473, 474, 475, 476, 477, 478, 479, 482, 557, 559, 560, 561, 562, 563, 564, 565, 566, 567, 568, 569, 570, 571, 572, 573, 574]	(25, 33, 58)	25	2
3595	3596	A0A0H3CE40|A0A0H3CE40_CAUVN LptC-related lipopolysaccharide assembly protein OS=Caulobacter vibrioides (strain NA1000 / CB15N)	([0.480142, 0.521092, 0.553315, 0.433034, 0.401658, 0.444081, 0.509769, 0.483068, 0.465241, 0.41194, 0.390993, 0.444081, 0.444081, 0.444081, 0.440853, 0.398279, 0.390993, 0.450668, 0.458154, 0.335645, 0.295083, 0.384043, 0.268042, 0.264545, 0.346032, 0.387226, 0.374039, 0.342579, 0.377384, 0.342579, 0.408655, 0.414856, 0.377384, 0.377384, 0.298791, 0.236433, 0.196879, 0.225814, 0.229226, 0.194234…	[1, 2, 6, 126, 127, 128, 129, 132, 133, 134, 135, 136, 137, 138, 166, 172, 173, 174, 175, 176, 177, 178, 179, 180, 181, 182, 183, 184, 185, 186, 187, 188, 189, 190, 191, 192, 193, 194, 195, 196, 197, 219]	(25, 15, 40)	25	2
3631	3632	A0A0H3CEE4|A0A0H3CEE4_CAUVN tRNA 2-methylthioadenosine synthase-like protein OS=Caulobacter vibrioides (strain NA1000 / CB15N)	([0.384043, 0.408655, 0.436924, 0.51388, 0.585406, 0.553315, 0.529623, 0.545602, 0.585406, 0.626927, 0.632174, 0.666105, 0.699094, 0.653063, 0.767246, 0.767246, 0.745909, 0.823549, 0.827927, 0.882776, 0.88723, 0.862302, 0.812494, 0.827927, 0.728858, 0.618285, 0.666105, 0.58069, 0.58069, 0.465241, 0.450668, 0.384043, 0.394753, 0.335645, 0.281712, 0.291804, 0.284882, 0.366687, 0.339168, 0.31487, 0.…	[3, 4, 5, 6, 7, 8, 9, 10, 11, 12, 13, 14, 15, 16, 17, 18, 19, 20, 21, 22, 23, 24, 25, 26, 27, 28, 78, 79, 80, 81, 82, 83, 128, 129, 139, 188, 354, 355, 356, 357, 358, 359, 360, 361, 362, 363, 364, 365, 368, 369, 370, 371, 378, 379, 382]	(25, 0, 25)	25	2
3762	3763	A0A0H3IWJ3|A0A0H3IWJ3_CAUVN Uncharacterized protein OS=Caulobacter vibrioides (strain NA1000 / CB15N)	([0.59508, 0.626927, 0.690604, 0.720929, 0.720929, 0.741537, 0.694846, 0.642678, 0.666105, 0.570702, 0.59014, 0.63748, 0.63748, 0.622677, 0.618285, 0.549308, 0.525368, 0.562014, 0.549308, 0.521092, 0.58069, 0.648219, 0.626927, 0.570702, 0.538167, 0.525368, 0.483068, 0.529623], '')	[0, 1, 2, 3, 4, 5, 6, 7, 8, 9, 10, 11, 12, 13, 14, 15, 16, 17, 18, 19, 20, 21, 22, 23, 24, 25, 27]	(25, 0, 25)	25	2
157	158	A0A0H3CBK4|A0A0H3CBK4_CAUVN Protein-methionine-sulfoxide reductase heme-binding subunit MsrQ OS=Caulobacter vibrioides (strain NA1000 / CB15N)	([0.044297, 0.069024, 0.100716, 0.060549, 0.064632, 0.064632, 0.067594, 0.085092, 0.086953, 0.06184, 0.074921, 0.109221, 0.098513, 0.096677, 0.083462, 0.085092, 0.109221, 0.111485, 0.170161, 0.236433, 0.324872, 0.4292, 0.4292, 0.422041, 0.545602, 0.58069, 0.642678, 0.680603, 0.63748, 0.675549, 0.788093, 0.791621, 0.666105, 0.557691, 0.517562, 0.525368, 0.553315, 0.648219, 0.648219, 0.661982, 0.67…	[24, 25, 26, 27, 28, 29, 30, 31, 32, 33, 34, 35, 36, 37, 38, 39, 40, 41, 42, 43, 44, 45, 46, 47, 48, 252]	(24, 0, 24)	24	2
318	319	B8H660|ACCD_CAUVN Acetyl-coenzyme A carboxylase carboxyl transferase subunit beta OS=Caulobacter vibrioides (strain NA1000 / CB15N)	([0.827927, 0.84206, 0.859585, 0.849326, 0.84206, 0.849326, 0.823549, 0.837511, 0.837511, 0.834292, 0.84206, 0.871313, 0.889439, 0.84206, 0.798249, 0.784345, 0.745909, 0.63748, 0.59917, 0.604312, 0.618285, 0.557691, 0.545602, 0.538167, 0.525368, 0.433034, 0.408655, 0.422041, 0.408655, 0.42561, 0.433034, 0.458154, 0.465241, 0.472492, 0.486429, 0.468512, 0.41194, 0.408655, 0.414856, 0.465241, 0.447…	[0, 1, 2, 3, 4, 5, 6, 7, 8, 9, 10, 11, 12, 13, 14, 15, 16, 17, 18, 19, 20, 21, 22, 23, 24, 42, 43, 94, 103, 104, 116, 117, 259]	(24, 0, 24)	24	2
493	494	A0A0H3C7G5|A0A0H3C7G5_CAUVN Aldose 1-epimerase OS=Caulobacter vibrioides (strain NA1000 / CB15N)	([0.032677, 0.054297, 0.034068, 0.034884, 0.024393, 0.025762, 0.034068, 0.044297, 0.036378, 0.051831, 0.050641, 0.05306, 0.059222, 0.060549, 0.060549, 0.06184, 0.10481, 0.158265, 0.139895, 0.194234, 0.196879, 0.158265, 0.185198, 0.26085, 0.295083, 0.394753, 0.394753, 0.335645, 0.359901, 0.390993, 0.295083, 0.335645, 0.288399, 0.271506, 0.36309, 0.36309, 0.318242, 0.31487, 0.21291, 0.31487, 0.2848…	[187, 215, 216, 219, 257, 259, 261, 262, 263, 267, 287, 289, 290, 291, 292, 293, 294, 295, 298, 300, 301, 302, 303, 334, 336, 337, 338, 339, 340, 341, 342, 343, 344, 345, 346, 347, 348, 349, 350, 351, 352, 353, 354, 355, 356, 357, 358, 359, 360]	(24, 24, 48)	24	2
730	731	A0A0H3CCF7|A0A0H3CCF7_CAUVN phospholipase C OS=Caulobacter vibrioides (strain NA1000 / CB15N)	([0.222385, 0.216401, 0.132295, 0.173081, 0.170161, 0.116183, 0.120615, 0.081712, 0.127496, 0.182256, 0.182256, 0.144935, 0.10481, 0.100716, 0.142424, 0.116183, 0.098513, 0.056825, 0.06184, 0.090864, 0.155435, 0.129801, 0.15284, 0.229226, 0.229226, 0.268042, 0.264545, 0.311707, 0.40511, 0.311707, 0.295083, 0.321458, 0.346032, 0.311707, 0.232838, 0.182256, 0.170161, 0.209395, 0.311707, 0.31487, 0.…	[117, 118, 119, 120, 121, 122, 123, 124, 125, 129, 130, 192, 193, 194, 195, 196, 197, 198, 199, 200, 201, 202, 203, 204, 205, 294, 295, 296, 297, 298, 299, 300, 301, 302, 303, 304, 305, 306, 307, 308, 309, 310, 311, 312, 313, 349, 350, 351, 356, 357, 358, 359, 373, 374, 375, 376, 377, 378, 379, 380, 381, 382, 383, 384, 385, 386, 387, 388, 389, 390, 391, 392, 393, 464, 465, 466, 467, 468, 469, 470…	(24, 84, 108)	24	2
929	930	B8H1E9|RNPA_CAUVN Ribonuclease P protein component OS=Caulobacter vibrioides (strain NA1000 / CB15N)	([0.408655, 0.444081, 0.342579, 0.374039, 0.40511, 0.4292, 0.494003, 0.509769, 0.401658, 0.339168, 0.284882, 0.288399, 0.284882, 0.284882, 0.284882, 0.284882, 0.25031, 0.170161, 0.243554, 0.239899, 0.342579, 0.31487, 0.257454, 0.236433, 0.161087, 0.173081, 0.147574, 0.125101, 0.137348, 0.229226, 0.311707, 0.390993, 0.418646, 0.444081, 0.480142, 0.51388, 0.414856, 0.444081, 0.468512, 0.468512, 0.3…	[7, 35, 44, 45, 46, 47, 48, 49, 61, 62, 63, 64, 124, 125, 126, 127, 128, 129, 130, 131, 132, 133, 134, 135, 136, 137, 138, 139, 140, 141, 142, 143, 144, 145, 146, 147, 148]	(24, 12, 36)	24	2
946	947	B8H416|RS12_CAUVN Small ribosomal subunit protein uS12 OS=Caulobacter vibrioides (strain NA1000 / CB15N)	([0.476583, 0.521092, 0.549308, 0.622677, 0.653063, 0.712013, 0.626927, 0.657645, 0.690604, 0.707965, 0.642678, 0.703578, 0.642678, 0.549308, 0.666105, 0.653063, 0.534167, 0.653063, 0.754692, 0.759478, 0.767246, 0.73685, 0.653063, 0.538167, 0.517562, 0.521092, 0.440853, 0.422041, 0.414856, 0.408655, 0.408655, 0.490133, 0.472492, 0.5017, 0.608892, 0.618285, 0.622677, 0.707965, 0.59014, 0.59508, 0.…	[1, 2, 3, 4, 5, 6, 7, 8, 9, 10, 11, 12, 13, 14, 15, 16, 17, 18, 19, 20, 21, 22, 23, 24, 25, 33, 34, 35, 36, 37, 38, 39, 40, 41, 43, 44, 45, 46, 47, 48, 49, 50, 51, 52, 77, 78, 103, 104, 105, 108, 109, 110, 111, 112, 113, 114, 115, 116, 117, 118, 119, 120, 121, 122]	(24, 0, 24)	24	2
959	960	B8H4E5|RL24_CAUVN Large ribosomal subunit protein uL24 OS=Caulobacter vibrioides (strain NA1000 / CB15N)	([0.454136, 0.387226, 0.335645, 0.275179, 0.278302, 0.30533, 0.339168, 0.370445, 0.394753, 0.41194, 0.433034, 0.458154, 0.476583, 0.5017, 0.444081, 0.458154, 0.461924, 0.40511, 0.346032, 0.374039, 0.36309, 0.422041, 0.494003, 0.56648, 0.575842, 0.538167, 0.480142, 0.480142, 0.468512, 0.408655, 0.42561, 0.40511, 0.342579, 0.349426, 0.359901, 0.436924, 0.509769, 0.505461, 0.613573, 0.703578, 0.6661…	[13, 23, 24, 25, 36, 37, 38, 39, 40, 41, 42, 43, 44, 45, 46, 47, 48, 49, 50, 51, 52, 53, 54, 55, 56, 57, 58, 59, 60, 68, 69, 70, 71, 80, 82, 83, 84, 85, 86, 87, 88, 96, 97, 98]	(24, 4, 28)	24	2
1084	1085	A0A0H3C3X1|A0A0H3C3X1_CAUVN Beta-barrel porin type 2 OS=Caulobacter vibrioides (strain NA1000 / CB15N)	([0.050641, 0.033407, 0.023087, 0.026338, 0.016528, 0.022667, 0.024826, 0.041405, 0.060549, 0.046336, 0.049374, 0.064632, 0.055536, 0.094817, 0.15284, 0.096677, 0.147574, 0.147574, 0.167087, 0.15008, 0.167087, 0.191378, 0.275179, 0.349426, 0.390993, 0.5017, 0.505461, 0.472492, 0.444081, 0.447574, 0.529623, 0.604312, 0.585406, 0.666105, 0.661982, 0.538167, 0.661982, 0.626927, 0.553315, 0.557691, 0…	[25, 26, 30, 31, 32, 33, 34, 35, 36, 37, 38, 39, 40, 41, 42, 43, 44, 45, 46, 121, 122, 123, 124, 125, 126, 127, 128, 134, 135, 136, 137, 138, 141, 142, 143, 144, 145, 146, 147, 148, 149, 150, 151, 152, 153, 154, 155, 156, 157, 158, 159, 160, 161, 162, 163, 164, 165, 245, 246, 247, 248, 249, 250]	(24, 32, 56)	24	2
1100	1101	A0A0H3C421|A0A0H3C421_CAUVN TonB-dependent receptor OS=Caulobacter vibrioides (strain NA1000 / CB15N)	([0.081712, 0.048328, 0.032017, 0.025762, 0.019109, 0.020876, 0.022306, 0.023534, 0.033407, 0.034884, 0.036378, 0.050641, 0.078022, 0.074921, 0.079919, 0.096677, 0.098513, 0.129801, 0.158265, 0.225814, 0.229226, 0.229226, 0.278302, 0.374039, 0.458154, 0.509769, 0.58069, 0.541878, 0.59014, 0.575842, 0.538167, 0.472492, 0.390993, 0.436924, 0.40511, 0.356642, 0.4292, 0.370445, 0.401658, 0.298791, 0.…	[25, 26, 27, 28, 29, 30, 120, 121, 122, 123, 124, 125, 126, 127, 128, 129, 130, 131, 132, 133, 134, 135, 171, 172, 175, 176, 177, 178, 190, 191, 216, 226, 227, 228, 229, 230, 231, 232, 233, 234, 235, 236, 237, 238, 239, 240, 241, 242, 274, 275, 276, 277, 278, 279, 280, 281, 282, 283, 284, 285, 286, 287, 288, 289, 290, 291, 292, 293, 294, 295, 296, 297, 298, 302, 343, 462, 463, 464, 465, 466, 468,…	(24, 48, 72)	24	2
[truncated: 3,388 more rows]

## Sheet: dat1
	num	OS	iupred	res	startend	dl	length
[truncated: 3,859 more rows]

## Sheet: dat2
	num	OS	kappa	omega	Fdp	f+	f-	Fexp	delta	mw	phosites
[truncated: 3,859 more rows]
