# Supplementary material for: Biomolecular condensates as stress sensors and modulators of bacterial signaling
Source: PLoS Pathog. 2024 Aug 15;20(8):e1012413. doi: 10.1371/journal.ppat.1012413 (PMC11326607; doi:10.1371/journal.ppat.1012413)
Supplement: S1 Files — They can also be downloaded from a Github repository (https://github.com/saurabhLabNYU/BacterialIDPAnalysis). (ZIP) [file ppat.1012413.s003.zip › DataAnalysis/Analyzed proteomes/Ehrlichia chaffensis uniprotkb_proteome_UP000008320_2023_10_30.fasta.xlsx]

## Sheet: Ehrlichia chaffensis  IDR>50
Ehrlichia chaffensis uniprotkb_proteome_UP000008320_2023_10_30.fasta						IDR>50	34	IDR>50%	0.0309091
	num	OS	iupred	res	startend	dl	length
295	296	Q2GGW9|Q2GGW9_EHRCR Type IV secretion system protein,VirB6 family OS=Ehrlichia chaffeensis (strain ATCC CRL-10679 / Arkansas)	([0.013437, 0.009977, 0.008525, 0.007259, 0.006533, 0.005992, 0.005992, 0.00558, 0.006795, 0.007422, 0.006894, 0.008409, 0.01078, 0.01078, 0.0198, 0.032017, 0.038858, 0.026892, 0.032017, 0.064632, 0.06312, 0.043307, 0.088832, 0.118441, 0.18812, 0.206376, 0.182256, 0.239899, 0.332115, 0.332115, 0.359901, 0.444081, 0.398279, 0.398279, 0.324872, 0.31487, 0.291804, 0.185198, 0.15008, 0.134866, 0.1348…	[190, 191, 192, 193, 194, 608, 609, 610, 680, 681, 682, 683, 684, 685, 686, 919, 920, 921, 922, 926, 927, 928, 929, 930, 931, 932, 933, 934, 935, 936, 937, 938, 939, 940, 941, 942, 943, 944, 945, 946, 947, 948, 949, 950, 951, 952, 953, 954, 955, 956, 957, 958, 959, 960, 961, 962, 963, 964, 965, 966, 967, 968, 969, 970, 971, 972, 973, 974, 975, 976, 977, 978, 979, 980, 981, 986, 987, 988, 989, 990…	(1141, 379, 1520)	1141	2
815	816	Q2GGX0|Q2GGX0_EHRCR Type IV secretion system protein,VirB6 family OS=Ehrlichia chaffeensis (strain ATCC CRL-10679 / Arkansas)	([0.00292, 0.003053, 0.004247, 0.005503, 0.004689, 0.005932, 0.005734, 0.007315, 0.006245, 0.005734, 0.007091, 0.007877, 0.00777, 0.00777, 0.011518, 0.011518, 0.017138, 0.025762, 0.046336, 0.073402, 0.096677, 0.122885, 0.122885, 0.129801, 0.092881, 0.155435, 0.179055, 0.243554, 0.17593, 0.268042, 0.352862, 0.278302, 0.275179, 0.278302, 0.219301, 0.15284, 0.232838, 0.264545, 0.278302, 0.191378, 0.…	[522, 523, 524, 532, 533, 534, 535, 536, 537, 538, 969, 970, 971, 972, 973, 974, 975, 976, 977, 978, 979, 982, 983, 984, 985, 986, 987, 988, 989, 990, 991, 992, 993, 994, 995, 996, 997, 998, 999, 1000, 1001, 1002, 1003, 1004, 1005, 1006, 1007, 1008, 1009, 1010, 1011, 1012, 1013, 1014, 1015, 1016, 1017, 1018, 1019, 1020, 1021, 1022, 1023, 1024, 1025, 1026, 1027, 1028, 1029, 1030, 1031, 1032, 1033,…	(485, 21, 506)	485	2
1085	1086	Q2GI62|Q2GI62_EHRCR 120 kDa immunodominant surface protein OS=Ehrlichia chaffeensis (strain ATCC CRL-10679 / Arkansas)	([0.626927, 0.703578, 0.56648, 0.570702, 0.59917, 0.63748, 0.661982, 0.712013, 0.728858, 0.653063, 0.575842, 0.632174, 0.525368, 0.538167, 0.497853, 0.476583, 0.41194, 0.339168, 0.414856, 0.339168, 0.339168, 0.366687, 0.328603, 0.408655, 0.356642, 0.301917, 0.298791, 0.324872, 0.308712, 0.324872, 0.324872, 0.394753, 0.374039, 0.458154, 0.458154, 0.408655, 0.42561, 0.497853, 0.59508, 0.59508, 0.72…	[0, 1, 2, 3, 4, 5, 6, 7, 8, 9, 10, 11, 12, 13, 38, 39, 40, 41, 42, 43, 44, 45, 46, 47, 48, 49, 50, 51, 52, 53, 54, 55, 56, 57, 58, 59, 60, 61, 62, 63, 64, 65, 66, 67, 68, 69, 70, 71, 72, 73, 74, 75, 76, 77, 78, 79, 80, 81, 82, 83, 84, 85, 86, 87, 88, 89, 90, 91, 92, 93, 94, 95, 96, 97, 98, 99, 100, 101, 102, 103, 104, 105, 106, 107, 108, 109, 110, 111, 112, 113, 114, 115, 116, 117, 118, 119, 120,…	(353, 14, 367)	353	2
711	712	Q2GGE3|Q2GGE3_EHRCR Ankyrin repeat protein OS=Ehrlichia chaffeensis (strain ATCC CRL-10679 / Arkansas)	([0.975609, 0.976962, 0.98442, 0.984871, 0.98442, 0.984159, 0.985964, 0.988861, 0.988861, 0.978672, 0.978672, 0.979741, 0.981594, 0.982235, 0.976962, 0.970265, 0.971072, 0.971072, 0.970265, 0.98442, 0.98442, 0.98442, 0.985417, 0.985417, 0.984871, 0.985417, 0.985964, 0.973328, 0.969315, 0.969315, 0.983019, 0.986462, 0.989241, 0.983636, 0.975609, 0.975609, 0.988505, 0.979741, 0.976962, 0.979242, 0.…	[0, 1, 2, 3, 4, 5, 6, 7, 8, 9, 10, 11, 12, 13, 14, 15, 16, 17, 18, 19, 20, 21, 22, 23, 24, 25, 26, 27, 28, 29, 30, 31, 32, 33, 34, 35, 36, 37, 38, 39, 40, 41, 42, 43, 44, 45, 46, 47, 48, 49, 50, 51, 52, 53, 54, 55, 56, 57, 58, 59, 60, 61, 62, 63, 64, 65, 66, 67, 68, 69, 70, 71, 72, 73, 74, 75, 76, 77, 78, 79, 80, 81, 82, 83, 84, 85, 86, 87, 88, 89, 90, 91, 92, 93, 94, 95, 96, 97, 98, 99, 100, 101…	(256, 0, 256)	256	2
732	733	Q2GGH1|Q2GGH1_EHRCR Ankyrin repeat protein OS=Ehrlichia chaffeensis (strain ATCC CRL-10679 / Arkansas)	([0.179055, 0.216401, 0.25406, 0.301917, 0.219301, 0.173081, 0.203355, 0.158265, 0.182256, 0.216401, 0.15008, 0.102787, 0.111485, 0.11371, 0.10481, 0.096677, 0.15284, 0.239899, 0.239899, 0.194234, 0.268042, 0.271506, 0.247041, 0.173081, 0.094817, 0.098513, 0.15008, 0.096677, 0.15284, 0.15284, 0.142424, 0.229226, 0.25406, 0.167087, 0.17593, 0.11371, 0.071867, 0.044297, 0.03976, 0.022306, 0.037156,…	[356, 357, 358, 359, 360, 361, 362, 363, 364, 366, 569, 570, 574, 575, 576, 577, 578, 580, 764, 766, 767, 773, 774, 1186, 1187, 1188, 1189, 1190, 1191, 1192, 1193, 1194, 1195, 1196, 1197, 1198, 1199, 1200, 1967, 1974, 1977, 1978, 1979, 1980, 1981, 1982, 1987, 1988, 1989, 1990, 1991, 1992, 1993, 1994, 1995, 1996, 1997, 1998, 1999, 2000, 2001, 2002, 2003, 2004, 2005, 2006, 2007, 2008, 2009, 2010, 2…	(247, 286, 533)	247	2
790	791	Q2GGR3|Q2GGR3_EHRCR Lipoprotein OS=Ehrlichia chaffeensis (strain ATCC CRL-10679 / Arkansas)	([0.013613, 0.011903, 0.009728, 0.008156, 0.006194, 0.005683, 0.004577, 0.004577, 0.004208, 0.005011, 0.004736, 0.005223, 0.007877, 0.00777, 0.007555, 0.007315, 0.007315, 0.010131, 0.006482, 0.008002, 0.010509, 0.015078, 0.014075, 0.020876, 0.041405, 0.056825, 0.059222, 0.127496, 0.203355, 0.298791, 0.298791, 0.387226, 0.359901, 0.229226, 0.239899, 0.243554, 0.247041, 0.264545, 0.25406, 0.257454,…	[130, 134, 135, 136, 137, 138, 139, 140, 141, 142, 144, 145, 146, 147, 148, 152, 153, 154, 155, 156, 157, 158, 159, 160, 161, 162, 163, 164, 165, 166, 167, 168, 169, 170, 171, 172, 173, 174, 178, 179, 180, 181, 182, 183, 184, 185, 186, 187, 188, 189, 190, 191, 192, 193, 194, 195, 196, 197, 198, 202, 203, 204, 205, 206, 207, 208, 209, 210, 211, 212, 213, 214, 215, 216, 217, 218, 219, 220, 221, 222…	(233, 59, 292)	233	2
1042	1043	Q2GHZ9|Q2GHZ9_EHRCR ECH0106-like protein 1 OS=Ehrlichia chaffeensis (strain ATCC CRL-10679 / Arkansas)	([0.671169, 0.724957, 0.626927, 0.716283, 0.73685, 0.754692, 0.661982, 0.690604, 0.703578, 0.716283, 0.728858, 0.680603, 0.666105, 0.703578, 0.771762, 0.759478, 0.759478, 0.795062, 0.795062, 0.801317, 0.862302, 0.805026, 0.791621, 0.846163, 0.81615, 0.750527, 0.750527, 0.834292, 0.827927, 0.759478, 0.694846, 0.694846, 0.767246, 0.779859, 0.724957, 0.707965, 0.741537, 0.728858, 0.703578, 0.703578,…	[0, 1, 2, 3, 4, 5, 6, 7, 8, 9, 10, 11, 12, 13, 14, 15, 16, 17, 18, 19, 20, 21, 22, 23, 24, 25, 26, 27, 28, 29, 30, 31, 32, 33, 34, 35, 36, 37, 38, 39, 40, 41, 42, 43, 44, 45, 46, 47, 48, 49, 50, 51, 52, 53, 54, 55, 56, 57, 58, 59, 60, 61, 62, 63, 64, 65, 66, 67, 68, 69, 70, 71, 72, 73, 74, 75, 76, 77, 79, 93, 95, 96, 97, 98, 99, 100, 101, 102, 103, 104, 105, 106, 107, 108, 109, 110, 111, 112, 113…	(199, 80, 279)	199	2
631	632	Q2GG12|Q2GG12_EHRCR Uncharacterized protein OS=Ehrlichia chaffeensis (strain ATCC CRL-10679 / Arkansas)	([0.142424, 0.111485, 0.073402, 0.098513, 0.111485, 0.122885, 0.090864, 0.118441, 0.170161, 0.196879, 0.225814, 0.26085, 0.332115, 0.26085, 0.390993, 0.476583, 0.483068, 0.497853, 0.494003, 0.458154, 0.444081, 0.5017, 0.476583, 0.483068, 0.490133, 0.517562, 0.509769, 0.517562, 0.509769, 0.476583, 0.398279, 0.318242, 0.349426, 0.352862, 0.433034, 0.398279, 0.394753, 0.414856, 0.377384, 0.390993, 0…	[21, 25, 26, 27, 28, 48, 49, 50, 51, 52, 53, 54, 55, 56, 65, 66, 67, 68, 69, 70, 71, 76, 78, 105, 106, 108, 109, 110, 111, 112, 113, 114, 115, 116, 117, 118, 119, 154, 155, 157, 158, 159, 161, 168, 169, 170, 171, 208, 213, 215, 216, 217, 218, 219, 220, 221, 222, 223, 224, 225, 226, 227, 228, 229, 230, 231, 232, 233, 234, 235, 236, 237, 238, 239, 240, 241, 242, 243, 244, 245, 246, 247, 248, 249, 2…	(164, 49, 213)	164	2
409	410	Q2GI61|Q2GI61_EHRCR Type IV secretion system protein VirD4 OS=Ehrlichia chaffeensis (strain ATCC CRL-10679 / Arkansas)	([0.067594, 0.025762, 0.012727, 0.006988, 0.005223, 0.004611, 0.003701, 0.004611, 0.004835, 0.003727, 0.00283, 0.003555, 0.002396, 0.002606, 0.002276, 0.001855, 0.001374, 0.000833, 0.000507, 0.000893, 0.000906, 0.000614, 0.000631, 0.000558, 0.000721, 0.00076, 0.000859, 0.00103, 0.000575, 0.000743, 0.001434, 0.002396, 0.001602, 0.001649, 0.001572, 0.001623, 0.002138, 0.002976, 0.003109, 0.004431, …	[563, 564, 565, 566, 567, 568, 569, 570, 571, 572, 573, 574, 575, 576, 577, 578, 579, 580, 581, 582, 583, 584, 585, 586, 587, 588, 589, 590, 591, 592, 593, 594, 595, 596, 597, 598, 599, 600, 601, 602, 603, 604, 605, 606, 607, 608, 609, 610, 611, 612, 613, 614, 615, 616, 617, 618, 619, 620, 621, 622, 623, 624, 625, 626, 627, 628, 629, 630, 631, 632, 633, 634, 635, 636, 637, 638, 639, 640, 641, 642…	(150, 0, 150)	150	2
920	921	Q2GHH7|Q2GHH7_EHRCR Uncharacterized protein OS=Ehrlichia chaffeensis (strain ATCC CRL-10679 / Arkansas)	([0.038042, 0.059222, 0.043307, 0.027463, 0.029376, 0.043307, 0.047319, 0.050641, 0.041405, 0.056825, 0.054297, 0.066181, 0.116183, 0.109221, 0.17593, 0.247041, 0.247041, 0.359901, 0.408655, 0.40511, 0.4292, 0.40511, 0.447574, 0.562014, 0.694846, 0.745909, 0.666105, 0.707965, 0.750527, 0.819762, 0.771762, 0.823549, 0.834292, 0.846163, 0.859585, 0.784345, 0.712013, 0.795062, 0.767246, 0.685117, 0.…	[23, 24, 25, 26, 27, 28, 29, 30, 31, 32, 33, 34, 35, 36, 37, 38, 39, 40, 41, 42, 43, 44, 45, 46, 47, 48, 49, 50, 51, 52, 53, 54, 55, 56, 57, 58, 59, 60, 61, 62, 63, 64, 65, 66, 67, 68, 69, 70, 71, 72, 73, 74, 75, 76, 77, 78, 79, 80, 81, 82, 83, 84, 85, 86, 87, 88, 89, 90, 91, 92, 93, 94, 95, 96, 97, 98, 99, 100, 101, 102, 103, 104, 105, 106, 107, 108, 109, 110, 111, 112, 113, 114, 115, 116, 117, …	(145, 0, 145)	145	2
607	608	Q2GFX6|Q2GFX6_EHRCR Uncharacterized protein OS=Ehrlichia chaffeensis (strain ATCC CRL-10679 / Arkansas)	([0.436924, 0.342579, 0.380708, 0.356642, 0.42561, 0.447574, 0.359901, 0.346032, 0.380708, 0.398279, 0.349426, 0.384043, 0.447574, 0.346032, 0.332115, 0.346032, 0.349426, 0.346032, 0.298791, 0.339168, 0.346032, 0.339168, 0.408655, 0.324872, 0.359901, 0.342579, 0.264545, 0.352862, 0.384043, 0.370445, 0.384043, 0.465241, 0.436924, 0.321458, 0.414856, 0.42561, 0.444081, 0.433034, 0.444081, 0.534167,…	[39, 40, 47, 48, 49, 62, 63, 64, 65, 66, 67, 68, 69, 70, 71, 72, 74, 75, 76, 77, 78, 79, 80, 255, 256, 257, 281, 282, 283, 284, 285, 286, 287, 288, 289, 290, 291, 292, 293, 294, 295, 296, 297, 298, 299, 300, 301, 302, 303, 304, 305, 306, 307, 308, 309, 310, 311, 312, 313, 314, 315, 316, 317, 318, 319, 320, 321, 322, 323, 324, 325, 326, 327, 328, 329, 330, 331, 332, 333, 334, 335, 336, 337, 338, 3…	(121, 26, 147)	121	2
864	865	Q2GH75|Q2GH75_EHRCR Uncharacterized protein OS=Ehrlichia chaffeensis (strain ATCC CRL-10679 / Arkansas)	([0.003924, 0.005623, 0.004513, 0.004315, 0.005799, 0.006421, 0.008156, 0.00777, 0.00962, 0.007877, 0.008723, 0.009294, 0.010372, 0.008276, 0.010131, 0.013821, 0.023087, 0.043307, 0.069024, 0.06184, 0.064632, 0.106997, 0.086953, 0.158265, 0.158265, 0.15008, 0.194234, 0.137348, 0.209395, 0.243554, 0.366687, 0.433034, 0.458154, 0.461924, 0.585406, 0.626927, 0.675549, 0.694846, 0.720929, 0.622677, 0…	[34, 35, 36, 37, 38, 39, 40, 41, 42, 43, 44, 45, 46, 47, 48, 49, 50, 51, 52, 53, 54, 55, 56, 78, 80, 81, 82, 88, 89, 90, 91, 92, 93, 94, 95, 96, 97, 98, 99, 100, 101, 104, 105, 106, 107, 108, 109, 110, 111, 118, 119, 122, 123, 124, 125, 126, 127, 128, 129, 130, 131, 132, 133, 134, 135, 136, 137, 138, 139, 140, 141, 142, 143, 144, 145, 146, 147, 148, 149, 150, 151, 152, 153, 154, 155, 156, 158, 16…	(119, 89, 208)	119	2
949	950	Q2GHL1|Q2GHL1_EHRCR Uncharacterized protein OS=Ehrlichia chaffeensis (strain ATCC CRL-10679 / Arkansas)	([0.728858, 0.767246, 0.795062, 0.795062, 0.805026, 0.823549, 0.827927, 0.84206, 0.874069, 0.808535, 0.703578, 0.741537, 0.657645, 0.562014, 0.557691, 0.618285, 0.534167, 0.440853, 0.51388, 0.521092, 0.447574, 0.444081, 0.444081, 0.339168, 0.346032, 0.352862, 0.324872, 0.275179, 0.25031, 0.229226, 0.25406, 0.291804, 0.308712, 0.366687, 0.36309, 0.311707, 0.257454, 0.318242, 0.398279, 0.335645, 0.…	[0, 1, 2, 3, 4, 5, 6, 7, 8, 9, 10, 11, 12, 13, 14, 15, 16, 18, 19, 51, 52, 53, 54, 55, 56, 57, 58, 59, 60, 61, 62, 63, 64, 65, 66, 67, 68, 69, 70, 71, 72, 73, 74, 75, 76, 77, 78, 79, 80, 81, 82, 83, 84, 85, 86, 87, 88, 89, 90, 91, 92, 93, 94, 95, 96, 97, 98, 99, 100, 101, 102, 103, 104, 105, 106, 107, 108, 109, 110, 111, 112, 113, 114, 115, 116, 117, 118, 119, 120, 121, 122, 123, 124, 125, 126, 1…	(115, 19, 134)	115	2
945	946	Q2GHK7|Q2GHK7_EHRCR Uncharacterized protein OS=Ehrlichia chaffeensis (strain ATCC CRL-10679 / Arkansas)	([0.570702, 0.58069, 0.59014, 0.59508, 0.59917, 0.632174, 0.632174, 0.632174, 0.575842, 0.529623, 0.538167, 0.545602, 0.529623, 0.480142, 0.494003, 0.480142, 0.454136, 0.454136, 0.468512, 0.468512, 0.497853, 0.51388, 0.509769, 0.461924, 0.450668, 0.465241, 0.468512, 0.468512, 0.468512, 0.509769, 0.538167, 0.483068, 0.483068, 0.521092, 0.575842, 0.538167, 0.570702, 0.58069, 0.521092, 0.5017, 0.513…	[0, 1, 2, 3, 4, 5, 6, 7, 8, 9, 10, 11, 12, 21, 22, 29, 30, 33, 34, 35, 36, 37, 38, 39, 40, 41, 44, 45, 74, 92, 93, 96, 97, 98, 99, 100, 101, 102, 103, 104, 105, 106, 107, 108, 109, 110, 111, 112, 113, 114, 115, 116, 117, 118, 119, 120, 121, 170, 171, 172, 173, 174, 175, 176, 177, 178, 182, 183, 188, 189, 192, 193, 194, 195, 196, 197, 198, 199, 200, 201, 202, 203, 204, 205, 206, 207, 208, 209, 210…	(103, 103, 206)	103	2
1006	1007	Q2GHU7|Q2GHU7_EHRCR Uncharacterized protein OS=Ehrlichia chaffeensis (strain ATCC CRL-10679 / Arkansas)	([0.008409, 0.012491, 0.01204, 0.007031, 0.009728, 0.01227, 0.009096, 0.01078, 0.014315, 0.010221, 0.008525, 0.01078, 0.020876, 0.046336, 0.043307, 0.021381, 0.020876, 0.049374, 0.047319, 0.025762, 0.060549, 0.026338, 0.014315, 0.01078, 0.022667, 0.0198, 0.0198, 0.0198, 0.012491, 0.008276, 0.013265, 0.017797, 0.010221, 0.007495, 0.006988, 0.005503, 0.00515, 0.005011, 0.003821, 0.003053, 0.003607,…	[383, 384, 386, 387, 388, 389, 390, 391, 392, 393, 394, 395, 396, 397, 398, 399, 400, 401, 404, 405, 406, 407, 408, 409, 410, 411, 412, 413, 414, 415, 416, 417, 418, 419, 420, 421, 422, 423, 424, 425, 426, 427, 428, 429, 430, 431, 432, 433, 434, 435, 436, 437, 438, 439, 440, 441, 442, 443, 444, 445, 446, 447, 448, 449, 450, 451, 452, 453, 454, 455, 456, 457, 458, 459, 460, 461, 462, 463, 464, 465…	(102, 18, 120)	102	2
795	796	Q2GGT5|Q2GGT5_EHRCR Uncharacterized protein OS=Ehrlichia chaffeensis (strain ATCC CRL-10679 / Arkansas)	([0.541878, 0.553315, 0.517562, 0.422041, 0.461924, 0.476583, 0.384043, 0.324872, 0.349426, 0.380708, 0.41194, 0.458154, 0.436924, 0.436924, 0.42561, 0.398279, 0.40511, 0.380708, 0.414856, 0.529623, 0.541878, 0.661982, 0.703578, 0.745909, 0.771762, 0.63748, 0.642678, 0.685117, 0.657645, 0.585406, 0.468512, 0.390993, 0.359901, 0.281712, 0.194234, 0.132295, 0.122885, 0.129801, 0.111485, 0.111485, 0…	[0, 1, 2, 19, 20, 21, 22, 23, 24, 25, 26, 27, 28, 29, 87, 88, 89, 90, 91, 92, 93, 94, 95, 96, 97, 98, 99, 100, 101, 102, 103, 104, 105, 106, 107, 108, 109, 110, 111, 112, 113, 114, 115, 116, 117, 118, 119, 120, 121, 122, 123, 124, 125, 126, 127, 128, 129, 130, 131, 132, 133, 134, 135, 136, 137, 138, 139, 140, 141, 142, 143, 144, 145, 146, 147, 148, 149, 150, 151, 152, 153, 154, 155, 156, 157, 158…	(98, 14, 112)	98	2
1012	1013	Q2GHV5|Q2GHV5_EHRCR Uncharacterized protein OS=Ehrlichia chaffeensis (strain ATCC CRL-10679 / Arkansas)	([0.549308, 0.58069, 0.444081, 0.490133, 0.549308, 0.59014, 0.626927, 0.632174, 0.525368, 0.472492, 0.401658, 0.40511, 0.461924, 0.374039, 0.380708, 0.377384, 0.352862, 0.356642, 0.268042, 0.275179, 0.301917, 0.182256, 0.17593, 0.257454, 0.257454, 0.15284, 0.139895, 0.132295, 0.132295, 0.142424, 0.194234, 0.284882, 0.321458, 0.342579, 0.339168, 0.332115, 0.225814, 0.225814, 0.225814, 0.30533, 0.2…	[0, 1, 4, 5, 6, 7, 8, 434, 435, 436, 437, 438, 439, 440, 441, 442, 443, 444, 445, 446, 447, 448, 449, 450, 451, 452, 453, 454, 455, 456, 457, 458, 459, 460, 461, 462, 463, 464, 465, 466, 467, 468, 469, 470, 471, 472, 473, 474, 475, 476, 477, 478, 479, 480, 481, 482, 483, 484, 485, 486, 487, 488, 489, 490, 491, 492, 493, 494, 495, 496, 497, 498, 499, 500, 501, 502, 503, 504, 505, 506, 507, 508, 50…	(97, 7, 104)	97	2
36	37	Q2GFU8|Q2GFU8_EHRCR DNA translocase FtsK OS=Ehrlichia chaffeensis (strain ATCC CRL-10679 / Arkansas)	([0.001743, 0.00155, 0.00231, 0.001687, 0.002435, 0.00316, 0.002727, 0.00231, 0.003014, 0.003727, 0.004577, 0.003461, 0.003701, 0.004611, 0.003924, 0.003864, 0.003864, 0.00359, 0.002529, 0.001687, 0.002503, 0.002117, 0.002138, 0.001572, 0.002057, 0.001232, 0.000854, 0.001249, 0.001267, 0.001159, 0.000661, 0.000326, 0.00076, 0.000713, 0.000713, 0.001417, 0.00146, 0.002336, 0.002503, 0.003512, 0.00…	[208, 212, 213, 214, 215, 216, 217, 218, 219, 220, 221, 222, 223, 224, 225, 226, 227, 228, 229, 230, 231, 232, 233, 234, 235, 236, 237, 238, 239, 240, 241, 242, 243, 244, 245, 246, 247, 248, 249, 250, 251, 252, 253, 254, 255, 256, 257, 258, 259, 260, 261, 262, 263, 264, 265, 266, 267, 268, 269, 270, 271, 272, 273, 274, 275, 276, 277, 278, 279, 280, 281, 282, 283, 284, 285, 286, 287, 288, 289, 290…	(96, 1, 97)	96	2
1060	1061	Q2GI24|Q2GI24_EHRCR Uncharacterized protein OS=Ehrlichia chaffeensis (strain ATCC CRL-10679 / Arkansas)	([0.771762, 0.791621, 0.76285, 0.791621, 0.775545, 0.76285, 0.750527, 0.733139, 0.791621, 0.775545, 0.767246, 0.750527, 0.745909, 0.754692, 0.754692, 0.728858, 0.728858, 0.671169, 0.675549, 0.680603, 0.694846, 0.622677, 0.622677, 0.632174, 0.59917, 0.632174, 0.632174, 0.666105, 0.690604, 0.622677, 0.604312, 0.63748, 0.657645, 0.661982, 0.661982, 0.626927, 0.626927, 0.626927, 0.648219, 0.653063, 0…	[0, 1, 2, 3, 4, 5, 6, 7, 8, 9, 10, 11, 12, 13, 14, 15, 16, 17, 18, 19, 20, 21, 22, 23, 24, 25, 26, 27, 28, 29, 30, 31, 32, 33, 34, 35, 36, 37, 38, 39, 40, 41, 42, 43, 44, 45, 46, 47, 48, 49, 50, 51, 52, 53, 54, 55, 56, 57, 58, 59, 60, 61, 62, 63, 64, 65, 66, 67, 68, 69, 70, 71, 72, 73, 74, 75, 76, 77, 78, 79, 80, 81, 82, 83, 84, 85, 86, 87, 88, 89, 90, 91, 92, 93, 94, 95, 96, 98, 99, 100, 101, 10…	(96, 0, 96)	96	2
797	798	Q2GGT8|Q2GGT8_EHRCR Lipoprotein OS=Ehrlichia chaffeensis (strain ATCC CRL-10679 / Arkansas)	([0.486429, 0.51388, 0.56648, 0.525368, 0.422041, 0.339168, 0.380708, 0.328603, 0.318242, 0.339168, 0.298791, 0.278302, 0.370445, 0.335645, 0.25031, 0.194234, 0.158265, 0.158265, 0.090864, 0.085092, 0.076542, 0.050641, 0.030611, 0.028695, 0.022306, 0.022306, 0.034884, 0.032677, 0.031287, 0.041405, 0.026892, 0.034068, 0.027463, 0.031287, 0.023963, 0.037156, 0.034068, 0.051831, 0.05306, 0.100716, 0…	[1, 2, 3, 83, 84, 85, 86, 87, 88, 89, 90, 91, 92, 93, 94, 95, 96, 97, 98, 99, 100, 101, 102, 103, 104, 105, 106, 107, 108, 109, 110, 111, 112, 113, 114, 115, 116, 117, 118, 119, 120, 121, 122, 123, 124, 125, 126, 127, 128, 129, 130, 131, 132, 133, 134, 135, 136, 137, 138, 139, 140, 141, 142, 143, 144, 145, 146, 147, 148, 149, 150, 151, 152, 153, 154, 155, 156, 157, 158, 159, 160, 161, 162, 163, 1…	(91, 3, 94)	91	2
1040	1041	Q2GHZ7|Q2GHZ7_EHRCR Uncharacterized protein OS=Ehrlichia chaffeensis (strain ATCC CRL-10679 / Arkansas)	([0.685117, 0.685117, 0.699094, 0.712013, 0.728858, 0.724957, 0.720929, 0.733139, 0.750527, 0.73685, 0.733139, 0.728858, 0.728858, 0.716283, 0.699094, 0.694846, 0.767246, 0.779859, 0.728858, 0.750527, 0.754692, 0.754692, 0.699094, 0.707965, 0.754692, 0.680603, 0.690604, 0.703578, 0.675549, 0.671169, 0.699094, 0.712013, 0.690604, 0.733139, 0.741537, 0.680603, 0.685117, 0.690604, 0.694846, 0.76285,…	[0, 1, 2, 3, 4, 5, 6, 7, 8, 9, 10, 11, 12, 13, 14, 15, 16, 17, 18, 19, 20, 21, 22, 23, 24, 25, 26, 27, 28, 29, 30, 31, 32, 33, 34, 35, 36, 37, 38, 39, 40, 41, 42, 43, 44, 45, 46, 47, 48, 49, 50, 51, 52, 53, 54, 55, 56, 57, 58, 59, 60, 61, 62, 63, 64, 65, 66, 67, 68, 69, 70, 71, 72, 73, 74, 75, 76, 77, 78, 79, 80, 81, 82, 83, 84, 85, 86, 87, 88, 89, 112, 113, 114, 115, 116, 117, 118, 119, 120, 121…	(89, 0, 89)	89	2
614	615	Q2GFY8|Q2GFY8_EHRCR ECH0849-like protein OS=Ehrlichia chaffeensis (strain ATCC CRL-10679 / Arkansas)	([0.324872, 0.36309, 0.387226, 0.247041, 0.158265, 0.18812, 0.229226, 0.164327, 0.11371, 0.132295, 0.155435, 0.118441, 0.118441, 0.116183, 0.125101, 0.206376, 0.144935, 0.17593, 0.17593, 0.194234, 0.194234, 0.120615, 0.120615, 0.125101, 0.247041, 0.25031, 0.25031, 0.161087, 0.158265, 0.236433, 0.239899, 0.236433, 0.219301, 0.225814, 0.232838, 0.139895, 0.083462, 0.069024, 0.090864, 0.054297, 0.04…	[207, 208, 240, 320, 321, 322, 326, 327, 329, 330, 331, 332, 333, 334, 335, 336, 337, 338, 344, 345, 346, 636, 637, 640, 643, 644, 645, 646, 647, 648, 649, 650, 651, 652, 653, 656, 682, 683, 686, 690, 696, 697, 698, 699, 700, 701, 714, 719, 720, 721, 722, 723, 724, 725, 726, 727, 728, 729, 730, 731, 732, 733, 734, 735, 736, 737, 738, 739, 741, 759, 760, 766, 767, 768, 769, 770, 771, 772, 773, 774…	(85, 184, 269)	85	2
272	273	Q2GGQ8|IF2_EHRCR Translation initiation factor IF-2 OS=Ehrlichia chaffeensis (strain ATCC CRL-10679 / Arkansas)	([0.622677, 0.51388, 0.517562, 0.538167, 0.553315, 0.56648, 0.486429, 0.51388, 0.538167, 0.553315, 0.562014, 0.509769, 0.490133, 0.422041, 0.422041, 0.4292, 0.42561, 0.414856, 0.461924, 0.398279, 0.398279, 0.401658, 0.472492, 0.418646, 0.436924, 0.440853, 0.444081, 0.51388, 0.497853, 0.408655, 0.41194, 0.356642, 0.408655, 0.40511, 0.465241, 0.418646, 0.41194, 0.418646, 0.4292, 0.444081, 0.454136,…	[0, 1, 2, 3, 4, 5, 7, 8, 9, 10, 11, 27, 51, 53, 54, 55, 56, 57, 61, 62, 63, 64, 66, 67, 68, 69, 70, 71, 72, 73, 74, 75, 76, 77, 78, 79, 80, 81, 82, 83, 84, 85, 86, 87, 88, 89, 90, 91, 97, 98, 101, 102, 103, 104, 105, 106, 107, 108, 110, 111, 112, 113, 114, 115, 116, 117, 118, 119, 120, 121, 122, 123, 124, 125, 126, 127, 128, 129, 130, 131, 132, 133, 134, 135, 136, 137, 138, 139, 140, 141, 142, 14…	(77, 58, 135)	77	2
57	58	Q2GGA4|PNP_EHRCR Polyribonucleotide nucleotidyltransferase OS=Ehrlichia chaffeensis (strain ATCC CRL-10679 / Arkansas)	([0.051831, 0.078022, 0.109221, 0.139895, 0.182256, 0.118441, 0.088832, 0.059222, 0.083462, 0.100716, 0.120615, 0.139895, 0.15284, 0.118441, 0.185198, 0.278302, 0.236433, 0.229226, 0.232838, 0.232838, 0.155435, 0.209395, 0.15008, 0.147574, 0.088832, 0.069024, 0.118441, 0.17593, 0.268042, 0.18812, 0.122885, 0.100716, 0.106997, 0.122885, 0.098513, 0.102787, 0.096677, 0.116183, 0.122885, 0.120615, 0…	[367, 368, 369, 370, 690, 691, 692, 693, 694, 695, 696, 698, 700, 701, 702, 703, 705, 706, 707, 720, 723, 724, 725, 726, 727, 728, 729, 730, 731, 732, 733, 734, 735, 736, 737, 738, 739, 740, 741, 742, 743, 744, 745, 746, 747, 748, 749, 750, 751, 752, 753, 754, 755, 756, 757, 758, 759, 760, 761, 762, 763, 764, 765, 766, 767, 768, 769, 770, 771, 772, 773, 774, 775, 776, 777, 778, 779, 780, 781, 782…	(72, 20, 92)	72	2
944	945	Q2GHK6|Q2GHK6_EHRCR Uncharacterized protein OS=Ehrlichia chaffeensis (strain ATCC CRL-10679 / Arkansas)	([0.899122, 0.934618, 0.956248, 0.970265, 0.968436, 0.966441, 0.970265, 0.976226, 0.978316, 0.978316, 0.981594, 0.976962, 0.968436, 0.971072, 0.971713, 0.985417, 0.984159, 0.984159, 0.985417, 0.984159, 0.984159, 0.981594, 0.978672, 0.975134, 0.970265, 0.975134, 0.974374, 0.974374, 0.950334, 0.905695, 0.89662, 0.876521, 0.908098, 0.938133, 0.947281, 0.953422, 0.948786, 0.948786, 0.956248, 0.960642…	[0, 1, 2, 3, 4, 5, 6, 7, 8, 9, 10, 11, 12, 13, 14, 15, 16, 17, 18, 19, 20, 21, 22, 23, 24, 25, 26, 27, 28, 29, 30, 31, 32, 33, 34, 35, 36, 37, 38, 39, 40, 41, 42, 43, 44, 45, 46, 47, 48, 49, 50, 51, 52, 53, 54, 55, 56, 57, 58, 59, 60, 61, 62, 63, 64, 65, 66, 67, 68, 69, 70, 71]	(71, 0, 71)	71	2
383	384	Q2GHU2|Q2GHU2_EHRCR Immunodominant surface protein gp47 OS=Ehrlichia chaffeensis (strain ATCC CRL-10679 / Arkansas)	([0.73685, 0.750527, 0.56648, 0.604312, 0.490133, 0.41194, 0.30533, 0.328603, 0.366687, 0.401658, 0.418646, 0.461924, 0.377384, 0.352862, 0.342579, 0.41194, 0.298791, 0.30533, 0.284882, 0.196879, 0.203355, 0.17593, 0.191378, 0.291804, 0.179055, 0.194234, 0.164327, 0.275179, 0.194234, 0.182256, 0.182256, 0.18812, 0.194234, 0.179055, 0.26085, 0.236433, 0.222385, 0.225814, 0.158265, 0.11371, 0.17016…	[0, 1, 2, 3, 60, 64, 65, 66, 67, 68, 69, 70, 77, 78, 79, 80, 81, 82, 83, 84, 85, 86, 87, 88, 89, 90, 91, 92, 93, 94, 95, 96, 97, 98, 99, 130, 132, 133, 134, 135, 136, 137, 138, 139, 140, 141, 142, 143, 145, 146, 147, 148, 149, 150, 151, 152, 153, 154, 155, 156, 157, 158, 159, 160, 161, 162, 163, 164, 165, 166, 167, 168, 169, 170, 171, 172, 173, 174, 175, 176, 177, 178, 179, 180, 181, 182, 183, 18…	(69, 104, 173)	69	2
593	594	Q2GFW0|Q2GFW0_EHRCR Uncharacterized protein OS=Ehrlichia chaffeensis (strain ATCC CRL-10679 / Arkansas)	([0.750527, 0.784345, 0.823549, 0.745909, 0.791621, 0.812494, 0.716283, 0.694846, 0.733139, 0.759478, 0.779859, 0.834292, 0.73685, 0.728858, 0.741537, 0.745909, 0.745909, 0.716283, 0.716283, 0.733139, 0.759478, 0.805026, 0.819762, 0.741537, 0.720929, 0.666105, 0.608892, 0.720929, 0.712013, 0.657645, 0.671169, 0.671169, 0.666105, 0.728858, 0.741537, 0.754692, 0.642678, 0.613573, 0.680603, 0.59508,…	[0, 1, 2, 3, 4, 5, 6, 7, 8, 9, 10, 11, 12, 13, 14, 15, 16, 17, 18, 19, 20, 21, 22, 23, 24, 25, 26, 27, 28, 29, 30, 31, 32, 33, 34, 35, 36, 37, 38, 39, 41, 42, 44, 45, 46, 47, 48, 49, 54, 60, 61, 62, 63, 64, 65, 66, 67, 68, 69, 70, 71, 72, 73, 74, 76, 80, 82, 86, 87, 88, 89, 90, 91, 92, 93, 94, 95, 96, 97, 98, 99, 100, 101, 102, 103, 104, 105, 106, 107, 108, 109, 110, 111, 112, 113, 114, 115, 138,…	(65, 224, 289)	65	2
1035	1036	Q2GHZ2|Q2GHZ2_EHRCR Uncharacterized protein OS=Ehrlichia chaffeensis (strain ATCC CRL-10679 / Arkansas)	([0.450668, 0.486429, 0.521092, 0.447574, 0.450668, 0.476583, 0.497853, 0.517562, 0.541878, 0.562014, 0.56648, 0.618285, 0.538167, 0.541878, 0.545602, 0.626927, 0.585406, 0.699094, 0.712013, 0.699094, 0.707965, 0.750527, 0.750527, 0.745909, 0.73685, 0.76285, 0.771762, 0.699094, 0.613573, 0.59917, 0.575842, 0.59508, 0.56648, 0.642678, 0.642678, 0.570702, 0.56648, 0.604312, 0.5017, 0.490133, 0.5456…	[2, 7, 8, 9, 10, 11, 12, 13, 14, 15, 16, 17, 18, 19, 20, 21, 22, 23, 24, 25, 26, 27, 28, 29, 30, 31, 32, 33, 34, 35, 36, 37, 38, 40, 41, 45, 46, 47, 48, 49, 50, 51, 52, 53, 54, 55, 56, 57, 58, 59, 60, 61, 62, 63, 64, 65, 66, 67, 68, 69, 70, 71, 72, 73, 74, 75, 76, 77, 78, 79, 80, 81, 82, 83, 84, 85, 86, 87, 88, 89, 90, 91, 92, 93, 94, 95, 96, 97, 98, 99, 100, 101, 102, 107, 108, 109, 110, 111, 11…	(61, 123, 184)	61	2
816	817	Q2GGX1|Q2GGX1_EHRCR Type IV secretion system protein, VirB6 family OS=Ehrlichia chaffeensis (strain ATCC CRL-10679 / Arkansas)	([0.002482, 0.002336, 0.002155, 0.00292, 0.003804, 0.003555, 0.004431, 0.003997, 0.004921, 0.005992, 0.005503, 0.004611, 0.006533, 0.007177, 0.010131, 0.013265, 0.014586, 0.014586, 0.012727, 0.013613, 0.023087, 0.025762, 0.043307, 0.076542, 0.079919, 0.054297, 0.098513, 0.079919, 0.134866, 0.081712, 0.088832, 0.147574, 0.225814, 0.229226, 0.200174, 0.206376, 0.21291, 0.216401, 0.268042, 0.298791,…	[210, 250, 254, 439, 440, 441, 442, 444, 445, 446, 447, 448, 856, 864, 865, 866, 867, 868, 869, 870, 871, 872, 873, 874, 875, 876, 877, 878, 879, 880, 881, 882, 883, 884, 885, 886, 887, 888, 889, 890, 891, 892, 893, 894, 895, 896, 897, 898, 899, 900, 901, 902, 903, 904, 905, 906, 907, 908, 909, 910, 911, 912, 913, 914, 915, 916, 917, 918, 919, 920, 921]	(57, 13, 70)	57	2
1028	1029	Q2GHY5|Q2GHY5_EHRCR Uncharacterized protein OS=Ehrlichia chaffeensis (strain ATCC CRL-10679 / Arkansas)	([0.703578, 0.720929, 0.801317, 0.81615, 0.81615, 0.812494, 0.812494, 0.812494, 0.81615, 0.812494, 0.827927, 0.827927, 0.874069, 0.874069, 0.871313, 0.871313, 0.894241, 0.846163, 0.856457, 0.876521, 0.834292, 0.837511, 0.834292, 0.805026, 0.795062, 0.724957, 0.724957, 0.642678, 0.657645, 0.657645, 0.657645, 0.653063, 0.657645, 0.570702, 0.575842, 0.570702, 0.585406, 0.549308, 0.63748, 0.63748, 0.…	[0, 1, 2, 3, 4, 5, 6, 7, 8, 9, 10, 11, 12, 13, 14, 15, 16, 17, 18, 19, 20, 21, 22, 23, 24, 25, 26, 27, 28, 29, 30, 31, 32, 33, 34, 35, 36, 37, 38, 39, 40, 41, 42, 43, 44, 45, 46, 47, 48, 49, 50, 51, 52, 53, 54, 55, 56, 57, 63, 64, 65, 67, 68, 72, 73, 74, 75, 76, 77, 78, 79, 80, 81, 82, 83, 84, 85, 88, 89, 90, 91, 92, 93, 94, 95, 96, 97, 98, 99, 100, 101, 102, 103, 104, 105, 106, 107, 108, 109, 11…	(57, 0, 57)	57	2
1033	1034	Q2GHZ0|Q2GHZ0_EHRCR Uncharacterized protein OS=Ehrlichia chaffeensis (strain ATCC CRL-10679 / Arkansas)	([0.91684, 0.919029, 0.910643, 0.903857, 0.89662, 0.889439, 0.889439, 0.885302, 0.891961, 0.88723, 0.882776, 0.876521, 0.876521, 0.874069, 0.891961, 0.849326, 0.856457, 0.871313, 0.834292, 0.837511, 0.83125, 0.801317, 0.795062, 0.728858, 0.733139, 0.666105, 0.680603, 0.680603, 0.680603, 0.671169, 0.675549, 0.622677, 0.632174, 0.626927, 0.63748, 0.59917, 0.675549, 0.680603, 0.671169, 0.661982, 0.5…	[0, 1, 2, 3, 4, 5, 6, 7, 8, 9, 10, 11, 12, 13, 14, 15, 16, 17, 18, 19, 20, 21, 22, 23, 24, 25, 26, 27, 28, 29, 30, 31, 32, 33, 34, 35, 36, 37, 38, 39, 40, 41, 42, 43, 44, 45, 46, 47, 48, 49, 50, 51, 52, 53, 54, 55, 56, 61, 62, 63, 65, 66, 67, 68, 69, 70, 71, 72, 73, 74, 75, 76, 77, 78, 79, 80, 81, 82, 83, 84, 85, 86, 87, 88, 89, 90, 91, 92, 93, 94, 95, 96, 97, 98, 99, 100, 101, 102, 103, 104, 105…	(56, 0, 56)	56	2
1031	1032	Q2GHY8|Q2GHY8_EHRCR Uncharacterized protein OS=Ehrlichia chaffeensis (strain ATCC CRL-10679 / Arkansas)	([0.91684, 0.919029, 0.910643, 0.903857, 0.89662, 0.889439, 0.889439, 0.885302, 0.891961, 0.88723, 0.882776, 0.879233, 0.876521, 0.876521, 0.894241, 0.852992, 0.856457, 0.871313, 0.837511, 0.84206, 0.834292, 0.805026, 0.798249, 0.733139, 0.73685, 0.666105, 0.680603, 0.680603, 0.680603, 0.675549, 0.680603, 0.626927, 0.63748, 0.632174, 0.642678, 0.59917, 0.680603, 0.680603, 0.675549, 0.661982, 0.58…	[0, 1, 2, 3, 4, 5, 6, 7, 8, 9, 10, 11, 12, 13, 14, 15, 16, 17, 18, 19, 20, 21, 22, 23, 24, 25, 26, 27, 28, 29, 30, 31, 32, 33, 34, 35, 36, 37, 38, 39, 40, 41, 42, 43, 44, 45, 46, 47, 48, 49, 50, 51, 52, 53, 54, 55, 61, 62, 63, 65, 66, 68, 69, 70, 71, 72, 73, 74, 75, 76, 77, 78, 79, 80, 81, 82, 83, 84, 85, 86, 87, 88, 89, 90, 91, 92, 93, 94, 95, 96, 97, 98, 99, 100, 101, 102, 103, 104, 105, 106, 1…	(55, 0, 55)	55	2
330	331	Q2GH53|RL2_EHRCR Large ribosomal subunit protein uL2 OS=Ehrlichia chaffeensis (strain ATCC CRL-10679 / Arkansas)	([0.281712, 0.318242, 0.229226, 0.278302, 0.30533, 0.339168, 0.291804, 0.225814, 0.17593, 0.200174, 0.229226, 0.26085, 0.229226, 0.236433, 0.142424, 0.134866, 0.200174, 0.18812, 0.216401, 0.281712, 0.278302, 0.308712, 0.229226, 0.247041, 0.239899, 0.167087, 0.167087, 0.142424, 0.206376, 0.288399, 0.281712, 0.275179, 0.281712, 0.324872, 0.401658, 0.51388, 0.505461, 0.444081, 0.352862, 0.328603, 0.…	[35, 36, 47, 48, 49, 50, 223, 224, 225, 226, 227, 228, 229, 230, 231, 232, 233, 234, 235, 236, 237, 238, 239, 240, 241, 242, 243, 244, 245, 246, 247, 248, 249, 250, 251, 252, 253, 254, 255, 256, 257, 258, 259, 260, 261, 262, 263, 264, 265, 266, 267, 268, 269, 270, 271, 272, 273, 274, 275]	(52, 6, 58)	52	2
921	922	Q2GHH8|Q2GHH8_EHRCR Uncharacterized protein OS=Ehrlichia chaffeensis (strain ATCC CRL-10679 / Arkansas)	([0.007315, 0.010509, 0.014783, 0.022306, 0.026892, 0.037156, 0.031287, 0.030003, 0.045352, 0.064632, 0.086953, 0.100716, 0.15284, 0.239899, 0.321458, 0.321458, 0.30533, 0.380708, 0.346032, 0.497853, 0.525368, 0.5017, 0.366687, 0.370445, 0.311707, 0.324872, 0.324872, 0.384043, 0.42561, 0.284882, 0.26085, 0.247041, 0.25031, 0.229226, 0.209395, 0.25031, 0.30533, 0.31487, 0.295083, 0.41194, 0.390993…	[20, 21, 44, 45, 46, 47, 48, 49, 50, 51, 52, 53, 54, 55, 56, 57, 58, 59, 60, 61, 64, 65, 66, 77, 78, 79, 80, 83, 107, 156, 157, 158, 159, 160, 171, 172, 173, 328, 329, 335, 337, 338, 344, 395, 396, 397, 398, 399, 400, 401, 402, 403, 404, 405, 406, 408, 409, 411, 412, 423, 425, 434, 470, 471, 472, 478, 479, 480, 481, 482, 483, 484, 485, 486, 487, 488, 489, 494, 495, 496, 500, 501, 502, 503, 504, 5…	(50, 94, 144)	50	2
190	191	Q2GFL8|Q2GFL8_EHRCR Small ribosomal subunit protein bS21 OS=Ehrlichia chaffeensis (strain ATCC CRL-10679 / Arkansas)	([0.236433, 0.271506, 0.324872, 0.366687, 0.318242, 0.359901, 0.384043, 0.342579, 0.370445, 0.394753, 0.418646, 0.370445, 0.42561, 0.440853, 0.483068, 0.541878, 0.604312, 0.728858, 0.707965, 0.712013, 0.703578, 0.775545, 0.720929, 0.707965, 0.724957, 0.812494, 0.798249, 0.801317, 0.882776, 0.882776, 0.874069, 0.874069, 0.91684, 0.903857, 0.901269, 0.908098, 0.905695, 0.903857, 0.885302, 0.819762,…	[15, 16, 17, 18, 19, 20, 21, 22, 23, 24, 25, 26, 27, 28, 29, 30, 31, 32, 33, 34, 35, 36, 37, 38, 39, 40, 41, 42, 43, 44, 45, 46, 47, 48, 49, 50, 51, 52, 53, 54, 55, 56, 57, 58, 59, 60, 61, 62, 63, 64, 70, 71, 72, 73, 74, 75, 76, 77, 78, 79, 80, 81, 82, 83, 84, 85, 86, 87, 88, 89]	(49, 0, 49)	49	2
371	372	Q2GHR1|RL35_EHRCR Large ribosomal subunit protein bL35 OS=Ehrlichia chaffeensis (strain ATCC CRL-10679 / Arkansas)	([0.724957, 0.759478, 0.808535, 0.648219, 0.666105, 0.59014, 0.59917, 0.575842, 0.585406, 0.604312, 0.632174, 0.570702, 0.553315, 0.538167, 0.613573, 0.613573, 0.618285, 0.56648, 0.58069, 0.613573, 0.707965, 0.694846, 0.657645, 0.618285, 0.750527, 0.779859, 0.827927, 0.846163, 0.885302, 0.88723, 0.83125, 0.846163, 0.859585, 0.859585, 0.882776, 0.885302, 0.871313, 0.852992, 0.81615, 0.788093, 0.77…	[0, 1, 2, 3, 4, 5, 6, 7, 8, 9, 10, 11, 12, 13, 14, 15, 16, 17, 18, 19, 20, 21, 22, 23, 24, 25, 26, 27, 28, 29, 30, 31, 32, 33, 34, 35, 36, 37, 38, 39, 40, 41, 42, 43, 44, 45, 46, 47, 48, 49]	(49, 0, 49)	49	2
302	303	Q2GGZ6|Q2GGZ6_EHRCR Chaperone protein DnaK OS=Ehrlichia chaffeensis (strain ATCC CRL-10679 / Arkansas)	([0.15284, 0.21291, 0.25031, 0.196879, 0.158265, 0.161087, 0.134866, 0.132295, 0.170161, 0.191378, 0.21291, 0.25406, 0.25031, 0.298791, 0.342579, 0.271506, 0.359901, 0.36309, 0.433034, 0.450668, 0.447574, 0.414856, 0.41194, 0.414856, 0.483068, 0.585406, 0.622677, 0.59917, 0.56648, 0.517562, 0.418646, 0.42561, 0.42561, 0.454136, 0.476583, 0.51388, 0.51388, 0.440853, 0.42561, 0.433034, 0.450668, 0.…	[25, 26, 27, 28, 29, 35, 36, 49, 50, 51, 52, 53, 57, 58, 259, 273, 274, 411, 412, 413, 414, 415, 416, 418, 449, 454, 459, 462, 476, 484, 485, 486, 487, 488, 489, 490, 491, 492, 493, 494, 499, 500, 501, 502, 503, 504, 505, 506, 507, 508, 509, 510, 511, 512, 513, 515, 516, 517, 518, 519, 520, 521, 522, 523, 524, 525, 526, 527, 528, 531, 532, 533, 534, 535, 536, 537, 538, 539, 540, 541, 542, 543, 54…	(48, 69, 117)	48	2
817	818	Q2GGX2|Q2GGX2_EHRCR Type IV secretion system protein VirB6 OS=Ehrlichia chaffeensis (strain ATCC CRL-10679 / Arkansas)	([0.002705, 0.002155, 0.002194, 0.001709, 0.001288, 0.001061, 0.000893, 0.001383, 0.001335, 0.001778, 0.001434, 0.001267, 0.001434, 0.001232, 0.001649, 0.001623, 0.001675, 0.001202, 0.001481, 0.001855, 0.003053, 0.003079, 0.004577, 0.005503, 0.008624, 0.016257, 0.019401, 0.029376, 0.017138, 0.014783, 0.014586, 0.034884, 0.076542, 0.064632, 0.069024, 0.064632, 0.074921, 0.081712, 0.090864, 0.06184…	[126, 133, 134, 135, 136, 137, 138, 139, 151, 175, 176, 177, 178, 241, 242, 243, 244, 249, 329, 330, 331, 332, 333, 774, 775, 778, 779, 780, 781, 782, 783, 784, 785, 786, 787, 788, 789, 790, 791, 792, 793, 794, 795, 796, 797, 798, 799, 800, 801, 802, 803, 804, 805, 806, 807, 808, 809, 810, 811, 812, 813, 814, 815, 816, 817, 818, 819, 820, 821, 822, 823, 824, 825]	(47, 25, 72)	47	2
381	382	Q2GHU0|GRPE_EHRCR Protein GrpE OS=Ehrlichia chaffeensis (strain ATCC CRL-10679 / Arkansas)	([0.934618, 0.960642, 0.962114, 0.9657, 0.967676, 0.969315, 0.976962, 0.976962, 0.981594, 0.981594, 0.980739, 0.983019, 0.983019, 0.983019, 0.980097, 0.979242, 0.966441, 0.966441, 0.971072, 0.971072, 0.974374, 0.980097, 0.976226, 0.959312, 0.959312, 0.966441, 0.9657, 0.953422, 0.947281, 0.871313, 0.859585, 0.834292, 0.834292, 0.759478, 0.767246, 0.76285, 0.76285, 0.81615, 0.812494, 0.771762, 0.69…	[0, 1, 2, 3, 4, 5, 6, 7, 8, 9, 10, 11, 12, 13, 14, 15, 16, 17, 18, 19, 20, 21, 22, 23, 24, 25, 26, 27, 28, 29, 30, 31, 32, 33, 34, 35, 36, 37, 38, 39, 40, 41, 42, 43, 44, 45, 46, 48, 49, 50, 51, 52, 53, 54, 56, 78, 82, 83]	(46, 0, 46)	46	2
519	520	Q2GFH6|Q2GFH6_EHRCR Conserved domain protein OS=Ehrlichia chaffeensis (strain ATCC CRL-10679 / Arkansas)	([0.889439, 0.871313, 0.879233, 0.889439, 0.901269, 0.901269, 0.910643, 0.919029, 0.924947, 0.912647, 0.919029, 0.938133, 0.947281, 0.922952, 0.889439, 0.88723, 0.823549, 0.837511, 0.837511, 0.837511, 0.891961, 0.903857, 0.910643, 0.874069, 0.879233, 0.805026, 0.81615, 0.81615, 0.728858, 0.720929, 0.750527, 0.671169, 0.666105, 0.661982, 0.720929, 0.712013, 0.712013, 0.798249, 0.699094, 0.699094, …	[0, 1, 2, 3, 4, 5, 6, 7, 8, 9, 10, 11, 12, 13, 14, 15, 16, 17, 18, 19, 20, 21, 22, 23, 24, 25, 26, 27, 28, 29, 30, 31, 32, 33, 34, 35, 36, 37, 38, 39, 40, 41, 42, 43, 44, 46, 47, 49, 50, 51, 52, 53, 54, 55, 56, 57, 58, 59, 60, 61, 62, 63, 64, 65, 66, 67, 68, 69, 70, 71, 72, 73, 74, 75, 76, 77, 78, 90, 94, 95, 97, 98, 99, 100, 101, 102, 103, 104, 105, 106, 107, 108, 109, 110, 111, 112, 113, 114, 1…	(44, 0, 44)	44	2
1003	1004	Q2GHT8|Q2GHT8_EHRCR Variable length PCR target protein OS=Ehrlichia chaffeensis (strain ATCC CRL-10679 / Arkansas)	([0.784345, 0.632174, 0.685117, 0.671169, 0.759478, 0.585406, 0.642678, 0.653063, 0.699094, 0.703578, 0.716283, 0.76285, 0.812494, 0.795062, 0.891961, 0.837511, 0.837511, 0.73685, 0.771762, 0.784345, 0.690604, 0.671169, 0.788093, 0.798249, 0.745909, 0.59917, 0.754692, 0.63748, 0.675549, 0.642678, 0.675549, 0.585406, 0.570702, 0.538167, 0.538167, 0.534167, 0.632174, 0.59508, 0.716283, 0.570702, 0.…	[0, 1, 2, 3, 4, 5, 6, 7, 8, 9, 10, 11, 12, 13, 14, 15, 16, 17, 18, 19, 20, 21, 22, 23, 24, 25, 26, 27, 28, 29, 30, 31, 32, 33, 34, 35, 36, 37, 38, 39, 40, 41, 42, 43, 46, 68, 69, 70, 72, 76, 94, 96, 97, 98, 99, 100, 101, 102, 103, 104, 106, 108, 109, 110, 111, 112, 113, 114, 115, 116, 120, 121, 128, 129, 130]	(43, 0, 43)	43	2
460	461	Q2GF81|Q2GF81_EHRCR Transcriptional regulator OS=Ehrlichia chaffeensis (strain ATCC CRL-10679 / Arkansas)	([0.759478, 0.724957, 0.741537, 0.750527, 0.754692, 0.759478, 0.771762, 0.690604, 0.703578, 0.685117, 0.720929, 0.73685, 0.771762, 0.703578, 0.59508, 0.59508, 0.59014, 0.505461, 0.436924, 0.5017, 0.486429, 0.5017, 0.497853, 0.5017, 0.505461, 0.521092, 0.525368, 0.4292, 0.490133, 0.5017, 0.525368, 0.5017, 0.444081, 0.42561, 0.486429, 0.570702, 0.618285, 0.622677, 0.703578, 0.779859, 0.791621, 0.68…	[0, 1, 2, 3, 4, 5, 6, 7, 8, 9, 10, 11, 12, 13, 14, 15, 16, 17, 19, 21, 23, 24, 25, 26, 29, 30, 31, 35, 36, 37, 38, 39, 40, 41, 42, 43, 44, 45, 46, 47, 48, 49, 50, 51, 52, 53, 54, 55, 56, 57, 58, 59, 60, 61, 62, 63, 64, 65, 66, 67, 68, 69, 70, 71, 72, 73, 74, 75, 76, 77, 80, 81, 82, 85, 88, 89, 90, 91, 155]	(42, 27, 69)	42	2
759	760	Q2GGL9|Q2GGL9_EHRCR 30S ribosomal protein S20 OS=Ehrlichia chaffeensis (strain ATCC CRL-10679 / Arkansas)	([0.801317, 0.834292, 0.865454, 0.882776, 0.868118, 0.81615, 0.823549, 0.849326, 0.837511, 0.795062, 0.812494, 0.795062, 0.83125, 0.771762, 0.724957, 0.73685, 0.741537, 0.823549, 0.827927, 0.819762, 0.856457, 0.885302, 0.882776, 0.834292, 0.834292, 0.865454, 0.885302, 0.89662, 0.879233, 0.882776, 0.912647, 0.903857, 0.91684, 0.905695, 0.936162, 0.96342, 0.954657, 0.945666, 0.941505, 0.928747], '')	[0, 1, 2, 3, 4, 5, 6, 7, 8, 9, 10, 11, 12, 13, 14, 15, 16, 17, 18, 19, 20, 21, 22, 23, 24, 25, 26, 27, 28, 29, 30, 31, 32, 33, 34, 35, 36, 37, 38, 39]	(39, 0, 39)	39	2
309	310	Q2GH25|RL34_EHRCR Large ribosomal subunit protein bL34 OS=Ehrlichia chaffeensis (strain ATCC CRL-10679 / Arkansas)	([0.59508, 0.653063, 0.716283, 0.754692, 0.788093, 0.81615, 0.819762, 0.707965, 0.73685, 0.750527, 0.771762, 0.771762, 0.745909, 0.754692, 0.775545, 0.852992, 0.84206, 0.83125, 0.846163, 0.767246, 0.76285, 0.823549, 0.827927, 0.819762, 0.823549, 0.784345, 0.775545, 0.775545, 0.874069, 0.874069, 0.827927, 0.73685, 0.694846, 0.661982, 0.63748, 0.59014, 0.59508, 0.575842, 0.529623, 0.486429, 0.55331…	[0, 1, 2, 3, 4, 5, 6, 7, 8, 9, 10, 11, 12, 13, 14, 15, 16, 17, 18, 19, 20, 21, 22, 23, 24, 25, 26, 27, 28, 29, 30, 31, 32, 33, 34, 35, 36, 37, 38, 40, 41, 42, 43]	(38, 0, 38)	38	2
291	292	Q2GGV4|RS2_EHRCR Small ribosomal subunit protein uS2 OS=Ehrlichia chaffeensis (strain ATCC CRL-10679 / Arkansas)	([0.098513, 0.047319, 0.033407, 0.055536, 0.073402, 0.092881, 0.067594, 0.088832, 0.047319, 0.059222, 0.073402, 0.10481, 0.129801, 0.118441, 0.203355, 0.100716, 0.10481, 0.225814, 0.222385, 0.229226, 0.18812, 0.206376, 0.209395, 0.18812, 0.106997, 0.10481, 0.0704, 0.111485, 0.118441, 0.222385, 0.139895, 0.142424, 0.078022, 0.054297, 0.060549, 0.032017, 0.067594, 0.067594, 0.059222, 0.036378, 0.03…	[199, 200, 251, 252, 253, 254, 255, 256, 257, 258, 259, 260, 261, 262, 263, 264, 265, 266, 267, 268, 269, 270, 271, 272, 273, 274, 275, 276, 277, 278, 279, 280, 281, 282, 283, 284, 285, 286, 287]	(36, 2, 38)	36	2
947	948	Q2GHK9|Q2GHK9_EHRCR Uncharacterized protein OS=Ehrlichia chaffeensis (strain ATCC CRL-10679 / Arkansas)	([0.83125, 0.834292, 0.837511, 0.798249, 0.680603, 0.699094, 0.712013, 0.720929, 0.745909, 0.750527, 0.759478, 0.712013, 0.707965, 0.707965, 0.553315, 0.553315, 0.545602, 0.690604, 0.685117, 0.680603, 0.680603, 0.632174, 0.59508, 0.632174, 0.680603, 0.733139, 0.703578, 0.699094, 0.699094, 0.585406, 0.483068, 0.414856, 0.490133, 0.418646, 0.339168, 0.36309, 0.291804, 0.247041, 0.170161, 0.109221, …	[0, 1, 2, 3, 4, 5, 6, 7, 8, 9, 10, 11, 12, 13, 14, 15, 16, 17, 18, 19, 20, 21, 22, 23, 24, 25, 26, 27, 28, 29, 67, 68, 69, 70, 71, 72, 73, 74, 75, 76, 77, 78, 79, 80, 81, 82, 83, 84, 85, 86, 87, 88, 89, 90, 91, 92, 93, 98, 99, 100, 101, 102, 115, 124, 125, 126, 127, 128, 129, 130, 131, 132, 133, 134, 135, 136, 137, 138, 139, 140, 141, 142, 143, 144, 145, 146, 147, 152, 153, 154, 155, 156, 157, 15…	(36, 87, 123)	36	2
948	949	Q2GHL0|Q2GHL0_EHRCR Uncharacterized protein OS=Ehrlichia chaffeensis (strain ATCC CRL-10679 / Arkansas)	([0.570702, 0.56648, 0.562014, 0.608892, 0.618285, 0.707965, 0.694846, 0.685117, 0.680603, 0.703578, 0.618285, 0.59508, 0.58069, 0.549308, 0.613573, 0.657645, 0.570702, 0.490133, 0.476583, 0.529623, 0.666105, 0.733139, 0.733139, 0.73685, 0.73685, 0.648219, 0.570702, 0.575842, 0.575842, 0.608892, 0.5017, 0.562014, 0.562014, 0.562014, 0.59508, 0.509769, 0.454136, 0.454136, 0.454136, 0.483068, 0.472…	[0, 1, 2, 3, 4, 5, 6, 7, 8, 9, 10, 11, 12, 13, 14, 15, 16, 19, 20, 21, 22, 23, 24, 25, 26, 27, 28, 29, 30, 31, 32, 33, 34, 35, 85, 86, 87, 88, 89, 90, 91, 92, 93, 94, 95, 96, 97, 98, 99, 100, 101, 102, 103, 104, 105, 106, 107, 108, 176, 286, 287, 288, 289, 290, 294, 295, 296, 297, 298, 299, 300, 302, 303, 304, 305, 306, 307, 308, 309, 310, 311, 312, 313, 314, 315, 316, 317, 318, 319, 320, 321, 32…	(36, 71, 107)	36	2
724	725	Q2GGG2|Q2GGG2_EHRCR Uncharacterized protein OS=Ehrlichia chaffeensis (strain ATCC CRL-10679 / Arkansas)	([0.064632, 0.038042, 0.064632, 0.090864, 0.064632, 0.094817, 0.129801, 0.100716, 0.127496, 0.147574, 0.11371, 0.081712, 0.125101, 0.076542, 0.081712, 0.079919, 0.086953, 0.086953, 0.134866, 0.164327, 0.116183, 0.122885, 0.185198, 0.116183, 0.118441, 0.179055, 0.173081, 0.161087, 0.222385, 0.158265, 0.111485, 0.179055, 0.243554, 0.164327, 0.236433, 0.229226, 0.164327, 0.15284, 0.229226, 0.173081,…	[57, 58, 60, 63, 64, 65, 66, 67, 68, 80, 82, 83, 86, 116, 117, 118, 119, 120, 121, 122, 123, 124, 125, 126, 127, 128, 129, 130, 131, 132, 133, 134, 135, 166, 167, 168, 169, 170, 171, 172, 173, 174, 175, 176, 177, 178, 179, 180, 181, 182, 183, 184, 185, 186, 187, 188, 189, 190, 191, 192, 193, 194, 195, 196, 197, 198, 199, 200, 201]	(35, 33, 68)	35	2
994	995	Q2GHS2|Q2GHS2_EHRCR Uncharacterized protein OS=Ehrlichia chaffeensis (strain ATCC CRL-10679 / Arkansas)	([0.5017, 0.458154, 0.472492, 0.483068, 0.346032, 0.359901, 0.288399, 0.301917, 0.257454, 0.271506, 0.311707, 0.377384, 0.288399, 0.268042, 0.25031, 0.219301, 0.129801, 0.206376, 0.209395, 0.222385, 0.144935, 0.092881, 0.116183, 0.081712, 0.079919, 0.094817, 0.100716, 0.158265, 0.179055, 0.25031, 0.271506, 0.257454, 0.257454, 0.26085, 0.209395, 0.170161, 0.291804, 0.374039, 0.349426, 0.356642, 0.…	[0, 135, 136, 150, 151, 152, 153, 154, 381, 382, 383, 384, 385, 387, 420, 421, 422, 423, 424, 425, 426, 427, 428, 429, 432, 433, 434, 435, 436, 437, 438, 439, 440, 441, 442, 443, 444, 445, 446, 447, 448, 449, 450, 451, 452, 453, 454, 455, 456, 457, 458, 459, 460, 461, 462, 463, 464, 465, 466, 467, 489]	(35, 24, 59)	35	2
755	756	Q2GGL4|Q2GGL4_EHRCR Uncharacterized protein OS=Ehrlichia chaffeensis (strain ATCC CRL-10679 / Arkansas)	([0.387226, 0.418646, 0.447574, 0.483068, 0.517562, 0.549308, 0.585406, 0.613573, 0.671169, 0.545602, 0.56648, 0.608892, 0.712013, 0.750527, 0.754692, 0.856457, 0.83125, 0.84206, 0.81615, 0.81615, 0.823549, 0.827927, 0.76285, 0.771762, 0.779859, 0.671169, 0.553315, 0.538167, 0.529623, 0.529623, 0.653063, 0.557691, 0.562014, 0.56648, 0.56648, 0.58069, 0.51388, 0.51388, 0.433034, 0.436924, 0.349426…	[4, 5, 6, 7, 8, 9, 10, 11, 12, 13, 14, 15, 16, 17, 18, 19, 20, 21, 22, 23, 24, 25, 26, 27, 28, 29, 30, 31, 32, 33, 34, 35, 36, 37, 82, 190, 193, 221, 222, 223, 224, 225, 226, 227, 228, 229, 230, 231, 232, 233, 234, 235, 236, 237, 238, 239, 240, 241, 242, 249, 250, 251, 252, 253, 254, 255, 256, 257, 258, 259, 260, 261, 262, 263, 264, 265, 266, 267, 268, 269, 270, 271, 272, 273, 274, 275, 277, 278,…	(33, 0, 33)	33	2
152	153	Q2GF46|Q2GF46_EHRCR Cell division protein FtsZ OS=Ehrlichia chaffeensis (strain ATCC CRL-10679 / Arkansas)	([0.18812, 0.11371, 0.0704, 0.100716, 0.173081, 0.21291, 0.142424, 0.182256, 0.144935, 0.098513, 0.116183, 0.092881, 0.090864, 0.144935, 0.116183, 0.185198, 0.247041, 0.342579, 0.275179, 0.191378, 0.191378, 0.200174, 0.247041, 0.236433, 0.239899, 0.203355, 0.206376, 0.21291, 0.21291, 0.278302, 0.301917, 0.311707, 0.284882, 0.219301, 0.164327, 0.164327, 0.17593, 0.18812, 0.191378, 0.191378, 0.2680…	[229, 230, 231, 240, 312, 325, 326, 327, 328, 329, 330, 331, 334, 335, 336, 337, 338, 339, 340, 341, 342, 343, 344, 345, 346, 347, 348, 352, 353, 354, 355, 356, 357, 358, 360, 361, 363, 364, 365, 366, 367, 368, 369, 370, 371, 372, 373, 374, 375, 376, 377, 378, 379, 380, 381, 382, 383, 384, 385, 386, 387, 388, 389, 390, 391, 392, 393, 394, 395]	(32, 36, 68)	32	2
233	234	Q2GG39|RPOZ_EHRCR DNA-directed RNA polymerase subunit omega OS=Ehrlichia chaffeensis (strain ATCC CRL-10679 / Arkansas)	([0.161087, 0.219301, 0.264545, 0.31487, 0.359901, 0.387226, 0.284882, 0.311707, 0.257454, 0.225814, 0.179055, 0.15008, 0.15284, 0.144935, 0.225814, 0.232838, 0.268042, 0.268042, 0.264545, 0.284882, 0.328603, 0.332115, 0.318242, 0.291804, 0.194234, 0.21291, 0.164327, 0.191378, 0.191378, 0.18812, 0.239899, 0.324872, 0.390993, 0.418646, 0.433034, 0.42561, 0.366687, 0.324872, 0.291804, 0.219301, 0.2…	[97, 106, 107, 108, 109, 110, 111, 112, 113, 114, 115, 116, 117, 118, 119, 120, 121, 122, 123, 124, 125, 126, 127, 128, 129, 130, 131, 132, 133, 134, 135, 136, 137]	(31, 1, 32)	31	2
1084	1085	Q2GI59|Q2GI59_EHRCR Type IV secretion system protein VirB10 OS=Ehrlichia chaffeensis (strain ATCC CRL-10679 / Arkansas)	([0.849326, 0.874069, 0.733139, 0.775545, 0.805026, 0.827927, 0.741537, 0.771762, 0.690604, 0.608892, 0.632174, 0.585406, 0.604312, 0.56648, 0.549308, 0.525368, 0.5017, 0.398279, 0.308712, 0.30533, 0.30533, 0.301917, 0.225814, 0.284882, 0.206376, 0.142424, 0.137348, 0.139895, 0.134866, 0.118441, 0.15008, 0.096677, 0.090864, 0.051831, 0.032677, 0.0198, 0.022306, 0.023963, 0.03976, 0.06184, 0.06618…	[0, 1, 2, 3, 4, 5, 6, 7, 8, 9, 10, 11, 12, 13, 14, 15, 16, 52, 53, 54, 55, 56, 57, 58, 59, 60, 61, 62, 63, 64, 65, 66, 67, 68, 69, 70, 71, 72, 73, 74, 76, 77, 78, 79, 80, 81, 82, 83, 84, 85, 86, 87, 88, 89, 90, 91, 92, 94, 95, 96, 97, 98, 99, 100, 101, 103, 114, 115, 117, 122, 123, 124, 125, 126, 127, 128, 129, 130, 131, 132, 133, 134, 135, 136, 137, 138, 139, 140, 141, 142, 143, 144, 145, 157, 1…	(30, 99, 129)	30	2
640	641	Q2GG28|Q2GG28_EHRCR Uncharacterized protein OS=Ehrlichia chaffeensis (strain ATCC CRL-10679 / Arkansas)	([0.194234, 0.127496, 0.164327, 0.196879, 0.239899, 0.291804, 0.31487, 0.281712, 0.216401, 0.191378, 0.225814, 0.268042, 0.291804, 0.298791, 0.281712, 0.25406, 0.216401, 0.225814, 0.291804, 0.295083, 0.295083, 0.380708, 0.468512, 0.401658, 0.414856, 0.384043, 0.291804, 0.291804, 0.349426, 0.436924, 0.422041, 0.339168, 0.324872, 0.394753, 0.465241, 0.447574, 0.494003, 0.545602, 0.529623, 0.525368,…	[37, 38, 39, 40, 41, 47, 48, 49, 50, 51, 52, 53, 54, 55, 64, 92, 172, 211, 218, 276, 277, 278, 279, 280, 281, 282, 283, 284, 285, 286, 287, 288, 289, 290, 291, 292, 293, 294, 295, 296, 297, 298, 304, 305, 306, 307, 308, 309, 310, 311, 312, 313, 314, 315, 316, 317, 318, 319, 320, 321, 322, 323, 324, 325, 326, 327, 328, 329, 330, 331, 332, 333]	(29, 42, 71)	29	2
528	529	Q2GFJ9|Q2GFJ9_EHRCR Heat shock protein HslVU, ATPase subunit HslU OS=Ehrlichia chaffeensis (strain ATCC CRL-10679 / Arkansas)	([0.324872, 0.384043, 0.436924, 0.480142, 0.51388, 0.545602, 0.58069, 0.618285, 0.521092, 0.553315, 0.58069, 0.626927, 0.741537, 0.779859, 0.775545, 0.733139, 0.733139, 0.642678, 0.553315, 0.666105, 0.675549, 0.779859, 0.779859, 0.73685, 0.618285, 0.608892, 0.608892, 0.608892, 0.59508, 0.59014, 0.59508, 0.59014, 0.585406, 0.476583, 0.51388, 0.433034, 0.440853, 0.436924, 0.418646, 0.418646, 0.4148…	[4, 5, 6, 7, 8, 9, 10, 11, 12, 13, 14, 15, 16, 17, 18, 19, 20, 21, 22, 23, 24, 25, 26, 27, 28, 29, 30, 31, 32, 34, 46, 47, 48, 50, 51, 52, 54, 92]	(28, 0, 28)	28	2
760	761	Q2GGM1|Q2GGM1_EHRCR Uncharacterized protein OS=Ehrlichia chaffeensis (strain ATCC CRL-10679 / Arkansas)	([0.038858, 0.071867, 0.040537, 0.021381, 0.015344, 0.009865, 0.009187, 0.010926, 0.014783, 0.018106, 0.01227, 0.015344, 0.009015, 0.013437, 0.013016, 0.019401, 0.018787, 0.020522, 0.035586, 0.021381, 0.013265, 0.013821, 0.008156, 0.011903, 0.021381, 0.036378, 0.043307, 0.071867, 0.078022, 0.048328, 0.029376, 0.067594, 0.064632, 0.15008, 0.137348, 0.142424, 0.158265, 0.232838, 0.219301, 0.219301,…	[196, 201, 202, 203, 204, 205, 206, 207, 208, 209, 210, 211, 212, 213, 214, 215, 216, 217, 218, 219, 220, 221, 222, 223, 224, 225, 226, 227, 228, 229, 235, 236, 237, 238, 239, 240, 241, 276, 277, 278, 280, 281, 282, 285, 286, 287, 288, 289, 290, 291, 292, 300, 303, 304, 305, 313, 314, 315, 316, 317, 318, 319, 320, 326, 327, 328, 329, 330, 331, 332, 334, 336, 337, 338, 339, 340, 341, 342, 343, 344…	(28, 1, 29)	28	2
388	389	Q2GHW3|RL25_EHRCR Large ribosomal subunit protein bL25 OS=Ehrlichia chaffeensis (strain ATCC CRL-10679 / Arkansas)	([0.243554, 0.288399, 0.185198, 0.225814, 0.257454, 0.30533, 0.247041, 0.275179, 0.30533, 0.324872, 0.374039, 0.408655, 0.40511, 0.366687, 0.275179, 0.278302, 0.275179, 0.339168, 0.339168, 0.440853, 0.332115, 0.394753, 0.359901, 0.384043, 0.295083, 0.219301, 0.203355, 0.271506, 0.268042, 0.268042, 0.278302, 0.247041, 0.167087, 0.164327, 0.120615, 0.185198, 0.116183, 0.179055, 0.191378, 0.196879, …	[171, 178, 182, 183, 184, 185, 186, 187, 188, 189, 190, 191, 192, 193, 194, 195, 196, 197, 198, 199, 200, 201, 202, 203, 204, 205, 206, 207, 208, 209]	(27, 2, 29)	27	2
986	987	Q2GHQ8|Q2GHQ8_EHRCR DnaJ domain protein OS=Ehrlichia chaffeensis (strain ATCC CRL-10679 / Arkansas)	([0.461924, 0.444081, 0.494003, 0.440853, 0.36309, 0.408655, 0.4292, 0.490133, 0.521092, 0.553315, 0.570702, 0.608892, 0.608892, 0.608892, 0.534167, 0.608892, 0.604312, 0.59917, 0.685117, 0.750527, 0.653063, 0.661982, 0.59508, 0.509769, 0.562014, 0.58069, 0.575842, 0.58069, 0.553315, 0.509769, 0.494003, 0.509769, 0.529623, 0.545602, 0.461924, 0.541878, 0.541878, 0.505461, 0.436924, 0.436924, 0.45…	[8, 9, 10, 11, 12, 13, 14, 15, 16, 17, 18, 19, 20, 21, 22, 23, 24, 25, 26, 27, 28, 29, 31, 32, 33, 35, 36, 37, 44, 45, 46, 47, 48, 49, 50, 51, 52, 53, 54, 55, 56, 57, 58, 59, 60, 61, 62, 63, 64, 65, 66, 67, 68, 69, 70, 71, 76, 77, 78]	(27, 28, 55)	27	2
943	944	Q2GHK5|Q2GHK5_EHRCR Uncharacterized protein OS=Ehrlichia chaffeensis (strain ATCC CRL-10679 / Arkansas)	([0.25031, 0.200174, 0.164327, 0.194234, 0.15284, 0.179055, 0.170161, 0.134866, 0.173081, 0.209395, 0.17593, 0.18812, 0.25031, 0.298791, 0.281712, 0.281712, 0.268042, 0.21291, 0.229226, 0.308712, 0.36309, 0.366687, 0.433034, 0.461924, 0.465241, 0.521092, 0.525368, 0.562014, 0.661982, 0.653063, 0.626927, 0.754692, 0.754692, 0.771762, 0.771762, 0.771762, 0.812494, 0.775545, 0.808535, 0.791621, 0.70…	[25, 26, 27, 28, 29, 30, 31, 32, 33, 34, 35, 36, 37, 38, 39, 40, 41, 42, 43, 44, 45, 46, 47, 48, 49, 50, 51, 94, 95, 96, 98, 99, 100, 101, 102, 103, 104, 105, 106, 107, 108, 109, 110, 111, 117, 118, 119, 120, 121, 122, 123, 124, 125, 126, 127, 128, 129, 130, 131, 132, 133, 134, 135, 136, 137, 174, 175, 176, 177, 178, 179, 180, 181, 183, 198, 199, 201, 203, 204, 205, 206, 207, 208, 209, 211]	(26, 0, 26)	26	2
26	27	Q2GFN3|RS12_EHRCR Small ribosomal subunit protein uS12 OS=Ehrlichia chaffeensis (strain ATCC CRL-10679 / Arkansas)	([0.505461, 0.557691, 0.604312, 0.622677, 0.671169, 0.685117, 0.699094, 0.59508, 0.632174, 0.661982, 0.632174, 0.703578, 0.63748, 0.541878, 0.666105, 0.671169, 0.680603, 0.795062, 0.865454, 0.862302, 0.868118, 0.81615, 0.73685, 0.63748, 0.557691, 0.553315, 0.486429, 0.40511, 0.483068, 0.472492, 0.468512, 0.525368, 0.509769, 0.549308, 0.671169, 0.680603, 0.657645, 0.59917, 0.490133, 0.497853, 0.49…	[0, 1, 2, 3, 4, 5, 6, 7, 8, 9, 10, 11, 12, 13, 14, 15, 16, 17, 18, 19, 20, 21, 22, 23, 24, 25, 31, 32, 33, 34, 35, 36, 37, 44, 45, 47, 48, 49, 50, 51, 78, 104, 106, 108, 109, 110, 111, 112, 113, 114, 115, 116, 117, 118, 119, 120, 121, 122]	(25, 0, 25)	25	2
332	333	Q2GH55|RL4_EHRCR Large ribosomal subunit protein uL4 OS=Ehrlichia chaffeensis (strain ATCC CRL-10679 / Arkansas)	([0.278302, 0.339168, 0.232838, 0.271506, 0.308712, 0.225814, 0.257454, 0.194234, 0.236433, 0.295083, 0.239899, 0.194234, 0.111485, 0.15284, 0.098513, 0.164327, 0.155435, 0.15284, 0.232838, 0.219301, 0.144935, 0.088832, 0.086953, 0.118441, 0.081712, 0.05306, 0.092881, 0.049374, 0.086953, 0.047319, 0.038858, 0.064632, 0.111485, 0.196879, 0.170161, 0.225814, 0.216401, 0.311707, 0.308712, 0.247041, …	[50, 51, 52, 53, 54, 55, 56, 57, 58, 59, 60, 61, 62, 63, 64, 65, 66, 67, 68, 69, 70, 71, 72, 73, 74, 75]	(25, 0, 25)	25	2
941	942	Q2GHK3|Q2GHK3_EHRCR Lipoprotein OS=Ehrlichia chaffeensis (strain ATCC CRL-10679 / Arkansas)	([0.73685, 0.73685, 0.767246, 0.791621, 0.791621, 0.798249, 0.812494, 0.812494, 0.81615, 0.83125, 0.827927, 0.81615, 0.805026, 0.716283, 0.622677, 0.575842, 0.712013, 0.618285, 0.521092, 0.497853, 0.42561, 0.414856, 0.335645, 0.26085, 0.170161, 0.125101, 0.085092, 0.066181, 0.045352, 0.029376, 0.019109, 0.012727, 0.016826, 0.017138, 0.020522, 0.031287, 0.038042, 0.034884, 0.055536, 0.090864, 0.11…	[0, 1, 2, 3, 4, 5, 6, 7, 8, 9, 10, 11, 12, 13, 14, 15, 16, 17, 18, 48, 49, 50, 51, 52, 53, 54, 55, 56, 57, 58, 59, 60, 61, 62, 63, 64, 92, 93, 94, 95, 96, 97, 98, 99, 100, 101, 102, 103, 104, 105, 106, 107, 108, 109, 110, 111, 112, 113, 114, 115, 116, 117]	(25, 36, 61)	25	2
308	309	Q2GH19|RL32_EHRCR Large ribosomal subunit protein bL32 OS=Ehrlichia chaffeensis (strain ATCC CRL-10679 / Arkansas)	([0.784345, 0.812494, 0.837511, 0.856457, 0.823549, 0.84206, 0.859585, 0.856457, 0.871313, 0.771762, 0.795062, 0.750527, 0.779859, 0.779859, 0.779859, 0.788093, 0.690604, 0.675549, 0.575842, 0.570702, 0.570702, 0.575842, 0.557691, 0.538167, 0.517562, 0.461924, 0.458154, 0.384043, 0.384043, 0.380708, 0.486429, 0.422041, 0.390993, 0.324872, 0.366687, 0.342579, 0.26085, 0.25406, 0.271506, 0.335645, …	[0, 1, 2, 3, 4, 5, 6, 7, 8, 9, 10, 11, 12, 13, 14, 15, 16, 17, 18, 19, 20, 21, 22, 23, 24, 58]	(24, 0, 24)	24	2
592	593	Q2GFV9|Q2GFV9_EHRCR Uncharacterized protein OS=Ehrlichia chaffeensis (strain ATCC CRL-10679 / Arkansas)	([0.055536, 0.090864, 0.129801, 0.086953, 0.051831, 0.066181, 0.081712, 0.054297, 0.037156, 0.051831, 0.035586, 0.051831, 0.048328, 0.05306, 0.056825, 0.0704, 0.071867, 0.079919, 0.074921, 0.038042, 0.041405, 0.043307, 0.044297, 0.040537, 0.064632, 0.11371, 0.127496, 0.129801, 0.200174, 0.203355, 0.196879, 0.295083, 0.161087, 0.088832, 0.161087, 0.15008, 0.161087, 0.158265, 0.158265, 0.239899, 0.…	[349, 355, 357, 432, 433, 434, 435, 436, 437, 438, 439, 440, 458, 459, 460, 461, 462, 463, 464, 465, 466, 467, 468, 507, 508, 509, 510, 511, 512, 513, 514, 515, 516, 517, 518, 519, 520, 521, 522, 523, 524, 525, 526, 552, 553, 554, 556, 557, 575, 576, 577, 578, 579, 580, 581, 582, 583, 584, 585, 586, 587, 588, 589, 591, 603, 604, 605, 606, 607, 608, 609, 610, 611, 612, 613, 614, 615, 616, 617, 618…	(24, 87, 111)	24	2
749	750	Q2GGK4|Q2GGK4_EHRCR Uncharacterized protein OS=Ehrlichia chaffeensis (strain ATCC CRL-10679 / Arkansas)	([0.468512, 0.447574, 0.472492, 0.497853, 0.541878, 0.58069, 0.642678, 0.553315, 0.59014, 0.622677, 0.63748, 0.680603, 0.707965, 0.703578, 0.666105, 0.690604, 0.720929, 0.685117, 0.648219, 0.699094, 0.690604, 0.694846, 0.724957, 0.657645, 0.657645, 0.680603, 0.59014, 0.553315, 0.538167, 0.450668, 0.447574, 0.468512, 0.472492, 0.450668, 0.447574, 0.476583, 0.398279, 0.321458, 0.284882, 0.339168, 0…	[4, 5, 6, 7, 8, 9, 10, 11, 12, 13, 14, 15, 16, 17, 18, 19, 20, 21, 22, 23, 24, 25, 26, 27, 28, 60]	(24, 0, 24)	24	2
337	338	Q2GH80|Q2GH80_EHRCR Type I secretion system ATPase OS=Ehrlichia chaffeensis (strain ATCC CRL-10679 / Arkansas)	([0.025316, 0.038858, 0.0704, 0.032017, 0.044297, 0.060549, 0.073402, 0.050641, 0.030611, 0.019401, 0.024826, 0.032677, 0.016257, 0.018415, 0.030003, 0.018787, 0.044297, 0.038858, 0.060549, 0.025316, 0.013821, 0.00962, 0.006795, 0.004315, 0.004414, 0.002976, 0.00283, 0.002881, 0.003298, 0.003298, 0.004646, 0.003431, 0.002529, 0.003079, 0.002078, 0.001335, 0.001159, 0.001305, 0.000876, 0.00076, 0.…	[235, 236, 566, 567, 568, 569, 570, 571, 572, 573, 574, 575, 576, 577, 578, 579, 580, 581, 582, 583, 584, 585, 586, 587, 588, 589]	(23, 2, 25)	23	2
993	994	Q2GHS1|Q2GHS1_EHRCR Surface protein OS=Ehrlichia chaffeensis (strain ATCC CRL-10679 / Arkansas)	([0.206376, 0.182256, 0.243554, 0.281712, 0.30533, 0.352862, 0.324872, 0.298791, 0.31487, 0.339168, 0.374039, 0.40511, 0.384043, 0.42561, 0.521092, 0.632174, 0.618285, 0.720929, 0.712013, 0.707965, 0.716283, 0.724957, 0.779859, 0.76285, 0.685117, 0.632174, 0.529623, 0.59917, 0.661982, 0.585406, 0.59917, 0.549308, 0.549308, 0.585406, 0.509769, 0.517562, 0.51388, 0.51388, 0.450668, 0.458154, 0.4765…	[14, 15, 16, 17, 18, 19, 20, 21, 22, 23, 24, 25, 26, 27, 28, 29, 30, 31, 32, 33, 34, 35, 36, 37, 47, 48, 49, 50, 51, 52, 53, 54, 55, 56, 57, 58, 59, 60, 61, 63, 64, 65, 66, 67, 69, 77, 79, 80, 81, 82, 83, 84, 85, 86, 88, 89, 90, 91, 742, 743, 813, 814, 815, 816, 817, 818, 819, 820, 821, 822, 823, 824, 825, 826, 827, 828, 829]	(23, 0, 23)	23	2
1038	1039	Q2GHZ5|Q2GHZ5_EHRCR Uncharacterized protein OS=Ehrlichia chaffeensis (strain ATCC CRL-10679 / Arkansas)	([0.653063, 0.657645, 0.685117, 0.712013, 0.707965, 0.720929, 0.73685, 0.626927, 0.58069, 0.59917, 0.613573, 0.613573, 0.59508, 0.59014, 0.648219, 0.557691, 0.549308, 0.549308, 0.529623, 0.59014, 0.525368, 0.505461, 0.5017, 0.534167, 0.468512, 0.483068, 0.468512, 0.468512, 0.534167, 0.575842, 0.553315, 0.538167, 0.505461, 0.585406, 0.553315, 0.549308, 0.648219, 0.622677], '')	[0, 1, 2, 3, 4, 5, 6, 7, 8, 9, 10, 11, 12, 13, 14, 15, 16, 17, 18, 19, 20, 21, 22, 23, 28, 29, 30, 31, 32, 33, 34, 35, 36, 37]	(23, 0, 23)	23	2
313	314	Q2GH35|RS13_EHRCR Small ribosomal subunit protein uS13 OS=Ehrlichia chaffeensis (strain ATCC CRL-10679 / Arkansas)	([0.137348, 0.194234, 0.239899, 0.281712, 0.196879, 0.158265, 0.109221, 0.109221, 0.074921, 0.098513, 0.074921, 0.056825, 0.044297, 0.042364, 0.043307, 0.05306, 0.032017, 0.050641, 0.027463, 0.03976, 0.035586, 0.035586, 0.020522, 0.013265, 0.013265, 0.019401, 0.017797, 0.030003, 0.022306, 0.037156, 0.037156, 0.066181, 0.074921, 0.122885, 0.086953, 0.100716, 0.111485, 0.109221, 0.109221, 0.170161,…	[97, 98, 99, 100, 101, 102, 103, 104, 105, 106, 107, 108, 109, 110, 111, 112, 113, 114, 115, 116, 117, 118, 119]	(22, 0, 22)	22	2
704	705	Q2GGD3|Q2GGD3_EHRCR Uncharacterized protein OS=Ehrlichia chaffeensis (strain ATCC CRL-10679 / Arkansas)	([0.31487, 0.359901, 0.26085, 0.311707, 0.229226, 0.257454, 0.194234, 0.134866, 0.173081, 0.196879, 0.15284, 0.17593, 0.167087, 0.096677, 0.076542, 0.049374, 0.088832, 0.094817, 0.090864, 0.090864, 0.051831, 0.031287, 0.021816, 0.022306, 0.020522, 0.034884, 0.035586, 0.058088, 0.116183, 0.111485, 0.109221, 0.164327, 0.167087, 0.173081, 0.196879, 0.229226, 0.225814, 0.219301, 0.30533, 0.308712, 0.…	[43, 44, 45, 46, 48, 117, 213, 214, 215, 216, 217, 218, 219, 220, 221, 222, 242, 243, 244, 245, 246, 247, 248, 249, 250, 251, 252, 253, 254, 255, 256, 257, 258, 259, 260, 261, 262, 263, 264, 281, 282, 284, 285, 286, 287, 288, 289, 290, 291]	(22, 16, 38)	22	2
918	919	Q2GHH5|Q2GHH5_EHRCR Uncharacterized protein OS=Ehrlichia chaffeensis (strain ATCC CRL-10679 / Arkansas)	([0.444081, 0.486429, 0.525368, 0.497853, 0.521092, 0.534167, 0.553315, 0.575842, 0.59917, 0.632174, 0.657645, 0.707965, 0.657645, 0.58069, 0.680603, 0.741537, 0.632174, 0.632174, 0.653063, 0.626927, 0.666105, 0.703578, 0.613573, 0.604312, 0.63748, 0.626927, 0.545602, 0.483068, 0.472492, 0.472492, 0.461924, 0.40511, 0.394753, 0.440853, 0.497853, 0.505461, 0.40511, 0.476583, 0.480142, 0.476583, 0.…	[2, 4, 5, 6, 7, 8, 9, 10, 11, 12, 13, 14, 15, 16, 17, 18, 19, 20, 21, 22, 23, 24, 25, 26, 35, 41]	(22, 1, 23)	22	2
757	758	Q2GGL6|Q2GGL6_EHRCR Lipoprotein OS=Ehrlichia chaffeensis (strain ATCC CRL-10679 / Arkansas)	([0.018106, 0.026338, 0.015694, 0.010926, 0.008624, 0.006701, 0.008525, 0.007177, 0.006142, 0.008002, 0.006078, 0.007031, 0.007259, 0.007259, 0.007259, 0.007259, 0.010221, 0.010221, 0.016826, 0.009294, 0.009294, 0.009977, 0.010221, 0.015694, 0.015078, 0.025762, 0.026338, 0.026338, 0.044297, 0.035586, 0.018106, 0.03976, 0.030003, 0.025762, 0.021381, 0.023534, 0.044297, 0.022667, 0.014075, 0.008075…	[261, 268, 272, 273, 277, 281, 284, 285, 286, 287, 288, 289, 290, 291, 292, 293, 294, 295, 296, 297, 298, 299, 300, 301, 302, 303, 304, 305]	(21, 6, 27)	21	2
987	988	Q2GHR0|Q2GHR0_EHRCR Cytoplasmic protein OS=Ehrlichia chaffeensis (strain ATCC CRL-10679 / Arkansas)	([0.509769, 0.59508, 0.608892, 0.653063, 0.661982, 0.671169, 0.675549, 0.694846, 0.59508, 0.618285, 0.63748, 0.680603, 0.680603, 0.703578, 0.613573, 0.56648, 0.680603, 0.648219, 0.712013, 0.671169, 0.632174, 0.541878, 0.418646, 0.352862, 0.284882, 0.295083, 0.308712, 0.311707, 0.232838, 0.232838, 0.229226, 0.137348, 0.144935, 0.15008, 0.083462, 0.10481, 0.120615, 0.056825, 0.031287, 0.038858, 0.0…	[0, 1, 2, 3, 4, 5, 6, 7, 8, 9, 10, 11, 12, 13, 14, 15, 16, 17, 18, 19, 20, 21, 113, 114, 115, 160]	(21, 0, 21)	21	2
1069	1070	Q2GI38|Q2GI38_EHRCR DnaK suppressor protein OS=Ehrlichia chaffeensis (strain ATCC CRL-10679 / Arkansas)	([0.444081, 0.494003, 0.529623, 0.570702, 0.604312, 0.632174, 0.648219, 0.680603, 0.575842, 0.553315, 0.585406, 0.632174, 0.720929, 0.741537, 0.657645, 0.657645, 0.553315, 0.444081, 0.4292, 0.461924, 0.553315, 0.444081, 0.356642, 0.342579, 0.229226, 0.219301, 0.225814, 0.173081, 0.111485, 0.173081, 0.18812, 0.18812, 0.185198, 0.203355, 0.206376, 0.21291, 0.182256, 0.25406, 0.356642, 0.295083, 0.2…	[2, 3, 4, 5, 6, 7, 8, 9, 10, 11, 12, 13, 14, 15, 16, 20, 45, 49, 50, 51, 53, 56, 57, 58, 123, 130, 131, 132, 133, 134, 135, 136, 137, 138, 139, 140, 141, 142, 143, 144, 145, 146, 147, 148, 149, 150, 151]	(21, 25, 46)	21	2
280	281	Q2GGS4|RL27_EHRCR Large ribosomal subunit protein bL27 OS=Ehrlichia chaffeensis (strain ATCC CRL-10679 / Arkansas)	([0.716283, 0.750527, 0.754692, 0.788093, 0.788093, 0.788093, 0.808535, 0.808535, 0.827927, 0.846163, 0.76285, 0.791621, 0.759478, 0.759478, 0.759478, 0.632174, 0.632174, 0.632174, 0.63748, 0.648219, 0.570702, 0.494003, 0.51388, 0.51388, 0.509769, 0.440853, 0.374039, 0.291804, 0.308712, 0.308712, 0.30533, 0.377384, 0.380708, 0.444081, 0.359901, 0.374039, 0.497853, 0.497853, 0.505461, 0.51388, 0.4…	[0, 1, 2, 3, 4, 5, 6, 7, 8, 9, 10, 11, 12, 13, 14, 15, 16, 17, 18, 19, 20, 22, 23, 24, 38, 39, 41, 42, 46, 47, 48, 49]	(20, 0, 20)	20	2
399	400	Q2GI23|Q2GI23_EHRCR DNA polymerase I OS=Ehrlichia chaffeensis (strain ATCC CRL-10679 / Arkansas)	([0.007091, 0.005683, 0.004689, 0.003478, 0.004577, 0.004899, 0.004414, 0.003963, 0.004315, 0.003821, 0.004921, 0.006245, 0.004611, 0.005932, 0.009294, 0.008895, 0.009294, 0.014315, 0.009015, 0.011669, 0.010926, 0.010926, 0.017447, 0.019401, 0.024393, 0.023963, 0.015078, 0.014315, 0.025316, 0.018106, 0.015694, 0.009187, 0.008624, 0.009015, 0.006245, 0.006482, 0.006482, 0.008624, 0.006619, 0.00940…	[294, 295, 296, 297, 298, 299, 300, 301, 302, 303, 304, 305, 306, 307, 308, 309, 310, 311, 312, 313, 314, 336, 337, 338, 339, 340, 342, 343, 344, 345, 346, 347, 348, 349, 350, 351, 376, 377, 378, 379, 380, 381, 382, 383, 386, 387, 388, 692, 693, 694, 696, 697]	(20, 0, 20)	20	2
584	585	Q2GFU6|Q2GFU6_EHRCR CBS domain protein OS=Ehrlichia chaffeensis (strain ATCC CRL-10679 / Arkansas)	([0.003246, 0.002482, 0.001967, 0.001597, 0.001344, 0.001155, 0.000923, 0.001335, 0.001481, 0.001271, 0.001048, 0.001249, 0.001, 0.001335, 0.002155, 0.00292, 0.002761, 0.001967, 0.002688, 0.003924, 0.0028, 0.00389, 0.005378, 0.007422, 0.007422, 0.007422, 0.011106, 0.020522, 0.011669, 0.011903, 0.012491, 0.024826, 0.024826, 0.036378, 0.049374, 0.045352, 0.030611, 0.032677, 0.033407, 0.016257, 0.01…	[412, 413, 414, 415, 416, 417, 418, 419, 420, 421, 422, 423, 424, 425, 426, 427, 428, 429, 430, 431, 432]	(20, 0, 20)	20	2
707	708	Q2GGD9|Q2GGD9_EHRCR Iron-sulfur cluster assembly accessory protein OS=Ehrlichia chaffeensis (strain ATCC CRL-10679 / Arkansas)	([0.25031, 0.288399, 0.370445, 0.408655, 0.398279, 0.349426, 0.384043, 0.380708, 0.31487, 0.31487, 0.328603, 0.284882, 0.21291, 0.219301, 0.298791, 0.352862, 0.380708, 0.418646, 0.380708, 0.465241, 0.461924, 0.458154, 0.384043, 0.268042, 0.191378, 0.209395, 0.206376, 0.196879, 0.21291, 0.284882, 0.30533, 0.219301, 0.288399, 0.359901, 0.247041, 0.247041, 0.158265, 0.139895, 0.073402, 0.088832, 0.0…	[64, 65, 66, 67, 68, 69, 70, 71, 72, 73, 74, 75, 76, 77, 78, 79, 80, 81, 82, 83, 84, 89, 90, 92]	(20, 0, 20)	20	2
515	516	Q2GFH0|Q2GFH0_EHRCR Uncharacterized protein OS=Ehrlichia chaffeensis (strain ATCC CRL-10679 / Arkansas)	([0.885302, 0.801317, 0.808535, 0.865454, 0.819762, 0.827927, 0.827927, 0.834292, 0.84206, 0.791621, 0.805026, 0.754692, 0.724957, 0.63748, 0.771762, 0.642678, 0.642678, 0.622677, 0.626927, 0.541878, 0.447574, 0.450668, 0.517562, 0.538167, 0.483068, 0.5017, 0.480142, 0.461924, 0.436924, 0.40511, 0.447574, 0.40511, 0.505461, 0.497853], '')	[0, 1, 2, 3, 4, 5, 6, 7, 8, 9, 10, 11, 12, 13, 14, 15, 16, 17, 18, 19, 22, 23, 25, 32]	(19, 0, 19)	19	2
685	686	Q2GGA8|Q2GGA8_EHRCR Lipoprotein OS=Ehrlichia chaffeensis (strain ATCC CRL-10679 / Arkansas)	([0.025316, 0.038042, 0.05306, 0.034068, 0.022306, 0.022306, 0.016257, 0.014075, 0.017797, 0.018106, 0.014315, 0.013437, 0.016528, 0.010926, 0.017138, 0.011342, 0.007495, 0.005503, 0.007315, 0.009865, 0.009294, 0.010509, 0.011106, 0.01078, 0.015694, 0.026338, 0.026892, 0.028107, 0.028695, 0.028695, 0.024826, 0.021381, 0.022306, 0.014783, 0.015078, 0.010221, 0.010221, 0.013613, 0.023534, 0.014783,…	[82, 83, 84, 85, 156, 157, 158, 162, 163, 166, 167, 168, 169, 171, 172, 173, 174, 175, 176, 177, 178, 179, 180, 181, 182, 183, 184, 185, 186, 187, 188, 189]	(18, 13, 31)	18	2
912	913	Q2GHG5|Q2GHG5_EHRCR NAD-dependent epimerase/dehydratase domain-containing protein OS=Ehrlichia chaffeensis (strain ATCC CRL-10679 / Arkansas)	([0.004431, 0.00515, 0.006988, 0.00515, 0.004689, 0.005318, 0.007031, 0.008624, 0.007555, 0.006894, 0.009096, 0.008276, 0.008525, 0.007877, 0.013265, 0.01204, 0.023087, 0.023087, 0.043307, 0.025762, 0.023534, 0.025316, 0.031287, 0.021816, 0.038858, 0.06312, 0.078022, 0.073402, 0.083462, 0.137348, 0.21291, 0.137348, 0.203355, 0.134866, 0.158265, 0.167087, 0.164327, 0.182256, 0.096677, 0.111485, 0.…	[102, 103, 104, 105, 106, 107, 108, 109, 110, 111, 112, 113, 114, 115, 116, 117, 118, 119, 120, 190, 193]	(18, 0, 18)	18	2
1007	1008	Q2GHU8|Q2GHU8_EHRCR Uncharacterized protein OS=Ehrlichia chaffeensis (strain ATCC CRL-10679 / Arkansas)	([0.59508, 0.40511, 0.301917, 0.374039, 0.247041, 0.295083, 0.335645, 0.36309, 0.390993, 0.301917, 0.318242, 0.366687, 0.497853, 0.497853, 0.390993, 0.380708, 0.374039, 0.268042, 0.271506, 0.25406, 0.243554, 0.15284, 0.134866, 0.125101, 0.059222, 0.127496, 0.122885, 0.111485, 0.055536, 0.05306, 0.051831, 0.032677, 0.031287, 0.018787, 0.011106, 0.020165, 0.016021, 0.016257, 0.013821, 0.009187, 0.0…	[0, 359, 360, 361, 362, 363, 364, 365, 366, 367, 368, 369, 404, 405, 406, 407, 408, 409, 410, 411, 412, 413, 414, 415, 416, 417, 418, 419, 420, 421, 422]	(18, 12, 30)	18	2
354	355	Q2GHF2|RL9_EHRCR Large ribosomal subunit protein bL9 OS=Ehrlichia chaffeensis (strain ATCC CRL-10679 / Arkansas)	([0.045352, 0.081712, 0.049374, 0.067594, 0.088832, 0.086953, 0.106997, 0.102787, 0.078022, 0.054297, 0.067594, 0.049374, 0.083462, 0.100716, 0.142424, 0.144935, 0.179055, 0.185198, 0.111485, 0.064632, 0.056825, 0.058088, 0.054297, 0.088832, 0.088832, 0.0704, 0.055536, 0.058088, 0.058088, 0.092881, 0.15284, 0.164327, 0.247041, 0.164327, 0.139895, 0.139895, 0.134866, 0.17593, 0.185198, 0.271506, 0…	[167, 168, 169, 188, 190, 191, 192, 193, 194, 195, 196, 197, 198, 199, 200, 201, 202, 203, 204, 205, 206, 207]	(17, 4, 21)	17	2
24	25	Q2GFL6|Q2GFL6_EHRCR Succinate--CoA ligase [ADP-forming] subunit alpha OS=Ehrlichia chaffeensis (strain ATCC CRL-10679 / Arkansas)	([0.15284, 0.079919, 0.049374, 0.076542, 0.096677, 0.051831, 0.071867, 0.088832, 0.086953, 0.111485, 0.129801, 0.170161, 0.096677, 0.147574, 0.216401, 0.308712, 0.30533, 0.271506, 0.173081, 0.139895, 0.083462, 0.122885, 0.203355, 0.291804, 0.247041, 0.18812, 0.288399, 0.278302, 0.216401, 0.257454, 0.278302, 0.278302, 0.268042, 0.366687, 0.352862, 0.36309, 0.243554, 0.243554, 0.196879, 0.295083, 0…	[205, 206, 207, 208, 209, 217, 218, 219, 220, 234, 244, 245, 246, 247, 248, 249, 250, 251, 252, 253, 254, 255, 256, 257, 258, 259, 260, 285, 291, 292]	(16, 10, 26)	16	2
53	54	Q2GG75|Q2GG75_EHRCR RNA polymerase sigma factor RpoD OS=Ehrlichia chaffeensis (strain ATCC CRL-10679 / Arkansas)	([0.359901, 0.370445, 0.401658, 0.31487, 0.268042, 0.298791, 0.301917, 0.332115, 0.275179, 0.281712, 0.31487, 0.339168, 0.26085, 0.194234, 0.268042, 0.161087, 0.170161, 0.167087, 0.125101, 0.116183, 0.179055, 0.194234, 0.127496, 0.127496, 0.196879, 0.182256, 0.137348, 0.098513, 0.096677, 0.144935, 0.170161, 0.167087, 0.109221, 0.191378, 0.264545, 0.264545, 0.284882, 0.275179, 0.239899, 0.232838, …	[57, 60, 61, 62, 63, 67, 68, 69, 70, 71, 72, 73, 74, 75, 76, 77, 79, 80, 89, 189, 190, 191, 192, 194, 195, 196, 197, 198, 199, 200, 201, 202, 203, 204, 205, 206, 207, 208, 209, 210, 214, 477, 571, 572]	(16, 23, 39)	16	2
562	563	Q2GFQ8|Q2GFQ8_EHRCR Uncharacterized protein OS=Ehrlichia chaffeensis (strain ATCC CRL-10679 / Arkansas)	([0.450668, 0.472492, 0.525368, 0.541878, 0.570702, 0.585406, 0.626927, 0.63748, 0.538167, 0.575842, 0.613573, 0.56648, 0.562014, 0.562014, 0.675549, 0.549308, 0.538167, 0.553315, 0.575842, 0.497853, 0.440853, 0.51388, 0.538167, 0.447574, 0.468512, 0.461924, 0.483068, 0.465241, 0.40511, 0.422041, 0.401658, 0.387226, 0.461924, 0.468512, 0.454136, 0.377384, 0.394753, 0.408655, 0.380708, 0.422041, 0…	[2, 3, 4, 5, 6, 7, 8, 9, 10, 11, 12, 13, 14, 15, 16, 17, 18, 21, 22, 41, 44]	(16, 0, 16)	16	2
924	925	Q2GHI1|Q2GHI1_EHRCR Uncharacterized protein OS=Ehrlichia chaffeensis (strain ATCC CRL-10679 / Arkansas)	([0.005683, 0.008002, 0.006988, 0.004976, 0.004388, 0.003864, 0.003512, 0.003246, 0.00292, 0.002435, 0.00231, 0.001709, 0.00155, 0.001069, 0.000721, 0.001061, 0.001069, 0.00103, 0.000906, 0.001335, 0.001649, 0.001709, 0.001687, 0.002194, 0.003212, 0.004135, 0.005249, 0.005992, 0.007877, 0.00777, 0.014075, 0.023087, 0.022667, 0.032017, 0.056825, 0.11371, 0.129801, 0.127496, 0.225814, 0.324872, 0.2…	[144, 145, 146, 147, 148, 149, 150, 151, 152, 153, 154, 155, 156, 157, 158, 159, 160, 162, 163, 164, 165, 166, 167, 168]	(16, 0, 16)	16	2
939	940	Q2GHK1|Q2GHK1_EHRCR Uncharacterized protein OS=Ehrlichia chaffeensis (strain ATCC CRL-10679 / Arkansas)	([0.483068, 0.40511, 0.335645, 0.377384, 0.398279, 0.418646, 0.4292, 0.454136, 0.468512, 0.480142, 0.5017, 0.529623, 0.486429, 0.433034, 0.4292, 0.472492, 0.468512, 0.447574, 0.525368, 0.545602, 0.549308, 0.549308, 0.613573, 0.622677, 0.538167, 0.58069, 0.575842, 0.58069, 0.56648, 0.58069, 0.58069, 0.538167, 0.525368, 0.541878, 0.529623, 0.458154, 0.490133, 0.490133, 0.51388, 0.480142, 0.476583, …	[10, 11, 18, 19, 20, 21, 22, 23, 24, 25, 26, 27, 28, 29, 30, 31, 32, 33, 34, 38, 111, 112, 113, 114, 115, 116, 117, 118, 119, 120, 121, 122, 123, 124, 125, 159, 160, 161, 162, 163, 164, 165, 166, 167, 168, 169, 170, 171, 172, 173, 174, 175, 177, 180, 207, 208, 209, 210, 211, 212, 213, 214]	(16, 2, 18)	16	2
1043	1044	Q2GI00|Q2GI00_EHRCR Uncharacterized protein OS=Ehrlichia chaffeensis (strain ATCC CRL-10679 / Arkansas)	([0.008525, 0.008075, 0.01078, 0.015344, 0.017447, 0.024393, 0.026892, 0.022306, 0.016021, 0.020165, 0.017138, 0.016826, 0.024826, 0.024393, 0.038858, 0.069024, 0.118441, 0.11371, 0.127496, 0.129801, 0.132295, 0.21291, 0.281712, 0.295083, 0.301917, 0.332115, 0.342579, 0.387226, 0.472492, 0.58069, 0.497853, 0.494003, 0.521092, 0.557691, 0.557691, 0.585406, 0.585406, 0.585406, 0.562014, 0.671169, 0…	[29, 32, 33, 34, 35, 36, 37, 38, 39, 40, 41, 42, 43, 44, 45, 46, 47, 48, 51, 52, 53, 54, 55, 56, 57, 58, 59, 60]	(16, 1, 17)	16	2
627	628	Q2GG07|Q2GG07_EHRCR Phage major capsid protein, HK97 family OS=Ehrlichia chaffeensis (strain ATCC CRL-10679 / Arkansas)	([0.490133, 0.40511, 0.436924, 0.483068, 0.408655, 0.433034, 0.447574, 0.465241, 0.352862, 0.390993, 0.422041, 0.346032, 0.339168, 0.352862, 0.291804, 0.324872, 0.401658, 0.380708, 0.440853, 0.370445, 0.352862, 0.366687, 0.356642, 0.349426, 0.328603, 0.387226, 0.380708, 0.380708, 0.384043, 0.4292, 0.444081, 0.422041, 0.454136, 0.398279, 0.398279, 0.458154, 0.377384, 0.374039, 0.377384, 0.384043, …	[54, 60, 64, 65, 66, 67, 68, 69, 70, 71, 72, 73, 74, 75, 76, 77, 78, 79, 159, 160, 161, 162, 163, 164, 165]	(15, 2, 17)	15	2
723	724	Q2GGG1|Q2GGG1_EHRCR Uncharacterized protein OS=Ehrlichia chaffeensis (strain ATCC CRL-10679 / Arkansas)	([0.086953, 0.050641, 0.032017, 0.055536, 0.086953, 0.059222, 0.074921, 0.05306, 0.069024, 0.083462, 0.111485, 0.085092, 0.15008, 0.243554, 0.15284, 0.094817, 0.055536, 0.079919, 0.086953, 0.147574, 0.15008, 0.118441, 0.122885, 0.196879, 0.120615, 0.11371, 0.185198, 0.120615, 0.120615, 0.132295, 0.144935, 0.129801, 0.200174, 0.194234, 0.122885, 0.182256, 0.264545, 0.356642, 0.298791, 0.291804, 0.…	[93, 97, 98, 99, 102, 104, 108, 109, 110, 111, 112, 113, 114, 115, 116, 117, 118, 119, 120, 121, 122, 123]	(15, 6, 21)	15	2
170	171	Q2GFD3|Q2GFD3_EHRCR Dihydrolipoyllysine-residue succinyltransferase component of 2-oxoglutarate dehydrogenase complex OS=Ehrlichia chaffeensis (strain ATCC CRL-10679 / Arkansas)	([0.311707, 0.352862, 0.384043, 0.440853, 0.465241, 0.380708, 0.308712, 0.356642, 0.346032, 0.40511, 0.342579, 0.36309, 0.301917, 0.281712, 0.295083, 0.298791, 0.298791, 0.311707, 0.356642, 0.339168, 0.264545, 0.332115, 0.335645, 0.335645, 0.335645, 0.311707, 0.311707, 0.301917, 0.209395, 0.167087, 0.155435, 0.229226, 0.247041, 0.301917, 0.308712, 0.374039, 0.288399, 0.374039, 0.295083, 0.216401,…	[84, 85, 86, 87, 88, 89, 90, 91, 92, 93, 94, 95, 96, 97, 98, 103, 118, 161, 162, 163, 164, 165]	(14, 0, 14)	14	2
430	431	Q2GF51|Q2GF51_EHRCR Uncharacterized protein OS=Ehrlichia chaffeensis (strain ATCC CRL-10679 / Arkansas)	([0.11371, 0.073402, 0.11371, 0.11371, 0.155435, 0.18812, 0.225814, 0.288399, 0.222385, 0.216401, 0.243554, 0.278302, 0.216401, 0.301917, 0.324872, 0.349426, 0.339168, 0.321458, 0.433034, 0.436924, 0.408655, 0.436924, 0.436924, 0.436924, 0.380708, 0.398279, 0.311707, 0.318242, 0.31487, 0.401658, 0.36309, 0.36309, 0.384043, 0.342579, 0.342579, 0.433034, 0.324872, 0.328603, 0.318242, 0.321458, 0.21…	[45, 47, 48, 104, 105, 106, 107, 108, 109, 110, 112, 113, 114, 115, 116, 117, 118, 119, 120, 121, 122, 123, 127, 128, 129, 130, 131, 132, 133, 134, 135, 136, 137, 138, 139, 140, 141]	(14, 22, 36)	14	2
479	480	Q2GFB5|Q2GFB5_EHRCR Pentapeptide repeat protein OS=Ehrlichia chaffeensis (strain ATCC CRL-10679 / Arkansas)	([0.029376, 0.018787, 0.013613, 0.010509, 0.008624, 0.01078, 0.009015, 0.00777, 0.006894, 0.008723, 0.010372, 0.013437, 0.009401, 0.006894, 0.006482, 0.007645, 0.007645, 0.007877, 0.008002, 0.013016, 0.013821, 0.019401, 0.034068, 0.027463, 0.022667, 0.03976, 0.026338, 0.046336, 0.086953, 0.142424, 0.127496, 0.074921, 0.069024, 0.116183, 0.206376, 0.321458, 0.243554, 0.18812, 0.182256, 0.098513, 0…	[592, 593, 594, 595, 596, 597, 598, 599, 600, 601, 602, 603, 604, 605, 606]	(14, 0, 14)	14	2
574	575	Q2GFS6|Q2GFS6_EHRCR Uncharacterized protein OS=Ehrlichia chaffeensis (strain ATCC CRL-10679 / Arkansas)	([0.025762, 0.03976, 0.028107, 0.047319, 0.046336, 0.028695, 0.046336, 0.060549, 0.079919, 0.111485, 0.076542, 0.102787, 0.116183, 0.058088, 0.058088, 0.098513, 0.125101, 0.125101, 0.158265, 0.17593, 0.096677, 0.096677, 0.048328, 0.038858, 0.034884, 0.029376, 0.030611, 0.030611, 0.018787, 0.011903, 0.011342, 0.014783, 0.008895, 0.014586, 0.028107, 0.014075, 0.014075, 0.014075, 0.014075, 0.014586,…	[363, 364, 365, 366, 367, 368, 369, 370, 371, 372, 373, 374, 375, 376, 377, 408, 409, 410, 411, 412, 415, 416, 417, 419]	(14, 0, 14)	14	2
698	699	Q2GGC4|Y704_EHRCR Probable transcriptional regulatory protein ECH_0704 OS=Ehrlichia chaffeensis (strain ATCC CRL-10679 / Arkansas)	([0.390993, 0.454136, 0.494003, 0.517562, 0.534167, 0.51388, 0.549308, 0.575842, 0.553315, 0.570702, 0.59508, 0.59917, 0.657645, 0.666105, 0.525368, 0.529623, 0.51388, 0.538167, 0.483068, 0.476583, 0.575842, 0.490133, 0.394753, 0.328603, 0.301917, 0.275179, 0.301917, 0.301917, 0.295083, 0.243554, 0.275179, 0.271506, 0.324872, 0.321458, 0.222385, 0.324872, 0.318242, 0.324872, 0.318242, 0.401658, 0…	[3, 4, 5, 6, 7, 8, 9, 10, 11, 12, 13, 14, 15, 16, 17, 20, 66, 67, 68, 69, 70, 71, 72, 73, 83]	(14, 0, 14)	14	2
836	837	Q2GH04|Q2GH04_EHRCR OmpA family protein OS=Ehrlichia chaffeensis (strain ATCC CRL-10679 / Arkansas)	([0.011669, 0.009401, 0.008002, 0.007315, 0.006567, 0.006078, 0.005623, 0.006795, 0.008409, 0.007877, 0.009294, 0.01078, 0.011106, 0.011342, 0.011903, 0.013016, 0.020876, 0.024826, 0.028107, 0.032017, 0.041405, 0.05306, 0.088832, 0.098513, 0.079919, 0.127496, 0.203355, 0.284882, 0.281712, 0.284882, 0.271506, 0.295083, 0.284882, 0.203355, 0.137348, 0.074921, 0.109221, 0.048328, 0.079919, 0.111485,…	[88, 89, 90, 117, 128, 129, 130, 131, 132, 133, 134, 135, 136, 137, 141, 142, 143, 144, 145, 160, 161, 162, 163, 164, 165, 166, 167, 168, 169, 170, 171, 172, 173, 174]	(14, 19, 33)	14	2
122	123	Q2GHE7|Q2GHE7_EHRCR Succinate dehydrogenase flavoprotein subunit OS=Ehrlichia chaffeensis (strain ATCC CRL-10679 / Arkansas)	([0.106997, 0.179055, 0.092881, 0.134866, 0.10481, 0.083462, 0.059222, 0.049374, 0.06312, 0.064632, 0.079919, 0.10481, 0.088832, 0.090864, 0.054297, 0.066181, 0.098513, 0.094817, 0.083462, 0.134866, 0.098513, 0.10481, 0.094817, 0.120615, 0.111485, 0.100716, 0.137348, 0.15284, 0.17593, 0.122885, 0.094817, 0.094817, 0.092881, 0.079919, 0.042364, 0.088832, 0.088832, 0.111485, 0.106997, 0.18812, 0.19…	[530, 531, 533, 534, 537, 539, 540, 541, 542, 543, 544, 545, 546, 547, 548, 549, 550, 551, 552]	(13, 5, 18)	13	2
149	150	Q2GI75|DNAJ_EHRCR Chaperone protein DnaJ OS=Ehrlichia chaffeensis (strain ATCC CRL-10679 / Arkansas)	([0.122885, 0.098513, 0.129801, 0.158265, 0.191378, 0.191378, 0.222385, 0.291804, 0.328603, 0.366687, 0.318242, 0.352862, 0.349426, 0.335645, 0.26085, 0.257454, 0.328603, 0.377384, 0.346032, 0.342579, 0.401658, 0.324872, 0.380708, 0.418646, 0.4292, 0.422041, 0.461924, 0.497853, 0.461924, 0.461924, 0.440853, 0.525368, 0.5017, 0.525368, 0.575842, 0.671169, 0.534167, 0.534167, 0.59508, 0.538167, 0.6…	[31, 32, 33, 34, 35, 36, 37, 38, 39, 40, 41, 42, 43, 44, 110, 111, 112, 113, 114, 115, 236, 296, 297, 298, 305, 306, 307, 308, 310, 311, 312, 313, 314, 315, 316, 345, 350, 351, 352, 353, 354, 361]	(13, 0, 13)	13	2
205	206	Q2GFT0|RS4_EHRCR Small ribosomal subunit protein uS4 OS=Ehrlichia chaffeensis (strain ATCC CRL-10679 / Arkansas)	([0.271506, 0.335645, 0.236433, 0.271506, 0.21291, 0.268042, 0.200174, 0.118441, 0.139895, 0.17593, 0.196879, 0.247041, 0.30533, 0.408655, 0.281712, 0.284882, 0.281712, 0.387226, 0.390993, 0.335645, 0.366687, 0.377384, 0.359901, 0.454136, 0.465241, 0.529623, 0.509769, 0.545602, 0.699094, 0.58069, 0.570702, 0.585406, 0.608892, 0.604312, 0.570702, 0.570702, 0.545602, 0.549308, 0.545602, 0.408655, 0…	[25, 26, 27, 28, 29, 30, 31, 32, 33, 34, 35, 36, 37, 38]	(13, 0, 13)	13	2
380	381	Q2GHT6|Q2GHT6_EHRCR Protein-export membrane protein SecG OS=Ehrlichia chaffeensis (strain ATCC CRL-10679 / Arkansas)	([0.003671, 0.002761, 0.002276, 0.002057, 0.002057, 0.001786, 0.001692, 0.001572, 0.00152, 0.001434, 0.001906, 0.00246, 0.003431, 0.004775, 0.004646, 0.006078, 0.009015, 0.006374, 0.008624, 0.011342, 0.010131, 0.014315, 0.026338, 0.058088, 0.109221, 0.161087, 0.268042, 0.26085, 0.374039, 0.461924, 0.521092, 0.387226, 0.36309, 0.339168, 0.31487, 0.31487, 0.301917, 0.281712, 0.394753, 0.278302, 0.1…	[30, 93, 94, 96, 97, 98, 99, 100, 101, 102, 103, 104, 105, 106, 107, 108, 109]	(13, 3, 16)	13	2
870	871	Q2GH86|Q2GH86_EHRCR Conserved domain protein OS=Ehrlichia chaffeensis (strain ATCC CRL-10679 / Arkansas)	([0.301917, 0.349426, 0.271506, 0.200174, 0.25031, 0.288399, 0.239899, 0.257454, 0.295083, 0.243554, 0.209395, 0.232838, 0.268042, 0.26085, 0.243554, 0.239899, 0.219301, 0.236433, 0.239899, 0.278302, 0.26085, 0.278302, 0.275179, 0.284882, 0.295083, 0.284882, 0.206376, 0.275179, 0.291804, 0.281712, 0.291804, 0.328603, 0.30533, 0.275179, 0.284882, 0.268042, 0.268042, 0.366687, 0.374039, 0.377384, 0…	[46, 47, 48, 49, 50, 51, 52, 53, 54, 55, 56, 57, 58, 59, 63, 64, 65, 66, 67, 70, 71, 73]	(13, 0, 13)	13	2
952	953	Q2GHL5|Q2GHL5_EHRCR Conserved domain protein OS=Ehrlichia chaffeensis (strain ATCC CRL-10679 / Arkansas)	([0.31487, 0.25031, 0.30533, 0.324872, 0.356642, 0.380708, 0.394753, 0.335645, 0.359901, 0.387226, 0.40511, 0.436924, 0.377384, 0.380708, 0.42561, 0.414856, 0.41194, 0.346032, 0.408655, 0.422041, 0.422041, 0.370445, 0.4292, 0.433034, 0.394753, 0.335645, 0.346032, 0.36309, 0.4292, 0.387226, 0.374039, 0.366687, 0.359901, 0.380708, 0.40511, 0.414856, 0.41194, 0.408655, 0.483068, 0.486429, 0.480142, …	[41, 42, 43, 44, 45, 46, 47, 48, 49, 50, 51, 52, 53, 54, 67, 68, 69, 70, 78, 79, 80, 81, 95, 96, 97, 98, 99, 100, 101, 125, 181, 231, 232, 233, 234, 235, 236, 272, 277, 278, 284, 285, 286, 287]	(13, 0, 13)	13	2
984	985	Q2GHQ6|Q2GHQ6_EHRCR Uncharacterized protein OS=Ehrlichia chaffeensis (strain ATCC CRL-10679 / Arkansas)	([0.436924, 0.454136, 0.480142, 0.505461, 0.517562, 0.541878, 0.433034, 0.458154, 0.490133, 0.51388, 0.4292, 0.349426, 0.332115, 0.247041, 0.170161, 0.167087, 0.167087, 0.167087, 0.25406, 0.170161, 0.167087, 0.167087, 0.109221, 0.06312, 0.040537, 0.024393, 0.016528, 0.031287, 0.031287, 0.019109, 0.013437, 0.021381, 0.027463, 0.030611, 0.05306, 0.074921, 0.076542, 0.085092, 0.086953, 0.083462, 0.0…	[3, 4, 5, 9, 375, 376, 377, 382, 383, 384, 385, 386, 387, 388, 389, 390, 391, 392, 393, 394, 395, 397, 398, 399, 400, 401, 402, 403, 404, 405, 417, 425, 426, 427, 428, 429, 430, 431, 432, 436, 439, 456, 461, 463, 464, 465, 466, 467, 468, 469, 470, 471, 472]	(13, 7, 20)	13	2
1073	1074	Q2GI45|Q2GI45_EHRCR Zinc finger-like domain protein OS=Ehrlichia chaffeensis (strain ATCC CRL-10679 / Arkansas)	([0.122885, 0.0704, 0.11371, 0.090864, 0.122885, 0.147574, 0.173081, 0.206376, 0.134866, 0.17593, 0.200174, 0.222385, 0.206376, 0.281712, 0.278302, 0.321458, 0.328603, 0.222385, 0.324872, 0.324872, 0.257454, 0.321458, 0.414856, 0.40511, 0.359901, 0.324872, 0.335645, 0.284882, 0.301917, 0.398279, 0.387226, 0.394753, 0.408655, 0.332115, 0.335645, 0.339168, 0.418646, 0.414856, 0.521092, 0.529623, 0.…	[38, 39, 45, 46, 47, 48, 49, 50, 51, 52, 53, 54, 55, 56, 57, 58, 61, 62, 63, 64, 65, 66, 67]	(13, 2, 15)	13	2
61	62	Q2GGD5|Q2GGD5_EHRCR 50S ribosomal subunit assembly factor BipA OS=Ehrlichia chaffeensis (strain ATCC CRL-10679 / Arkansas)	([0.134866, 0.191378, 0.125101, 0.129801, 0.086953, 0.060549, 0.064632, 0.085092, 0.069024, 0.092881, 0.116183, 0.137348, 0.203355, 0.206376, 0.203355, 0.137348, 0.081712, 0.144935, 0.134866, 0.111485, 0.111485, 0.158265, 0.158265, 0.229226, 0.25031, 0.332115, 0.308712, 0.339168, 0.352862, 0.4292, 0.4292, 0.436924, 0.370445, 0.346032, 0.356642, 0.352862, 0.370445, 0.418646, 0.422041, 0.433034, 0.…	[41, 43, 44, 45, 46, 47, 48, 49, 311, 312, 313, 318, 489, 490, 491, 596, 597, 601, 602, 603, 604, 605, 606, 607, 608, 609, 610, 611, 612, 613]	(12, 17, 29)	12	2
108	109	Q2GH87|Q2GH87_EHRCR Fumarate hydratase class II OS=Ehrlichia chaffeensis (strain ATCC CRL-10679 / Arkansas)	([0.468512, 0.51388, 0.4292, 0.5017, 0.476583, 0.401658, 0.433034, 0.349426, 0.291804, 0.311707, 0.30533, 0.349426, 0.356642, 0.370445, 0.352862, 0.349426, 0.26085, 0.275179, 0.36309, 0.275179, 0.257454, 0.26085, 0.247041, 0.308712, 0.295083, 0.321458, 0.356642, 0.377384, 0.461924, 0.58069, 0.494003, 0.450668, 0.433034, 0.40511, 0.318242, 0.31487, 0.243554, 0.264545, 0.25031, 0.173081, 0.229226, …	[1, 3, 29, 124, 125, 126, 127, 128, 129, 130, 131, 132, 133, 134, 135, 136, 317, 318]	(12, 3, 15)	12	2
178	179	Q2GFH2|Q2GFH2_EHRCR Aspartyl/glutamyl-tRNA(Asn/Gln) amidotransferase subunit C OS=Ehrlichia chaffeensis (strain ATCC CRL-10679 / Arkansas)	([0.509769, 0.534167, 0.541878, 0.56648, 0.585406, 0.59014, 0.604312, 0.509769, 0.525368, 0.534167, 0.562014, 0.604312, 0.59917, 0.490133, 0.494003, 0.476583, 0.562014, 0.538167, 0.440853, 0.440853, 0.436924, 0.352862, 0.342579, 0.278302, 0.288399, 0.298791, 0.318242, 0.332115, 0.328603, 0.335645, 0.268042, 0.26085, 0.182256, 0.247041, 0.335645, 0.25031, 0.288399, 0.318242, 0.268042, 0.271506, 0.…	[0, 1, 2, 3, 4, 5, 6, 7, 8, 9, 10, 11, 12, 16, 17, 62, 63, 66, 89, 90, 91, 92]	(12, 0, 12)	12	2
235	236	Q2GG44|SURE_EHRCR 5'-nucleotidase SurE OS=Ehrlichia chaffeensis (strain ATCC CRL-10679 / Arkansas)	([0.085092, 0.125101, 0.116183, 0.158265, 0.18812, 0.118441, 0.139895, 0.109221, 0.074921, 0.092881, 0.127496, 0.094817, 0.064632, 0.074921, 0.100716, 0.132295, 0.125101, 0.069024, 0.050641, 0.046336, 0.056825, 0.06312, 0.036378, 0.030611, 0.0198, 0.016826, 0.034068, 0.020522, 0.030003, 0.055536, 0.037156, 0.031287, 0.055536, 0.055536, 0.071867, 0.092881, 0.11371, 0.078022, 0.132295, 0.098513, 0.…	[206, 207, 208, 209, 210, 211, 212, 213, 214, 215, 216, 217, 218]	(12, 0, 12)	12	2
289	290	Q2GGU8|Q2GGU8_EHRCR Ubiquinol-cytochrome c reductase iron-sulfur subunit OS=Ehrlichia chaffeensis (strain ATCC CRL-10679 / Arkansas)	([0.328603, 0.356642, 0.394753, 0.41194, 0.352862, 0.370445, 0.387226, 0.408655, 0.433034, 0.346032, 0.291804, 0.321458, 0.229226, 0.216401, 0.216401, 0.139895, 0.134866, 0.120615, 0.158265, 0.161087, 0.144935, 0.232838, 0.164327, 0.094817, 0.096677, 0.134866, 0.098513, 0.060549, 0.073402, 0.043307, 0.049374, 0.076542, 0.040537, 0.041405, 0.03976, 0.046336, 0.076542, 0.066181, 0.081712, 0.067594,…	[98, 99, 100, 101, 102, 103, 104, 105, 106, 107, 108, 109, 110]	(12, 0, 12)	12	2
365	366	Q2GHM9|SECB_EHRCR Protein-export protein SecB OS=Ehrlichia chaffeensis (strain ATCC CRL-10679 / Arkansas)	([0.092881, 0.058088, 0.076542, 0.125101, 0.085092, 0.109221, 0.064632, 0.094817, 0.122885, 0.170161, 0.203355, 0.225814, 0.257454, 0.346032, 0.271506, 0.247041, 0.179055, 0.216401, 0.147574, 0.144935, 0.137348, 0.206376, 0.308712, 0.346032, 0.342579, 0.328603, 0.342579, 0.356642, 0.335645, 0.243554, 0.225814, 0.15284, 0.15284, 0.129801, 0.083462, 0.132295, 0.147574, 0.243554, 0.200174, 0.278302,…	[50, 51, 52, 53, 54, 55, 56, 57, 58, 59, 60, 61, 62, 162, 163, 164, 165, 166, 167, 168, 169, 170, 171, 172, 173, 174]	(12, 0, 12)	12	2
369	370	Q2GHP0|Q2GHP0_EHRCR Pyruvate dehydrogenase E1 component subunit alpha OS=Ehrlichia chaffeensis (strain ATCC CRL-10679 / Arkansas)	([0.308712, 0.384043, 0.433034, 0.335645, 0.275179, 0.31487, 0.229226, 0.15008, 0.094817, 0.116183, 0.100716, 0.083462, 0.049374, 0.035586, 0.038858, 0.078022, 0.038858, 0.045352, 0.049374, 0.083462, 0.083462, 0.074921, 0.071867, 0.038042, 0.032677, 0.047319, 0.032017, 0.05306, 0.059222, 0.067594, 0.064632, 0.085092, 0.074921, 0.071867, 0.10481, 0.058088, 0.028695, 0.033407, 0.027463, 0.025316, 0…	[254, 256, 257, 258, 259, 260, 261, 262, 263, 264, 265, 266, 267, 268, 304, 305, 306, 307, 308, 312, 318]	(12, 1, 13)	12	2
452	453	Q2GF73|Q2GF73_EHRCR Major outer membrane protein OMP-1U OS=Ehrlichia chaffeensis (strain ATCC CRL-10679 / Arkansas)	([0.013821, 0.00962, 0.013821, 0.008723, 0.007259, 0.006374, 0.005011, 0.004577, 0.003804, 0.004976, 0.004513, 0.005223, 0.005086, 0.003607, 0.003701, 0.005378, 0.003924, 0.005011, 0.006619, 0.006567, 0.009015, 0.013265, 0.013265, 0.013265, 0.026892, 0.045352, 0.050641, 0.10481, 0.10481, 0.127496, 0.06312, 0.106997, 0.109221, 0.120615, 0.142424, 0.137348, 0.155435, 0.229226, 0.179055, 0.18812, 0.…	[152, 153, 154, 155, 156, 157, 158, 159, 160, 161, 162, 163, 164]	(12, 0, 12)	12	2
508	509	Q2GFG1|Q2GFG1_EHRCR Lipoprotein OS=Ehrlichia chaffeensis (strain ATCC CRL-10679 / Arkansas)	([0.001344, 0.001159, 0.001709, 0.00246, 0.002138, 0.002396, 0.002155, 0.002117, 0.001855, 0.001499, 0.001374, 0.001211, 0.001305, 0.001318, 0.001649, 0.001481, 0.001623, 0.001417, 0.001434, 0.001434, 0.001417, 0.001808, 0.002276, 0.001675, 0.001335, 0.001906, 0.00225, 0.00292, 0.003757, 0.003341, 0.003671, 0.004976, 0.005011, 0.006894, 0.009401, 0.008804, 0.017447, 0.015694, 0.031287, 0.059222, …	[876, 877, 878, 879, 880, 881, 882, 883, 884, 885, 886, 887, 888, 890, 891, 892, 894, 895, 896, 897, 898, 1016, 1019, 1206]	(12, 0, 12)	12	2
521	522	Q2GFH9|Q2GFH9_EHRCR Small ribosomal subunit protein uS9 OS=Ehrlichia chaffeensis (strain ATCC CRL-10679 / Arkansas)	([0.59014, 0.632174, 0.666105, 0.690604, 0.707965, 0.728858, 0.604312, 0.618285, 0.585406, 0.521092, 0.534167, 0.509769, 0.505461, 0.472492, 0.483068, 0.447574, 0.454136, 0.461924, 0.450668, 0.450668, 0.447574, 0.436924, 0.436924, 0.433034, 0.433034, 0.436924, 0.398279, 0.418646, 0.390993, 0.4292, 0.433034, 0.342579, 0.328603, 0.324872, 0.301917, 0.288399, 0.295083, 0.281712, 0.324872, 0.349426, …	[0, 1, 2, 3, 4, 5, 6, 7, 8, 9, 10, 11, 12, 135]	(12, 0, 12)	12	2
650	651	Q2GG50|Q2GG50_EHRCR Excinuclease ABC, A subunit OS=Ehrlichia chaffeensis (strain ATCC CRL-10679 / Arkansas)	([0.243554, 0.31487, 0.352862, 0.398279, 0.30533, 0.339168, 0.377384, 0.301917, 0.335645, 0.271506, 0.301917, 0.247041, 0.268042, 0.257454, 0.342579, 0.414856, 0.339168, 0.339168, 0.275179, 0.185198, 0.216401, 0.219301, 0.15008, 0.144935, 0.134866, 0.200174, 0.194234, 0.182256, 0.257454, 0.243554, 0.243554, 0.206376, 0.185198, 0.170161, 0.17593, 0.10481, 0.067594, 0.088832, 0.15284, 0.200174, 0.2…	[857, 858, 928, 929, 930, 931, 932, 933, 934, 935, 936, 937, 938, 939, 940, 943, 944]	(12, 2, 14)	12	2
676	677	Q2GG90|Q2GG90_EHRCR Stringent starvation protein B OS=Ehrlichia chaffeensis (strain ATCC CRL-10679 / Arkansas)	([0.032017, 0.051831, 0.049374, 0.048328, 0.041405, 0.032017, 0.043307, 0.031287, 0.024393, 0.031287, 0.045352, 0.048328, 0.026892, 0.024826, 0.024826, 0.028107, 0.020876, 0.038042, 0.036378, 0.041405, 0.076542, 0.049374, 0.027463, 0.038858, 0.031287, 0.043307, 0.038042, 0.032017, 0.030003, 0.049374, 0.023963, 0.013821, 0.017138, 0.030003, 0.018415, 0.027463, 0.045352, 0.036378, 0.036378, 0.02181…	[127, 128, 129, 130, 131, 132, 133, 134, 135, 136, 137, 138, 139, 142]	(12, 0, 12)	12	2
998	999	Q2GHS7|Q2GHS7_EHRCR Uncharacterized protein OS=Ehrlichia chaffeensis (strain ATCC CRL-10679 / Arkansas)	([0.009015, 0.007495, 0.006701, 0.006078, 0.008624, 0.01227, 0.019109, 0.025762, 0.020165, 0.026338, 0.027463, 0.023534, 0.022306, 0.020165, 0.014315, 0.016257, 0.020165, 0.013437, 0.017138, 0.025762, 0.024826, 0.021816, 0.021816, 0.022667, 0.018787, 0.017447, 0.017138, 0.015344, 0.015344, 0.023087, 0.023534, 0.027463, 0.044297, 0.040537, 0.060549, 0.094817, 0.127496, 0.185198, 0.257454, 0.284882…	[44, 45, 46, 47, 48, 49, 52, 53, 54, 55, 56, 57, 58, 59, 61, 62, 63, 64, 65, 66, 67, 68, 69, 70, 71, 72, 73]	(12, 14, 26)	12	2
1037	1038	Q2GHZ4|Q2GHZ4_EHRCR Uncharacterized protein OS=Ehrlichia chaffeensis (strain ATCC CRL-10679 / Arkansas)	([0.657645, 0.56648, 0.59014, 0.497853, 0.494003, 0.497853, 0.505461, 0.545602, 0.58069, 0.562014, 0.585406, 0.538167, 0.557691, 0.557691, 0.56648, 0.497853, 0.553315, 0.5017, 0.465241, 0.525368, 0.521092, 0.497853, 0.562014, 0.5017, 0.59014, 0.604312, 0.604312, 0.604312, 0.562014, 0.525368, 0.541878, 0.517562, 0.618285, 0.570702, 0.541878, 0.486429], '')	[0, 1, 2, 6, 7, 8, 9, 10, 11, 12, 13, 14, 16, 17, 19, 20, 22, 23, 24, 25, 26, 27, 28, 29, 30, 31, 32, 33, 34]	(12, 16, 28)	12	2
78	79	Q2GGN8|Q2GGN8_EHRCR Serine--tRNA ligase OS=Ehrlichia chaffeensis (strain ATCC CRL-10679 / Arkansas)	([0.098513, 0.144935, 0.206376, 0.291804, 0.335645, 0.26085, 0.182256, 0.219301, 0.264545, 0.264545, 0.264545, 0.298791, 0.219301, 0.318242, 0.356642, 0.342579, 0.342579, 0.433034, 0.36309, 0.440853, 0.529623, 0.534167, 0.440853, 0.349426, 0.324872, 0.243554, 0.324872, 0.352862, 0.346032, 0.332115, 0.356642, 0.394753, 0.311707, 0.30533, 0.30533, 0.301917, 0.229226, 0.158265, 0.155435, 0.147574, 0…	[20, 21, 59, 60, 61, 111, 112, 113, 115, 116, 117, 118, 119, 120, 121, 122, 123, 124, 125, 126, 271, 272, 273, 274]	(11, 8, 19)	11	2
315	316	Q2GH38|RL15_EHRCR Large ribosomal subunit protein uL15 OS=Ehrlichia chaffeensis (strain ATCC CRL-10679 / Arkansas)	([0.100716, 0.137348, 0.170161, 0.111485, 0.179055, 0.21291, 0.257454, 0.288399, 0.31487, 0.335645, 0.359901, 0.31487, 0.239899, 0.232838, 0.30533, 0.356642, 0.271506, 0.342579, 0.268042, 0.25031, 0.332115, 0.422041, 0.42561, 0.433034, 0.517562, 0.476583, 0.486429, 0.468512, 0.480142, 0.480142, 0.476583, 0.480142, 0.553315, 0.613573, 0.63748, 0.613573, 0.613573, 0.63748, 0.63748, 0.613573, 0.6321…	[24, 32, 33, 34, 35, 36, 37, 38, 39, 40, 41, 42, 43, 46, 47, 48]	(11, 1, 12)	11	2
467	468	Q2GF95|Q2GF95_EHRCR Uncharacterized protein OS=Ehrlichia chaffeensis (strain ATCC CRL-10679 / Arkansas)	([0.401658, 0.4292, 0.321458, 0.182256, 0.216401, 0.268042, 0.18812, 0.21291, 0.243554, 0.196879, 0.161087, 0.106997, 0.102787, 0.05306, 0.064632, 0.06184, 0.037156, 0.064632, 0.036378, 0.029376, 0.050641, 0.030003, 0.030003, 0.05306, 0.064632, 0.042364, 0.03976, 0.076542, 0.050641, 0.051831, 0.096677, 0.118441, 0.209395, 0.15008, 0.196879, 0.122885, 0.120615, 0.196879, 0.206376, 0.291804, 0.3666…	[140, 142, 149, 150, 151, 152, 155, 156, 271, 279, 280, 281, 491, 492, 493, 494, 495, 496, 497, 498, 499, 500, 501, 502, 504, 505, 506, 507, 508, 532]	(11, 12, 23)	11	2
752	753	Q2GGL1|Q2GGL1_EHRCR Uncharacterized protein OS=Ehrlichia chaffeensis (strain ATCC CRL-10679 / Arkansas)	([0.085092, 0.125101, 0.167087, 0.206376, 0.25031, 0.321458, 0.36309, 0.401658, 0.41194, 0.356642, 0.387226, 0.349426, 0.335645, 0.401658, 0.408655, 0.444081, 0.529623, 0.525368, 0.436924, 0.529623, 0.653063, 0.622677, 0.545602, 0.575842, 0.570702, 0.570702, 0.534167, 0.517562, 0.534167, 0.538167, 0.541878, 0.422041, 0.480142, 0.41194, 0.311707, 0.243554, 0.278302, 0.18812, 0.203355, 0.275179, 0.…	[16, 17, 19, 20, 21, 22, 23, 24, 25, 26, 27, 28, 29, 30, 93, 94, 95, 96, 97, 98, 99, 101, 102, 103, 104, 105, 106, 107, 167, 168, 169, 182, 183, 184, 185, 186, 187, 188]	(11, 2, 13)	11	2
953	954	Q2GHL6|Q2GHL6_EHRCR Uncharacterized protein OS=Ehrlichia chaffeensis (strain ATCC CRL-10679 / Arkansas)	([0.15284, 0.15284, 0.109221, 0.15284, 0.132295, 0.094817, 0.129801, 0.158265, 0.191378, 0.18812, 0.209395, 0.21291, 0.236433, 0.264545, 0.359901, 0.440853, 0.440853, 0.444081, 0.5017, 0.505461, 0.465241, 0.476583, 0.517562, 0.51388, 0.408655, 0.461924, 0.557691, 0.490133, 0.394753, 0.401658, 0.440853, 0.444081, 0.42561, 0.436924, 0.433034, 0.408655, 0.352862, 0.4292, 0.436924, 0.458154, 0.454136…	[18, 19, 22, 23, 26, 44, 45, 46, 48, 49, 50, 51, 52, 53, 54, 55, 56, 57, 58, 68, 69, 70, 71, 97, 126, 127, 128, 129, 133, 134, 135, 136, 137, 153, 209, 210, 211, 212, 213, 214, 215, 216, 217, 218, 219, 220, 222, 248, 249, 250, 251, 252, 253, 254, 258, 259, 260]	(11, 34, 45)	11	2
1004	1005	Q2GHU3|Q2GHU3_EHRCR Transcriptional regulator, MerR family OS=Ehrlichia chaffeensis (strain ATCC CRL-10679 / Arkansas)	([0.311707, 0.352862, 0.387226, 0.408655, 0.324872, 0.349426, 0.377384, 0.301917, 0.324872, 0.352862, 0.308712, 0.31487, 0.31487, 0.31487, 0.239899, 0.243554, 0.257454, 0.332115, 0.332115, 0.25406, 0.191378, 0.18812, 0.18812, 0.106997, 0.054297, 0.090864, 0.094817, 0.092881, 0.079919, 0.098513, 0.100716, 0.100716, 0.127496, 0.15008, 0.092881, 0.142424, 0.142424, 0.194234, 0.18812, 0.182256, 0.254…	[83, 84, 85, 86, 87, 88, 89, 90, 91, 92, 93, 94]	(11, 0, 11)	11	2
79	80	Q2GGP9|ATPB_EHRCR ATP synthase subunit beta OS=Ehrlichia chaffeensis (strain ATCC CRL-10679 / Arkansas)	([0.433034, 0.349426, 0.380708, 0.408655, 0.4292, 0.450668, 0.465241, 0.480142, 0.509769, 0.525368, 0.541878, 0.59014, 0.486429, 0.505461, 0.557691, 0.604312, 0.618285, 0.517562, 0.56648, 0.585406, 0.59508, 0.509769, 0.58069, 0.509769, 0.447574, 0.387226, 0.390993, 0.332115, 0.308712, 0.301917, 0.271506, 0.206376, 0.142424, 0.225814, 0.158265, 0.182256, 0.100716, 0.078022, 0.125101, 0.116183, 0.1…	[8, 9, 10, 11, 13, 14, 15, 16, 17, 18, 19, 20, 21, 22, 23, 319, 320, 323, 325, 350]	(10, 4, 14)	10	2
84	85	Q2GGS7|OBG_EHRCR GTPase Obg OS=Ehrlichia chaffeensis (strain ATCC CRL-10679 / Arkansas)	([0.047319, 0.069024, 0.073402, 0.096677, 0.134866, 0.161087, 0.18812, 0.225814, 0.25031, 0.200174, 0.222385, 0.257454, 0.17593, 0.268042, 0.349426, 0.359901, 0.342579, 0.295083, 0.225814, 0.298791, 0.291804, 0.359901, 0.359901, 0.422041, 0.433034, 0.418646, 0.418646, 0.433034, 0.418646, 0.414856, 0.505461, 0.497853, 0.494003, 0.613573, 0.51388, 0.447574, 0.346032, 0.321458, 0.408655, 0.483068, 0…	[30, 33, 34, 41, 42, 43, 68, 69, 70, 71, 72, 73, 74, 75, 76, 77, 78, 117, 124, 125, 126, 127, 128]	(10, 6, 16)	10	2
120	121	Q2GHE5|Q2GHE5_EHRCR Flavin-dependent thymidylate synthase OS=Ehrlichia chaffeensis (strain ATCC CRL-10679 / Arkansas)	([0.182256, 0.137348, 0.196879, 0.196879, 0.196879, 0.232838, 0.173081, 0.200174, 0.144935, 0.170161, 0.194234, 0.236433, 0.324872, 0.311707, 0.401658, 0.384043, 0.384043, 0.398279, 0.398279, 0.352862, 0.324872, 0.324872, 0.308712, 0.308712, 0.25031, 0.200174, 0.158265, 0.229226, 0.229226, 0.31487, 0.318242, 0.321458, 0.324872, 0.349426, 0.239899, 0.257454, 0.275179, 0.206376, 0.209395, 0.132295,…	[96, 97, 98, 99, 100, 101, 102, 103, 104, 105, 106, 108]	(10, 0, 10)	10	2
220	221	Q2GFZ3|Q2GFZ3_EHRCR Sec-independent protein translocase protein TatA OS=Ehrlichia chaffeensis (strain ATCC CRL-10679 / Arkansas)	([0.00962, 0.007645, 0.006374, 0.005378, 0.004689, 0.004247, 0.004135, 0.003757, 0.003341, 0.00407, 0.004431, 0.004976, 0.004775, 0.004775, 0.005249, 0.004921, 0.00543, 0.004646, 0.006245, 0.009096, 0.008804, 0.012727, 0.0198, 0.034884, 0.032677, 0.058088, 0.109221, 0.092881, 0.15284, 0.264545, 0.278302, 0.21291, 0.209395, 0.225814, 0.335645, 0.298791, 0.17593, 0.219301, 0.257454, 0.268042, 0.271…	[45, 46, 47, 48, 49, 50, 51, 52, 53, 54, 55]	(10, 0, 10)	10	2
266	267	Q2GGK7|NUOD_EHRCR NADH-quinone oxidoreductase subunit D OS=Ehrlichia chaffeensis (strain ATCC CRL-10679 / Arkansas)	([0.335645, 0.209395, 0.268042, 0.134866, 0.161087, 0.219301, 0.26085, 0.281712, 0.332115, 0.311707, 0.298791, 0.339168, 0.335645, 0.25031, 0.203355, 0.278302, 0.191378, 0.21291, 0.132295, 0.129801, 0.127496, 0.120615, 0.191378, 0.196879, 0.243554, 0.155435, 0.15284, 0.147574, 0.085092, 0.078022, 0.11371, 0.134866, 0.076542, 0.076542, 0.069024, 0.050641, 0.048328, 0.085092, 0.127496, 0.209395, 0.…	[287, 288, 289, 290, 291, 292, 293, 294, 295, 296, 297]	(10, 0, 10)	10	2
268	269	Q2GGM5|RF1_EHRCR Peptide chain release factor 1 OS=Ehrlichia chaffeensis (strain ATCC CRL-10679 / Arkansas)	([0.295083, 0.352862, 0.374039, 0.236433, 0.173081, 0.196879, 0.142424, 0.164327, 0.191378, 0.191378, 0.15008, 0.185198, 0.196879, 0.342579, 0.328603, 0.321458, 0.25031, 0.321458, 0.239899, 0.239899, 0.311707, 0.209395, 0.144935, 0.127496, 0.194234, 0.264545, 0.264545, 0.359901, 0.284882, 0.284882, 0.324872, 0.324872, 0.236433, 0.257454, 0.167087, 0.10481, 0.096677, 0.10481, 0.06184, 0.100716, 0.…	[76, 77, 78, 112, 113, 188, 189, 190, 191, 192, 193, 194, 195, 198, 227, 228, 229, 230, 231, 232, 233, 234, 236, 237, 238, 239, 240, 241, 242, 256, 257, 258, 259, 265, 266, 286, 288, 289, 290, 291, 292, 293, 294, 295, 296, 297, 298, 300, 302, 303, 304, 305, 308, 309, 310]	(10, 36, 46)	10	2
339	340	Q2GH90|PYRC_EHRCR Dihydroorotase OS=Ehrlichia chaffeensis (strain ATCC CRL-10679 / Arkansas)	([0.15008, 0.191378, 0.25031, 0.288399, 0.278302, 0.321458, 0.243554, 0.275179, 0.232838, 0.229226, 0.17593, 0.137348, 0.21291, 0.18812, 0.17593, 0.11371, 0.118441, 0.111485, 0.200174, 0.301917, 0.298791, 0.284882, 0.203355, 0.200174, 0.129801, 0.155435, 0.144935, 0.216401, 0.139895, 0.125101, 0.147574, 0.21291, 0.291804, 0.295083, 0.318242, 0.229226, 0.225814, 0.318242, 0.206376, 0.17593, 0.1851…	[88, 89, 90, 91, 92, 93, 94, 95, 96, 97, 98, 293, 294, 295, 296, 298, 299]	(10, 0, 10)	10	2
557	558	Q2GFP9|Q2GFP9_EHRCR Conserved domain protein OS=Ehrlichia chaffeensis (strain ATCC CRL-10679 / Arkansas)	([0.050641, 0.088832, 0.125101, 0.147574, 0.102787, 0.15284, 0.18812, 0.100716, 0.120615, 0.142424, 0.170161, 0.102787, 0.164327, 0.164327, 0.239899, 0.356642, 0.418646, 0.422041, 0.339168, 0.346032, 0.359901, 0.239899, 0.232838, 0.222385, 0.229226, 0.298791, 0.298791, 0.209395, 0.308712, 0.229226, 0.225814, 0.219301, 0.26085, 0.15008, 0.109221, 0.11371, 0.056825, 0.054297, 0.051831, 0.078022, 0.…	[317, 318, 319, 327, 328, 329, 330, 331, 332, 369, 370, 374, 375, 376, 398, 400, 401, 402, 403, 404, 405, 411, 412, 420, 423, 434, 459, 461, 462, 463, 464, 465, 466, 471, 472, 473, 480, 481, 484, 490, 491, 492, 495, 496, 497, 498, 506, 507, 508, 509, 510, 514, 515, 520, 522, 523, 524, 525, 526, 527, 533, 534, 540, 541, 542, 545, 546, 547, 549, 550, 551, 552, 553, 554, 555, 556, 557, 558, 559, 561…	(10, 68, 78)	10	2
664	665	Q2GG71|Q2GG71_EHRCR DUF2610 domain-containing protein OS=Ehrlichia chaffeensis (strain ATCC CRL-10679 / Arkansas)	([0.073402, 0.118441, 0.06184, 0.094817, 0.122885, 0.167087, 0.194234, 0.219301, 0.275179, 0.196879, 0.200174, 0.161087, 0.086953, 0.055536, 0.086953, 0.094817, 0.109221, 0.182256, 0.275179, 0.342579, 0.324872, 0.436924, 0.450668, 0.490133, 0.494003, 0.5017, 0.5017, 0.517562, 0.534167, 0.422041, 0.450668, 0.447574, 0.529623, 0.666105, 0.775545, 0.775545, 0.759478, 0.745909, 0.642678, 0.642678, 0.…	[25, 26, 27, 28, 32, 33, 34, 35, 36, 37, 38, 39, 40, 41, 42, 44, 45, 88, 89]	(10, 4, 14)	10	2
677	678	Q2GG93|Q2GG93_EHRCR Glutamine amidotransferase domain-containing protein OS=Ehrlichia chaffeensis (strain ATCC CRL-10679 / Arkansas)	([0.032677, 0.020165, 0.034068, 0.022667, 0.036378, 0.028107, 0.0198, 0.016826, 0.023963, 0.016528, 0.020522, 0.024393, 0.023534, 0.020876, 0.023534, 0.044297, 0.045352, 0.030611, 0.030003, 0.051831, 0.064632, 0.106997, 0.182256, 0.185198, 0.17593, 0.164327, 0.147574, 0.147574, 0.222385, 0.21291, 0.225814, 0.247041, 0.216401, 0.324872, 0.328603, 0.222385, 0.219301, 0.229226, 0.291804, 0.206376, 0…	[136, 137, 236, 237, 238, 239, 240, 242, 243, 244, 245, 246, 247, 248, 249, 250, 251, 252]	(10, 7, 17)	10	2
743	744	Q2GGJ2|Q2GGJ2_EHRCR Iron-sulfur cluster assembly accessory protein OS=Ehrlichia chaffeensis (strain ATCC CRL-10679 / Arkansas)	([0.387226, 0.414856, 0.465241, 0.497853, 0.51388, 0.553315, 0.585406, 0.613573, 0.622677, 0.538167, 0.549308, 0.59014, 0.653063, 0.534167, 0.529623, 0.42561, 0.433034, 0.328603, 0.339168, 0.433034, 0.517562, 0.422041, 0.4292, 0.422041, 0.408655, 0.408655, 0.418646, 0.339168, 0.26085, 0.191378, 0.257454, 0.275179, 0.271506, 0.232838, 0.239899, 0.236433, 0.31487, 0.232838, 0.318242, 0.324872, 0.25…	[4, 5, 6, 7, 8, 9, 10, 11, 12, 13, 14, 20]	(10, 0, 10)	10	2
750	751	Q2GGK9|Q2GGK9_EHRCR Uncharacterized protein OS=Ehrlichia chaffeensis (strain ATCC CRL-10679 / Arkansas)	([0.161087, 0.219301, 0.25406, 0.137348, 0.085092, 0.118441, 0.158265, 0.185198, 0.137348, 0.083462, 0.085092, 0.106997, 0.11371, 0.11371, 0.170161, 0.158265, 0.158265, 0.15008, 0.142424, 0.219301, 0.229226, 0.147574, 0.085092, 0.044297, 0.050641, 0.092881, 0.085092, 0.044297, 0.023534, 0.022667, 0.042364, 0.056825, 0.055536, 0.088832, 0.094817, 0.092881, 0.15284, 0.155435, 0.155435, 0.164327, 0.…	[186, 187, 188, 189, 191, 192, 193, 194, 220, 221, 222, 223, 224, 225, 226, 227, 228, 229, 230]	(10, 8, 18)	10	2
390	391	Q2GHX0|SSRP_EHRCR SsrA-binding protein OS=Ehrlichia chaffeensis (strain ATCC CRL-10679 / Arkansas)	([0.164327, 0.0704, 0.111485, 0.0704, 0.035586, 0.024393, 0.017797, 0.024393, 0.033407, 0.020876, 0.027463, 0.027463, 0.025762, 0.025316, 0.024826, 0.022667, 0.013613, 0.01227, 0.01204, 0.01227, 0.01227, 0.01227, 0.021816, 0.013016, 0.020522, 0.040537, 0.071867, 0.125101, 0.083462, 0.078022, 0.094817, 0.078022, 0.096677, 0.083462, 0.090864, 0.092881, 0.155435, 0.236433, 0.247041, 0.264545, 0.2258…	[65, 66, 67, 68, 69, 70, 71, 72, 73, 74, 130, 131, 132, 142, 147, 148]	(9, 0, 9)	9	2
403	404	Q2GI32|RS20_EHRCR Small ribosomal subunit protein bS20 OS=Ehrlichia chaffeensis (strain ATCC CRL-10679 / Arkansas)	([0.562014, 0.622677, 0.517562, 0.408655, 0.454136, 0.494003, 0.545602, 0.557691, 0.529623, 0.472492, 0.5017, 0.570702, 0.562014, 0.56648, 0.553315, 0.525368, 0.549308, 0.549308, 0.562014, 0.562014, 0.486429, 0.509769, 0.509769, 0.604312, 0.575842, 0.517562, 0.468512, 0.414856, 0.342579, 0.349426, 0.380708, 0.356642, 0.352862, 0.40511, 0.384043, 0.291804, 0.26085, 0.161087, 0.185198, 0.164327, 0.…	[0, 1, 2, 6, 7, 8, 10, 11, 12, 13, 14, 15, 16, 17, 18, 19, 21, 22, 23, 24, 25, 61, 63, 64, 68]	(9, 6, 15)	9	2
962	963	Q2GHM5|Q2GHM5_EHRCR Nitronate monooxygenase domain-containing protein OS=Ehrlichia chaffeensis (strain ATCC CRL-10679 / Arkansas)	([0.139895, 0.179055, 0.222385, 0.26085, 0.206376, 0.137348, 0.200174, 0.142424, 0.100716, 0.129801, 0.15008, 0.17593, 0.17593, 0.170161, 0.102787, 0.161087, 0.134866, 0.132295, 0.185198, 0.26085, 0.349426, 0.352862, 0.324872, 0.318242, 0.284882, 0.247041, 0.30533, 0.239899, 0.295083, 0.380708, 0.335645, 0.275179, 0.271506, 0.275179, 0.17593, 0.26085, 0.257454, 0.257454, 0.18812, 0.155435, 0.1643…	[192, 193, 194, 195, 196, 197, 198, 199, 200, 201, 204]	(9, 0, 9)	9	2
1011	1012	Q2GHV4|Q2GHV4_EHRCR TldD protein OS=Ehrlichia chaffeensis (strain ATCC CRL-10679 / Arkansas)	([0.236433, 0.291804, 0.219301, 0.264545, 0.295083, 0.21291, 0.170161, 0.200174, 0.239899, 0.155435, 0.118441, 0.071867, 0.079919, 0.106997, 0.137348, 0.132295, 0.122885, 0.132295, 0.122885, 0.06184, 0.032677, 0.038042, 0.029376, 0.023087, 0.015344, 0.015078, 0.026338, 0.038042, 0.023087, 0.020876, 0.024826, 0.045352, 0.098513, 0.139895, 0.102787, 0.059222, 0.059222, 0.036378, 0.026892, 0.048328,…	[187, 188, 189, 190, 191, 192, 193, 194, 195, 196, 289, 291, 292, 293, 325, 326, 327, 328, 329, 330, 331, 332, 336, 337, 338, 339, 340, 341, 442, 443]	(9, 0, 9)	9	2
14	15	Q2GFE4|RNC_EHRCR Ribonuclease 3 OS=Ehrlichia chaffeensis (strain ATCC CRL-10679 / Arkansas)	([0.016257, 0.028107, 0.014783, 0.020876, 0.033407, 0.060549, 0.085092, 0.058088, 0.03976, 0.056825, 0.078022, 0.079919, 0.083462, 0.078022, 0.081712, 0.167087, 0.167087, 0.102787, 0.116183, 0.185198, 0.185198, 0.284882, 0.278302, 0.301917, 0.298791, 0.17593, 0.161087, 0.088832, 0.161087, 0.243554, 0.144935, 0.147574, 0.092881, 0.090864, 0.083462, 0.086953, 0.056825, 0.035586, 0.034884, 0.060549,…	[150, 151, 160, 172, 173, 174, 175, 176, 177, 178, 179, 180, 183, 184, 186, 187]	(8, 3, 11)	8	2
27	28	Q2GFN6|EFTU_EHRCR Elongation factor Tu OS=Ehrlichia chaffeensis (strain ATCC CRL-10679 / Arkansas)	([0.570702, 0.585406, 0.613573, 0.494003, 0.51388, 0.549308, 0.494003, 0.521092, 0.553315, 0.56648, 0.575842, 0.622677, 0.694846, 0.575842, 0.553315, 0.517562, 0.497853, 0.398279, 0.387226, 0.465241, 0.394753, 0.377384, 0.356642, 0.349426, 0.4292, 0.356642, 0.346032, 0.394753, 0.401658, 0.384043, 0.398279, 0.398279, 0.394753, 0.335645, 0.401658, 0.311707, 0.342579, 0.384043, 0.374039, 0.380708, 0…	[0, 1, 2, 4, 5, 7, 8, 9, 10, 11, 12, 13, 14, 15, 42, 43, 44, 45, 46, 47, 48, 49, 50, 57, 59, 61, 62, 63, 64, 72, 73, 75]	(8, 5, 13)	8	2
175	176	Q2GFE7|Q2GFE7_EHRCR Protein HflC OS=Ehrlichia chaffeensis (strain ATCC CRL-10679 / Arkansas)	([0.004414, 0.003512, 0.004835, 0.00407, 0.004431, 0.005734, 0.005223, 0.004513, 0.004208, 0.004976, 0.004388, 0.005318, 0.005378, 0.004689, 0.003366, 0.003757, 0.002976, 0.004431, 0.006194, 0.007555, 0.00777, 0.013437, 0.023087, 0.013437, 0.014586, 0.010672, 0.01078, 0.009187, 0.013821, 0.022667, 0.014783, 0.017138, 0.015694, 0.016528, 0.012491, 0.024826, 0.050641, 0.083462, 0.079919, 0.038858, …	[182, 183, 190, 191, 192, 193, 194, 195, 196, 197, 198, 238]	(8, 2, 10)	8	2
176	177	Q2GFE8|Q2GFE8_EHRCR Protein HflK OS=Ehrlichia chaffeensis (strain ATCC CRL-10679 / Arkansas)	([0.155435, 0.222385, 0.264545, 0.318242, 0.356642, 0.380708, 0.401658, 0.414856, 0.433034, 0.447574, 0.370445, 0.422041, 0.56648, 0.553315, 0.56648, 0.703578, 0.575842, 0.56648, 0.724957, 0.618285, 0.51388, 0.497853, 0.394753, 0.288399, 0.288399, 0.295083, 0.298791, 0.194234, 0.194234, 0.194234, 0.111485, 0.120615, 0.118441, 0.118441, 0.116183, 0.10481, 0.100716, 0.102787, 0.096677, 0.11371, 0.1…	[12, 13, 14, 15, 16, 17, 18, 19, 20, 176, 245]	(8, 0, 8)	8	2
218	219	Q2GFY5|HTPG_EHRCR Chaperone protein HtpG OS=Ehrlichia chaffeensis (strain ATCC CRL-10679 / Arkansas)	([0.288399, 0.144935, 0.196879, 0.18812, 0.243554, 0.194234, 0.219301, 0.243554, 0.200174, 0.15008, 0.170161, 0.132295, 0.086953, 0.048328, 0.076542, 0.127496, 0.071867, 0.044297, 0.040537, 0.045352, 0.076542, 0.083462, 0.094817, 0.046336, 0.032677, 0.030003, 0.050641, 0.029376, 0.020165, 0.028695, 0.051831, 0.043307, 0.071867, 0.111485, 0.147574, 0.100716, 0.106997, 0.164327, 0.15008, 0.15008, 0…	[168, 494, 495, 496, 498, 499, 500, 501, 502, 503, 504, 505, 506, 584, 585, 586, 587]	(8, 4, 12)	8	2
301	302	Q2GGZ2|Q2GGZ2_EHRCR Signal recognition particle protein OS=Ehrlichia chaffeensis (strain ATCC CRL-10679 / Arkansas)	([0.191378, 0.125101, 0.067594, 0.094817, 0.116183, 0.116183, 0.142424, 0.167087, 0.18812, 0.219301, 0.17593, 0.125101, 0.216401, 0.200174, 0.216401, 0.31487, 0.203355, 0.209395, 0.182256, 0.236433, 0.203355, 0.206376, 0.295083, 0.31487, 0.311707, 0.25031, 0.247041, 0.170161, 0.109221, 0.122885, 0.096677, 0.15008, 0.167087, 0.170161, 0.109221, 0.081712, 0.049374, 0.064632, 0.060549, 0.078022, 0.0…	[312, 313, 314, 386, 387, 388, 389, 390, 391, 392, 393, 394]	(8, 3, 11)	8	2
312	313	Q2GH34|RS11_EHRCR Small ribosomal subunit protein uS11 OS=Ehrlichia chaffeensis (strain ATCC CRL-10679 / Arkansas)	([0.352862, 0.288399, 0.232838, 0.18812, 0.216401, 0.182256, 0.15284, 0.111485, 0.083462, 0.11371, 0.11371, 0.137348, 0.086953, 0.129801, 0.185198, 0.191378, 0.132295, 0.098513, 0.098513, 0.069024, 0.06312, 0.060549, 0.086953, 0.122885, 0.161087, 0.179055, 0.229226, 0.216401, 0.222385, 0.200174, 0.18812, 0.21291, 0.18812, 0.26085, 0.219301, 0.129801, 0.185198, 0.167087, 0.216401, 0.209395, 0.2645…	[58, 80, 81, 82, 113, 114, 115, 116, 117, 118, 119, 120, 121, 123, 124]	(8, 4, 12)	8	2
408	409	Q2GI60|Q2GI60_EHRCR Type IV secretion system protein OS=Ehrlichia chaffeensis (strain ATCC CRL-10679 / Arkansas)	([0.196879, 0.125101, 0.18812, 0.268042, 0.18812, 0.229226, 0.257454, 0.191378, 0.127496, 0.15284, 0.194234, 0.236433, 0.225814, 0.161087, 0.173081, 0.271506, 0.232838, 0.26085, 0.25406, 0.247041, 0.247041, 0.352862, 0.346032, 0.349426, 0.26085, 0.247041, 0.170161, 0.191378, 0.281712, 0.377384, 0.377384, 0.366687, 0.271506, 0.271506, 0.25031, 0.26085, 0.239899, 0.225814, 0.257454, 0.346032, 0.264…	[73, 74, 124, 125, 126, 127, 128, 129, 130, 131, 132, 134, 135, 136, 137, 138, 139, 140, 175, 176, 177, 178, 211, 212, 213, 263, 266, 267]	(8, 2, 10)	8	2
801	802	Q2GGU3|Q2GGU3_EHRCR Conserved domain protein OS=Ehrlichia chaffeensis (strain ATCC CRL-10679 / Arkansas)	([0.0198, 0.029376, 0.016257, 0.010509, 0.009977, 0.008804, 0.007315, 0.009096, 0.011903, 0.010372, 0.009401, 0.007645, 0.007645, 0.009977, 0.010221, 0.011903, 0.01078, 0.01227, 0.013265, 0.011518, 0.017138, 0.013437, 0.008804, 0.014315, 0.030611, 0.047319, 0.085092, 0.142424, 0.15284, 0.15284, 0.219301, 0.311707, 0.41194, 0.4292, 0.461924, 0.366687, 0.422041, 0.505461, 0.505461, 0.509769, 0.4901…	[37, 38, 39, 43, 44, 45, 46, 47, 48, 49, 50, 56, 233, 412, 413, 418, 419, 420, 421, 422, 423, 424, 425, 426]	(8, 15, 23)	8	2
40	41	Q2GG00|MIAB_EHRCR tRNA-2-methylthio-N(6)-dimethylallyladenosine synthase OS=Ehrlichia chaffeensis (strain ATCC CRL-10679 / Arkansas)	([0.019109, 0.031287, 0.030611, 0.050641, 0.035586, 0.023534, 0.035586, 0.048328, 0.034068, 0.024826, 0.025316, 0.036378, 0.038042, 0.023087, 0.022306, 0.038042, 0.078022, 0.045352, 0.044297, 0.03976, 0.042364, 0.043307, 0.026338, 0.036378, 0.038042, 0.071867, 0.122885, 0.125101, 0.100716, 0.173081, 0.170161, 0.139895, 0.076542, 0.040537, 0.076542, 0.137348, 0.092881, 0.081712, 0.083462, 0.086953…	[243, 244, 245, 246, 248, 273, 339, 340, 343, 344, 345, 346, 347, 348, 349, 350]	(7, 8, 15)	7	2
100	101	Q2GH20|Q2GH20_EHRCR Queuine tRNA-ribosyltransferase OS=Ehrlichia chaffeensis (strain ATCC CRL-10679 / Arkansas)	([0.017138, 0.030611, 0.047319, 0.074921, 0.111485, 0.109221, 0.147574, 0.098513, 0.118441, 0.142424, 0.10481, 0.081712, 0.142424, 0.161087, 0.155435, 0.25406, 0.164327, 0.185198, 0.194234, 0.281712, 0.394753, 0.359901, 0.243554, 0.164327, 0.085092, 0.051831, 0.050641, 0.047319, 0.083462, 0.069024, 0.055536, 0.054297, 0.092881, 0.090864, 0.049374, 0.050641, 0.030003, 0.050641, 0.085092, 0.046336,…	[299, 300, 301, 302, 303, 304, 305, 306, 309, 310, 311, 312, 313, 317, 318]	(7, 0, 7)	7	2
343	344	Q2GHA4|MNMG_EHRCR tRNA uridine 5-carboxymethylaminomethyl modification enzyme MnmG OS=Ehrlichia chaffeensis (strain ATCC CRL-10679 / Arkansas)	([0.092881, 0.122885, 0.173081, 0.164327, 0.191378, 0.139895, 0.191378, 0.182256, 0.17593, 0.170161, 0.167087, 0.170161, 0.137348, 0.132295, 0.134866, 0.125101, 0.142424, 0.18812, 0.247041, 0.247041, 0.179055, 0.120615, 0.127496, 0.125101, 0.15008, 0.158265, 0.222385, 0.209395, 0.167087, 0.191378, 0.243554, 0.236433, 0.271506, 0.236433, 0.239899, 0.359901, 0.332115, 0.284882, 0.284882, 0.275179, …	[170, 179, 208, 209, 210, 211, 212, 216, 218, 221, 222, 223, 224, 225, 226, 227, 228, 254, 255, 256, 283, 290, 294, 495]	(7, 9, 16)	7	2
539	540	Q2GFL3|Q2GFL3_EHRCR Glutamine synthetase domain protein OS=Ehrlichia chaffeensis (strain ATCC CRL-10679 / Arkansas)	([0.033407, 0.047319, 0.028107, 0.046336, 0.029376, 0.020522, 0.034884, 0.023963, 0.017797, 0.023087, 0.017447, 0.024393, 0.023963, 0.025762, 0.022306, 0.014315, 0.013265, 0.013016, 0.020876, 0.020165, 0.021816, 0.025316, 0.028695, 0.055536, 0.028695, 0.049374, 0.102787, 0.050641, 0.051831, 0.088832, 0.098513, 0.100716, 0.096677, 0.170161, 0.147574, 0.161087, 0.225814, 0.332115, 0.232838, 0.23283…	[63, 187, 188, 189, 190, 191, 192, 193, 194, 198, 199, 200]	(7, 1, 8)	7	2
646	647	Q2GG38|Q2GG38_EHRCR Smr domain protein OS=Ehrlichia chaffeensis (strain ATCC CRL-10679 / Arkansas)	([0.374039, 0.268042, 0.298791, 0.236433, 0.275179, 0.30533, 0.332115, 0.346032, 0.36309, 0.31487, 0.225814, 0.229226, 0.311707, 0.236433, 0.232838, 0.225814, 0.219301, 0.194234, 0.191378, 0.219301, 0.155435, 0.102787, 0.15284, 0.167087, 0.222385, 0.173081, 0.196879, 0.132295, 0.132295, 0.134866, 0.127496, 0.229226, 0.257454, 0.18812, 0.275179, 0.291804, 0.370445, 0.308712, 0.349426, 0.349426, 0.…	[62, 70, 71, 72, 74, 75, 76, 77, 78, 79, 80, 81]	(7, 4, 11)	7	2
691	692	Q2GGB4|Q2GGB4_EHRCR Uncharacterized protein OS=Ehrlichia chaffeensis (strain ATCC CRL-10679 / Arkansas)	([0.00359, 0.00407, 0.004513, 0.003821, 0.004315, 0.003997, 0.003864, 0.003727, 0.003997, 0.00359, 0.004315, 0.003607, 0.003607, 0.004431, 0.003555, 0.003512, 0.004315, 0.005734, 0.005011, 0.005503, 0.006194, 0.006245, 0.007091, 0.005872, 0.00543, 0.005378, 0.00543, 0.005011, 0.005734, 0.006374, 0.009015, 0.006619, 0.006795, 0.006078, 0.006142, 0.008276, 0.009187, 0.008156, 0.008525, 0.007031, 0.…	[194, 290, 291, 292, 293, 301, 302, 303, 304, 305, 306, 307, 308, 315, 316, 317, 318, 319, 320, 321, 353, 354, 362, 363, 364, 365, 366]	(7, 5, 12)	7	2
702	703	Q2GGD1|Q2GGD1_EHRCR Uncharacterized protein OS=Ehrlichia chaffeensis (strain ATCC CRL-10679 / Arkansas)	([0.025762, 0.03976, 0.019401, 0.032677, 0.048328, 0.032017, 0.023087, 0.032677, 0.049374, 0.06312, 0.045352, 0.032017, 0.056825, 0.033407, 0.032017, 0.032677, 0.037156, 0.069024, 0.038042, 0.037156, 0.030003, 0.035586, 0.021381, 0.051831, 0.025316, 0.023963, 0.022306, 0.038858, 0.038858, 0.034884, 0.034884, 0.058088, 0.102787, 0.058088, 0.054297, 0.032677, 0.064632, 0.096677, 0.096677, 0.155435,…	[54, 55, 196, 197, 198, 199, 200, 201, 202, 203, 205, 206, 210, 211, 212, 235, 236, 237, 238]	(7, 2, 9)	7	2
753	754	Q2GGL2|Q2GGL2_EHRCR Uncharacterized protein OS=Ehrlichia chaffeensis (strain ATCC CRL-10679 / Arkansas)	([0.081712, 0.106997, 0.147574, 0.094817, 0.05306, 0.079919, 0.10481, 0.102787, 0.125101, 0.122885, 0.092881, 0.116183, 0.054297, 0.032677, 0.031287, 0.032677, 0.059222, 0.031287, 0.018787, 0.020876, 0.018787, 0.016826, 0.018106, 0.017447, 0.032017, 0.06312, 0.059222, 0.056825, 0.0704, 0.0704, 0.054297, 0.086953, 0.050641, 0.10481, 0.109221, 0.173081, 0.167087, 0.164327, 0.25406, 0.342579, 0.4369…	[41, 42, 43, 118, 121, 122, 196, 197, 198, 199, 200, 201, 202, 203, 207, 208, 212, 225, 226, 227]	(7, 6, 13)	7	2
770	771	Q2GGN5|Q2GGN5_EHRCR Uncharacterized protein OS=Ehrlichia chaffeensis (strain ATCC CRL-10679 / Arkansas)	([0.585406, 0.604312, 0.626927, 0.680603, 0.51388, 0.505461, 0.494003, 0.529623, 0.557691, 0.570702, 0.585406, 0.632174, 0.604312, 0.575842, 0.570702, 0.461924, 0.440853, 0.440853, 0.444081, 0.370445, 0.366687, 0.480142, 0.509769, 0.525368, 0.476583, 0.509769, 0.56648, 0.613573, 0.59508, 0.575842, 0.545602, 0.541878, 0.422041, 0.440853, 0.458154, 0.390993, 0.42561, 0.447574, 0.447574, 0.444081, 0…	[0, 1, 2, 3, 4, 5, 7, 8, 9, 10, 11, 12, 13, 14, 22, 23, 25, 26, 27, 28, 29, 30, 31, 40, 41, 42, 43, 45, 56, 57, 59, 60]	(7, 6, 13)	7	2
881	882	Q2GHA8|Q2GHA8_EHRCR M23/M37 peptidase domain protein OS=Ehrlichia chaffeensis (strain ATCC CRL-10679 / Arkansas)	([0.036378, 0.025316, 0.016021, 0.011518, 0.016257, 0.011669, 0.016257, 0.023087, 0.030003, 0.048328, 0.05306, 0.073402, 0.071867, 0.064632, 0.038858, 0.041405, 0.03976, 0.069024, 0.11371, 0.098513, 0.139895, 0.200174, 0.268042, 0.36309, 0.465241, 0.384043, 0.486429, 0.486429, 0.401658, 0.41194, 0.390993, 0.332115, 0.311707, 0.236433, 0.271506, 0.352862, 0.352862, 0.359901, 0.291804, 0.278302, 0.…	[54, 55, 56, 57, 58, 59, 60, 61, 103, 104, 110]	(7, 0, 7)	7	2
208	209	Q2GFT9|CLPX_EHRCR ATP-dependent Clp protease ATP-binding subunit ClpX OS=Ehrlichia chaffeensis (strain ATCC CRL-10679 / Arkansas)	([0.203355, 0.236433, 0.122885, 0.055536, 0.073402, 0.092881, 0.064632, 0.085092, 0.102787, 0.129801, 0.111485, 0.127496, 0.147574, 0.092881, 0.055536, 0.042364, 0.042364, 0.047319, 0.047319, 0.069024, 0.036378, 0.045352, 0.023963, 0.049374, 0.109221, 0.056825, 0.033407, 0.058088, 0.034068, 0.018787, 0.017447, 0.023534, 0.014783, 0.010509, 0.015344, 0.024826, 0.032017, 0.032677, 0.028695, 0.02869…	[187, 188, 189, 190, 191, 192, 193, 216, 217, 218, 219, 220, 223, 224, 225, 226]	(6, 0, 6)	6	2
854	855	Q2GH64|Q2GH64_EHRCR DUF4164 domain-containing protein OS=Ehrlichia chaffeensis (strain ATCC CRL-10679 / Arkansas)	([0.562014, 0.59917, 0.642678, 0.521092, 0.549308, 0.562014, 0.549308, 0.461924, 0.483068, 0.5017, 0.444081, 0.461924, 0.444081, 0.374039, 0.384043, 0.30533, 0.298791, 0.284882, 0.222385, 0.225814, 0.321458, 0.31487, 0.321458, 0.321458, 0.318242, 0.311707, 0.31487, 0.271506, 0.349426, 0.324872, 0.321458, 0.318242, 0.318242, 0.257454, 0.25406, 0.31487, 0.387226, 0.387226, 0.390993, 0.472492, 0.458…	[0, 1, 2, 3, 4, 5, 6, 9, 54, 55, 56, 57]	(6, 0, 6)	6	2
915	916	Q2GHH0|Q2GHH0_EHRCR Conserved domain protein OS=Ehrlichia chaffeensis (strain ATCC CRL-10679 / Arkansas)	([0.120615, 0.100716, 0.096677, 0.120615, 0.164327, 0.142424, 0.164327, 0.106997, 0.073402, 0.073402, 0.049374, 0.028107, 0.025316, 0.025316, 0.023087, 0.018106, 0.035586, 0.020876, 0.019401, 0.019401, 0.026338, 0.041405, 0.056825, 0.040537, 0.041405, 0.022667, 0.018415, 0.019109, 0.019401, 0.019401, 0.026338, 0.046336, 0.047319, 0.086953, 0.090864, 0.100716, 0.109221, 0.090864, 0.144935, 0.07340…	[697, 698, 699, 700, 934, 935, 936, 940, 941, 942, 944, 945, 947, 957, 958, 969, 970, 971, 980, 981, 982, 983, 984, 985, 993, 994, 1066, 1069, 1070, 1071, 1072, 1074, 1075, 1076, 1077, 1078, 1079, 1080, 1103]	(6, 31, 37)	6	2
1054	1055	Q2GI16|Q2GI16_EHRCR Ankyrin repeat domain protein OS=Ehrlichia chaffeensis (strain ATCC CRL-10679 / Arkansas)	([0.016021, 0.01078, 0.017447, 0.024826, 0.048328, 0.030003, 0.020165, 0.013016, 0.016826, 0.021816, 0.016528, 0.012727, 0.022667, 0.020165, 0.027463, 0.034068, 0.034068, 0.021816, 0.015694, 0.029376, 0.029376, 0.017447, 0.032017, 0.030003, 0.017797, 0.016257, 0.022306, 0.044297, 0.098513, 0.056825, 0.032677, 0.034068, 0.034884, 0.032017, 0.073402, 0.076542, 0.035586, 0.035586, 0.074921, 0.090864…	[135, 136, 137, 138, 139, 140, 141, 183, 184, 188, 609, 610, 611, 612, 613, 614, 615]	(6, 0, 6)	6	2
1088	1089	Q2GI67|Q2GI67_EHRCR Phage portal protein, HK97 family OS=Ehrlichia chaffeensis (strain ATCC CRL-10679 / Arkansas)	([0.116183, 0.179055, 0.203355, 0.118441, 0.15008, 0.074921, 0.092881, 0.069024, 0.102787, 0.069024, 0.092881, 0.067594, 0.029376, 0.06184, 0.132295, 0.106997, 0.069024, 0.033407, 0.035586, 0.0704, 0.0704, 0.067594, 0.033407, 0.028107, 0.058088, 0.027463, 0.046336, 0.054297, 0.094817, 0.079919, 0.081712, 0.042364, 0.078022, 0.164327, 0.11371, 0.060549, 0.06184, 0.048328, 0.102787, 0.098513, 0.050…	[132, 133, 139, 203, 204, 205, 206, 217, 218, 219, 220, 221, 222, 223, 228, 229, 230, 231, 232, 233, 234]	(6, 7, 13)	6	2
71	72	Q2GGJ4|ISCS_EHRCR Cysteine desulfurase IscS OS=Ehrlichia chaffeensis (strain ATCC CRL-10679 / Arkansas)	([0.613573, 0.5017, 0.359901, 0.281712, 0.318242, 0.236433, 0.278302, 0.301917, 0.328603, 0.352862, 0.370445, 0.408655, 0.401658, 0.394753, 0.384043, 0.324872, 0.25031, 0.25031, 0.298791, 0.25031, 0.291804, 0.295083, 0.271506, 0.268042, 0.335645, 0.339168, 0.318242, 0.30533, 0.321458, 0.346032, 0.346032, 0.346032, 0.342579, 0.332115, 0.328603, 0.324872, 0.275179, 0.349426, 0.232838, 0.257454, 0.2…	[0, 1, 232, 233, 234, 235, 236, 237, 239, 240, 241, 242, 245]	(5, 2, 7)	5	2
104	105	Q2GH33|RPOA_EHRCR DNA-directed RNA polymerase subunit alpha OS=Ehrlichia chaffeensis (strain ATCC CRL-10679 / Arkansas)	([0.161087, 0.225814, 0.288399, 0.318242, 0.346032, 0.25406, 0.232838, 0.219301, 0.179055, 0.203355, 0.239899, 0.25031, 0.243554, 0.352862, 0.349426, 0.328603, 0.247041, 0.247041, 0.15008, 0.092881, 0.15008, 0.139895, 0.127496, 0.127496, 0.132295, 0.0704, 0.120615, 0.15008, 0.11371, 0.167087, 0.170161, 0.185198, 0.21291, 0.30533, 0.216401, 0.206376, 0.15008, 0.15284, 0.17593, 0.264545, 0.352862, …	[271, 275, 276, 277, 278, 324, 327, 328, 329, 330, 364, 365, 366, 367, 368, 369]	(5, 10, 15)	5	2
306	307	Q2GH14|Q2GH14_EHRCR Replicative DNA helicase OS=Ehrlichia chaffeensis (strain ATCC CRL-10679 / Arkansas)	([0.318242, 0.346032, 0.394753, 0.278302, 0.257454, 0.284882, 0.332115, 0.236433, 0.301917, 0.25406, 0.288399, 0.225814, 0.225814, 0.278302, 0.301917, 0.311707, 0.209395, 0.125101, 0.071867, 0.071867, 0.066181, 0.106997, 0.060549, 0.055536, 0.10481, 0.134866, 0.134866, 0.069024, 0.078022, 0.067594, 0.078022, 0.045352, 0.092881, 0.088832, 0.06184, 0.030611, 0.030003, 0.054297, 0.102787, 0.116183, …	[352, 353, 354, 355, 356, 392, 393, 395, 396, 397, 398, 399, 400, 431, 432, 433, 434, 435, 436]	(5, 7, 12)	5	2
333	334	Q2GH56|Q2GH56_EHRCR 50S ribosomal protein L3 OS=Ehrlichia chaffeensis (strain ATCC CRL-10679 / Arkansas)	([0.041405, 0.029376, 0.043307, 0.066181, 0.090864, 0.090864, 0.059222, 0.034068, 0.045352, 0.064632, 0.085092, 0.098513, 0.118441, 0.125101, 0.069024, 0.139895, 0.085092, 0.142424, 0.158265, 0.158265, 0.155435, 0.096677, 0.15284, 0.155435, 0.147574, 0.076542, 0.055536, 0.055536, 0.106997, 0.106997, 0.098513, 0.094817, 0.098513, 0.100716, 0.055536, 0.10481, 0.085092, 0.086953, 0.086953, 0.120615,…	[141, 142, 143, 144, 145, 149, 150, 151, 152, 153, 154]	(5, 5, 10)	5	2
594	595	Q2GFW1|Q2GFW1_EHRCR Ankyrin repeat protein OS=Ehrlichia chaffeensis (strain ATCC CRL-10679 / Arkansas)	([0.545602, 0.557691, 0.59917, 0.63748, 0.642678, 0.538167, 0.444081, 0.36309, 0.291804, 0.308712, 0.332115, 0.374039, 0.387226, 0.387226, 0.370445, 0.370445, 0.380708, 0.268042, 0.311707, 0.318242, 0.324872, 0.232838, 0.17593, 0.106997, 0.098513, 0.109221, 0.170161, 0.257454, 0.25031, 0.335645, 0.30533, 0.216401, 0.203355, 0.291804, 0.243554, 0.25031, 0.243554, 0.243554, 0.339168, 0.247041, 0.26…	[0, 1, 2, 3, 4, 5, 840, 841, 842, 843, 844, 845, 847, 851]	(5, 0, 5)	5	2
604	605	Q2GFX3|Q2GFX3_EHRCR Lipoprotein OS=Ehrlichia chaffeensis (strain ATCC CRL-10679 / Arkansas)	([0.106997, 0.161087, 0.219301, 0.301917, 0.349426, 0.370445, 0.356642, 0.342579, 0.36309, 0.394753, 0.41194, 0.450668, 0.447574, 0.4292, 0.436924, 0.4292, 0.545602, 0.465241, 0.570702, 0.545602, 0.545602, 0.545602, 0.433034, 0.418646, 0.308712, 0.308712, 0.308712, 0.298791, 0.328603, 0.264545, 0.25406, 0.225814, 0.194234, 0.196879, 0.116183, 0.059222, 0.098513, 0.10481, 0.106997, 0.111485, 0.102…	[16, 18, 19, 20, 21, 233, 246, 247, 248, 250, 292, 293, 294, 296, 297, 298, 299, 300, 301]	(5, 13, 18)	5	2
779	780	Q2GGP5|Q2GGP5_EHRCR DNA recombination protein RmuC homolog OS=Ehrlichia chaffeensis (strain ATCC CRL-10679 / Arkansas)	([0.349426, 0.370445, 0.281712, 0.324872, 0.25406, 0.295083, 0.342579, 0.366687, 0.408655, 0.346032, 0.359901, 0.401658, 0.468512, 0.494003, 0.476583, 0.472492, 0.444081, 0.352862, 0.356642, 0.342579, 0.328603, 0.342579, 0.366687, 0.352862, 0.352862, 0.444081, 0.4292, 0.346032, 0.318242, 0.308712, 0.30533, 0.318242, 0.196879, 0.21291, 0.191378, 0.185198, 0.164327, 0.18812, 0.281712, 0.288399, 0.2…	[186, 188, 189, 190, 191, 192, 193, 197, 198, 199, 200]	(5, 1, 6)	5	2
857	858	Q2GH67|Q2GH67_EHRCR Lipoprotein OS=Ehrlichia chaffeensis (strain ATCC CRL-10679 / Arkansas)	([0.001408, 0.001202, 0.000876, 0.000743, 0.001271, 0.001061, 0.001541, 0.001391, 0.001267, 0.001597, 0.001434, 0.001709, 0.00246, 0.002529, 0.002581, 0.002211, 0.003014, 0.004431, 0.004483, 0.005223, 0.006988, 0.008895, 0.009096, 0.009483, 0.016528, 0.016826, 0.036378, 0.037156, 0.038858, 0.073402, 0.079919, 0.158265, 0.158265, 0.074921, 0.036378, 0.078022, 0.069024, 0.073402, 0.067594, 0.142424…	[203, 204, 205, 206, 207, 208, 219, 220, 221, 222, 223, 227, 229, 230, 231, 232, 233, 234]	(5, 0, 5)	5	2
1099	1100	Q2GI97|Q2GI97_EHRCR Probable chromosome-partitioning protein ParB OS=Ehrlichia chaffeensis (strain ATCC CRL-10679 / Arkansas)	([0.281712, 0.18812, 0.122885, 0.155435, 0.203355, 0.236433, 0.271506, 0.200174, 0.239899, 0.182256, 0.216401, 0.25031, 0.25406, 0.17593, 0.167087, 0.25031, 0.257454, 0.26085, 0.271506, 0.268042, 0.36309, 0.332115, 0.436924, 0.436924, 0.447574, 0.352862, 0.278302, 0.281712, 0.394753, 0.384043, 0.472492, 0.461924, 0.458154, 0.476583, 0.570702, 0.570702, 0.570702, 0.454136, 0.461924, 0.458154, 0.57…	[34, 35, 36, 40, 47, 48, 220, 226, 227, 228, 229, 230, 231]	(5, 7, 12)	5	2
213	214	Q2GFV4|MUTL_EHRCR DNA mismatch repair protein MutL OS=Ehrlichia chaffeensis (strain ATCC CRL-10679 / Arkansas)	([0.051831, 0.086953, 0.122885, 0.073402, 0.074921, 0.076542, 0.096677, 0.134866, 0.109221, 0.078022, 0.10481, 0.090864, 0.111485, 0.147574, 0.219301, 0.239899, 0.26085, 0.247041, 0.232838, 0.15284, 0.102787, 0.182256, 0.182256, 0.179055, 0.182256, 0.219301, 0.219301, 0.216401, 0.17593, 0.239899, 0.295083, 0.196879, 0.247041, 0.142424, 0.17593, 0.111485, 0.17593, 0.236433, 0.236433, 0.219301, 0.3…	[379, 380, 381, 382, 383, 386, 413, 414, 419, 420, 421, 423, 424, 464, 465, 466, 649]	(4, 0, 4)	4	2
340	341	Q2GH96|Q2GH96_EHRCR Chaperone protein ClpB OS=Ehrlichia chaffeensis (strain ATCC CRL-10679 / Arkansas)	([0.318242, 0.374039, 0.271506, 0.173081, 0.167087, 0.206376, 0.196879, 0.232838, 0.264545, 0.291804, 0.281712, 0.219301, 0.179055, 0.26085, 0.247041, 0.239899, 0.356642, 0.352862, 0.257454, 0.194234, 0.225814, 0.25406, 0.247041, 0.243554, 0.247041, 0.278302, 0.203355, 0.200174, 0.125101, 0.132295, 0.132295, 0.155435, 0.25031, 0.301917, 0.216401, 0.134866, 0.144935, 0.085092, 0.050641, 0.051831, …	[193, 194, 438, 440, 441, 443, 483, 484, 485, 488, 489, 490, 491, 492, 518, 521, 522, 523, 525, 526, 557]	(4, 9, 13)	4	2
587	588	Q2GFV0|Q2GFV0_EHRCR Membrane protein OS=Ehrlichia chaffeensis (strain ATCC CRL-10679 / Arkansas)	([0.005734, 0.008156, 0.011518, 0.018787, 0.011342, 0.009483, 0.007091, 0.008624, 0.007495, 0.006795, 0.005623, 0.006194, 0.005734, 0.007422, 0.006894, 0.00543, 0.005623, 0.004976, 0.006245, 0.005872, 0.006078, 0.008156, 0.008409, 0.008723, 0.008723, 0.014586, 0.023087, 0.048328, 0.049374, 0.051831, 0.071867, 0.144935, 0.144935, 0.236433, 0.257454, 0.264545, 0.36309, 0.394753, 0.328603, 0.384043,…	[41, 42, 48, 49, 50, 51, 52, 74, 75, 77, 78, 80, 83, 163, 167, 168, 169, 170, 173]	(4, 2, 6)	4	2
605	606	Q2GFX4|Q2GFX4_EHRCR Conserved domain protein OS=Ehrlichia chaffeensis (strain ATCC CRL-10679 / Arkansas)	([0.005734, 0.004483, 0.004921, 0.00407, 0.003478, 0.003014, 0.002555, 0.002727, 0.002482, 0.002366, 0.002138, 0.001692, 0.001602, 0.000958, 0.00061, 0.000537, 0.000674, 0.000507, 0.00052, 0.000906, 0.001434, 0.002155, 0.002881, 0.003276, 0.004431, 0.004736, 0.004513, 0.004388, 0.005223, 0.007259, 0.010131, 0.010221, 0.020165, 0.022667, 0.024826, 0.046336, 0.106997, 0.164327, 0.10481, 0.106997, 0…	[247, 307, 308, 309, 313, 314, 315, 316, 318, 320, 321, 322, 323, 324]	(4, 9, 13)	4	2
665	666	Q2GG72|Q2GG72_EHRCR Conserved domain protein OS=Ehrlichia chaffeensis (strain ATCC CRL-10679 / Arkansas)	([0.398279, 0.31487, 0.370445, 0.384043, 0.335645, 0.377384, 0.41194, 0.468512, 0.497853, 0.42561, 0.454136, 0.41194, 0.476583, 0.377384, 0.380708, 0.366687, 0.301917, 0.291804, 0.288399, 0.366687, 0.36309, 0.335645, 0.390993, 0.374039, 0.384043, 0.346032, 0.342579, 0.342579, 0.332115, 0.25031, 0.321458, 0.324872, 0.408655, 0.321458, 0.422041, 0.42561, 0.525368, 0.622677, 0.494003, 0.5017, 0.5017…	[36, 37, 39, 40, 46, 81, 160, 161, 162, 163, 164]	(4, 6, 10)	4	2
44	45	Q2GG37|THIC_EHRCR Phosphomethylpyrimidine synthase OS=Ehrlichia chaffeensis (strain ATCC CRL-10679 / Arkansas)	([0.15284, 0.196879, 0.239899, 0.275179, 0.328603, 0.257454, 0.200174, 0.229226, 0.25406, 0.281712, 0.229226, 0.196879, 0.209395, 0.298791, 0.219301, 0.308712, 0.236433, 0.232838, 0.26085, 0.352862, 0.332115, 0.257454, 0.264545, 0.18812, 0.203355, 0.196879, 0.281712, 0.352862, 0.366687, 0.370445, 0.291804, 0.288399, 0.36309, 0.278302, 0.275179, 0.349426, 0.349426, 0.408655, 0.436924, 0.486429, 0.…	[42, 43, 44, 45, 54, 81, 82, 83, 166, 517, 518, 519, 520]	(3, 0, 3)	3	2
96	97	Q2GH01|Q2GH01_EHRCR Transketolase OS=Ehrlichia chaffeensis (strain ATCC CRL-10679 / Arkansas)	([0.243554, 0.222385, 0.284882, 0.268042, 0.173081, 0.21291, 0.167087, 0.118441, 0.142424, 0.11371, 0.144935, 0.161087, 0.092881, 0.096677, 0.083462, 0.127496, 0.096677, 0.090864, 0.122885, 0.17593, 0.191378, 0.236433, 0.219301, 0.236433, 0.18812, 0.275179, 0.216401, 0.247041, 0.339168, 0.271506, 0.30533, 0.298791, 0.264545, 0.271506, 0.147574, 0.122885, 0.147574, 0.094817, 0.056825, 0.056825, 0.…	[107, 109, 110, 225, 226, 374, 375, 463, 464, 465, 466, 472]	(3, 7, 10)	3	2
121	122	Q2GHE6|Q2GHE6_EHRCR Succinate dehydrogenase iron-sulfur subunit OS=Ehrlichia chaffeensis (strain ATCC CRL-10679 / Arkansas)	([0.155435, 0.120615, 0.164327, 0.194234, 0.236433, 0.264545, 0.284882, 0.243554, 0.268042, 0.288399, 0.281712, 0.308712, 0.359901, 0.346032, 0.41194, 0.505461, 0.608892, 0.5017, 0.505461, 0.387226, 0.288399, 0.291804, 0.271506, 0.179055, 0.191378, 0.118441, 0.118441, 0.137348, 0.185198, 0.191378, 0.196879, 0.236433, 0.239899, 0.268042, 0.275179, 0.222385, 0.232838, 0.225814, 0.185198, 0.111485, …	[15, 16, 17, 18, 144, 147, 150, 151, 153, 154, 155, 156]	(3, 0, 3)	3	2
193	194	Q2GFN5|EFG_EHRCR Elongation factor G OS=Ehrlichia chaffeensis (strain ATCC CRL-10679 / Arkansas)	([0.30533, 0.356642, 0.268042, 0.301917, 0.229226, 0.222385, 0.222385, 0.25406, 0.203355, 0.236433, 0.236433, 0.268042, 0.264545, 0.339168, 0.339168, 0.335645, 0.321458, 0.422041, 0.422041, 0.359901, 0.349426, 0.264545, 0.17593, 0.25031, 0.25031, 0.31487, 0.356642, 0.387226, 0.384043, 0.384043, 0.377384, 0.418646, 0.359901, 0.36309, 0.377384, 0.370445, 0.339168, 0.308712, 0.291804, 0.25406, 0.328…	[46, 47, 48, 49, 51, 408, 409, 410, 411, 413, 437, 629, 630]	(3, 0, 3)	3	2
531	532	Q2GFK5|Q2GFK5_EHRCR Uncharacterized protein OS=Ehrlichia chaffeensis (strain ATCC CRL-10679 / Arkansas)	([0.023087, 0.015344, 0.022667, 0.013437, 0.020876, 0.011669, 0.008895, 0.011342, 0.014586, 0.020522, 0.026892, 0.038042, 0.045352, 0.020522, 0.018787, 0.014315, 0.016021, 0.010672, 0.01204, 0.020165, 0.018787, 0.023087, 0.024393, 0.016528, 0.0198, 0.018106, 0.040537, 0.042364, 0.021816, 0.016021, 0.016021, 0.00962, 0.009294, 0.012727, 0.024393, 0.026892, 0.034068, 0.06184, 0.06184, 0.100716, 0.0…	[489, 490, 491, 492, 500, 501, 502, 504, 505, 506, 514, 515, 516, 564, 568]	(3, 0, 3)	3	2
214	215	Q2GFV6|Q2GFV6_EHRCR 3-oxoacyl-[acyl-carrier-protein] synthase 2 OS=Ehrlichia chaffeensis (strain ATCC CRL-10679 / Arkansas)	([0.083462, 0.116183, 0.0704, 0.05306, 0.073402, 0.094817, 0.064632, 0.081712, 0.100716, 0.127496, 0.090864, 0.10481, 0.125101, 0.088832, 0.054297, 0.056825, 0.081712, 0.067594, 0.109221, 0.10481, 0.102787, 0.100716, 0.098513, 0.155435, 0.137348, 0.137348, 0.132295, 0.132295, 0.137348, 0.142424, 0.073402, 0.127496, 0.134866, 0.132295, 0.191378, 0.194234, 0.194234, 0.139895, 0.206376, 0.15008, 0.1…	[51, 227, 228, 229, 232, 233, 279, 281, 282, 284, 308, 376, 377, 378]	(2, 1, 3)	2	2
249	250	Q2GGC3|Q2GGC3_EHRCR Peptide chain release factor 2 OS=Ehrlichia chaffeensis (strain ATCC CRL-10679 / Arkansas)	([0.222385, 0.164327, 0.196879, 0.129801, 0.161087, 0.179055, 0.17593, 0.127496, 0.155435, 0.116183, 0.083462, 0.092881, 0.155435, 0.15008, 0.10481, 0.11371, 0.10481, 0.129801, 0.132295, 0.073402, 0.066181, 0.10481, 0.094817, 0.059222, 0.081712, 0.086953, 0.058088, 0.067594, 0.069024, 0.0704, 0.06312, 0.106997, 0.111485, 0.11371, 0.111485, 0.11371, 0.058088, 0.10481, 0.106997, 0.106997, 0.158265,…	[249, 251, 254, 256, 257, 258, 282, 283, 284, 301, 302, 303, 305, 306, 307, 310, 311, 337]	(2, 3, 5)	2	2
368	369	Q2GHN6|Q2GHN6_EHRCR 50S ribosomal protein L31 OS=Ehrlichia chaffeensis (strain ATCC CRL-10679 / Arkansas)	([0.733139, 0.59014, 0.486429, 0.505461, 0.42561, 0.324872, 0.349426, 0.387226, 0.40511, 0.433034, 0.458154, 0.490133, 0.490133, 0.465241, 0.465241, 0.538167, 0.525368, 0.422041, 0.418646, 0.418646, 0.408655, 0.42561, 0.5017, 0.5017, 0.433034, 0.505461, 0.529623, 0.541878, 0.458154, 0.465241, 0.454136, 0.440853, 0.366687, 0.275179, 0.311707, 0.318242, 0.349426, 0.328603, 0.301917, 0.31487, 0.3425…	[0, 1, 3, 15, 16, 22, 23, 25, 26, 27, 53, 54, 55]	(2, 7, 9)	2	2
0	1	Q2GG84|Q2GG84_EHRCR Bifunctional NAD(P)H-hydrate repair enzyme OS=Ehrlichia chaffeensis (strain ATCC CRL-10679 / Arkansas)	([0.029376, 0.013613, 0.024393, 0.034068, 0.047319, 0.028107, 0.037156, 0.028107, 0.029376, 0.020522, 0.028107, 0.040537, 0.034068, 0.033407, 0.030611, 0.029376, 0.023963, 0.022667, 0.021381, 0.026338, 0.023534, 0.023087, 0.05306, 0.029376, 0.017447, 0.010131, 0.016021, 0.010221, 0.008895, 0.011106, 0.018106, 0.017138, 0.018106, 0.020165, 0.028107, 0.030611, 0.017797, 0.021816, 0.021816, 0.025316…	[]	0	0	2
1	2	Q2GHT7|PYRG_EHRCR CTP synthase OS=Ehrlichia chaffeensis (strain ATCC CRL-10679 / Arkansas)	([0.078022, 0.11371, 0.144935, 0.179055, 0.142424, 0.11371, 0.142424, 0.167087, 0.122885, 0.144935, 0.167087, 0.196879, 0.125101, 0.098513, 0.100716, 0.085092, 0.083462, 0.046336, 0.086953, 0.116183, 0.125101, 0.109221, 0.116183, 0.098513, 0.102787, 0.139895, 0.109221, 0.106997, 0.06184, 0.067594, 0.03976, 0.041405, 0.040537, 0.038042, 0.047319, 0.071867, 0.050641, 0.030003, 0.055536, 0.032017, 0…	[]	0	0	2
2	3	Q2GI82|Q2GI82_EHRCR Aspartate-semialdehyde dehydrogenase OS=Ehrlichia chaffeensis (strain ATCC CRL-10679 / Arkansas)	([0.036378, 0.054297, 0.088832, 0.06312, 0.083462, 0.111485, 0.085092, 0.058088, 0.040537, 0.056825, 0.040537, 0.030611, 0.025316, 0.042364, 0.045352, 0.078022, 0.049374, 0.090864, 0.109221, 0.109221, 0.15008, 0.100716, 0.069024, 0.050641, 0.046336, 0.037156, 0.035586, 0.05306, 0.088832, 0.142424, 0.078022, 0.129801, 0.196879, 0.225814, 0.15008, 0.144935, 0.088832, 0.161087, 0.147574, 0.194234, 0…	[]	0	0	2
3	4	O05104|NADA_EHRCR Quinolinate synthase OS=Ehrlichia chaffeensis (strain ATCC CRL-10679 / Arkansas)	([0.030003, 0.059222, 0.031287, 0.045352, 0.06312, 0.038042, 0.038042, 0.054297, 0.079919, 0.096677, 0.122885, 0.125101, 0.085092, 0.041405, 0.042364, 0.030611, 0.049374, 0.050641, 0.027463, 0.050641, 0.096677, 0.086953, 0.088832, 0.088832, 0.094817, 0.100716, 0.102787, 0.102787, 0.10481, 0.044297, 0.025762, 0.023534, 0.031287, 0.048328, 0.048328, 0.096677, 0.0704, 0.067594, 0.116183, 0.182256, 0…	[]	0	0	2
4	5	P0CH92|RHO1_EHRCR Transcription termination factor Rho 1 OS=Ehrlichia chaffeensis (strain ATCC CRL-10679 / Arkansas)	([0.182256, 0.098513, 0.15284, 0.200174, 0.129801, 0.083462, 0.102787, 0.066181, 0.067594, 0.092881, 0.118441, 0.086953, 0.144935, 0.092881, 0.10481, 0.10481, 0.100716, 0.164327, 0.170161, 0.144935, 0.090864, 0.085092, 0.15284, 0.15284, 0.086953, 0.085092, 0.073402, 0.078022, 0.079919, 0.076542, 0.067594, 0.06184, 0.069024, 0.044297, 0.069024, 0.111485, 0.111485, 0.102787, 0.083462, 0.067594, 0.0…	[]	0	0	2
5	6	P0CH93|RHO2_EHRCR Transcription termination factor Rho 2 OS=Ehrlichia chaffeensis (strain ATCC CRL-10679 / Arkansas)	([0.182256, 0.098513, 0.15284, 0.200174, 0.129801, 0.083462, 0.102787, 0.066181, 0.067594, 0.092881, 0.118441, 0.086953, 0.144935, 0.092881, 0.10481, 0.10481, 0.100716, 0.164327, 0.170161, 0.144935, 0.090864, 0.085092, 0.15284, 0.15284, 0.086953, 0.085092, 0.073402, 0.078022, 0.079919, 0.076542, 0.067594, 0.06184, 0.069024, 0.044297, 0.069024, 0.111485, 0.111485, 0.102787, 0.083462, 0.067594, 0.0…	[]	0	0	2
6	7	Q2GF50|SECA_EHRCR Protein translocase subunit SecA OS=Ehrlichia chaffeensis (strain ATCC CRL-10679 / Arkansas)	([0.034884, 0.058088, 0.096677, 0.127496, 0.167087, 0.10481, 0.06312, 0.083462, 0.10481, 0.060549, 0.081712, 0.102787, 0.116183, 0.074921, 0.137348, 0.164327, 0.088832, 0.096677, 0.132295, 0.142424, 0.15284, 0.164327, 0.173081, 0.090864, 0.096677, 0.05306, 0.054297, 0.098513, 0.106997, 0.116183, 0.182256, 0.102787, 0.102787, 0.161087, 0.225814, 0.222385, 0.137348, 0.236433, 0.122885, 0.147574, 0.…	[558, 559, 560, 561, 562, 563, 564, 565, 566, 567]	0	0	2
7	8	Q2GF82|NDK_EHRCR Nucleoside diphosphate kinase OS=Ehrlichia chaffeensis (strain ATCC CRL-10679 / Arkansas)	([0.083462, 0.132295, 0.086953, 0.050641, 0.067594, 0.094817, 0.127496, 0.083462, 0.109221, 0.127496, 0.158265, 0.132295, 0.222385, 0.203355, 0.127496, 0.071867, 0.142424, 0.15008, 0.232838, 0.318242, 0.229226, 0.200174, 0.120615, 0.111485, 0.111485, 0.122885, 0.116183, 0.085092, 0.090864, 0.048328, 0.027463, 0.026338, 0.042364, 0.024393, 0.026338, 0.037156, 0.073402, 0.073402, 0.033407, 0.019401…	[]	0	0	2
8	9	Q2GF89|Q2GF89_EHRCR ATP-dependent dethiobiotin synthetase BioD OS=Ehrlichia chaffeensis (strain ATCC CRL-10679 / Arkansas)	([0.01204, 0.0198, 0.014075, 0.019109, 0.026892, 0.036378, 0.020522, 0.016021, 0.015694, 0.0198, 0.020522, 0.016528, 0.009977, 0.008156, 0.011518, 0.012727, 0.018787, 0.018787, 0.019109, 0.021381, 0.021381, 0.016021, 0.011518, 0.016528, 0.014075, 0.009728, 0.00962, 0.019109, 0.021381, 0.017447, 0.017138, 0.020165, 0.0198, 0.038042, 0.073402, 0.059222, 0.109221, 0.066181, 0.037156, 0.040537, 0.079…	[]	0	0	2
9	10	Q2GF91|Q2GF91_EHRCR Orotate phosphoribosyltransferase OS=Ehrlichia chaffeensis (strain ATCC CRL-10679 / Arkansas)	([0.071867, 0.035586, 0.050641, 0.083462, 0.037156, 0.055536, 0.071867, 0.041405, 0.05306, 0.038858, 0.025762, 0.018787, 0.016528, 0.020522, 0.019401, 0.017797, 0.020522, 0.011669, 0.011669, 0.010926, 0.010926, 0.011106, 0.018415, 0.018415, 0.017797, 0.038042, 0.020522, 0.012491, 0.021816, 0.014315, 0.017797, 0.032677, 0.034884, 0.018106, 0.020522, 0.021816, 0.054297, 0.055536, 0.056825, 0.045352…	[]	0	0	2
10	11	Q2GFA1|Q2GFA1_EHRCR ATP-dependent zinc metalloprotease FtsH OS=Ehrlichia chaffeensis (strain ATCC CRL-10679 / Arkansas)	([0.008804, 0.006567, 0.005378, 0.004899, 0.004483, 0.004161, 0.00359, 0.003405, 0.003671, 0.00389, 0.004208, 0.003512, 0.002662, 0.002727, 0.002482, 0.003478, 0.003405, 0.003405, 0.003341, 0.002606, 0.003727, 0.004835, 0.006795, 0.009728, 0.008804, 0.01204, 0.010372, 0.020165, 0.016021, 0.019109, 0.026338, 0.016528, 0.016257, 0.028695, 0.027463, 0.033407, 0.031287, 0.032677, 0.036378, 0.081712, …	[267, 269, 270, 271, 401, 402, 408, 410, 521, 522]	0	0	2
11	12	Q2GFD4|Q2GFD4_EHRCR Methionine aminopeptidase OS=Ehrlichia chaffeensis (strain ATCC CRL-10679 / Arkansas)	([0.164327, 0.203355, 0.236433, 0.30533, 0.346032, 0.225814, 0.25406, 0.17593, 0.158265, 0.179055, 0.209395, 0.219301, 0.219301, 0.21291, 0.216401, 0.191378, 0.158265, 0.17593, 0.203355, 0.129801, 0.21291, 0.127496, 0.078022, 0.081712, 0.083462, 0.043307, 0.059222, 0.059222, 0.120615, 0.15008, 0.109221, 0.102787, 0.122885, 0.129801, 0.142424, 0.139895, 0.173081, 0.21291, 0.125101, 0.109221, 0.170…	[]	0	0	2
12	13	Q2GFD7|Q2GFD7_EHRCR Riboflavin biosynthesis protein OS=Ehrlichia chaffeensis (strain ATCC CRL-10679 / Arkansas)	([0.06312, 0.088832, 0.137348, 0.086953, 0.127496, 0.15284, 0.10481, 0.06312, 0.060549, 0.032677, 0.040537, 0.06184, 0.028107, 0.058088, 0.102787, 0.094817, 0.094817, 0.086953, 0.0704, 0.06312, 0.06184, 0.060549, 0.032017, 0.016528, 0.028107, 0.020165, 0.01204, 0.018106, 0.035586, 0.023963, 0.050641, 0.031287, 0.029376, 0.074921, 0.069024, 0.035586, 0.071867, 0.0704, 0.079919, 0.049374, 0.025762,…	[]	0	0	2
13	14	Q2GFD8|Q2GFD8_EHRCR Lipoprotein signal peptidase OS=Ehrlichia chaffeensis (strain ATCC CRL-10679 / Arkansas)	([0.000412, 0.000386, 0.000271, 0.000262, 0.000498, 0.000906, 0.000687, 0.001, 0.001408, 0.001159, 0.000945, 0.000859, 0.000614, 0.000558, 0.000532, 0.000532, 0.000945, 0.00155, 0.002435, 0.002976, 0.003014, 0.003053, 0.004358, 0.004414, 0.003727, 0.003555, 0.002155, 0.002155, 0.00225, 0.001305, 0.001906, 0.00292, 0.002881, 0.00246, 0.002606, 0.003963, 0.005249, 0.003727, 0.003555, 0.002155, 0.00…	[]	0	0	2
15	16	Q2GFG3|Q2GFG3_EHRCR N5-carboxyaminoimidazole ribonucleotide synthase OS=Ehrlichia chaffeensis (strain ATCC CRL-10679 / Arkansas)	([0.257454, 0.30533, 0.200174, 0.232838, 0.158265, 0.106997, 0.132295, 0.155435, 0.182256, 0.219301, 0.167087, 0.203355, 0.278302, 0.232838, 0.147574, 0.147574, 0.147574, 0.194234, 0.170161, 0.122885, 0.134866, 0.083462, 0.079919, 0.083462, 0.083462, 0.139895, 0.21291, 0.144935, 0.092881, 0.094817, 0.094817, 0.161087, 0.18812, 0.200174, 0.247041, 0.359901, 0.359901, 0.380708, 0.332115, 0.278302, …	[]	0	0	2
16	17	Q2GFI0|ARGC_EHRCR N-acetyl-gamma-glutamyl-phosphate reductase OS=Ehrlichia chaffeensis (strain ATCC CRL-10679 / Arkansas)	([0.018787, 0.019401, 0.030003, 0.043307, 0.026892, 0.020522, 0.026892, 0.021381, 0.031287, 0.022306, 0.018787, 0.024393, 0.014783, 0.014586, 0.009294, 0.012727, 0.012491, 0.021816, 0.020876, 0.020876, 0.032017, 0.018106, 0.022667, 0.013613, 0.009096, 0.009187, 0.010509, 0.01078, 0.016257, 0.014315, 0.023534, 0.036378, 0.034068, 0.033407, 0.032677, 0.059222, 0.059222, 0.064632, 0.030003, 0.018787…	[]	0	0	2
17	18	Q2GFI3|Q2GFI3_EHRCR Inorganic pyrophosphatase OS=Ehrlichia chaffeensis (strain ATCC CRL-10679 / Arkansas)	([0.497853, 0.401658, 0.468512, 0.480142, 0.529623, 0.42561, 0.458154, 0.398279, 0.324872, 0.26085, 0.301917, 0.257454, 0.25031, 0.339168, 0.335645, 0.324872, 0.298791, 0.31487, 0.25406, 0.25031, 0.155435, 0.164327, 0.125101, 0.120615, 0.120615, 0.120615, 0.182256, 0.182256, 0.164327, 0.137348, 0.129801, 0.078022, 0.139895, 0.142424, 0.066181, 0.036378, 0.041405, 0.078022, 0.066181, 0.074921, 0.0…	[4]	0	0	2
18	19	Q2GFJ2|C	([0.454136, 0.301917, 0.209395, 0.26085, 0.321458, 0.247041, 0.155435, 0.179055, 0.111485, 0.071867, 0.096677, 0.0704, 0.037156, 0.037156, 0.044297, 0.069024, 0.028695, 0.021816, 0.018415, 0.01078, 0.007422, 0.005623, 0.005503, 0.007031, 0.006701, 0.004431, 0.005734, 0.007645, 0.006374, 0.006245, 0.006039, 0.004921, 0.007259, 0.009977, 0.010372, 0.006533, 0.006482, 0.010221, 0.008002, 0.007877, 0…	[]	0	0	2
19	20	Q2GFJ3|Q2GFJ3_EHRCR Cytochrome c oxidase subunit 1 OS=Ehrlichia chaffeensis (strain ATCC CRL-10679 / Arkansas)	([0.483068, 0.521092, 0.324872, 0.185198, 0.076542, 0.096677, 0.129801, 0.167087, 0.182256, 0.209395, 0.247041, 0.194234, 0.194234, 0.203355, 0.090864, 0.043307, 0.0198, 0.00962, 0.005872, 0.005799, 0.005734, 0.003924, 0.003821, 0.005503, 0.005378, 0.006245, 0.006245, 0.006039, 0.00407, 0.003478, 0.003405, 0.002327, 0.002529, 0.001743, 0.001709, 0.001743, 0.002705, 0.002761, 0.003555, 0.00515, 0.…	[1]	0	0	2
20	21	Q2GFJ6|Q2GFJ6_EHRCR Methionine--tRNA ligase OS=Ehrlichia chaffeensis (strain ATCC CRL-10679 / Arkansas)	([0.054297, 0.030611, 0.024826, 0.042364, 0.06184, 0.048328, 0.081712, 0.100716, 0.0704, 0.085092, 0.102787, 0.092881, 0.048328, 0.044297, 0.074921, 0.073402, 0.071867, 0.0704, 0.071867, 0.034884, 0.035586, 0.050641, 0.086953, 0.06312, 0.041405, 0.040537, 0.035586, 0.030611, 0.031287, 0.051831, 0.051831, 0.035586, 0.050641, 0.044297, 0.025762, 0.026338, 0.044297, 0.076542, 0.081712, 0.088832, 0.1…	[54, 55]	0	0	2
21	22	Q2GFJ8|Q2GFJ8_EHRCR Ubiquinone/menaquinone biosynthesis C-methyltransferase UbiE OS=Ehrlichia chaffeensis (strain ATCC CRL-10679 / Arkansas)	([0.281712, 0.137348, 0.17593, 0.206376, 0.158265, 0.15284, 0.17593, 0.206376, 0.142424, 0.170161, 0.122885, 0.120615, 0.127496, 0.120615, 0.067594, 0.051831, 0.049374, 0.047319, 0.0704, 0.036378, 0.034068, 0.050641, 0.059222, 0.032017, 0.032677, 0.051831, 0.06312, 0.042364, 0.023534, 0.044297, 0.046336, 0.045352, 0.06184, 0.058088, 0.054297, 0.092881, 0.0704, 0.040537, 0.086953, 0.058088, 0.0817…	[]	0	0	2
22	23	Q2GFK0|HSLV_EHRCR ATP-dependent protease subunit HslV OS=Ehrlichia chaffeensis (strain ATCC CRL-10679 / Arkansas)	([0.494003, 0.525368, 0.549308, 0.4292, 0.335645, 0.275179, 0.191378, 0.225814, 0.257454, 0.278302, 0.311707, 0.342579, 0.271506, 0.185198, 0.118441, 0.098513, 0.090864, 0.092881, 0.088832, 0.116183, 0.134866, 0.137348, 0.083462, 0.079919, 0.134866, 0.206376, 0.209395, 0.216401, 0.209395, 0.216401, 0.219301, 0.179055, 0.179055, 0.236433, 0.232838, 0.318242, 0.352862, 0.271506, 0.236433, 0.25031, …	[1, 2]	0	0	2
23	24	Q2GFL5|SYA_EHRCR Alanine--tRNA ligase OS=Ehrlichia chaffeensis (strain ATCC CRL-10679 / Arkansas)	([0.295083, 0.332115, 0.356642, 0.21291, 0.147574, 0.182256, 0.102787, 0.056825, 0.059222, 0.074921, 0.100716, 0.125101, 0.15284, 0.161087, 0.10481, 0.046336, 0.090864, 0.122885, 0.122885, 0.132295, 0.129801, 0.073402, 0.042364, 0.044297, 0.092881, 0.147574, 0.170161, 0.271506, 0.301917, 0.25406, 0.144935, 0.137348, 0.147574, 0.125101, 0.116183, 0.127496, 0.164327, 0.15284, 0.079919, 0.083462, 0.…	[63, 64, 192, 434, 437, 438]	0	0	2
25	26	Q2GFL7|SUCC_EHRCR Succinate--CoA ligase [ADP-forming] subunit beta OS=Ehrlichia chaffeensis (strain ATCC CRL-10679 / Arkansas)	([0.284882, 0.194234, 0.236433, 0.275179, 0.167087, 0.194234, 0.155435, 0.196879, 0.161087, 0.216401, 0.243554, 0.268042, 0.191378, 0.209395, 0.139895, 0.144935, 0.216401, 0.144935, 0.164327, 0.170161, 0.109221, 0.179055, 0.243554, 0.21291, 0.144935, 0.236433, 0.243554, 0.225814, 0.225814, 0.288399, 0.257454, 0.194234, 0.144935, 0.147574, 0.147574, 0.200174, 0.158265, 0.161087, 0.155435, 0.173081…	[]	0	0	2
28	29	Q2GFP4|RPOC_EHRCR DNA-directed RNA polymerase subunit beta' OS=Ehrlichia chaffeensis (strain ATCC CRL-10679 / Arkansas)	([0.054297, 0.035586, 0.038042, 0.058088, 0.076542, 0.040537, 0.056825, 0.071867, 0.051831, 0.032017, 0.025316, 0.030003, 0.020165, 0.0198, 0.030003, 0.033407, 0.058088, 0.094817, 0.059222, 0.102787, 0.081712, 0.066181, 0.100716, 0.069024, 0.066181, 0.071867, 0.083462, 0.079919, 0.085092, 0.081712, 0.15008, 0.222385, 0.229226, 0.31487, 0.25406, 0.26085, 0.247041, 0.134866, 0.137348, 0.144935, 0.1…	[1204]	0	0	2
29	30	Q2GFP8|RNH2_EHRCR Ribonuclease HII OS=Ehrlichia chaffeensis (strain ATCC CRL-10679 / Arkansas)	([0.25031, 0.291804, 0.191378, 0.118441, 0.164327, 0.209395, 0.239899, 0.271506, 0.225814, 0.26085, 0.194234, 0.17593, 0.155435, 0.100716, 0.18812, 0.203355, 0.225814, 0.206376, 0.122885, 0.111485, 0.179055, 0.11371, 0.092881, 0.147574, 0.25031, 0.17593, 0.116183, 0.118441, 0.094817, 0.11371, 0.073402, 0.067594, 0.05306, 0.06312, 0.096677, 0.092881, 0.088832, 0.142424, 0.147574, 0.144935, 0.15008…	[53, 185]	0	0	2
30	31	Q2GFQ3|COAX_EHRCR Type III pantothenate kinase OS=Ehrlichia chaffeensis (strain ATCC CRL-10679 / Arkansas)	([0.030611, 0.017447, 0.026338, 0.016528, 0.017447, 0.01227, 0.011106, 0.011669, 0.016257, 0.022667, 0.029376, 0.021381, 0.021816, 0.038858, 0.05306, 0.051831, 0.050641, 0.049374, 0.050641, 0.046336, 0.049374, 0.044297, 0.088832, 0.092881, 0.164327, 0.161087, 0.26085, 0.346032, 0.298791, 0.179055, 0.096677, 0.054297, 0.054297, 0.106997, 0.102787, 0.098513, 0.132295, 0.137348, 0.236433, 0.15008, 0…	[]	0	0	2
31	32	Q2GFR2|PDXH_EHRCR Pyridoxine/pyridoxamine 5'-phosphate oxidase OS=Ehrlichia chaffeensis (strain ATCC CRL-10679 / Arkansas)	([0.098513, 0.059222, 0.032017, 0.020522, 0.032677, 0.050641, 0.041405, 0.030611, 0.033407, 0.028695, 0.036378, 0.027463, 0.051831, 0.055536, 0.054297, 0.051831, 0.045352, 0.092881, 0.088832, 0.120615, 0.182256, 0.129801, 0.132295, 0.18812, 0.278302, 0.194234, 0.182256, 0.236433, 0.324872, 0.275179, 0.332115, 0.36309, 0.444081, 0.401658, 0.394753, 0.332115, 0.271506, 0.18812, 0.109221, 0.10481, 0…	[]	0	0	2
32	33	Q2GFS4|Q2GFS4_EHRCR Succinate dehydrogenase cytochrome b556 subunit OS=Ehrlichia chaffeensis (strain ATCC CRL-10679 / Arkansas)	([0.030611, 0.048328, 0.019401, 0.010509, 0.014783, 0.010672, 0.008723, 0.006533, 0.008075, 0.006194, 0.007091, 0.005992, 0.004976, 0.004611, 0.006245, 0.003727, 0.003607, 0.005011, 0.004247, 0.002705, 0.001967, 0.001687, 0.001103, 0.001623, 0.001602, 0.001, 0.000983, 0.000859, 0.001344, 0.000743, 0.001232, 0.000614, 0.000614, 0.000464, 0.000477, 0.000198, 0.000253, 0.000146, 0.000146, 0.000249, …	[]	0	0	2
33	34	Q2GFT7|TIG_EHRCR Trigger factor OS=Ehrlichia chaffeensis (strain ATCC CRL-10679 / Arkansas)	([0.069024, 0.116183, 0.164327, 0.18812, 0.125101, 0.144935, 0.081712, 0.11371, 0.081712, 0.109221, 0.064632, 0.067594, 0.074921, 0.073402, 0.071867, 0.111485, 0.102787, 0.076542, 0.045352, 0.044297, 0.0704, 0.043307, 0.042364, 0.038858, 0.038858, 0.038042, 0.03976, 0.086953, 0.045352, 0.06184, 0.043307, 0.100716, 0.079919, 0.11371, 0.0704, 0.086953, 0.090864, 0.071867, 0.137348, 0.147574, 0.1373…	[]	0	0	2
34	35	Q2GFU0|Q2GFU0_EHRCR Lon protease OS=Ehrlichia chaffeensis (strain ATCC CRL-10679 / Arkansas)	([0.100716, 0.048328, 0.073402, 0.111485, 0.15008, 0.083462, 0.059222, 0.032017, 0.05306, 0.0704, 0.05306, 0.041405, 0.022306, 0.024393, 0.014783, 0.008723, 0.009294, 0.013821, 0.011669, 0.019109, 0.033407, 0.032017, 0.030003, 0.032677, 0.024393, 0.014075, 0.026892, 0.025762, 0.043307, 0.028695, 0.028695, 0.047319, 0.085092, 0.170161, 0.102787, 0.170161, 0.185198, 0.173081, 0.106997, 0.060549, 0.…	[367, 672]	0	0	2
35	36	Q2GFU3|PDRP_EHRCR Putative pyruvate, phosphate dikinase regulatory protein OS=Ehrlichia chaffeensis (strain ATCC CRL-10679 / Arkansas)	([0.0704, 0.038858, 0.055536, 0.083462, 0.10481, 0.137348, 0.094817, 0.132295, 0.158265, 0.127496, 0.125101, 0.15008, 0.10481, 0.081712, 0.085092, 0.125101, 0.100716, 0.102787, 0.106997, 0.170161, 0.090864, 0.147574, 0.219301, 0.161087, 0.170161, 0.120615, 0.125101, 0.209395, 0.10481, 0.069024, 0.05306, 0.064632, 0.032017, 0.028695, 0.038042, 0.041405, 0.045352, 0.064632, 0.120615, 0.06312, 0.069…	[]	0	0	2
37	38	Q2GFW6|MNMA_EHRCR tRNA-specific 2-thiouridylase MnmA OS=Ehrlichia chaffeensis (strain ATCC CRL-10679 / Arkansas)	([0.047319, 0.067594, 0.10481, 0.129801, 0.158265, 0.222385, 0.25031, 0.232838, 0.26085, 0.284882, 0.268042, 0.247041, 0.268042, 0.219301, 0.173081, 0.278302, 0.278302, 0.359901, 0.284882, 0.264545, 0.339168, 0.398279, 0.342579, 0.298791, 0.268042, 0.236433, 0.139895, 0.088832, 0.111485, 0.109221, 0.066181, 0.079919, 0.067594, 0.096677, 0.079919, 0.060549, 0.059222, 0.035586, 0.036378, 0.032677, …	[]	0	0	2
38	39	Q2GFY0|Q2GFY0_EHRCR DNA gyrase subunit A OS=Ehrlichia chaffeensis (strain ATCC CRL-10679 / Arkansas)	([0.191378, 0.098513, 0.158265, 0.219301, 0.284882, 0.200174, 0.257454, 0.301917, 0.328603, 0.25406, 0.196879, 0.25406, 0.173081, 0.132295, 0.147574, 0.137348, 0.085092, 0.074921, 0.090864, 0.078022, 0.122885, 0.100716, 0.102787, 0.106997, 0.102787, 0.050641, 0.090864, 0.086953, 0.078022, 0.045352, 0.078022, 0.15008, 0.102787, 0.164327, 0.196879, 0.25406, 0.167087, 0.15284, 0.155435, 0.21291, 0.1…	[112, 144, 145]	0	0	2
39	40	Q2GFY1|Q2GFY1_EHRCR Endonuclease III OS=Ehrlichia chaffeensis (strain ATCC CRL-10679 / Arkansas)	([0.122885, 0.167087, 0.078022, 0.111485, 0.155435, 0.194234, 0.243554, 0.30533, 0.335645, 0.387226, 0.414856, 0.356642, 0.352862, 0.26085, 0.25406, 0.158265, 0.25031, 0.25031, 0.332115, 0.301917, 0.41194, 0.318242, 0.232838, 0.25031, 0.216401, 0.125101, 0.081712, 0.043307, 0.034884, 0.026892, 0.023963, 0.023534, 0.043307, 0.040537, 0.045352, 0.043307, 0.048328, 0.051831, 0.047319, 0.026338, 0.05…	[]	0	0	2
41	42	Q2GG09|DAPA_EHRCR 4-hydroxy-tetrahydrodipicolinate synthase OS=Ehrlichia chaffeensis (strain ATCC CRL-10679 / Arkansas)	([0.010509, 0.008525, 0.01204, 0.020876, 0.012727, 0.016826, 0.024826, 0.037156, 0.023087, 0.029376, 0.022306, 0.028107, 0.056825, 0.06184, 0.085092, 0.051831, 0.027463, 0.041405, 0.050641, 0.028695, 0.041405, 0.081712, 0.142424, 0.081712, 0.069024, 0.142424, 0.155435, 0.086953, 0.078022, 0.144935, 0.090864, 0.102787, 0.111485, 0.051831, 0.048328, 0.06312, 0.127496, 0.182256, 0.203355, 0.185198, …	[]	0	0	2
42	43	Q2GG30|PDXJ_EHRCR Pyridoxine 5'-phosphate synthase OS=Ehrlichia chaffeensis (strain ATCC CRL-10679 / Arkansas)	([0.137348, 0.194234, 0.142424, 0.142424, 0.185198, 0.125101, 0.15284, 0.194234, 0.18812, 0.21291, 0.25031, 0.21291, 0.216401, 0.139895, 0.219301, 0.25031, 0.239899, 0.17593, 0.25031, 0.173081, 0.225814, 0.232838, 0.142424, 0.170161, 0.134866, 0.129801, 0.209395, 0.209395, 0.170161, 0.206376, 0.116183, 0.06184, 0.098513, 0.060549, 0.10481, 0.049374, 0.047319, 0.092881, 0.142424, 0.132295, 0.18519…	[]	0	0	2
43	44	Q2GG34|COAE_EHRCR Dephospho-CoA kinase OS=Ehrlichia chaffeensis (strain ATCC CRL-10679 / Arkansas)	([0.008525, 0.011342, 0.016021, 0.023087, 0.030611, 0.019401, 0.015078, 0.015694, 0.019401, 0.014586, 0.009728, 0.01204, 0.018415, 0.018106, 0.018106, 0.018106, 0.024826, 0.016021, 0.010926, 0.006894, 0.009977, 0.008723, 0.009096, 0.009294, 0.007091, 0.005799, 0.005872, 0.007495, 0.006194, 0.004689, 0.006567, 0.007495, 0.007645, 0.008002, 0.011106, 0.014586, 0.009294, 0.010926, 0.009977, 0.009977…	[]	0	0	2
45	46	Q2GG43|PYRF_EHRCR Orotidine 5'-phosphate decarboxylase OS=Ehrlichia chaffeensis (strain ATCC CRL-10679 / Arkansas)	([0.009865, 0.015694, 0.023534, 0.037156, 0.020522, 0.031287, 0.042364, 0.040537, 0.026338, 0.019109, 0.014315, 0.0198, 0.043307, 0.030003, 0.016257, 0.009015, 0.013613, 0.025316, 0.024826, 0.031287, 0.044297, 0.025762, 0.024826, 0.014783, 0.014075, 0.015078, 0.016257, 0.009401, 0.007177, 0.010372, 0.013613, 0.013437, 0.012727, 0.008723, 0.010372, 0.016257, 0.018787, 0.020165, 0.016021, 0.013613,…	[]	0	0	2
46	47	Q2GG46|CCME_EHRCR Cytochrome c-type biogenesis protein CcmE OS=Ehrlichia chaffeensis (strain ATCC CRL-10679 / Arkansas)	([0.074921, 0.044297, 0.028107, 0.044297, 0.020165, 0.020876, 0.014586, 0.009483, 0.011903, 0.011669, 0.014315, 0.012727, 0.009294, 0.007031, 0.005623, 0.004247, 0.004414, 0.004315, 0.004388, 0.006078, 0.00962, 0.009977, 0.009483, 0.013265, 0.008002, 0.008409, 0.006421, 0.009015, 0.017797, 0.018415, 0.026338, 0.018106, 0.016826, 0.024826, 0.044297, 0.056825, 0.059222, 0.028695, 0.032017, 0.066181…	[129, 130]	0	0	2
47	48	Q2GG48|NUOB_EHRCR NADH-quinone oxidoreductase subunit B OS=Ehrlichia chaffeensis (strain ATCC CRL-10679 / Arkansas)	([0.291804, 0.349426, 0.196879, 0.098513, 0.139895, 0.167087, 0.096677, 0.129801, 0.147574, 0.185198, 0.203355, 0.155435, 0.182256, 0.125101, 0.125101, 0.125101, 0.059222, 0.059222, 0.092881, 0.092881, 0.049374, 0.049374, 0.023963, 0.029376, 0.058088, 0.056825, 0.028107, 0.043307, 0.043307, 0.043307, 0.043307, 0.043307, 0.051831, 0.036378, 0.06184, 0.041405, 0.038858, 0.038858, 0.038042, 0.021816…	[170, 171, 172, 173, 174, 175, 176, 177, 178]	0	0	2
48	49	Q2GG49|Q2GG49_EHRCR NADH-quinone oxidoreductase subunit A OS=Ehrlichia chaffeensis (strain ATCC CRL-10679 / Arkansas)	([0.001778, 0.003177, 0.002529, 0.001808, 0.00146, 0.000958, 0.000747, 0.000859, 0.000799, 0.001103, 0.001434, 0.001048, 0.001048, 0.000923, 0.000648, 0.00076, 0.000322, 0.000447, 0.000313, 0.000142, 0.000313, 0.000386, 0.000163, 0.000146, 0.000232, 0.000451, 0.000906, 0.00146, 0.001872, 0.002705, 0.001808, 0.002078, 0.003366, 0.003276, 0.003246, 0.00543, 0.005318, 0.00962, 0.00962, 0.017138, 0.0…	[]	0	0	2
49	50	Q2GG52|Q2GG52_EHRCR 6,7-dimethyl-8-ribityllumazine synthase OS=Ehrlichia chaffeensis (strain ATCC CRL-10679 / Arkansas)	([0.016528, 0.012491, 0.018106, 0.028695, 0.014586, 0.010509, 0.013821, 0.020165, 0.016528, 0.016528, 0.022667, 0.018415, 0.011518, 0.007495, 0.007495, 0.007422, 0.009096, 0.006701, 0.009865, 0.016257, 0.016528, 0.024393, 0.03976, 0.022306, 0.020522, 0.045352, 0.098513, 0.06312, 0.058088, 0.049374, 0.071867, 0.034884, 0.041405, 0.040537, 0.048328, 0.05306, 0.05306, 0.069024, 0.049374, 0.05306, 0.…	[]	0	0	2
50	51	Q2GG56|PSD_EHRCR Phosphatidylserine decarboxylase proenzyme OS=Ehrlichia chaffeensis (strain ATCC CRL-10679 / Arkansas)	([0.004577, 0.007177, 0.009294, 0.007031, 0.005623, 0.004247, 0.00359, 0.003757, 0.003298, 0.003924, 0.003246, 0.002662, 0.003366, 0.004513, 0.003366, 0.003671, 0.004921, 0.003555, 0.003079, 0.00316, 0.003246, 0.00243, 0.00225, 0.001541, 0.002211, 0.002276, 0.002435, 0.002512, 0.002138, 0.002327, 0.001649, 0.002503, 0.002512, 0.002138, 0.001572, 0.00155, 0.001623, 0.001142, 0.001159, 0.001383, 0.…	[]	0	0	2
51	52	Q2GG67|SYC_EHRCR Cysteine--tRNA ligase OS=Ehrlichia chaffeensis (strain ATCC CRL-10679 / Arkansas)	([0.009483, 0.016826, 0.030611, 0.015344, 0.012727, 0.020522, 0.01227, 0.016257, 0.011903, 0.016257, 0.022306, 0.020522, 0.038858, 0.045352, 0.047319, 0.026338, 0.017447, 0.030611, 0.034884, 0.037156, 0.043307, 0.025762, 0.024393, 0.011342, 0.017138, 0.024393, 0.012491, 0.023534, 0.025316, 0.035586, 0.034884, 0.031287, 0.031287, 0.019401, 0.017447, 0.017138, 0.028107, 0.026892, 0.016257, 0.008525…	[416, 417]	0	0	2
52	53	Q2GG69|Q2GG69_EHRCR Ribonucleoside-diphosphate reductase subunit beta OS=Ehrlichia chaffeensis (strain ATCC CRL-10679 / Arkansas)	([0.036378, 0.071867, 0.027463, 0.045352, 0.024393, 0.041405, 0.022667, 0.023963, 0.016257, 0.022667, 0.023534, 0.016528, 0.01078, 0.011518, 0.019401, 0.019109, 0.019401, 0.01204, 0.010509, 0.009728, 0.010221, 0.011342, 0.011106, 0.023963, 0.015078, 0.031287, 0.016257, 0.025316, 0.033407, 0.071867, 0.040537, 0.055536, 0.120615, 0.10481, 0.155435, 0.147574, 0.094817, 0.056825, 0.100716, 0.118441, …	[]	0	0	2
54	55	Q2GG78|ISPE_EHRCR 4-diphosphocytidyl-2-C-methyl-D-erythritol kinase OS=Ehrlichia chaffeensis (strain ATCC CRL-10679 / Arkansas)	([0.014783, 0.01078, 0.018415, 0.01204, 0.00777, 0.006421, 0.008156, 0.006533, 0.008156, 0.00962, 0.01204, 0.016021, 0.026892, 0.027463, 0.067594, 0.120615, 0.182256, 0.10481, 0.074921, 0.0704, 0.088832, 0.045352, 0.033407, 0.019401, 0.016528, 0.021816, 0.044297, 0.025762, 0.028107, 0.028107, 0.016257, 0.009977, 0.010372, 0.008002, 0.008075, 0.006078, 0.005992, 0.005799, 0.00777, 0.011342, 0.0107…	[]	0	0	2
55	56	Q2GG85|Q2GG85_EHRCR DNA topoisomerase 1 OS=Ehrlichia chaffeensis (strain ATCC CRL-10679 / Arkansas)	([0.158265, 0.15284, 0.185198, 0.229226, 0.15284, 0.182256, 0.206376, 0.147574, 0.10481, 0.127496, 0.147574, 0.17593, 0.111485, 0.167087, 0.179055, 0.191378, 0.216401, 0.200174, 0.118441, 0.100716, 0.106997, 0.066181, 0.081712, 0.090864, 0.045352, 0.092881, 0.076542, 0.076542, 0.125101, 0.191378, 0.191378, 0.137348, 0.147574, 0.247041, 0.264545, 0.328603, 0.40511, 0.328603, 0.298791, 0.36309, 0.3…	[259, 262, 355, 437, 438, 439, 440, 454]	0	0	2
56	57	Q2GG94|Q2GG94_EHRCR Phosphopantetheine adenylyltransferase OS=Ehrlichia chaffeensis (strain ATCC CRL-10679 / Arkansas)	([0.022667, 0.047319, 0.023963, 0.037156, 0.018106, 0.023963, 0.032017, 0.020165, 0.028107, 0.019401, 0.014075, 0.018106, 0.018787, 0.026338, 0.016021, 0.030611, 0.030003, 0.016257, 0.017797, 0.016826, 0.019109, 0.01227, 0.007555, 0.010926, 0.008075, 0.01078, 0.011106, 0.011106, 0.014075, 0.013821, 0.023534, 0.043307, 0.046336, 0.024393, 0.015694, 0.025762, 0.019109, 0.03976, 0.03976, 0.038042, 0…	[]	0	0	2
58	59	Q2GGA6|LEPA_EHRCR Elongation factor 4 OS=Ehrlichia chaffeensis (strain ATCC CRL-10679 / Arkansas)	([0.206376, 0.132295, 0.137348, 0.17593, 0.120615, 0.161087, 0.196879, 0.222385, 0.243554, 0.268042, 0.295083, 0.247041, 0.21291, 0.203355, 0.203355, 0.137348, 0.139895, 0.158265, 0.167087, 0.191378, 0.229226, 0.30533, 0.298791, 0.335645, 0.352862, 0.433034, 0.444081, 0.401658, 0.398279, 0.414856, 0.4292, 0.36309, 0.366687, 0.408655, 0.398279, 0.36309, 0.450668, 0.447574, 0.447574, 0.42561, 0.525…	[40, 41, 42, 43, 386, 577, 578]	0	0	2
59	60	Q2GGC6|Q2GGC6_EHRCR Dihydrofolate synthase/folylpolyglutamate synthase OS=Ehrlichia chaffeensis (strain ATCC CRL-10679 / Arkansas)	([0.239899, 0.284882, 0.18812, 0.182256, 0.25031, 0.239899, 0.284882, 0.209395, 0.170161, 0.132295, 0.164327, 0.167087, 0.15008, 0.170161, 0.209395, 0.191378, 0.15008, 0.25031, 0.239899, 0.158265, 0.083462, 0.147574, 0.15008, 0.147574, 0.173081, 0.161087, 0.21291, 0.222385, 0.30533, 0.370445, 0.349426, 0.366687, 0.433034, 0.450668, 0.332115, 0.332115, 0.236433, 0.247041, 0.243554, 0.239899, 0.335…	[44, 45]	0	0	2
60	61	Q2GGC7|HEM3_EHRCR Porphobilinogen deaminase OS=Ehrlichia chaffeensis (strain ATCC CRL-10679 / Arkansas)	([0.127496, 0.064632, 0.06184, 0.034068, 0.034884, 0.051831, 0.071867, 0.044297, 0.064632, 0.041405, 0.05306, 0.071867, 0.035586, 0.037156, 0.038858, 0.078022, 0.045352, 0.022306, 0.024826, 0.028107, 0.016528, 0.028107, 0.031287, 0.042364, 0.042364, 0.034068, 0.032017, 0.017797, 0.031287, 0.030003, 0.056825, 0.055536, 0.055536, 0.054297, 0.106997, 0.109221, 0.109221, 0.118441, 0.236433, 0.129801,…	[]	0	0	2
62	63	Q2GGD7|NUOI_EHRCR NADH-quinone oxidoreductase subunit I OS=Ehrlichia chaffeensis (strain ATCC CRL-10679 / Arkansas)	([0.083462, 0.142424, 0.090864, 0.120615, 0.158265, 0.111485, 0.079919, 0.10481, 0.122885, 0.120615, 0.090864, 0.067594, 0.111485, 0.076542, 0.079919, 0.076542, 0.059222, 0.066181, 0.041405, 0.042364, 0.042364, 0.043307, 0.022667, 0.030003, 0.016826, 0.016021, 0.027463, 0.041405, 0.028107, 0.029376, 0.023087, 0.038042, 0.036378, 0.03976, 0.06184, 0.064632, 0.066181, 0.076542, 0.139895, 0.139895, …	[]	0	0	2
63	64	Q2GGF0|Q2GGF0_EHRCR Arginine biosynthesis bifunctional protein ArgJ OS=Ehrlichia chaffeensis (strain ATCC CRL-10679 / Arkansas)	([0.26085, 0.127496, 0.081712, 0.047319, 0.064632, 0.10481, 0.0704, 0.0704, 0.10481, 0.132295, 0.164327, 0.109221, 0.179055, 0.129801, 0.100716, 0.206376, 0.222385, 0.15284, 0.15284, 0.132295, 0.15008, 0.158265, 0.182256, 0.173081, 0.25406, 0.155435, 0.11371, 0.102787, 0.122885, 0.06184, 0.056825, 0.055536, 0.064632, 0.036378, 0.059222, 0.081712, 0.03976, 0.038042, 0.034068, 0.0198, 0.013016, 0.0…	[]	0	0	2
64	65	Q2GGF8|Q2GGF8_EHRCR Bifunctional protein PutA OS=Ehrlichia chaffeensis (strain ATCC CRL-10679 / Arkansas)	([0.257454, 0.291804, 0.321458, 0.346032, 0.321458, 0.359901, 0.342579, 0.264545, 0.200174, 0.225814, 0.173081, 0.216401, 0.31487, 0.321458, 0.356642, 0.370445, 0.366687, 0.359901, 0.239899, 0.15284, 0.144935, 0.236433, 0.236433, 0.243554, 0.264545, 0.21291, 0.203355, 0.243554, 0.335645, 0.414856, 0.41194, 0.41194, 0.394753, 0.298791, 0.203355, 0.203355, 0.209395, 0.17593, 0.17593, 0.271506, 0.27…	[]	0	0	2
65	66	Q2GGF9|Q2GGF9_EHRCR Adenosylmethionine-8-amino-7-oxononanoate aminotransferase OS=Ehrlichia chaffeensis (strain ATCC CRL-10679 / Arkansas)	([0.009015, 0.013016, 0.008895, 0.012727, 0.0198, 0.014783, 0.010372, 0.010672, 0.016021, 0.011669, 0.013016, 0.017138, 0.023087, 0.027463, 0.027463, 0.056825, 0.111485, 0.064632, 0.139895, 0.164327, 0.158265, 0.102787, 0.10481, 0.179055, 0.144935, 0.132295, 0.200174, 0.225814, 0.17593, 0.098513, 0.173081, 0.129801, 0.134866, 0.182256, 0.194234, 0.182256, 0.18812, 0.106997, 0.106997, 0.100716, 0.…	[]	0	0	2
66	67	Q2GGH3|Q2GGH3_EHRCR GTP cyclohydrolase 1 OS=Ehrlichia chaffeensis (strain ATCC CRL-10679 / Arkansas)	([0.733139, 0.767246, 0.795062, 0.733139, 0.604312, 0.63748, 0.509769, 0.418646, 0.335645, 0.359901, 0.271506, 0.225814, 0.225814, 0.219301, 0.225814, 0.257454, 0.243554, 0.243554, 0.25031, 0.247041, 0.155435, 0.129801, 0.129801, 0.125101, 0.125101, 0.179055, 0.167087, 0.182256, 0.182256, 0.275179, 0.203355, 0.222385, 0.308712, 0.311707, 0.194234, 0.102787, 0.086953, 0.078022, 0.044297, 0.042364,…	[0, 1, 2, 3, 4, 5, 6]	0	0	2
67	68	Q2GGH6|RSMA_EHRCR Ribosomal RNA small subunit methyltransferase A OS=Ehrlichia chaffeensis (strain ATCC CRL-10679 / Arkansas)	([0.414856, 0.476583, 0.349426, 0.374039, 0.418646, 0.356642, 0.25406, 0.182256, 0.209395, 0.232838, 0.26085, 0.301917, 0.200174, 0.203355, 0.295083, 0.30533, 0.219301, 0.232838, 0.232838, 0.132295, 0.111485, 0.111485, 0.109221, 0.106997, 0.10481, 0.102787, 0.081712, 0.144935, 0.139895, 0.083462, 0.094817, 0.050641, 0.048328, 0.100716, 0.096677, 0.049374, 0.045352, 0.081712, 0.096677, 0.092881, 0…	[238]	0	0	2
68	69	Q2GGH7|TPIS_EHRCR Triosephosphate isomerase OS=Ehrlichia chaffeensis (strain ATCC CRL-10679 / Arkansas)	([0.007177, 0.005799, 0.007315, 0.010221, 0.007091, 0.006142, 0.007645, 0.005932, 0.006988, 0.008156, 0.006482, 0.007645, 0.00777, 0.011903, 0.011106, 0.016826, 0.018787, 0.024393, 0.014315, 0.016528, 0.017797, 0.015344, 0.024826, 0.020165, 0.020165, 0.027463, 0.055536, 0.034884, 0.049374, 0.029376, 0.015344, 0.036378, 0.041405, 0.020522, 0.011518, 0.015078, 0.008895, 0.010221, 0.009865, 0.009865…	[]	0	0	2
69	70	Q2GGH9|TSAD_EHRCR tRNA N6-adenosine threonylcarbamoyltransferase OS=Ehrlichia chaffeensis (strain ATCC CRL-10679 / Arkansas)	([0.022667, 0.038042, 0.058088, 0.036378, 0.059222, 0.096677, 0.127496, 0.122885, 0.090864, 0.088832, 0.059222, 0.047319, 0.045352, 0.046336, 0.090864, 0.090864, 0.179055, 0.173081, 0.164327, 0.170161, 0.264545, 0.236433, 0.139895, 0.076542, 0.125101, 0.118441, 0.109221, 0.120615, 0.15008, 0.173081, 0.170161, 0.167087, 0.232838, 0.216401, 0.147574, 0.086953, 0.10481, 0.10481, 0.088832, 0.122885, …	[]	0	0	2
70	71	Q2GGI6|Q2GGI6_EHRCR Ubiquinone biosynthesis O-methyltransferase OS=Ehrlichia chaffeensis (strain ATCC CRL-10679 / Arkansas)	([0.311707, 0.349426, 0.196879, 0.229226, 0.26085, 0.17593, 0.170161, 0.206376, 0.232838, 0.155435, 0.102787, 0.132295, 0.144935, 0.132295, 0.127496, 0.206376, 0.127496, 0.118441, 0.090864, 0.047319, 0.081712, 0.139895, 0.083462, 0.158265, 0.185198, 0.11371, 0.182256, 0.17593, 0.167087, 0.100716, 0.109221, 0.134866, 0.134866, 0.0704, 0.03976, 0.03976, 0.032677, 0.032677, 0.019401, 0.027463, 0.047…	[]	0	0	2
72	73	Q2GGK1|TRUA_EHRCR tRNA pseudouridine synthase A OS=Ehrlichia chaffeensis (strain ATCC CRL-10679 / Arkansas)	([0.090864, 0.122885, 0.182256, 0.088832, 0.054297, 0.071867, 0.038042, 0.055536, 0.073402, 0.098513, 0.120615, 0.158265, 0.147574, 0.222385, 0.239899, 0.324872, 0.232838, 0.332115, 0.332115, 0.332115, 0.225814, 0.239899, 0.26085, 0.209395, 0.236433, 0.232838, 0.239899, 0.239899, 0.225814, 0.232838, 0.236433, 0.236433, 0.232838, 0.239899, 0.179055, 0.100716, 0.067594, 0.094817, 0.085092, 0.083462…	[]	0	0	2
73	74	Q2GGK3|Q2GGK3_EHRCR DNA gyrase subunit B OS=Ehrlichia chaffeensis (strain ATCC CRL-10679 / Arkansas)	([0.271506, 0.182256, 0.21291, 0.247041, 0.17593, 0.222385, 0.216401, 0.182256, 0.21291, 0.232838, 0.26085, 0.335645, 0.318242, 0.264545, 0.271506, 0.182256, 0.203355, 0.21291, 0.21291, 0.30533, 0.31487, 0.370445, 0.447574, 0.450668, 0.366687, 0.447574, 0.436924, 0.422041, 0.422041, 0.328603, 0.356642, 0.291804, 0.179055, 0.191378, 0.236433, 0.321458, 0.321458, 0.335645, 0.342579, 0.308712, 0.212…	[80, 81, 349, 443, 444, 445, 446]	0	0	2
74	75	Q2GGL8|SYE2_EHRCR Glutamate--tRNA ligase 2 OS=Ehrlichia chaffeensis (strain ATCC CRL-10679 / Arkansas)	([0.17593, 0.209395, 0.291804, 0.324872, 0.349426, 0.380708, 0.298791, 0.328603, 0.26085, 0.281712, 0.298791, 0.311707, 0.321458, 0.324872, 0.284882, 0.264545, 0.243554, 0.25031, 0.15008, 0.173081, 0.132295, 0.096677, 0.098513, 0.085092, 0.088832, 0.096677, 0.092881, 0.147574, 0.078022, 0.079919, 0.048328, 0.050641, 0.035586, 0.036378, 0.036378, 0.044297, 0.074921, 0.142424, 0.132295, 0.225814, 0…	[]	0	0	2
75	76	Q2GGM0|Q2GGM0_EHRCR Formamidopyrimidine-DNA glycosylase OS=Ehrlichia chaffeensis (strain ATCC CRL-10679 / Arkansas)	([0.045352, 0.073402, 0.069024, 0.037156, 0.050641, 0.067594, 0.090864, 0.051831, 0.032017, 0.040537, 0.05306, 0.074921, 0.032677, 0.016826, 0.032017, 0.014783, 0.015078, 0.014783, 0.014783, 0.027463, 0.024826, 0.043307, 0.021816, 0.028107, 0.030611, 0.036378, 0.022306, 0.022667, 0.045352, 0.094817, 0.050641, 0.030611, 0.030611, 0.031287, 0.045352, 0.025316, 0.055536, 0.048328, 0.081712, 0.045352…	[]	0	0	2
76	77	Q2GGM8|ARGB_EHRCR Acetylglutamate kinase OS=Ehrlichia chaffeensis (strain ATCC CRL-10679 / Arkansas)	([0.324872, 0.359901, 0.41194, 0.444081, 0.366687, 0.301917, 0.324872, 0.36309, 0.284882, 0.321458, 0.349426, 0.281712, 0.278302, 0.36309, 0.366687, 0.318242, 0.398279, 0.394753, 0.284882, 0.284882, 0.236433, 0.191378, 0.194234, 0.125101, 0.071867, 0.106997, 0.167087, 0.167087, 0.094817, 0.185198, 0.109221, 0.058088, 0.120615, 0.127496, 0.067594, 0.06184, 0.073402, 0.076542, 0.134866, 0.137348, 0…	[]	0	0	2
77	78	Q2GGN4|MIAA_EHRCR tRNA dimethylallyltransferase OS=Ehrlichia chaffeensis (strain ATCC CRL-10679 / Arkansas)	([0.144935, 0.134866, 0.170161, 0.200174, 0.229226, 0.26085, 0.281712, 0.206376, 0.232838, 0.216401, 0.236433, 0.191378, 0.15284, 0.15008, 0.236433, 0.328603, 0.418646, 0.505461, 0.418646, 0.342579, 0.25031, 0.26085, 0.236433, 0.25031, 0.25406, 0.25406, 0.26085, 0.185198, 0.191378, 0.196879, 0.25406, 0.17593, 0.284882, 0.232838, 0.15008, 0.142424, 0.142424, 0.142424, 0.164327, 0.25031, 0.239899, …	[17]	0	0	2
80	81	Q2GGR4|DXR_EHRCR 1-deoxy-D-xylulose 5-phosphate reductoisomerase OS=Ehrlichia chaffeensis (strain ATCC CRL-10679 / Arkansas)	([0.051831, 0.045352, 0.020876, 0.028107, 0.042364, 0.034884, 0.020165, 0.013265, 0.018787, 0.012491, 0.009401, 0.007422, 0.006421, 0.006533, 0.006194, 0.006482, 0.009483, 0.010221, 0.01078, 0.008002, 0.00777, 0.006142, 0.00515, 0.005683, 0.004976, 0.004899, 0.005872, 0.008804, 0.009728, 0.009401, 0.009977, 0.010372, 0.015694, 0.010672, 0.010221, 0.013437, 0.012491, 0.008276, 0.008156, 0.008409, …	[]	0	0	2
81	82	Q2GGR5|Q2GGR5_EHRCR NADH-quinone oxidoreductase subunit N OS=Ehrlichia chaffeensis (strain ATCC CRL-10679 / Arkansas)	([0.000687, 0.00146, 0.000983, 0.000537, 0.000391, 0.000326, 0.00055, 0.000859, 0.001249, 0.000923, 0.000743, 0.000464, 0.000412, 0.000412, 0.00018, 0.000146, 0.000189, 0.000189, 0.000163, 0.000386, 0.00076, 0.000687, 0.000339, 0.000339, 0.000747, 0.000859, 0.000674, 0.000674, 0.000339, 0.000206, 0.000412, 0.000412, 0.000477, 0.00055, 0.001112, 0.001142, 0.001142, 0.001159, 0.001202, 0.001249, 0.…	[]	0	0	2
82	83	Q2GGR8|Q2GGR8_EHRCR NADH-quinone oxidoreductase subunit K OS=Ehrlichia chaffeensis (strain ATCC CRL-10679 / Arkansas)	([0.006482, 0.009401, 0.013265, 0.007555, 0.005623, 0.004388, 0.003478, 0.004247, 0.004358, 0.00359, 0.003053, 0.002435, 0.002503, 0.002512, 0.003671, 0.002581, 0.002396, 0.002705, 0.001872, 0.001778, 0.001159, 0.001808, 0.001778, 0.001778, 0.00292, 0.002881, 0.00283, 0.004315, 0.003079, 0.00246, 0.00246, 0.003478, 0.003607, 0.003757, 0.003804, 0.003276, 0.003053, 0.002117, 0.001748, 0.001743, 0.…	[]	0	0	2
83	84	Q2GGS6|ENO_EHRCR Enolase OS=Ehrlichia chaffeensis (strain ATCC CRL-10679 / Arkansas)	([0.020165, 0.033407, 0.056825, 0.037156, 0.025762, 0.03976, 0.05306, 0.071867, 0.088832, 0.066181, 0.098513, 0.125101, 0.129801, 0.137348, 0.15008, 0.164327, 0.243554, 0.161087, 0.10481, 0.161087, 0.243554, 0.288399, 0.191378, 0.179055, 0.216401, 0.295083, 0.247041, 0.185198, 0.122885, 0.15008, 0.216401, 0.182256, 0.144935, 0.222385, 0.142424, 0.194234, 0.17593, 0.094817, 0.17593, 0.219301, 0.15…	[]	0	0	2
85	86	Q2GGT2|Q2GGT2_EHRCR Isoleucine--tRNA ligase OS=Ehrlichia chaffeensis (strain ATCC CRL-10679 / Arkansas)	([0.004483, 0.006567, 0.005932, 0.006245, 0.008276, 0.011518, 0.014783, 0.011342, 0.014315, 0.020522, 0.016826, 0.022667, 0.032677, 0.059222, 0.100716, 0.109221, 0.096677, 0.173081, 0.26085, 0.185198, 0.275179, 0.370445, 0.374039, 0.390993, 0.352862, 0.342579, 0.216401, 0.137348, 0.21291, 0.232838, 0.225814, 0.311707, 0.311707, 0.200174, 0.182256, 0.155435, 0.147574, 0.191378, 0.173081, 0.18812, …	[557, 558, 561]	0	0	2
86	87	Q2GGT6|RLME_EHRCR Ribosomal RNA large subunit methyltransferase E OS=Ehrlichia chaffeensis (strain ATCC CRL-10679 / Arkansas)	([0.173081, 0.239899, 0.288399, 0.366687, 0.26085, 0.200174, 0.222385, 0.155435, 0.15284, 0.179055, 0.203355, 0.26085, 0.264545, 0.17593, 0.179055, 0.170161, 0.271506, 0.324872, 0.324872, 0.209395, 0.200174, 0.206376, 0.127496, 0.129801, 0.086953, 0.155435, 0.21291, 0.219301, 0.200174, 0.225814, 0.147574, 0.078022, 0.071867, 0.071867, 0.125101, 0.129801, 0.076542, 0.047319, 0.032677, 0.034068, 0.…	[62]	0	0	2
87	88	Q2GGU1|Q2GGU1_EHRCR Thiamine-monophosphate kinase OS=Ehrlichia chaffeensis (strain ATCC CRL-10679 / Arkansas)	([0.022306, 0.014075, 0.020165, 0.013821, 0.020876, 0.030611, 0.044297, 0.056825, 0.03976, 0.029376, 0.036378, 0.051831, 0.050641, 0.036378, 0.06184, 0.054297, 0.054297, 0.100716, 0.059222, 0.056825, 0.106997, 0.179055, 0.26085, 0.182256, 0.18812, 0.129801, 0.125101, 0.116183, 0.125101, 0.125101, 0.125101, 0.078022, 0.083462, 0.076542, 0.06312, 0.078022, 0.03976, 0.040537, 0.037156, 0.071867, 0.0…	[]	0	0	2
88	89	Q2GGW3|GPMI_EHRCR 2,3-bisphosphoglycerate-independent phosphoglycerate mutase OS=Ehrlichia chaffeensis (strain ATCC CRL-10679 / Arkansas)	([0.013016, 0.022306, 0.030611, 0.0198, 0.026338, 0.03976, 0.051831, 0.076542, 0.100716, 0.120615, 0.144935, 0.102787, 0.10481, 0.083462, 0.047319, 0.03976, 0.06312, 0.102787, 0.100716, 0.179055, 0.288399, 0.275179, 0.170161, 0.185198, 0.284882, 0.295083, 0.196879, 0.129801, 0.125101, 0.071867, 0.088832, 0.085092, 0.15008, 0.15008, 0.109221, 0.10481, 0.127496, 0.122885, 0.120615, 0.116183, 0.1206…	[]	0	0	2
89	90	Q2GGW5|Q2GGW5_EHRCR Carbamoyl-phosphate synthase small chain OS=Ehrlichia chaffeensis (strain ATCC CRL-10679 / Arkansas)	([0.058088, 0.033407, 0.026892, 0.018415, 0.024826, 0.036378, 0.049374, 0.06184, 0.076542, 0.047319, 0.030611, 0.03976, 0.03976, 0.035586, 0.037156, 0.037156, 0.037156, 0.066181, 0.0704, 0.064632, 0.066181, 0.073402, 0.122885, 0.18812, 0.209395, 0.15008, 0.076542, 0.078022, 0.081712, 0.081712, 0.118441, 0.203355, 0.203355, 0.134866, 0.15008, 0.216401, 0.216401, 0.15008, 0.155435, 0.232838, 0.2680…	[312, 345]	0	0	2
90	91	Q2GGW6|Q2GGW6_EHRCR 4-hydroxy-3-methylbut-2-enyl diphosphate reductase OS=Ehrlichia chaffeensis (strain ATCC CRL-10679 / Arkansas)	([0.284882, 0.164327, 0.092881, 0.090864, 0.129801, 0.18812, 0.222385, 0.243554, 0.15284, 0.109221, 0.106997, 0.129801, 0.083462, 0.078022, 0.076542, 0.111485, 0.06184, 0.069024, 0.034068, 0.034884, 0.031287, 0.027463, 0.03976, 0.044297, 0.056825, 0.030611, 0.027463, 0.026892, 0.029376, 0.066181, 0.116183, 0.139895, 0.096677, 0.088832, 0.058088, 0.032017, 0.042364, 0.085092, 0.043307, 0.051831, 0…	[237]	0	0	2
91	92	Q2GGW7|Q2GGW7_EHRCR Deoxyuridine 5'-triphosphate nucleotidohydrolase OS=Ehrlichia chaffeensis (strain ATCC CRL-10679 / Arkansas)	([0.17593, 0.21291, 0.155435, 0.092881, 0.116183, 0.074921, 0.102787, 0.122885, 0.155435, 0.191378, 0.139895, 0.194234, 0.111485, 0.127496, 0.127496, 0.127496, 0.203355, 0.18812, 0.191378, 0.236433, 0.239899, 0.328603, 0.328603, 0.349426, 0.454136, 0.366687, 0.36309, 0.356642, 0.321458, 0.247041, 0.17593, 0.26085, 0.25031, 0.271506, 0.167087, 0.106997, 0.18812, 0.21291, 0.203355, 0.134866, 0.1298…	[148]	0	0	2
92	93	Q2GGX7|LIPA_EHRCR Lipoyl synthase OS=Ehrlichia chaffeensis (strain ATCC CRL-10679 / Arkansas)	([0.311707, 0.295083, 0.374039, 0.401658, 0.418646, 0.447574, 0.468512, 0.366687, 0.284882, 0.31487, 0.281712, 0.31487, 0.31487, 0.247041, 0.219301, 0.194234, 0.132295, 0.132295, 0.185198, 0.129801, 0.179055, 0.185198, 0.161087, 0.071867, 0.078022, 0.085092, 0.0704, 0.059222, 0.055536, 0.11371, 0.11371, 0.098513, 0.098513, 0.102787, 0.081712, 0.056825, 0.06184, 0.092881, 0.15008, 0.15008, 0.19137…	[]	0	0	2
93	94	Q2GGY2|Q2GGY2_EHRCR Diaminopimelate decarboxylase OS=Ehrlichia chaffeensis (strain ATCC CRL-10679 / Arkansas)	([0.005249, 0.007259, 0.010672, 0.016826, 0.011903, 0.009483, 0.01204, 0.009483, 0.013265, 0.018106, 0.015694, 0.020876, 0.023963, 0.026892, 0.051831, 0.036378, 0.026338, 0.023087, 0.050641, 0.066181, 0.059222, 0.106997, 0.125101, 0.073402, 0.040537, 0.044297, 0.045352, 0.045352, 0.047319, 0.045352, 0.032677, 0.028107, 0.025762, 0.044297, 0.085092, 0.045352, 0.086953, 0.116183, 0.058088, 0.055536…	[]	0	0	2
94	95	Q2GGY4|Q2GGY4_EHRCR Primosomal protein N' OS=Ehrlichia chaffeensis (strain ATCC CRL-10679 / Arkansas)	([0.004577, 0.006795, 0.009187, 0.013613, 0.008156, 0.006567, 0.005503, 0.006988, 0.005683, 0.007315, 0.009294, 0.012491, 0.024393, 0.023534, 0.010926, 0.013265, 0.014586, 0.024826, 0.023534, 0.021816, 0.012727, 0.014075, 0.009401, 0.010221, 0.006482, 0.009977, 0.013265, 0.023534, 0.023534, 0.026338, 0.015078, 0.013613, 0.009187, 0.006374, 0.00558, 0.008409, 0.007877, 0.010926, 0.011903, 0.009294…	[]	0	0	2
95	96	Q2GGZ1|ERA_EHRCR GTPase Era OS=Ehrlichia chaffeensis (strain ATCC CRL-10679 / Arkansas)	([0.352862, 0.324872, 0.209395, 0.15284, 0.182256, 0.216401, 0.25031, 0.295083, 0.281712, 0.298791, 0.324872, 0.366687, 0.36309, 0.264545, 0.264545, 0.281712, 0.236433, 0.15008, 0.142424, 0.139895, 0.17593, 0.170161, 0.139895, 0.18812, 0.222385, 0.164327, 0.164327, 0.185198, 0.17593, 0.144935, 0.155435, 0.15284, 0.155435, 0.164327, 0.182256, 0.284882, 0.229226, 0.281712, 0.335645, 0.339168, 0.257…	[]	0	0	2
97	98	Q2GH05|PURA_EHRCR Adenylosuccinate synthetase OS=Ehrlichia chaffeensis (strain ATCC CRL-10679 / Arkansas)	([0.009015, 0.012491, 0.020876, 0.035586, 0.048328, 0.066181, 0.083462, 0.10481, 0.079919, 0.06184, 0.085092, 0.06312, 0.056825, 0.050641, 0.096677, 0.15008, 0.179055, 0.257454, 0.229226, 0.25406, 0.185198, 0.271506, 0.17593, 0.167087, 0.15008, 0.15284, 0.161087, 0.17593, 0.147574, 0.206376, 0.281712, 0.271506, 0.268042, 0.291804, 0.203355, 0.209395, 0.206376, 0.239899, 0.164327, 0.127496, 0.1822…	[]	0	0	2
98	99	Q2GH17|FABH_EHRCR Beta-ketoacyl-[acyl-carrier-protein] synthase III OS=Ehrlichia chaffeensis (strain ATCC CRL-10679 / Arkansas)	([0.219301, 0.127496, 0.079919, 0.139895, 0.164327, 0.18812, 0.134866, 0.109221, 0.132295, 0.164327, 0.194234, 0.236433, 0.164327, 0.137348, 0.085092, 0.085092, 0.090864, 0.15284, 0.155435, 0.222385, 0.229226, 0.25031, 0.26085, 0.26085, 0.173081, 0.173081, 0.182256, 0.257454, 0.31487, 0.225814, 0.21291, 0.216401, 0.200174, 0.288399, 0.236433, 0.284882, 0.30533, 0.380708, 0.366687, 0.387226, 0.352…	[]	0	0	2
99	100	Q2GH18|PLSX_EHRCR Phosphate acyltransferase OS=Ehrlichia chaffeensis (strain ATCC CRL-10679 / Arkansas)	([0.021381, 0.033407, 0.050641, 0.081712, 0.038858, 0.040537, 0.071867, 0.10481, 0.102787, 0.079919, 0.06312, 0.079919, 0.081712, 0.079919, 0.144935, 0.074921, 0.106997, 0.074921, 0.118441, 0.116183, 0.083462, 0.060549, 0.066181, 0.071867, 0.0704, 0.147574, 0.122885, 0.098513, 0.042364, 0.056825, 0.049374, 0.043307, 0.044297, 0.048328, 0.086953, 0.078022, 0.164327, 0.137348, 0.137348, 0.158265, 0…	[]	0	0	2
101	102	Q2GH22|DAPB_EHRCR 4-hydroxy-tetrahydrodipicolinate reductase OS=Ehrlichia chaffeensis (strain ATCC CRL-10679 / Arkansas)	([0.064632, 0.040537, 0.060549, 0.078022, 0.109221, 0.134866, 0.167087, 0.196879, 0.147574, 0.118441, 0.139895, 0.173081, 0.106997, 0.102787, 0.122885, 0.118441, 0.206376, 0.132295, 0.170161, 0.229226, 0.170161, 0.25406, 0.328603, 0.328603, 0.25031, 0.182256, 0.185198, 0.182256, 0.17593, 0.26085, 0.352862, 0.359901, 0.271506, 0.352862, 0.359901, 0.30533, 0.222385, 0.194234, 0.301917, 0.264545, 0.…	[96, 97]	0	0	2
102	103	Q2GH24|Q2GH24_EHRCR 4-hydroxybenzoate octaprenyltransferase OS=Ehrlichia chaffeensis (strain ATCC CRL-10679 / Arkansas)	([0.006245, 0.008895, 0.013016, 0.008723, 0.01078, 0.00777, 0.006142, 0.004921, 0.006194, 0.005086, 0.005992, 0.006619, 0.006795, 0.007031, 0.006894, 0.004689, 0.003341, 0.003341, 0.003341, 0.002349, 0.001408, 0.002435, 0.002349, 0.00152, 0.001808, 0.001786, 0.001743, 0.00225, 0.002211, 0.001541, 0.002276, 0.00231, 0.002276, 0.002276, 0.001417, 0.002194, 0.002606, 0.002727, 0.003821, 0.003864, 0.…	[]	0	0	2
103	104	Q2GH31|Q2GH31_EHRCR Phenylalanine--tRNA ligase beta subunit OS=Ehrlichia chaffeensis (strain ATCC CRL-10679 / Arkansas)	([0.009096, 0.006988, 0.009977, 0.015078, 0.023087, 0.018106, 0.023963, 0.017138, 0.023534, 0.017138, 0.013265, 0.011106, 0.011669, 0.021816, 0.013016, 0.021381, 0.022667, 0.021381, 0.036378, 0.025316, 0.027463, 0.030611, 0.06184, 0.06184, 0.037156, 0.036378, 0.034068, 0.021381, 0.041405, 0.03976, 0.041405, 0.074921, 0.120615, 0.054297, 0.035586, 0.041405, 0.033407, 0.034884, 0.042364, 0.024393, …	[]	0	0	2
105	106	Q2GH36|Q2GH36_EHRCR Adenylate kinase OS=Ehrlichia chaffeensis (strain ATCC CRL-10679 / Arkansas)	([0.073402, 0.147574, 0.236433, 0.268042, 0.295083, 0.321458, 0.339168, 0.359901, 0.384043, 0.41194, 0.36309, 0.390993, 0.291804, 0.196879, 0.200174, 0.278302, 0.182256, 0.139895, 0.206376, 0.288399, 0.301917, 0.301917, 0.200174, 0.106997, 0.106997, 0.111485, 0.109221, 0.118441, 0.0704, 0.038858, 0.036378, 0.055536, 0.059222, 0.081712, 0.132295, 0.078022, 0.085092, 0.142424, 0.219301, 0.229226, 0…	[]	0	0	2
106	107	Q2GH68|Q2GH68_EHRCR Ferrochelatase OS=Ehrlichia chaffeensis (strain ATCC CRL-10679 / Arkansas)	([0.161087, 0.100716, 0.066181, 0.038858, 0.019401, 0.030611, 0.020876, 0.027463, 0.035586, 0.054297, 0.071867, 0.090864, 0.045352, 0.026338, 0.026338, 0.030003, 0.054297, 0.066181, 0.029376, 0.017138, 0.013613, 0.017797, 0.016257, 0.013016, 0.012727, 0.025316, 0.023534, 0.046336, 0.025762, 0.016021, 0.015344, 0.00962, 0.00962, 0.016021, 0.028107, 0.016257, 0.025762, 0.013016, 0.008156, 0.009096,…	[]	0	0	2
107	108	Q2GH85|Q2GH85_EHRCR Carbamoyl-phosphate synthase large chain OS=Ehrlichia chaffeensis (strain ATCC CRL-10679 / Arkansas)	([0.298791, 0.216401, 0.129801, 0.158265, 0.147574, 0.173081, 0.232838, 0.164327, 0.127496, 0.088832, 0.10481, 0.134866, 0.092881, 0.060549, 0.067594, 0.034884, 0.034068, 0.034884, 0.030003, 0.029376, 0.05306, 0.096677, 0.116183, 0.122885, 0.122885, 0.102787, 0.06184, 0.049374, 0.092881, 0.15284, 0.225814, 0.155435, 0.15284, 0.118441, 0.11371, 0.060549, 0.064632, 0.06184, 0.10481, 0.111485, 0.132…	[1075]	0	0	2
109	110	Q2GH92|LIPB_EHRCR Octanoyltransferase OS=Ehrlichia chaffeensis (strain ATCC CRL-10679 / Arkansas)	([0.017138, 0.025762, 0.016528, 0.024826, 0.016528, 0.024826, 0.017797, 0.024393, 0.036378, 0.037156, 0.026338, 0.023534, 0.013016, 0.015694, 0.015078, 0.024826, 0.043307, 0.022306, 0.050641, 0.056825, 0.056825, 0.028107, 0.031287, 0.055536, 0.034068, 0.064632, 0.058088, 0.11371, 0.06312, 0.036378, 0.023534, 0.024826, 0.022667, 0.050641, 0.069024, 0.078022, 0.086953, 0.049374, 0.049374, 0.046336,…	[]	0	0	2
110	111	Q2GH93|Q2GH93_EHRCR Phosphoribosylglycinamide formyltransferase OS=Ehrlichia chaffeensis (strain ATCC CRL-10679 / Arkansas)	([0.018787, 0.028695, 0.046336, 0.066181, 0.086953, 0.120615, 0.11371, 0.147574, 0.142424, 0.096677, 0.066181, 0.088832, 0.069024, 0.032677, 0.049374, 0.05306, 0.106997, 0.116183, 0.102787, 0.200174, 0.257454, 0.278302, 0.203355, 0.194234, 0.120615, 0.079919, 0.03976, 0.049374, 0.049374, 0.067594, 0.139895, 0.219301, 0.17593, 0.219301, 0.301917, 0.243554, 0.15008, 0.081712, 0.059222, 0.125101, 0.…	[]	0	0	2
111	112	Q2GH94|Q2GH94_EHRCR Probable cytosol aminopeptidase OS=Ehrlichia chaffeensis (strain ATCC CRL-10679 / Arkansas)	([0.026338, 0.040537, 0.027463, 0.03976, 0.024393, 0.014783, 0.011106, 0.014075, 0.0198, 0.026892, 0.028107, 0.021381, 0.024393, 0.015078, 0.025762, 0.015694, 0.015694, 0.017797, 0.017797, 0.030003, 0.042364, 0.034884, 0.020165, 0.036378, 0.040537, 0.038858, 0.079919, 0.109221, 0.064632, 0.046336, 0.050641, 0.064632, 0.111485, 0.182256, 0.264545, 0.17593, 0.219301, 0.328603, 0.232838, 0.167087, 0…	[325, 326]	0	0	2
112	113	Q2GH98|CH60_EHRCR Chaperonin GroEL OS=Ehrlichia chaffeensis (strain ATCC CRL-10679 / Arkansas)	([0.209395, 0.278302, 0.301917, 0.328603, 0.243554, 0.281712, 0.332115, 0.284882, 0.243554, 0.275179, 0.21291, 0.167087, 0.209395, 0.21291, 0.239899, 0.232838, 0.288399, 0.200174, 0.209395, 0.164327, 0.155435, 0.25031, 0.229226, 0.232838, 0.161087, 0.239899, 0.17593, 0.134866, 0.118441, 0.158265, 0.147574, 0.216401, 0.21291, 0.194234, 0.155435, 0.21291, 0.291804, 0.232838, 0.321458, 0.311707, 0.3…	[336, 393, 394, 395, 396, 401, 538]	0	0	2
113	114	Q2GHB1|BIOB_EHRCR Biotin synthase OS=Ehrlichia chaffeensis (strain ATCC CRL-10679 / Arkansas)	([0.182256, 0.239899, 0.158265, 0.196879, 0.25031, 0.182256, 0.129801, 0.167087, 0.122885, 0.079919, 0.102787, 0.118441, 0.132295, 0.071867, 0.15284, 0.15284, 0.096677, 0.098513, 0.059222, 0.055536, 0.049374, 0.088832, 0.049374, 0.081712, 0.079919, 0.073402, 0.120615, 0.106997, 0.05306, 0.090864, 0.164327, 0.164327, 0.17593, 0.096677, 0.17593, 0.109221, 0.088832, 0.120615, 0.118441, 0.118441, 0.1…	[324]	0	0	2
114	115	Q2GHB2|Q2GHB2_EHRCR Phosphoribosylformylglycinamidine synthase subunit PurL OS=Ehrlichia chaffeensis (strain ATCC CRL-10679 / Arkansas)	([0.033407, 0.021381, 0.044297, 0.059222, 0.078022, 0.05306, 0.067594, 0.083462, 0.11371, 0.139895, 0.116183, 0.142424, 0.158265, 0.158265, 0.15008, 0.15284, 0.164327, 0.167087, 0.200174, 0.194234, 0.21291, 0.196879, 0.275179, 0.243554, 0.219301, 0.15284, 0.15008, 0.15008, 0.147574, 0.085092, 0.081712, 0.116183, 0.071867, 0.06312, 0.102787, 0.111485, 0.173081, 0.100716, 0.139895, 0.139895, 0.1449…	[440, 441, 469]	0	0	2
115	116	Q2GHC3|GPDA_EHRCR Glycerol-3-phosphate dehydrogenase [NAD(P)+] OS=Ehrlichia chaffeensis (strain ATCC CRL-10679 / Arkansas)	([0.085092, 0.116183, 0.15284, 0.144935, 0.090864, 0.090864, 0.050641, 0.051831, 0.035586, 0.044297, 0.055536, 0.071867, 0.069024, 0.069024, 0.066181, 0.074921, 0.132295, 0.079919, 0.055536, 0.055536, 0.060549, 0.120615, 0.122885, 0.125101, 0.158265, 0.206376, 0.247041, 0.349426, 0.295083, 0.346032, 0.264545, 0.281712, 0.278302, 0.281712, 0.288399, 0.203355, 0.271506, 0.17593, 0.17593, 0.291804, …	[]	0	0	2
116	117	Q2GHC9|SYDND_EHRCR Aspartate--tRNA(Asp/Asn) ligase OS=Ehrlichia chaffeensis (strain ATCC CRL-10679 / Arkansas)	([0.11371, 0.058088, 0.083462, 0.111485, 0.155435, 0.191378, 0.125101, 0.164327, 0.196879, 0.236433, 0.191378, 0.232838, 0.139895, 0.219301, 0.30533, 0.200174, 0.125101, 0.074921, 0.132295, 0.17593, 0.170161, 0.173081, 0.264545, 0.264545, 0.264545, 0.164327, 0.100716, 0.090864, 0.054297, 0.054297, 0.027463, 0.043307, 0.044297, 0.079919, 0.048328, 0.048328, 0.054297, 0.096677, 0.155435, 0.092881, …	[]	0	0	2
117	118	Q2GHD3|Q2GHD3_EHRCR Pyruvate, phosphate dikinase OS=Ehrlichia chaffeensis (strain ATCC CRL-10679 / Arkansas)	([0.017797, 0.029376, 0.043307, 0.025316, 0.040537, 0.05306, 0.069024, 0.048328, 0.064632, 0.047319, 0.058088, 0.074921, 0.043307, 0.023087, 0.023087, 0.035586, 0.060549, 0.100716, 0.134866, 0.243554, 0.170161, 0.142424, 0.155435, 0.122885, 0.125101, 0.125101, 0.074921, 0.074921, 0.081712, 0.085092, 0.092881, 0.11371, 0.134866, 0.203355, 0.170161, 0.179055, 0.129801, 0.127496, 0.134866, 0.134866,…	[257, 258, 259, 260, 425, 428]	0	0	2
118	119	Q2GHD8|FOLD_EHRCR Bifunctional protein FolD OS=Ehrlichia chaffeensis (strain ATCC CRL-10679 / Arkansas)	([0.170161, 0.167087, 0.232838, 0.284882, 0.18812, 0.225814, 0.26085, 0.295083, 0.229226, 0.225814, 0.191378, 0.155435, 0.085092, 0.083462, 0.081712, 0.086953, 0.142424, 0.092881, 0.100716, 0.102787, 0.155435, 0.179055, 0.209395, 0.225814, 0.155435, 0.167087, 0.10481, 0.071867, 0.041405, 0.042364, 0.034068, 0.050641, 0.081712, 0.142424, 0.155435, 0.129801, 0.196879, 0.200174, 0.18812, 0.118441, 0…	[80]	0	0	2
119	120	Q2GHE3|RUVB_EHRCR Holliday junction branch migration complex subunit RuvB OS=Ehrlichia chaffeensis (strain ATCC CRL-10679 / Arkansas)	([0.15008, 0.222385, 0.278302, 0.328603, 0.374039, 0.414856, 0.346032, 0.366687, 0.346032, 0.370445, 0.422041, 0.476583, 0.384043, 0.281712, 0.384043, 0.476583, 0.352862, 0.26085, 0.25406, 0.247041, 0.311707, 0.398279, 0.308712, 0.225814, 0.225814, 0.225814, 0.134866, 0.191378, 0.116183, 0.074921, 0.040537, 0.034884, 0.025762, 0.035586, 0.035586, 0.034068, 0.032017, 0.06312, 0.127496, 0.15284, 0.…	[206, 279, 280, 281, 282, 283, 284, 316]	0	0	2
123	124	Q2GHF1|GLYA_EHRCR Serine hydroxymethyltransferase OS=Ehrlichia chaffeensis (strain ATCC CRL-10679 / Arkansas)	([0.051831, 0.094817, 0.06184, 0.098513, 0.092881, 0.134866, 0.102787, 0.058088, 0.079919, 0.046336, 0.032677, 0.040537, 0.060549, 0.071867, 0.069024, 0.118441, 0.185198, 0.17593, 0.170161, 0.155435, 0.225814, 0.147574, 0.139895, 0.132295, 0.074921, 0.076542, 0.066181, 0.11371, 0.209395, 0.116183, 0.15008, 0.225814, 0.225814, 0.200174, 0.129801, 0.132295, 0.132295, 0.106997, 0.106997, 0.098513, 0…	[]	0	0	2
124	125	Q2GHG1|DNLJ_EHRCR DNA ligase OS=Ehrlichia chaffeensis (strain ATCC CRL-10679 / Arkansas)	([0.342579, 0.390993, 0.41194, 0.332115, 0.384043, 0.401658, 0.436924, 0.366687, 0.398279, 0.422041, 0.447574, 0.483068, 0.483068, 0.40511, 0.321458, 0.236433, 0.185198, 0.216401, 0.229226, 0.31487, 0.335645, 0.414856, 0.328603, 0.328603, 0.40511, 0.36309, 0.377384, 0.291804, 0.374039, 0.374039, 0.295083, 0.209395, 0.203355, 0.25406, 0.321458, 0.408655, 0.408655, 0.394753, 0.311707, 0.31487, 0.27…	[59, 60, 61, 62, 65, 66, 68, 69, 70, 71]	0	0	2
125	126	Q2GHG6|Q2GHG6_EHRCR dCTP deaminase OS=Ehrlichia chaffeensis (strain ATCC CRL-10679 / Arkansas)	([0.127496, 0.161087, 0.147574, 0.092881, 0.116183, 0.161087, 0.185198, 0.161087, 0.11371, 0.139895, 0.179055, 0.122885, 0.074921, 0.120615, 0.092881, 0.078022, 0.074921, 0.074921, 0.129801, 0.196879, 0.132295, 0.074921, 0.074921, 0.051831, 0.086953, 0.051831, 0.045352, 0.045352, 0.034068, 0.060549, 0.031287, 0.030003, 0.050641, 0.088832, 0.048328, 0.094817, 0.10481, 0.098513, 0.048328, 0.047319,…	[]	0	0	2
126	127	Q2GHG8|CTAA_EHRCR Heme A synthase OS=Ehrlichia chaffeensis (strain ATCC CRL-10679 / Arkansas)	([0.073402, 0.03976, 0.055536, 0.033407, 0.046336, 0.024826, 0.014783, 0.010131, 0.008804, 0.007091, 0.006619, 0.006194, 0.004483, 0.006039, 0.004921, 0.003701, 0.002555, 0.002138, 0.001572, 0.000983, 0.000958, 0.001344, 0.001709, 0.001232, 0.001649, 0.001649, 0.001597, 0.002435, 0.003298, 0.00407, 0.00558, 0.004775, 0.005872, 0.005734, 0.005932, 0.008804, 0.008624, 0.014315, 0.021381, 0.020876, …	[]	0	0	2
127	128	Q2GHJ6|PYRH_EHRCR Uridylate kinase OS=Ehrlichia chaffeensis (strain ATCC CRL-10679 / Arkansas)	([0.225814, 0.264545, 0.311707, 0.236433, 0.158265, 0.102787, 0.127496, 0.096677, 0.116183, 0.132295, 0.170161, 0.173081, 0.111485, 0.079919, 0.096677, 0.098513, 0.122885, 0.116183, 0.055536, 0.083462, 0.048328, 0.094817, 0.054297, 0.055536, 0.056825, 0.054297, 0.098513, 0.098513, 0.088832, 0.088832, 0.098513, 0.092881, 0.067594, 0.116183, 0.15284, 0.10481, 0.109221, 0.106997, 0.054297, 0.109221,…	[]	0	0	2
128	129	Q2GHJ9|RNH_EHRCR Ribonuclease H OS=Ehrlichia chaffeensis (strain ATCC CRL-10679 / Arkansas)	([0.058088, 0.086953, 0.125101, 0.155435, 0.15284, 0.116183, 0.139895, 0.161087, 0.196879, 0.25406, 0.271506, 0.342579, 0.342579, 0.335645, 0.232838, 0.281712, 0.239899, 0.191378, 0.170161, 0.147574, 0.127496, 0.206376, 0.209395, 0.21291, 0.229226, 0.257454, 0.324872, 0.236433, 0.182256, 0.170161, 0.155435, 0.161087, 0.137348, 0.144935, 0.15008, 0.229226, 0.271506, 0.311707, 0.366687, 0.398279, 0…	[41, 42]	0	0	2
129	130	Q2GHN7|Q2GHN7_EHRCR NAD kinase OS=Ehrlichia chaffeensis (strain ATCC CRL-10679 / Arkansas)	([0.009865, 0.015344, 0.024826, 0.024826, 0.014315, 0.021381, 0.028107, 0.038858, 0.037156, 0.036378, 0.024826, 0.028107, 0.016528, 0.019401, 0.032017, 0.035586, 0.019401, 0.034068, 0.020522, 0.0198, 0.032677, 0.037156, 0.034884, 0.032017, 0.045352, 0.109221, 0.106997, 0.060549, 0.045352, 0.032017, 0.044297, 0.046336, 0.034068, 0.034068, 0.019401, 0.01204, 0.011106, 0.016826, 0.018415, 0.030003, …	[256]	0	0	2
130	131	Q2GHN8|Q2GHN8_EHRCR Inosine-5'-monophosphate dehydrogenase OS=Ehrlichia chaffeensis (strain ATCC CRL-10679 / Arkansas)	([0.016826, 0.010926, 0.008409, 0.013613, 0.019109, 0.032017, 0.043307, 0.066181, 0.050641, 0.034068, 0.051831, 0.067594, 0.067594, 0.122885, 0.132295, 0.144935, 0.167087, 0.281712, 0.182256, 0.098513, 0.173081, 0.271506, 0.387226, 0.384043, 0.384043, 0.291804, 0.268042, 0.17593, 0.185198, 0.167087, 0.164327, 0.142424, 0.118441, 0.083462, 0.06184, 0.06312, 0.102787, 0.069024, 0.069024, 0.129801, …	[412, 484]	0	0	2
131	132	Q2GHQ1|SYE1_EHRCR Glutamate--tRNA ligase 1 OS=Ehrlichia chaffeensis (strain ATCC CRL-10679 / Arkansas)	([0.295083, 0.185198, 0.11371, 0.134866, 0.102787, 0.129801, 0.173081, 0.134866, 0.15284, 0.182256, 0.179055, 0.144935, 0.161087, 0.10481, 0.05306, 0.066181, 0.046336, 0.032677, 0.032677, 0.026892, 0.028107, 0.030611, 0.051831, 0.085092, 0.045352, 0.041405, 0.025316, 0.022667, 0.017797, 0.019109, 0.019109, 0.023087, 0.038858, 0.060549, 0.102787, 0.191378, 0.264545, 0.342579, 0.377384, 0.394753, 0…	[]	0	0	2
132	133	Q2GHR3|SYFA_EHRCR Phenylalanine--tRNA ligase alpha subunit OS=Ehrlichia chaffeensis (strain ATCC CRL-10679 / Arkansas)	([0.090864, 0.142424, 0.137348, 0.17593, 0.225814, 0.26085, 0.185198, 0.134866, 0.155435, 0.179055, 0.203355, 0.225814, 0.222385, 0.222385, 0.239899, 0.15284, 0.243554, 0.318242, 0.216401, 0.30533, 0.21291, 0.170161, 0.100716, 0.064632, 0.06312, 0.059222, 0.056825, 0.096677, 0.155435, 0.096677, 0.100716, 0.085092, 0.054297, 0.054297, 0.049374, 0.044297, 0.044297, 0.033407, 0.035586, 0.035586, 0.0…	[]	0	0	2
133	134	Q2GHT9|Q2GHT9_EHRCR Riboflavin biosynthesis protein RibD OS=Ehrlichia chaffeensis (strain ATCC CRL-10679 / Arkansas)	([0.035586, 0.038042, 0.025316, 0.042364, 0.026892, 0.028695, 0.042364, 0.06184, 0.074921, 0.054297, 0.066181, 0.094817, 0.11371, 0.054297, 0.118441, 0.118441, 0.134866, 0.106997, 0.134866, 0.161087, 0.094817, 0.090864, 0.074921, 0.083462, 0.081712, 0.142424, 0.164327, 0.125101, 0.079919, 0.055536, 0.088832, 0.096677, 0.085092, 0.071867, 0.139895, 0.127496, 0.081712, 0.066181, 0.078022, 0.122885,…	[]	0	0	2
134	135	Q2GHV0|ISPF_EHRCR 2-C-methyl-D-erythritol 2,4-cyclodiphosphate synthase OS=Ehrlichia chaffeensis (strain ATCC CRL-10679 / Arkansas)	([0.483068, 0.394753, 0.41194, 0.31487, 0.335645, 0.243554, 0.278302, 0.232838, 0.26085, 0.278302, 0.203355, 0.25031, 0.25031, 0.232838, 0.144935, 0.073402, 0.073402, 0.078022, 0.054297, 0.092881, 0.158265, 0.092881, 0.083462, 0.085092, 0.085092, 0.044297, 0.076542, 0.043307, 0.06312, 0.038042, 0.040537, 0.042364, 0.03976, 0.036378, 0.036378, 0.041405, 0.044297, 0.034068, 0.032017, 0.038042, 0.03…	[]	0	0	2
135	136	Q2GHV7|Q2GHV7_EHRCR Protoporphyrinogen IX oxidase OS=Ehrlichia chaffeensis (strain ATCC CRL-10679 / Arkansas)	([0.002529, 0.003431, 0.002581, 0.002117, 0.002727, 0.002336, 0.001872, 0.002555, 0.001967, 0.001936, 0.002138, 0.002662, 0.003212, 0.002155, 0.00231, 0.001408, 0.001541, 0.002529, 0.002396, 0.00146, 0.001318, 0.001434, 0.001434, 0.00155, 0.002396, 0.001743, 0.002211, 0.002155, 0.002014, 0.003079, 0.003864, 0.004414, 0.003109, 0.003804, 0.003727, 0.003727, 0.005503, 0.005318, 0.004208, 0.006374, …	[]	0	0	2
136	137	Q2GHW1|DAPE_EHRCR Succinyl-diaminopimelate desuccinylase OS=Ehrlichia chaffeensis (strain ATCC CRL-10679 / Arkansas)	([0.158265, 0.090864, 0.051831, 0.0704, 0.034068, 0.06184, 0.078022, 0.051831, 0.069024, 0.10481, 0.127496, 0.167087, 0.203355, 0.284882, 0.236433, 0.134866, 0.196879, 0.170161, 0.164327, 0.164327, 0.158265, 0.142424, 0.137348, 0.203355, 0.222385, 0.239899, 0.209395, 0.122885, 0.196879, 0.120615, 0.106997, 0.069024, 0.035586, 0.034884, 0.018415, 0.021816, 0.03976, 0.03976, 0.092881, 0.10481, 0.11…	[]	0	0	2
137	138	Q2GHW6|Q2GHW6_EHRCR Amidophosphoribosyltransferase OS=Ehrlichia chaffeensis (strain ATCC CRL-10679 / Arkansas)	([0.094817, 0.066181, 0.033407, 0.037156, 0.025762, 0.038858, 0.056825, 0.079919, 0.106997, 0.064632, 0.067594, 0.067594, 0.038858, 0.079919, 0.038042, 0.021381, 0.021816, 0.035586, 0.019401, 0.018415, 0.029376, 0.018787, 0.028107, 0.054297, 0.067594, 0.109221, 0.109221, 0.11371, 0.10481, 0.05306, 0.100716, 0.073402, 0.059222, 0.098513, 0.090864, 0.179055, 0.264545, 0.349426, 0.352862, 0.352862, …	[]	0	0	2
138	139	Q2GHW9|Q2GHW9_EHRCR Valine--tRNA ligase OS=Ehrlichia chaffeensis (strain ATCC CRL-10679 / Arkansas)	([0.088832, 0.122885, 0.17593, 0.122885, 0.167087, 0.194234, 0.222385, 0.158265, 0.196879, 0.222385, 0.247041, 0.191378, 0.191378, 0.134866, 0.196879, 0.295083, 0.200174, 0.120615, 0.118441, 0.109221, 0.098513, 0.182256, 0.179055, 0.167087, 0.247041, 0.25031, 0.26085, 0.164327, 0.17593, 0.111485, 0.11371, 0.11371, 0.216401, 0.225814, 0.324872, 0.324872, 0.25031, 0.324872, 0.41194, 0.42561, 0.4475…	[448, 453]	0	0	2
139	140	Q2GHX3|ATPA_EHRCR ATP synthase subunit alpha OS=Ehrlichia chaffeensis (strain ATCC CRL-10679 / Arkansas)	([0.332115, 0.346032, 0.264545, 0.164327, 0.18812, 0.247041, 0.275179, 0.194234, 0.239899, 0.275179, 0.194234, 0.236433, 0.236433, 0.236433, 0.167087, 0.243554, 0.243554, 0.219301, 0.225814, 0.15008, 0.209395, 0.311707, 0.257454, 0.236433, 0.332115, 0.25031, 0.222385, 0.236433, 0.324872, 0.216401, 0.179055, 0.200174, 0.120615, 0.0704, 0.066181, 0.059222, 0.071867, 0.067594, 0.051831, 0.048328, 0.…	[]	0	0	2
140	141	Q2GHY2|GUAA_EHRCR GMP synthase [glutamine-hydrolyzing] OS=Ehrlichia chaffeensis (strain ATCC CRL-10679 / Arkansas)	([0.020876, 0.036378, 0.016021, 0.024393, 0.038042, 0.023534, 0.016528, 0.017138, 0.023087, 0.031287, 0.022306, 0.030611, 0.035586, 0.019109, 0.032677, 0.025316, 0.024826, 0.044297, 0.046336, 0.055536, 0.025762, 0.031287, 0.028695, 0.0704, 0.036378, 0.026892, 0.023534, 0.045352, 0.031287, 0.017447, 0.016528, 0.030611, 0.028695, 0.025316, 0.038042, 0.017447, 0.016257, 0.016528, 0.016528, 0.015078,…	[523]	0	0	2
141	142	Q2GI13|SYY_EHRCR Tyrosine--tRNA ligase OS=Ehrlichia chaffeensis (strain ATCC CRL-10679 / Arkansas)	([0.016826, 0.010672, 0.015344, 0.023534, 0.032677, 0.020522, 0.014586, 0.019109, 0.026338, 0.019109, 0.024393, 0.032677, 0.019109, 0.030611, 0.021816, 0.013613, 0.013613, 0.026338, 0.025762, 0.020522, 0.03976, 0.071867, 0.137348, 0.079919, 0.048328, 0.049374, 0.073402, 0.073402, 0.041405, 0.038042, 0.032677, 0.034068, 0.018787, 0.032677, 0.026892, 0.034068, 0.060549, 0.031287, 0.029376, 0.032677…	[90]	0	0	2
142	143	Q2GI21|Q2GI21_EHRCR Ribulose-phosphate 3-epimerase OS=Ehrlichia chaffeensis (strain ATCC CRL-10679 / Arkansas)	([0.284882, 0.31487, 0.232838, 0.167087, 0.232838, 0.173081, 0.203355, 0.229226, 0.257454, 0.18812, 0.137348, 0.17593, 0.225814, 0.229226, 0.132295, 0.111485, 0.111485, 0.06312, 0.129801, 0.118441, 0.11371, 0.074921, 0.086953, 0.100716, 0.088832, 0.079919, 0.129801, 0.10481, 0.102787, 0.064632, 0.120615, 0.116183, 0.064632, 0.081712, 0.047319, 0.10481, 0.081712, 0.054297, 0.102787, 0.100716, 0.11…	[]	0	0	2
143	144	Q2GI42|MNME_EHRCR tRNA modification GTPase MnmE OS=Ehrlichia chaffeensis (strain ATCC CRL-10679 / Arkansas)	([0.018787, 0.029376, 0.044297, 0.060549, 0.083462, 0.059222, 0.058088, 0.043307, 0.029376, 0.03976, 0.027463, 0.036378, 0.034884, 0.038042, 0.071867, 0.118441, 0.116183, 0.185198, 0.206376, 0.106997, 0.056825, 0.098513, 0.047319, 0.046336, 0.026892, 0.028695, 0.045352, 0.056825, 0.050641, 0.086953, 0.102787, 0.173081, 0.185198, 0.15284, 0.142424, 0.069024, 0.090864, 0.134866, 0.081712, 0.055536,…	[198, 199, 274, 279, 280, 281]	0	0	2
144	145	Q2GI47|Q2GI47_EHRCR Phosphoglycerate kinase OS=Ehrlichia chaffeensis (strain ATCC CRL-10679 / Arkansas)	([0.11371, 0.142424, 0.185198, 0.125101, 0.073402, 0.043307, 0.060549, 0.056825, 0.076542, 0.049374, 0.069024, 0.058088, 0.071867, 0.046336, 0.092881, 0.096677, 0.090864, 0.102787, 0.067594, 0.054297, 0.058088, 0.06312, 0.067594, 0.066181, 0.056825, 0.06312, 0.116183, 0.06184, 0.083462, 0.081712, 0.147574, 0.074921, 0.11371, 0.055536, 0.048328, 0.024826, 0.022667, 0.024826, 0.048328, 0.059222, 0.…	[]	0	0	2
145	146	Q2GI52|Q2GI52_EHRCR Diaminopimelate epimerase OS=Ehrlichia chaffeensis (strain ATCC CRL-10679 / Arkansas)	([0.109221, 0.15008, 0.196879, 0.11371, 0.090864, 0.064632, 0.046336, 0.06312, 0.035586, 0.048328, 0.059222, 0.073402, 0.11371, 0.066181, 0.116183, 0.179055, 0.122885, 0.15284, 0.094817, 0.098513, 0.081712, 0.051831, 0.041405, 0.041405, 0.078022, 0.106997, 0.161087, 0.222385, 0.15284, 0.25406, 0.147574, 0.155435, 0.167087, 0.11371, 0.122885, 0.079919, 0.048328, 0.078022, 0.083462, 0.134866, 0.152…	[]	0	0	2
146	147	Q2GI70|Q2GI70_EHRCR Uroporphyrinogen decarboxylase OS=Ehrlichia chaffeensis (strain ATCC CRL-10679 / Arkansas)	([0.284882, 0.311707, 0.370445, 0.26085, 0.332115, 0.264545, 0.170161, 0.102787, 0.102787, 0.120615, 0.147574, 0.147574, 0.225814, 0.229226, 0.144935, 0.147574, 0.161087, 0.173081, 0.111485, 0.129801, 0.132295, 0.085092, 0.073402, 0.0704, 0.129801, 0.092881, 0.139895, 0.229226, 0.229226, 0.182256, 0.194234, 0.120615, 0.098513, 0.055536, 0.059222, 0.120615, 0.196879, 0.109221, 0.066181, 0.111485, …	[]	0	0	2
147	148	Q2GI72|RUVC_EHRCR Crossover junction endodeoxyribonuclease RuvC OS=Ehrlichia chaffeensis (strain ATCC CRL-10679 / Arkansas)	([0.158265, 0.109221, 0.144935, 0.173081, 0.098513, 0.122885, 0.083462, 0.059222, 0.073402, 0.06184, 0.074921, 0.092881, 0.098513, 0.100716, 0.120615, 0.074921, 0.078022, 0.078022, 0.064632, 0.064632, 0.111485, 0.0704, 0.071867, 0.0704, 0.078022, 0.137348, 0.137348, 0.222385, 0.308712, 0.308712, 0.366687, 0.377384, 0.384043, 0.295083, 0.387226, 0.384043, 0.377384, 0.465241, 0.458154, 0.468512, 0.…	[]	0	0	2
148	149	Q2GI73|PLSY_EHRCR Glycerol-3-phosphate acyltransferase OS=Ehrlichia chaffeensis (strain ATCC CRL-10679 / Arkansas)	([0.003079, 0.002366, 0.001808, 0.001481, 0.002117, 0.002705, 0.002276, 0.003246, 0.002482, 0.003079, 0.002581, 0.002211, 0.001408, 0.002117, 0.001408, 0.001069, 0.001434, 0.001872, 0.001786, 0.00243, 0.003478, 0.00243, 0.003478, 0.004835, 0.005086, 0.005086, 0.005011, 0.007177, 0.006795, 0.007091, 0.007091, 0.008804, 0.015078, 0.032017, 0.018787, 0.016021, 0.034068, 0.036378, 0.035586, 0.081712,…	[]	0	0	2
150	151	Q2GI92|SYT_EHRCR Threonine--tRNA ligase OS=Ehrlichia chaffeensis (strain ATCC CRL-10679 / Arkansas)	([0.032677, 0.048328, 0.081712, 0.040537, 0.058088, 0.078022, 0.100716, 0.0704, 0.085092, 0.10481, 0.125101, 0.15284, 0.155435, 0.100716, 0.170161, 0.17593, 0.191378, 0.111485, 0.122885, 0.111485, 0.111485, 0.161087, 0.17593, 0.179055, 0.288399, 0.206376, 0.17593, 0.15284, 0.219301, 0.161087, 0.173081, 0.173081, 0.179055, 0.173081, 0.155435, 0.15284, 0.086953, 0.142424, 0.232838, 0.225814, 0.1582…	[182]	0	0	2
151	152	Q2GF44|YBEY_EHRCR Endoribonuclease YbeY OS=Ehrlichia chaffeensis (strain ATCC CRL-10679 / Arkansas)	([0.006795, 0.005932, 0.008723, 0.006988, 0.005799, 0.00777, 0.009865, 0.014075, 0.018787, 0.023963, 0.015344, 0.01204, 0.020522, 0.019401, 0.0198, 0.011106, 0.020165, 0.032677, 0.054297, 0.029376, 0.016826, 0.037156, 0.034068, 0.034068, 0.034068, 0.037156, 0.037156, 0.022306, 0.0198, 0.021816, 0.023087, 0.025762, 0.048328, 0.030003, 0.0198, 0.020165, 0.028107, 0.028107, 0.030003, 0.031287, 0.031…	[]	0	0	2
153	154	Q2GF84|Q2GF84_EHRCR Single-stranded-DNA-specific exonuclease RecJ OS=Ehrlichia chaffeensis (strain ATCC CRL-10679 / Arkansas)	([0.032677, 0.018106, 0.026338, 0.020165, 0.030003, 0.040537, 0.040537, 0.026892, 0.017797, 0.022306, 0.034068, 0.026338, 0.05306, 0.033407, 0.056825, 0.024393, 0.045352, 0.043307, 0.025762, 0.025316, 0.023963, 0.023087, 0.042364, 0.046336, 0.071867, 0.038042, 0.038042, 0.026338, 0.047319, 0.106997, 0.06184, 0.032677, 0.045352, 0.041405, 0.042364, 0.022667, 0.046336, 0.047319, 0.044297, 0.069024,…	[]	0	0	2
154	155	Q2GF85|Q2GF85_EHRCR Isocitrate dehydrogenase [NADP] OS=Ehrlichia chaffeensis (strain ATCC CRL-10679 / Arkansas)	([0.083462, 0.118441, 0.066181, 0.088832, 0.139895, 0.18812, 0.120615, 0.111485, 0.144935, 0.142424, 0.118441, 0.092881, 0.056825, 0.059222, 0.030611, 0.055536, 0.058088, 0.071867, 0.096677, 0.155435, 0.158265, 0.094817, 0.064632, 0.078022, 0.086953, 0.079919, 0.042364, 0.085092, 0.076542, 0.069024, 0.085092, 0.132295, 0.134866, 0.132295, 0.200174, 0.275179, 0.291804, 0.17593, 0.203355, 0.18812, …	[77, 78, 128]	0	0	2
155	156	Q2GF90|RECA_EHRCR Protein RecA OS=Ehrlichia chaffeensis (strain ATCC CRL-10679 / Arkansas)	([0.716283, 0.754692, 0.754692, 0.699094, 0.549308, 0.58069, 0.59508, 0.562014, 0.472492, 0.483068, 0.51388, 0.447574, 0.468512, 0.454136, 0.42561, 0.335645, 0.324872, 0.414856, 0.40511, 0.36309, 0.264545, 0.225814, 0.209395, 0.142424, 0.164327, 0.25031, 0.239899, 0.209395, 0.161087, 0.257454, 0.25406, 0.161087, 0.25406, 0.232838, 0.155435, 0.182256, 0.278302, 0.275179, 0.268042, 0.185198, 0.1822…	[0, 1, 2, 3, 4, 5, 6, 7, 10]	0	0	2
156	157	Q2GF93|Q2GF93_EHRCR Protein translocase subunit SecD OS=Ehrlichia chaffeensis (strain ATCC CRL-10679 / Arkansas)	([0.007877, 0.006533, 0.009015, 0.007031, 0.005872, 0.005734, 0.00515, 0.004483, 0.004775, 0.004161, 0.003821, 0.003366, 0.003671, 0.002727, 0.003109, 0.004388, 0.002881, 0.00292, 0.003177, 0.002761, 0.003864, 0.003366, 0.003246, 0.002396, 0.003177, 0.004161, 0.004976, 0.006421, 0.006701, 0.008156, 0.008409, 0.011518, 0.011106, 0.020165, 0.020165, 0.017447, 0.015694, 0.033407, 0.03976, 0.020876, …	[]	0	0	2
157	158	Q2GF98|Q2GF98_EHRCR Phosphatidylglycerol--prolipoprotein diacylglyceryl transferase OS=Ehrlichia chaffeensis (strain ATCC CRL-10679 / Arkansas)	([0.001499, 0.002336, 0.003366, 0.002482, 0.002035, 0.001541, 0.001271, 0.001709, 0.001305, 0.001288, 0.001112, 0.000945, 0.001, 0.001103, 0.000906, 0.000906, 0.000412, 0.000575, 0.000687, 0.001103, 0.001069, 0.001211, 0.001305, 0.00076, 0.001318, 0.001249, 0.001271, 0.001786, 0.001159, 0.001872, 0.001623, 0.001743, 0.001687, 0.001602, 0.00103, 0.001061, 0.000713, 0.001112, 0.000631, 0.000661, 0.…	[]	0	0	2
158	159	Q2GFA2|Q2GFA2_EHRCR tRNA(Ile)-lysidine synthase OS=Ehrlichia chaffeensis (strain ATCC CRL-10679 / Arkansas)	([0.0198, 0.01227, 0.019401, 0.032017, 0.020522, 0.032017, 0.046336, 0.067594, 0.038042, 0.040537, 0.028107, 0.029376, 0.034884, 0.031287, 0.055536, 0.054297, 0.05306, 0.096677, 0.17593, 0.137348, 0.137348, 0.076542, 0.081712, 0.081712, 0.042364, 0.076542, 0.058088, 0.056825, 0.029376, 0.034884, 0.047319, 0.088832, 0.116183, 0.173081, 0.206376, 0.129801, 0.090864, 0.096677, 0.094817, 0.06312, 0.0…	[]	0	0	2
159	160	Q2GFA5|Q2GFA5_EHRCR Trk system potassium uptake protein OS=Ehrlichia chaffeensis (strain ATCC CRL-10679 / Arkansas)	([0.000906, 0.000704, 0.001211, 0.001048, 0.000661, 0.000614, 0.000464, 0.000391, 0.000275, 0.000421, 0.000335, 0.000262, 0.000386, 0.00018, 0.000107, 0.000253, 0.000146, 0.000133, 0.000142, 0.000275, 0.000318, 0.000386, 0.000713, 0.000721, 0.000661, 0.000773, 0.000747, 0.001305, 0.001967, 0.002035, 0.001305, 0.00146, 0.001808, 0.001675, 0.001748, 0.001602, 0.001533, 0.001383, 0.000945, 0.000773,…	[]	0	0	2
160	161	Q2GFA8|Q2GFA8_EHRCR Cell division protein FtsA OS=Ehrlichia chaffeensis (strain ATCC CRL-10679 / Arkansas)	([0.139895, 0.17593, 0.206376, 0.25031, 0.139895, 0.129801, 0.098513, 0.073402, 0.102787, 0.067594, 0.079919, 0.100716, 0.173081, 0.25406, 0.17593, 0.15284, 0.086953, 0.078022, 0.044297, 0.026338, 0.023087, 0.014783, 0.014783, 0.015078, 0.015078, 0.029376, 0.040537, 0.031287, 0.058088, 0.029376, 0.034884, 0.034884, 0.020522, 0.019401, 0.012727, 0.019109, 0.023087, 0.032017, 0.073402, 0.116183, 0.…	[]	0	0	2
161	162	Q2GFB0|Q2GFB0_EHRCR ATP synthase F0, B' subunit OS=Ehrlichia chaffeensis (strain ATCC CRL-10679 / Arkansas)	([0.194234, 0.106997, 0.18812, 0.21291, 0.257454, 0.167087, 0.088832, 0.050641, 0.028695, 0.018787, 0.014075, 0.017138, 0.009294, 0.009187, 0.009401, 0.006245, 0.004775, 0.004646, 0.003478, 0.003555, 0.003478, 0.003461, 0.004611, 0.003246, 0.00246, 0.002606, 0.003461, 0.003671, 0.005318, 0.008002, 0.009096, 0.009187, 0.009096, 0.014586, 0.014586, 0.014783, 0.024826, 0.026338, 0.054297, 0.051831, …	[]	0	0	2
162	163	Q2GFB1|Q2GFB1_EHRCR ATP synthase F(0) sector subunit c OS=Ehrlichia chaffeensis (strain ATCC CRL-10679 / Arkansas)	([0.003963, 0.005378, 0.004577, 0.003177, 0.003963, 0.003963, 0.003607, 0.003757, 0.004513, 0.004646, 0.003997, 0.004736, 0.003405, 0.00292, 0.004315, 0.002976, 0.003014, 0.004247, 0.005011, 0.005503, 0.003997, 0.005932, 0.005932, 0.00558, 0.007422, 0.007645, 0.010131, 0.018787, 0.029376, 0.032677, 0.054297, 0.116183, 0.120615, 0.106997, 0.142424, 0.129801, 0.134866, 0.179055, 0.094817, 0.094817,…	[]	0	0	2
163	164	Q2GFB2|ATP6_EHRCR ATP synthase subunit a OS=Ehrlichia chaffeensis (strain ATCC CRL-10679 / Arkansas)	([0.026338, 0.038042, 0.060549, 0.028107, 0.013613, 0.018415, 0.011518, 0.017797, 0.021816, 0.014586, 0.018106, 0.023963, 0.013821, 0.019401, 0.010221, 0.009728, 0.009015, 0.008895, 0.009015, 0.012727, 0.012491, 0.01227, 0.007495, 0.006142, 0.006533, 0.006894, 0.006701, 0.010221, 0.006374, 0.004646, 0.004646, 0.004611, 0.003366, 0.003109, 0.00243, 0.002435, 0.001572, 0.002503, 0.001649, 0.001623,…	[]	0	0	2
164	165	Q2GFC0|Q2GFC0_EHRCR CDP-diacylglycerol--glycerol-3-phosphate 3-phosphatidyltransferase OS=Ehrlichia chaffeensis (strain ATCC CRL-10679 / Arkansas)	([0.001709, 0.001906, 0.00146, 0.00243, 0.002512, 0.002057, 0.001748, 0.001778, 0.002349, 0.001743, 0.001533, 0.001305, 0.001172, 0.001172, 0.001748, 0.00283, 0.002688, 0.003997, 0.004431, 0.003109, 0.00359, 0.00359, 0.003212, 0.003212, 0.001855, 0.001499, 0.001391, 0.001602, 0.001623, 0.001103, 0.001808, 0.002761, 0.002606, 0.001649, 0.001649, 0.001675, 0.001061, 0.000614, 0.000447, 0.000799, 0.…	[]	0	0	2
165	166	Q2GFC4|Q2GFC4_EHRCR Bifunctional purine biosynthesis protein PurH OS=Ehrlichia chaffeensis (strain ATCC CRL-10679 / Arkansas)	([0.012491, 0.022306, 0.033407, 0.050641, 0.079919, 0.049374, 0.032677, 0.049374, 0.034068, 0.035586, 0.044297, 0.029376, 0.018415, 0.019109, 0.021381, 0.021381, 0.025762, 0.030003, 0.06312, 0.034884, 0.031287, 0.043307, 0.041405, 0.041405, 0.03976, 0.038042, 0.038858, 0.069024, 0.049374, 0.050641, 0.034884, 0.037156, 0.059222, 0.098513, 0.098513, 0.092881, 0.056825, 0.059222, 0.102787, 0.059222,…	[]	0	0	2
166	167	Q2GFC5|FABZ_EHRCR 3-hydroxyacyl-[acyl-carrier-protein] dehydratase FabZ OS=Ehrlichia chaffeensis (strain ATCC CRL-10679 / Arkansas)	([0.023963, 0.014315, 0.025762, 0.037156, 0.051831, 0.028695, 0.046336, 0.025762, 0.019109, 0.014783, 0.011903, 0.016528, 0.016528, 0.021381, 0.020522, 0.029376, 0.016021, 0.014586, 0.027463, 0.055536, 0.06312, 0.085092, 0.098513, 0.090864, 0.071867, 0.040537, 0.079919, 0.074921, 0.096677, 0.164327, 0.142424, 0.232838, 0.239899, 0.25406, 0.216401, 0.120615, 0.088832, 0.15284, 0.15008, 0.069024, 0…	[]	0	0	2
167	168	Q2GFC7|Q2GFC7_EHRCR Outer membrane protein assembly factor BamA OS=Ehrlichia chaffeensis (strain ATCC CRL-10679 / Arkansas)	([0.001061, 0.001748, 0.002606, 0.00359, 0.00316, 0.003478, 0.004431, 0.004736, 0.006078, 0.006482, 0.005683, 0.007031, 0.006988, 0.009187, 0.009015, 0.013613, 0.023534, 0.025762, 0.048328, 0.046336, 0.094817, 0.17593, 0.18812, 0.194234, 0.206376, 0.206376, 0.25406, 0.170161, 0.206376, 0.196879, 0.144935, 0.161087, 0.074921, 0.043307, 0.042364, 0.083462, 0.043307, 0.047319, 0.041405, 0.041405, 0.…	[]	0	0	2
168	169	Q2GFC8|Q2GFC8_EHRCR Zinc metalloprotease OS=Ehrlichia chaffeensis (strain ATCC CRL-10679 / Arkansas)	([0.008156, 0.006194, 0.008895, 0.013265, 0.018106, 0.023963, 0.013437, 0.009977, 0.008156, 0.006795, 0.008002, 0.006194, 0.005223, 0.00389, 0.003821, 0.004414, 0.004161, 0.00292, 0.00292, 0.003109, 0.002078, 0.002035, 0.002662, 0.002727, 0.001855, 0.001855, 0.001808, 0.001967, 0.001872, 0.002014, 0.002396, 0.00243, 0.002555, 0.0028, 0.003997, 0.004247, 0.004921, 0.00389, 0.005734, 0.006078, 0.00…	[93, 94]	0	0	2
169	170	Q2GFD1|Q2GFD1_EHRCR serine-type D-Ala-D-Ala carboxypeptidase OS=Ehrlichia chaffeensis (strain ATCC CRL-10679 / Arkansas)	([0.001417, 0.00155, 0.001202, 0.00103, 0.00152, 0.001344, 0.001906, 0.001808, 0.002435, 0.002211, 0.002662, 0.003341, 0.003963, 0.003109, 0.002705, 0.002705, 0.003997, 0.003963, 0.00558, 0.007645, 0.011342, 0.015694, 0.025762, 0.06184, 0.092881, 0.074921, 0.090864, 0.03976, 0.073402, 0.034068, 0.031287, 0.031287, 0.031287, 0.042364, 0.050641, 0.035586, 0.037156, 0.034884, 0.0704, 0.071867, 0.036…	[]	0	0	2
171	172	Q2GFD5|Q2GFD5_EHRCR peptide chain release factor N(5)-glutamine methyltransferase OS=Ehrlichia chaffeensis (strain ATCC CRL-10679 / Arkansas)	([0.051831, 0.035586, 0.059222, 0.028695, 0.0198, 0.026892, 0.038858, 0.025762, 0.037156, 0.026892, 0.036378, 0.049374, 0.055536, 0.051831, 0.079919, 0.134866, 0.092881, 0.170161, 0.191378, 0.116183, 0.069024, 0.081712, 0.118441, 0.06312, 0.0704, 0.127496, 0.132295, 0.139895, 0.229226, 0.137348, 0.15008, 0.15008, 0.083462, 0.038042, 0.040537, 0.047319, 0.043307, 0.051831, 0.055536, 0.05306, 0.096…	[]	0	0	2
172	173	Q2GFD6|Q2GFD6_EHRCR Glutaredoxin OS=Ehrlichia chaffeensis (strain ATCC CRL-10679 / Arkansas)	([0.024393, 0.014783, 0.029376, 0.019401, 0.013437, 0.018787, 0.023963, 0.025316, 0.032017, 0.033407, 0.025762, 0.018415, 0.030611, 0.030611, 0.044297, 0.049374, 0.048328, 0.100716, 0.051831, 0.059222, 0.06184, 0.069024, 0.129801, 0.066181, 0.111485, 0.179055, 0.18812, 0.200174, 0.232838, 0.167087, 0.129801, 0.206376, 0.31487, 0.268042, 0.196879, 0.21291, 0.21291, 0.291804, 0.275179, 0.370445, 0.…	[]	0	0	2
173	174	Q2GFE3|Q2GFE3_EHRCR Cytochrome c oxidase assembly protein CtaG OS=Ehrlichia chaffeensis (strain ATCC CRL-10679 / Arkansas)	([0.056825, 0.030611, 0.018415, 0.026892, 0.018106, 0.013265, 0.010372, 0.013265, 0.013016, 0.011518, 0.010221, 0.009015, 0.007031, 0.004976, 0.004388, 0.005683, 0.004611, 0.004689, 0.003555, 0.003555, 0.004513, 0.004513, 0.004208, 0.004247, 0.004161, 0.004414, 0.005799, 0.007495, 0.005683, 0.006482, 0.008002, 0.010372, 0.011106, 0.016826, 0.027463, 0.034068, 0.038042, 0.033407, 0.017797, 0.02869…	[]	0	0	2
174	175	Q2GFE6|Q2GFE6_EHRCR Probable periplasmic serine endoprotease DegP-like OS=Ehrlichia chaffeensis (strain ATCC CRL-10679 / Arkansas)	([0.00225, 0.001872, 0.001709, 0.002155, 0.003212, 0.003014, 0.004315, 0.003701, 0.004577, 0.005503, 0.004611, 0.004611, 0.004835, 0.004921, 0.006988, 0.008624, 0.013437, 0.023087, 0.024826, 0.049374, 0.096677, 0.167087, 0.257454, 0.352862, 0.271506, 0.25406, 0.332115, 0.209395, 0.216401, 0.21291, 0.232838, 0.349426, 0.394753, 0.41194, 0.370445, 0.298791, 0.257454, 0.25406, 0.15284, 0.236433, 0.1…	[366, 367, 368, 369, 370, 371, 374]	0	0	2
177	178	Q2GFG6|Q2GFG6_EHRCR Aconitate hydratase OS=Ehrlichia chaffeensis (strain ATCC CRL-10679 / Arkansas)	([0.11371, 0.147574, 0.092881, 0.0704, 0.092881, 0.116183, 0.139895, 0.182256, 0.139895, 0.102787, 0.129801, 0.100716, 0.047319, 0.098513, 0.100716, 0.098513, 0.10481, 0.139895, 0.106997, 0.129801, 0.129801, 0.081712, 0.079919, 0.086953, 0.132295, 0.088832, 0.094817, 0.094817, 0.050641, 0.096677, 0.096677, 0.090864, 0.088832, 0.164327, 0.116183, 0.116183, 0.056825, 0.059222, 0.079919, 0.058088, 0…	[665, 666, 667]	0	0	2
179	180	Q2GFH4|Q2GFH4_EHRCR Iron-sulfur cluster carrier protein OS=Ehrlichia chaffeensis (strain ATCC CRL-10679 / Arkansas)	([0.096677, 0.051831, 0.076542, 0.055536, 0.033407, 0.049374, 0.071867, 0.092881, 0.111485, 0.142424, 0.167087, 0.203355, 0.182256, 0.120615, 0.129801, 0.074921, 0.067594, 0.059222, 0.067594, 0.066181, 0.081712, 0.092881, 0.092881, 0.059222, 0.098513, 0.170161, 0.158265, 0.100716, 0.066181, 0.03976, 0.023963, 0.014315, 0.009294, 0.014586, 0.013016, 0.01204, 0.0198, 0.016826, 0.017447, 0.026892, 0…	[]	0	0	2
180	181	Q2GFH8|Q2GFH8_EHRCR Large ribosomal subunit protein uL13 OS=Ehrlichia chaffeensis (strain ATCC CRL-10679 / Arkansas)	([0.206376, 0.275179, 0.173081, 0.21291, 0.25031, 0.295083, 0.203355, 0.167087, 0.139895, 0.100716, 0.125101, 0.129801, 0.125101, 0.15284, 0.102787, 0.0704, 0.092881, 0.090864, 0.15284, 0.096677, 0.098513, 0.081712, 0.038042, 0.046336, 0.037156, 0.040537, 0.023087, 0.026338, 0.041405, 0.059222, 0.102787, 0.10481, 0.129801, 0.147574, 0.158265, 0.132295, 0.185198, 0.271506, 0.281712, 0.229226, 0.31…	[128, 129, 138, 140, 142, 143, 144, 145, 147, 155]	0	0	2
181	182	Q2GFI7|Q2GFI7_EHRCR Beta sliding clamp OS=Ehrlichia chaffeensis (strain ATCC CRL-10679 / Arkansas)	([0.013265, 0.019109, 0.012491, 0.023087, 0.036378, 0.05306, 0.033407, 0.050641, 0.034068, 0.042364, 0.026338, 0.017447, 0.011342, 0.013613, 0.014315, 0.024826, 0.043307, 0.078022, 0.040537, 0.074921, 0.066181, 0.067594, 0.041405, 0.074921, 0.06312, 0.060549, 0.06312, 0.056825, 0.025316, 0.024826, 0.030611, 0.03976, 0.050641, 0.092881, 0.051831, 0.051831, 0.049374, 0.024393, 0.029376, 0.029376, 0…	[]	0	0	2
182	183	Q2GFI8|Q2GFI8_EHRCR Beta sliding clamp OS=Ehrlichia chaffeensis (strain ATCC CRL-10679 / Arkansas)	([0.010221, 0.016021, 0.016528, 0.010672, 0.014586, 0.010926, 0.008723, 0.011518, 0.014783, 0.011106, 0.009728, 0.01227, 0.011106, 0.020522, 0.041405, 0.066181, 0.036378, 0.022667, 0.014315, 0.009294, 0.014586, 0.017797, 0.011518, 0.014075, 0.014075, 0.015344, 0.020165, 0.037156, 0.036378, 0.038042, 0.079919, 0.0704, 0.06184, 0.033407, 0.034884, 0.033407, 0.035586, 0.071867, 0.06184, 0.10481, 0.1…	[308]	0	0	2
183	184	Q2GFI9|Q2GFI9_EHRCR Sec translocon accessory complex subunit YajC OS=Ehrlichia chaffeensis (strain ATCC CRL-10679 / Arkansas)	([0.011106, 0.01227, 0.019401, 0.030003, 0.030611, 0.054297, 0.054297, 0.067594, 0.085092, 0.056825, 0.0704, 0.086953, 0.086953, 0.090864, 0.129801, 0.132295, 0.0704, 0.066181, 0.155435, 0.118441, 0.098513, 0.073402, 0.05306, 0.025316, 0.017447, 0.014783, 0.008409, 0.007091, 0.005223, 0.003821, 0.003864, 0.003014, 0.00316, 0.003461, 0.004577, 0.00515, 0.00515, 0.006619, 0.006567, 0.006078, 0.0086…	[108, 115, 116, 117, 118, 119, 120, 121]	0	0	2
184	185	Q2GFJ0|Q2GFJ0_EHRCR Phosphoribosylamine--glycine ligase OS=Ehrlichia chaffeensis (strain ATCC CRL-10679 / Arkansas)	([0.125101, 0.194234, 0.243554, 0.278302, 0.26085, 0.182256, 0.216401, 0.25406, 0.182256, 0.21291, 0.232838, 0.264545, 0.264545, 0.243554, 0.239899, 0.318242, 0.40511, 0.321458, 0.216401, 0.142424, 0.118441, 0.134866, 0.118441, 0.118441, 0.132295, 0.155435, 0.194234, 0.18812, 0.182256, 0.185198, 0.15284, 0.161087, 0.096677, 0.051831, 0.094817, 0.090864, 0.090864, 0.051831, 0.094817, 0.167087, 0.2…	[219, 223, 224, 225, 226, 227, 228, 229, 231, 232]	0	0	2
185	186	Q2GFJ1|Q2GFJ1_EHRCR Outer membrane protein assembly factor BamD OS=Ehrlichia chaffeensis (strain ATCC CRL-10679 / Arkansas)	([0.021381, 0.013613, 0.010221, 0.008525, 0.006988, 0.006194, 0.005378, 0.004315, 0.003924, 0.00407, 0.003924, 0.004689, 0.004775, 0.004835, 0.003461, 0.002623, 0.003431, 0.004315, 0.004161, 0.004483, 0.004921, 0.004208, 0.004483, 0.006078, 0.008276, 0.011903, 0.018415, 0.024826, 0.058088, 0.111485, 0.11371, 0.100716, 0.10481, 0.179055, 0.147574, 0.179055, 0.26085, 0.26085, 0.264545, 0.284882, 0.…	[]	0	0	2
186	187	Q2GFJ4|Q2GFJ4_EHRCR Cytochrome c oxidase subunit 2 OS=Ehrlichia chaffeensis (strain ATCC CRL-10679 / Arkansas)	([3e-05, 2.6e-05, 4.7e-05, 0.000129, 9e-05, 0.00021, 0.00018, 0.000137, 0.000185, 0.000253, 0.000464, 0.000391, 0.00076, 0.000412, 0.000893, 0.001202, 0.002014, 0.002035, 0.003341, 0.004135, 0.007031, 0.007422, 0.014315, 0.016257, 0.009728, 0.012491, 0.013265, 0.024826, 0.030003, 0.0198, 0.025762, 0.021816, 0.037156, 0.038858, 0.033407, 0.018787, 0.018106, 0.009187, 0.011342, 0.008525, 0.009728, …	[]	0	0	2
187	188	Q2GFJ5|Q2GFJ5_EHRCR Aspartokinase OS=Ehrlichia chaffeensis (strain ATCC CRL-10679 / Arkansas)	([0.047319, 0.074921, 0.100716, 0.058088, 0.078022, 0.111485, 0.071867, 0.100716, 0.079919, 0.054297, 0.073402, 0.090864, 0.059222, 0.046336, 0.090864, 0.092881, 0.086953, 0.085092, 0.086953, 0.167087, 0.116183, 0.125101, 0.127496, 0.137348, 0.144935, 0.142424, 0.088832, 0.100716, 0.060549, 0.058088, 0.066181, 0.060549, 0.047319, 0.06184, 0.074921, 0.067594, 0.06184, 0.106997, 0.118441, 0.125101,…	[150, 244]	0	0	2
188	189	Q2GFK4|Q2GFK4_EHRCR Dihydrolipoyl dehydrogenase OS=Ehrlichia chaffeensis (strain ATCC CRL-10679 / Arkansas)	([0.046336, 0.064632, 0.118441, 0.139895, 0.164327, 0.100716, 0.06312, 0.060549, 0.059222, 0.03976, 0.054297, 0.055536, 0.041405, 0.044297, 0.024393, 0.021381, 0.023087, 0.041405, 0.047319, 0.067594, 0.03976, 0.023534, 0.026892, 0.023534, 0.026892, 0.030003, 0.055536, 0.055536, 0.069024, 0.085092, 0.085092, 0.050641, 0.035586, 0.048328, 0.026338, 0.046336, 0.030003, 0.030611, 0.034884, 0.055536, …	[335, 336, 337, 338, 339, 340, 341, 342, 438]	0	0	2
189	190	Q2GFL4|Q2GFL4_EHRCR Phosphate transport system permease protein OS=Ehrlichia chaffeensis (strain ATCC CRL-10679 / Arkansas)	([0.000129, 6.9e-05, 4.7e-05, 3.9e-05, 6.9e-05, 0.000176, 0.000146, 0.000245, 0.000399, 0.000326, 0.000507, 0.000348, 0.00076, 0.000713, 0.000773, 0.001417, 0.00231, 0.002194, 0.00359, 0.00246, 0.002512, 0.002512, 0.003864, 0.003924, 0.006245, 0.004388, 0.0028, 0.002881, 0.003366, 0.002117, 0.002014, 0.001305, 0.001675, 0.001069, 0.001855, 0.000945, 0.00052, 0.00055, 0.001232, 0.001069, 0.001048,…	[]	0	0	2
191	192	Q2GFM6|Q2GFM6_EHRCR Membrane fusion protein (MFP) family protein OS=Ehrlichia chaffeensis (strain ATCC CRL-10679 / Arkansas)	([0.00962, 0.014315, 0.008156, 0.010509, 0.007645, 0.011518, 0.015344, 0.010672, 0.008525, 0.010221, 0.012727, 0.017447, 0.033407, 0.016826, 0.016826, 0.017138, 0.018787, 0.018415, 0.033407, 0.073402, 0.083462, 0.137348, 0.132295, 0.247041, 0.25031, 0.356642, 0.222385, 0.134866, 0.236433, 0.342579, 0.339168, 0.236433, 0.122885, 0.06184, 0.064632, 0.069024, 0.144935, 0.073402, 0.035586, 0.040537, …	[]	0	0	2
192	193	Q2GFN4|RS7_EHRCR Small ribosomal subunit protein uS7 OS=Ehrlichia chaffeensis (strain ATCC CRL-10679 / Arkansas)	([0.575842, 0.418646, 0.444081, 0.509769, 0.538167, 0.553315, 0.58069, 0.468512, 0.5017, 0.51388, 0.458154, 0.408655, 0.324872, 0.288399, 0.288399, 0.182256, 0.11371, 0.144935, 0.094817, 0.05306, 0.040537, 0.064632, 0.109221, 0.106997, 0.094817, 0.094817, 0.094817, 0.05306, 0.076542, 0.071867, 0.074921, 0.066181, 0.074921, 0.073402, 0.086953, 0.069024, 0.081712, 0.134866, 0.129801, 0.15284, 0.236…	[0, 3, 4, 5, 6, 8, 9]	0	0	2
194	195	Q2GFN7|Q2GFN7_EHRCR Protein translocase subunit SecE OS=Ehrlichia chaffeensis (strain ATCC CRL-10679 / Arkansas)	([0.001692, 0.002555, 0.003555, 0.005011, 0.004921, 0.00359, 0.004431, 0.003701, 0.004388, 0.003701, 0.003701, 0.004358, 0.004161, 0.004161, 0.006619, 0.005734, 0.003821, 0.006039, 0.005623, 0.005734, 0.003671, 0.003461, 0.002503, 0.001602, 0.000906, 0.000674, 0.000704, 0.000721, 0.000558, 0.000447, 0.000713, 0.000537, 0.000301, 0.000137, 9e-05, 6e-05, 6e-05, 0.000142, 6e-05, 6.9e-05, 6e-05, 6.4e…	[]	0	0	2
195	196	Q2GFN8|Q2GFN8_EHRCR Transcription termination/antitermination protein NusG OS=Ehrlichia chaffeensis (strain ATCC CRL-10679 / Arkansas)	([0.010372, 0.015344, 0.022667, 0.032677, 0.050641, 0.073402, 0.094817, 0.073402, 0.058088, 0.076542, 0.100716, 0.076542, 0.046336, 0.085092, 0.086953, 0.164327, 0.239899, 0.257454, 0.26085, 0.25406, 0.239899, 0.25031, 0.264545, 0.264545, 0.161087, 0.15284, 0.158265, 0.109221, 0.083462, 0.073402, 0.083462, 0.045352, 0.083462, 0.142424, 0.079919, 0.078022, 0.078022, 0.050641, 0.074921, 0.120615, 0…	[]	0	0	2
196	197	Q2GFN9|Q2GFN9_EHRCR Large ribosomal subunit protein uL11 OS=Ehrlichia chaffeensis (strain ATCC CRL-10679 / Arkansas)	([0.047319, 0.047319, 0.029376, 0.050641, 0.050641, 0.067594, 0.086953, 0.085092, 0.116183, 0.158265, 0.179055, 0.236433, 0.236433, 0.194234, 0.216401, 0.291804, 0.291804, 0.219301, 0.216401, 0.324872, 0.324872, 0.401658, 0.356642, 0.468512, 0.408655, 0.476583, 0.480142, 0.377384, 0.349426, 0.339168, 0.332115, 0.236433, 0.222385, 0.232838, 0.225814, 0.264545, 0.264545, 0.318242, 0.408655, 0.40865…	[]	0	0	2
197	198	Q2GFP0|RL1_EHRCR Large ribosomal subunit protein uL1 OS=Ehrlichia chaffeensis (strain ATCC CRL-10679 / Arkansas)	([0.182256, 0.127496, 0.185198, 0.219301, 0.247041, 0.17593, 0.200174, 0.219301, 0.179055, 0.132295, 0.167087, 0.18812, 0.15008, 0.144935, 0.182256, 0.268042, 0.170161, 0.10481, 0.10481, 0.147574, 0.161087, 0.161087, 0.161087, 0.127496, 0.079919, 0.085092, 0.086953, 0.092881, 0.058088, 0.090864, 0.144935, 0.132295, 0.129801, 0.15284, 0.170161, 0.209395, 0.209395, 0.25031, 0.335645, 0.31487, 0.236…	[]	0	0	2
198	199	Q2GFP2|RL7_EHRCR Large ribosomal subunit protein bL12 OS=Ehrlichia chaffeensis (strain ATCC CRL-10679 / Arkansas)	([0.232838, 0.284882, 0.191378, 0.125101, 0.155435, 0.11371, 0.15284, 0.118441, 0.085092, 0.096677, 0.100716, 0.098513, 0.106997, 0.069024, 0.0704, 0.071867, 0.111485, 0.090864, 0.098513, 0.15284, 0.194234, 0.125101, 0.120615, 0.109221, 0.200174, 0.18812, 0.25406, 0.239899, 0.239899, 0.25031, 0.268042, 0.268042, 0.232838, 0.25406, 0.295083, 0.328603, 0.308712, 0.318242, 0.349426, 0.342579, 0.2783…	[50, 51, 53]	0	0	2
199	200	Q2GFQ4|Q2GFQ4_EHRCR Dihydroorotate dehydrogenase (quinone) OS=Ehrlichia chaffeensis (strain ATCC CRL-10679 / Arkansas)	([0.086953, 0.037156, 0.028107, 0.017447, 0.030611, 0.054297, 0.078022, 0.049374, 0.050641, 0.069024, 0.086953, 0.059222, 0.036378, 0.036378, 0.017797, 0.014315, 0.014315, 0.026892, 0.028107, 0.028107, 0.013437, 0.013265, 0.026892, 0.043307, 0.083462, 0.073402, 0.032677, 0.032677, 0.032017, 0.046336, 0.047319, 0.045352, 0.044297, 0.079919, 0.078022, 0.158265, 0.125101, 0.116183, 0.120615, 0.11371…	[89, 90, 92, 93, 94, 95]	0	0	2
200	201	Q2GFQ5|Q2GFQ5_EHRCR Peptide deformylase OS=Ehrlichia chaffeensis (strain ATCC CRL-10679 / Arkansas)	([0.142424, 0.073402, 0.118441, 0.164327, 0.100716, 0.132295, 0.127496, 0.081712, 0.100716, 0.125101, 0.17593, 0.132295, 0.139895, 0.222385, 0.222385, 0.229226, 0.318242, 0.328603, 0.222385, 0.209395, 0.170161, 0.096677, 0.137348, 0.137348, 0.134866, 0.17593, 0.137348, 0.167087, 0.18812, 0.15284, 0.167087, 0.144935, 0.229226, 0.206376, 0.209395, 0.232838, 0.219301, 0.127496, 0.11371, 0.15284, 0.1…	[]	0	0	2
201	202	Q2GFQ7|ARLY_EHRCR Argininosuccinate lyase OS=Ehrlichia chaffeensis (strain ATCC CRL-10679 / Arkansas)	([0.182256, 0.125101, 0.161087, 0.239899, 0.275179, 0.311707, 0.236433, 0.225814, 0.25031, 0.275179, 0.21291, 0.264545, 0.281712, 0.271506, 0.167087, 0.247041, 0.243554, 0.25031, 0.25406, 0.170161, 0.185198, 0.111485, 0.173081, 0.185198, 0.164327, 0.100716, 0.096677, 0.15008, 0.179055, 0.11371, 0.096677, 0.158265, 0.109221, 0.098513, 0.079919, 0.076542, 0.050641, 0.10481, 0.106997, 0.106997, 0.10…	[278, 280, 281, 468, 469]	0	0	2
202	203	Q2GFS1|Q2GFS1_EHRCR DNA-directed DNA polymerase OS=Ehrlichia chaffeensis (strain ATCC CRL-10679 / Arkansas)	([0.029376, 0.043307, 0.073402, 0.042364, 0.058088, 0.036378, 0.024826, 0.033407, 0.042364, 0.03976, 0.026338, 0.037156, 0.020876, 0.021381, 0.038858, 0.047319, 0.047319, 0.051831, 0.050641, 0.030003, 0.0198, 0.021381, 0.013437, 0.013437, 0.016528, 0.020165, 0.026892, 0.026338, 0.021381, 0.013265, 0.017138, 0.033407, 0.032677, 0.060549, 0.060549, 0.033407, 0.027463, 0.042364, 0.038858, 0.038042, …	[273, 274, 275, 470]	0	0	2
203	204	Q2GFS3|Q2GFS3_EHRCR 3-phosphoshikimate 1-carboxyvinyltransferase OS=Ehrlichia chaffeensis (strain ATCC CRL-10679 / Arkansas)	([0.006795, 0.009096, 0.011903, 0.016257, 0.012727, 0.016826, 0.013613, 0.009977, 0.012727, 0.017138, 0.020876, 0.015694, 0.013821, 0.023087, 0.043307, 0.033407, 0.030611, 0.016021, 0.016257, 0.015694, 0.011903, 0.019401, 0.021381, 0.014783, 0.009401, 0.013016, 0.009401, 0.013437, 0.023534, 0.013613, 0.008804, 0.009187, 0.009187, 0.010131, 0.006701, 0.007031, 0.008075, 0.008156, 0.008075, 0.00986…	[]	0	0	2
204	205	Q2GFS5|Q2GFS5_EHRCR Succinate dehydrogenase hydrophobic membrane anchor subunit OS=Ehrlichia chaffeensis (strain ATCC CRL-10679 / Arkansas)	([0.001159, 0.001808, 0.002688, 0.00225, 0.00316, 0.003212, 0.002138, 0.001748, 0.001391, 0.001069, 0.001533, 0.001172, 0.001602, 0.000983, 0.000537, 0.000249, 0.000206, 0.000146, 0.000163, 0.000189, 0.000185, 0.000391, 0.000215, 9.4e-05, 0.000163, 6.9e-05, 4.7e-05, 5.2e-05, 9.4e-05, 0.000202, 0.000172, 0.000172, 0.000412, 0.000206, 0.000412, 0.000391, 0.000859, 0.000842, 0.001541, 0.001623, 0.00…	[]	0	0	2
206	207	Q2GFT6|Q2GFT6_EHRCR Phosphatidylglycerophosphatase A OS=Ehrlichia chaffeensis (strain ATCC CRL-10679 / Arkansas)	([0.001872, 0.002761, 0.00292, 0.003864, 0.005249, 0.00407, 0.005223, 0.006533, 0.006482, 0.008525, 0.009865, 0.014075, 0.008002, 0.009977, 0.016826, 0.008409, 0.010372, 0.017447, 0.015694, 0.008525, 0.008276, 0.014586, 0.016826, 0.017138, 0.00962, 0.006078, 0.006039, 0.006142, 0.006245, 0.005011, 0.00316, 0.003177, 0.002117, 0.002138, 0.001692, 0.001172, 0.001391, 0.001069, 0.001069, 0.001383, 0…	[]	0	0	2
207	208	Q2GFT8|CLPP_EHRCR ATP-dependent Clp protease proteolytic subunit OS=Ehrlichia chaffeensis (strain ATCC CRL-10679 / Arkansas)	([0.122885, 0.164327, 0.206376, 0.236433, 0.30533, 0.339168, 0.31487, 0.225814, 0.275179, 0.196879, 0.137348, 0.17593, 0.173081, 0.17593, 0.164327, 0.139895, 0.200174, 0.281712, 0.264545, 0.155435, 0.081712, 0.042364, 0.045352, 0.043307, 0.054297, 0.025762, 0.029376, 0.041405, 0.081712, 0.054297, 0.079919, 0.142424, 0.085092, 0.047319, 0.05306, 0.073402, 0.078022, 0.038042, 0.021816, 0.020165, 0.…	[]	0	0	2
209	210	Q2GFU1|FMT_EHRCR Methionyl-tRNA formyltransferase OS=Ehrlichia chaffeensis (strain ATCC CRL-10679 / Arkansas)	([0.028107, 0.044297, 0.030003, 0.054297, 0.055536, 0.034884, 0.028107, 0.030003, 0.022306, 0.016826, 0.023963, 0.033407, 0.034068, 0.0704, 0.125101, 0.232838, 0.200174, 0.122885, 0.102787, 0.056825, 0.028107, 0.060549, 0.06184, 0.056825, 0.058088, 0.0704, 0.137348, 0.164327, 0.191378, 0.281712, 0.377384, 0.359901, 0.342579, 0.268042, 0.170161, 0.173081, 0.158265, 0.232838, 0.352862, 0.295083, 0.…	[63, 64]	0	0	2
210	211	Q2GFU2|TRHO_EHRCR tRNA uridine(34) hydroxylase OS=Ehrlichia chaffeensis (strain ATCC CRL-10679 / Arkansas)	([0.005683, 0.005223, 0.006795, 0.005799, 0.007177, 0.009728, 0.008075, 0.006894, 0.008723, 0.007495, 0.009401, 0.013016, 0.00962, 0.009728, 0.013437, 0.021816, 0.011518, 0.008409, 0.010131, 0.016826, 0.016021, 0.031287, 0.028695, 0.028695, 0.050641, 0.05306, 0.028107, 0.030003, 0.031287, 0.023963, 0.047319, 0.047319, 0.038858, 0.035586, 0.069024, 0.056825, 0.050641, 0.066181, 0.090864, 0.11371, …	[]	0	0	2
211	212	Q2GFU5|Q2GFU5_EHRCR Thiamine-phosphate synthase OS=Ehrlichia chaffeensis (strain ATCC CRL-10679 / Arkansas)	([0.031287, 0.046336, 0.045352, 0.076542, 0.109221, 0.132295, 0.090864, 0.125101, 0.158265, 0.147574, 0.167087, 0.111485, 0.056825, 0.06312, 0.06312, 0.079919, 0.081712, 0.069024, 0.142424, 0.100716, 0.055536, 0.073402, 0.03976, 0.058088, 0.050641, 0.051831, 0.029376, 0.028107, 0.013437, 0.013437, 0.016257, 0.018106, 0.018415, 0.032677, 0.035586, 0.023087, 0.013821, 0.023963, 0.06184, 0.032017, 0…	[]	0	0	2
212	213	Q2GFV2|Q2GFV2_EHRCR Acetylornithine/succinyldiaminopimelate aminotransferase OS=Ehrlichia chaffeensis (strain ATCC CRL-10679 / Arkansas)	([0.085092, 0.15008, 0.179055, 0.216401, 0.164327, 0.196879, 0.111485, 0.132295, 0.161087, 0.182256, 0.206376, 0.25031, 0.173081, 0.109221, 0.069024, 0.032677, 0.060549, 0.056825, 0.05306, 0.086953, 0.15008, 0.182256, 0.098513, 0.0704, 0.071867, 0.054297, 0.055536, 0.090864, 0.092881, 0.05306, 0.044297, 0.044297, 0.043307, 0.06312, 0.069024, 0.109221, 0.182256, 0.15008, 0.236433, 0.243554, 0.2001…	[]	0	0	2
215	216	Q2GFV7|Q2GFV7_EHRCR Acyl carrier protein OS=Ehrlichia chaffeensis (strain ATCC CRL-10679 / Arkansas)	([0.58069, 0.56648, 0.604312, 0.622677, 0.529623, 0.549308, 0.541878, 0.458154, 0.41194, 0.349426, 0.377384, 0.324872, 0.236433, 0.222385, 0.15008, 0.134866, 0.127496, 0.15008, 0.222385, 0.191378, 0.170161, 0.222385, 0.173081, 0.161087, 0.161087, 0.209395, 0.209395, 0.232838, 0.236433, 0.268042, 0.324872, 0.328603, 0.324872, 0.40511, 0.349426, 0.4292, 0.444081, 0.36309, 0.352862, 0.247041, 0.2093…	[0, 1, 2, 3, 4, 5, 6]	0	0	2
216	217	Q2GFW2|Q2GFW2_EHRCR Large ribosomal subunit protein bL33 OS=Ehrlichia chaffeensis (strain ATCC CRL-10679 / Arkansas)	([0.219301, 0.137348, 0.134866, 0.161087, 0.191378, 0.179055, 0.219301, 0.247041, 0.268042, 0.17593, 0.11371, 0.081712, 0.066181, 0.066181, 0.066181, 0.074921, 0.086953, 0.102787, 0.161087, 0.232838, 0.222385, 0.139895, 0.225814, 0.268042, 0.191378, 0.194234, 0.125101, 0.132295, 0.137348, 0.079919, 0.144935, 0.264545, 0.264545, 0.268042, 0.268042, 0.264545, 0.26085, 0.182256, 0.109221, 0.050641, …	[]	0	0	2
217	218	Q2GFX8|Q2GFX8_EHRCR DNA 3'-5' helicase OS=Ehrlichia chaffeensis (strain ATCC CRL-10679 / Arkansas)	([0.25406, 0.308712, 0.349426, 0.41194, 0.384043, 0.311707, 0.222385, 0.268042, 0.185198, 0.225814, 0.247041, 0.321458, 0.206376, 0.125101, 0.125101, 0.127496, 0.100716, 0.100716, 0.142424, 0.129801, 0.120615, 0.111485, 0.10481, 0.10481, 0.094817, 0.120615, 0.10481, 0.179055, 0.167087, 0.264545, 0.161087, 0.137348, 0.069024, 0.0704, 0.069024, 0.129801, 0.219301, 0.268042, 0.173081, 0.173081, 0.10…	[571, 572, 576]	0	0	2
219	220	Q2GFY6|Q2GFY6_EHRCR Adenylosuccinate lyase OS=Ehrlichia chaffeensis (strain ATCC CRL-10679 / Arkansas)	([0.25406, 0.284882, 0.185198, 0.090864, 0.134866, 0.173081, 0.216401, 0.25406, 0.275179, 0.179055, 0.200174, 0.161087, 0.139895, 0.11371, 0.120615, 0.118441, 0.132295, 0.078022, 0.038858, 0.028107, 0.023534, 0.026338, 0.022306, 0.038858, 0.06312, 0.055536, 0.028107, 0.025762, 0.016826, 0.01078, 0.022306, 0.023534, 0.040537, 0.046336, 0.034068, 0.034068, 0.067594, 0.033407, 0.058088, 0.106997, 0.…	[266, 268, 269]	0	0	2
221	222	Q2GFZ4|RECR_EHRCR Recombination protein RecR OS=Ehrlichia chaffeensis (strain ATCC CRL-10679 / Arkansas)	([0.013613, 0.020522, 0.013016, 0.023534, 0.032017, 0.018106, 0.023534, 0.038858, 0.049374, 0.06184, 0.074921, 0.094817, 0.090864, 0.090864, 0.055536, 0.030611, 0.054297, 0.05306, 0.037156, 0.046336, 0.102787, 0.125101, 0.137348, 0.236433, 0.132295, 0.111485, 0.125101, 0.147574, 0.071867, 0.058088, 0.058088, 0.058088, 0.031287, 0.032677, 0.064632, 0.055536, 0.079919, 0.03976, 0.074921, 0.10481, 0…	[]	0	0	2
222	223	Q2GFZ6|ZNUC_EHRCR Zinc import ATP-binding protein ZnuC OS=Ehrlichia chaffeensis (strain ATCC CRL-10679 / Arkansas)	([0.016528, 0.009977, 0.010131, 0.008002, 0.010672, 0.014586, 0.019401, 0.014315, 0.011903, 0.016528, 0.023087, 0.019401, 0.022306, 0.013265, 0.014315, 0.016528, 0.032017, 0.032677, 0.018106, 0.018106, 0.009401, 0.008895, 0.009294, 0.010926, 0.017797, 0.018415, 0.018415, 0.01227, 0.011669, 0.018106, 0.017138, 0.009728, 0.014586, 0.013016, 0.023534, 0.014075, 0.021816, 0.01078, 0.009977, 0.017447,…	[]	0	0	2
223	224	Q2GFZ7|Q2GFZ7_EHRCR 2-polyprenylphenol 6-hydroxylase OS=Ehrlichia chaffeensis (strain ATCC CRL-10679 / Arkansas)	([0.00777, 0.005932, 0.008409, 0.006619, 0.00558, 0.006894, 0.006194, 0.005318, 0.004921, 0.006078, 0.005318, 0.006245, 0.006421, 0.004775, 0.005011, 0.00558, 0.005734, 0.004135, 0.004208, 0.003924, 0.00359, 0.004775, 0.006619, 0.006374, 0.006374, 0.009015, 0.009096, 0.012491, 0.020522, 0.034884, 0.032677, 0.069024, 0.064632, 0.064632, 0.096677, 0.066181, 0.096677, 0.071867, 0.134866, 0.219301, 0…	[]	0	0	2
224	225	Q2GG05|Q2GG05_EHRCR 2-oxoglutarate dehydrogenase E1 component OS=Ehrlichia chaffeensis (strain ATCC CRL-10679 / Arkansas)	([0.058088, 0.042364, 0.067594, 0.051831, 0.032017, 0.05306, 0.073402, 0.048328, 0.035586, 0.045352, 0.032017, 0.025316, 0.028695, 0.028695, 0.045352, 0.043307, 0.083462, 0.134866, 0.17593, 0.170161, 0.102787, 0.109221, 0.081712, 0.078022, 0.120615, 0.10481, 0.045352, 0.041405, 0.079919, 0.137348, 0.081712, 0.134866, 0.129801, 0.116183, 0.132295, 0.134866, 0.083462, 0.083462, 0.0704, 0.060549, 0.…	[]	0	0	2
225	226	Q2GG13|MUTS_EHRCR DNA mismatch repair protein MutS OS=Ehrlichia chaffeensis (strain ATCC CRL-10679 / Arkansas)	([0.257454, 0.308712, 0.352862, 0.247041, 0.219301, 0.194234, 0.129801, 0.15284, 0.17593, 0.209395, 0.15284, 0.191378, 0.194234, 0.125101, 0.071867, 0.043307, 0.022306, 0.023087, 0.023087, 0.013016, 0.020522, 0.028695, 0.014586, 0.009483, 0.015078, 0.01204, 0.009187, 0.008409, 0.008804, 0.009096, 0.00777, 0.007555, 0.008156, 0.00777, 0.010509, 0.016021, 0.015078, 0.017138, 0.029376, 0.017138, 0.0…	[]	0	0	2
226	227	Q2GG15|Q2GG15_EHRCR Glutamine-dependent NAD(+) synthetase OS=Ehrlichia chaffeensis (strain ATCC CRL-10679 / Arkansas)	([0.016528, 0.028695, 0.019401, 0.032017, 0.055536, 0.086953, 0.122885, 0.081712, 0.111485, 0.079919, 0.106997, 0.086953, 0.147574, 0.134866, 0.085092, 0.088832, 0.142424, 0.229226, 0.236433, 0.25031, 0.264545, 0.352862, 0.271506, 0.275179, 0.271506, 0.209395, 0.158265, 0.158265, 0.155435, 0.120615, 0.11371, 0.055536, 0.086953, 0.086953, 0.054297, 0.071867, 0.045352, 0.045352, 0.045352, 0.078022,…	[435, 439, 440, 503, 504]	0	0	2
227	228	Q2GG16|Q2GG16_EHRCR Delta-aminolevulinic acid dehydratase OS=Ehrlichia chaffeensis (strain ATCC CRL-10679 / Arkansas)	([0.444081, 0.465241, 0.486429, 0.538167, 0.570702, 0.42561, 0.342579, 0.366687, 0.401658, 0.332115, 0.284882, 0.311707, 0.311707, 0.433034, 0.40511, 0.301917, 0.291804, 0.200174, 0.288399, 0.301917, 0.219301, 0.142424, 0.090864, 0.106997, 0.056825, 0.026892, 0.034884, 0.06184, 0.066181, 0.060549, 0.109221, 0.158265, 0.109221, 0.100716, 0.102787, 0.122885, 0.134866, 0.134866, 0.225814, 0.142424, …	[3, 4]	0	0	2
228	229	Q2GG22|Q2GG22_EHRCR Single-stranded DNA-binding protein OS=Ehrlichia chaffeensis (strain ATCC CRL-10679 / Arkansas)	([0.083462, 0.05306, 0.074921, 0.111485, 0.071867, 0.092881, 0.116183, 0.144935, 0.196879, 0.225814, 0.17593, 0.206376, 0.158265, 0.127496, 0.196879, 0.206376, 0.264545, 0.25406, 0.268042, 0.291804, 0.335645, 0.41194, 0.390993, 0.394753, 0.308712, 0.366687, 0.370445, 0.370445, 0.380708, 0.349426, 0.264545, 0.288399, 0.288399, 0.342579, 0.356642, 0.342579, 0.328603, 0.301917, 0.301917, 0.291804, 0…	[46, 91, 124, 127, 128, 129, 130]	0	0	2
229	230	Q2GG24|GATB_EHRCR Aspartyl/glutamyl-tRNA(Asn/Gln) amidotransferase subunit B OS=Ehrlichia chaffeensis (strain ATCC CRL-10679 / Arkansas)	([0.046336, 0.088832, 0.060549, 0.044297, 0.026892, 0.036378, 0.023963, 0.038042, 0.030003, 0.037156, 0.037156, 0.055536, 0.035586, 0.035586, 0.06312, 0.069024, 0.0704, 0.06312, 0.034068, 0.029376, 0.026338, 0.049374, 0.034068, 0.051831, 0.081712, 0.137348, 0.144935, 0.144935, 0.139895, 0.167087, 0.10481, 0.15284, 0.15284, 0.216401, 0.318242, 0.25406, 0.206376, 0.134866, 0.0704, 0.129801, 0.16432…	[303]	0	0	2
230	231	Q2GG25|Q2GG25_EHRCR Enoyl-[acyl-carrier-protein] reductase [NADH] OS=Ehrlichia chaffeensis (strain ATCC CRL-10679 / Arkansas)	([0.05306, 0.055536, 0.090864, 0.127496, 0.155435, 0.182256, 0.122885, 0.118441, 0.074921, 0.090864, 0.06312, 0.066181, 0.066181, 0.067594, 0.038858, 0.032677, 0.024826, 0.043307, 0.06312, 0.088832, 0.092881, 0.092881, 0.090864, 0.055536, 0.054297, 0.029376, 0.018106, 0.029376, 0.037156, 0.045352, 0.022667, 0.038858, 0.047319, 0.049374, 0.026892, 0.049374, 0.074921, 0.056825, 0.044297, 0.051831, …	[]	0	0	2
231	232	Q2GG27|DNAA_EHRCR Chromosomal replication initiator protein DnaA OS=Ehrlichia chaffeensis (strain ATCC CRL-10679 / Arkansas)	([0.298791, 0.194234, 0.132295, 0.158265, 0.209395, 0.236433, 0.158265, 0.185198, 0.206376, 0.243554, 0.278302, 0.324872, 0.25031, 0.158265, 0.096677, 0.096677, 0.102787, 0.060549, 0.109221, 0.129801, 0.129801, 0.073402, 0.116183, 0.164327, 0.090864, 0.050641, 0.051831, 0.100716, 0.083462, 0.048328, 0.026892, 0.026892, 0.025762, 0.022306, 0.022667, 0.03976, 0.026892, 0.015694, 0.018106, 0.011518,…	[119, 120]	0	0	2
232	233	Q2GG29|Q2GG29_EHRCR nicotinate-nucleotide adenylyltransferase OS=Ehrlichia chaffeensis (strain ATCC CRL-10679 / Arkansas)	([0.044297, 0.064632, 0.085092, 0.032677, 0.051831, 0.081712, 0.120615, 0.132295, 0.083462, 0.100716, 0.109221, 0.079919, 0.043307, 0.023534, 0.022306, 0.041405, 0.041405, 0.050641, 0.027463, 0.049374, 0.088832, 0.047319, 0.047319, 0.026338, 0.06312, 0.058088, 0.031287, 0.014783, 0.009483, 0.009728, 0.007645, 0.006421, 0.009483, 0.009728, 0.016257, 0.018787, 0.011106, 0.01078, 0.00777, 0.011669, …	[]	0	0	2
234	235	Q2GG41|SYL_EHRCR Leucine--tRNA ligase OS=Ehrlichia chaffeensis (strain ATCC CRL-10679 / Arkansas)	([0.194234, 0.116183, 0.173081, 0.203355, 0.236433, 0.142424, 0.182256, 0.109221, 0.0704, 0.088832, 0.11371, 0.132295, 0.134866, 0.232838, 0.191378, 0.311707, 0.216401, 0.137348, 0.139895, 0.079919, 0.081712, 0.054297, 0.044297, 0.047319, 0.025762, 0.030003, 0.055536, 0.050641, 0.10481, 0.11371, 0.106997, 0.071867, 0.085092, 0.081712, 0.042364, 0.05306, 0.051831, 0.050641, 0.092881, 0.078022, 0.1…	[580]	0	0	2
236	237	Q2GG47|Q2GG47_EHRCR NADH-quinone oxidoreductase subunit C OS=Ehrlichia chaffeensis (strain ATCC CRL-10679 / Arkansas)	([0.288399, 0.311707, 0.349426, 0.247041, 0.158265, 0.200174, 0.236433, 0.25406, 0.182256, 0.216401, 0.170161, 0.222385, 0.155435, 0.098513, 0.056825, 0.051831, 0.051831, 0.0704, 0.069024, 0.067594, 0.032677, 0.067594, 0.037156, 0.034068, 0.058088, 0.106997, 0.06312, 0.066181, 0.073402, 0.073402, 0.038858, 0.067594, 0.056825, 0.051831, 0.081712, 0.0704, 0.038858, 0.036378, 0.035586, 0.069024, 0.0…	[]	0	0	2
237	238	Q2GG53|Q2GG53_EHRCR Membrane protein insertase YidC OS=Ehrlichia chaffeensis (strain ATCC CRL-10679 / Arkansas)	([0.014315, 0.010509, 0.008525, 0.011342, 0.010131, 0.008804, 0.007645, 0.008156, 0.008624, 0.010509, 0.008624, 0.009865, 0.008624, 0.006078, 0.005683, 0.005799, 0.005503, 0.00515, 0.004775, 0.006421, 0.007259, 0.00962, 0.013613, 0.018415, 0.011903, 0.018787, 0.032017, 0.059222, 0.078022, 0.098513, 0.096677, 0.182256, 0.155435, 0.222385, 0.225814, 0.346032, 0.356642, 0.278302, 0.398279, 0.529623,…	[39, 40, 105, 135, 141, 143, 150, 151, 240, 241]	0	0	2
238	239	Q2GG55|Q2GG55_EHRCR CDP-diacylglycerol--serine O-phosphatidyltransferase OS=Ehrlichia chaffeensis (strain ATCC CRL-10679 / Arkansas)	([0.170161, 0.067594, 0.098513, 0.129801, 0.059222, 0.023963, 0.040537, 0.058088, 0.032677, 0.023087, 0.030611, 0.020876, 0.011342, 0.010131, 0.006245, 0.004976, 0.004431, 0.004577, 0.003276, 0.004921, 0.007422, 0.004775, 0.006795, 0.004388, 0.004414, 0.004135, 0.004513, 0.004161, 0.003997, 0.003997, 0.005623, 0.005318, 0.006619, 0.007315, 0.006078, 0.005734, 0.004921, 0.004161, 0.003053, 0.00372…	[]	0	0	2
239	240	Q2GG58|EFP_EHRCR Elongation factor P OS=Ehrlichia chaffeensis (strain ATCC CRL-10679 / Arkansas)	([0.585406, 0.622677, 0.505461, 0.390993, 0.440853, 0.468512, 0.5017, 0.538167, 0.505461, 0.42561, 0.356642, 0.31487, 0.278302, 0.194234, 0.182256, 0.129801, 0.096677, 0.094817, 0.15284, 0.158265, 0.155435, 0.155435, 0.144935, 0.196879, 0.275179, 0.219301, 0.144935, 0.079919, 0.078022, 0.076542, 0.139895, 0.167087, 0.239899, 0.321458, 0.301917, 0.301917, 0.374039, 0.422041, 0.380708, 0.370445, 0.…	[0, 1, 2, 6, 7, 8, 187]	0	0	2
240	241	Q2GG74|Q2GG74_EHRCR DNA primase OS=Ehrlichia chaffeensis (strain ATCC CRL-10679 / Arkansas)	([0.032677, 0.047319, 0.027463, 0.038858, 0.060549, 0.045352, 0.036378, 0.047319, 0.066181, 0.085092, 0.069024, 0.083462, 0.045352, 0.069024, 0.109221, 0.106997, 0.164327, 0.25031, 0.25406, 0.194234, 0.129801, 0.196879, 0.132295, 0.137348, 0.164327, 0.086953, 0.129801, 0.179055, 0.196879, 0.185198, 0.185198, 0.275179, 0.278302, 0.26085, 0.26085, 0.200174, 0.209395, 0.219301, 0.225814, 0.225814, 0…	[]	0	0	2
241	242	Q2GG77|Q2GG77_EHRCR tRNA-dihydrouridine synthase OS=Ehrlichia chaffeensis (strain ATCC CRL-10679 / Arkansas)	([0.069024, 0.043307, 0.024826, 0.016826, 0.017447, 0.031287, 0.030611, 0.040537, 0.051831, 0.040537, 0.05306, 0.078022, 0.034068, 0.079919, 0.038858, 0.038858, 0.042364, 0.044297, 0.028107, 0.024826, 0.047319, 0.021816, 0.033407, 0.047319, 0.081712, 0.059222, 0.026892, 0.023087, 0.023087, 0.026338, 0.032017, 0.018415, 0.013821, 0.024826, 0.021816, 0.034068, 0.024826, 0.026338, 0.025762, 0.044297…	[]	0	0	2
242	243	Q2GG80|Q2GG80_EHRCR histidine kinase OS=Ehrlichia chaffeensis (strain ATCC CRL-10679 / Arkansas)	([0.724957, 0.750527, 0.754692, 0.575842, 0.604312, 0.41194, 0.324872, 0.219301, 0.257454, 0.284882, 0.298791, 0.342579, 0.225814, 0.219301, 0.139895, 0.081712, 0.081712, 0.038042, 0.026892, 0.014783, 0.008525, 0.005799, 0.004161, 0.00359, 0.004921, 0.003478, 0.003701, 0.00359, 0.00359, 0.003431, 0.003298, 0.002396, 0.001778, 0.001808, 0.001288, 0.001709, 0.001687, 0.001267, 0.001786, 0.002117, 0…	[0, 1, 2, 3, 4, 695]	0	0	2
243	244	Q2GG91|ACPS_EHRCR Holo-[acyl-carrier-protein] synthase OS=Ehrlichia chaffeensis (strain ATCC CRL-10679 / Arkansas)	([0.012491, 0.010672, 0.019401, 0.030611, 0.021381, 0.028695, 0.044297, 0.029376, 0.020876, 0.026338, 0.034068, 0.021816, 0.034884, 0.06184, 0.06184, 0.050641, 0.028695, 0.028107, 0.028695, 0.030611, 0.023087, 0.038042, 0.06312, 0.05306, 0.054297, 0.05306, 0.058088, 0.054297, 0.092881, 0.155435, 0.155435, 0.092881, 0.179055, 0.194234, 0.102787, 0.106997, 0.161087, 0.257454, 0.191378, 0.191378, 0.…	[]	0	0	2
244	245	Q2GG92|SYP_EHRCR Proline--tRNA ligase OS=Ehrlichia chaffeensis (strain ATCC CRL-10679 / Arkansas)	([0.045352, 0.067594, 0.11371, 0.155435, 0.18812, 0.182256, 0.225814, 0.155435, 0.182256, 0.15008, 0.109221, 0.139895, 0.137348, 0.206376, 0.134866, 0.127496, 0.129801, 0.203355, 0.239899, 0.21291, 0.137348, 0.134866, 0.134866, 0.129801, 0.071867, 0.059222, 0.071867, 0.067594, 0.067594, 0.038042, 0.060549, 0.049374, 0.028107, 0.033407, 0.020522, 0.034884, 0.020522, 0.034068, 0.022667, 0.016826, 0…	[]	0	0	2
245	246	Q2GG96|Q2GG96_EHRCR Thioredoxin reductase OS=Ehrlichia chaffeensis (strain ATCC CRL-10679 / Arkansas)	([0.10481, 0.059222, 0.081712, 0.109221, 0.134866, 0.127496, 0.120615, 0.142424, 0.098513, 0.122885, 0.118441, 0.122885, 0.071867, 0.035586, 0.028107, 0.041405, 0.041405, 0.032677, 0.035586, 0.030611, 0.049374, 0.100716, 0.102787, 0.06312, 0.038042, 0.03976, 0.049374, 0.048328, 0.026892, 0.058088, 0.055536, 0.067594, 0.088832, 0.088832, 0.15284, 0.120615, 0.147574, 0.142424, 0.182256, 0.122885, 0…	[]	0	0	2
246	247	Q2GG99|Q2GG99_EHRCR Aminotransferase OS=Ehrlichia chaffeensis (strain ATCC CRL-10679 / Arkansas)	([0.058088, 0.085092, 0.15284, 0.18812, 0.264545, 0.298791, 0.219301, 0.268042, 0.200174, 0.191378, 0.225814, 0.271506, 0.232838, 0.324872, 0.401658, 0.346032, 0.324872, 0.271506, 0.30533, 0.30533, 0.311707, 0.414856, 0.349426, 0.229226, 0.229226, 0.127496, 0.127496, 0.167087, 0.147574, 0.243554, 0.301917, 0.308712, 0.196879, 0.247041, 0.236433, 0.268042, 0.36309, 0.370445, 0.328603, 0.324872, 0.…	[]	0	0	2
247	248	Q2GGA2|TRUB_EHRCR tRNA pseudouridine synthase B OS=Ehrlichia chaffeensis (strain ATCC CRL-10679 / Arkansas)	([0.060549, 0.088832, 0.046336, 0.066181, 0.088832, 0.088832, 0.111485, 0.109221, 0.083462, 0.111485, 0.079919, 0.064632, 0.111485, 0.111485, 0.102787, 0.10481, 0.106997, 0.118441, 0.109221, 0.109221, 0.059222, 0.083462, 0.086953, 0.125101, 0.125101, 0.129801, 0.096677, 0.10481, 0.144935, 0.134866, 0.10481, 0.167087, 0.229226, 0.170161, 0.106997, 0.203355, 0.196879, 0.158265, 0.139895, 0.139895, …	[]	0	0	2
248	249	Q2GGA3|RS15_EHRCR Small ribosomal subunit protein uS15 OS=Ehrlichia chaffeensis (strain ATCC CRL-10679 / Arkansas)	([0.36309, 0.25031, 0.281712, 0.311707, 0.225814, 0.142424, 0.094817, 0.120615, 0.147574, 0.167087, 0.185198, 0.21291, 0.21291, 0.295083, 0.291804, 0.179055, 0.129801, 0.132295, 0.073402, 0.06184, 0.036378, 0.037156, 0.06184, 0.06312, 0.064632, 0.06312, 0.116183, 0.191378, 0.120615, 0.118441, 0.120615, 0.127496, 0.074921, 0.078022, 0.05306, 0.054297, 0.109221, 0.155435, 0.147574, 0.134866, 0.1643…	[]	0	0	2
250	251	Q2GGC5|GATA_EHRCR Glutamyl-tRNA(Gln) amidotransferase subunit A OS=Ehrlichia chaffeensis (strain ATCC CRL-10679 / Arkansas)	([0.094817, 0.096677, 0.139895, 0.179055, 0.229226, 0.167087, 0.194234, 0.219301, 0.25406, 0.295083, 0.21291, 0.239899, 0.21291, 0.147574, 0.236433, 0.232838, 0.239899, 0.31487, 0.239899, 0.328603, 0.271506, 0.275179, 0.275179, 0.206376, 0.219301, 0.216401, 0.311707, 0.311707, 0.239899, 0.243554, 0.200174, 0.200174, 0.134866, 0.158265, 0.21291, 0.200174, 0.30533, 0.318242, 0.236433, 0.288399, 0.2…	[]	0	0	2
251	252	Q2GGD8|Q2GGD8_EHRCR Signal peptidase I OS=Ehrlichia chaffeensis (strain ATCC CRL-10679 / Arkansas)	([0.002435, 0.003461, 0.004835, 0.004358, 0.00316, 0.002581, 0.0028, 0.002435, 0.002327, 0.002194, 0.002366, 0.002057, 0.001408, 0.000906, 0.00146, 0.001597, 0.000958, 0.001172, 0.001048, 0.001048, 0.001623, 0.001623, 0.001623, 0.001112, 0.001602, 0.002512, 0.003512, 0.003924, 0.004611, 0.006039, 0.007877, 0.009401, 0.00962, 0.009728, 0.01078, 0.010221, 0.016021, 0.019401, 0.0198, 0.020165, 0.011…	[156, 157]	0	0	2
252	253	Q2GGE6|ASSY_EHRCR Argininosuccinate synthase OS=Ehrlichia chaffeensis (strain ATCC CRL-10679 / Arkansas)	([0.020876, 0.013016, 0.021381, 0.032677, 0.045352, 0.033407, 0.022667, 0.016528, 0.020876, 0.016021, 0.013016, 0.017447, 0.020165, 0.022667, 0.023087, 0.03976, 0.049374, 0.071867, 0.081712, 0.05306, 0.034068, 0.017797, 0.032017, 0.023534, 0.024393, 0.015078, 0.021816, 0.041405, 0.079919, 0.086953, 0.155435, 0.191378, 0.179055, 0.134866, 0.071867, 0.125101, 0.122885, 0.164327, 0.122885, 0.15008, …	[]	0	0	2
253	254	Q2GGF1|Q2GGF1_EHRCR Exodeoxyribonuclease III OS=Ehrlichia chaffeensis (strain ATCC CRL-10679 / Arkansas)	([0.032677, 0.045352, 0.026892, 0.038042, 0.049374, 0.064632, 0.03976, 0.055536, 0.066181, 0.043307, 0.026892, 0.037156, 0.019401, 0.020165, 0.013016, 0.021816, 0.025762, 0.020522, 0.021381, 0.021381, 0.018787, 0.014783, 0.009865, 0.009728, 0.009977, 0.010926, 0.008002, 0.011106, 0.007315, 0.007645, 0.011342, 0.022306, 0.021381, 0.0198, 0.03976, 0.033407, 0.016021, 0.017138, 0.014586, 0.026338, 0…	[]	0	0	2
254	255	Q2GGF6|Q2GGF6_EHRCR 3-oxoacyl-[acyl-carrier-protein] reductase OS=Ehrlichia chaffeensis (strain ATCC CRL-10679 / Arkansas)	([0.025316, 0.03976, 0.055536, 0.056825, 0.073402, 0.092881, 0.11371, 0.078022, 0.094817, 0.111485, 0.109221, 0.079919, 0.139895, 0.134866, 0.203355, 0.137348, 0.127496, 0.137348, 0.109221, 0.17593, 0.219301, 0.222385, 0.155435, 0.088832, 0.067594, 0.067594, 0.066181, 0.069024, 0.11371, 0.094817, 0.120615, 0.102787, 0.100716, 0.106997, 0.122885, 0.074921, 0.098513, 0.11371, 0.118441, 0.085092, 0.…	[197, 205, 206, 207]	0	0	2
255	256	Q2GGG8|RL36_EHRCR Large ribosomal subunit protein bL36 OS=Ehrlichia chaffeensis (strain ATCC CRL-10679 / Arkansas)	([0.335645, 0.268042, 0.339168, 0.352862, 0.40511, 0.414856, 0.36309, 0.408655, 0.366687, 0.328603, 0.366687, 0.408655, 0.408655, 0.454136, 0.549308, 0.476583, 0.401658, 0.4292, 0.346032, 0.356642, 0.401658, 0.398279, 0.472492, 0.476583, 0.505461, 0.387226, 0.41194, 0.436924, 0.433034, 0.497853, 0.553315, 0.450668, 0.418646, 0.387226, 0.374039, 0.332115, 0.398279, 0.476583, 0.538167, 0.666105, 0.…	[14, 24, 30, 38, 39, 40, 41]	0	0	2
256	257	Q2GGH2|ATPG_EHRCR ATP synthase gamma chain OS=Ehrlichia chaffeensis (strain ATCC CRL-10679 / Arkansas)	([0.019401, 0.032677, 0.048328, 0.034884, 0.051831, 0.069024, 0.041405, 0.058088, 0.076542, 0.096677, 0.118441, 0.144935, 0.120615, 0.086953, 0.147574, 0.116183, 0.079919, 0.125101, 0.158265, 0.196879, 0.18812, 0.194234, 0.200174, 0.21291, 0.21291, 0.21291, 0.222385, 0.321458, 0.232838, 0.232838, 0.247041, 0.209395, 0.206376, 0.278302, 0.324872, 0.232838, 0.185198, 0.288399, 0.200174, 0.229226, 0…	[]	0	0	2
257	258	Q2GGH5|FENR_EHRCR Ferredoxin--NADP reductase OS=Ehrlichia chaffeensis (strain ATCC CRL-10679 / Arkansas)	([0.021816, 0.032677, 0.032017, 0.044297, 0.078022, 0.05306, 0.067594, 0.042364, 0.024826, 0.034068, 0.026338, 0.018787, 0.018787, 0.013613, 0.021816, 0.024826, 0.014315, 0.012491, 0.015694, 0.0198, 0.020165, 0.022667, 0.015344, 0.011669, 0.013265, 0.009728, 0.009294, 0.009401, 0.016257, 0.017797, 0.016826, 0.024826, 0.054297, 0.031287, 0.023087, 0.019109, 0.014783, 0.015344, 0.018415, 0.028107, …	[]	0	0	2
258	259	Q2GGI2|MDH_EHRCR Malate dehydrogenase OS=Ehrlichia chaffeensis (strain ATCC CRL-10679 / Arkansas)	([0.034884, 0.035586, 0.050641, 0.073402, 0.043307, 0.056825, 0.071867, 0.067594, 0.043307, 0.044297, 0.032017, 0.023963, 0.028107, 0.029376, 0.028695, 0.030003, 0.032017, 0.032017, 0.038042, 0.071867, 0.079919, 0.054297, 0.038042, 0.023087, 0.023963, 0.026892, 0.030611, 0.030611, 0.038858, 0.038858, 0.038042, 0.069024, 0.11371, 0.167087, 0.129801, 0.074921, 0.078022, 0.038042, 0.054297, 0.064632…	[]	0	0	2
259	260	Q2GGI5|Q2GGI5_EHRCR Ribose 5-phosphate isomerase B OS=Ehrlichia chaffeensis (strain ATCC CRL-10679 / Arkansas)	([0.011669, 0.0198, 0.028695, 0.026892, 0.034884, 0.020522, 0.032017, 0.020876, 0.028695, 0.020165, 0.017447, 0.013613, 0.023534, 0.013437, 0.011106, 0.007555, 0.007555, 0.011342, 0.012491, 0.020165, 0.012727, 0.009294, 0.006988, 0.007422, 0.009015, 0.006795, 0.009483, 0.006421, 0.007422, 0.00777, 0.01078, 0.015344, 0.015344, 0.012491, 0.014075, 0.023963, 0.024826, 0.030003, 0.029376, 0.031287, 0…	[]	0	0	2
260	261	Q2GGI9|Q2GGI9_EHRCR 2Fe-2S ferredoxin OS=Ehrlichia chaffeensis (strain ATCC CRL-10679 / Arkansas)	([0.158265, 0.194234, 0.219301, 0.236433, 0.278302, 0.200174, 0.257454, 0.25031, 0.18812, 0.225814, 0.247041, 0.301917, 0.271506, 0.275179, 0.278302, 0.271506, 0.295083, 0.346032, 0.339168, 0.298791, 0.295083, 0.301917, 0.247041, 0.268042, 0.200174, 0.216401, 0.298791, 0.247041, 0.173081, 0.275179, 0.26085, 0.26085, 0.164327, 0.139895, 0.120615, 0.179055, 0.185198, 0.164327, 0.182256, 0.142424, 0…	[]	0	0	2
261	262	Q2GGJ3|Q2GGJ3_EHRCR Iron-sulfur cluster assembly scaffold protein IscU OS=Ehrlichia chaffeensis (strain ATCC CRL-10679 / Arkansas)	([0.161087, 0.196879, 0.25406, 0.335645, 0.352862, 0.394753, 0.339168, 0.352862, 0.377384, 0.31487, 0.36309, 0.390993, 0.41194, 0.509769, 0.418646, 0.41194, 0.352862, 0.418646, 0.494003, 0.472492, 0.390993, 0.418646, 0.418646, 0.377384, 0.377384, 0.380708, 0.284882, 0.342579, 0.356642, 0.298791, 0.346032, 0.311707, 0.247041, 0.239899, 0.158265, 0.232838, 0.173081, 0.232838, 0.247041, 0.26085, 0.2…	[13, 128, 129, 130, 131, 132, 133, 134, 135, 136]	0	0	2
262	263	Q2GGJ7|Q2GGJ7_EHRCR Lysine--tRNA ligase OS=Ehrlichia chaffeensis (strain ATCC CRL-10679 / Arkansas)	([0.037156, 0.073402, 0.074921, 0.122885, 0.15008, 0.106997, 0.074921, 0.094817, 0.118441, 0.074921, 0.090864, 0.129801, 0.18812, 0.191378, 0.191378, 0.203355, 0.139895, 0.129801, 0.219301, 0.196879, 0.298791, 0.182256, 0.164327, 0.21291, 0.191378, 0.194234, 0.18812, 0.284882, 0.281712, 0.194234, 0.295083, 0.301917, 0.17593, 0.164327, 0.179055, 0.116183, 0.118441, 0.182256, 0.291804, 0.278302, 0.…	[]	0	0	2
263	264	Q2GGK2|PYRB_EHRCR Aspartate carbamoyltransferase OS=Ehrlichia chaffeensis (strain ATCC CRL-10679 / Arkansas)	([0.096677, 0.125101, 0.173081, 0.219301, 0.137348, 0.194234, 0.216401, 0.15008, 0.090864, 0.118441, 0.079919, 0.100716, 0.059222, 0.06184, 0.066181, 0.059222, 0.054297, 0.090864, 0.096677, 0.096677, 0.098513, 0.102787, 0.109221, 0.111485, 0.06312, 0.066181, 0.058088, 0.059222, 0.100716, 0.129801, 0.074921, 0.090864, 0.094817, 0.096677, 0.047319, 0.040537, 0.090864, 0.083462, 0.074921, 0.074921, …	[262]	0	0	2
264	265	Q2GGK5|Q2GGK5_EHRCR NADH-quinone oxidoreductase OS=Ehrlichia chaffeensis (strain ATCC CRL-10679 / Arkansas)	([0.021381, 0.040537, 0.030611, 0.05306, 0.085092, 0.10481, 0.10481, 0.134866, 0.106997, 0.079919, 0.098513, 0.100716, 0.0704, 0.079919, 0.090864, 0.111485, 0.173081, 0.11371, 0.116183, 0.116183, 0.122885, 0.194234, 0.10481, 0.074921, 0.038858, 0.035586, 0.040537, 0.050641, 0.030611, 0.038042, 0.038042, 0.030611, 0.036378, 0.086953, 0.037156, 0.056825, 0.058088, 0.026892, 0.025316, 0.017797, 0.03…	[]	0	0	2
265	266	Q2GGK6|NUOH_EHRCR NADH-quinone oxidoreductase subunit H OS=Ehrlichia chaffeensis (strain ATCC CRL-10679 / Arkansas)	([0.000485, 0.000958, 0.000747, 0.00052, 0.000906, 0.001374, 0.001786, 0.001967, 0.002117, 0.001709, 0.001383, 0.001142, 0.001159, 0.001155, 0.001155, 0.000854, 0.000936, 0.001061, 0.001103, 0.000983, 0.001232, 0.001481, 0.000936, 0.001481, 0.001597, 0.001383, 0.000893, 0.000477, 0.000391, 0.000283, 0.000386, 0.000859, 0.001434, 0.001434, 0.00155, 0.001541, 0.001533, 0.001743, 0.001709, 0.002662,…	[]	0	0	2
267	268	Q2GGK8|Q2GGK8_EHRCR NADH dehydrogenase I, E subunit OS=Ehrlichia chaffeensis (strain ATCC CRL-10679 / Arkansas)	([0.604312, 0.4292, 0.450668, 0.497853, 0.51388, 0.370445, 0.390993, 0.281712, 0.31487, 0.335645, 0.359901, 0.418646, 0.339168, 0.324872, 0.414856, 0.366687, 0.374039, 0.370445, 0.374039, 0.281712, 0.26085, 0.26085, 0.264545, 0.291804, 0.268042, 0.278302, 0.398279, 0.394753, 0.5017, 0.486429, 0.450668, 0.384043, 0.332115, 0.422041, 0.342579, 0.257454, 0.288399, 0.200174, 0.164327, 0.170161, 0.243…	[0, 4, 28]	0	0	2
269	270	Q2GGM7|ENGB_EHRCR Probable GTP-binding protein EngB OS=Ehrlichia chaffeensis (strain ATCC CRL-10679 / Arkansas)	([0.102787, 0.042364, 0.040537, 0.024826, 0.033407, 0.032677, 0.045352, 0.060549, 0.038858, 0.050641, 0.06312, 0.046336, 0.054297, 0.092881, 0.044297, 0.043307, 0.041405, 0.066181, 0.074921, 0.041405, 0.058088, 0.028107, 0.044297, 0.055536, 0.100716, 0.102787, 0.137348, 0.090864, 0.086953, 0.147574, 0.144935, 0.142424, 0.142424, 0.069024, 0.073402, 0.116183, 0.064632, 0.116183, 0.106997, 0.10481,…	[54]	0	0	2
270	271	Q2GGQ0|Q2GGQ0_EHRCR Magnesium transporter MgtE OS=Ehrlichia chaffeensis (strain ATCC CRL-10679 / Arkansas)	([0.311707, 0.209395, 0.11371, 0.06312, 0.092881, 0.139895, 0.161087, 0.194234, 0.216401, 0.26085, 0.281712, 0.219301, 0.301917, 0.318242, 0.278302, 0.164327, 0.185198, 0.191378, 0.194234, 0.243554, 0.264545, 0.170161, 0.173081, 0.194234, 0.30533, 0.31487, 0.194234, 0.120615, 0.127496, 0.125101, 0.11371, 0.122885, 0.219301, 0.147574, 0.139895, 0.102787, 0.147574, 0.085092, 0.040537, 0.023087, 0.0…	[]	0	0	2
271	272	Q2GGQ7|Q2GGQ7_EHRCR Ribosome-binding factor A OS=Ehrlichia chaffeensis (strain ATCC CRL-10679 / Arkansas)	([0.020522, 0.030611, 0.020876, 0.020876, 0.027463, 0.020876, 0.014075, 0.0198, 0.026338, 0.025762, 0.018787, 0.023087, 0.042364, 0.045352, 0.024393, 0.020165, 0.019401, 0.020522, 0.024826, 0.016021, 0.009483, 0.008804, 0.009294, 0.012727, 0.015344, 0.009865, 0.014586, 0.014586, 0.013437, 0.013265, 0.010926, 0.019109, 0.013265, 0.012727, 0.018415, 0.034068, 0.023963, 0.023963, 0.023963, 0.034068,…	[]	0	0	2
273	274	Q2GGQ9|Q2GGQ9_EHRCR Transcription termination/antitermination protein NusA OS=Ehrlichia chaffeensis (strain ATCC CRL-10679 / Arkansas)	([0.15008, 0.086953, 0.050641, 0.071867, 0.05306, 0.055536, 0.071867, 0.098513, 0.067594, 0.069024, 0.090864, 0.111485, 0.158265, 0.144935, 0.144935, 0.15008, 0.085092, 0.161087, 0.106997, 0.056825, 0.055536, 0.051831, 0.0704, 0.069024, 0.074921, 0.120615, 0.120615, 0.071867, 0.069024, 0.0704, 0.086953, 0.081712, 0.079919, 0.083462, 0.085092, 0.092881, 0.083462, 0.15008, 0.10481, 0.147574, 0.1475…	[205]	0	0	2
274	275	Q2GGR1|Q2GGR1_EHRCR Sec-independent protein translocase protein TatC OS=Ehrlichia chaffeensis (strain ATCC CRL-10679 / Arkansas)	([0.008624, 0.011342, 0.013265, 0.006567, 0.00962, 0.015078, 0.009483, 0.011903, 0.008276, 0.009977, 0.008276, 0.006245, 0.003555, 0.002881, 0.001623, 0.001335, 0.000704, 0.000271, 0.000262, 0.000253, 0.000386, 0.000365, 0.000378, 0.000253, 0.000386, 0.000163, 6e-05, 4.7e-05, 4.7e-05, 0.000107, 0.000107, 9e-05, 0.000107, 0.000271, 0.000172, 0.000206, 0.000146, 0.00018, 0.000468, 0.000386, 0.00038…	[]	0	0	2
275	276	Q2GGR2|Q2GGR2_EHRCR 4-hydroxy-3-methylbut-2-en-1-yl diphosphate synthase (flavodoxin) OS=Ehrlichia chaffeensis (strain ATCC CRL-10679 / Arkansas)	([0.038042, 0.064632, 0.036378, 0.06312, 0.046336, 0.06184, 0.046336, 0.058088, 0.083462, 0.066181, 0.054297, 0.03976, 0.076542, 0.067594, 0.11371, 0.194234, 0.257454, 0.185198, 0.134866, 0.086953, 0.092881, 0.158265, 0.122885, 0.167087, 0.094817, 0.137348, 0.132295, 0.191378, 0.191378, 0.191378, 0.191378, 0.173081, 0.257454, 0.278302, 0.25031, 0.247041, 0.25406, 0.161087, 0.144935, 0.216401, 0.1…	[330, 361]	0	0	2
276	277	Q2GGR6|Q2GGR6_EHRCR NADH-quinone oxidoreductase subunit M OS=Ehrlichia chaffeensis (strain ATCC CRL-10679 / Arkansas)	([6.9e-05, 0.000185, 0.000391, 0.000442, 0.000309, 0.000253, 0.000305, 0.000283, 0.000451, 0.000773, 0.000485, 0.000713, 0.000936, 0.001623, 0.002435, 0.001936, 0.002606, 0.002503, 0.003804, 0.002482, 0.00246, 0.00359, 0.00243, 0.001597, 0.001602, 0.002078, 0.003053, 0.003757, 0.004921, 0.003109, 0.001675, 0.001778, 0.001872, 0.001434, 0.000854, 0.000507, 0.00076, 0.000464, 0.000906, 0.000399, 0.…	[]	0	0	2
277	278	Q2GGR7|Q2GGR7_EHRCR NADH-quinone oxidoreductase subunit L OS=Ehrlichia chaffeensis (strain ATCC CRL-10679 / Arkansas)	([0.000906, 0.001743, 0.001383, 0.001391, 0.001906, 0.002512, 0.002035, 0.001408, 0.001533, 0.001906, 0.001872, 0.001872, 0.002662, 0.002727, 0.003727, 0.002366, 0.002662, 0.003727, 0.004513, 0.004135, 0.004921, 0.006039, 0.005799, 0.008276, 0.007031, 0.005318, 0.004135, 0.004976, 0.006988, 0.008075, 0.005683, 0.004899, 0.006039, 0.003864, 0.002529, 0.001675, 0.001499, 0.001112, 0.001232, 0.00055…	[]	0	0	2
278	279	Q2GGR9|Q2GGR9_EHRCR NADH-quinone oxidoreductase subunit J OS=Ehrlichia chaffeensis (strain ATCC CRL-10679 / Arkansas)	([9e-06, 4e-06, 0, 9e-06, 0, 9e-06, 1.7e-05, 9e-06, 2.6e-05, 2.6e-05, 2.6e-05, 1.7e-05, 2.6e-05, 3.9e-05, 0.00012, 0.000283, 0.000412, 0.000249, 0.000575, 0.000842, 0.00061, 0.000468, 0.000477, 0.000485, 0.000451, 0.000923, 0.000447, 0.000189, 0.000198, 0.000198, 0.000335, 0.000648, 0.000614, 0.000451, 0.000236, 9.4e-05, 4.7e-05, 6.9e-05, 9.4e-05, 0.000137, 0.000107, 0.000103, 0.00018, 0.000249, …	[]	0	0	2
279	280	Q2GGS3|Q2GGS3_EHRCR NADH-quinone oxidoreductase subunit F OS=Ehrlichia chaffeensis (strain ATCC CRL-10679 / Arkansas)	([0.30533, 0.200174, 0.236433, 0.275179, 0.324872, 0.232838, 0.26085, 0.324872, 0.236433, 0.182256, 0.206376, 0.232838, 0.278302, 0.278302, 0.268042, 0.271506, 0.264545, 0.185198, 0.147574, 0.225814, 0.232838, 0.15008, 0.147574, 0.161087, 0.102787, 0.054297, 0.100716, 0.059222, 0.048328, 0.10481, 0.17593, 0.173081, 0.111485, 0.079919, 0.086953, 0.098513, 0.055536, 0.054297, 0.090864, 0.155435, 0.…	[93, 184, 185]	0	0	2
281	282	Q2GGS5|RL21_EHRCR Large ribosomal subunit protein bL21 OS=Ehrlichia chaffeensis (strain ATCC CRL-10679 / Arkansas)	([0.173081, 0.106997, 0.144935, 0.106997, 0.139895, 0.17593, 0.206376, 0.236433, 0.194234, 0.144935, 0.170161, 0.127496, 0.21291, 0.239899, 0.239899, 0.318242, 0.288399, 0.284882, 0.225814, 0.222385, 0.222385, 0.222385, 0.236433, 0.236433, 0.222385, 0.219301, 0.219301, 0.161087, 0.102787, 0.127496, 0.129801, 0.106997, 0.170161, 0.118441, 0.125101, 0.203355, 0.206376, 0.158265, 0.11371, 0.094817, …	[82, 83]	0	0	2
282	283	Q2GGS8|RSMH_EHRCR Ribosomal RNA small subunit methyltransferase H OS=Ehrlichia chaffeensis (strain ATCC CRL-10679 / Arkansas)	([0.085092, 0.132295, 0.074921, 0.044297, 0.069024, 0.116183, 0.15008, 0.18812, 0.209395, 0.229226, 0.18812, 0.147574, 0.100716, 0.10481, 0.0704, 0.111485, 0.092881, 0.15008, 0.116183, 0.10481, 0.129801, 0.127496, 0.122885, 0.200174, 0.25031, 0.161087, 0.083462, 0.076542, 0.071867, 0.058088, 0.064632, 0.060549, 0.11371, 0.11371, 0.06184, 0.06312, 0.035586, 0.079919, 0.085092, 0.111485, 0.127496, …	[]	0	0	2
283	284	Q2GGS9|Q2GGS9_EHRCR 5-formyltetrahydrofolate cyclo-ligase OS=Ehrlichia chaffeensis (strain ATCC CRL-10679 / Arkansas)	([0.071867, 0.118441, 0.058088, 0.083462, 0.109221, 0.137348, 0.086953, 0.111485, 0.134866, 0.085092, 0.106997, 0.134866, 0.209395, 0.206376, 0.194234, 0.194234, 0.295083, 0.370445, 0.370445, 0.328603, 0.328603, 0.278302, 0.264545, 0.271506, 0.179055, 0.185198, 0.196879, 0.196879, 0.132295, 0.142424, 0.243554, 0.170161, 0.098513, 0.048328, 0.086953, 0.094817, 0.064632, 0.064632, 0.034068, 0.01744…	[]	0	0	2
284	285	Q2GGT0|Q2GGT0_EHRCR Ribosomal RNA small subunit methyltransferase E OS=Ehrlichia chaffeensis (strain ATCC CRL-10679 / Arkansas)	([0.142424, 0.071867, 0.041405, 0.029376, 0.044297, 0.031287, 0.044297, 0.029376, 0.038042, 0.049374, 0.06184, 0.074921, 0.076542, 0.048328, 0.026892, 0.0198, 0.020165, 0.021381, 0.021816, 0.016826, 0.024393, 0.024393, 0.024826, 0.024393, 0.023087, 0.022667, 0.023963, 0.019109, 0.033407, 0.027463, 0.022306, 0.022667, 0.014075, 0.023963, 0.038858, 0.044297, 0.079919, 0.043307, 0.020876, 0.038858, …	[170, 179, 180]	0	0	2
285	286	Q2GGT3|SYR_EHRCR Arginine--tRNA ligase OS=Ehrlichia chaffeensis (strain ATCC CRL-10679 / Arkansas)	([0.021381, 0.015078, 0.026892, 0.03976, 0.022306, 0.031287, 0.019109, 0.013437, 0.016826, 0.023087, 0.030003, 0.040537, 0.020522, 0.020522, 0.024393, 0.013437, 0.013613, 0.022306, 0.014586, 0.008804, 0.007645, 0.011342, 0.016826, 0.009728, 0.006894, 0.007555, 0.007877, 0.008276, 0.014075, 0.015344, 0.015694, 0.016021, 0.017138, 0.031287, 0.059222, 0.100716, 0.102787, 0.054297, 0.05306, 0.094817,…	[]	0	0	2
286	287	Q2GGT4|RECO_EHRCR DNA repair protein RecO OS=Ehrlichia chaffeensis (strain ATCC CRL-10679 / Arkansas)	([0.032677, 0.018787, 0.029376, 0.041405, 0.025762, 0.034068, 0.049374, 0.067594, 0.086953, 0.058088, 0.03976, 0.029376, 0.026892, 0.029376, 0.014783, 0.014586, 0.014586, 0.014586, 0.023087, 0.034068, 0.031287, 0.038858, 0.0704, 0.066181, 0.034068, 0.047319, 0.048328, 0.025762, 0.023963, 0.023087, 0.040537, 0.056825, 0.102787, 0.102787, 0.170161, 0.182256, 0.185198, 0.10481, 0.102787, 0.111485, 0…	[]	0	0	2
287	288	Q2GGU6|Q2GGU6_EHRCR Ubiquinol-cytochrome c reductase, cytochrome c1 OS=Ehrlichia chaffeensis (strain ATCC CRL-10679 / Arkansas)	([0.001748, 0.001408, 0.001434, 0.001374, 0.001383, 0.001872, 0.001541, 0.00155, 0.001499, 0.001709, 0.001967, 0.002396, 0.003276, 0.003014, 0.003405, 0.003366, 0.003671, 0.004646, 0.006619, 0.008804, 0.011518, 0.011903, 0.023963, 0.020522, 0.035586, 0.026892, 0.030003, 0.066181, 0.060549, 0.060549, 0.074921, 0.092881, 0.03976, 0.038858, 0.085092, 0.094817, 0.096677, 0.098513, 0.111485, 0.098513,…	[]	0	0	2
288	289	Q2GGU7|Q2GGU7_EHRCR Cytochrome b OS=Ehrlichia chaffeensis (strain ATCC CRL-10679 / Arkansas)	([0.541878, 0.549308, 0.575842, 0.585406, 0.42561, 0.450668, 0.408655, 0.271506, 0.179055, 0.222385, 0.142424, 0.200174, 0.139895, 0.142424, 0.076542, 0.071867, 0.049374, 0.041405, 0.021381, 0.021381, 0.022667, 0.011518, 0.009728, 0.009401, 0.006421, 0.009483, 0.006988, 0.008723, 0.015344, 0.030611, 0.014315, 0.029376, 0.014586, 0.016528, 0.008624, 0.014075, 0.008002, 0.009096, 0.016021, 0.015078…	[0, 1, 2, 3]	0	0	2
290	291	Q2GGV3|EFTS_EHRCR Elongation factor Ts OS=Ehrlichia chaffeensis (strain ATCC CRL-10679 / Arkansas)	([0.147574, 0.191378, 0.25031, 0.179055, 0.216401, 0.239899, 0.232838, 0.25406, 0.21291, 0.232838, 0.264545, 0.21291, 0.21291, 0.288399, 0.25031, 0.26085, 0.26085, 0.291804, 0.275179, 0.275179, 0.257454, 0.342579, 0.25406, 0.257454, 0.328603, 0.295083, 0.295083, 0.335645, 0.268042, 0.25031, 0.26085, 0.268042, 0.352862, 0.349426, 0.25031, 0.247041, 0.318242, 0.275179, 0.200174, 0.271506, 0.271506,…	[]	0	0	2
292	293	Q2GGV6|NTPP_EHRCR Nucleoside triphosphate pyrophosphatase OS=Ehrlichia chaffeensis (strain ATCC CRL-10679 / Arkansas)	([0.018787, 0.028695, 0.042364, 0.067594, 0.090864, 0.116183, 0.076542, 0.096677, 0.067594, 0.048328, 0.064632, 0.074921, 0.073402, 0.073402, 0.094817, 0.050641, 0.055536, 0.092881, 0.15008, 0.161087, 0.132295, 0.132295, 0.15008, 0.155435, 0.086953, 0.090864, 0.094817, 0.10481, 0.069024, 0.069024, 0.11371, 0.109221, 0.11371, 0.116183, 0.134866, 0.18812, 0.206376, 0.118441, 0.120615, 0.069024, 0.1…	[]	0	0	2
293	294	Q2GGV9|Q2GGV9_EHRCR Dihydrolipoyl dehydrogenase OS=Ehrlichia chaffeensis (strain ATCC CRL-10679 / Arkansas)	([0.046336, 0.06184, 0.11371, 0.132295, 0.15284, 0.094817, 0.116183, 0.064632, 0.06184, 0.041405, 0.056825, 0.071867, 0.051831, 0.05306, 0.055536, 0.049374, 0.036378, 0.055536, 0.05306, 0.073402, 0.038858, 0.023087, 0.025316, 0.021816, 0.024393, 0.028107, 0.029376, 0.017797, 0.032677, 0.03976, 0.073402, 0.035586, 0.021816, 0.028695, 0.018106, 0.028695, 0.016826, 0.016826, 0.019401, 0.029376, 0.03…	[]	0	0	2
294	295	Q2GGW4|Q2GGW4_EHRCR GTPase Der OS=Ehrlichia chaffeensis (strain ATCC CRL-10679 / Arkansas)	([0.027463, 0.020522, 0.030611, 0.043307, 0.060549, 0.083462, 0.051831, 0.030003, 0.043307, 0.056825, 0.03976, 0.048328, 0.085092, 0.092881, 0.155435, 0.179055, 0.232838, 0.21291, 0.155435, 0.232838, 0.21291, 0.125101, 0.209395, 0.222385, 0.142424, 0.144935, 0.144935, 0.232838, 0.346032, 0.335645, 0.346032, 0.433034, 0.436924, 0.398279, 0.394753, 0.301917, 0.225814, 0.257454, 0.25031, 0.31487, 0.…	[211, 438, 439]	0	0	2
296	297	Q2GGX5|Q2GGX5_EHRCR Superoxide dismutase OS=Ehrlichia chaffeensis (strain ATCC CRL-10679 / Arkansas)	([0.222385, 0.284882, 0.335645, 0.257454, 0.21291, 0.284882, 0.21291, 0.161087, 0.185198, 0.142424, 0.185198, 0.15284, 0.182256, 0.179055, 0.170161, 0.144935, 0.079919, 0.129801, 0.106997, 0.164327, 0.147574, 0.147574, 0.139895, 0.078022, 0.083462, 0.125101, 0.10481, 0.10481, 0.167087, 0.173081, 0.170161, 0.111485, 0.170161, 0.236433, 0.239899, 0.332115, 0.222385, 0.30533, 0.288399, 0.216401, 0.2…	[95]	0	0	2
297	298	Q2GGY0|Q2GGY0_EHRCR propionyl-CoA carboxylase OS=Ehrlichia chaffeensis (strain ATCC CRL-10679 / Arkansas)	([0.045352, 0.083462, 0.048328, 0.048328, 0.029376, 0.044297, 0.034884, 0.034068, 0.047319, 0.06312, 0.06312, 0.085092, 0.142424, 0.11371, 0.11371, 0.11371, 0.173081, 0.167087, 0.144935, 0.11371, 0.074921, 0.043307, 0.038042, 0.0704, 0.0704, 0.132295, 0.085092, 0.071867, 0.092881, 0.05306, 0.05306, 0.043307, 0.024393, 0.024826, 0.025316, 0.029376, 0.056825, 0.044297, 0.051831, 0.083462, 0.060549,…	[234, 235, 239, 240, 241, 242, 243, 244]	0	0	2
298	299	Q2GGY1|Q2GGY1_EHRCR Pseudouridine synthase OS=Ehrlichia chaffeensis (strain ATCC CRL-10679 / Arkansas)	([0.005683, 0.008525, 0.006795, 0.008895, 0.009096, 0.007177, 0.009728, 0.012727, 0.016257, 0.012727, 0.009865, 0.008525, 0.01204, 0.01204, 0.017138, 0.027463, 0.051831, 0.11371, 0.118441, 0.203355, 0.116183, 0.18812, 0.17593, 0.164327, 0.100716, 0.106997, 0.185198, 0.170161, 0.100716, 0.111485, 0.109221, 0.191378, 0.291804, 0.30533, 0.321458, 0.257454, 0.268042, 0.264545, 0.167087, 0.094817, 0.0…	[]	0	0	2
299	300	Q2GGY3|RL28_EHRCR Large ribosomal subunit protein bL28 OS=Ehrlichia chaffeensis (strain ATCC CRL-10679 / Arkansas)	([0.26085, 0.31487, 0.342579, 0.209395, 0.232838, 0.288399, 0.324872, 0.278302, 0.298791, 0.335645, 0.352862, 0.398279, 0.418646, 0.408655, 0.468512, 0.553315, 0.585406, 0.666105, 0.56648, 0.490133, 0.42561, 0.450668, 0.366687, 0.387226, 0.517562, 0.461924, 0.440853, 0.356642, 0.359901, 0.359901, 0.335645, 0.25406, 0.170161, 0.170161, 0.179055, 0.185198, 0.098513, 0.094817, 0.058088, 0.096677, 0.…	[15, 16, 17, 18, 24]	0	0	2
300	301	Q2GGY7|Q2GGY7_EHRCR Uroporphyrinogen-III synthase OS=Ehrlichia chaffeensis (strain ATCC CRL-10679 / Arkansas)	([0.222385, 0.275179, 0.30533, 0.194234, 0.229226, 0.144935, 0.17593, 0.219301, 0.161087, 0.111485, 0.142424, 0.17593, 0.185198, 0.182256, 0.167087, 0.268042, 0.271506, 0.191378, 0.111485, 0.100716, 0.116183, 0.066181, 0.032017, 0.032017, 0.032017, 0.032677, 0.035586, 0.020522, 0.01204, 0.018787, 0.032017, 0.017447, 0.018787, 0.011106, 0.01227, 0.022306, 0.011669, 0.016826, 0.016021, 0.016257, 0.…	[]	0	0	2
303	304	Q2GH02|Q2GH02_EHRCR Metal-dependent carboxypeptidase OS=Ehrlichia chaffeensis (strain ATCC CRL-10679 / Arkansas)	([0.021816, 0.032677, 0.049374, 0.029376, 0.040537, 0.06184, 0.03976, 0.058088, 0.071867, 0.050641, 0.036378, 0.049374, 0.032017, 0.017797, 0.032677, 0.033407, 0.064632, 0.120615, 0.109221, 0.111485, 0.083462, 0.102787, 0.111485, 0.111485, 0.106997, 0.120615, 0.11371, 0.109221, 0.06312, 0.067594, 0.06312, 0.109221, 0.11371, 0.096677, 0.161087, 0.15284, 0.161087, 0.096677, 0.048328, 0.054297, 0.04…	[]	0	0	2
304	305	Q2GH06|YQGF_EHRCR Putative pre-16S rRNA nuclease OS=Ehrlichia chaffeensis (strain ATCC CRL-10679 / Arkansas)	([0.015078, 0.011669, 0.008804, 0.01227, 0.017138, 0.024826, 0.033407, 0.045352, 0.030003, 0.029376, 0.036378, 0.026338, 0.050641, 0.041405, 0.040537, 0.041405, 0.069024, 0.066181, 0.033407, 0.069024, 0.0704, 0.058088, 0.050641, 0.090864, 0.090864, 0.094817, 0.092881, 0.100716, 0.056825, 0.058088, 0.06184, 0.034068, 0.076542, 0.041405, 0.088832, 0.058088, 0.030003, 0.0198, 0.0198, 0.035586, 0.036…	[]	0	0	2
305	306	Q2GH07|Q2GH07_EHRCR Ribonucleoside-diphosphate reductase OS=Ehrlichia chaffeensis (strain ATCC CRL-10679 / Arkansas)	([0.17593, 0.236433, 0.295083, 0.203355, 0.247041, 0.236433, 0.142424, 0.167087, 0.18812, 0.182256, 0.15284, 0.127496, 0.125101, 0.127496, 0.173081, 0.173081, 0.158265, 0.092881, 0.167087, 0.158265, 0.17593, 0.173081, 0.102787, 0.102787, 0.173081, 0.106997, 0.0704, 0.094817, 0.092881, 0.056825, 0.067594, 0.106997, 0.10481, 0.064632, 0.058088, 0.064632, 0.116183, 0.203355, 0.301917, 0.281712, 0.23…	[176]	0	0	2
307	308	Q2GH16|Q2GH16_EHRCR tRNA-specific adenosine deaminase OS=Ehrlichia chaffeensis (strain ATCC CRL-10679 / Arkansas)	([0.21291, 0.116183, 0.06184, 0.100716, 0.0704, 0.11371, 0.081712, 0.098513, 0.094817, 0.074921, 0.051831, 0.043307, 0.044297, 0.083462, 0.109221, 0.196879, 0.142424, 0.083462, 0.10481, 0.098513, 0.069024, 0.069024, 0.127496, 0.200174, 0.194234, 0.17593, 0.158265, 0.232838, 0.155435, 0.194234, 0.284882, 0.380708, 0.414856, 0.414856, 0.370445, 0.377384, 0.268042, 0.247041, 0.301917, 0.21291, 0.222…	[]	0	0	2
310	311	Q2GH26|Q2GH26_EHRCR Ribonuclease P protein component OS=Ehrlichia chaffeensis (strain ATCC CRL-10679 / Arkansas)	([0.116183, 0.170161, 0.216401, 0.15008, 0.071867, 0.047319, 0.025316, 0.025316, 0.037156, 0.05306, 0.073402, 0.092881, 0.088832, 0.073402, 0.045352, 0.045352, 0.069024, 0.118441, 0.109221, 0.102787, 0.046336, 0.026338, 0.025316, 0.016528, 0.020165, 0.042364, 0.071867, 0.164327, 0.21291, 0.194234, 0.11371, 0.060549, 0.064632, 0.06184, 0.122885, 0.118441, 0.079919, 0.090864, 0.051831, 0.051831, 0.…	[]	0	0	2
311	312	Q2GH32|RL17_EHRCR Large ribosomal subunit protein bL17 OS=Ehrlichia chaffeensis (strain ATCC CRL-10679 / Arkansas)	([0.401658, 0.454136, 0.483068, 0.505461, 0.472492, 0.505461, 0.541878, 0.5017, 0.51388, 0.483068, 0.408655, 0.359901, 0.359901, 0.26085, 0.194234, 0.170161, 0.203355, 0.122885, 0.067594, 0.066181, 0.132295, 0.137348, 0.137348, 0.079919, 0.079919, 0.100716, 0.096677, 0.051831, 0.076542, 0.081712, 0.083462, 0.142424, 0.222385, 0.134866, 0.219301, 0.301917, 0.308712, 0.243554, 0.335645, 0.433034, 0…	[3, 5, 6, 7, 8]	0	0	2
314	315	Q2GH37|Q2GH37_EHRCR Protein translocase subunit SecY OS=Ehrlichia chaffeensis (strain ATCC CRL-10679 / Arkansas)	([0.022667, 0.011669, 0.016826, 0.024393, 0.014315, 0.00962, 0.006795, 0.008804, 0.006894, 0.005378, 0.005223, 0.004431, 0.00316, 0.003109, 0.003109, 0.003177, 0.003109, 0.00292, 0.003014, 0.002057, 0.001318, 0.002078, 0.002014, 0.00225, 0.002194, 0.002138, 0.00316, 0.004899, 0.004899, 0.005318, 0.005623, 0.007091, 0.008895, 0.00962, 0.010509, 0.019401, 0.018787, 0.035586, 0.035586, 0.0198, 0.038…	[]	0	0	2
316	317	Q2GH39|RS5_EHRCR Small ribosomal subunit protein uS5 OS=Ehrlichia chaffeensis (strain ATCC CRL-10679 / Arkansas)	([0.440853, 0.458154, 0.480142, 0.521092, 0.534167, 0.398279, 0.418646, 0.436924, 0.359901, 0.291804, 0.247041, 0.268042, 0.206376, 0.278302, 0.349426, 0.271506, 0.229226, 0.236433, 0.164327, 0.102787, 0.15284, 0.134866, 0.134866, 0.142424, 0.139895, 0.073402, 0.139895, 0.071867, 0.071867, 0.079919, 0.079919, 0.081712, 0.054297, 0.047319, 0.043307, 0.040537, 0.066181, 0.083462, 0.078022, 0.122885…	[3, 4]	0	0	2
317	318	Q2GH40|RL18_EHRCR Large ribosomal subunit protein uL18 OS=Ehrlichia chaffeensis (strain ATCC CRL-10679 / Arkansas)	([0.15284, 0.203355, 0.247041, 0.288399, 0.321458, 0.264545, 0.298791, 0.225814, 0.257454, 0.194234, 0.219301, 0.25031, 0.321458, 0.394753, 0.374039, 0.377384, 0.298791, 0.301917, 0.209395, 0.284882, 0.203355, 0.106997, 0.10481, 0.100716, 0.106997, 0.10481, 0.15284, 0.076542, 0.078022, 0.051831, 0.090864, 0.054297, 0.030611, 0.026892, 0.026892, 0.028695, 0.028107, 0.046336, 0.046336, 0.081712, 0.…	[]	0	0	2
318	319	Q2GH41|Q2GH41_EHRCR 50S ribosomal protein L6 OS=Ehrlichia chaffeensis (strain ATCC CRL-10679 / Arkansas)	([0.074921, 0.144935, 0.179055, 0.232838, 0.173081, 0.209395, 0.194234, 0.236433, 0.170161, 0.134866, 0.15284, 0.200174, 0.203355, 0.127496, 0.111485, 0.066181, 0.066181, 0.094817, 0.083462, 0.164327, 0.206376, 0.30533, 0.182256, 0.185198, 0.10481, 0.161087, 0.092881, 0.125101, 0.069024, 0.11371, 0.111485, 0.067594, 0.03976, 0.041405, 0.038042, 0.073402, 0.134866, 0.129801, 0.122885, 0.06312, 0.0…	[]	0	0	2
319	320	Q2GH42|RS8_EHRCR Small ribosomal subunit protein uS8 OS=Ehrlichia chaffeensis (strain ATCC CRL-10679 / Arkansas)	([0.021816, 0.034884, 0.049374, 0.028107, 0.045352, 0.067594, 0.083462, 0.111485, 0.073402, 0.086953, 0.078022, 0.11371, 0.116183, 0.132295, 0.081712, 0.050641, 0.028107, 0.050641, 0.037156, 0.034068, 0.040537, 0.046336, 0.025316, 0.025762, 0.035586, 0.019401, 0.011518, 0.012491, 0.008409, 0.008409, 0.006374, 0.007259, 0.007315, 0.007177, 0.006619, 0.006567, 0.008624, 0.010672, 0.007091, 0.009865…	[]	0	0	2
320	321	Q2GH43|RS14_EHRCR Small ribosomal subunit protein uS14 OS=Ehrlichia chaffeensis (strain ATCC CRL-10679 / Arkansas)	([0.339168, 0.387226, 0.4292, 0.328603, 0.352862, 0.271506, 0.203355, 0.247041, 0.281712, 0.216401, 0.25031, 0.278302, 0.291804, 0.291804, 0.278302, 0.271506, 0.247041, 0.335645, 0.301917, 0.216401, 0.139895, 0.222385, 0.21291, 0.209395, 0.288399, 0.209395, 0.284882, 0.346032, 0.342579, 0.332115, 0.4292, 0.321458, 0.229226, 0.194234, 0.191378, 0.142424, 0.155435, 0.158265, 0.147574, 0.182256, 0.1…	[]	0	0	2
321	322	Q2GH44|RL5_EHRCR Large ribosomal subunit protein uL5 OS=Ehrlichia chaffeensis (strain ATCC CRL-10679 / Arkansas)	([0.024826, 0.051831, 0.074921, 0.044297, 0.064632, 0.088832, 0.118441, 0.076542, 0.094817, 0.06184, 0.076542, 0.10481, 0.118441, 0.090864, 0.092881, 0.102787, 0.196879, 0.196879, 0.122885, 0.076542, 0.137348, 0.134866, 0.069024, 0.038858, 0.073402, 0.038858, 0.036378, 0.020522, 0.033407, 0.0198, 0.037156, 0.035586, 0.032677, 0.05306, 0.066181, 0.06312, 0.06312, 0.041405, 0.043307, 0.078022, 0.07…	[]	0	0	2
322	323	Q2GH45|RL24_EHRCR Large ribosomal subunit protein uL24 OS=Ehrlichia chaffeensis (strain ATCC CRL-10679 / Arkansas)	([0.10481, 0.06184, 0.045352, 0.029376, 0.041405, 0.054297, 0.073402, 0.094817, 0.118441, 0.134866, 0.158265, 0.161087, 0.161087, 0.191378, 0.134866, 0.134866, 0.200174, 0.173081, 0.11371, 0.11371, 0.11371, 0.164327, 0.25031, 0.25406, 0.328603, 0.332115, 0.342579, 0.271506, 0.268042, 0.170161, 0.147574, 0.092881, 0.074921, 0.076542, 0.073402, 0.071867, 0.125101, 0.083462, 0.083462, 0.15008, 0.150…	[]	0	0	2
323	324	Q2GH46|RL14_EHRCR Large ribosomal subunit protein uL14 OS=Ehrlichia chaffeensis (strain ATCC CRL-10679 / Arkansas)	([0.071867, 0.106997, 0.158265, 0.191378, 0.219301, 0.200174, 0.247041, 0.278302, 0.219301, 0.158265, 0.134866, 0.086953, 0.144935, 0.085092, 0.046336, 0.046336, 0.043307, 0.078022, 0.134866, 0.132295, 0.155435, 0.185198, 0.125101, 0.111485, 0.116183, 0.076542, 0.051831, 0.030003, 0.019401, 0.029376, 0.054297, 0.079919, 0.086953, 0.047319, 0.086953, 0.170161, 0.167087, 0.167087, 0.167087, 0.10922…	[]	0	0	2
324	325	Q2GH47|RS17_EHRCR Small ribosomal subunit protein uS17 OS=Ehrlichia chaffeensis (strain ATCC CRL-10679 / Arkansas)	([0.795062, 0.808535, 0.819762, 0.724957, 0.585406, 0.59508, 0.59917, 0.5017, 0.450668, 0.40511, 0.414856, 0.422041, 0.41194, 0.352862, 0.352862, 0.356642, 0.339168, 0.257454, 0.25031, 0.229226, 0.196879, 0.137348, 0.132295, 0.139895, 0.155435, 0.158265, 0.134866, 0.147574, 0.219301, 0.275179, 0.239899, 0.257454, 0.291804, 0.209395, 0.216401, 0.229226, 0.225814, 0.243554, 0.328603, 0.332115, 0.30…	[0, 1, 2, 3, 4, 5, 6, 7]	0	0	2
325	326	Q2GH48|RL29_EHRCR Large ribosomal subunit protein uL29 OS=Ehrlichia chaffeensis (strain ATCC CRL-10679 / Arkansas)	([0.298791, 0.324872, 0.352862, 0.268042, 0.301917, 0.328603, 0.264545, 0.209395, 0.179055, 0.219301, 0.173081, 0.18812, 0.196879, 0.275179, 0.257454, 0.206376, 0.308712, 0.284882, 0.229226, 0.161087, 0.173081, 0.158265, 0.164327, 0.120615, 0.17593, 0.179055, 0.182256, 0.257454, 0.339168, 0.41194, 0.298791, 0.31487, 0.26085, 0.257454, 0.271506, 0.26085, 0.318242, 0.308712, 0.324872, 0.298791, 0.3…	[64, 66]	0	0	2
326	327	Q2GH49|RL16_EHRCR Large ribosomal subunit protein uL16 OS=Ehrlichia chaffeensis (strain ATCC CRL-10679 / Arkansas)	([0.301917, 0.332115, 0.203355, 0.247041, 0.278302, 0.321458, 0.25406, 0.278302, 0.298791, 0.332115, 0.324872, 0.352862, 0.447574, 0.521092, 0.398279, 0.394753, 0.31487, 0.311707, 0.206376, 0.298791, 0.291804, 0.295083, 0.295083, 0.321458, 0.318242, 0.295083, 0.209395, 0.284882, 0.311707, 0.311707, 0.311707, 0.264545, 0.26085, 0.26085, 0.264545, 0.370445, 0.288399, 0.36309, 0.36309, 0.433034, 0.4…	[13, 80, 81]	0	0	2
327	328	Q2GH50|RS3_EHRCR Small ribosomal subunit protein uS3 OS=Ehrlichia chaffeensis (strain ATCC CRL-10679 / Arkansas)	([0.356642, 0.219301, 0.264545, 0.158265, 0.088832, 0.129801, 0.158265, 0.10481, 0.129801, 0.15284, 0.10481, 0.081712, 0.047319, 0.035586, 0.038858, 0.040537, 0.038042, 0.019109, 0.034068, 0.036378, 0.069024, 0.034884, 0.069024, 0.0704, 0.127496, 0.120615, 0.06312, 0.033407, 0.064632, 0.064632, 0.032017, 0.032017, 0.058088, 0.10481, 0.10481, 0.048328, 0.026338, 0.027463, 0.03976, 0.038042, 0.0208…	[]	0	0	2
328	329	Q2GH51|RL22_EHRCR Large ribosomal subunit protein uL22 OS=Ehrlichia chaffeensis (strain ATCC CRL-10679 / Arkansas)	([0.028107, 0.03976, 0.023087, 0.036378, 0.050641, 0.0704, 0.109221, 0.129801, 0.161087, 0.111485, 0.142424, 0.109221, 0.0704, 0.050641, 0.078022, 0.073402, 0.071867, 0.118441, 0.139895, 0.139895, 0.15008, 0.129801, 0.134866, 0.15008, 0.11371, 0.088832, 0.066181, 0.031287, 0.018415, 0.018787, 0.016021, 0.010372, 0.017447, 0.027463, 0.037156, 0.037156, 0.050641, 0.090864, 0.045352, 0.025316, 0.023…	[]	0	0	2
329	330	Q2GH52|RS19_EHRCR Small ribosomal subunit protein uS19 OS=Ehrlichia chaffeensis (strain ATCC CRL-10679 / Arkansas)	([0.324872, 0.30533, 0.374039, 0.418646, 0.352862, 0.275179, 0.324872, 0.257454, 0.216401, 0.257454, 0.288399, 0.291804, 0.216401, 0.173081, 0.185198, 0.281712, 0.281712, 0.194234, 0.18812, 0.164327, 0.18812, 0.173081, 0.216401, 0.127496, 0.127496, 0.173081, 0.264545, 0.243554, 0.318242, 0.318242, 0.225814, 0.15008, 0.18812, 0.278302, 0.203355, 0.127496, 0.116183, 0.067594, 0.11371, 0.05306, 0.05…	[82, 83, 84, 85, 86, 87, 88, 89, 91, 92]	0	0	2
331	332	Q2GH54|Q2GH54_EHRCR Large ribosomal subunit protein uL23 OS=Ehrlichia chaffeensis (strain ATCC CRL-10679 / Arkansas)	([0.018415, 0.011903, 0.008895, 0.01204, 0.016826, 0.024393, 0.024826, 0.0198, 0.015078, 0.011903, 0.016826, 0.021816, 0.040537, 0.017447, 0.032677, 0.073402, 0.036378, 0.046336, 0.051831, 0.028107, 0.018787, 0.018415, 0.020165, 0.034884, 0.026892, 0.026338, 0.026338, 0.035586, 0.064632, 0.06184, 0.111485, 0.102787, 0.079919, 0.042364, 0.096677, 0.05306, 0.032017, 0.026338, 0.032017, 0.028695, 0.…	[]	0	0	2
334	335	Q2GH57|RS10_EHRCR Small ribosomal subunit protein uS10 OS=Ehrlichia chaffeensis (strain ATCC CRL-10679 / Arkansas)	([0.037156, 0.040537, 0.020522, 0.030611, 0.044297, 0.037156, 0.025762, 0.019109, 0.025316, 0.036378, 0.046336, 0.045352, 0.076542, 0.074921, 0.03976, 0.023087, 0.023087, 0.041405, 0.059222, 0.058088, 0.109221, 0.10481, 0.125101, 0.185198, 0.191378, 0.134866, 0.194234, 0.278302, 0.394753, 0.301917, 0.18812, 0.109221, 0.15284, 0.15284, 0.158265, 0.158265, 0.206376, 0.298791, 0.18812, 0.144935, 0.0…	[60, 61]	0	0	2
335	336	Q2GH60|Q2GH60_EHRCR Cytidylate kinase OS=Ehrlichia chaffeensis (strain ATCC CRL-10679 / Arkansas)	([0.098513, 0.045352, 0.0704, 0.092881, 0.15284, 0.179055, 0.167087, 0.194234, 0.21291, 0.239899, 0.257454, 0.298791, 0.206376, 0.17593, 0.170161, 0.236433, 0.142424, 0.109221, 0.206376, 0.170161, 0.179055, 0.18812, 0.179055, 0.18812, 0.125101, 0.059222, 0.06312, 0.079919, 0.079919, 0.081712, 0.045352, 0.026892, 0.028695, 0.028107, 0.020165, 0.016528, 0.016826, 0.016528, 0.011342, 0.010509, 0.018…	[]	0	0	2
336	337	Q2GH76|Q2GH76_EHRCR DNA 3'-5' helicase OS=Ehrlichia chaffeensis (strain ATCC CRL-10679 / Arkansas)	([0.179055, 0.081712, 0.046336, 0.025316, 0.017447, 0.023087, 0.024393, 0.031287, 0.032017, 0.041405, 0.05306, 0.067594, 0.06184, 0.058088, 0.102787, 0.071867, 0.03976, 0.023963, 0.022306, 0.044297, 0.051831, 0.030003, 0.06184, 0.060549, 0.066181, 0.074921, 0.079919, 0.096677, 0.100716, 0.120615, 0.129801, 0.078022, 0.045352, 0.026892, 0.016021, 0.016021, 0.014075, 0.023087, 0.037156, 0.034884, 0…	[]	0	0	2
338	339	Q2GH82|Q2GH82_EHRCR Dihydropteroate synthase OS=Ehrlichia chaffeensis (strain ATCC CRL-10679 / Arkansas)	([0.035586, 0.066181, 0.041405, 0.060549, 0.106997, 0.144935, 0.173081, 0.109221, 0.132295, 0.164327, 0.185198, 0.222385, 0.236433, 0.239899, 0.139895, 0.139895, 0.088832, 0.15008, 0.196879, 0.173081, 0.173081, 0.257454, 0.25406, 0.271506, 0.264545, 0.239899, 0.158265, 0.100716, 0.18812, 0.18812, 0.179055, 0.15284, 0.164327, 0.094817, 0.102787, 0.185198, 0.129801, 0.196879, 0.185198, 0.206376, 0.…	[57, 58, 59, 60]	0	0	2
341	342	Q2GH97|Q2GH97_EHRCR 3-oxoacyl-[acyl-carrier-protein] reductase FabG OS=Ehrlichia chaffeensis (strain ATCC CRL-10679 / Arkansas)	([0.079919, 0.038858, 0.060549, 0.078022, 0.073402, 0.094817, 0.11371, 0.134866, 0.085092, 0.100716, 0.118441, 0.122885, 0.069024, 0.05306, 0.048328, 0.090864, 0.055536, 0.044297, 0.044297, 0.081712, 0.098513, 0.134866, 0.161087, 0.092881, 0.051831, 0.035586, 0.023087, 0.019401, 0.019401, 0.038042, 0.021381, 0.023087, 0.028695, 0.024826, 0.034068, 0.026892, 0.017447, 0.019109, 0.025316, 0.025316,…	[]	0	0	2
342	343	Q2GH99|CH10_EHRCR Co-chaperonin GroES OS=Ehrlichia chaffeensis (strain ATCC CRL-10679 / Arkansas)	([0.158265, 0.092881, 0.144935, 0.144935, 0.098513, 0.142424, 0.18812, 0.155435, 0.196879, 0.222385, 0.25031, 0.288399, 0.301917, 0.298791, 0.298791, 0.257454, 0.359901, 0.36309, 0.349426, 0.308712, 0.366687, 0.440853, 0.525368, 0.538167, 0.58069, 0.707965, 0.680603, 0.657645, 0.653063, 0.549308, 0.517562, 0.447574, 0.444081, 0.444081, 0.534167, 0.450668, 0.440853, 0.42561, 0.418646, 0.418646, 0.…	[22, 23, 24, 25, 26, 27, 28, 29, 30, 34]	0	0	2
344	345	Q2GHA7|Q2GHA7_EHRCR Fructose-1,6-bisphosphatase OS=Ehrlichia chaffeensis (strain ATCC CRL-10679 / Arkansas)	([0.010372, 0.016826, 0.031287, 0.032677, 0.033407, 0.034884, 0.024826, 0.025762, 0.034884, 0.023963, 0.030611, 0.025762, 0.015344, 0.014783, 0.018106, 0.029376, 0.06312, 0.073402, 0.120615, 0.203355, 0.170161, 0.247041, 0.25031, 0.164327, 0.164327, 0.139895, 0.173081, 0.216401, 0.206376, 0.209395, 0.30533, 0.308712, 0.295083, 0.394753, 0.31487, 0.281712, 0.308712, 0.200174, 0.18812, 0.182256, 0.…	[]	0	0	2
345	346	Q2GHB3|Q2GHB3_EHRCR 2-amino-4-hydroxy-6-hydroxymethyldihydropteridine pyrophosphokinase OS=Ehrlichia chaffeensis (strain ATCC CRL-10679 / Arkansas)	([0.010221, 0.015344, 0.025762, 0.022306, 0.031287, 0.048328, 0.042364, 0.029376, 0.031287, 0.021816, 0.016528, 0.023087, 0.047319, 0.035586, 0.019401, 0.030611, 0.032677, 0.026892, 0.055536, 0.038858, 0.069024, 0.074921, 0.078022, 0.076542, 0.059222, 0.059222, 0.028107, 0.023087, 0.020876, 0.025762, 0.050641, 0.10481, 0.079919, 0.045352, 0.030611, 0.064632, 0.067594, 0.100716, 0.134866, 0.094817…	[]	0	0	2
346	347	Q2GHB7|Q2GHB7_EHRCR Ribosomal silencing factor RsfS OS=Ehrlichia chaffeensis (strain ATCC CRL-10679 / Arkansas)	([0.36309, 0.387226, 0.447574, 0.483068, 0.51388, 0.40511, 0.4292, 0.458154, 0.377384, 0.308712, 0.268042, 0.196879, 0.118441, 0.122885, 0.129801, 0.129801, 0.137348, 0.137348, 0.116183, 0.111485, 0.209395, 0.139895, 0.098513, 0.090864, 0.049374, 0.051831, 0.05306, 0.050641, 0.051831, 0.088832, 0.139895, 0.203355, 0.222385, 0.278302, 0.370445, 0.370445, 0.288399, 0.196879, 0.129801, 0.129801, 0.1…	[4, 122]	0	0	2
347	348	Q2GHC1|Q2GHC1_EHRCR Phosphoribosylformylglycinamidine cyclo-ligase OS=Ehrlichia chaffeensis (strain ATCC CRL-10679 / Arkansas)	([0.125101, 0.194234, 0.229226, 0.257454, 0.30533, 0.324872, 0.243554, 0.196879, 0.247041, 0.268042, 0.196879, 0.225814, 0.264545, 0.170161, 0.219301, 0.219301, 0.219301, 0.26085, 0.26085, 0.239899, 0.26085, 0.346032, 0.26085, 0.196879, 0.209395, 0.196879, 0.125101, 0.18812, 0.247041, 0.132295, 0.132295, 0.17593, 0.116183, 0.050641, 0.096677, 0.069024, 0.0704, 0.074921, 0.041405, 0.040537, 0.0850…	[]	0	0	2
348	349	Q2GHC7|Q2GHC7_EHRCR Glutathione synthetase OS=Ehrlichia chaffeensis (strain ATCC CRL-10679 / Arkansas)	([0.013265, 0.023087, 0.016826, 0.013437, 0.010926, 0.016528, 0.022667, 0.033407, 0.032677, 0.043307, 0.033407, 0.045352, 0.026892, 0.026338, 0.050641, 0.090864, 0.090864, 0.18812, 0.196879, 0.243554, 0.229226, 0.229226, 0.225814, 0.225814, 0.191378, 0.158265, 0.088832, 0.088832, 0.098513, 0.137348, 0.144935, 0.132295, 0.111485, 0.137348, 0.216401, 0.219301, 0.222385, 0.209395, 0.229226, 0.134866…	[]	0	0	2
349	350	Q2GHD6|Q2GHD6_EHRCR Cytochrome c homolog OS=Ehrlichia chaffeensis (strain ATCC CRL-10679 / Arkansas)	([0.055536, 0.059222, 0.036378, 0.024393, 0.015694, 0.017447, 0.023534, 0.015694, 0.013016, 0.011903, 0.010221, 0.008075, 0.005992, 0.005992, 0.008723, 0.006894, 0.007495, 0.007495, 0.005872, 0.005932, 0.006078, 0.006142, 0.007315, 0.009977, 0.016826, 0.030003, 0.029376, 0.033407, 0.071867, 0.118441, 0.164327, 0.239899, 0.25031, 0.332115, 0.25031, 0.25031, 0.229226, 0.311707, 0.318242, 0.40511, 0…	[41, 42, 43, 55]	0	0	2
350	351	Q2GHE0|KGUA_EHRCR Guanylate kinase OS=Ehrlichia chaffeensis (strain ATCC CRL-10679 / Arkansas)	([0.295083, 0.18812, 0.139895, 0.086953, 0.111485, 0.134866, 0.194234, 0.219301, 0.243554, 0.268042, 0.288399, 0.321458, 0.31487, 0.31487, 0.225814, 0.308712, 0.308712, 0.219301, 0.139895, 0.083462, 0.144935, 0.194234, 0.185198, 0.257454, 0.352862, 0.366687, 0.281712, 0.185198, 0.18812, 0.18812, 0.118441, 0.118441, 0.078022, 0.079919, 0.079919, 0.134866, 0.15008, 0.17593, 0.264545, 0.366687, 0.45…	[]	0	0	2
351	352	Q2GHE1|Q2GHE1_EHRCR Heme exporter protein C OS=Ehrlichia chaffeensis (strain ATCC CRL-10679 / Arkansas)	([0.006619, 0.004513, 0.006567, 0.004483, 0.005932, 0.00515, 0.003701, 0.003014, 0.00231, 0.001692, 0.001623, 0.001417, 0.000906, 0.00061, 0.000906, 0.001417, 0.000842, 0.000833, 0.00055, 0.000301, 0.000142, 0.000125, 0.000206, 0.00018, 0.000412, 0.000301, 0.000477, 0.000485, 0.000631, 0.001267, 0.002014, 0.0028, 0.002727, 0.003109, 0.003963, 0.003405, 0.002727, 0.002705, 0.0028, 0.003366, 0.0036…	[]	0	0	2
352	353	Q2GHE2|RUVA_EHRCR Holliday junction branch migration complex subunit RuvA OS=Ehrlichia chaffeensis (strain ATCC CRL-10679 / Arkansas)	([0.034884, 0.019109, 0.013821, 0.022306, 0.034884, 0.024393, 0.017447, 0.013265, 0.010509, 0.014075, 0.01227, 0.015694, 0.029376, 0.020165, 0.019401, 0.021816, 0.013265, 0.009187, 0.009728, 0.01078, 0.009977, 0.009483, 0.014586, 0.015344, 0.00962, 0.009483, 0.013613, 0.015694, 0.025316, 0.046336, 0.041405, 0.071867, 0.081712, 0.041405, 0.066181, 0.038042, 0.038858, 0.038858, 0.078022, 0.129801, …	[]	0	0	2
353	354	Q2GHE4|Q2GHE4_EHRCR Bcr/CflA family efflux transporter OS=Ehrlichia chaffeensis (strain ATCC CRL-10679 / Arkansas)	([0.002194, 0.001597, 0.001267, 0.001408, 0.001305, 0.00103, 0.000945, 0.000773, 0.001155, 0.001597, 0.001374, 0.001623, 0.001602, 0.002529, 0.002555, 0.001778, 0.001172, 0.001267, 0.001778, 0.001778, 0.00292, 0.004208, 0.004208, 0.005992, 0.007422, 0.006482, 0.006245, 0.008409, 0.009401, 0.010131, 0.006533, 0.008276, 0.005799, 0.004921, 0.004835, 0.004899, 0.007091, 0.007091, 0.006482, 0.004611,…	[]	0	0	2
355	356	Q2GHF3|RS18_EHRCR Small ribosomal subunit protein bS18 OS=Ehrlichia chaffeensis (strain ATCC CRL-10679 / Arkansas)	([0.613573, 0.661982, 0.661982, 0.661982, 0.608892, 0.622677, 0.585406, 0.490133, 0.497853, 0.538167, 0.472492, 0.472492, 0.465241, 0.390993, 0.390993, 0.390993, 0.41194, 0.332115, 0.264545, 0.25406, 0.271506, 0.25406, 0.243554, 0.216401, 0.137348, 0.182256, 0.127496, 0.15284, 0.229226, 0.147574, 0.147574, 0.219301, 0.25031, 0.328603, 0.31487, 0.311707, 0.222385, 0.206376, 0.291804, 0.398279, 0.3…	[0, 1, 2, 3, 4, 5, 6, 9]	0	0	2
356	357	Q2GHF4|RS6_EHRCR Small ribosomal subunit protein bS6 OS=Ehrlichia chaffeensis (strain ATCC CRL-10679 / Arkansas)	([0.009728, 0.016021, 0.022667, 0.015344, 0.022306, 0.032677, 0.021381, 0.032017, 0.023087, 0.033407, 0.041405, 0.032677, 0.018415, 0.029376, 0.05306, 0.026892, 0.059222, 0.056825, 0.0704, 0.073402, 0.092881, 0.086953, 0.088832, 0.088832, 0.120615, 0.129801, 0.073402, 0.078022, 0.069024, 0.066181, 0.066181, 0.036378, 0.030611, 0.046336, 0.027463, 0.017447, 0.030003, 0.015694, 0.013265, 0.012491, …	[]	0	0	2
357	358	Q2GHF7|Q2GHF7_EHRCR DNA repair protein RadA OS=Ehrlichia chaffeensis (strain ATCC CRL-10679 / Arkansas)	([0.051831, 0.025762, 0.038858, 0.06184, 0.085092, 0.111485, 0.132295, 0.164327, 0.116183, 0.139895, 0.158265, 0.173081, 0.098513, 0.102787, 0.090864, 0.046336, 0.081712, 0.137348, 0.116183, 0.200174, 0.191378, 0.173081, 0.194234, 0.209395, 0.216401, 0.21291, 0.21291, 0.216401, 0.225814, 0.311707, 0.236433, 0.170161, 0.182256, 0.284882, 0.281712, 0.308712, 0.408655, 0.401658, 0.41194, 0.436924, 0…	[]	0	0	2
358	359	Q2GHG3|Q2GHG3_EHRCR Putative sensor histidine kinase NtrY-like OS=Ehrlichia chaffeensis (strain ATCC CRL-10679 / Arkansas)	([0.003821, 0.002688, 0.003671, 0.004921, 0.003298, 0.004388, 0.003079, 0.00225, 0.00283, 0.002396, 0.002194, 0.00231, 0.002155, 0.001288, 0.001305, 0.001786, 0.001808, 0.001709, 0.001709, 0.001572, 0.001048, 0.000468, 0.000468, 0.000271, 0.000142, 0.000318, 0.000146, 0.000275, 0.000386, 0.000232, 0.000189, 0.000305, 0.000391, 0.000412, 0.000893, 0.001597, 0.001267, 0.001808, 0.002117, 0.002881, …	[]	0	0	2
359	360	Q2GHH1|SYH_EHRCR Histidine--tRNA ligase OS=Ehrlichia chaffeensis (strain ATCC CRL-10679 / Arkansas)	([0.398279, 0.436924, 0.454136, 0.486429, 0.370445, 0.275179, 0.30533, 0.222385, 0.264545, 0.194234, 0.144935, 0.179055, 0.092881, 0.096677, 0.054297, 0.032677, 0.060549, 0.060549, 0.030611, 0.048328, 0.050641, 0.049374, 0.027463, 0.023534, 0.022306, 0.03976, 0.03976, 0.040537, 0.034068, 0.019401, 0.026892, 0.028695, 0.030003, 0.06312, 0.073402, 0.0704, 0.069024, 0.073402, 0.034068, 0.06312, 0.07…	[387, 388]	0	0	2
360	361	Q2GHH2|PUR7_EHRCR Phosphoribosylaminoimidazole-succinocarboxamide synthase OS=Ehrlichia chaffeensis (strain ATCC CRL-10679 / Arkansas)	([0.380708, 0.346032, 0.374039, 0.26085, 0.170161, 0.094817, 0.092881, 0.118441, 0.074921, 0.102787, 0.139895, 0.100716, 0.100716, 0.055536, 0.030003, 0.030003, 0.031287, 0.028107, 0.051831, 0.049374, 0.056825, 0.030611, 0.03976, 0.031287, 0.028107, 0.055536, 0.118441, 0.142424, 0.137348, 0.18812, 0.147574, 0.074921, 0.079919, 0.074921, 0.132295, 0.209395, 0.196879, 0.118441, 0.132295, 0.142424, …	[]	0	0	2
361	362	Q2GHI5|3MGH_EHRCR Putative 3-methyladenine DNA glycosylase OS=Ehrlichia chaffeensis (strain ATCC CRL-10679 / Arkansas)	([0.011903, 0.022306, 0.036378, 0.051831, 0.0704, 0.044297, 0.06184, 0.047319, 0.046336, 0.058088, 0.0704, 0.059222, 0.028695, 0.028107, 0.050641, 0.088832, 0.090864, 0.054297, 0.027463, 0.030611, 0.067594, 0.118441, 0.109221, 0.102787, 0.060549, 0.034884, 0.06312, 0.069024, 0.109221, 0.147574, 0.125101, 0.074921, 0.074921, 0.122885, 0.129801, 0.139895, 0.15008, 0.25031, 0.298791, 0.370445, 0.356…	[]	0	0	2
362	363	Q2GHJ3|Q2GHJ3_EHRCR Phosphatidate cytidylyltransferase OS=Ehrlichia chaffeensis (strain ATCC CRL-10679 / Arkansas)	([0.000464, 0.000498, 0.000631, 0.000537, 0.000477, 0.000833, 0.000575, 0.000893, 0.000687, 0.00052, 0.000386, 0.000537, 0.001159, 0.001202, 0.000906, 0.000464, 0.000477, 0.000271, 0.000142, 0.000198, 0.000176, 0.000146, 0.00012, 0.00012, 0.000137, 0.000137, 0.000137, 0.000249, 0.000146, 0.000326, 0.000313, 0.000305, 0.000326, 0.000176, 0.000232, 0.000313, 0.000477, 0.000906, 0.001533, 0.001481, …	[]	0	0	2
363	364	Q2GHJ5|RRF_EHRCR Ribosome-recycling factor OS=Ehrlichia chaffeensis (strain ATCC CRL-10679 / Arkansas)	([0.380708, 0.422041, 0.390993, 0.440853, 0.461924, 0.480142, 0.390993, 0.41194, 0.36309, 0.295083, 0.236433, 0.268042, 0.352862, 0.275179, 0.264545, 0.318242, 0.239899, 0.239899, 0.236433, 0.264545, 0.271506, 0.239899, 0.239899, 0.278302, 0.26085, 0.203355, 0.137348, 0.21291, 0.209395, 0.191378, 0.21291, 0.232838, 0.243554, 0.239899, 0.243554, 0.236433, 0.236433, 0.324872, 0.257454, 0.257454, 0.…	[]	0	0	2
364	365	Q2GHL2|Q2GHL2_EHRCR Transcription-repair-coupling factor OS=Ehrlichia chaffeensis (strain ATCC CRL-10679 / Arkansas)	([0.05306, 0.088832, 0.127496, 0.066181, 0.102787, 0.147574, 0.083462, 0.059222, 0.037156, 0.024393, 0.032677, 0.033407, 0.017797, 0.009977, 0.016528, 0.015694, 0.00962, 0.009483, 0.016826, 0.015078, 0.021381, 0.011518, 0.007877, 0.005623, 0.006039, 0.006039, 0.005932, 0.008804, 0.01204, 0.021816, 0.021816, 0.021816, 0.032677, 0.031287, 0.048328, 0.046336, 0.023963, 0.022667, 0.043307, 0.020876, …	[332, 337]	0	0	2
366	367	Q2GHN3|KTHY_EHRCR Thymidylate kinase OS=Ehrlichia chaffeensis (strain ATCC CRL-10679 / Arkansas)	([0.025316, 0.038042, 0.054297, 0.081712, 0.11371, 0.147574, 0.170161, 0.196879, 0.132295, 0.086953, 0.083462, 0.120615, 0.139895, 0.137348, 0.129801, 0.257454, 0.15008, 0.090864, 0.155435, 0.094817, 0.102787, 0.11371, 0.0704, 0.043307, 0.022306, 0.022306, 0.021381, 0.024826, 0.030611, 0.055536, 0.098513, 0.129801, 0.06312, 0.060549, 0.118441, 0.134866, 0.118441, 0.132295, 0.206376, 0.219301, 0.2…	[]	0	0	2
367	368	Q2GHN5|Q2GHN5_EHRCR Malonyl CoA-acyl carrier protein transacylase OS=Ehrlichia chaffeensis (strain ATCC CRL-10679 / Arkansas)	([0.036378, 0.015078, 0.011903, 0.016528, 0.015344, 0.020165, 0.026892, 0.040537, 0.025316, 0.017797, 0.023963, 0.035586, 0.030003, 0.050641, 0.042364, 0.073402, 0.064632, 0.034068, 0.020522, 0.010926, 0.011342, 0.01204, 0.015344, 0.024826, 0.027463, 0.020876, 0.013265, 0.014075, 0.013265, 0.022667, 0.023534, 0.021816, 0.020165, 0.022667, 0.021381, 0.016257, 0.023534, 0.021816, 0.03976, 0.033407,…	[]	0	0	2
370	371	Q2GHQ3|Q2GHQ3_EHRCR thiazole synthase OS=Ehrlichia chaffeensis (strain ATCC CRL-10679 / Arkansas)	([0.030611, 0.019109, 0.013613, 0.010509, 0.014075, 0.019109, 0.020165, 0.020876, 0.016021, 0.024393, 0.030611, 0.046336, 0.035586, 0.033407, 0.035586, 0.035586, 0.06184, 0.100716, 0.092881, 0.096677, 0.056825, 0.055536, 0.092881, 0.15284, 0.25031, 0.18812, 0.134866, 0.167087, 0.142424, 0.216401, 0.120615, 0.120615, 0.100716, 0.125101, 0.161087, 0.264545, 0.26085, 0.257454, 0.268042, 0.359901, 0.…	[]	0	0	2
372	373	Q2GHR2|RL20_EHRCR Large ribosomal subunit protein bL20 OS=Ehrlichia chaffeensis (strain ATCC CRL-10679 / Arkansas)	([0.444081, 0.408655, 0.450668, 0.494003, 0.534167, 0.570702, 0.486429, 0.390993, 0.422041, 0.346032, 0.332115, 0.387226, 0.418646, 0.318242, 0.394753, 0.374039, 0.374039, 0.377384, 0.458154, 0.476583, 0.40511, 0.308712, 0.352862, 0.25031, 0.206376, 0.125101, 0.122885, 0.185198, 0.206376, 0.191378, 0.291804, 0.291804, 0.194234, 0.206376, 0.206376, 0.170161, 0.109221, 0.109221, 0.106997, 0.10481, …	[4, 5]	0	0	2
373	374	Q2GHR4|Q2GHR4_EHRCR 3-oxoacyl-[acyl-carrier-protein] reductase FabG OS=Ehrlichia chaffeensis (strain ATCC CRL-10679 / Arkansas)	([0.067594, 0.098513, 0.122885, 0.147574, 0.134866, 0.17593, 0.216401, 0.144935, 0.164327, 0.18812, 0.17593, 0.139895, 0.18812, 0.147574, 0.073402, 0.040537, 0.032017, 0.034884, 0.03976, 0.049374, 0.046336, 0.083462, 0.046336, 0.038042, 0.023087, 0.029376, 0.016021, 0.016257, 0.016257, 0.016528, 0.018415, 0.018106, 0.030611, 0.030003, 0.023087, 0.051831, 0.092881, 0.116183, 0.116183, 0.106997, 0.…	[]	0	0	2
374	375	Q2GHR7|RS16_EHRCR Small ribosomal subunit protein bS16 OS=Ehrlichia chaffeensis (strain ATCC CRL-10679 / Arkansas)	([0.020876, 0.022306, 0.034884, 0.051831, 0.071867, 0.116183, 0.056825, 0.034884, 0.047319, 0.036378, 0.029376, 0.024826, 0.020876, 0.032677, 0.031287, 0.059222, 0.035586, 0.05306, 0.069024, 0.067594, 0.142424, 0.144935, 0.088832, 0.047319, 0.048328, 0.046336, 0.021816, 0.045352, 0.03976, 0.021381, 0.036378, 0.069024, 0.081712, 0.055536, 0.064632, 0.067594, 0.069024, 0.111485, 0.137348, 0.076542,…	[]	0	0	2
375	376	Q2GHS3|NRDR_EHRCR Transcriptional repressor NrdR OS=Ehrlichia chaffeensis (strain ATCC CRL-10679 / Arkansas)	([0.229226, 0.281712, 0.219301, 0.26085, 0.291804, 0.318242, 0.349426, 0.370445, 0.298791, 0.324872, 0.356642, 0.377384, 0.349426, 0.366687, 0.26085, 0.366687, 0.468512, 0.465241, 0.476583, 0.40511, 0.318242, 0.236433, 0.170161, 0.15008, 0.15008, 0.147574, 0.155435, 0.078022, 0.081712, 0.134866, 0.132295, 0.129801, 0.134866, 0.096677, 0.094817, 0.092881, 0.092881, 0.086953, 0.041405, 0.031287, 0.…	[]	0	0	2
376	377	Q2GHS9|Q2GHS9_EHRCR NADH-quinone oxidoreductase subunit M OS=Ehrlichia chaffeensis (strain ATCC CRL-10679 / Arkansas)	([0.002881, 0.002078, 0.003341, 0.002503, 0.001967, 0.002581, 0.002705, 0.002194, 0.002662, 0.002705, 0.0028, 0.002435, 0.002482, 0.002503, 0.002623, 0.003298, 0.003177, 0.002881, 0.003109, 0.003109, 0.002761, 0.002512, 0.003671, 0.002881, 0.0028, 0.003079, 0.002327, 0.001748, 0.001748, 0.001748, 0.002194, 0.002194, 0.002138, 0.002606, 0.001855, 0.001288, 0.000958, 0.000464, 0.000412, 0.000687, 0…	[]	0	0	2
377	378	Q2GHT0|Q2GHT0_EHRCR Apolipoprotein N-acyltransferase OS=Ehrlichia chaffeensis (strain ATCC CRL-10679 / Arkansas)	([0.006701, 0.004358, 0.005992, 0.004358, 0.004388, 0.00407, 0.003298, 0.002606, 0.003298, 0.002976, 0.003079, 0.003804, 0.004611, 0.003014, 0.002881, 0.002194, 0.002976, 0.004689, 0.00292, 0.002727, 0.003366, 0.001967, 0.002078, 0.001675, 0.001675, 0.001335, 0.001155, 0.001417, 0.001288, 0.001249, 0.001675, 0.001211, 0.000704, 0.000477, 0.00055, 0.000309, 0.000447, 0.000614, 0.000322, 0.000743, …	[234]	0	0	2
378	379	Q2GHT3|Q2GHT3_EHRCR Malate dehydrogenase OS=Ehrlichia chaffeensis (strain ATCC CRL-10679 / Arkansas)	([0.359901, 0.384043, 0.414856, 0.433034, 0.480142, 0.450668, 0.366687, 0.408655, 0.301917, 0.328603, 0.275179, 0.30533, 0.380708, 0.288399, 0.356642, 0.370445, 0.352862, 0.332115, 0.271506, 0.384043, 0.295083, 0.200174, 0.232838, 0.239899, 0.236433, 0.25031, 0.203355, 0.203355, 0.194234, 0.31487, 0.308712, 0.398279, 0.31487, 0.301917, 0.301917, 0.275179, 0.164327, 0.167087, 0.196879, 0.26085, 0.…	[244, 245]	0	0	2
379	380	Q2GHT4|LOLD_EHRCR Lipoprotein-releasing system ATP-binding protein LolD OS=Ehrlichia chaffeensis (strain ATCC CRL-10679 / Arkansas)	([0.00962, 0.014315, 0.020522, 0.011518, 0.016021, 0.023534, 0.035586, 0.048328, 0.0704, 0.054297, 0.083462, 0.067594, 0.038858, 0.024826, 0.042364, 0.071867, 0.090864, 0.088832, 0.118441, 0.060549, 0.109221, 0.179055, 0.17593, 0.191378, 0.21291, 0.15284, 0.122885, 0.067594, 0.037156, 0.032677, 0.05306, 0.042364, 0.066181, 0.11371, 0.164327, 0.15284, 0.182256, 0.182256, 0.18812, 0.11371, 0.196879…	[]	0	0	2
382	383	Q2GHU1|Q2GHU1_EHRCR Tryptophan--tRNA ligase OS=Ehrlichia chaffeensis (strain ATCC CRL-10679 / Arkansas)	([0.017138, 0.034884, 0.047319, 0.066181, 0.086953, 0.05306, 0.069024, 0.045352, 0.058088, 0.079919, 0.054297, 0.041405, 0.043307, 0.076542, 0.036378, 0.0704, 0.116183, 0.106997, 0.074921, 0.071867, 0.074921, 0.073402, 0.059222, 0.059222, 0.032677, 0.033407, 0.032017, 0.016257, 0.014075, 0.008723, 0.006194, 0.007259, 0.010221, 0.007422, 0.007555, 0.010509, 0.007259, 0.007091, 0.010131, 0.014586, …	[]	0	0	2
384	385	Q2GHU4|Q2GHU4_EHRCR Integration host factor subunit alpha OS=Ehrlichia chaffeensis (strain ATCC CRL-10679 / Arkansas)	([0.36309, 0.41194, 0.346032, 0.26085, 0.311707, 0.342579, 0.374039, 0.321458, 0.346032, 0.284882, 0.30533, 0.339168, 0.346032, 0.339168, 0.30533, 0.380708, 0.377384, 0.321458, 0.268042, 0.271506, 0.359901, 0.311707, 0.225814, 0.288399, 0.374039, 0.332115, 0.25031, 0.26085, 0.291804, 0.219301, 0.236433, 0.232838, 0.232838, 0.225814, 0.158265, 0.125101, 0.122885, 0.078022, 0.109221, 0.15008, 0.083…	[61, 67, 98, 99]	0	0	2
385	386	Q2GHU6|Q2GHU6_EHRCR N5-carboxyaminoimidazole ribonucleotide mutase OS=Ehrlichia chaffeensis (strain ATCC CRL-10679 / Arkansas)	([0.298791, 0.216401, 0.127496, 0.118441, 0.147574, 0.179055, 0.225814, 0.25406, 0.295083, 0.203355, 0.229226, 0.278302, 0.236433, 0.243554, 0.239899, 0.239899, 0.144935, 0.229226, 0.179055, 0.106997, 0.158265, 0.209395, 0.191378, 0.291804, 0.236433, 0.247041, 0.257454, 0.268042, 0.200174, 0.15008, 0.161087, 0.096677, 0.092881, 0.094817, 0.092881, 0.092881, 0.096677, 0.18812, 0.209395, 0.311707, …	[]	0	0	2
386	387	Q2GHV2|Q2GHV2_EHRCR Ribosome-binding ATPase YchF OS=Ehrlichia chaffeensis (strain ATCC CRL-10679 / Arkansas)	([0.028107, 0.048328, 0.033407, 0.046336, 0.064632, 0.083462, 0.111485, 0.074921, 0.045352, 0.06312, 0.06312, 0.045352, 0.048328, 0.090864, 0.086953, 0.120615, 0.083462, 0.118441, 0.18812, 0.137348, 0.185198, 0.167087, 0.096677, 0.173081, 0.098513, 0.056825, 0.059222, 0.031287, 0.06312, 0.139895, 0.139895, 0.100716, 0.158265, 0.15284, 0.122885, 0.069024, 0.054297, 0.086953, 0.116183, 0.109221, 0.…	[148, 149, 150, 151, 152, 153]	0	0	2
387	388	Q2GHV6|Q2GHV6_EHRCR Pyruvate dehydrogenase E1 component subunit beta OS=Ehrlichia chaffeensis (strain ATCC CRL-10679 / Arkansas)	([0.10481, 0.17593, 0.167087, 0.10481, 0.137348, 0.194234, 0.25406, 0.229226, 0.281712, 0.308712, 0.346032, 0.390993, 0.40511, 0.324872, 0.332115, 0.239899, 0.271506, 0.268042, 0.264545, 0.321458, 0.335645, 0.408655, 0.40511, 0.339168, 0.436924, 0.433034, 0.374039, 0.25406, 0.295083, 0.200174, 0.203355, 0.200174, 0.194234, 0.120615, 0.109221, 0.18812, 0.278302, 0.21291, 0.21291, 0.216401, 0.20939…	[]	0	0	2
389	390	Q2GHW4|PTH_EHRCR Peptidyl-tRNA hydrolase OS=Ehrlichia chaffeensis (strain ATCC CRL-10679 / Arkansas)	([0.007177, 0.009728, 0.014586, 0.021816, 0.013613, 0.021381, 0.014783, 0.019109, 0.026338, 0.034884, 0.048328, 0.054297, 0.11371, 0.10481, 0.144935, 0.15008, 0.127496, 0.132295, 0.185198, 0.11371, 0.083462, 0.0704, 0.079919, 0.036378, 0.019401, 0.018415, 0.019109, 0.033407, 0.017447, 0.017447, 0.018787, 0.018415, 0.023087, 0.024826, 0.041405, 0.030611, 0.030611, 0.048328, 0.025316, 0.031287, 0.0…	[]	0	0	2
391	392	Q2GHX1|Q2GHX1_EHRCR 3,4-dihydroxy-2-butanone 4-phosphate synthase OS=Ehrlichia chaffeensis (strain ATCC CRL-10679 / Arkansas)	([0.098513, 0.056825, 0.079919, 0.139895, 0.10481, 0.15284, 0.185198, 0.129801, 0.092881, 0.127496, 0.155435, 0.182256, 0.179055, 0.271506, 0.352862, 0.418646, 0.387226, 0.264545, 0.179055, 0.116183, 0.0704, 0.139895, 0.219301, 0.239899, 0.222385, 0.291804, 0.295083, 0.301917, 0.408655, 0.494003, 0.483068, 0.384043, 0.318242, 0.257454, 0.170161, 0.144935, 0.167087, 0.191378, 0.222385, 0.308712, 0…	[]	0	0	2
392	393	Q2GHX2|Q2GHX2_EHRCR Transcription elongation factor GreA OS=Ehrlichia chaffeensis (strain ATCC CRL-10679 / Arkansas)	([0.458154, 0.31487, 0.311707, 0.328603, 0.257454, 0.308712, 0.247041, 0.295083, 0.236433, 0.281712, 0.30533, 0.257454, 0.232838, 0.268042, 0.288399, 0.377384, 0.377384, 0.444081, 0.356642, 0.288399, 0.268042, 0.268042, 0.281712, 0.30533, 0.332115, 0.377384, 0.359901, 0.447574, 0.352862, 0.4292, 0.42561, 0.346032, 0.418646, 0.447574, 0.450668, 0.40511, 0.422041, 0.311707, 0.332115, 0.384043, 0.43…	[43, 44, 45]	0	0	2
393	394	Q2GHX4|ATPD_EHRCR ATP synthase subunit delta OS=Ehrlichia chaffeensis (strain ATCC CRL-10679 / Arkansas)	([0.017797, 0.012727, 0.009728, 0.010221, 0.014075, 0.014315, 0.010509, 0.00777, 0.009294, 0.008525, 0.009865, 0.011669, 0.021381, 0.014075, 0.024393, 0.023087, 0.014315, 0.009483, 0.013613, 0.024393, 0.024393, 0.027463, 0.021816, 0.023087, 0.019109, 0.018787, 0.015694, 0.016021, 0.034884, 0.038858, 0.034884, 0.038858, 0.043307, 0.022306, 0.034068, 0.018787, 0.01078, 0.01078, 0.017447, 0.018787, …	[]	0	0	2
394	395	Q2GHY1|Q2GHY1_EHRCR Citrate synthase OS=Ehrlichia chaffeensis (strain ATCC CRL-10679 / Arkansas)	([0.059222, 0.092881, 0.127496, 0.069024, 0.088832, 0.054297, 0.088832, 0.066181, 0.044297, 0.032677, 0.045352, 0.064632, 0.100716, 0.100716, 0.096677, 0.118441, 0.144935, 0.161087, 0.15284, 0.155435, 0.15284, 0.155435, 0.090864, 0.051831, 0.094817, 0.10481, 0.179055, 0.15008, 0.134866, 0.134866, 0.21291, 0.125101, 0.127496, 0.147574, 0.147574, 0.067594, 0.051831, 0.064632, 0.102787, 0.076542, 0.…	[]	0	0	2
395	396	Q2GI07|Q2GI07_EHRCR Acetyltransferase component of pyruvate dehydrogenase complex OS=Ehrlichia chaffeensis (strain ATCC CRL-10679 / Arkansas)	([0.137348, 0.232838, 0.278302, 0.26085, 0.275179, 0.308712, 0.332115, 0.359901, 0.288399, 0.308712, 0.318242, 0.278302, 0.170161, 0.243554, 0.194234, 0.278302, 0.356642, 0.41194, 0.31487, 0.278302, 0.346032, 0.349426, 0.31487, 0.328603, 0.298791, 0.229226, 0.200174, 0.219301, 0.142424, 0.232838, 0.243554, 0.275179, 0.346032, 0.398279, 0.346032, 0.342579, 0.342579, 0.288399, 0.288399, 0.271506, 0…	[103, 104]	0	0	2
396	397	Q2GI09|Q2GI09_EHRCR Protein-export membrane protein SecF OS=Ehrlichia chaffeensis (strain ATCC CRL-10679 / Arkansas)	([0.005799, 0.007645, 0.010221, 0.008075, 0.010509, 0.008276, 0.007315, 0.00777, 0.006567, 0.007877, 0.007259, 0.008156, 0.010509, 0.012491, 0.01227, 0.010509, 0.007315, 0.007315, 0.007031, 0.007031, 0.00515, 0.005623, 0.004483, 0.003431, 0.003405, 0.003341, 0.004388, 0.00407, 0.003555, 0.003366, 0.003341, 0.004208, 0.004388, 0.003079, 0.003431, 0.004431, 0.004899, 0.004775, 0.004689, 0.003512, 0…	[]	0	0	2
397	398	Q2GI12|Q2GI12_EHRCR 5-aminolevulinate synthase OS=Ehrlichia chaffeensis (strain ATCC CRL-10679 / Arkansas)	([0.036378, 0.023963, 0.033407, 0.049374, 0.033407, 0.044297, 0.06312, 0.092881, 0.111485, 0.134866, 0.096677, 0.120615, 0.196879, 0.109221, 0.17593, 0.158265, 0.079919, 0.122885, 0.206376, 0.206376, 0.236433, 0.236433, 0.321458, 0.222385, 0.247041, 0.243554, 0.216401, 0.139895, 0.139895, 0.086953, 0.090864, 0.102787, 0.10481, 0.098513, 0.122885, 0.083462, 0.086953, 0.100716, 0.058088, 0.032677, …	[142, 367]	0	0	2
398	399	Q2GI14|Q2GI14_EHRCR Glutamine synthetase, type I OS=Ehrlichia chaffeensis (strain ATCC CRL-10679 / Arkansas)	([0.020876, 0.014075, 0.020522, 0.028695, 0.046336, 0.048328, 0.032017, 0.047319, 0.026892, 0.020522, 0.028107, 0.020876, 0.043307, 0.036378, 0.038042, 0.073402, 0.06184, 0.06184, 0.060549, 0.102787, 0.049374, 0.088832, 0.139895, 0.086953, 0.088832, 0.083462, 0.098513, 0.132295, 0.137348, 0.239899, 0.239899, 0.239899, 0.291804, 0.301917, 0.346032, 0.25031, 0.155435, 0.129801, 0.120615, 0.079919, …	[173, 174, 175, 178]	0	0	2
400	401	Q2GI27|Q2GI27_EHRCR DNA replication and repair protein RecF OS=Ehrlichia chaffeensis (strain ATCC CRL-10679 / Arkansas)	([0.278302, 0.185198, 0.243554, 0.170161, 0.137348, 0.182256, 0.11371, 0.15008, 0.191378, 0.144935, 0.106997, 0.139895, 0.085092, 0.094817, 0.096677, 0.092881, 0.092881, 0.090864, 0.137348, 0.21291, 0.196879, 0.132295, 0.142424, 0.081712, 0.078022, 0.109221, 0.102787, 0.18812, 0.17593, 0.139895, 0.203355, 0.291804, 0.281712, 0.384043, 0.281712, 0.278302, 0.281712, 0.247041, 0.164327, 0.164327, 0.…	[62, 63]	0	0	2
401	402	Q2GI29|Q2GI29_EHRCR Type-4 uracil-DNA glycosylase OS=Ehrlichia chaffeensis (strain ATCC CRL-10679 / Arkansas)	([0.116183, 0.05306, 0.035586, 0.05306, 0.086953, 0.122885, 0.144935, 0.10481, 0.137348, 0.088832, 0.109221, 0.085092, 0.100716, 0.100716, 0.109221, 0.106997, 0.100716, 0.15284, 0.102787, 0.078022, 0.118441, 0.122885, 0.196879, 0.278302, 0.203355, 0.182256, 0.118441, 0.127496, 0.200174, 0.185198, 0.281712, 0.291804, 0.36309, 0.339168, 0.247041, 0.203355, 0.164327, 0.225814, 0.239899, 0.288399, 0.…	[]	0	0	2
402	403	Q2GI30|Q2GI30_EHRCR Peptide deformylase OS=Ehrlichia chaffeensis (strain ATCC CRL-10679 / Arkansas)	([0.116183, 0.139895, 0.170161, 0.111485, 0.142424, 0.098513, 0.071867, 0.092881, 0.127496, 0.167087, 0.132295, 0.173081, 0.164327, 0.161087, 0.25031, 0.25031, 0.335645, 0.31487, 0.301917, 0.359901, 0.247041, 0.167087, 0.191378, 0.209395, 0.25406, 0.15284, 0.236433, 0.321458, 0.284882, 0.268042, 0.216401, 0.295083, 0.278302, 0.284882, 0.271506, 0.25031, 0.167087, 0.139895, 0.18812, 0.134866, 0.14…	[]	0	0	2
404	405	Q2GI37|Q2GI37_EHRCR Heme exporter protein B OS=Ehrlichia chaffeensis (strain ATCC CRL-10679 / Arkansas)	([0.012491, 0.019401, 0.010131, 0.013613, 0.011903, 0.015344, 0.021381, 0.028107, 0.035586, 0.048328, 0.028107, 0.019401, 0.020876, 0.015078, 0.009294, 0.006482, 0.005223, 0.004899, 0.004135, 0.004161, 0.002705, 0.002705, 0.002662, 0.003924, 0.003478, 0.00292, 0.001872, 0.001936, 0.00155, 0.001572, 0.001572, 0.001709, 0.002761, 0.001808, 0.001434, 0.002155, 0.002336, 0.00231, 0.003727, 0.005318, …	[]	0	0	2
405	406	Q2GI40|Q2GI40_EHRCR ATP-dependent DNA helicase RecG OS=Ehrlichia chaffeensis (strain ATCC CRL-10679 / Arkansas)	([0.01227, 0.013016, 0.009187, 0.015078, 0.0198, 0.015694, 0.022667, 0.032677, 0.025316, 0.020876, 0.025316, 0.032017, 0.018415, 0.010672, 0.017797, 0.018106, 0.018106, 0.020876, 0.020876, 0.020522, 0.026892, 0.048328, 0.033407, 0.033407, 0.028695, 0.017447, 0.015694, 0.008723, 0.008156, 0.007495, 0.010672, 0.011106, 0.011342, 0.011518, 0.013016, 0.013265, 0.013821, 0.024826, 0.047319, 0.037156, …	[]	0	0	2
406	407	Q2GI44|Q2GI44_EHRCR 2,3,4,5-tetrahydropyridine-2,6-dicarboxylate N-succinyltransferase OS=Ehrlichia chaffeensis (strain ATCC CRL-10679 / Arkansas)	([0.024826, 0.044297, 0.067594, 0.069024, 0.044297, 0.066181, 0.090864, 0.058088, 0.060549, 0.079919, 0.055536, 0.0704, 0.06184, 0.06312, 0.129801, 0.194234, 0.116183, 0.21291, 0.21291, 0.15284, 0.125101, 0.203355, 0.200174, 0.139895, 0.132295, 0.203355, 0.122885, 0.067594, 0.122885, 0.15284, 0.142424, 0.222385, 0.144935, 0.147574, 0.083462, 0.049374, 0.056825, 0.098513, 0.066181, 0.064632, 0.102…	[]	0	0	2
407	408	Q2GI46|Q2GI46_EHRCR Exodeoxyribonuclease 7 large subunit OS=Ehrlichia chaffeensis (strain ATCC CRL-10679 / Arkansas)	([0.25031, 0.284882, 0.185198, 0.094817, 0.127496, 0.170161, 0.098513, 0.076542, 0.096677, 0.129801, 0.15284, 0.10481, 0.10481, 0.090864, 0.047319, 0.094817, 0.06312, 0.098513, 0.100716, 0.100716, 0.102787, 0.098513, 0.109221, 0.111485, 0.191378, 0.194234, 0.209395, 0.311707, 0.374039, 0.374039, 0.359901, 0.359901, 0.380708, 0.275179, 0.275179, 0.275179, 0.275179, 0.346032, 0.349426, 0.318242, 0.…	[]	0	0	2
410	411	Q2GI63|Q2GI63_EHRCR Ferredoxin OS=Ehrlichia chaffeensis (strain ATCC CRL-10679 / Arkansas)	([0.032677, 0.010509, 0.014075, 0.010926, 0.015078, 0.022306, 0.01078, 0.010509, 0.014783, 0.014075, 0.009015, 0.010509, 0.008723, 0.009483, 0.007877, 0.007031, 0.00558, 0.005623, 0.005623, 0.008624, 0.010926, 0.009865, 0.014783, 0.01227, 0.013265, 0.013821, 0.014586, 0.037156, 0.055536, 0.020165, 0.019109, 0.050641, 0.018415, 0.024393, 0.017138, 0.017138, 0.021816, 0.03976, 0.03976, 0.017138, 0.…	[]	0	0	2
411	412	Q2GI71|Q2GI71_EHRCR cytochrome-c oxidase OS=Ehrlichia chaffeensis (strain ATCC CRL-10679 / Arkansas)	([0.011342, 0.019401, 0.036378, 0.046336, 0.079919, 0.038858, 0.06184, 0.033407, 0.020522, 0.011669, 0.014315, 0.010926, 0.011106, 0.007315, 0.005223, 0.005249, 0.00558, 0.004835, 0.00515, 0.005378, 0.006701, 0.006795, 0.006533, 0.006194, 0.004611, 0.004161, 0.005932, 0.005318, 0.007259, 0.007259, 0.01204, 0.012727, 0.013265, 0.009187, 0.009294, 0.012491, 0.01078, 0.010509, 0.009865, 0.016021, 0.…	[]	0	0	2
412	413	Q2GI74|Q2GI74_EHRCR nicotinate-nucleotide diphosphorylase (carboxylating) OS=Ehrlichia chaffeensis (strain ATCC CRL-10679 / Arkansas)	([0.058088, 0.058088, 0.032677, 0.046336, 0.076542, 0.106997, 0.066181, 0.083462, 0.111485, 0.129801, 0.15008, 0.18812, 0.120615, 0.203355, 0.206376, 0.324872, 0.324872, 0.219301, 0.225814, 0.232838, 0.239899, 0.243554, 0.275179, 0.298791, 0.31487, 0.196879, 0.164327, 0.170161, 0.185198, 0.182256, 0.18812, 0.206376, 0.209395, 0.21291, 0.15284, 0.100716, 0.06184, 0.06184, 0.06184, 0.125101, 0.1251…	[]	0	0	2
413	414	Q2GI76|Q2GI76_EHRCR Glycine--tRNA ligase beta subunit OS=Ehrlichia chaffeensis (strain ATCC CRL-10679 / Arkansas)	([0.014783, 0.026338, 0.046336, 0.069024, 0.11371, 0.167087, 0.21291, 0.196879, 0.232838, 0.25406, 0.271506, 0.275179, 0.179055, 0.229226, 0.147574, 0.18812, 0.268042, 0.370445, 0.278302, 0.281712, 0.366687, 0.366687, 0.370445, 0.275179, 0.268042, 0.247041, 0.147574, 0.147574, 0.11371, 0.10481, 0.054297, 0.06184, 0.071867, 0.079919, 0.092881, 0.102787, 0.067594, 0.043307, 0.046336, 0.073402, 0.12…	[424]	0	0	2
414	415	Q2GI77|Q2GI77_EHRCR Glycine--tRNA ligase alpha subunit OS=Ehrlichia chaffeensis (strain ATCC CRL-10679 / Arkansas)	([0.134866, 0.173081, 0.111485, 0.054297, 0.085092, 0.122885, 0.083462, 0.106997, 0.078022, 0.098513, 0.076542, 0.05306, 0.051831, 0.116183, 0.064632, 0.067594, 0.10481, 0.173081, 0.106997, 0.098513, 0.134866, 0.106997, 0.109221, 0.109221, 0.18812, 0.194234, 0.158265, 0.236433, 0.229226, 0.264545, 0.264545, 0.311707, 0.335645, 0.318242, 0.288399, 0.366687, 0.390993, 0.394753, 0.370445, 0.370445, …	[]	0	0	2
415	416	Q2GI80|Q2GI80_EHRCR methionine adenosyltransferase OS=Ehrlichia chaffeensis (strain ATCC CRL-10679 / Arkansas)	([0.014586, 0.009977, 0.007877, 0.01078, 0.014783, 0.023534, 0.031287, 0.024393, 0.032017, 0.044297, 0.055536, 0.073402, 0.161087, 0.257454, 0.342579, 0.278302, 0.232838, 0.328603, 0.433034, 0.346032, 0.328603, 0.349426, 0.40511, 0.408655, 0.311707, 0.328603, 0.225814, 0.155435, 0.147574, 0.147574, 0.081712, 0.088832, 0.102787, 0.049374, 0.028107, 0.028695, 0.047319, 0.046336, 0.023963, 0.026338,…	[]	0	0	2
416	417	Q2GI84|Q2GI84_EHRCR DNA polymerase III subunit gamma/tau OS=Ehrlichia chaffeensis (strain ATCC CRL-10679 / Arkansas)	([0.003366, 0.004513, 0.006142, 0.006795, 0.008624, 0.006701, 0.007259, 0.006421, 0.00777, 0.006795, 0.008409, 0.010372, 0.010372, 0.021816, 0.019109, 0.023534, 0.025316, 0.029376, 0.030003, 0.069024, 0.129801, 0.144935, 0.10481, 0.060549, 0.048328, 0.054297, 0.0704, 0.049374, 0.086953, 0.090864, 0.125101, 0.060549, 0.050641, 0.030003, 0.030003, 0.060549, 0.034884, 0.037156, 0.073402, 0.116183, 0…	[468, 502, 503, 504]	0	0	2
417	418	Q2GI85|Q2GI85_EHRCR Pyrroline-5-carboxylate reductase OS=Ehrlichia chaffeensis (strain ATCC CRL-10679 / Arkansas)	([0.008409, 0.011669, 0.016528, 0.011342, 0.008895, 0.007177, 0.009483, 0.01204, 0.009728, 0.011903, 0.015078, 0.018106, 0.018106, 0.032677, 0.032017, 0.056825, 0.102787, 0.066181, 0.111485, 0.0704, 0.041405, 0.078022, 0.092881, 0.094817, 0.092881, 0.155435, 0.243554, 0.232838, 0.247041, 0.349426, 0.236433, 0.25031, 0.268042, 0.167087, 0.167087, 0.257454, 0.191378, 0.132295, 0.106997, 0.067594, 0…	[]	0	0	2
418	419	Q2GI87|Q2GI87_EHRCR Glyceraldehyde-3-phosphate dehydrogenase, type I OS=Ehrlichia chaffeensis (strain ATCC CRL-10679 / Arkansas)	([0.116183, 0.15284, 0.196879, 0.134866, 0.092881, 0.066181, 0.090864, 0.094817, 0.071867, 0.05306, 0.071867, 0.094817, 0.102787, 0.10481, 0.067594, 0.066181, 0.06184, 0.064632, 0.10481, 0.064632, 0.069024, 0.0704, 0.0704, 0.058088, 0.058088, 0.098513, 0.15008, 0.144935, 0.170161, 0.236433, 0.342579, 0.342579, 0.335645, 0.332115, 0.384043, 0.468512, 0.480142, 0.398279, 0.40511, 0.321458, 0.408655…	[45, 80, 81, 83, 188, 190, 191]	0	0	2
419	420	Q2GI90|Q2GI90_EHRCR tRNA threonylcarbamoyladenosine biosynthesis protein TsaE OS=Ehrlichia chaffeensis (strain ATCC CRL-10679 / Arkansas)	([0.009294, 0.008002, 0.00543, 0.004513, 0.006421, 0.007877, 0.006421, 0.006701, 0.008156, 0.006194, 0.005378, 0.005503, 0.00543, 0.005223, 0.005683, 0.005623, 0.007315, 0.007315, 0.007645, 0.009977, 0.006795, 0.009483, 0.008804, 0.010509, 0.017138, 0.016021, 0.010131, 0.016257, 0.013437, 0.013437, 0.026338, 0.05306, 0.071867, 0.06312, 0.03976, 0.076542, 0.035586, 0.020522, 0.014075, 0.013016, 0.…	[]	0	0	2
420	421	Q2GI91|IF3_EHRCR Translation initiation factor IF-3 OS=Ehrlichia chaffeensis (strain ATCC CRL-10679 / Arkansas)	([0.534167, 0.390993, 0.444081, 0.472492, 0.436924, 0.339168, 0.36309, 0.346032, 0.366687, 0.384043, 0.335645, 0.370445, 0.288399, 0.229226, 0.225814, 0.232838, 0.356642, 0.356642, 0.275179, 0.239899, 0.15008, 0.144935, 0.161087, 0.102787, 0.098513, 0.073402, 0.125101, 0.127496, 0.127496, 0.078022, 0.078022, 0.120615, 0.098513, 0.155435, 0.182256, 0.127496, 0.132295, 0.073402, 0.073402, 0.066181,…	[0]	0	0	2
421	422	Q2GI94|RL19_EHRCR Large ribosomal subunit protein bL19 OS=Ehrlichia chaffeensis (strain ATCC CRL-10679 / Arkansas)	([0.173081, 0.225814, 0.206376, 0.243554, 0.155435, 0.098513, 0.120615, 0.158265, 0.18812, 0.219301, 0.161087, 0.21291, 0.216401, 0.118441, 0.185198, 0.271506, 0.268042, 0.26085, 0.390993, 0.291804, 0.288399, 0.209395, 0.200174, 0.206376, 0.206376, 0.21291, 0.18812, 0.194234, 0.182256, 0.125101, 0.118441, 0.194234, 0.173081, 0.106997, 0.203355, 0.147574, 0.078022, 0.079919, 0.078022, 0.048328, 0.…	[124]	0	0	2
422	423	Q2GI95|TRMD_EHRCR tRNA (guanine-N(1)-)-methyltransferase OS=Ehrlichia chaffeensis (strain ATCC CRL-10679 / Arkansas)	([0.014315, 0.030003, 0.055536, 0.051831, 0.028107, 0.050641, 0.067594, 0.088832, 0.060549, 0.074921, 0.092881, 0.120615, 0.069024, 0.078022, 0.071867, 0.111485, 0.083462, 0.071867, 0.125101, 0.122885, 0.18812, 0.203355, 0.100716, 0.096677, 0.0704, 0.139895, 0.079919, 0.046336, 0.046336, 0.046336, 0.048328, 0.047319, 0.023963, 0.032677, 0.056825, 0.059222, 0.056825, 0.069024, 0.116183, 0.111485, …	[]	0	0	2
423	424	Q2GI96|RIMM_EHRCR Ribosome maturation factor RimM OS=Ehrlichia chaffeensis (strain ATCC CRL-10679 / Arkansas)	([0.023534, 0.038858, 0.056825, 0.076542, 0.102787, 0.125101, 0.081712, 0.102787, 0.122885, 0.144935, 0.118441, 0.137348, 0.073402, 0.066181, 0.06312, 0.056825, 0.096677, 0.15008, 0.239899, 0.271506, 0.356642, 0.450668, 0.339168, 0.346032, 0.346032, 0.271506, 0.271506, 0.359901, 0.275179, 0.281712, 0.288399, 0.352862, 0.275179, 0.370445, 0.380708, 0.298791, 0.418646, 0.349426, 0.349426, 0.257454,…	[]	0	0	2
424	425	Q8KWX2|RPOB_EHRCR DNA-directed RNA polymerase subunit beta OS=Ehrlichia chaffeensis (strain ATCC CRL-10679 / Arkansas)	([0.182256, 0.092881, 0.139895, 0.167087, 0.079919, 0.11371, 0.134866, 0.096677, 0.139895, 0.164327, 0.111485, 0.137348, 0.085092, 0.069024, 0.069024, 0.102787, 0.056825, 0.06184, 0.032677, 0.032677, 0.060549, 0.092881, 0.092881, 0.088832, 0.098513, 0.118441, 0.064632, 0.06312, 0.059222, 0.050641, 0.050641, 0.102787, 0.102787, 0.106997, 0.139895, 0.120615, 0.06184, 0.064632, 0.060549, 0.06312, 0.…	[549, 550, 567, 581, 873, 1095, 1096]	0	0	2
425	426	Q2GF43|Q2GF43_EHRCR Chromosome partitioning ATPase, ParA family OS=Ehrlichia chaffeensis (strain ATCC CRL-10679 / Arkansas)	([0.106997, 0.144935, 0.182256, 0.129801, 0.161087, 0.18812, 0.225814, 0.26085, 0.288399, 0.308712, 0.239899, 0.288399, 0.203355, 0.203355, 0.239899, 0.301917, 0.225814, 0.281712, 0.264545, 0.185198, 0.191378, 0.191378, 0.185198, 0.191378, 0.17593, 0.111485, 0.066181, 0.069024, 0.037156, 0.038858, 0.048328, 0.088832, 0.079919, 0.142424, 0.142424, 0.137348, 0.167087, 0.268042, 0.18812, 0.271506, 0…	[]	0	0	2
426	427	Q2GF45|Q2GF45_EHRCR EVE domain-containing protein OS=Ehrlichia chaffeensis (strain ATCC CRL-10679 / Arkansas)	([0.078022, 0.116183, 0.049374, 0.067594, 0.034884, 0.049374, 0.069024, 0.06184, 0.049374, 0.066181, 0.085092, 0.127496, 0.088832, 0.147574, 0.179055, 0.158265, 0.239899, 0.257454, 0.194234, 0.116183, 0.109221, 0.059222, 0.060549, 0.100716, 0.106997, 0.203355, 0.125101, 0.073402, 0.096677, 0.142424, 0.10481, 0.100716, 0.050641, 0.085092, 0.086953, 0.076542, 0.118441, 0.058088, 0.025762, 0.022667,…	[]	0	0	2
427	428	Q2GF47|Q2GF47_EHRCR Uncharacterized protein OS=Ehrlichia chaffeensis (strain ATCC CRL-10679 / Arkansas)	([0.033407, 0.019109, 0.033407, 0.026892, 0.042364, 0.023963, 0.018106, 0.014075, 0.020165, 0.028107, 0.038858, 0.049374, 0.049374, 0.090864, 0.147574, 0.118441, 0.120615, 0.081712, 0.045352, 0.076542, 0.069024, 0.125101, 0.129801, 0.118441, 0.10481, 0.10481, 0.155435, 0.247041, 0.324872, 0.321458, 0.335645, 0.243554, 0.173081, 0.15008, 0.15008, 0.139895, 0.225814, 0.142424, 0.167087, 0.25406, 0.…	[]	0	0	2
428	429	Q2GF48|Q2GF48_EHRCR Lipoprotein OS=Ehrlichia chaffeensis (strain ATCC CRL-10679 / Arkansas)	([0.003079, 0.004646, 0.006795, 0.008276, 0.006533, 0.00543, 0.006421, 0.005378, 0.004899, 0.005734, 0.005734, 0.006894, 0.009401, 0.017447, 0.009294, 0.008624, 0.008804, 0.013016, 0.023087, 0.025316, 0.027463, 0.028107, 0.023963, 0.01078, 0.01078, 0.011669, 0.012491, 0.007645, 0.008156, 0.008276, 0.006194, 0.005503, 0.003864, 0.002606, 0.002396, 0.002366, 0.002581, 0.002482, 0.002529, 0.002057, …	[]	0	0	2
429	430	Q2GF49|Q2GF49_EHRCR Uncharacterized protein OS=Ehrlichia chaffeensis (strain ATCC CRL-10679 / Arkansas)	([0.002688, 0.001533, 0.002327, 0.001434, 0.000906, 0.00146, 0.000936, 0.000799, 0.00052, 0.000305, 0.000275, 0.000185, 0.000176, 6.4e-05, 6.9e-05, 6e-05, 3e-05, 3.9e-05, 3e-05, 2.6e-05, 1.7e-05, 9e-06, 9e-06, 9e-06, 9e-06, 9e-06, 4e-06, 9e-06, 9e-06, 9e-06, 9e-06, 9e-06, 9e-06, 9e-06, 9e-06, 9e-06, 9e-06, 9e-06, 9e-06, 0, 9e-06, 9e-06, 9e-06], '')	[]	0	0	2
431	432	Q2GF52|Q2GF52_EHRCR Uncharacterized protein OS=Ehrlichia chaffeensis (strain ATCC CRL-10679 / Arkansas)	([0.271506, 0.179055, 0.239899, 0.311707, 0.342579, 0.380708, 0.301917, 0.324872, 0.349426, 0.390993, 0.41194, 0.414856, 0.497853, 0.414856, 0.418646, 0.414856, 0.377384, 0.394753, 0.384043, 0.458154, 0.444081, 0.444081, 0.490133, 0.490133, 0.440853, 0.36309, 0.36309, 0.444081, 0.458154, 0.36309, 0.284882, 0.281712, 0.30533, 0.191378, 0.291804, 0.236433, 0.225814, 0.225814, 0.196879, 0.222385, 0.…	[]	0	0	2
432	433	Q2GF53|Q2GF53_EHRCR Major outer membrane protein P28-2 OS=Ehrlichia chaffeensis (strain ATCC CRL-10679 / Arkansas)	([0.004976, 0.00407, 0.003461, 0.003014, 0.0028, 0.004135, 0.003924, 0.00389, 0.003804, 0.003053, 0.003607, 0.00407, 0.003924, 0.003864, 0.00389, 0.004208, 0.004161, 0.005249, 0.006894, 0.006795, 0.009865, 0.011669, 0.0198, 0.0198, 0.034068, 0.067594, 0.035586, 0.025316, 0.020876, 0.032017, 0.040537, 0.041405, 0.023963, 0.024826, 0.025316, 0.023963, 0.029376, 0.036378, 0.0198, 0.010672, 0.017138,…	[]	0	0	2
433	434	Q2GF54|Q2GF54_EHRCR Lipoprotein OS=Ehrlichia chaffeensis (strain ATCC CRL-10679 / Arkansas)	([0.001597, 0.002503, 0.001967, 0.00155, 0.002336, 0.001786, 0.002057, 0.001623, 0.001271, 0.001318, 0.001159, 0.001142, 0.001318, 0.001211, 0.001541, 0.00243, 0.001533, 0.00155, 0.001499, 0.000876, 0.001202, 0.001211, 0.000816, 0.000936, 0.001159, 0.000704, 0.000859, 0.000687, 0.000906, 0.001481], '')	[]	0	0	2
434	435	Q2GF55|Q2GF55_EHRCR Major outer membrane protein P28-1 OS=Ehrlichia chaffeensis (strain ATCC CRL-10679 / Arkansas)	([0.015078, 0.01078, 0.011669, 0.017797, 0.013265, 0.010509, 0.013613, 0.009401, 0.008276, 0.011342, 0.015344, 0.021381, 0.019401, 0.017138, 0.017138, 0.019109, 0.030611, 0.051831, 0.051831, 0.06312, 0.111485, 0.137348, 0.21291, 0.239899, 0.236433, 0.206376, 0.200174, 0.147574, 0.257454, 0.349426, 0.339168, 0.236433, 0.21291, 0.158265, 0.271506, 0.21291, 0.225814, 0.278302, 0.155435, 0.209395, 0.…	[]	0	0	2
435	436	Q2GF56|Q2GF56_EHRCR Major outer membrane protein P28 OS=Ehrlichia chaffeensis (strain ATCC CRL-10679 / Arkansas)	([0.032677, 0.021381, 0.015344, 0.021381, 0.016021, 0.012727, 0.016528, 0.020876, 0.016257, 0.024393, 0.031287, 0.027463, 0.024826, 0.022306, 0.021816, 0.023963, 0.041405, 0.067594, 0.11371, 0.106997, 0.111485, 0.085092, 0.144935, 0.216401, 0.232838, 0.209395, 0.206376, 0.144935, 0.144935, 0.216401, 0.191378, 0.122885, 0.137348, 0.161087, 0.264545, 0.236433, 0.216401, 0.196879, 0.134866, 0.134866…	[]	0	0	2
436	437	Q2GF57|Q2GF57_EHRCR Major outer membrane protein OMP-1F OS=Ehrlichia chaffeensis (strain ATCC CRL-10679 / Arkansas)	([0.054297, 0.033407, 0.026338, 0.036378, 0.025762, 0.024826, 0.032677, 0.020165, 0.016528, 0.024826, 0.032017, 0.024826, 0.022667, 0.018415, 0.018415, 0.0198, 0.030611, 0.040537, 0.073402, 0.078022, 0.081712, 0.085092, 0.096677, 0.137348, 0.142424, 0.219301, 0.167087, 0.109221, 0.132295, 0.191378, 0.167087, 0.164327, 0.161087, 0.120615, 0.232838, 0.236433, 0.170161, 0.194234, 0.257454, 0.144935,…	[79]	0	0	2
437	438	Q2GF58|Q2GF58_EHRCR Uncharacterized protein OS=Ehrlichia chaffeensis (strain ATCC CRL-10679 / Arkansas)	([0.000833, 0.001434, 0.001172, 0.000713, 0.001155, 0.00103, 0.001434, 0.001906, 0.001597, 0.001383, 0.001778, 0.002435, 0.003177, 0.003109, 0.00515, 0.004736, 0.004646, 0.00389, 0.003864, 0.005378, 0.009483, 0.016257, 0.018106, 0.034068, 0.042364, 0.030611, 0.026892, 0.014586, 0.009096, 0.009187, 0.017797, 0.009728, 0.00558, 0.004921, 0.004161, 0.004135, 0.003177, 0.002529, 0.002503, 0.002688, 0…	[]	0	0	2
438	439	Q2GF59|Q2GF59_EHRCR Major outer membrane protein OMP-1E OS=Ehrlichia chaffeensis (strain ATCC CRL-10679 / Arkansas)	([0.030003, 0.020522, 0.017797, 0.024393, 0.018415, 0.017797, 0.023087, 0.015078, 0.012727, 0.018787, 0.023963, 0.0198, 0.017797, 0.014586, 0.014315, 0.015344, 0.033407, 0.045352, 0.085092, 0.081712, 0.086953, 0.116183, 0.116183, 0.155435, 0.158265, 0.243554, 0.185198, 0.120615, 0.161087, 0.225814, 0.200174, 0.196879, 0.18812, 0.15284, 0.284882, 0.284882, 0.243554, 0.21291, 0.275179, 0.158265, 0.…	[]	0	0	2
439	440	Q2GF60|Q2GF60_EHRCR Major outer membrane protein OMP-1D OS=Ehrlichia chaffeensis (strain ATCC CRL-10679 / Arkansas)	([0.030611, 0.018787, 0.028695, 0.019401, 0.014315, 0.014315, 0.018415, 0.01204, 0.010131, 0.014783, 0.018787, 0.015078, 0.013821, 0.013265, 0.011342, 0.01227, 0.026338, 0.035586, 0.066181, 0.069024, 0.073402, 0.098513, 0.102787, 0.096677, 0.155435, 0.243554, 0.185198, 0.120615, 0.147574, 0.216401, 0.191378, 0.185198, 0.182256, 0.147574, 0.25406, 0.25406, 0.209395, 0.179055, 0.236433, 0.125101, 0…	[]	0	0	2
440	441	Q2GF61|Q2GF61_EHRCR Lipoprotein OS=Ehrlichia chaffeensis (strain ATCC CRL-10679 / Arkansas)	([0.298791, 0.335645, 0.25406, 0.196879, 0.144935, 0.191378, 0.125101, 0.164327, 0.203355, 0.147574, 0.129801, 0.127496, 0.11371, 0.111485, 0.10481, 0.096677, 0.096677, 0.096677, 0.164327, 0.147574, 0.196879, 0.278302, 0.275179, 0.321458, 0.370445, 0.433034, 0.398279, 0.5017, 0.465241, 0.42561, 0.549308, 0.657645, 0.716283], '')	[27, 30, 31, 32]	0	0	2
441	442	Q2GF62|Q2GF62_EHRCR Major outer membrane protein OMP-1C OS=Ehrlichia chaffeensis (strain ATCC CRL-10679 / Arkansas)	([0.025316, 0.017447, 0.019109, 0.014315, 0.024826, 0.023534, 0.030611, 0.018787, 0.015078, 0.022667, 0.028695, 0.023534, 0.014315, 0.013821, 0.013613, 0.015694, 0.035586, 0.048328, 0.092881, 0.098513, 0.10481, 0.122885, 0.134866, 0.155435, 0.225814, 0.21291, 0.161087, 0.100716, 0.122885, 0.185198, 0.158265, 0.158265, 0.15008, 0.173081, 0.278302, 0.278302, 0.222385, 0.191378, 0.25406, 0.139895, 0…	[]	0	0	2
442	443	Q2GF63|Q2GF63_EHRCR Major outer membrane protein OMP-1B OS=Ehrlichia chaffeensis (strain ATCC CRL-10679 / Arkansas)	([0.051831, 0.032017, 0.022306, 0.031287, 0.022306, 0.022306, 0.029376, 0.023087, 0.018415, 0.028695, 0.022306, 0.030611, 0.027463, 0.024393, 0.020522, 0.022667, 0.043307, 0.055536, 0.085092, 0.085092, 0.096677, 0.125101, 0.191378, 0.268042, 0.194234, 0.291804, 0.342579, 0.346032, 0.433034, 0.541878, 0.505461, 0.494003, 0.394753, 0.321458, 0.42561, 0.398279, 0.380708, 0.271506, 0.349426, 0.374039…	[29, 30, 130, 132]	0	0	2
443	444	Q2GF64|Q2GF64_EHRCR Major outer membrane protein OMP-1A OS=Ehrlichia chaffeensis (strain ATCC CRL-10679 / Arkansas)	([0.15284, 0.200174, 0.18812, 0.170161, 0.129801, 0.092881, 0.066181, 0.048328, 0.037156, 0.028695, 0.044297, 0.055536, 0.030003, 0.029376, 0.016528, 0.015078, 0.016826, 0.030003, 0.034068, 0.036378, 0.067594, 0.067594, 0.05306, 0.064632, 0.079919, 0.125101, 0.206376, 0.281712, 0.281712, 0.271506, 0.271506, 0.236433, 0.239899, 0.332115, 0.25406, 0.356642, 0.387226, 0.36309, 0.295083, 0.374039, 0.…	[]	0	0	2
444	445	Q2GF65|Q2GF65_EHRCR Major outer membrane protein OMP-1Z OS=Ehrlichia chaffeensis (strain ATCC CRL-10679 / Arkansas)	([0.111485, 0.147574, 0.086953, 0.054297, 0.041405, 0.030003, 0.021816, 0.016528, 0.020522, 0.016257, 0.0198, 0.026892, 0.022306, 0.022306, 0.014315, 0.012727, 0.013265, 0.024393, 0.042364, 0.046336, 0.076542, 0.078022, 0.078022, 0.125101, 0.185198, 0.257454, 0.219301, 0.30533, 0.308712, 0.236433, 0.257454, 0.26085, 0.247041, 0.295083, 0.222385, 0.298791, 0.332115, 0.31487, 0.243554, 0.232838, 0.…	[160, 161, 162, 163, 164, 165, 168]	0	0	2
445	446	Q2GF66|Q2GF66_EHRCR Major outer membrane protein OMP-1H OS=Ehrlichia chaffeensis (strain ATCC CRL-10679 / Arkansas)	([0.094817, 0.134866, 0.127496, 0.076542, 0.046336, 0.059222, 0.038858, 0.026892, 0.034884, 0.024826, 0.038858, 0.055536, 0.032017, 0.030611, 0.016257, 0.016257, 0.0198, 0.019401, 0.021816, 0.023087, 0.042364, 0.047319, 0.036378, 0.050641, 0.094817, 0.096677, 0.100716, 0.102787, 0.102787, 0.06312, 0.106997, 0.088832, 0.088832, 0.079919, 0.081712, 0.182256, 0.182256, 0.127496, 0.194234, 0.21291, 0…	[79, 80, 159, 160, 161, 162, 163]	0	0	2
446	447	Q2GF67|Q2GF67_EHRCR Major outer membrane protein OMP-1S OS=Ehrlichia chaffeensis (strain ATCC CRL-10679 / Arkansas)	([0.106997, 0.098513, 0.056825, 0.040537, 0.025762, 0.018787, 0.014075, 0.018106, 0.013821, 0.020876, 0.025316, 0.021381, 0.019109, 0.01078, 0.010672, 0.010926, 0.008624, 0.014075, 0.023963, 0.03976, 0.047319, 0.026892, 0.032677, 0.055536, 0.088832, 0.142424, 0.21291, 0.216401, 0.15008, 0.15284, 0.129801, 0.132295, 0.203355, 0.137348, 0.229226, 0.264545, 0.236433, 0.236433, 0.225814, 0.15284, 0.0…	[]	0	0	2
447	448	Q2GF68|Q2GF68_EHRCR Major outer membrane protein OMP-1Y OS=Ehrlichia chaffeensis (strain ATCC CRL-10679 / Arkansas)	([0.047319, 0.045352, 0.060549, 0.037156, 0.024826, 0.025316, 0.032677, 0.023534, 0.018106, 0.01227, 0.016021, 0.019401, 0.0198, 0.014783, 0.013437, 0.013016, 0.013821, 0.024826, 0.055536, 0.060549, 0.096677, 0.106997, 0.132295, 0.142424, 0.147574, 0.127496, 0.15284, 0.182256, 0.275179, 0.278302, 0.311707, 0.225814, 0.229226, 0.206376, 0.26085, 0.185198, 0.200174, 0.219301, 0.216401, 0.147574, 0.…	[158, 159]	0	0	2
448	449	Q2GF69|Q2GF69_EHRCR Major outer membrane protein OMP-1X OS=Ehrlichia chaffeensis (strain ATCC CRL-10679 / Arkansas)	([0.090864, 0.127496, 0.074921, 0.047319, 0.067594, 0.06184, 0.042364, 0.030003, 0.048328, 0.067594, 0.049374, 0.06312, 0.033407, 0.03976, 0.046336, 0.043307, 0.051831, 0.096677, 0.102787, 0.173081, 0.179055, 0.219301, 0.21291, 0.216401, 0.291804, 0.288399, 0.25031, 0.25406, 0.257454, 0.222385, 0.209395, 0.308712, 0.225814, 0.328603, 0.328603, 0.30533, 0.219301, 0.298791, 0.284882, 0.173081, 0.15…	[150, 151, 152, 153]	0	0	2
449	450	Q2GF70|Q2GF70_EHRCR Major outer membrane protein OMP-1W OS=Ehrlichia chaffeensis (strain ATCC CRL-10679 / Arkansas)	([0.027463, 0.038858, 0.031287, 0.022667, 0.0198, 0.015078, 0.012491, 0.011669, 0.014783, 0.012491, 0.01078, 0.014586, 0.015078, 0.017797, 0.017447, 0.011903, 0.011669, 0.018415, 0.021816, 0.038858, 0.073402, 0.045352, 0.051831, 0.083462, 0.139895, 0.18812, 0.268042, 0.264545, 0.321458, 0.324872, 0.328603, 0.328603, 0.239899, 0.236433, 0.236433, 0.25031, 0.247041, 0.25031, 0.264545, 0.342579, 0.2…	[]	0	0	2
450	451	Q2GF71|Q2GF71_EHRCR Lipoprotein OS=Ehrlichia chaffeensis (strain ATCC CRL-10679 / Arkansas)	([0.021381, 0.038858, 0.020876, 0.013016, 0.009015, 0.009015, 0.007259, 0.005992, 0.006988, 0.005378, 0.004689, 0.004135, 0.00558, 0.007555, 0.005623, 0.003924, 0.002606, 0.002688, 0.002138, 0.001434, 0.001481, 0.001597, 0.001061, 0.001048, 0.001541, 0.001597, 0.001967, 0.002581, 0.002606, 0.002349, 0.002512, 0.002581, 0.0028, 0.002138, 0.002035, 0.001936, 0.001936, 0.003053, 0.004135, 0.005318, …	[]	0	0	2
451	452	Q2GF72|Q2GF72_EHRCR Major outer membrane protein OMP-1V OS=Ehrlichia chaffeensis (strain ATCC CRL-10679 / Arkansas)	([0.125101, 0.090864, 0.056825, 0.058088, 0.074921, 0.051831, 0.036378, 0.046336, 0.028695, 0.023087, 0.028695, 0.022667, 0.026338, 0.025762, 0.014783, 0.014586, 0.021381, 0.021381, 0.023087, 0.038858, 0.042364, 0.042364, 0.06312, 0.102787, 0.134866, 0.15008, 0.219301, 0.295083, 0.298791, 0.328603, 0.324872, 0.25406, 0.335645, 0.311707, 0.335645, 0.359901, 0.374039, 0.436924, 0.521092, 0.440853, …	[38]	0	0	2
453	454	Q2GF74|Q2GF74_EHRCR Major outer membrane protein OMP-1T OS=Ehrlichia chaffeensis (strain ATCC CRL-10679 / Arkansas)	([0.015694, 0.010926, 0.009483, 0.013437, 0.010131, 0.009294, 0.00777, 0.009728, 0.008525, 0.006701, 0.00558, 0.004921, 0.004899, 0.004358, 0.005992, 0.004388, 0.004513, 0.004483, 0.003512, 0.004414, 0.004899, 0.004976, 0.004976, 0.006142, 0.006421, 0.006701, 0.009015, 0.013265, 0.013437, 0.013437, 0.024826, 0.034884, 0.056825, 0.090864, 0.15284, 0.083462, 0.096677, 0.085092, 0.085092, 0.15008, 0…	[]	0	0	2
454	455	Q2GF75|Q2GF75_EHRCR Major outer membrane protein OMP-1P OS=Ehrlichia chaffeensis (strain ATCC CRL-10679 / Arkansas)	([0.003804, 0.005011, 0.006701, 0.005734, 0.004921, 0.004414, 0.006142, 0.007315, 0.006482, 0.006142, 0.005011, 0.004689, 0.003924, 0.003924, 0.005249, 0.007177, 0.010372, 0.011518, 0.013437, 0.022306, 0.037156, 0.064632, 0.038042, 0.024826, 0.043307, 0.044297, 0.078022, 0.037156, 0.041405, 0.041405, 0.066181, 0.137348, 0.222385, 0.275179, 0.164327, 0.15284, 0.15284, 0.0704, 0.036378, 0.037156, 0…	[]	0	0	2
455	456	Q2GF76|Q2GF76_EHRCR Major outer membrane protein OMP-1Q OS=Ehrlichia chaffeensis (strain ATCC CRL-10679 / Arkansas)	([0.003014, 0.002623, 0.002349, 0.002194, 0.002035, 0.002035, 0.003014, 0.003727, 0.003431, 0.004135, 0.003478, 0.003555, 0.002623, 0.0028, 0.003341, 0.003461, 0.004483, 0.004513, 0.004611, 0.006078, 0.008804, 0.013265, 0.012491, 0.020165, 0.034068, 0.028107, 0.024826, 0.013016, 0.013016, 0.020522, 0.022306, 0.025762, 0.032017, 0.0704, 0.111485, 0.06312, 0.069024, 0.066181, 0.064632, 0.120615, 0.…	[]	0	0	2
456	457	Q2GF77|Q2GF77_EHRCR Uncharacterized protein OS=Ehrlichia chaffeensis (strain ATCC CRL-10679 / Arkansas)	([0.291804, 0.158265, 0.05306, 0.045352, 0.03976, 0.024393, 0.029376, 0.019109, 0.01078, 0.014075, 0.011106, 0.009483, 0.009483, 0.008624, 0.006194, 0.006142, 0.006142, 0.005992, 0.00407, 0.004208, 0.003924, 0.005086, 0.00543, 0.008624, 0.007315, 0.005623, 0.005992, 0.004646, 0.006567, 0.011669, 0.00777, 0.011106, 0.011518, 0.006619, 0.005223, 0.005249, 0.005318, 0.005318, 0.005249, 0.005249, 0.0…	[]	0	0	2
457	458	Q2GF78|Q2GF78_EHRCR Major outer membrane protein Omp-1N OS=Ehrlichia chaffeensis (strain ATCC CRL-10679 / Arkansas)	([0.158265, 0.056825, 0.038858, 0.033407, 0.022667, 0.015694, 0.01204, 0.008624, 0.01078, 0.015694, 0.0198, 0.015344, 0.015344, 0.009865, 0.008525, 0.008525, 0.006421, 0.004775, 0.004976, 0.007315, 0.009294, 0.014783, 0.028695, 0.032677, 0.026892, 0.030611, 0.055536, 0.05306, 0.122885, 0.069024, 0.059222, 0.0704, 0.100716, 0.109221, 0.18812, 0.222385, 0.15008, 0.206376, 0.295083, 0.194234, 0.1251…	[253]	0	0	2
458	459	Q2GF79|Q2GF79_EHRCR Transposase OS=Ehrlichia chaffeensis (strain ATCC CRL-10679 / Arkansas)	([0.005623, 0.004388, 0.005872, 0.008525, 0.011518, 0.008723, 0.011106, 0.008804, 0.010926, 0.014783, 0.012727, 0.010221, 0.012491, 0.020165, 0.025316, 0.023963, 0.023963, 0.014075, 0.022306, 0.037156, 0.073402, 0.038858, 0.043307, 0.023534, 0.021816, 0.020876, 0.022306, 0.022667, 0.044297, 0.046336, 0.0198, 0.032017, 0.067594, 0.100716, 0.086953, 0.069024, 0.11371, 0.092881, 0.15008, 0.11371, 0.…	[]	0	0	2
459	460	Q2GF80|Q2GF80_EHRCR Major outer membrane protein OMP-1M OS=Ehrlichia chaffeensis (strain ATCC CRL-10679 / Arkansas)	([0.006078, 0.005249, 0.007315, 0.010509, 0.008895, 0.009187, 0.011903, 0.015078, 0.010509, 0.013016, 0.013613, 0.011342, 0.017447, 0.017447, 0.019401, 0.011903, 0.014315, 0.009977, 0.010672, 0.019109, 0.0198, 0.011342, 0.014586, 0.010131, 0.010131, 0.01078, 0.008525, 0.007422, 0.007422, 0.013016, 0.009294, 0.011903, 0.011669, 0.01227, 0.010509, 0.013821, 0.023534, 0.027463, 0.045352, 0.078022, 0…	[171, 172]	0	0	2
461	462	Q2GF83|Q2GF83_EHRCR PolyA polymerase/tRNA nucleotidyltransferase family protein OS=Ehrlichia chaffeensis (strain ATCC CRL-10679 / Arkansas)	([0.118441, 0.064632, 0.038858, 0.025762, 0.018787, 0.028107, 0.030611, 0.022667, 0.029376, 0.037156, 0.025316, 0.034068, 0.056825, 0.056825, 0.031287, 0.06184, 0.06312, 0.038858, 0.035586, 0.031287, 0.018106, 0.0198, 0.033407, 0.059222, 0.096677, 0.092881, 0.049374, 0.058088, 0.098513, 0.106997, 0.109221, 0.120615, 0.116183, 0.069024, 0.0704, 0.06184, 0.049374, 0.085092, 0.125101, 0.073402, 0.04…	[]	0	0	2
462	463	Q2GF86|Q2GF86_EHRCR Uncharacterized protein OS=Ehrlichia chaffeensis (strain ATCC CRL-10679 / Arkansas)	([0.003607, 0.005086, 0.00389, 0.003461, 0.002662, 0.003555, 0.003177, 0.002606, 0.003461, 0.004315, 0.003341, 0.003405, 0.003276, 0.004414, 0.004736, 0.003821, 0.003864, 0.003079, 0.002276, 0.002327, 0.00243, 0.002035, 0.001434, 0.001649, 0.00231, 0.00246, 0.00152, 0.002211, 0.002117, 0.002117, 0.001383, 0.001541, 0.002014, 0.001967, 0.002155, 0.00292, 0.002512, 0.002435, 0.002435, 0.002623, 0.0…	[]	0	0	2
463	464	Q2GF87|Q2GF87_EHRCR Uncharacterized protein OS=Ehrlichia chaffeensis (strain ATCC CRL-10679 / Arkansas)	([0.001335, 0.002503, 0.00146, 0.002327, 0.001808, 0.001572, 0.001383, 0.001408, 0.001249, 0.00155, 0.001374, 0.001967, 0.002211, 0.003014, 0.002435, 0.00407, 0.00407, 0.003246, 0.004835, 0.003405, 0.003864, 0.00359, 0.002529, 0.003727, 0.002727, 0.003431, 0.004161, 0.005249, 0.005734, 0.008156], '')	[]	0	0	2
464	465	Q2GF88|Q2GF88_EHRCR Signal recognition particle-docking protein FtsY OS=Ehrlichia chaffeensis (strain ATCC CRL-10679 / Arkansas)	([0.291804, 0.349426, 0.25031, 0.278302, 0.298791, 0.324872, 0.264545, 0.185198, 0.209395, 0.232838, 0.25406, 0.275179, 0.271506, 0.196879, 0.219301, 0.225814, 0.209395, 0.147574, 0.144935, 0.225814, 0.247041, 0.164327, 0.15284, 0.222385, 0.225814, 0.225814, 0.225814, 0.236433, 0.328603, 0.342579, 0.356642, 0.356642, 0.288399, 0.30533, 0.387226, 0.318242, 0.311707, 0.324872, 0.332115, 0.271506, 0…	[121, 122, 123, 124]	0	0	2
465	466	Q2GF92|Q2GF92_EHRCR Adenylyltransferase thiF OS=Ehrlichia chaffeensis (strain ATCC CRL-10679 / Arkansas)	([0.035586, 0.054297, 0.088832, 0.051831, 0.069024, 0.088832, 0.066181, 0.081712, 0.102787, 0.122885, 0.142424, 0.100716, 0.17593, 0.17593, 0.167087, 0.25406, 0.18812, 0.125101, 0.071867, 0.06312, 0.102787, 0.106997, 0.106997, 0.096677, 0.098513, 0.098513, 0.096677, 0.15008, 0.102787, 0.056825, 0.0704, 0.041405, 0.041405, 0.034068, 0.025316, 0.025316, 0.023534, 0.0198, 0.031287, 0.056825, 0.05429…	[]	0	0	2
466	467	Q2GF94|Q2GF94_EHRCR Conserved domain protein OS=Ehrlichia chaffeensis (strain ATCC CRL-10679 / Arkansas)	([0.549308, 0.447574, 0.384043, 0.243554, 0.137348, 0.161087, 0.182256, 0.222385, 0.239899, 0.268042, 0.257454, 0.275179, 0.295083, 0.219301, 0.170161, 0.173081, 0.155435, 0.182256, 0.158265, 0.120615, 0.10481, 0.073402, 0.106997, 0.10481, 0.179055, 0.216401, 0.21291, 0.225814, 0.229226, 0.185198, 0.179055, 0.10481, 0.125101, 0.071867, 0.051831, 0.076542, 0.066181, 0.048328, 0.023963, 0.021816, 0…	[0]	0	0	2
468	469	Q2GF96|Q2GF96_EHRCR Uncharacterized protein OS=Ehrlichia chaffeensis (strain ATCC CRL-10679 / Arkansas)	([0.098513, 0.127496, 0.078022, 0.10481, 0.067594, 0.038042, 0.023087, 0.031287, 0.040537, 0.050641, 0.066181, 0.088832, 0.085092, 0.098513, 0.090864, 0.076542, 0.125101, 0.18812, 0.125101, 0.064632, 0.060549, 0.040537, 0.023963, 0.040537, 0.038858, 0.071867, 0.127496, 0.185198, 0.155435, 0.15284, 0.132295, 0.076542, 0.034068, 0.06312, 0.056825, 0.066181, 0.081712, 0.086953, 0.051831, 0.098513, 0…	[]	0	0	2
469	470	Q2GF97|Q2GF97_EHRCR Uncharacterized protein OS=Ehrlichia chaffeensis (strain ATCC CRL-10679 / Arkansas)	([0.001778, 0.001408, 0.001335, 0.00103, 0.001499, 0.001232, 0.001155, 0.001675, 0.001374, 0.001155, 0.00146, 0.001288, 0.001374, 0.001383, 0.001288, 0.001967, 0.001692, 0.001172, 0.001692, 0.000906, 0.000799, 0.001069, 0.001649, 0.001692, 0.002078, 0.001572, 0.001967, 0.002194, 0.001417, 0.001855, 0.002482, 0.001692, 0.002512], '')	[]	0	0	2
470	471	Q2GF99|Q2GF99_EHRCR Uncharacterized protein OS=Ehrlichia chaffeensis (strain ATCC CRL-10679 / Arkansas)	([0.056825, 0.094817, 0.118441, 0.155435, 0.173081, 0.196879, 0.222385, 0.134866, 0.10481, 0.129801, 0.144935, 0.116183, 0.079919, 0.049374, 0.051831, 0.046336, 0.088832, 0.098513, 0.092881, 0.167087, 0.225814, 0.26085, 0.179055, 0.127496, 0.144935, 0.15008, 0.155435, 0.10481, 0.139895, 0.144935, 0.15008, 0.109221, 0.161087, 0.15008, 0.229226, 0.17593, 0.247041, 0.243554, 0.225814, 0.225814, 0.16…	[]	0	0	2
471	472	Q2GFA0|Q2GFA0_EHRCR Uncharacterized protein OS=Ehrlichia chaffeensis (strain ATCC CRL-10679 / Arkansas)	([0.001541, 0.001335, 0.001112, 0.001675, 0.00225, 0.002057, 0.001722, 0.00231, 0.002117, 0.002529, 0.003079, 0.003821, 0.005011, 0.005503, 0.003431, 0.002194, 0.00316, 0.004135, 0.002976, 0.00359, 0.004976, 0.006567, 0.009483, 0.016257, 0.013016, 0.010926, 0.014075, 0.021381, 0.017138, 0.025316, 0.0198, 0.015344, 0.009294, 0.007259], '')	[]	0	0	2
472	473	Q2GFA3|Q2GFA3_EHRCR Lipoprotein OS=Ehrlichia chaffeensis (strain ATCC CRL-10679 / Arkansas)	([0.00055, 0.000507, 0.001202, 0.000906, 0.000893, 0.000713, 0.001271, 0.001748, 0.001623, 0.00231, 0.002327, 0.002705, 0.001649, 0.001318, 0.001383, 0.001572, 0.001709, 0.001541, 0.00152, 0.002396, 0.001855, 0.002705, 0.003757, 0.002581, 0.003607, 0.00389, 0.004736, 0.003607, 0.002662, 0.003079, 0.002155, 0.002117, 0.00155, 0.00246, 0.002688], '')	[]	0	0	2
473	474	Q2GFA4|Q2GFA4_EHRCR Uncharacterized protein OS=Ehrlichia chaffeensis (strain ATCC CRL-10679 / Arkansas)	([0.006039, 0.008276, 0.005872, 0.004976, 0.006194, 0.008002, 0.010672, 0.009015, 0.006533, 0.007495, 0.008895, 0.007177, 0.007495, 0.004899, 0.004921, 0.006701, 0.006701, 0.004577, 0.00558, 0.006533, 0.007315, 0.005932, 0.004835, 0.006039, 0.006894, 0.005683, 0.004358, 0.003053, 0.003405, 0.004976], '')	[]	0	0	2
474	475	Q2GFA6|Q2GFA6_EHRCR Lipoprotein OS=Ehrlichia chaffeensis (strain ATCC CRL-10679 / Arkansas)	([0.007031, 0.010131, 0.006039, 0.004161, 0.004315, 0.003701, 0.003804, 0.003366, 0.00292, 0.002606, 0.002503, 0.003246, 0.004736, 0.003341, 0.0028, 0.00283, 0.002512, 0.002761, 0.003864, 0.004135, 0.00543, 0.005683, 0.00543, 0.006039, 0.006619, 0.005799, 0.005872, 0.004976, 0.004899, 0.006421, 0.007315, 0.008409, 0.006619, 0.005734, 0.006988, 0.010926, 0.00777, 0.006482, 0.004358, 0.002705], '')	[]	0	0	2
475	476	Q2GFA7|Q2GFA7_EHRCR Uncharacterized protein OS=Ehrlichia chaffeensis (strain ATCC CRL-10679 / Arkansas)	([0.023963, 0.034068, 0.06312, 0.090864, 0.035586, 0.050641, 0.032017, 0.024393, 0.014586, 0.018106, 0.011518, 0.015344, 0.016257, 0.027463, 0.015078, 0.010672, 0.008002, 0.008075, 0.007645, 0.007177, 0.006988, 0.006988, 0.007091, 0.004835, 0.004611, 0.006988, 0.005799, 0.006533, 0.007031, 0.00962, 0.007877, 0.01227, 0.008525, 0.006619, 0.004775, 0.006078], '')	[]	0	0	2
476	477	Q2GFA9|Q2GFA9_EHRCR ATP synthase F0, B chain OS=Ehrlichia chaffeensis (strain ATCC CRL-10679 / Arkansas)	([0.010672, 0.007315, 0.007177, 0.005992, 0.007495, 0.008156, 0.006988, 0.008624, 0.009096, 0.007259, 0.006245, 0.007877, 0.008002, 0.006078, 0.006039, 0.008002, 0.008409, 0.013016, 0.013265, 0.008624, 0.008624, 0.009483, 0.015694, 0.017138, 0.028695, 0.032017, 0.03976, 0.044297, 0.046336, 0.059222, 0.132295, 0.155435, 0.106997, 0.109221, 0.203355, 0.129801, 0.142424, 0.147574, 0.142424, 0.132295…	[136, 144, 147, 148]	0	0	2
477	478	Q2GFB3|Q2GFB3_EHRCR Uncharacterized protein OS=Ehrlichia chaffeensis (strain ATCC CRL-10679 / Arkansas)	([0.000498, 0.000301, 0.000704, 0.000532, 0.000468, 0.000412, 0.000674, 0.000537, 0.000468, 0.000708, 0.00052, 0.000339, 0.000232, 0.000275, 0.000236, 0.000507, 0.000447, 0.000249, 0.000305, 0.00018, 8.6e-05, 0.000116, 0.000253, 0.000253, 0.000275, 0.000301, 0.000339, 0.000202, 0.000245, 0.000275, 0.000142, 0.000202, 0.000412, 0.000614], '')	[]	0	0	2
478	479	Q2GFB4|Q2GFB4_EHRCR AraM protein OS=Ehrlichia chaffeensis (strain ATCC CRL-10679 / Arkansas)	([0.007259, 0.010372, 0.016528, 0.022667, 0.012491, 0.009865, 0.012727, 0.00962, 0.013016, 0.016021, 0.013821, 0.011106, 0.018787, 0.014586, 0.009483, 0.016257, 0.026892, 0.016257, 0.016257, 0.016257, 0.026892, 0.042364, 0.042364, 0.022306, 0.022306, 0.050641, 0.094817, 0.05306, 0.058088, 0.058088, 0.033407, 0.029376, 0.047319, 0.046336, 0.034068, 0.06184, 0.067594, 0.067594, 0.116183, 0.054297, …	[]	0	0	2
480	481	Q2GFB6|Q2GFB6_EHRCR Uncharacterized protein OS=Ehrlichia chaffeensis (strain ATCC CRL-10679 / Arkansas)	([0.00777, 0.005683, 0.007495, 0.009728, 0.007177, 0.009096, 0.007031, 0.006142, 0.004835, 0.004208, 0.004921, 0.006245, 0.004483, 0.004247, 0.005623, 0.008156, 0.012491, 0.008156, 0.008276, 0.008723, 0.008624, 0.011669, 0.020165, 0.011342, 0.011342, 0.011669, 0.007315, 0.007422, 0.007422, 0.007422, 0.008156, 0.008156, 0.007495, 0.01227, 0.013613, 0.014586, 0.009015, 0.006482, 0.009401, 0.009865,…	[]	0	0	2
481	482	Q2GFB7|Q2GFB7_EHRCR SURF1-like protein OS=Ehrlichia chaffeensis (strain ATCC CRL-10679 / Arkansas)	([0.000631, 0.001434, 0.001112, 0.001649, 0.001481, 0.001675, 0.00152, 0.002057, 0.001786, 0.002366, 0.003014, 0.002512, 0.003671, 0.003701, 0.002529, 0.00359, 0.003607, 0.004835, 0.006482, 0.009977, 0.014586, 0.027463, 0.013821, 0.016257, 0.016021, 0.022667, 0.022306, 0.043307, 0.027463, 0.06184, 0.060549, 0.060549, 0.120615, 0.06184, 0.109221, 0.139895, 0.127496, 0.216401, 0.129801, 0.074921, 0…	[]	0	0	2
482	483	Q2GFB8|Q2GFB8_EHRCR Uncharacterized protein OS=Ehrlichia chaffeensis (strain ATCC CRL-10679 / Arkansas)	([0.000146, 0.000107, 7.3e-05, 0.00018, 0.000137, 9.4e-05, 0.000198, 0.000172, 0.000283, 0.000232, 0.000185, 0.000142, 0.000137, 0.000313, 0.000708, 0.001202, 0.00076, 0.000876, 0.000442, 0.000442, 0.000854, 0.000876, 0.000893, 0.001318, 0.001318, 0.00146, 0.001408, 0.000842, 0.001335, 0.000906, 0.000799, 0.001374, 0.001417, 0.001722, 0.001305, 0.000906, 0.000614, 0.000743, 0.000842, 0.001335, 0.…	[]	0	0	2
483	484	Q2GFB9|Q2GFB9_EHRCR Cytochrome c oxidase, subunit I OS=Ehrlichia chaffeensis (strain ATCC CRL-10679 / Arkansas)	([0.004358, 0.00389, 0.005378, 0.006988, 0.005086, 0.003924, 0.003177, 0.002529, 0.002662, 0.00246, 0.00292, 0.003014, 0.002138, 0.002529, 0.002581, 0.002435, 0.002327, 0.00231, 0.001417, 0.002155, 0.001391, 0.001318, 0.001249, 0.000713, 0.000386, 0.000378, 0.000713, 0.000704, 0.001288, 0.000923, 0.001318, 0.001374, 0.001541, 0.001408, 0.001061, 0.001675, 0.001748, 0.001335, 0.002078, 0.003109, 0…	[]	0	0	2
484	485	Q2GFC1|Q2GFC1_EHRCR Uncharacterized protein OS=Ehrlichia chaffeensis (strain ATCC CRL-10679 / Arkansas)	([0.000708, 0.001232, 0.001906, 0.00146, 0.000876, 0.000747, 0.000498, 0.000537, 0.000923, 0.000704, 0.00103, 0.000833, 0.000958, 0.001434, 0.00155, 0.001103, 0.001335, 0.000958, 0.000958, 0.001288, 0.000567, 0.000262, 0.000185, 7.7e-05, 6.9e-05, 0.000107, 7.7e-05, 8.2e-05, 6e-05, 3e-05, 6e-05, 3e-05, 3e-05, 5.2e-05, 3e-05, 3e-05, 2.6e-05, 3e-05, 4.7e-05, 0.000137, 0.00015, 0.000232, 0.000262, 0.…	[]	0	0	2
485	486	Q2GFC2|Q2GFC2_EHRCR Uncharacterized protein OS=Ehrlichia chaffeensis (strain ATCC CRL-10679 / Arkansas)	([9e-06, 2.6e-05, 1.7e-05, 1.3e-05, 3e-05, 2.6e-05, 1.7e-05, 3.4e-05, 3.9e-05, 3e-05, 3e-05, 5.2e-05, 6.9e-05, 5.2e-05, 4.7e-05, 4.7e-05, 8.6e-05, 4.7e-05, 4.7e-05, 6.9e-05, 0.000116, 0.000146, 6.9e-05, 0.000107, 0.000146, 6.9e-05, 0.000133, 0.000189, 6.4e-05, 6.4e-05], '')	[]	0	0	2
486	487	Q2GFC3|Q2GFC3_EHRCR Uncharacterized protein OS=Ehrlichia chaffeensis (strain ATCC CRL-10679 / Arkansas)	([0.480142, 0.521092, 0.483068, 0.398279, 0.311707, 0.352862, 0.275179, 0.318242, 0.257454, 0.219301, 0.247041, 0.281712, 0.281712, 0.377384, 0.394753, 0.387226, 0.298791, 0.225814, 0.21291, 0.209395, 0.209395, 0.17593, 0.142424, 0.144935, 0.185198, 0.25031, 0.203355, 0.284882, 0.229226, 0.318242, 0.390993], '')	[1]	0	0	2
487	488	Q2GFC6|Q2GFC6_EHRCR Outer membrane protein, OmpH family OS=Ehrlichia chaffeensis (strain ATCC CRL-10679 / Arkansas)	([0.003727, 0.003366, 0.003079, 0.002503, 0.003461, 0.003177, 0.003963, 0.00407, 0.005086, 0.005623, 0.006619, 0.006533, 0.006245, 0.009015, 0.009401, 0.014315, 0.028107, 0.028107, 0.042364, 0.047319, 0.078022, 0.069024, 0.067594, 0.122885, 0.216401, 0.222385, 0.225814, 0.147574, 0.125101, 0.120615, 0.15008, 0.129801, 0.092881, 0.078022, 0.044297, 0.041405, 0.038858, 0.020165, 0.034884, 0.028695,…	[58]	0	0	2
488	489	Q2GFC9|Q2GFC9_EHRCR FAD assembly factor SdhE OS=Ehrlichia chaffeensis (strain ATCC CRL-10679 / Arkansas)	([0.021816, 0.033407, 0.049374, 0.067594, 0.092881, 0.056825, 0.036378, 0.025762, 0.034884, 0.044297, 0.031287, 0.041405, 0.038042, 0.069024, 0.03976, 0.06312, 0.092881, 0.067594, 0.06312, 0.06184, 0.06184, 0.054297, 0.05306, 0.056825, 0.027463, 0.022306, 0.022306, 0.038042, 0.041405, 0.022667, 0.022667, 0.023087, 0.014315, 0.014315, 0.014586, 0.021381, 0.022306, 0.013821, 0.018106, 0.019109, 0.0…	[]	0	0	2
489	490	Q2GFD0|Q2GFD0_EHRCR C-type cytochrome family protein OS=Ehrlichia chaffeensis (strain ATCC CRL-10679 / Arkansas)	([0.000275, 0.000189, 0.000232, 0.000301, 0.000232, 0.000172, 0.000305, 0.000485, 0.000399, 0.000305, 0.000262, 0.000412, 0.000614, 0.000893, 0.000936, 0.001103, 0.000674, 0.000309, 0.000713, 0.000747, 0.00076, 0.001305, 0.001335, 0.001709, 0.001391, 0.001675, 0.002512, 0.002078, 0.001499, 0.00243, 0.003727, 0.004577, 0.004483, 0.005799, 0.007259, 0.006795, 0.005932, 0.00558, 0.006078, 0.005872, …	[]	0	0	2
490	491	Q2GFD2|Q2GFD2_EHRCR Hexapeptide transferase family protein OS=Ehrlichia chaffeensis (strain ATCC CRL-10679 / Arkansas)	([0.011342, 0.022306, 0.038042, 0.023087, 0.036378, 0.050641, 0.0704, 0.054297, 0.030611, 0.025762, 0.026338, 0.044297, 0.047319, 0.034884, 0.026338, 0.030611, 0.018787, 0.032017, 0.034068, 0.021381, 0.023963, 0.028695, 0.024393, 0.023087, 0.042364, 0.031287, 0.031287, 0.020165, 0.018415, 0.020165, 0.032017, 0.03976, 0.022306, 0.013437, 0.017138, 0.032017, 0.051831, 0.058088, 0.059222, 0.03976, 0…	[]	0	0	2
491	492	Q2GFD9|Q2GFD9_EHRCR Uncharacterized protein OS=Ehrlichia chaffeensis (strain ATCC CRL-10679 / Arkansas)	([0.585406, 0.622677, 0.40511, 0.41194, 0.328603, 0.359901, 0.401658, 0.30533, 0.281712, 0.203355, 0.144935, 0.125101, 0.116183, 0.071867, 0.036378, 0.028695, 0.014586, 0.01227, 0.009187, 0.009401, 0.006701, 0.006142, 0.005872, 0.007422, 0.005734, 0.005799, 0.004921, 0.003607, 0.004835, 0.005318, 0.007315, 0.010372, 0.009483, 0.009483, 0.00777, 0.01078, 0.011669, 0.017447, 0.012491, 0.009728, 0.0…	[0, 1, 83]	0	0	2
492	493	Q2GFE0|Q2GFE0_EHRCR Peptidase, M16 family OS=Ehrlichia chaffeensis (strain ATCC CRL-10679 / Arkansas)	([0.006619, 0.00543, 0.00407, 0.003212, 0.00359, 0.003276, 0.004388, 0.004689, 0.004358, 0.004646, 0.005734, 0.006894, 0.005086, 0.005086, 0.003821, 0.005249, 0.005623, 0.007177, 0.01078, 0.014075, 0.014075, 0.014075, 0.025316, 0.059222, 0.134866, 0.094817, 0.161087, 0.088832, 0.06312, 0.064632, 0.050641, 0.058088, 0.05306, 0.094817, 0.090864, 0.090864, 0.098513, 0.173081, 0.10481, 0.086953, 0.06…	[241, 242, 243, 244, 245]	0	0	2
493	494	Q2GFE1|Q2GFE1_EHRCR Peptidase, M16 family OS=Ehrlichia chaffeensis (strain ATCC CRL-10679 / Arkansas)	([0.002211, 0.001572, 0.001232, 0.001786, 0.001692, 0.002057, 0.0028, 0.003512, 0.003821, 0.003478, 0.004161, 0.003366, 0.004315, 0.003298, 0.004646, 0.005503, 0.005503, 0.006795, 0.011903, 0.023534, 0.013821, 0.023534, 0.058088, 0.125101, 0.088832, 0.170161, 0.142424, 0.071867, 0.047319, 0.034068, 0.074921, 0.085092, 0.170161, 0.167087, 0.216401, 0.25031, 0.288399, 0.209395, 0.173081, 0.15008, 0…	[156, 157, 237, 238, 239, 240, 241]	0	0	2
494	495	Q2GFE2|Q2GFE2_EHRCR Uncharacterized protein OS=Ehrlichia chaffeensis (strain ATCC CRL-10679 / Arkansas)	([0.000442, 0.001048, 0.001872, 0.001318, 0.002014, 0.001434, 0.001069, 0.001481, 0.001, 0.000833, 0.000661, 0.001112, 0.001103, 0.000906, 0.00155, 0.001408, 0.001692, 0.001, 0.001743, 0.000876, 0.001597, 0.001103, 0.000614, 0.000266, 0.000322, 0.00018, 0.00018, 0.000185, 8.6e-05, 0.000107, 9e-05, 0.00021, 7.3e-05, 0.000163, 0.00018, 0.000125, 0.000107, 8.2e-05, 0.000107, 5.2e-05, 7.7e-05, 3.9e-0…	[]	0	0	2
495	496	Q2GFE5|Q2GFE5_EHRCR Outer membrane lipoprotein carrier protein LolA OS=Ehrlichia chaffeensis (strain ATCC CRL-10679 / Arkansas)	([0.002976, 0.002581, 0.002529, 0.002327, 0.001743, 0.001748, 0.002396, 0.00225, 0.002705, 0.003014, 0.002688, 0.003298, 0.003405, 0.003555, 0.003671, 0.003607, 0.003963, 0.005799, 0.008409, 0.008525, 0.009401, 0.016257, 0.016021, 0.012491, 0.020165, 0.033407, 0.030003, 0.030003, 0.05306, 0.025762, 0.032677, 0.047319, 0.056825, 0.025316, 0.015344, 0.016257, 0.028107, 0.028107, 0.023534, 0.016528,…	[]	0	0	2
496	497	Q2GFE9|Q2GFE9_EHRCR Uncharacterized protein OS=Ehrlichia chaffeensis (strain ATCC CRL-10679 / Arkansas)	([0.001061, 0.000708, 0.000721, 0.000567, 0.000468, 0.000378, 0.000301, 0.00052, 0.000412, 0.000614, 0.000923, 0.000958, 0.001112, 0.001872, 0.002138, 0.00283, 0.004835, 0.003924, 0.003212, 0.002881, 0.002276, 0.001778, 0.002336, 0.00243, 0.002881, 0.003555, 0.004689, 0.006421, 0.004736, 0.007555], '')	[]	0	0	2
497	498	Q2GFF0|Q2GFF0_EHRCR Lipoprotein OS=Ehrlichia chaffeensis (strain ATCC CRL-10679 / Arkansas)	([0.008002, 0.004483, 0.005623, 0.005318, 0.004358, 0.005623, 0.003924, 0.002881, 0.003461, 0.004388, 0.003924, 0.004835, 0.004899, 0.003997, 0.003276, 0.003341, 0.002117, 0.001687, 0.00155, 0.002336, 0.001967, 0.001344, 0.00155, 0.00155, 0.001383, 0.001318, 0.001335, 0.002138, 0.002336, 0.001748, 0.001, 0.000945, 0.000464, 0.000451, 0.000648, 0.000842, 0.001232, 0.002035, 0.002512, 0.003701, 0.0…	[]	0	0	2
498	499	Q2GFF1|Q2GFF1_EHRCR Type IV secretion system protein VirB2 OS=Ehrlichia chaffeensis (strain ATCC CRL-10679 / Arkansas)	([0.002435, 0.003671, 0.00389, 0.003177, 0.002581, 0.002014, 0.001692, 0.00152, 0.001344, 0.001211, 0.001335, 0.000983, 0.001391, 0.00155, 0.001305, 0.002155, 0.00231, 0.001675, 0.002435, 0.003804, 0.004646, 0.004899, 0.004835, 0.005623, 0.00777, 0.01227, 0.019401, 0.036378, 0.078022, 0.158265, 0.271506, 0.236433, 0.380708, 0.387226, 0.387226, 0.324872, 0.225814, 0.225814, 0.229226, 0.158265, 0.0…	[]	0	0	2
499	500	Q2GFF2|Q2GFF2_EHRCR Uncharacterized protein OS=Ehrlichia chaffeensis (strain ATCC CRL-10679 / Arkansas)	([0.003298, 0.002435, 0.001906, 0.002117, 0.00283, 0.003821, 0.003366, 0.00292, 0.003727, 0.003177, 0.002503, 0.002512, 0.002512, 0.001748, 0.001748, 0.001142, 0.001675, 0.001481, 0.002396, 0.001778, 0.001872, 0.001434, 0.001675, 0.001936, 0.001786, 0.001374, 0.000859, 0.000945, 0.001103, 0.000567, 0.000747, 0.001159], '')	[]	0	0	2
500	501	Q2GFF3|Q2GFF3_EHRCR Uncharacterized protein OS=Ehrlichia chaffeensis (strain ATCC CRL-10679 / Arkansas)	([0.002503, 0.001675, 0.002512, 0.003405, 0.002727, 0.002349, 0.002976, 0.003864, 0.003079, 0.00246, 0.002555, 0.001967, 0.001623, 0.001748, 0.001808, 0.001288, 0.001743, 0.001649, 0.001778, 0.001103, 0.001786, 0.001211, 0.001249, 0.000687, 0.000412, 0.000378, 0.000318, 0.000339, 0.000348, 0.000687, 0.000936, 0.000747, 0.000704, 0.000833, 0.001288, 0.000936, 0.00146, 0.000893, 0.000893, 0.000799,…	[]	0	0	2
501	502	Q2GFF4|Q2GFF4_EHRCR TrbC/VIRB2 family protein OS=Ehrlichia chaffeensis (strain ATCC CRL-10679 / Arkansas)	([0.000537, 0.000558, 0.001061, 0.00076, 0.000648, 0.001048, 0.001048, 0.001211, 0.00155, 0.001417, 0.001872, 0.001481, 0.002155, 0.002117, 0.002138, 0.002435, 0.003276, 0.004358, 0.006619, 0.010131, 0.014586, 0.025762, 0.046336, 0.046336, 0.111485, 0.129801, 0.127496, 0.203355, 0.264545, 0.281712, 0.398279, 0.301917, 0.4292, 0.440853, 0.359901, 0.298791, 0.278302, 0.335645, 0.243554, 0.137348, 0…	[]	0	0	2
502	503	Q2GFF5|Q2GFF5_EHRCR TrbC/VIRB2 family protein OS=Ehrlichia chaffeensis (strain ATCC CRL-10679 / Arkansas)	([0.118441, 0.106997, 0.15284, 0.194234, 0.239899, 0.281712, 0.301917, 0.335645, 0.366687, 0.308712, 0.321458, 0.380708, 0.394753, 0.41194, 0.332115, 0.346032, 0.31487, 0.229226, 0.281712, 0.173081, 0.120615, 0.120615, 0.15008, 0.083462, 0.079919, 0.040537, 0.046336, 0.026892, 0.0198, 0.019109, 0.028107, 0.019401, 0.011669, 0.010672, 0.016257, 0.024826, 0.023087, 0.020522, 0.026338, 0.020165, 0.0…	[94, 95, 96, 97, 98, 99, 100]	0	0	2
503	504	Q2GFF6|Q2GFF6_EHRCR Type IV secretion system protein VirB2 OS=Ehrlichia chaffeensis (strain ATCC CRL-10679 / Arkansas)	([0.000185, 0.000202, 0.000447, 0.000313, 0.000326, 0.000575, 0.000575, 0.000743, 0.001267, 0.001112, 0.001142, 0.000893, 0.001408, 0.001408, 0.001743, 0.001649, 0.002117, 0.00283, 0.004513, 0.006795, 0.008525, 0.013016, 0.021381, 0.021816, 0.054297, 0.090864, 0.102787, 0.179055, 0.147574, 0.125101, 0.216401, 0.206376, 0.21291, 0.15008, 0.164327, 0.132295, 0.134866, 0.17593, 0.078022, 0.03976, 0.…	[]	0	0	2
504	505	Q2GFF7|Q2GFF7_EHRCR Type IV secretion system protein VirB4 OS=Ehrlichia chaffeensis (strain ATCC CRL-10679 / Arkansas)	([0.155435, 0.194234, 0.239899, 0.219301, 0.275179, 0.318242, 0.209395, 0.236433, 0.268042, 0.288399, 0.311707, 0.352862, 0.359901, 0.483068, 0.553315, 0.553315, 0.541878, 0.585406, 0.690604, 0.694846, 0.553315, 0.465241, 0.497853, 0.461924, 0.468512, 0.390993, 0.384043, 0.41194, 0.418646, 0.4292, 0.447574, 0.447574, 0.359901, 0.278302, 0.278302, 0.275179, 0.281712, 0.281712, 0.295083, 0.21291, 0…	[14, 15, 16, 17, 18, 19, 20]	0	0	2
505	506	Q2GFF8|Q2GFF8_EHRCR Conserved domain protein OS=Ehrlichia chaffeensis (strain ATCC CRL-10679 / Arkansas)	([0.001597, 0.002529, 0.001786, 0.002727, 0.003924, 0.003079, 0.002482, 0.002057, 0.001499, 0.001112, 0.001541, 0.001112, 0.001649, 0.001675, 0.001142, 0.001408, 0.001374, 0.001967, 0.003014, 0.001709, 0.001722, 0.002014, 0.001391, 0.002138, 0.001967, 0.001069, 0.001112, 0.001069, 0.001572, 0.002117, 0.003461, 0.003461, 0.003821, 0.003963, 0.002606, 0.00407, 0.004689, 0.008276, 0.005249, 0.003607…	[]	0	0	2
506	507	Q2GFF9|Q2GFF9_EHRCR Uncharacterized protein OS=Ehrlichia chaffeensis (strain ATCC CRL-10679 / Arkansas)	([0.003053, 0.004388, 0.00543, 0.004135, 0.00316, 0.003821, 0.002581, 0.003212, 0.002606, 0.003405, 0.004161, 0.003276, 0.003431, 0.003864, 0.002396, 0.0028, 0.003276, 0.002555, 0.001722, 0.002194, 0.002211, 0.001675, 0.001271, 0.000906, 0.001142, 0.001408, 0.000983, 0.00155, 0.001112, 0.001417, 0.000743], '')	[]	0	0	2
507	508	Q2GFG0|Q2GFG0_EHRCR ECH1038-like protein OS=Ehrlichia chaffeensis (strain ATCC CRL-10679 / Arkansas)	([0.005249, 0.004513, 0.003924, 0.003431, 0.003431, 0.003109, 0.0028, 0.00359, 0.002881, 0.00283, 0.002623, 0.00359, 0.003607, 0.003963, 0.004646, 0.004414, 0.005683, 0.004921, 0.004689, 0.004736, 0.005086, 0.005011, 0.006374, 0.006795, 0.006795, 0.008804, 0.013265, 0.012727, 0.010672, 0.022667, 0.022667, 0.038042, 0.018415, 0.019401, 0.024826, 0.023963, 0.023534, 0.024393, 0.018106, 0.017138, 0.…	[647, 648, 649, 710, 1670, 1671, 1672]	0	0	2
509	510	Q2GFG2|Q2GFG2_EHRCR Conserved domain protein OS=Ehrlichia chaffeensis (strain ATCC CRL-10679 / Arkansas)	([0.007315, 0.006619, 0.005623, 0.004577, 0.004247, 0.003405, 0.003246, 0.002976, 0.003701, 0.003109, 0.002366, 0.002276, 0.003276, 0.003212, 0.003405, 0.0028, 0.003461, 0.002366, 0.003053, 0.002705, 0.002976, 0.003212, 0.003079, 0.002761, 0.003804, 0.004315, 0.005992, 0.008075, 0.01078, 0.00777, 0.011903, 0.015694, 0.021816, 0.021816, 0.013437, 0.013613, 0.015694, 0.010672, 0.020165, 0.021816, 0…	[563, 564]	0	0	2
510	511	Q2GFG4|Q2GFG4_EHRCR Protein ApaG OS=Ehrlichia chaffeensis (strain ATCC CRL-10679 / Arkansas)	([0.038858, 0.023963, 0.044297, 0.034068, 0.046336, 0.035586, 0.028695, 0.046336, 0.059222, 0.041405, 0.030611, 0.047319, 0.051831, 0.088832, 0.085092, 0.116183, 0.206376, 0.203355, 0.275179, 0.281712, 0.225814, 0.21291, 0.21291, 0.106997, 0.100716, 0.059222, 0.096677, 0.085092, 0.076542, 0.050641, 0.086953, 0.15284, 0.134866, 0.118441, 0.122885, 0.125101, 0.155435, 0.092881, 0.102787, 0.054297, …	[]	0	0	2
511	512	Q2GFG5|Q2GFG5_EHRCR Uncharacterized protein OS=Ehrlichia chaffeensis (strain ATCC CRL-10679 / Arkansas)	([0.049374, 0.026338, 0.045352, 0.023087, 0.013265, 0.009294, 0.012727, 0.019109, 0.024826, 0.024826, 0.034884, 0.025316, 0.016021, 0.009865, 0.010672, 0.010926, 0.014315, 0.014783, 0.024393, 0.017447, 0.016021, 0.028107, 0.028107, 0.016257, 0.017447, 0.037156, 0.071867, 0.073402, 0.035586, 0.020876, 0.028107, 0.028107, 0.054297, 0.100716, 0.179055, 0.147574, 0.111485, 0.118441, 0.182256, 0.15284…	[]	0	0	2
512	513	Q2GFG7|Q2GFG7_EHRCR Uncharacterized protein OS=Ehrlichia chaffeensis (strain ATCC CRL-10679 / Arkansas)	([0.003276, 0.002688, 0.002366, 0.00231, 0.00243, 0.003298, 0.002606, 0.002529, 0.003109, 0.00389, 0.003461, 0.00389, 0.004646, 0.006374, 0.008723, 0.013821, 0.015344, 0.015694, 0.010221, 0.008624, 0.006194, 0.006567, 0.009401, 0.014315, 0.023963, 0.035586, 0.034884, 0.081712, 0.127496, 0.073402, 0.0704, 0.073402, 0.041405, 0.032017, 0.032677, 0.017797, 0.017138, 0.020522, 0.011342, 0.019109, 0.0…	[]	0	0	2
513	514	Q2GFG8|Q2GFG8_EHRCR Uncharacterized protein OS=Ehrlichia chaffeensis (strain ATCC CRL-10679 / Arkansas)	([0.018415, 0.029376, 0.016826, 0.023087, 0.015694, 0.021381, 0.014783, 0.011903, 0.015078, 0.018787, 0.015078, 0.0198, 0.020522, 0.025316, 0.028695, 0.026892, 0.049374, 0.023534, 0.023534, 0.015078, 0.00962, 0.013821, 0.008409, 0.012491, 0.010221, 0.012727, 0.010131, 0.013265, 0.016826, 0.012491, 0.00962, 0.01227, 0.007877, 0.010372], '')	[]	0	0	2
514	515	Q2GFG9|Q2GFG9_EHRCR Lipoprotein OS=Ehrlichia chaffeensis (strain ATCC CRL-10679 / Arkansas)	([0.003757, 0.005378, 0.004208, 0.005683, 0.003997, 0.003701, 0.004646, 0.003512, 0.003341, 0.004135, 0.004835, 0.004835, 0.005249, 0.003478, 0.00359, 0.002623, 0.002503, 0.003512, 0.003366, 0.003555, 0.002327, 0.003431, 0.002435, 0.002881, 0.00283, 0.003212, 0.002662, 0.001786, 0.002705, 0.003607, 0.003405, 0.002396, 0.002688, 0.001872, 0.002078, 0.001786, 0.001675, 0.001778, 0.001318, 0.000876,…	[]	0	0	2
516	517	Q2GFH1|Q2GFH1_EHRCR Uncharacterized protein OS=Ehrlichia chaffeensis (strain ATCC CRL-10679 / Arkansas)	([0.81615, 0.808535, 0.716283, 0.604312, 0.51388, 0.483068, 0.468512, 0.40511, 0.370445, 0.40511, 0.418646, 0.370445, 0.366687, 0.328603, 0.308712, 0.291804, 0.232838, 0.161087, 0.155435, 0.100716, 0.10481, 0.096677, 0.10481, 0.118441, 0.139895, 0.167087, 0.170161, 0.167087, 0.21291, 0.247041, 0.18812, 0.155435, 0.25031], '')	[0, 1, 2, 3, 4]	0	0	2
517	518	Q2GFH3|Q2GFH3_EHRCR Ribose-phosphate pyrophosphokinase OS=Ehrlichia chaffeensis (strain ATCC CRL-10679 / Arkansas)	([0.167087, 0.092881, 0.090864, 0.122885, 0.0704, 0.042364, 0.056825, 0.079919, 0.051831, 0.067594, 0.083462, 0.054297, 0.094817, 0.092881, 0.060549, 0.066181, 0.067594, 0.037156, 0.020876, 0.020876, 0.037156, 0.018415, 0.030003, 0.038858, 0.040537, 0.083462, 0.079919, 0.086953, 0.051831, 0.102787, 0.055536, 0.059222, 0.118441, 0.125101, 0.206376, 0.281712, 0.281712, 0.284882, 0.384043, 0.486429,…	[]	0	0	2
518	519	Q2GFH5|Q2GFH5_EHRCR Uncharacterized protein OS=Ehrlichia chaffeensis (strain ATCC CRL-10679 / Arkansas)	([0.10481, 0.161087, 0.098513, 0.058088, 0.026338, 0.037156, 0.033407, 0.044297, 0.064632, 0.044297, 0.06312, 0.056825, 0.098513, 0.096677, 0.096677, 0.144935, 0.129801, 0.088832, 0.037156, 0.036378, 0.032677, 0.058088, 0.034884, 0.035586, 0.041405, 0.074921, 0.059222, 0.066181, 0.051831, 0.033407, 0.051831, 0.031287, 0.051831, 0.034068, 0.023534], '')	[]	0	0	2
520	521	Q2GFH7|Q2GFH7_EHRCR Outer membrane protein TolC OS=Ehrlichia chaffeensis (strain ATCC CRL-10679 / Arkansas)	([0.024393, 0.015694, 0.023963, 0.017138, 0.012727, 0.010221, 0.008723, 0.010509, 0.01078, 0.013613, 0.010926, 0.009096, 0.015694, 0.017447, 0.018106, 0.033407, 0.018787, 0.0198, 0.018415, 0.019401, 0.017797, 0.031287, 0.06184, 0.047319, 0.046336, 0.085092, 0.11371, 0.15284, 0.096677, 0.120615, 0.134866, 0.222385, 0.342579, 0.328603, 0.219301, 0.209395, 0.179055, 0.264545, 0.232838, 0.155435, 0.1…	[]	0	0	2
522	523	Q2GFI1|Q2GFI1_EHRCR Uncharacterized protein OS=Ehrlichia chaffeensis (strain ATCC CRL-10679 / Arkansas)	([0.024826, 0.047319, 0.028695, 0.0198, 0.026892, 0.0198, 0.025762, 0.038042, 0.026892, 0.03976, 0.047319, 0.064632, 0.106997, 0.106997, 0.064632, 0.109221, 0.111485, 0.182256, 0.271506, 0.352862, 0.36309, 0.346032, 0.291804, 0.318242, 0.301917, 0.222385, 0.321458, 0.243554, 0.158265, 0.229226, 0.225814, 0.247041, 0.257454, 0.17593, 0.118441, 0.109221, 0.067594, 0.056825, 0.030003, 0.030611, 0.03…	[]	0	0	2
523	524	Q2GFI2|Q2GFI2_EHRCR Uncharacterized protein OS=Ehrlichia chaffeensis (strain ATCC CRL-10679 / Arkansas)	([0.0704, 0.122885, 0.083462, 0.058088, 0.076542, 0.05306, 0.067594, 0.096677, 0.071867, 0.100716, 0.11371, 0.139895, 0.200174, 0.196879, 0.139895, 0.200174, 0.200174, 0.271506, 0.335645, 0.401658, 0.41194, 0.394753, 0.370445, 0.394753, 0.377384, 0.31487, 0.408655, 0.342579, 0.257454, 0.321458, 0.31487, 0.339168, 0.324872, 0.301917, 0.281712, 0.346032, 0.328603, 0.275179, 0.243554, 0.21291, 0.179…	[]	0	0	2
524	525	Q2GFI4|Q2GFI4_EHRCR DNA-binding protein OS=Ehrlichia chaffeensis (strain ATCC CRL-10679 / Arkansas)	([0.10481, 0.144935, 0.118441, 0.144935, 0.085092, 0.125101, 0.116183, 0.15284, 0.196879, 0.147574, 0.139895, 0.185198, 0.271506, 0.295083, 0.301917, 0.225814, 0.275179, 0.264545, 0.349426, 0.225814, 0.219301, 0.137348, 0.142424, 0.111485, 0.071867, 0.125101, 0.111485, 0.137348, 0.129801, 0.120615, 0.194234, 0.26085, 0.26085, 0.26085, 0.298791, 0.291804, 0.275179, 0.225814, 0.191378, 0.116183, 0.…	[]	0	0	2
525	526	Q2GFI5|Q2GFI5_EHRCR DNA-binding response regulator OS=Ehrlichia chaffeensis (strain ATCC CRL-10679 / Arkansas)	([0.017138, 0.011106, 0.01204, 0.016528, 0.017138, 0.014315, 0.022306, 0.022667, 0.028695, 0.020876, 0.025762, 0.034068, 0.038042, 0.066181, 0.11371, 0.096677, 0.098513, 0.096677, 0.092881, 0.069024, 0.120615, 0.144935, 0.194234, 0.239899, 0.257454, 0.209395, 0.194234, 0.17593, 0.209395, 0.134866, 0.137348, 0.161087, 0.161087, 0.155435, 0.167087, 0.17593, 0.200174, 0.295083, 0.209395, 0.15008, 0.…	[239, 240, 263, 264]	0	0	2
526	527	Q2GFI6|Q2GFI6_EHRCR 3'-5' exonuclease family protein OS=Ehrlichia chaffeensis (strain ATCC CRL-10679 / Arkansas)	([0.022306, 0.038858, 0.054297, 0.032677, 0.044297, 0.022306, 0.033407, 0.048328, 0.06312, 0.050641, 0.050641, 0.043307, 0.038858, 0.060549, 0.137348, 0.194234, 0.164327, 0.155435, 0.185198, 0.127496, 0.106997, 0.094817, 0.090864, 0.096677, 0.158265, 0.098513, 0.102787, 0.06312, 0.038858, 0.040537, 0.035586, 0.022306, 0.034068, 0.032017, 0.033407, 0.030003, 0.032677, 0.042364, 0.042364, 0.044297,…	[]	0	0	2
527	528	Q2GFJ7|Q2GFJ7_EHRCR Uncharacterized protein OS=Ehrlichia chaffeensis (strain ATCC CRL-10679 / Arkansas)	([0.014315, 0.025762, 0.048328, 0.026338, 0.044297, 0.027463, 0.016257, 0.021816, 0.021816, 0.027463, 0.020522, 0.025762, 0.025316, 0.023534, 0.024826, 0.033407, 0.031287, 0.024826, 0.023087, 0.017138, 0.032677, 0.019109, 0.017797, 0.009187, 0.00962, 0.00962, 0.014783, 0.028695, 0.032017, 0.040537, 0.023534, 0.040537, 0.042364, 0.076542, 0.081712, 0.073402, 0.067594, 0.100716, 0.10481, 0.083462, …	[]	0	0	2
529	530	Q2GFK1|Q2GFK1_EHRCR Uncharacterized protein OS=Ehrlichia chaffeensis (strain ATCC CRL-10679 / Arkansas)	([0.048328, 0.030611, 0.018106, 0.032677, 0.049374, 0.030611, 0.018106, 0.023963, 0.035586, 0.044297, 0.058088, 0.043307, 0.041405, 0.041405, 0.048328, 0.098513, 0.085092, 0.042364, 0.038042, 0.050641, 0.049374, 0.025762, 0.026338, 0.028107, 0.018787, 0.014315, 0.024393, 0.051831, 0.028695, 0.015078, 0.017447, 0.013265, 0.017797, 0.013613, 0.010131, 0.007177, 0.005734, 0.007555, 0.009401, 0.01272…	[]	0	0	2
530	531	Q2GFK3|Q2GFK3_EHRCR Uncharacterized protein OS=Ehrlichia chaffeensis (strain ATCC CRL-10679 / Arkansas)	([0.000648, 0.000412, 0.000305, 0.000228, 0.000468, 0.000893, 0.00052, 0.000412, 0.000614, 0.000468, 0.000386, 0.000575, 0.000661, 0.000854, 0.001391, 0.001335, 0.00146, 0.001692, 0.002014, 0.001232, 0.001159, 0.000854, 0.001103, 0.001335, 0.001675, 0.001172, 0.000661, 0.001159, 0.00155, 0.001061, 0.00155], '')	[]	0	0	2
532	533	Q2GFK6|Q2GFK6_EHRCR Uncharacterized protein OS=Ehrlichia chaffeensis (strain ATCC CRL-10679 / Arkansas)	([0.032017, 0.056825, 0.073402, 0.116183, 0.134866, 0.164327, 0.209395, 0.236433, 0.264545, 0.288399, 0.318242, 0.281712, 0.370445, 0.366687, 0.284882, 0.271506, 0.268042, 0.291804, 0.26085, 0.155435, 0.142424, 0.147574, 0.076542, 0.042364, 0.042364, 0.025316, 0.015694, 0.00962, 0.009728, 0.009483, 0.007031, 0.004736, 0.004835, 0.005086, 0.006421, 0.008525, 0.006245, 0.004921, 0.003555, 0.005378,…	[]	0	0	2
533	534	Q2GFK7|Q2GFK7_EHRCR Uncharacterized protein OS=Ehrlichia chaffeensis (strain ATCC CRL-10679 / Arkansas)	([0.098513, 0.137348, 0.078022, 0.036378, 0.023087, 0.037156, 0.055536, 0.081712, 0.109221, 0.134866, 0.122885, 0.170161, 0.170161, 0.155435, 0.232838, 0.257454, 0.158265, 0.158265, 0.085092, 0.111485, 0.069024, 0.064632, 0.034884, 0.060549, 0.118441, 0.18812, 0.179055, 0.116183, 0.059222, 0.031287, 0.020165, 0.016021, 0.015694, 0.024393, 0.024393, 0.025316, 0.03976, 0.03976, 0.023534, 0.040537, …	[]	0	0	2
534	535	Q2GFK8|Q2GFK8_EHRCR Uncharacterized protein OS=Ehrlichia chaffeensis (strain ATCC CRL-10679 / Arkansas)	([0.012491, 0.019401, 0.028695, 0.016826, 0.022667, 0.016826, 0.014075, 0.011669, 0.009294, 0.007645, 0.006567, 0.006194, 0.004689, 0.003555, 0.003512, 0.003997, 0.005503, 0.003924, 0.003864, 0.00389, 0.003607, 0.003757, 0.003757, 0.002555, 0.003671, 0.003757, 0.003607, 0.003405, 0.003405, 0.004577, 0.006142, 0.009015, 0.008156, 0.010926, 0.010926, 0.00962, 0.012491, 0.013437, 0.013437, 0.014075,…	[]	0	0	2
535	536	Q2GFK9|Q2GFK9_EHRCR Uncharacterized protein OS=Ehrlichia chaffeensis (strain ATCC CRL-10679 / Arkansas)	([0.005932, 0.004689, 0.003924, 0.004208, 0.005623, 0.005932, 0.004646, 0.005799, 0.004899, 0.005992, 0.005223, 0.006039, 0.005378, 0.007091, 0.007177, 0.007177, 0.010672, 0.011106, 0.020876, 0.020522, 0.028695, 0.03976, 0.083462, 0.078022, 0.111485, 0.11371, 0.164327, 0.196879, 0.118441, 0.203355, 0.164327, 0.182256, 0.10481, 0.132295, 0.122885, 0.137348, 0.232838, 0.147574, 0.25406, 0.155435, 0…	[]	0	0	2
536	537	Q2GFL0|Q2GFL0_EHRCR Lipoprotein OS=Ehrlichia chaffeensis (strain ATCC CRL-10679 / Arkansas)	([0.007031, 0.004921, 0.004358, 0.003109, 0.00407, 0.004414, 0.003478, 0.004208, 0.003804, 0.004646, 0.003757, 0.004388, 0.003821, 0.004315, 0.004388, 0.005872, 0.007877, 0.006795, 0.006701, 0.006701, 0.005872, 0.006245, 0.006894, 0.008156, 0.009728, 0.009401, 0.01078, 0.010926, 0.011669, 0.018415, 0.011342, 0.023534, 0.01227, 0.016528, 0.014075, 0.014586, 0.008895, 0.005992, 0.009401, 0.014586, …	[]	0	0	2
537	538	Q2GFL1|Q2GFL1_EHRCR Metallo-beta-lactamase family protein OS=Ehrlichia chaffeensis (strain ATCC CRL-10679 / Arkansas)	([0.023087, 0.034068, 0.047319, 0.038042, 0.0704, 0.046336, 0.038858, 0.049374, 0.024826, 0.035586, 0.020165, 0.025762, 0.018415, 0.014075, 0.013821, 0.020165, 0.033407, 0.020522, 0.047319, 0.027463, 0.035586, 0.035586, 0.038858, 0.030611, 0.047319, 0.037156, 0.060549, 0.050641, 0.025762, 0.040537, 0.043307, 0.10481, 0.094817, 0.142424, 0.264545, 0.278302, 0.200174, 0.127496, 0.144935, 0.15008, 0…	[]	0	0	2
538	539	Q2GFL2|Q2GFL2_EHRCR NERD domain-containing protein OS=Ehrlichia chaffeensis (strain ATCC CRL-10679 / Arkansas)	([0.001808, 0.003109, 0.004247, 0.003405, 0.00316, 0.002623, 0.002503, 0.002155, 0.0028, 0.003555, 0.004247, 0.004899, 0.006567, 0.009401, 0.009096, 0.008156, 0.008276, 0.013437, 0.008723, 0.00777, 0.009187, 0.011903, 0.009015, 0.007177, 0.009483, 0.011518, 0.018106, 0.026338, 0.060549, 0.034884], '')	[]	0	0	2
540	541	Q2GFL9|Q2GFL9_EHRCR Phosphate ABC transporter, periplasmic phosphate-binding protein OS=Ehrlichia chaffeensis (strain ATCC CRL-10679 / Arkansas)	([0.003341, 0.002881, 0.004161, 0.003512, 0.003864, 0.003246, 0.004247, 0.005086, 0.006142, 0.006482, 0.008075, 0.00962, 0.007031, 0.007031, 0.008075, 0.008723, 0.012727, 0.018415, 0.034068, 0.066181, 0.05306, 0.047319, 0.10481, 0.047319, 0.051831, 0.064632, 0.102787, 0.055536, 0.044297, 0.051831, 0.076542, 0.034068, 0.030611, 0.058088, 0.026892, 0.041405, 0.071867, 0.040537, 0.041405, 0.044297, …	[]	0	0	2
541	542	Q2GFM0|Q2GFM0_EHRCR Major antigenic protein OS=Ehrlichia chaffeensis (strain ATCC CRL-10679 / Arkansas)	([0.003963, 0.003405, 0.00292, 0.002336, 0.002606, 0.003014, 0.002688, 0.002336, 0.002194, 0.002662, 0.002512, 0.0028, 0.002211, 0.002194, 0.002881, 0.002881, 0.004161, 0.005378, 0.00543, 0.003727, 0.005011, 0.005378, 0.007422, 0.01078, 0.019401, 0.026338, 0.034068, 0.076542, 0.158265, 0.247041, 0.26085, 0.26085, 0.264545, 0.366687, 0.436924, 0.401658, 0.398279, 0.301917, 0.30533, 0.401658, 0.521…	[40]	0	0	2
542	543	Q2GFM1|Q2GFM1_EHRCR Uncharacterized protein OS=Ehrlichia chaffeensis (strain ATCC CRL-10679 / Arkansas)	([0.00359, 0.00283, 0.003804, 0.003014, 0.003804, 0.004835, 0.003864, 0.004513, 0.005734, 0.004689, 0.005503, 0.005683, 0.005683, 0.004921, 0.004414, 0.004315, 0.004513, 0.005872, 0.010131, 0.007091, 0.007422, 0.005011, 0.005378, 0.004611, 0.00558, 0.004689, 0.003804, 0.004689, 0.003963, 0.00283, 0.003701, 0.002688, 0.002529], '')	[]	0	0	2
543	544	Q2GFM2|Q2GFM2_EHRCR Trans-2-enoyl-ACP reductase II OS=Ehrlichia chaffeensis (strain ATCC CRL-10679 / Arkansas)	([0.018787, 0.010221, 0.00777, 0.010131, 0.013613, 0.018787, 0.01204, 0.012727, 0.009865, 0.010131, 0.012491, 0.015344, 0.021381, 0.017138, 0.014783, 0.015344, 0.016257, 0.016021, 0.026338, 0.032017, 0.030611, 0.015344, 0.018415, 0.032017, 0.025316, 0.014783, 0.014586, 0.028695, 0.028107, 0.051831, 0.066181, 0.031287, 0.031287, 0.024393, 0.017797, 0.014783, 0.016528, 0.024826, 0.024826, 0.013613,…	[]	0	0	2
544	545	Q2GFM3|Q2GFM3_EHRCR Cytochrome b561 family protein OS=Ehrlichia chaffeensis (strain ATCC CRL-10679 / Arkansas)	([0.067594, 0.025316, 0.034068, 0.021381, 0.028695, 0.016528, 0.024393, 0.016021, 0.013821, 0.017138, 0.011106, 0.009401, 0.016257, 0.014075, 0.008156, 0.008723, 0.008895, 0.006421, 0.004577, 0.003757, 0.00389, 0.002705, 0.003276, 0.003341, 0.00283, 0.002336, 0.002336, 0.002276, 0.002529, 0.003366, 0.002482, 0.002435, 0.003607, 0.003512, 0.003512, 0.003461, 0.003478, 0.003478, 0.004611, 0.006567,…	[]	0	0	2
545	546	Q2GFM4|Q2GFM4_EHRCR ABC transporter, permease protein OS=Ehrlichia chaffeensis (strain ATCC CRL-10679 / Arkansas)	([0.00076, 0.000532, 0.000412, 0.000253, 0.000507, 0.001061, 0.001597, 0.002138, 0.002761, 0.002688, 0.003478, 0.003014, 0.003298, 0.004835, 0.005623, 0.00389, 0.003821, 0.006533, 0.007315, 0.007422, 0.008804, 0.00543, 0.008525, 0.014783, 0.017797, 0.009483, 0.005734, 0.004315, 0.002976, 0.0028, 0.002606, 0.002503, 0.002512, 0.002529, 0.002078, 0.001391, 0.001318, 0.001344, 0.001267, 0.000743, 0.…	[]	0	0	2
546	547	Q2GFM5|Q2GFM5_EHRCR Uncharacterized protein OS=Ehrlichia chaffeensis (strain ATCC CRL-10679 / Arkansas)	([3e-05, 3e-05, 7.3e-05, 0.000232, 0.000202, 0.000129, 0.000228, 0.000176, 0.000318, 0.000485, 0.000399, 0.000558, 0.000442, 0.000708, 0.001142, 0.001743, 0.002581, 0.002705, 0.002705, 0.002705, 0.002276, 0.003727, 0.00359, 0.002482, 0.001408, 0.002035, 0.002035, 0.001391, 0.001408, 0.001335, 0.000799, 0.001383, 0.001112, 0.000674, 0.000674, 0.000893, 0.000485, 0.000253, 0.000262, 0.000245, 0.000…	[]	0	0	2
547	548	Q2GFM7|Q2GFM7_EHRCR Uncharacterized protein OS=Ehrlichia chaffeensis (strain ATCC CRL-10679 / Arkansas)	([0.006701, 0.009294, 0.013437, 0.008525, 0.007259, 0.009015, 0.012491, 0.016257, 0.01204, 0.009728, 0.011903, 0.015694, 0.015078, 0.028695, 0.026892, 0.043307, 0.048328, 0.049374, 0.078022, 0.079919, 0.041405, 0.044297, 0.023534, 0.022667, 0.024393, 0.041405, 0.023534, 0.013016, 0.013016, 0.023534, 0.047319, 0.051831, 0.029376, 0.018787, 0.013613, 0.019109, 0.015078, 0.022306, 0.016257, 0.011518…	[]	0	0	2
548	549	Q2GFM8|Q2GFM8_EHRCR Uncharacterized protein OS=Ehrlichia chaffeensis (strain ATCC CRL-10679 / Arkansas)	([0.090864, 0.161087, 0.076542, 0.045352, 0.069024, 0.088832, 0.129801, 0.15284, 0.120615, 0.142424, 0.102787, 0.15284, 0.216401, 0.229226, 0.209395, 0.15008, 0.088832, 0.042364, 0.069024, 0.081712, 0.147574, 0.142424, 0.122885, 0.209395, 0.301917, 0.21291, 0.155435, 0.092881, 0.096677, 0.155435, 0.173081, 0.25406, 0.239899, 0.225814, 0.185198, 0.194234, 0.167087, 0.25031, 0.271506, 0.247041, 0.2…	[]	0	0	2
549	550	Q2GFM9|Q2GFM9_EHRCR COQ9 domain-containing protein OS=Ehrlichia chaffeensis (strain ATCC CRL-10679 / Arkansas)	([0.007645, 0.011518, 0.016257, 0.022306, 0.014586, 0.010509, 0.013613, 0.014075, 0.018787, 0.013821, 0.014315, 0.011106, 0.01078, 0.022667, 0.022306, 0.020165, 0.034068, 0.020165, 0.034884, 0.049374, 0.049374, 0.046336, 0.023963, 0.014315, 0.014586, 0.019401, 0.0198, 0.011669, 0.014783, 0.009294, 0.015078, 0.011106, 0.017797, 0.034884, 0.034068, 0.033407, 0.019401, 0.020165, 0.014783, 0.014783, …	[]	0	0	2
550	551	Q2GFN0|Q2GFN0_EHRCR Metallo-beta-lactamase family, beta-CASP subfamily OS=Ehrlichia chaffeensis (strain ATCC CRL-10679 / Arkansas)	([0.047319, 0.067594, 0.090864, 0.059222, 0.078022, 0.11371, 0.066181, 0.083462, 0.0704, 0.094817, 0.071867, 0.109221, 0.055536, 0.028107, 0.026338, 0.014586, 0.026338, 0.047319, 0.098513, 0.051831, 0.023087, 0.023087, 0.013821, 0.014783, 0.011903, 0.01204, 0.00962, 0.015078, 0.009096, 0.009728, 0.00962, 0.014075, 0.014075, 0.018106, 0.038858, 0.038858, 0.038042, 0.037156, 0.027463, 0.016021, 0.0…	[]	0	0	2
551	552	Q2GFN1|Q2GFN1_EHRCR Uncharacterized protein OS=Ehrlichia chaffeensis (strain ATCC CRL-10679 / Arkansas)	([0.017797, 0.026338, 0.018415, 0.011342, 0.018106, 0.026338, 0.016528, 0.022667, 0.021816, 0.028695, 0.020165, 0.014783, 0.014783, 0.014586, 0.009096, 0.014783, 0.009015, 0.008525, 0.007177, 0.00515, 0.00515, 0.004388, 0.003298, 0.003079, 0.004208, 0.00389, 0.0028, 0.003924, 0.003461, 0.0028, 0.002705, 0.003804, 0.005318, 0.005223, 0.007259, 0.00777, 0.006619, 0.009483, 0.010131, 0.008276, 0.008…	[]	0	0	2
552	553	Q2GFN2|Q2GFN2_EHRCR Serine/threonine phosphoprotein phosphatase OS=Ehrlichia chaffeensis (strain ATCC CRL-10679 / Arkansas)	([0.010509, 0.007031, 0.005683, 0.005223, 0.004513, 0.003963, 0.00359, 0.003246, 0.003924, 0.003512, 0.004577, 0.004577, 0.004736, 0.006078, 0.007645, 0.007645, 0.007877, 0.005503, 0.006245, 0.004736, 0.006245, 0.008723, 0.009977, 0.011106, 0.017138, 0.030611, 0.060549, 0.111485, 0.11371, 0.111485, 0.129801, 0.11371, 0.116183, 0.060549, 0.048328, 0.026892, 0.024826, 0.048328, 0.109221, 0.109221, …	[]	0	0	2
553	554	Q2GFP1|Q2GFP1_EHRCR Large ribosomal subunit protein uL10 OS=Ehrlichia chaffeensis (strain ATCC CRL-10679 / Arkansas)	([0.268042, 0.308712, 0.209395, 0.26085, 0.284882, 0.185198, 0.088832, 0.064632, 0.081712, 0.041405, 0.05306, 0.038042, 0.017447, 0.010131, 0.007259, 0.006374, 0.006533, 0.004208, 0.005932, 0.005734, 0.006701, 0.00543, 0.004736, 0.006078, 0.005992, 0.004135, 0.003727, 0.005378, 0.004976, 0.005086, 0.00777, 0.008156, 0.008156, 0.014075, 0.018415, 0.025316, 0.036378, 0.032017, 0.074921, 0.037156, 0…	[]	0	0	2
554	555	Q2GFP5|Q2GFP5_EHRCR 5-aminolevulinate synthase OS=Ehrlichia chaffeensis (strain ATCC CRL-10679 / Arkansas)	([0.043307, 0.064632, 0.038042, 0.05306, 0.03976, 0.060549, 0.085092, 0.058088, 0.040537, 0.054297, 0.076542, 0.11371, 0.173081, 0.170161, 0.106997, 0.185198, 0.268042, 0.25406, 0.268042, 0.185198, 0.257454, 0.257454, 0.179055, 0.194234, 0.120615, 0.179055, 0.17593, 0.179055, 0.281712, 0.370445, 0.278302, 0.18812, 0.164327, 0.085092, 0.081712, 0.0704, 0.073402, 0.076542, 0.044297, 0.023087, 0.033…	[]	0	0	2
555	556	Q2GFP6|Q2GFP6_EHRCR Uncharacterized protein OS=Ehrlichia chaffeensis (strain ATCC CRL-10679 / Arkansas)	([0.015694, 0.011518, 0.017138, 0.024393, 0.017797, 0.025762, 0.020165, 0.015344, 0.011342, 0.016021, 0.011518, 0.016257, 0.032017, 0.030611, 0.016021, 0.016021, 0.023087, 0.023963, 0.044297, 0.043307, 0.043307, 0.033407, 0.044297, 0.034068, 0.025316, 0.035586, 0.023963, 0.033407, 0.054297, 0.111485, 0.06312], '')	[]	0	0	2
556	557	Q2GFP7|Q2GFP7_EHRCR DedA family protein OS=Ehrlichia chaffeensis (strain ATCC CRL-10679 / Arkansas)	([0.000507, 0.001, 0.000567, 0.000507, 0.000661, 0.000773, 0.00061, 0.000468, 0.000386, 0.000704, 0.000532, 0.000854, 0.001434, 0.00076, 0.000799, 0.00076, 0.000335, 0.000674, 0.000631, 0.000876, 0.001048, 0.00055, 0.000253, 0.000507, 0.000833, 0.000567, 0.000747, 0.00076, 0.001391, 0.001383, 0.000893, 0.000893, 0.000451, 0.000266, 0.000498, 0.000983, 0.001, 0.001709, 0.001408, 0.001597, 0.001335…	[]	0	0	2
558	559	Q2GFQ0|Q2GFQ0_EHRCR Na+/H+ ion antiporter family protein OS=Ehrlichia chaffeensis (strain ATCC CRL-10679 / Arkansas)	([0.00015, 0.000116, 0.000163, 0.000137, 0.000262, 0.000477, 0.000391, 0.000309, 0.000537, 0.000451, 0.000339, 0.000253, 0.000137, 0.000185, 0.000386, 0.000816, 0.000451, 0.000859, 0.001434, 0.001722, 0.001967, 0.002078, 0.003298, 0.002623, 0.003053, 0.00231, 0.001906, 0.00292, 0.003555, 0.002435, 0.003671, 0.005734, 0.006701, 0.006795, 0.007177, 0.006421, 0.006701, 0.009728, 0.010131, 0.007091, …	[]	0	0	2
559	560	Q2GFQ1|Q2GFQ1_EHRCR Uncharacterized protein OS=Ehrlichia chaffeensis (strain ATCC CRL-10679 / Arkansas)	([0.00515, 0.003963, 0.003461, 0.004835, 0.006078, 0.004414, 0.003727, 0.004835, 0.005799, 0.005872, 0.007091, 0.006619, 0.007495, 0.007555, 0.007422, 0.005503, 0.008075, 0.008895, 0.006142, 0.004646, 0.003555, 0.002705, 0.003109, 0.002976, 0.002881, 0.002881, 0.003431, 0.003701, 0.002555, 0.002555, 0.003246, 0.002138, 0.002057, 0.002727, 0.002623, 0.003757, 0.004976, 0.004921, 0.006245, 0.006374…	[]	0	0	2
560	561	Q2GFQ2|Q2GFQ2_EHRCR Uncharacterized protein OS=Ehrlichia chaffeensis (strain ATCC CRL-10679 / Arkansas)	([0.037156, 0.0704, 0.0198, 0.034068, 0.056825, 0.034884, 0.032677, 0.020165, 0.018787, 0.012727, 0.016826, 0.023087, 0.009728, 0.009865, 0.009015, 0.017138, 0.012491, 0.009977, 0.007422, 0.00515, 0.003997, 0.004161, 0.002761, 0.004431, 0.003014, 0.002705, 0.002976, 0.002705, 0.003212, 0.003053, 0.003607, 0.002662, 0.002014, 0.003014, 0.002194, 0.001434], '')	[]	0	0	2
561	562	Q2GFQ6|Q2GFQ6_EHRCR Uncharacterized protein OS=Ehrlichia chaffeensis (strain ATCC CRL-10679 / Arkansas)	([0.003053, 0.004513, 0.006194, 0.004483, 0.006078, 0.007422, 0.006567, 0.00543, 0.006894, 0.006567, 0.007645, 0.006245, 0.006078, 0.006142, 0.004513, 0.006567, 0.005734, 0.008723, 0.006894, 0.010372, 0.018415, 0.029376, 0.026892, 0.013613, 0.015078, 0.014783, 0.016528, 0.025762, 0.058088, 0.025762, 0.030611, 0.015694, 0.028695, 0.027463, 0.023087, 0.059222, 0.030003, 0.034068, 0.032017, 0.019109…	[]	0	0	2
563	564	Q2GFQ9|Q2GFQ9_EHRCR Phospholipase/carboxylesterase family protein OS=Ehrlichia chaffeensis (strain ATCC CRL-10679 / Arkansas)	([0.06312, 0.088832, 0.118441, 0.164327, 0.120615, 0.11371, 0.15008, 0.11371, 0.074921, 0.059222, 0.046336, 0.034884, 0.020165, 0.035586, 0.051831, 0.098513, 0.090864, 0.073402, 0.060549, 0.059222, 0.134866, 0.127496, 0.071867, 0.03976, 0.036378, 0.034884, 0.042364, 0.041405, 0.035586, 0.046336, 0.0704, 0.122885, 0.122885, 0.122885, 0.144935, 0.155435, 0.122885, 0.125101, 0.076542, 0.038858, 0.03…	[]	0	0	2
564	565	Q2GFR0|Q2GFR0_EHRCR Uncharacterized protein OS=Ehrlichia chaffeensis (strain ATCC CRL-10679 / Arkansas)	([0.001936, 0.001675, 0.002727, 0.004135, 0.005011, 0.004736, 0.004577, 0.003671, 0.003079, 0.002555, 0.002396, 0.002057, 0.001709, 0.001743, 0.001202, 0.001408, 0.001305, 0.001048, 0.001288, 0.00076, 0.000936, 0.001, 0.000799, 0.000318, 0.000146, 9e-05, 7.3e-05, 6e-05, 6.9e-05, 6.9e-05, 7.7e-05, 7.3e-05, 8.2e-05, 0.000107, 3.4e-05], '')	[]	0	0	2
565	566	Q2GFR1|Q2GFR1_EHRCR Uncharacterized protein OS=Ehrlichia chaffeensis (strain ATCC CRL-10679 / Arkansas)	([0.002503, 0.00155, 0.002512, 0.003821, 0.00543, 0.007031, 0.005378, 0.005623, 0.004577, 0.003804, 0.004736, 0.005734, 0.00543, 0.003864, 0.002623, 0.003864, 0.003963, 0.00389, 0.00515, 0.004135, 0.005872, 0.005734, 0.009096, 0.008895, 0.00558, 0.003405, 0.00243, 0.002623, 0.001872, 0.003053, 0.004513, 0.003053, 0.003212, 0.004689, 0.006701, 0.008723, 0.006795, 0.005223, 0.006795, 0.00543, 0.007…	[]	0	0	2
566	567	Q2GFR3|Q2GFR3_EHRCR BolA protein OS=Ehrlichia chaffeensis (strain ATCC CRL-10679 / Arkansas)	([0.036378, 0.055536, 0.096677, 0.132295, 0.073402, 0.098513, 0.122885, 0.144935, 0.096677, 0.129801, 0.100716, 0.0704, 0.069024, 0.036378, 0.071867, 0.046336, 0.046336, 0.088832, 0.164327, 0.155435, 0.155435, 0.25406, 0.264545, 0.25031, 0.243554, 0.352862, 0.366687, 0.25031, 0.264545, 0.356642, 0.239899, 0.311707, 0.42561, 0.318242, 0.41194, 0.414856, 0.418646, 0.422041, 0.31487, 0.311707, 0.239…	[]	0	0	2
567	568	Q2GFR4|Q2GFR4_EHRCR Lipoprotein OS=Ehrlichia chaffeensis (strain ATCC CRL-10679 / Arkansas)	([0.002688, 0.002211, 0.002194, 0.002155, 0.003246, 0.002606, 0.003366, 0.003276, 0.003555, 0.003924, 0.003478, 0.003298, 0.003405, 0.003555, 0.003757, 0.003997, 0.005249, 0.007259, 0.010131, 0.015078, 0.015694, 0.020522, 0.042364, 0.073402, 0.11371, 0.094817, 0.179055, 0.120615, 0.18812, 0.25031, 0.173081, 0.167087, 0.216401, 0.216401, 0.298791, 0.380708, 0.275179, 0.264545, 0.232838, 0.129801, …	[]	0	0	2
568	569	Q2GFR5|Q2GFR5_EHRCR Lipoprotein OS=Ehrlichia chaffeensis (strain ATCC CRL-10679 / Arkansas)	([0.017447, 0.010672, 0.015078, 0.010221, 0.014586, 0.019109, 0.017138, 0.025762, 0.034884, 0.048328, 0.058088, 0.041405, 0.040537, 0.03976, 0.074921, 0.10481, 0.073402, 0.102787, 0.06312, 0.118441, 0.161087, 0.139895, 0.167087, 0.17593, 0.281712, 0.288399, 0.288399, 0.328603, 0.288399, 0.26085, 0.222385, 0.203355, 0.275179, 0.25406, 0.232838, 0.21291, 0.170161], '')	[]	0	0	2
569	570	Q2GFR6|Q2GFR6_EHRCR Uncharacterized protein OS=Ehrlichia chaffeensis (strain ATCC CRL-10679 / Arkansas)	([0.11371, 0.06184, 0.116183, 0.170161, 0.10481, 0.127496, 0.147574, 0.18812, 0.125101, 0.073402, 0.092881, 0.144935, 0.219301, 0.216401, 0.216401, 0.15008, 0.106997, 0.167087, 0.257454, 0.170161, 0.109221, 0.118441, 0.118441, 0.118441, 0.088832, 0.127496, 0.109221, 0.092881, 0.06312, 0.109221, 0.209395, 0.167087, 0.094817, 0.064632], '')	[]	0	0	2
570	571	Q2GFR7|Q2GFR7_EHRCR Uncharacterized protein OS=Ehrlichia chaffeensis (strain ATCC CRL-10679 / Arkansas)	([0.158265, 0.200174, 0.076542, 0.040537, 0.067594, 0.10481, 0.060549, 0.071867, 0.040537, 0.054297, 0.035586, 0.031287, 0.033407, 0.019401, 0.01204, 0.011342, 0.008002, 0.005872, 0.005249, 0.005799, 0.008075, 0.006567, 0.005503, 0.007091, 0.008624, 0.006374, 0.004611, 0.00558, 0.004414, 0.005799, 0.00407], '')	[]	0	0	2
571	572	Q2GFR8|Q2GFR8_EHRCR Uncharacterized protein OS=Ehrlichia chaffeensis (strain ATCC CRL-10679 / Arkansas)	([0.10481, 0.155435, 0.182256, 0.116183, 0.0704, 0.111485, 0.147574, 0.100716, 0.11371, 0.125101, 0.15008, 0.111485, 0.092881, 0.088832, 0.098513, 0.094817, 0.083462, 0.161087, 0.11371, 0.079919, 0.125101, 0.196879, 0.122885, 0.079919, 0.085092, 0.086953, 0.086953, 0.085092, 0.144935, 0.079919, 0.051831, 0.059222, 0.060549, 0.066181, 0.051831, 0.032677, 0.025316, 0.018787, 0.013016, 0.014783, 0.0…	[]	0	0	2
572	573	Q2GFS0|Q2GFS0_EHRCR Uncharacterized protein OS=Ehrlichia chaffeensis (strain ATCC CRL-10679 / Arkansas)	([0.051831, 0.021816, 0.037156, 0.020165, 0.015078, 0.0198, 0.015078, 0.021816, 0.013016, 0.009865, 0.010131, 0.009728, 0.008002, 0.006482, 0.009294, 0.00962, 0.013613, 0.013016, 0.008002, 0.005223, 0.004161, 0.00292, 0.003997, 0.003864, 0.00543, 0.004775, 0.004921, 0.006374, 0.005378, 0.005799, 0.006194, 0.007177, 0.007031, 0.009015, 0.017447, 0.010131, 0.017138, 0.018415, 0.010672, 0.014586, 0.…	[]	0	0	2
573	574	Q2GFS2|Q2GFS2_EHRCR Uncharacterized protein OS=Ehrlichia chaffeensis (strain ATCC CRL-10679 / Arkansas)	([0.004431, 0.003804, 0.004689, 0.005623, 0.007091, 0.006078, 0.005318, 0.006701, 0.005932, 0.005249, 0.006533, 0.009294, 0.007645, 0.005223, 0.004921, 0.003478, 0.004921, 0.004208, 0.003014, 0.004388, 0.002976, 0.003014, 0.002705, 0.002976, 0.003366, 0.002512, 0.002396, 0.002211, 0.002138, 0.002881, 0.002881, 0.00292, 0.00283, 0.002761, 0.004135, 0.005872, 0.005872, 0.004135, 0.006795, 0.010221,…	[]	0	0	2
575	576	Q2GFS7|Q2GFS7_EHRCR Uncharacterized protein OS=Ehrlichia chaffeensis (strain ATCC CRL-10679 / Arkansas)	([0.17593, 0.200174, 0.247041, 0.264545, 0.295083, 0.318242, 0.342579, 0.36309, 0.387226, 0.321458, 0.275179, 0.284882, 0.342579, 0.401658, 0.321458, 0.26085, 0.275179, 0.203355, 0.200174, 0.122885, 0.18812, 0.191378, 0.179055, 0.15008, 0.137348, 0.111485, 0.088832, 0.067594, 0.049374, 0.032017, 0.048328, 0.069024], '')	[]	0	0	2
576	577	Q2GFS8|Q2GFS8_EHRCR Phosphomethylpyrimidine kinase OS=Ehrlichia chaffeensis (strain ATCC CRL-10679 / Arkansas)	([0.219301, 0.268042, 0.164327, 0.15284, 0.182256, 0.21291, 0.264545, 0.291804, 0.308712, 0.324872, 0.342579, 0.346032, 0.339168, 0.25406, 0.25406, 0.21291, 0.318242, 0.229226, 0.232838, 0.219301, 0.200174, 0.288399, 0.247041, 0.243554, 0.278302, 0.21291, 0.134866, 0.098513, 0.078022, 0.079919, 0.05306, 0.030611, 0.03976, 0.03976, 0.045352, 0.043307, 0.043307, 0.041405, 0.078022, 0.081712, 0.0834…	[]	0	0	2
577	578	Q2GFS9|Q2GFS9_EHRCR Chromosomal replication initiator protein DnaA domain-containing protein OS=Ehrlichia chaffeensis (strain ATCC CRL-10679 / Arkansas)	([0.055536, 0.030611, 0.045352, 0.028107, 0.040537, 0.026338, 0.036378, 0.050641, 0.034884, 0.025316, 0.0198, 0.016257, 0.016826, 0.030611, 0.033407, 0.06184, 0.122885, 0.118441, 0.120615, 0.116183, 0.081712, 0.047319, 0.059222, 0.066181, 0.125101, 0.139895, 0.111485, 0.122885, 0.118441, 0.100716, 0.100716, 0.100716, 0.102787, 0.086953, 0.079919, 0.071867, 0.069024, 0.066181, 0.064632, 0.11371, 0…	[]	0	0	2
578	579	Q2GFT1|Q2GFT1_EHRCR AI-2E family transporter OS=Ehrlichia chaffeensis (strain ATCC CRL-10679 / Arkansas)	([0.011342, 0.008723, 0.012727, 0.008156, 0.005734, 0.007645, 0.009977, 0.007422, 0.006245, 0.00777, 0.00962, 0.01204, 0.008525, 0.00777, 0.005932, 0.003963, 0.004921, 0.00407, 0.003177, 0.002138, 0.00152, 0.002194, 0.001722, 0.001267, 0.001249, 0.001906, 0.002014, 0.001408, 0.001417, 0.001675, 0.001743, 0.001374, 0.001069, 0.001541, 0.002035, 0.002349, 0.002336, 0.002327, 0.00292, 0.002727, 0.00…	[]	0	0	2
579	580	Q2GFT2|Q2GFT2_EHRCR Uncharacterized protein OS=Ehrlichia chaffeensis (strain ATCC CRL-10679 / Arkansas)	([0.001288, 0.002117, 0.00146, 0.001142, 0.001687, 0.002529, 0.003177, 0.002482, 0.00316, 0.002688, 0.003461, 0.003997, 0.005932, 0.004315, 0.006701, 0.005734, 0.005249, 0.005086, 0.007177, 0.004689, 0.008002, 0.005318, 0.003555, 0.003555, 0.003341, 0.002155, 0.002138, 0.001383, 0.002078, 0.002078, 0.001936, 0.001267, 0.000747, 0.000468, 0.000365, 0.000305, 0.000236, 0.000262, 0.000485, 0.000283,…	[]	0	0	2
580	581	Q2GFT3|Q2GFT3_EHRCR FeS assembly protein IscX OS=Ehrlichia chaffeensis (strain ATCC CRL-10679 / Arkansas)	([0.090864, 0.125101, 0.074921, 0.120615, 0.161087, 0.185198, 0.129801, 0.18812, 0.232838, 0.25031, 0.281712, 0.243554, 0.161087, 0.275179, 0.271506, 0.247041, 0.206376, 0.200174, 0.219301, 0.21291, 0.219301, 0.216401, 0.18812, 0.200174, 0.122885, 0.118441, 0.076542, 0.147574, 0.125101, 0.060549, 0.069024, 0.067594, 0.11371, 0.196879, 0.200174, 0.200174, 0.161087, 0.271506, 0.284882, 0.26085, 0.2…	[]	0	0	2
[truncated: 421 more rows]

## Sheet: Ehrlichia chaffensis  Data1
Ehrlichia chaffensis uniprotkb_proteome_UP000008320_2023_10_30.fasta							proteins	1100
	num	OS	iupred	res	startend	dl	length
[truncated: 1,100 more rows]

## Sheet: Ehrlichia chaffensis  Data2
Ehrlichia chaffensis uniprotkb_proteome_UP000008320_2023_10_30.fasta
[truncated: 1,101 more rows]
