# Supplementary material for: Biomolecular condensates as stress sensors and modulators of bacterial signaling
Source: PLoS Pathog. 2024 Aug 15;20(8):e1012413. doi: 10.1371/journal.ppat.1012413 (PMC11326607; doi:10.1371/journal.ppat.1012413)
Supplement: S1 Files — They can also be downloaded from a Github repository (https://github.com/saurabhLabNYU/BacterialIDPAnalysis). (ZIP) [file ppat.1012413.s003.zip › DataAnalysis/Analyzed proteomes/EnterobacterhormaecheiUP000002984.fasta.xlsx]

## Sheet: >50 IDR
	num	OS	iupred	res	startend
4533	4534	F5S3S5|F5S3S5_9ENTR Phage tail protein OS=Enterobacter hormaechei ATCC 49162	([0.085092, 0.132295, 0.170161, 0.203355, 0.25031, 0.239899, 0.179055, 0.203355, 0.232838, 0.26085, 0.284882, 0.328603, 0.335645, 0.332115, 0.339168, 0.26085, 0.26085, 0.232838, 0.318242, 0.321458, 0.366687, 0.291804, 0.311707, 0.311707, 0.281712, 0.200174, 0.182256, 0.185198, 0.18812, 0.216401, 0.219301, 0.229226, 0.216401, 0.225814, 0.236433, 0.247041, 0.229226, 0.216401, 0.239899, 0.182256, 0.…	[108, 111, 113, 116, 117, 118, 119, 120, 123, 124, 125, 126, 127, 128, 129, 136, 142, 143, 144, 147, 151, 152, 153, 154, 158, 159, 160, 161, 162, 163, 164, 165, 166, 167, 168, 169, 170, 171, 172, 173, 174, 175, 176, 177, 178, 179, 180, 181, 182, 183, 184, 185, 186, 187, 188, 189, 190, 191, 192, 193, 194, 195, 196, 197, 198, 199, 200, 201, 202, 203, 204, 205, 206, 207, 208, 209, 210, 211, 212, 213…	(348	24	372)	348
4	5	F5RT18|F5RT18_9ENTR Ribonuclease E OS=Enterobacter hormaechei ATCC 49162	([0.342579, 0.370445, 0.298791, 0.295083, 0.225814, 0.179055, 0.225814, 0.25406, 0.295083, 0.31487, 0.257454, 0.216401, 0.30533, 0.30533, 0.30533, 0.239899, 0.247041, 0.232838, 0.25406, 0.239899, 0.236433, 0.324872, 0.342579, 0.401658, 0.422041, 0.465241, 0.553315, 0.447574, 0.370445, 0.356642, 0.356642, 0.433034, 0.42561, 0.422041, 0.505461, 0.40511, 0.51388, 0.534167, 0.538167, 0.422041, 0.4369…	[26, 34, 36, 37, 38, 85, 101, 135, 136, 137, 138, 139, 140, 309, 311, 315, 355, 356, 357, 392, 394, 395, 396, 397, 398, 399, 400, 401, 402, 403, 404, 405, 406, 469, 479, 480, 481, 482, 483, 484, 485, 486, 494, 495, 496, 497, 498, 499, 500, 501, 502, 503, 504, 505, 506, 507, 508, 509, 510, 511, 512, 513, 514, 515, 516, 517, 518, 519, 520, 521, 522, 523, 524, 525, 526, 527, 528, 529, 530, 531, 532,…	(329	42	371)	329
3766	3767	F5S047|F5S047_9ENTR Trimeric autotransporter adhesin YadA-like C-terminal membrane anchor domain-containing protein OS=Enterobacter hormaechei ATCC 49162	([0.056825, 0.040537, 0.060549, 0.064632, 0.043307, 0.066181, 0.069024, 0.088832, 0.111485, 0.111485, 0.069024, 0.073402, 0.051831, 0.060549, 0.06184, 0.058088, 0.06312, 0.092881, 0.109221, 0.120615, 0.185198, 0.25031, 0.206376, 0.236433, 0.236433, 0.288399, 0.203355, 0.257454, 0.281712, 0.191378, 0.219301, 0.339168, 0.342579, 0.356642, 0.352862, 0.374039, 0.398279, 0.497853, 0.538167, 0.5017, 0.…	[38, 39, 40, 46, 47, 50, 51, 83, 84, 85, 86, 87, 88, 89, 96, 97, 98, 99, 101, 112, 113, 116, 117, 118, 119, 120, 121, 122, 123, 124, 125, 126, 127, 128, 129, 130, 131, 132, 133, 134, 135, 136, 137, 138, 139, 140, 141, 142, 143, 144, 145, 146, 147, 148, 149, 150, 151, 152, 153, 154, 155, 156, 157, 158, 159, 160, 161, 162, 163, 164, 165, 166, 167, 168, 169, 170, 171, 172, 173, 174, 175, 176, 177, 1…	(319	21	340)	319
705	706	F5RTH7|F5RTH7_9ENTR DNA translocase FtsK OS=Enterobacter hormaechei ATCC 49162	([0.384043, 0.42561, 0.268042, 0.288399, 0.311707, 0.194234, 0.21291, 0.229226, 0.257454, 0.271506, 0.284882, 0.232838, 0.139895, 0.15008, 0.10481, 0.111485, 0.054297, 0.023963, 0.014586, 0.009096, 0.007259, 0.006567, 0.004358, 0.005249, 0.004315, 0.003177, 0.003177, 0.002662, 0.002435, 0.002155, 0.001499, 0.001, 0.00146, 0.001374, 0.001335, 0.001623, 0.002336, 0.003341, 0.004899, 0.006078, 0.006…	[211, 212, 213, 214, 215, 216, 217, 218, 219, 220, 221, 222, 223, 224, 225, 226, 227, 228, 229, 230, 231, 232, 263, 264, 265, 267, 270, 275, 276, 277, 278, 279, 280, 281, 282, 283, 284, 287, 288, 289, 290, 291, 292, 293, 294, 295, 296, 297, 298, 299, 300, 301, 302, 303, 304, 305, 306, 307, 308, 309, 310, 311, 312, 313, 314, 315, 316, 317, 318, 319, 320, 321, 322, 323, 324, 325, 326, 327, 328, 329…	(300	195	495)	300
3936	3937	F5S0X7|F5S0X7_9ENTR VCBS repeat-containing protein OS=Enterobacter hormaechei ATCC 49162	([0.680603, 0.699094, 0.784345, 0.750527, 0.661982, 0.59014, 0.622677, 0.59917, 0.58069, 0.632174, 0.553315, 0.59014, 0.707965, 0.779859, 0.754692, 0.694846, 0.767246, 0.798249, 0.801317, 0.724957, 0.63748, 0.575842, 0.545602, 0.534167, 0.59014, 0.671169, 0.703578, 0.694846, 0.661982, 0.694846, 0.666105, 0.759478, 0.724957, 0.716283, 0.716283, 0.754692, 0.784345, 0.745909, 0.657645, 0.557691, 0.5…	[0, 1, 2, 3, 4, 5, 6, 7, 8, 9, 10, 11, 12, 13, 14, 15, 16, 17, 18, 19, 20, 21, 22, 23, 24, 25, 26, 27, 28, 29, 30, 31, 32, 33, 34, 35, 36, 37, 38, 39, 40, 41, 42, 43, 44, 45, 46, 47, 48, 49, 50, 51, 52, 53, 54, 55, 56, 57, 58, 59, 60, 61, 62, 63, 64, 65, 66, 67, 68, 69, 70, 71, 72, 73, 74, 75, 76, 77, 78, 79, 80, 81, 82, 83, 84, 85, 86, 87, 88, 89, 90, 91, 92, 93, 94, 95, 96, 97, 98, 99, 100, 101…	(291	417	708)	291
1477	1478	F5S2H0|F5S2H0_9ENTR Translation initiation factor IF-2 OS=Enterobacter hormaechei ATCC 49162	([0.408655, 0.454136, 0.374039, 0.41194, 0.440853, 0.468512, 0.422041, 0.458154, 0.476583, 0.433034, 0.401658, 0.414856, 0.422041, 0.342579, 0.384043, 0.394753, 0.433034, 0.444081, 0.380708, 0.483068, 0.490133, 0.509769, 0.486429, 0.575842, 0.58069, 0.58069, 0.517562, 0.585406, 0.553315, 0.557691, 0.648219, 0.703578, 0.703578, 0.703578, 0.728858, 0.680603, 0.648219, 0.703578, 0.618285, 0.720929, …	[21, 23, 24, 25, 26, 27, 28, 29, 30, 31, 32, 33, 34, 35, 36, 37, 38, 39, 40, 41, 42, 43, 44, 45, 46, 47, 48, 49, 50, 51, 52, 53, 54, 55, 56, 57, 58, 59, 60, 61, 62, 63, 64, 65, 66, 67, 68, 69, 70, 71, 72, 73, 74, 75, 76, 77, 78, 79, 80, 81, 82, 83, 84, 85, 86, 87, 88, 89, 90, 91, 92, 93, 94, 95, 96, 97, 98, 99, 100, 101, 102, 103, 104, 105, 106, 107, 108, 109, 110, 111, 112, 113, 114, 115, 116, 1…	(288	1	289)	288
4624	4625	F5S422|F5S422_9ENTR Porphyrin biosynthetic enzyme OS=Enterobacter hormaechei ATCC 49162	([0.370445, 0.42561, 0.349426, 0.398279, 0.433034, 0.31487, 0.346032, 0.377384, 0.339168, 0.291804, 0.31487, 0.349426, 0.284882, 0.222385, 0.222385, 0.225814, 0.15284, 0.15008, 0.15008, 0.203355, 0.284882, 0.203355, 0.219301, 0.219301, 0.185198, 0.185198, 0.288399, 0.288399, 0.291804, 0.356642, 0.390993, 0.301917, 0.236433, 0.301917, 0.275179, 0.311707, 0.349426, 0.42561, 0.422041, 0.4292, 0.4581…	[55, 215, 223, 224, 225, 226, 227, 228, 229, 230, 231, 232, 233, 234, 235, 236, 237, 238, 239, 240, 241, 242, 243, 244, 245, 246, 247, 248, 249, 250, 251, 252, 253, 254, 255, 256, 257, 258, 259, 260, 261, 262, 263, 264, 265, 266, 267, 268, 269, 270, 271, 272, 273, 274, 275, 276, 277, 278, 279, 280, 281, 282, 283, 284, 285, 286, 287, 288, 289, 290, 291, 292, 293, 294, 295, 296, 297, 298, 299, 300,…	(244	2	246)	244
3935	3936	F5S0X6|F5S0X6_9ENTR BapA prefix-like domain-containing protein OS=Enterobacter hormaechei ATCC 49162	([0.096677, 0.134866, 0.102787, 0.164327, 0.200174, 0.236433, 0.271506, 0.324872, 0.349426, 0.370445, 0.398279, 0.346032, 0.352862, 0.26085, 0.359901, 0.359901, 0.414856, 0.5017, 0.41194, 0.36309, 0.436924, 0.349426, 0.356642, 0.349426, 0.339168, 0.335645, 0.301917, 0.311707, 0.196879, 0.194234, 0.206376, 0.125101, 0.191378, 0.18812, 0.264545, 0.25031, 0.26085, 0.281712, 0.203355, 0.236433, 0.216…	[17, 87, 106, 109, 136, 137, 138, 139, 140, 141, 142, 143, 144, 145, 146, 147, 148, 149, 150, 151, 152, 153, 154, 155, 156, 157, 158, 159, 160, 161, 162, 163, 164, 165, 166, 167, 168, 169, 170, 171, 172, 173, 174, 175, 176, 177, 178, 179, 180, 181, 182, 183, 184, 185, 186, 187, 188, 189, 190, 191, 192, 193, 194, 195, 196, 197, 198, 199, 200, 201, 202, 203, 204, 205, 206, 207, 208, 209, 210, 211, …	(240	4	244)	240
1550	1551	F5S2W1|F5S2W1_9ENTR Cell division protein DamX OS=Enterobacter hormaechei ATCC 49162	([0.720929, 0.801317, 0.823549, 0.876521, 0.882776, 0.891961, 0.882776, 0.868118, 0.876521, 0.882776, 0.874069, 0.876521, 0.859585, 0.871313, 0.921076, 0.928747, 0.915074, 0.905695, 0.908098, 0.912647, 0.947281, 0.964893, 0.957673, 0.922952, 0.910643, 0.846163, 0.846163, 0.868118, 0.834292, 0.837511, 0.771762, 0.798249, 0.779859, 0.805026, 0.798249, 0.788093, 0.771762, 0.801317, 0.812494, 0.79162…	[0, 1, 2, 3, 4, 5, 6, 7, 8, 9, 10, 11, 12, 13, 14, 15, 16, 17, 18, 19, 20, 21, 22, 23, 24, 25, 26, 27, 28, 29, 30, 31, 32, 33, 34, 35, 36, 37, 38, 39, 40, 41, 42, 43, 44, 45, 46, 47, 48, 49, 50, 51, 52, 53, 54, 55, 56, 57, 58, 59, 60, 61, 62, 63, 64, 65, 66, 67, 68, 69, 70, 71, 72, 73, 74, 75, 76, 77, 78, 79, 80, 81, 82, 83, 84, 85, 86, 87, 88, 89, 90, 91, 92, 115, 116, 117, 118, 119, 120, 121, 1…	(238	93	331)	238
2329	2330	F5RTY1|F5RTY1_9ENTR TolA colicin import membrane protein OS=Enterobacter hormaechei ATCC 49162	([0.076542, 0.051831, 0.098513, 0.142424, 0.219301, 0.17593, 0.236433, 0.25406, 0.284882, 0.31487, 0.342579, 0.356642, 0.422041, 0.490133, 0.575842, 0.59508, 0.529623, 0.63748, 0.707965, 0.716283, 0.699094, 0.613573, 0.741537, 0.767246, 0.759478, 0.703578, 0.707965, 0.59508, 0.618285, 0.632174, 0.529623, 0.541878, 0.534167, 0.529623, 0.529623, 0.534167, 0.534167, 0.622677, 0.56648, 0.59014, 0.648…	[14, 15, 16, 17, 18, 19, 20, 21, 22, 23, 24, 25, 26, 27, 28, 29, 30, 31, 32, 33, 34, 35, 36, 37, 38, 39, 40, 41, 42, 43, 44, 45, 46, 47, 48, 49, 50, 51, 52, 53, 54, 55, 56, 57, 58, 59, 60, 61, 62, 63, 64, 65, 66, 67, 68, 69, 70, 71, 72, 73, 74, 75, 76, 77, 78, 79, 80, 81, 82, 83, 84, 85, 86, 87, 88, 89, 90, 91, 92, 93, 94, 95, 96, 97, 98, 99, 100, 101, 102, 103, 104, 105, 106, 107, 108, 109, 110,…	(211	0	211)	211
496	497	F5RR61|F5RR61_9ENTR Cell division protein FtsN OS=Enterobacter hormaechei ATCC 49162	([0.05306, 0.033407, 0.024826, 0.03976, 0.060549, 0.049374, 0.037156, 0.028695, 0.023534, 0.033407, 0.048328, 0.06312, 0.090864, 0.100716, 0.161087, 0.185198, 0.206376, 0.232838, 0.278302, 0.281712, 0.339168, 0.36309, 0.461924, 0.541878, 0.468512, 0.40511, 0.480142, 0.59014, 0.707965, 0.720929, 0.759478, 0.784345, 0.76285, 0.808535, 0.819762, 0.819762, 0.812494, 0.720929, 0.707965, 0.632174, 0.63…	[23, 27, 28, 29, 30, 31, 32, 33, 34, 35, 36, 37, 38, 39, 40, 41, 42, 43, 44, 45, 46, 47, 48, 49, 50, 51, 52, 53, 54, 55, 56, 57, 58, 59, 60, 61, 62, 63, 64, 65, 66, 67, 68, 69, 70, 71, 72, 73, 74, 75, 76, 77, 78, 79, 80, 81, 82, 83, 84, 85, 86, 87, 88, 89, 90, 91, 92, 93, 94, 95, 96, 97, 98, 99, 100, 101, 102, 103, 104, 105, 106, 107, 108, 109, 110, 111, 112, 113, 114, 115, 116, 117, 118, 119, 12…	(197	1	198)	197
2714	2715	F5RVQ5|F5RVQ5_9ENTR Outer membrane protein OS=Enterobacter hormaechei ATCC 49162	([0.044297, 0.028695, 0.020165, 0.016826, 0.023963, 0.025762, 0.036378, 0.026892, 0.017797, 0.019401, 0.020522, 0.026892, 0.027463, 0.031287, 0.020876, 0.022306, 0.015344, 0.013437, 0.012727, 0.020522, 0.026892, 0.042364, 0.083462, 0.15284, 0.15008, 0.127496, 0.173081, 0.144935, 0.243554, 0.25406, 0.25406, 0.301917, 0.318242, 0.339168, 0.380708, 0.390993, 0.534167, 0.58069, 0.59014, 0.632174, 0.5…	[36, 37, 38, 39, 40, 41, 42, 43, 44, 45, 46, 47, 50, 51, 52, 100, 101, 102, 103, 106, 107, 109, 110, 111, 112, 113, 114, 115, 116, 117, 118, 149, 150, 180, 181, 182, 183, 184, 185, 186, 187, 188, 189, 190, 191, 192, 193, 194, 195, 196, 197, 198, 199, 200, 201, 202, 203, 204, 205, 206, 207, 208, 209, 210, 211, 212, 233, 237, 238, 239, 240, 241, 242, 243, 244, 245, 246, 247, 248, 249, 250, 251, 252…	(186	115	301)	186
3884	3885	F5S0P7|F5S0P7_9ENTR Exodeoxyribonuclease VIII OS=Enterobacter hormaechei ATCC 49162	([0.088832, 0.111485, 0.144935, 0.185198, 0.203355, 0.222385, 0.268042, 0.268042, 0.239899, 0.196879, 0.15284, 0.109221, 0.102787, 0.15284, 0.225814, 0.222385, 0.275179, 0.321458, 0.324872, 0.324872, 0.342579, 0.26085, 0.284882, 0.219301, 0.222385, 0.185198, 0.179055, 0.116183, 0.142424, 0.196879, 0.239899, 0.321458, 0.346032, 0.359901, 0.398279, 0.41194, 0.414856, 0.4292, 0.454136, 0.450668, 0.4…	[44, 47, 48, 92, 93, 94, 95, 96, 97, 98, 99, 100, 101, 102, 103, 104, 105, 106, 107, 108, 109, 110, 111, 112, 113, 114, 115, 116, 117, 150, 151, 154, 155, 239, 240, 241, 246, 247, 248, 249, 257, 258, 259, 302, 386, 387, 388, 389, 390, 391, 392, 393, 394, 395, 396, 397, 398, 399, 400, 401, 402, 403, 404, 405, 406, 407, 408, 409, 489, 490, 491, 492, 493, 496, 497, 498, 499, 502, 504, 505, 506, 507,…	(184	104	288)	184
4592	4593	F5S3Y5|F5S3Y5_9ENTR Uncharacterized protein OS=Enterobacter hormaechei ATCC 49162	([0.490133, 0.525368, 0.440853, 0.483068, 0.521092, 0.562014, 0.549308, 0.59917, 0.622677, 0.648219, 0.671169, 0.694846, 0.675549, 0.798249, 0.73685, 0.712013, 0.608892, 0.59508, 0.699094, 0.775545, 0.73685, 0.657645, 0.661982, 0.754692, 0.750527, 0.666105, 0.632174, 0.675549, 0.671169, 0.685117, 0.59508, 0.59917, 0.642678, 0.58069, 0.575842, 0.570702, 0.529623, 0.538167, 0.570702, 0.59917, 0.525…	[1, 4, 5, 6, 7, 8, 9, 10, 11, 12, 13, 14, 15, 16, 17, 18, 19, 20, 21, 22, 23, 24, 25, 26, 27, 28, 29, 30, 31, 32, 33, 34, 35, 36, 37, 38, 39, 40, 41, 42, 43, 44, 45, 46, 47, 48, 49, 50, 51, 52, 53, 54, 55, 56, 57, 58, 59, 60, 61, 62, 63, 64, 65, 66, 67, 68, 69, 70, 71, 72, 73, 74, 75, 76, 77, 78, 79, 80, 81, 82, 83, 84, 85, 86, 87, 88, 89, 90, 91, 92, 93, 94, 95, 96, 97, 98, 99, 100, 101, 102, 10…	(177	1	178)	177
1244	1245	F5RZW4|F5RZW4_9ENTR Cell division protein ZipA OS=Enterobacter hormaechei ATCC 49162	([0.038858, 0.034068, 0.056825, 0.0704, 0.051831, 0.06312, 0.049374, 0.03976, 0.047319, 0.040537, 0.035586, 0.031287, 0.03976, 0.038042, 0.021381, 0.018787, 0.0198, 0.031287, 0.048328, 0.073402, 0.122885, 0.179055, 0.236433, 0.236433, 0.229226, 0.219301, 0.236433, 0.332115, 0.40511, 0.450668, 0.450668, 0.521092, 0.59014, 0.549308, 0.538167, 0.666105, 0.798249, 0.791621, 0.812494, 0.846163, 0.8713…	[31, 32, 33, 34, 35, 36, 37, 38, 39, 40, 41, 42, 43, 44, 45, 46, 47, 48, 49, 50, 51, 52, 53, 54, 55, 56, 57, 58, 59, 60, 61, 62, 63, 64, 65, 66, 67, 68, 69, 70, 71, 72, 73, 74, 75, 76, 77, 78, 79, 80, 81, 82, 83, 84, 85, 86, 87, 88, 89, 90, 91, 92, 93, 94, 95, 96, 97, 98, 99, 100, 101, 102, 103, 104, 105, 106, 107, 108, 109, 110, 111, 112, 113, 114, 115, 116, 117, 118, 119, 120, 121, 122, 123, 12…	(172	0	172)	172
3412	3413	F5RYK5|F5RYK5_9ENTR FHA domain protein OS=Enterobacter hormaechei ATCC 49162	([0.356642, 0.394753, 0.440853, 0.521092, 0.604312, 0.63748, 0.657645, 0.675549, 0.575842, 0.608892, 0.51388, 0.461924, 0.444081, 0.58069, 0.575842, 0.685117, 0.784345, 0.690604, 0.690604, 0.699094, 0.657645, 0.666105, 0.685117, 0.685117, 0.657645, 0.525368, 0.458154, 0.390993, 0.418646, 0.51388, 0.509769, 0.648219, 0.745909, 0.779859, 0.648219, 0.648219, 0.653063, 0.557691, 0.680603, 0.648219, 0…	[3, 4, 5, 6, 7, 8, 9, 10, 13, 14, 15, 16, 17, 18, 19, 20, 21, 22, 23, 24, 25, 29, 30, 31, 32, 33, 34, 35, 36, 37, 38, 39, 40, 47, 48, 49, 64, 72, 73, 74, 78, 79, 82, 83, 84, 85, 86, 87, 88, 89, 102, 103, 104, 105, 107, 108, 109, 110, 111, 112, 113, 114, 115, 116, 117, 118, 119, 120, 121, 122, 123, 124, 125, 126, 127, 128, 129, 130, 131, 132, 133, 134, 135, 136, 137, 138, 139, 140, 141, 142, 143, …	(167	160	327)	167
2506	2507	F5RUP8|F5RUP8_9ENTR IgA-specific serine endopeptidase OS=Enterobacter hormaechei ATCC 49162	([0.308712, 0.209395, 0.239899, 0.324872, 0.366687, 0.401658, 0.394753, 0.454136, 0.40511, 0.356642, 0.30533, 0.271506, 0.25031, 0.243554, 0.30533, 0.229226, 0.229226, 0.281712, 0.200174, 0.191378, 0.278302, 0.275179, 0.275179, 0.275179, 0.25031, 0.219301, 0.161087, 0.191378, 0.173081, 0.173081, 0.264545, 0.346032, 0.332115, 0.356642, 0.36309, 0.352862, 0.414856, 0.40511, 0.414856, 0.509769, 0.58…	[39, 40, 43, 47, 53, 54, 76, 101, 102, 103, 104, 105, 106, 107, 108, 109, 110, 111, 112, 113, 114, 115, 116, 117, 118, 119, 120, 121, 122, 123, 124, 126, 127, 128, 129, 130, 131, 132, 134, 135, 136, 137, 138, 139, 140, 141, 142, 143, 144, 145, 146, 147, 148, 149, 150, 151, 152, 153, 154, 155, 156, 157, 158, 159, 160, 161, 162, 163, 164, 165, 166, 167, 168, 169, 170, 171, 172, 173, 174, 175, 176, …	(153	38	191)	153
432	433	F5S331|F5S331_9ENTR Signal recognition particle receptor FtsY OS=Enterobacter hormaechei ATCC 49162	([0.387226, 0.308712, 0.271506, 0.324872, 0.26085, 0.311707, 0.36309, 0.359901, 0.40511, 0.422041, 0.458154, 0.472492, 0.497853, 0.521092, 0.494003, 0.538167, 0.59508, 0.648219, 0.626927, 0.716283, 0.728858, 0.653063, 0.76285, 0.834292, 0.81615, 0.885302, 0.871313, 0.879233, 0.908098, 0.905695, 0.926919, 0.876521, 0.882776, 0.879233, 0.876521, 0.891961, 0.83125, 0.750527, 0.754692, 0.750527, 0.77…	[13, 15, 16, 17, 18, 19, 20, 21, 22, 23, 24, 25, 26, 27, 28, 29, 30, 31, 32, 33, 34, 35, 36, 37, 38, 39, 40, 41, 42, 43, 44, 45, 46, 47, 48, 49, 50, 51, 52, 53, 54, 55, 56, 57, 58, 59, 60, 61, 62, 63, 64, 65, 66, 67, 68, 69, 70, 71, 72, 73, 74, 75, 76, 77, 78, 79, 80, 81, 82, 83, 84, 85, 86, 87, 88, 89, 90, 91, 92, 93, 94, 95, 96, 97, 98, 99, 100, 101, 102, 103, 104, 105, 106, 107, 108, 109, 110,…	(138	1	139)	138
1093	1094	F5RY37|F5RY37_9ENTR Protein TonB OS=Enterobacter hormaechei ATCC 49162	([0.418646, 0.461924, 0.5017, 0.387226, 0.436924, 0.339168, 0.384043, 0.42561, 0.387226, 0.352862, 0.380708, 0.356642, 0.384043, 0.342579, 0.335645, 0.346032, 0.36309, 0.295083, 0.301917, 0.257454, 0.328603, 0.264545, 0.21291, 0.132295, 0.222385, 0.216401, 0.25406, 0.25031, 0.25406, 0.25406, 0.239899, 0.243554, 0.281712, 0.346032, 0.408655, 0.41194, 0.387226, 0.414856, 0.486429, 0.468512, 0.49013…	[2, 43, 44, 45, 46, 47, 48, 49, 50, 51, 52, 53, 54, 55, 56, 57, 58, 59, 60, 61, 62, 63, 64, 65, 66, 67, 68, 69, 70, 71, 72, 73, 74, 75, 76, 77, 78, 79, 80, 81, 82, 83, 84, 85, 86, 87, 88, 89, 90, 91, 92, 93, 94, 95, 96, 97, 98, 99, 100, 101, 102, 103, 104, 105, 106, 107, 108, 109, 110, 111, 112, 113, 114, 115, 116, 117, 118, 119, 120, 121, 122, 123, 124, 125, 126, 127, 128, 129, 130, 131, 132, 13…	(135	1	136)	135
522	523	F5RRD7|F5RRD7_9ENTR Der GTPase-activating protein YihI OS=Enterobacter hormaechei ATCC 49162	([0.928747, 0.934618, 0.959312, 0.948786, 0.947281, 0.938133, 0.939629, 0.939629, 0.938133, 0.938133, 0.938133, 0.939629, 0.939629, 0.915074, 0.901269, 0.912647, 0.910643, 0.910643, 0.915074, 0.915074, 0.921076, 0.91684, 0.912647, 0.894241, 0.899122, 0.894241, 0.915074, 0.910643, 0.910643, 0.922952, 0.915074, 0.912647, 0.912647, 0.915074, 0.938133, 0.924947, 0.921076, 0.921076, 0.926919, 0.928747…	[0, 1, 2, 3, 4, 5, 6, 7, 8, 9, 10, 11, 12, 13, 14, 15, 16, 17, 18, 19, 20, 21, 22, 23, 24, 25, 26, 27, 28, 29, 30, 31, 32, 33, 34, 35, 36, 37, 38, 39, 40, 41, 42, 43, 44, 45, 46, 47, 48, 49, 50, 51, 52, 53, 54, 55, 56, 57, 58, 59, 60, 61, 62, 63, 64, 65, 66, 67, 68, 69, 70, 71, 72, 73, 74, 75, 76, 77, 78, 79, 80, 81, 82, 83, 84, 85, 86, 87, 88, 89, 90, 91, 92, 93, 94, 95, 96, 97, 98, 99, 100, 101…	(134	0	134)	134
2738	2739	F5RVX8|F5RVX8_9ENTR Autotransporter domain-containing protein OS=Enterobacter hormaechei ATCC 49162	([0.257454, 0.17593, 0.229226, 0.281712, 0.311707, 0.342579, 0.356642, 0.380708, 0.318242, 0.339168, 0.349426, 0.308712, 0.209395, 0.295083, 0.339168, 0.301917, 0.236433, 0.158265, 0.11371, 0.106997, 0.209395, 0.15284, 0.170161, 0.137348, 0.078022, 0.074921, 0.06184, 0.064632, 0.03976, 0.067594, 0.073402, 0.074921, 0.118441, 0.185198, 0.11371, 0.161087, 0.232838, 0.311707, 0.298791, 0.366687, 0.3…	[49, 76, 87, 88, 90, 91, 92, 93, 201, 203, 268, 269, 336, 337, 338, 339, 340, 349, 350, 351, 383, 384, 385, 386, 421, 422, 428, 429, 430, 431, 432, 468, 469, 470, 507, 508, 510, 511, 512, 513, 514, 515, 516, 517, 518, 519, 520, 521, 522, 523, 524, 525, 526, 527, 528, 529, 530, 537, 538, 542, 543, 549, 550, 551, 552, 553, 554, 555, 556, 557, 558, 559, 560, 561, 562, 563, 564, 565, 566, 567, 568, 5…	(130	91	221)	130
1141	1142	F5RYS7|F5RYS7_9ENTR RNA chaperone ProQ OS=Enterobacter hormaechei ATCC 49162	([0.750527, 0.779859, 0.661982, 0.525368, 0.509769, 0.401658, 0.339168, 0.335645, 0.370445, 0.387226, 0.311707, 0.374039, 0.370445, 0.281712, 0.18812, 0.161087, 0.147574, 0.219301, 0.209395, 0.216401, 0.196879, 0.196879, 0.219301, 0.21291, 0.284882, 0.25031, 0.346032, 0.342579, 0.281712, 0.278302, 0.291804, 0.324872, 0.239899, 0.216401, 0.291804, 0.328603, 0.332115, 0.359901, 0.356642, 0.342579, …	[0, 1, 2, 3, 4, 49, 56, 81, 82, 83, 84, 85, 86, 87, 88, 89, 90, 91, 92, 93, 94, 95, 96, 97, 98, 99, 100, 101, 102, 103, 104, 105, 106, 107, 108, 109, 110, 111, 112, 113, 114, 115, 116, 117, 118, 119, 120, 121, 122, 123, 124, 125, 126, 127, 128, 129, 130, 131, 132, 133, 134, 135, 136, 137, 138, 139, 140, 141, 142, 143, 144, 145, 146, 147, 148, 149, 150, 151, 152, 153, 154, 155, 156, 157, 158, 159,…	(128	7	135)	128
4449	4450	F5S3G2|F5S3G2_9ENTR M23B family outer membrane metalloprotease OS=Enterobacter hormaechei ATCC 49162	([0.05306, 0.037156, 0.028107, 0.043307, 0.086953, 0.056825, 0.079919, 0.055536, 0.071867, 0.058088, 0.074921, 0.111485, 0.066181, 0.037156, 0.022306, 0.022667, 0.038042, 0.06184, 0.037156, 0.066181, 0.054297, 0.096677, 0.096677, 0.090864, 0.05306, 0.027463, 0.03976, 0.032677, 0.056825, 0.047319, 0.083462, 0.069024, 0.058088, 0.102787, 0.173081, 0.26085, 0.291804, 0.209395, 0.236433, 0.318242, 0.…	[97, 110, 111, 112, 113, 114, 115, 116, 117, 121, 124, 125, 126, 127, 128, 129, 130, 131, 142, 143, 144, 145, 146, 147, 172, 173, 174, 175, 176, 177, 178, 179, 180, 181, 182, 183, 184, 185, 186, 187, 188, 189, 190, 191, 192, 193, 194, 195, 196, 197, 198, 199, 200, 201, 202, 203, 204, 205, 206, 207, 208, 209, 210, 211, 212, 213, 214, 215, 216, 217, 218, 219, 220, 221, 222, 223, 224, 225, 226, 227,…	(126	24	150)	126
3045	3046	F5RXA1|F5RXA1_9ENTR Copper-binding protein OS=Enterobacter hormaechei ATCC 49162	([0.067594, 0.064632, 0.078022, 0.090864, 0.102787, 0.137348, 0.173081, 0.182256, 0.170161, 0.179055, 0.18812, 0.25406, 0.247041, 0.200174, 0.275179, 0.291804, 0.36309, 0.374039, 0.490133, 0.490133, 0.525368, 0.626927, 0.657645, 0.707965, 0.707965, 0.779859, 0.750527, 0.775545, 0.819762, 0.823549, 0.865454, 0.885302, 0.868118, 0.852992, 0.903857, 0.899122, 0.926919, 0.901269, 0.837511, 0.834292, …	[20, 21, 22, 23, 24, 25, 26, 27, 28, 29, 30, 31, 32, 33, 34, 35, 36, 37, 38, 39, 40, 41, 42, 43, 44, 45, 46, 47, 48, 49, 50, 51, 52, 53, 54, 55, 56, 57, 58, 59, 60, 61, 62, 63, 64, 65, 66, 67, 68, 69, 70, 71, 72, 73, 74, 75, 76, 77, 78, 79, 80, 81, 82, 83, 84, 85, 86, 87, 88, 89, 90, 91, 92, 93, 94, 95, 96, 97, 98, 99, 100, 101, 102, 103, 104, 105, 106, 107, 108, 109, 110, 111, 112, 113, 114, 115…	(123	0	123)	123
2244	2245	F5RTL9|F5RTL9_9ENTR Uncharacterized protein OS=Enterobacter hormaechei ATCC 49162	([0.102787, 0.042364, 0.069024, 0.102787, 0.134866, 0.191378, 0.18812, 0.15284, 0.090864, 0.051831, 0.066181, 0.047319, 0.049374, 0.028695, 0.060549, 0.098513, 0.098513, 0.120615, 0.147574, 0.096677, 0.045352, 0.048328, 0.106997, 0.100716, 0.06184, 0.038042, 0.018415, 0.016826, 0.017447, 0.034068, 0.045352, 0.028695, 0.050641, 0.036378, 0.038858, 0.024393, 0.021816, 0.036378, 0.023534, 0.013613, …	[64, 65, 66, 67, 68, 69, 70, 71, 92, 93, 94, 95, 96, 97, 98, 99, 100, 101, 102, 103, 104, 105, 106, 107, 108, 109, 110, 111, 112, 113, 114, 115, 116, 117, 118, 119, 120, 121, 122, 123, 124, 125, 126, 127, 128, 129, 130, 131, 132, 133, 134, 135, 136, 137, 138, 139, 140, 141, 142, 143, 144, 145, 146, 147, 148, 149, 150, 151, 152, 153, 154, 155, 156, 157, 158, 159, 160, 161, 162, 163, 164, 165, 166,…	(122	8	130)	122
1302	1303	F5S0I0|F5S0I0_9ENTR Cell division protein DedD OS=Enterobacter hormaechei ATCC 49162	([0.465241, 0.517562, 0.401658, 0.342579, 0.288399, 0.239899, 0.25031, 0.206376, 0.247041, 0.21291, 0.170161, 0.134866, 0.11371, 0.129801, 0.139895, 0.170161, 0.11371, 0.120615, 0.125101, 0.194234, 0.179055, 0.170161, 0.17593, 0.17593, 0.243554, 0.332115, 0.408655, 0.346032, 0.390993, 0.370445, 0.352862, 0.461924, 0.480142, 0.483068, 0.486429, 0.472492, 0.575842, 0.666105, 0.671169, 0.666105, 0.6…	[1, 36, 37, 38, 39, 40, 41, 42, 43, 44, 45, 46, 47, 48, 49, 50, 51, 52, 53, 54, 55, 56, 57, 58, 59, 60, 61, 62, 63, 64, 65, 66, 67, 68, 69, 70, 71, 72, 73, 74, 75, 76, 77, 78, 79, 80, 81, 82, 83, 84, 85, 86, 87, 88, 89, 90, 91, 92, 93, 94, 95, 96, 97, 98, 99, 100, 101, 102, 103, 104, 105, 106, 107, 108, 109, 110, 111, 112, 113, 114, 115, 116, 117, 118, 119, 120, 121, 122, 123, 124, 125, 126, 127,…	(117	1	118)	117
1469	1470	F5S2E9|F5S2E9_9ENTR Penicillin-binding protein activator LpoA OS=Enterobacter hormaechei ATCC 49162	([0.15008, 0.155435, 0.21291, 0.25031, 0.191378, 0.281712, 0.216401, 0.167087, 0.129801, 0.134866, 0.137348, 0.10481, 0.092881, 0.038042, 0.06312, 0.06312, 0.076542, 0.120615, 0.118441, 0.122885, 0.106997, 0.15284, 0.185198, 0.182256, 0.182256, 0.243554, 0.179055, 0.264545, 0.30533, 0.384043, 0.41194, 0.433034, 0.483068, 0.59014, 0.690604, 0.707965, 0.703578, 0.788093, 0.666105, 0.553315, 0.46192…	[33, 34, 35, 36, 37, 38, 39, 84, 85, 86, 87, 88, 89, 90, 91, 96, 97, 98, 99, 103, 140, 176, 177, 178, 222, 223, 224, 225, 226, 227, 228, 231, 232, 233, 234, 235, 236, 238, 239, 242, 243, 244, 245, 275, 276, 277, 281, 282, 283, 284, 285, 286, 287, 288, 289, 290, 291, 292, 293, 294, 295, 296, 297, 298, 299, 300, 301, 302, 303, 304, 305, 306, 307, 308, 309, 310, 311, 312, 313, 314, 315, 316, 317, 31…	(117	46	163)	117
3032	3033	F5RX83|F5RX83_9ENTR Silver-binding protein SilE OS=Enterobacter hormaechei ATCC 49162	([0.352862, 0.398279, 0.433034, 0.342579, 0.26085, 0.298791, 0.335645, 0.25406, 0.295083, 0.257454, 0.203355, 0.209395, 0.194234, 0.288399, 0.206376, 0.15284, 0.085092, 0.106997, 0.15284, 0.158265, 0.088832, 0.085092, 0.045352, 0.045352, 0.047319, 0.048328, 0.047319, 0.046336, 0.071867, 0.037156, 0.046336, 0.079919, 0.111485, 0.11371, 0.071867, 0.125101, 0.111485, 0.179055, 0.219301, 0.225814, 0.…	[46, 47, 48, 49, 50, 51, 52, 53, 54, 55, 56, 57, 58, 59, 60, 61, 62, 63, 64, 65, 66, 67, 68, 69, 70, 71, 72, 73, 74, 75, 76, 77, 78, 79, 80, 81, 82, 83, 84, 85, 86, 87, 88, 89, 90, 91, 92, 93, 94, 95, 96, 97, 98, 99, 100, 101, 102, 103, 104, 105, 106, 107, 108, 109, 110, 111, 112, 113, 114, 115, 116, 117, 118, 119, 120, 121, 122, 123, 124, 125, 126, 127, 128, 129, 130, 131, 132, 133, 134, 135, 13…	(117	0	117)	117
3894	3895	F5S0R2|F5S0R2_9ENTR RNA methyltransferase OS=Enterobacter hormaechei ATCC 49162	([0.905695, 0.874069, 0.871313, 0.84206, 0.846163, 0.779859, 0.750527, 0.754692, 0.771762, 0.775545, 0.775545, 0.771762, 0.767246, 0.771762, 0.775545, 0.775545, 0.779859, 0.795062, 0.805026, 0.834292, 0.823549, 0.827927, 0.856457, 0.856457, 0.876521, 0.879233, 0.91684, 0.928747, 0.948786, 0.941505, 0.947281, 0.950334, 0.948786, 0.941505, 0.941505, 0.94331, 0.948786, 0.945666, 0.928747, 0.941505, …	[0, 1, 2, 3, 4, 5, 6, 7, 8, 9, 10, 11, 12, 13, 14, 15, 16, 17, 18, 19, 20, 21, 22, 23, 24, 25, 26, 27, 28, 29, 30, 31, 32, 33, 34, 35, 36, 37, 38, 39, 40, 41, 42, 43, 44, 45, 46, 47, 48, 49, 50, 51, 52, 53, 54, 55, 56, 57, 58, 59, 60, 61, 62, 63, 64, 65, 66, 67, 68, 69, 70, 71, 72, 73, 74, 75, 76, 77, 78, 79, 80, 81, 82, 83, 84, 85, 86, 87, 88, 89, 90, 91, 92, 93, 94, 95, 96, 97, 98, 99, 100, 101…	(115	0	115)	115
2440	2441	F5RUH8|F5RUH8_9ENTR Tail fiber protein OS=Enterobacter hormaechei ATCC 49162	([0.046336, 0.030611, 0.067594, 0.092881, 0.100716, 0.125101, 0.167087, 0.170161, 0.219301, 0.243554, 0.271506, 0.321458, 0.275179, 0.225814, 0.30533, 0.295083, 0.384043, 0.401658, 0.505461, 0.59917, 0.613573, 0.613573, 0.720929, 0.671169, 0.570702, 0.604312, 0.521092, 0.517562, 0.525368, 0.4292, 0.408655, 0.408655, 0.374039, 0.380708, 0.324872, 0.335645, 0.380708, 0.370445, 0.275179, 0.295083, 0…	[18, 19, 20, 21, 22, 23, 24, 25, 26, 27, 28, 67, 68, 69, 70, 71, 72, 83, 84, 85, 86, 87, 88, 89, 90, 91, 92, 93, 94, 95, 96, 97, 98, 99, 100, 101, 102, 103, 104, 105, 106, 107, 108, 109, 110, 111, 112, 113, 114, 115, 116, 117, 118, 119, 120, 121, 122, 123, 124, 125, 126, 127, 128, 129, 130, 131, 132, 133, 134, 135, 136, 137, 138, 139, 140, 141, 142, 143, 144, 145, 146, 147, 148, 149, 150, 151, 15…	(114	17	131)	114
1172	1173	F5RZ83|F5RZ83_9ENTR Flagellar M-ring protein OS=Enterobacter hormaechei ATCC 49162	([0.538167, 0.59508, 0.618285, 0.632174, 0.497853, 0.545602, 0.436924, 0.401658, 0.436924, 0.458154, 0.387226, 0.440853, 0.40511, 0.454136, 0.483068, 0.521092, 0.450668, 0.486429, 0.394753, 0.335645, 0.236433, 0.194234, 0.182256, 0.15284, 0.129801, 0.170161, 0.090864, 0.132295, 0.100716, 0.060549, 0.038042, 0.05306, 0.040537, 0.032677, 0.018787, 0.010131, 0.009096, 0.013437, 0.011342, 0.020522, 0…	[0, 1, 2, 3, 5, 15, 169, 175, 176, 177, 178, 179, 180, 181, 182, 213, 214, 215, 216, 217, 218, 219, 221, 222, 223, 224, 225, 226, 227, 228, 230, 231, 232, 233, 234, 235, 236, 237, 238, 241, 264, 265, 266, 267, 268, 269, 270, 271, 272, 273, 274, 275, 276, 277, 278, 279, 280, 281, 282, 283, 284, 285, 286, 287, 288, 289, 290, 291, 292, 293, 294, 295, 296, 297, 298, 299, 300, 301, 302, 303, 304, 305,…	(112	40	152)	112
1267	1268	F5S053|F5S053_9ENTR Cytoskeleton protein RodZ OS=Enterobacter hormaechei ATCC 49162	([0.868118, 0.827927, 0.694846, 0.707965, 0.728858, 0.73685, 0.648219, 0.661982, 0.557691, 0.570702, 0.604312, 0.604312, 0.58069, 0.585406, 0.575842, 0.509769, 0.5017, 0.401658, 0.390993, 0.387226, 0.380708, 0.374039, 0.328603, 0.374039, 0.384043, 0.374039, 0.288399, 0.291804, 0.209395, 0.284882, 0.219301, 0.203355, 0.236433, 0.17593, 0.164327, 0.164327, 0.158265, 0.167087, 0.25406, 0.264545, 0.2…	[0, 1, 2, 3, 4, 5, 6, 7, 8, 9, 10, 11, 12, 13, 14, 15, 16, 82, 84, 85, 90, 99, 100, 137, 138, 139, 140, 141, 142, 143, 144, 145, 146, 147, 148, 149, 150, 151, 152, 153, 154, 155, 156, 157, 158, 159, 160, 161, 162, 163, 164, 165, 166, 167, 168, 169, 170, 171, 172, 173, 174, 175, 176, 177, 178, 179, 180, 181, 182, 183, 184, 185, 186, 187, 188, 189, 190, 191, 192, 193, 194, 195, 196, 197, 198, 199, …	(110	23	133)	110
1174	1175	F5RZ85|F5RZ85_9ENTR Flagellar assembly protein FliH OS=Enterobacter hormaechei ATCC 49162	([0.440853, 0.553315, 0.632174, 0.707965, 0.608892, 0.632174, 0.720929, 0.788093, 0.798249, 0.788093, 0.81615, 0.745909, 0.750527, 0.767246, 0.724957, 0.716283, 0.632174, 0.745909, 0.759478, 0.791621, 0.889439, 0.901269, 0.889439, 0.874069, 0.859585, 0.891961, 0.894241, 0.798249, 0.798249, 0.812494, 0.754692, 0.728858, 0.846163, 0.862302, 0.84206, 0.862302, 0.905695, 0.928747, 0.932927, 0.915074,…	[1, 2, 3, 4, 5, 6, 7, 8, 9, 10, 11, 12, 13, 14, 15, 16, 17, 18, 19, 20, 21, 22, 23, 24, 25, 26, 27, 28, 29, 30, 31, 32, 33, 34, 35, 36, 37, 38, 39, 40, 41, 42, 43, 44, 45, 46, 47, 48, 49, 50, 51, 52, 53, 54, 55, 56, 57, 58, 59, 60, 61, 62, 63, 64, 65, 66, 67, 68, 69, 70, 71, 72, 73, 74, 75, 76, 77, 78, 79, 80, 81, 82, 83, 84, 85, 86, 87, 88, 89, 90, 91, 92, 93, 94, 95, 96, 97, 98, 99, 100, 101, 1…	(106	0	106)	106
3578	3579	F5RZ88|F5RZ88_9ENTR Flagellar hook-length control protein OS=Enterobacter hormaechei ATCC 49162	([0.225814, 0.268042, 0.321458, 0.42561, 0.447574, 0.465241, 0.483068, 0.497853, 0.436924, 0.454136, 0.468512, 0.480142, 0.575842, 0.545602, 0.666105, 0.653063, 0.604312, 0.703578, 0.795062, 0.716283, 0.642678, 0.622677, 0.553315, 0.480142, 0.408655, 0.41194, 0.390993, 0.332115, 0.332115, 0.42561, 0.42561, 0.42561, 0.436924, 0.42561, 0.454136, 0.418646, 0.433034, 0.433034, 0.468512, 0.394753, 0.4…	[12, 13, 14, 15, 16, 17, 18, 19, 20, 21, 22, 43, 44, 45, 46, 47, 48, 49, 50, 60, 61, 62, 63, 64, 65, 66, 67, 68, 69, 70, 71, 72, 73, 74, 75, 76, 77, 78, 79, 80, 81, 82, 83, 84, 85, 86, 89, 90, 92, 93, 94, 95, 96, 99, 100, 101, 102, 108, 109, 110, 111, 112, 113, 114, 115, 116, 117, 118, 119, 120, 121, 122, 123, 124, 125, 126, 127, 128, 129, 130, 131, 132, 133, 134, 135, 136, 137, 138, 139, 140, 14…	(106	57	163)	106
4358	4359	F5S312|F5S312_9ENTR DUF2756 family protein OS=Enterobacter hormaechei ATCC 49162	([0.10481, 0.21291, 0.147574, 0.167087, 0.182256, 0.15284, 0.167087, 0.196879, 0.275179, 0.225814, 0.268042, 0.298791, 0.232838, 0.232838, 0.311707, 0.41194, 0.5017, 0.570702, 0.622677, 0.653063, 0.618285, 0.618285, 0.476583, 0.618285, 0.653063, 0.675549, 0.750527, 0.791621, 0.759478, 0.707965, 0.798249, 0.798249, 0.767246, 0.805026, 0.795062, 0.775545, 0.724957, 0.707965, 0.712013, 0.657645, 0.6…	[16, 17, 18, 19, 20, 21, 23, 24, 25, 26, 27, 28, 29, 30, 31, 32, 33, 34, 35, 36, 37, 38, 39, 40, 41, 42, 43, 44, 45, 46, 47, 48, 49, 50, 51, 52, 53, 54, 55, 56, 57, 58, 59, 60, 61, 62, 63, 64, 65, 66, 67, 68, 69, 70, 71, 72, 73, 74, 75, 76, 77, 78, 79, 80, 81, 82, 83, 84, 85, 86, 87, 88, 89, 90, 91, 92, 93, 94, 95, 96, 97, 98, 99, 100, 101, 102, 103, 104, 105, 106, 107, 108, 109, 110, 111, 112, 1…	(99	6	105)	99
406	407	F5S2G5|F5S2G5_9ENTR ATP-dependent RNA helicase DeaD OS=Enterobacter hormaechei ATCC 49162	([0.161087, 0.203355, 0.129801, 0.161087, 0.155435, 0.229226, 0.15284, 0.109221, 0.15284, 0.15008, 0.111485, 0.147574, 0.18812, 0.10481, 0.18812, 0.100716, 0.106997, 0.100716, 0.21291, 0.247041, 0.264545, 0.25031, 0.26085, 0.311707, 0.335645, 0.301917, 0.173081, 0.298791, 0.387226, 0.281712, 0.232838, 0.318242, 0.301917, 0.291804, 0.387226, 0.318242, 0.332115, 0.311707, 0.278302, 0.21291, 0.22238…	[207, 208, 211, 212, 213, 275, 401, 416, 436, 437, 438, 439, 440, 441, 442, 443, 444, 445, 446, 447, 448, 449, 450, 451, 452, 453, 454, 455, 456, 457, 458, 459, 460, 461, 462, 463, 464, 465, 466, 467, 468, 469, 470, 471, 472, 473, 474, 475, 476, 477, 478, 479, 480, 481, 482, 483, 484, 485, 486, 487, 488, 489, 490, 491, 492, 493, 494, 495, 496, 508, 509, 510, 511, 512, 513, 525, 526, 527, 528, 531…	(98	79	177)	98
2340	2341	F5RU14|F5RU14_9ENTR Homeobox protein OS=Enterobacter hormaechei ATCC 49162	([0.795062, 0.823549, 0.827927, 0.823549, 0.795062, 0.767246, 0.767246, 0.73685, 0.741537, 0.745909, 0.694846, 0.728858, 0.694846, 0.622677, 0.585406, 0.608892, 0.58069, 0.541878, 0.525368, 0.472492, 0.468512, 0.418646, 0.390993, 0.390993, 0.390993, 0.414856, 0.408655, 0.374039, 0.384043, 0.370445, 0.380708, 0.418646, 0.418646, 0.422041, 0.465241, 0.534167, 0.585406, 0.59917, 0.618285, 0.632174, …	[0, 1, 2, 3, 4, 5, 6, 7, 8, 9, 10, 11, 12, 13, 14, 15, 16, 17, 18, 35, 36, 37, 38, 39, 40, 41, 42, 43, 44, 45, 46, 47, 48, 49, 50, 51, 52, 53, 54, 55, 56, 57, 58, 59, 60, 61, 62, 63, 64, 65, 66, 67, 68, 69, 70, 71, 72, 73, 74, 75, 76, 77, 78, 79, 80, 81, 82, 83, 84, 85, 86, 87, 88, 89, 90, 91, 92, 93, 94, 95, 96, 97, 98, 99, 100, 101, 102, 103, 104, 105, 106, 107, 108, 109, 110, 111, 112, 113, 11…	(98	19	117)	98
736	737	F5RTV8|F5RTV8_9ENTR ATP-dependent RNA helicase RhlE OS=Enterobacter hormaechei ATCC 49162	([0.384043, 0.25406, 0.167087, 0.209395, 0.203355, 0.132295, 0.132295, 0.17593, 0.209395, 0.239899, 0.179055, 0.147574, 0.155435, 0.278302, 0.271506, 0.301917, 0.288399, 0.291804, 0.384043, 0.374039, 0.308712, 0.196879, 0.321458, 0.374039, 0.301917, 0.25031, 0.349426, 0.380708, 0.370445, 0.377384, 0.295083, 0.349426, 0.390993, 0.377384, 0.31487, 0.311707, 0.288399, 0.384043, 0.384043, 0.377384, 0…	[74, 75, 212, 213, 214, 220, 221, 222, 223, 261, 262, 263, 271, 272, 273, 274, 275, 276, 284, 285, 286, 328, 329, 330, 331, 332, 333, 334, 335, 336, 343, 344, 363, 364, 366, 367, 368, 369, 370, 371, 372, 373, 374, 375, 376, 377, 378, 379, 380, 381, 382, 383, 384, 385, 386, 387, 388, 389, 390, 391, 392, 393, 394, 395, 396, 397, 398, 399, 400, 401, 402, 403, 404, 405, 406, 407, 408, 409, 410, 411, …	(93	34	127)	93
1581	1582	F5S397|F5S397_9ENTR Sec-independent protein translocase protein TatB OS=Enterobacter hormaechei ATCC 49162	([0.010131, 0.009187, 0.006894, 0.006619, 0.005799, 0.007315, 0.006701, 0.006039, 0.005932, 0.005623, 0.006701, 0.008409, 0.013613, 0.012491, 0.013821, 0.016528, 0.021381, 0.018787, 0.012491, 0.018415, 0.030003, 0.033407, 0.034068, 0.0704, 0.058088, 0.069024, 0.067594, 0.094817, 0.106997, 0.15008, 0.219301, 0.155435, 0.116183, 0.120615, 0.129801, 0.142424, 0.122885, 0.185198, 0.222385, 0.219301, …	[65, 66, 67, 69, 70, 71, 72, 73, 74, 75, 76, 77, 78, 79, 80, 81, 82, 83, 84, 85, 86, 88, 89, 90, 91, 92, 93, 94, 95, 96, 97, 98, 99, 100, 101, 102, 103, 104, 105, 106, 107, 108, 109, 110, 111, 112, 113, 114, 115, 116, 117, 118, 119, 120, 121, 122, 123, 124, 125, 126, 127, 128, 129, 130, 131, 132, 133, 134, 135, 136, 137, 138, 139, 140, 141, 142, 143, 144, 145, 146, 147, 148, 149, 150, 151, 152, 1…	(91	21	112)	91
466	467	F5RQX1|F5RQX1_9ENTR Cellulose synthase subunit BcsC OS=Enterobacter hormaechei ATCC 49162	([0.064632, 0.098513, 0.066181, 0.094817, 0.067594, 0.074921, 0.055536, 0.060549, 0.10481, 0.079919, 0.085092, 0.106997, 0.090864, 0.073402, 0.147574, 0.147574, 0.25406, 0.247041, 0.332115, 0.408655, 0.41194, 0.414856, 0.339168, 0.433034, 0.440853, 0.447574, 0.476583, 0.472492, 0.5017, 0.476583, 0.557691, 0.604312, 0.604312, 0.648219, 0.707965, 0.703578, 0.604312, 0.476583, 0.468512, 0.472492, 0.…	[28, 30, 31, 32, 33, 34, 35, 36, 83, 84, 85, 86, 87, 88, 89, 90, 91, 92, 93, 94, 95, 96, 99, 100, 101, 102, 103, 104, 105, 106, 107, 108, 109, 110, 111, 117, 118, 119, 120, 121, 134, 135, 136, 137, 150, 151, 152, 153, 166, 167, 168, 169, 170, 171, 172, 203, 204, 205, 206, 207, 208, 209, 210, 214, 215, 216, 217, 218, 219, 220, 221, 222, 223, 224, 256, 257, 258, 259, 265, 266, 307, 308, 309, 310, 3…	(84	260	344)	84
1703	1704	F5RR86|F5RR86_9ENTR Periplasmic protein CpxP OS=Enterobacter hormaechei ATCC 49162	([0.380708, 0.42561, 0.342579, 0.346032, 0.247041, 0.288399, 0.291804, 0.21291, 0.247041, 0.284882, 0.288399, 0.295083, 0.229226, 0.209395, 0.196879, 0.132295, 0.147574, 0.17593, 0.243554, 0.275179, 0.298791, 0.298791, 0.271506, 0.352862, 0.377384, 0.447574, 0.450668, 0.480142, 0.618285, 0.613573, 0.604312, 0.648219, 0.694846, 0.795062, 0.791621, 0.767246, 0.862302, 0.862302, 0.767246, 0.754692, …	[28, 29, 30, 31, 32, 33, 34, 35, 36, 37, 38, 39, 40, 41, 42, 43, 44, 45, 46, 47, 48, 49, 50, 51, 52, 53, 54, 55, 56, 57, 58, 59, 60, 61, 62, 63, 64, 65, 66, 67, 68, 69, 70, 71, 72, 73, 74, 75, 76, 77, 78, 79, 80, 81, 82, 83, 84, 85, 86, 87, 88, 89, 90, 91, 92, 93, 94, 95, 96, 97, 98, 99, 100, 101, 102, 103, 104, 105, 106, 107, 108, 109, 110, 111, 112, 117, 118, 119, 120, 121, 122, 123, 124, 125, …	(84	0	84)	84
987	988	F5RWP3|F5RWP3_9ENTR Ribonuclease R OS=Enterobacter hormaechei ATCC 49162	([0.666105, 0.694846, 0.724957, 0.745909, 0.716283, 0.728858, 0.750527, 0.76285, 0.808535, 0.703578, 0.728858, 0.76285, 0.76285, 0.779859, 0.834292, 0.837511, 0.823549, 0.73685, 0.73685, 0.741537, 0.771762, 0.675549, 0.712013, 0.703578, 0.690604, 0.728858, 0.608892, 0.509769, 0.4292, 0.40511, 0.505461, 0.414856, 0.414856, 0.414856, 0.401658, 0.436924, 0.422041, 0.461924, 0.517562, 0.553315, 0.534…	[0, 1, 2, 3, 4, 5, 6, 7, 8, 9, 10, 11, 12, 13, 14, 15, 16, 17, 18, 19, 20, 21, 22, 23, 24, 25, 26, 27, 30, 38, 39, 40, 41, 42, 48, 52, 53, 54, 55, 56, 70, 143, 260, 261, 262, 263, 264, 265, 270, 330, 331, 438, 464, 498, 521, 524, 525, 528, 530, 531, 532, 533, 534, 535, 536, 537, 609, 610, 611, 612, 613, 614, 744, 745, 746, 747, 748, 749, 750, 751, 752, 753, 754, 755, 756, 757, 758, 759, 760, 761,…	(82	72	154)	82
2964	2965	F5RWW5|F5RWW5_9ENTR Protein YjdP OS=Enterobacter hormaechei ATCC 49162	([0.328603, 0.271506, 0.219301, 0.264545, 0.216401, 0.25406, 0.295083, 0.342579, 0.30533, 0.31487, 0.342579, 0.342579, 0.352862, 0.328603, 0.31487, 0.311707, 0.31487, 0.31487, 0.311707, 0.370445, 0.444081, 0.377384, 0.454136, 0.538167, 0.521092, 0.521092, 0.538167, 0.534167, 0.5017, 0.517562, 0.549308, 0.604312, 0.626927, 0.632174, 0.699094, 0.750527, 0.76285, 0.76285, 0.779859, 0.846163, 0.84616…	[23, 24, 25, 26, 27, 28, 29, 30, 31, 32, 33, 34, 35, 36, 37, 38, 39, 40, 41, 42, 43, 44, 45, 46, 47, 48, 49, 50, 51, 52, 53, 54, 55, 56, 57, 58, 59, 60, 61, 62, 63, 64, 65, 66, 67, 68, 69, 70, 71, 72, 73, 74, 75, 76, 77, 78, 79, 80, 81, 82, 83, 84, 85, 86, 87, 88, 89, 90, 91, 92, 93, 94, 95, 96, 97, 98, 99, 100, 101, 102, 103, 104, 105]	(82	0	82)	82
3042	3043	F5RX95|F5RX95_9ENTR p-ATPase superfamily P-type ATPase copper transporter OS=Enterobacter hormaechei ATCC 49162	([0.387226, 0.243554, 0.161087, 0.200174, 0.239899, 0.170161, 0.206376, 0.15008, 0.17593, 0.200174, 0.170161, 0.167087, 0.167087, 0.18812, 0.182256, 0.26085, 0.196879, 0.120615, 0.122885, 0.064632, 0.069024, 0.055536, 0.102787, 0.155435, 0.15284, 0.096677, 0.15008, 0.090864, 0.173081, 0.127496, 0.106997, 0.129801, 0.147574, 0.092881, 0.098513, 0.155435, 0.158265, 0.222385, 0.209395, 0.216401, 0.2…	[66, 343, 344, 347, 348, 351, 352, 353, 354, 355, 356, 357, 358, 359, 360, 361, 363, 364, 365, 366, 367, 368, 369, 370, 371, 375, 376, 377, 378, 379, 380, 381, 382, 383, 384, 385, 386, 387, 388, 389, 390, 391, 392, 393, 394, 395, 396, 397, 398, 399, 400, 401, 402, 403, 404, 405, 406, 407, 408, 409, 410, 411, 412, 413, 414, 415, 416, 417, 418, 419, 420, 421, 422, 423, 424, 425, 426, 427, 428, 429,…	(79	25	104)	79
2171	2172	F5RT74|F5RT74_9ENTR PhoH protein OS=Enterobacter hormaechei ATCC 49162	([0.585406, 0.486429, 0.534167, 0.575842, 0.59508, 0.613573, 0.648219, 0.680603, 0.694846, 0.707965, 0.712013, 0.728858, 0.775545, 0.798249, 0.798249, 0.885302, 0.81615, 0.759478, 0.750527, 0.750527, 0.750527, 0.626927, 0.707965, 0.73685, 0.724957, 0.657645, 0.666105, 0.657645, 0.690604, 0.626927, 0.622677, 0.626927, 0.632174, 0.575842, 0.59508, 0.608892, 0.608892, 0.690604, 0.759478, 0.754692, 0…	[0, 2, 3, 4, 5, 6, 7, 8, 9, 10, 11, 12, 13, 14, 15, 16, 17, 18, 19, 20, 21, 22, 23, 24, 25, 26, 27, 28, 29, 30, 31, 32, 33, 34, 35, 36, 37, 38, 39, 40, 41, 42, 43, 44, 45, 46, 47, 48, 49, 50, 51, 52, 53, 54, 55, 56, 57, 58, 59, 60, 61, 62, 63, 64, 65, 66, 67, 68, 69, 70, 71, 72, 73, 74, 75, 76, 77, 78, 79, 101, 102, 103, 104, 105, 106, 107, 108, 109, 110, 111, 112, 113, 114, 115, 116, 117, 118, 1…	(77	1	78)	77
561	562	F5RRX2|F5RRX2_9ENTR Acid shock protein OS=Enterobacter hormaechei ATCC 49162	([0.243554, 0.25406, 0.264545, 0.275179, 0.271506, 0.301917, 0.26085, 0.288399, 0.31487, 0.318242, 0.321458, 0.26085, 0.225814, 0.236433, 0.232838, 0.216401, 0.264545, 0.298791, 0.311707, 0.346032, 0.374039, 0.450668, 0.450668, 0.450668, 0.468512, 0.494003, 0.476583, 0.517562, 0.549308, 0.525368, 0.562014, 0.585406, 0.642678, 0.724957, 0.801317, 0.801317, 0.819762, 0.865454, 0.912647, 0.921076, 0…	[27, 28, 29, 30, 31, 32, 33, 34, 35, 36, 37, 38, 39, 40, 41, 42, 43, 44, 45, 46, 47, 48, 49, 50, 51, 52, 53, 54, 55, 56, 57, 58, 59, 60, 61, 62, 63, 64, 65, 66, 67, 68, 69, 70, 71, 72, 73, 74, 75, 76, 77, 78, 79, 80, 81, 82, 83, 84, 85, 86, 87, 88, 89, 90, 91, 92, 93, 94, 95, 96, 97, 98, 99, 100, 101, 102]	(75	0	75)	75
2912	2913	F5RWM1|F5RWM1_9ENTR Opacity associated protein OapA OS=Enterobacter hormaechei ATCC 49162	([0.308712, 0.366687, 0.264545, 0.30533, 0.349426, 0.380708, 0.418646, 0.444081, 0.36309, 0.318242, 0.311707, 0.284882, 0.284882, 0.200174, 0.111485, 0.203355, 0.216401, 0.137348, 0.129801, 0.129801, 0.194234, 0.18812, 0.10481, 0.106997, 0.064632, 0.034068, 0.028695, 0.026892, 0.028695, 0.041405, 0.042364, 0.049374, 0.074921, 0.044297, 0.078022, 0.081712, 0.0704, 0.067594, 0.120615, 0.194234, 0.1…	[46, 47, 48, 49, 50, 51, 52, 53, 54, 55, 56, 57, 58, 59, 60, 61, 113, 115, 116, 117, 118, 119, 120, 121, 122, 123, 124, 125, 126, 127, 128, 129, 130, 131, 132, 133, 134, 135, 136, 137, 138, 139, 140, 141, 142, 143, 144, 145, 146, 147, 148, 149, 150, 151, 152, 153, 154, 155, 156, 157, 158, 159, 160, 161, 162, 163, 164, 165, 166, 167, 168, 169, 170, 171, 172, 173, 174, 175, 176, 177, 178, 179, 180,…	(74	17	91)	74
653	654	F5RT33|F5RT33_9ENTR Negative regulator of flagellin synthesis OS=Enterobacter hormaechei ATCC 49162	([0.626927, 0.534167, 0.557691, 0.58069, 0.517562, 0.553315, 0.63748, 0.661982, 0.699094, 0.707965, 0.733139, 0.767246, 0.745909, 0.798249, 0.827927, 0.83125, 0.823549, 0.823549, 0.849326, 0.849326, 0.868118, 0.827927, 0.874069, 0.876521, 0.876521, 0.89662, 0.899122, 0.871313, 0.865454, 0.849326, 0.798249, 0.784345, 0.694846, 0.716283, 0.754692, 0.685117, 0.685117, 0.690604, 0.680603, 0.59508, 0.…	[0, 1, 2, 3, 4, 5, 6, 7, 8, 9, 10, 11, 12, 13, 14, 15, 16, 17, 18, 19, 20, 21, 22, 23, 24, 25, 26, 27, 28, 29, 30, 31, 32, 33, 34, 35, 36, 37, 38, 39, 40, 41, 42, 43, 44, 45, 46, 47, 48, 49, 50, 51, 52, 53, 54, 55, 56, 57, 58, 59, 60, 61, 62, 63, 64, 65, 66, 67, 68, 69, 70, 71, 73, 74, 80, 81]	(71	0	71)	71
587	588	F5RSA5|F5RSA5_9ENTR Chitinase 3 OS=Enterobacter hormaechei ATCC 49162	([0.076542, 0.106997, 0.096677, 0.116183, 0.185198, 0.200174, 0.21291, 0.26085, 0.271506, 0.291804, 0.311707, 0.318242, 0.311707, 0.380708, 0.505461, 0.517562, 0.549308, 0.553315, 0.666105, 0.690604, 0.694846, 0.779859, 0.724957, 0.76285, 0.784345, 0.741537, 0.745909, 0.767246, 0.775545, 0.798249, 0.805026, 0.812494, 0.798249, 0.805026, 0.775545, 0.745909, 0.73685, 0.712013, 0.759478, 0.754692, 0…	[14, 15, 16, 17, 18, 19, 20, 21, 22, 23, 24, 25, 26, 27, 28, 29, 30, 31, 32, 33, 34, 35, 36, 37, 38, 39, 40, 41, 42, 43, 44, 45, 46, 47, 48, 49, 50, 51, 52, 53, 54, 55, 56, 57, 58, 59, 60, 61, 62, 63, 64, 65, 66, 67, 68, 69, 70, 71, 72, 73, 74, 75, 76, 77, 78, 79, 80, 81, 82, 83, 84, 98, 100, 101, 106, 107, 108, 109, 110, 111, 112, 113, 114, 115, 116, 117, 118, 119, 120, 125, 126, 127, 128, 166, …	(70	0	70)	70
2034	2035	F5RSN2|F5RSN2_9ENTR UPF0229 protein HMPREF9086_0647 OS=Enterobacter hormaechei ATCC 49162	([0.086953, 0.137348, 0.18812, 0.236433, 0.18812, 0.236433, 0.275179, 0.301917, 0.339168, 0.359901, 0.384043, 0.414856, 0.346032, 0.4292, 0.4292, 0.440853, 0.517562, 0.458154, 0.390993, 0.490133, 0.575842, 0.562014, 0.549308, 0.517562, 0.525368, 0.525368, 0.505461, 0.517562, 0.517562, 0.436924, 0.436924, 0.444081, 0.418646, 0.40511, 0.40511, 0.398279, 0.384043, 0.384043, 0.40511, 0.472492, 0.4801…	[16, 20, 21, 22, 23, 24, 25, 26, 27, 28, 42, 43, 44, 45, 46, 47, 48, 50, 51, 52, 53, 54, 55, 56, 57, 58, 59, 60, 61, 62, 63, 64, 65, 66, 67, 68, 69, 70, 71, 72, 73, 74, 75, 76, 77, 78, 79, 80, 81, 82, 83, 84, 85, 86, 87, 88, 89, 90, 91, 92, 93, 94, 95, 96, 97, 98, 99, 100, 101, 102, 103, 104, 105, 106, 107, 108, 109, 110, 111, 112, 113, 114, 115, 116, 117, 118, 119, 145, 146, 147, 148, 149, 150, …	(69	17	86)	69
1018	1019	F5RWZ2|F5RWZ2_9ENTR Single-stranded DNA-binding protein OS=Enterobacter hormaechei ATCC 49162	([0.194234, 0.15284, 0.191378, 0.247041, 0.185198, 0.219301, 0.25406, 0.291804, 0.352862, 0.387226, 0.346032, 0.377384, 0.318242, 0.288399, 0.324872, 0.324872, 0.384043, 0.374039, 0.356642, 0.359901, 0.408655, 0.490133, 0.472492, 0.480142, 0.398279, 0.450668, 0.458154, 0.461924, 0.465241, 0.433034, 0.352862, 0.41194, 0.433034, 0.517562, 0.529623, 0.497853, 0.497853, 0.51388, 0.480142, 0.5017, 0.5…	[33, 34, 37, 39, 40, 41, 42, 43, 44, 45, 46, 47, 48, 49, 51, 52, 82, 83, 84, 85, 86, 88, 89, 90, 91, 92, 93, 94, 95, 96, 97, 98, 99, 100, 101, 108, 109, 110, 111, 112, 113, 114, 115, 116, 117, 118, 119, 120, 121, 122, 123, 124, 125, 126, 127, 128, 129, 130, 131, 132, 133, 134, 135, 136, 137, 138, 139, 140, 141, 142, 143, 144, 145, 146, 147, 148, 149, 150, 151, 152, 153, 154, 155, 156, 157, 158, 1…	(67	35	102)	67
3783	3784	F5S088|F5S088_9ENTR Lipoprotein OS=Enterobacter hormaechei ATCC 49162	([0.247041, 0.118441, 0.054297, 0.073402, 0.078022, 0.050641, 0.067594, 0.0704, 0.059222, 0.035586, 0.044297, 0.050641, 0.048328, 0.048328, 0.030003, 0.050641, 0.043307, 0.043307, 0.030611, 0.038858, 0.023534, 0.020522, 0.023963, 0.028107, 0.024393, 0.029376, 0.029376, 0.020522, 0.024393, 0.035586, 0.06184, 0.076542, 0.079919, 0.078022, 0.06184, 0.05306, 0.051831, 0.098513, 0.102787, 0.173081, 0.…	[47, 48, 49, 50, 182, 183, 184, 185, 186, 187, 188, 189, 190, 191, 192, 193, 194, 195, 196, 197, 198, 199, 200, 201, 202, 203, 204, 205, 206, 207, 208, 209, 210, 211, 212, 213, 214, 215, 216, 217, 218, 219, 220, 221, 222, 223, 224, 225, 226, 227, 228, 229, 230, 231, 232, 233, 234, 235, 236, 237, 238, 239, 240, 241, 242, 243, 244, 245, 246, 247, 248, 249]	(67	4	71)	67
353	354	F5S0Q9|F5S0Q9_9ENTR ATP-dependent RNA helicase SrmB OS=Enterobacter hormaechei ATCC 49162	([0.236433, 0.301917, 0.374039, 0.401658, 0.321458, 0.247041, 0.295083, 0.288399, 0.229226, 0.281712, 0.30533, 0.328603, 0.321458, 0.281712, 0.281712, 0.275179, 0.408655, 0.414856, 0.366687, 0.352862, 0.342579, 0.390993, 0.349426, 0.298791, 0.209395, 0.318242, 0.4292, 0.387226, 0.335645, 0.436924, 0.41194, 0.414856, 0.433034, 0.366687, 0.398279, 0.390993, 0.387226, 0.321458, 0.349426, 0.384043, 0…	[42, 43, 44, 45, 46, 92, 93, 209, 210, 213, 214, 331, 332, 333, 334, 335, 336, 337, 346, 373, 375, 376, 377, 378, 379, 380, 381, 382, 383, 384, 385, 386, 387, 388, 389, 390, 391, 392, 393, 394, 395, 396, 397, 398, 399, 400, 401, 402, 403, 404, 405, 406, 407, 408, 409, 410, 411, 412, 413, 414, 415, 416, 417, 418, 419, 420, 421, 422, 423, 424, 425, 426, 427, 428, 429, 430, 431, 432, 433, 434, 435, …	(66	20	86)	66
4551	4552	F5S3U3|F5S3U3_9ENTR DUF6651 domain-containing protein OS=Enterobacter hormaechei ATCC 49162	([0.384043, 0.422041, 0.366687, 0.370445, 0.418646, 0.380708, 0.387226, 0.42561, 0.4292, 0.472492, 0.505461, 0.521092, 0.51388, 0.56648, 0.653063, 0.632174, 0.661982, 0.728858, 0.73685, 0.801317, 0.791621, 0.798249, 0.812494, 0.874069, 0.899122, 0.899122, 0.928747, 0.941505, 0.941505, 0.954657, 0.964893, 0.959312, 0.957673, 0.962114, 0.962114, 0.970265, 0.97245, 0.970265, 0.973328, 0.978316, 0.97…	[10, 11, 12, 13, 14, 15, 16, 17, 18, 19, 20, 21, 22, 23, 24, 25, 26, 27, 28, 29, 30, 31, 32, 33, 34, 35, 36, 37, 38, 39, 40, 41, 42, 43, 44, 45, 46, 47, 48, 49, 50, 51, 52, 53, 54, 55, 56, 57, 58, 59, 60, 61, 62, 63, 64, 65, 66, 67, 68, 69, 70, 71, 72, 73, 74, 76, 77, 78, 79, 80, 81, 82, 83, 84, 85, 86, 87, 88, 89, 90, 91, 92, 93, 94, 95, 96, 97, 98, 99, 100, 101, 104, 105, 106, 107, 108, 109, 11…	(64	0	64)	64
939	940	F5RW02|F5RW02_9ENTR Chaperone protein DnaK OS=Enterobacter hormaechei ATCC 49162	([0.139895, 0.18812, 0.243554, 0.284882, 0.236433, 0.194234, 0.196879, 0.15008, 0.15008, 0.18812, 0.21291, 0.247041, 0.25031, 0.229226, 0.308712, 0.328603, 0.257454, 0.352862, 0.352862, 0.40511, 0.422041, 0.414856, 0.42561, 0.418646, 0.418646, 0.483068, 0.59508, 0.632174, 0.626927, 0.56648, 0.521092, 0.436924, 0.436924, 0.444081, 0.483068, 0.476583, 0.562014, 0.666105, 0.545602, 0.468512, 0.49400…	[26, 27, 28, 29, 30, 36, 37, 38, 42, 50, 51, 52, 53, 54, 55, 56, 60, 105, 106, 107, 115, 117, 118, 220, 283, 284, 286, 351, 353, 356, 358, 359, 367, 368, 369, 411, 412, 413, 414, 417, 418, 419, 421, 422, 423, 424, 425, 426, 428, 436, 437, 438, 439, 440, 441, 442, 450, 451, 452, 453, 454, 455, 456, 457, 458, 459, 460, 461, 462, 463, 464, 467, 469, 470, 471, 472, 486, 487, 488, 489, 493, 494, 495, …	(63	92	155)	63
993	994	F5RWQ2|F5RWQ2_9ENTR DNA mismatch repair protein MutL OS=Enterobacter hormaechei ATCC 49162	([0.236433, 0.298791, 0.349426, 0.239899, 0.229226, 0.222385, 0.25406, 0.301917, 0.25031, 0.206376, 0.25031, 0.275179, 0.275179, 0.339168, 0.324872, 0.328603, 0.352862, 0.311707, 0.295083, 0.203355, 0.225814, 0.278302, 0.278302, 0.268042, 0.278302, 0.321458, 0.321458, 0.324872, 0.278302, 0.352862, 0.418646, 0.311707, 0.328603, 0.203355, 0.25031, 0.167087, 0.247041, 0.311707, 0.31487, 0.298791, 0.…	[120, 135, 199, 200, 302, 303, 304, 305, 333, 334, 335, 336, 337, 338, 339, 340, 341, 342, 343, 344, 345, 346, 347, 348, 349, 350, 351, 352, 353, 354, 355, 356, 357, 358, 359, 360, 361, 362, 363, 364, 365, 366, 367, 368, 369, 370, 371, 372, 373, 374, 375, 376, 377, 378, 379, 380, 381, 382, 383, 384, 385, 386, 387, 388, 389, 390, 391, 392, 393, 394, 395, 396, 400, 401, 407, 408, 414, 415, 416, 417…	(63	8	71)	63
556	557	F5RRS7|F5RRS7_9ENTR Quinoprotein glucose dehydrogenase OS=Enterobacter hormaechei ATCC 49162	([0.468512, 0.408655, 0.436924, 0.418646, 0.440853, 0.436924, 0.387226, 0.387226, 0.342579, 0.301917, 0.30533, 0.311707, 0.335645, 0.26085, 0.222385, 0.173081, 0.170161, 0.225814, 0.200174, 0.295083, 0.356642, 0.342579, 0.374039, 0.398279, 0.408655, 0.408655, 0.444081, 0.505461, 0.525368, 0.618285, 0.728858, 0.750527, 0.699094, 0.661982, 0.653063, 0.694846, 0.745909, 0.707965, 0.750527, 0.750527,…	[27, 28, 29, 30, 31, 32, 33, 34, 35, 36, 37, 38, 39, 40, 41, 42, 43, 44, 45, 46, 47, 48, 49, 50, 51, 52, 53, 54, 55, 56, 57, 58, 59, 60, 61, 62, 63, 64, 65, 66, 67, 68, 69, 70, 71, 72, 73, 74, 75, 76, 77, 78, 79, 80, 81, 82, 83, 84, 85, 86, 87, 88, 89, 102, 123, 124, 125, 126, 128, 129, 130, 131, 132, 133, 136, 137, 169, 171, 172, 173, 341, 342, 343, 349, 350, 418, 419, 420, 421, 422, 423, 424, 4…	(62	0	62)	62
1920	1921	F5RS50|F5RS50_9ENTR DUF1073 domain-containing protein OS=Enterobacter hormaechei ATCC 49162	([0.335645, 0.278302, 0.335645, 0.328603, 0.26085, 0.26085, 0.295083, 0.298791, 0.239899, 0.268042, 0.284882, 0.335645, 0.335645, 0.284882, 0.203355, 0.125101, 0.111485, 0.102787, 0.147574, 0.17593, 0.268042, 0.352862, 0.408655, 0.390993, 0.408655, 0.483068, 0.505461, 0.422041, 0.342579, 0.422041, 0.433034, 0.335645, 0.324872, 0.247041, 0.311707, 0.398279, 0.480142, 0.42561, 0.433034, 0.321458, 0…	[26, 84, 85, 86, 87, 88, 89, 90, 91, 92, 93, 94, 95, 96, 173, 174, 175, 177, 182, 187, 188, 191, 192, 193, 199, 200, 201, 202, 355, 356, 357, 358, 363, 364, 399, 400, 401, 402, 415, 416, 417, 418, 419, 423, 424, 425, 426, 427, 428, 429, 430, 431, 432, 433, 434, 435, 436, 437, 438, 439, 440, 441, 442, 443, 444, 445, 446, 447, 448, 449, 450, 451, 452, 453, 454, 455, 456, 457, 458, 459, 460, 461, 46…	(62	43	105)	62
2601	2602	F5RV60|F5RV60_9ENTR Protein YaiA OS=Enterobacter hormaechei ATCC 49162	([0.912647, 0.899122, 0.83125, 0.779859, 0.795062, 0.741537, 0.767246, 0.76285, 0.784345, 0.805026, 0.819762, 0.849326, 0.837511, 0.837511, 0.808535, 0.784345, 0.622677, 0.632174, 0.618285, 0.56648, 0.545602, 0.545602, 0.575842, 0.648219, 0.728858, 0.712013, 0.788093, 0.788093, 0.801317, 0.745909, 0.666105, 0.661982, 0.657645, 0.642678, 0.648219, 0.707965, 0.712013, 0.837511, 0.894241, 0.876521, …	[0, 1, 2, 3, 4, 5, 6, 7, 8, 9, 10, 11, 12, 13, 14, 15, 16, 17, 18, 19, 20, 21, 22, 23, 24, 25, 26, 27, 28, 29, 30, 31, 32, 33, 34, 35, 36, 37, 38, 39, 40, 41, 42, 43, 44, 45, 46, 47, 48, 49, 50, 51, 52, 53, 54, 55, 56, 57, 58, 59, 60, 61, 62]	(62	0	62)	62
70	71	F5RS78|F5RS78_9ENTR Ion-translocating oxidoreductase complex subunit C OS=Enterobacter hormaechei ATCC 49162	([0.094817, 0.134866, 0.081712, 0.044297, 0.071867, 0.041405, 0.06312, 0.085092, 0.111485, 0.079919, 0.102787, 0.144935, 0.236433, 0.247041, 0.288399, 0.384043, 0.380708, 0.418646, 0.529623, 0.538167, 0.541878, 0.529623, 0.557691, 0.570702, 0.703578, 0.703578, 0.733139, 0.750527, 0.642678, 0.604312, 0.728858, 0.716283, 0.553315, 0.450668, 0.401658, 0.468512, 0.387226, 0.384043, 0.384043, 0.387226…	[18, 19, 20, 21, 22, 23, 24, 25, 26, 27, 28, 29, 30, 31, 32, 91, 120, 122, 253, 297, 298, 455, 456, 457, 458, 459, 460, 461, 462, 463, 464, 465, 466, 467, 468, 469, 470, 471, 472, 473, 474, 475, 476, 477, 478, 479, 480, 481, 482, 483, 484, 485, 486, 487, 488, 492, 493, 494, 495, 496, 497, 498, 499, 508, 509, 510, 511, 512, 513, 514, 515, 516, 517, 518, 519, 520, 521, 522, 523, 524, 525, 526, 527,…	(61	147	208)	61
1494	1495	F5S2K1|F5S2K1_9ENTR Cell shape-determining protein MreC OS=Enterobacter hormaechei ATCC 49162	([0.203355, 0.26085, 0.122885, 0.155435, 0.096677, 0.058088, 0.038858, 0.041405, 0.032677, 0.024393, 0.020522, 0.021381, 0.013613, 0.011518, 0.013265, 0.014783, 0.00962, 0.008723, 0.009096, 0.008002, 0.008002, 0.008156, 0.008002, 0.013437, 0.008525, 0.011903, 0.0198, 0.018787, 0.021816, 0.035586, 0.037156, 0.049374, 0.066181, 0.118441, 0.096677, 0.096677, 0.164327, 0.291804, 0.216401, 0.139895, 0…	[276, 277, 278, 279, 280, 281, 282, 283, 284, 285, 286, 287, 288, 289, 290, 291, 292, 293, 294, 295, 296, 297, 298, 299, 300, 301, 302, 303, 304, 305, 306, 307, 308, 309, 310, 311, 312, 313, 314, 315, 316, 317, 318, 319, 320, 321, 322, 323, 324, 325, 326, 327, 328, 329, 330, 331, 332, 333, 334, 335, 336, 337]	(61	0	61)	61
4054	4055	F5S1G6|F5S1G6_9ENTR Stress-induced acidophilic repeat motif-containing protein OS=Enterobacter hormaechei ATCC 49162	([0.969315, 0.932927, 0.928747, 0.928747, 0.928747, 0.936162, 0.938133, 0.938133, 0.932927, 0.932927, 0.932927, 0.93079, 0.932927, 0.936162, 0.922952, 0.905695, 0.899122, 0.915074, 0.93079, 0.93079, 0.93079, 0.926919, 0.953422, 0.932927, 0.93079, 0.932927, 0.926919, 0.945666, 0.954657, 0.960642, 0.957673, 0.957673, 0.960642, 0.957673, 0.954657, 0.956248, 0.954657, 0.954657, 0.945666, 0.941505, 0.…	[0, 1, 2, 3, 4, 5, 6, 7, 8, 9, 10, 11, 12, 13, 14, 15, 16, 17, 18, 19, 20, 21, 22, 23, 24, 25, 26, 27, 28, 29, 30, 31, 32, 33, 34, 35, 36, 37, 38, 39, 40, 41, 42, 43, 44, 45, 46, 47, 48, 49, 50, 51, 52, 53, 54, 55, 56, 57, 58, 59, 60, 61]	(61	0	61)	61
1527	1528	F5S2Q8|F5S2Q8_9ENTR 50S ribosomal protein L2 OS=Enterobacter hormaechei ATCC 49162	([0.5017, 0.521092, 0.56648, 0.608892, 0.657645, 0.575842, 0.509769, 0.534167, 0.483068, 0.436924, 0.468512, 0.525368, 0.549308, 0.525368, 0.613573, 0.613573, 0.703578, 0.703578, 0.707965, 0.575842, 0.545602, 0.549308, 0.476583, 0.398279, 0.394753, 0.384043, 0.450668, 0.51388, 0.51388, 0.58069, 0.653063, 0.632174, 0.608892, 0.622677, 0.733139, 0.728858, 0.720929, 0.73685, 0.632174, 0.604312, 0.72…	[0, 1, 2, 3, 4, 5, 6, 7, 11, 12, 13, 14, 15, 16, 17, 18, 19, 20, 21, 27, 28, 29, 30, 31, 32, 33, 34, 35, 36, 37, 38, 39, 40, 41, 42, 43, 44, 45, 46, 47, 48, 49, 50, 51, 52, 53, 54, 55, 59, 60, 61, 77, 78, 79, 132, 134, 135, 136, 137, 138, 139, 140, 141, 142, 143, 144, 145, 146, 147, 148, 149, 150, 151, 152, 186, 187, 188, 189, 208, 212, 213, 214, 215, 216, 217, 218, 219, 220, 221, 222, 223, 224, …	(60	79	139)	60
3041	3042	F5RX94|F5RX94_9ENTR Copper-binding protein OS=Enterobacter hormaechei ATCC 49162	([0.147574, 0.158265, 0.118441, 0.064632, 0.044297, 0.06312, 0.0704, 0.078022, 0.051831, 0.058088, 0.081712, 0.096677, 0.086953, 0.134866, 0.129801, 0.164327, 0.17593, 0.191378, 0.167087, 0.200174, 0.308712, 0.209395, 0.185198, 0.257454, 0.366687, 0.42561, 0.422041, 0.422041, 0.394753, 0.490133, 0.538167, 0.458154, 0.476583, 0.480142, 0.468512, 0.553315, 0.604312, 0.608892, 0.604312, 0.549308, 0.…	[30, 35, 36, 37, 38, 39, 40, 41, 42, 43, 44, 45, 46, 47, 48, 49, 50, 51, 52, 53, 54, 55, 56, 57, 58, 59, 60, 61, 62, 63, 64, 65, 66, 67, 68, 69, 72, 83, 84, 85, 87, 88, 89, 90, 91, 92, 93, 94, 95, 96, 97, 98, 99, 100, 101, 102, 103, 104, 105, 106, 107, 108, 109, 110, 111, 112, 113, 114, 115, 116, 117, 118, 119, 120, 121, 122, 123, 124, 125, 126, 127, 128, 129, 130, 131, 132, 133, 134, 135, 136, 1…	(60	40	100)	60
3397	3398	F5RYI9|F5RYI9_9ENTR Rhs-family protein OS=Enterobacter hormaechei ATCC 49162	([0.069024, 0.11371, 0.15284, 0.096677, 0.06312, 0.035586, 0.021381, 0.028695, 0.021381, 0.028107, 0.036378, 0.047319, 0.088832, 0.067594, 0.054297, 0.098513, 0.100716, 0.147574, 0.076542, 0.109221, 0.054297, 0.086953, 0.047319, 0.048328, 0.049374, 0.049374, 0.094817, 0.179055, 0.191378, 0.243554, 0.243554, 0.15284, 0.161087, 0.147574, 0.170161, 0.200174, 0.132295, 0.074921, 0.074921, 0.142424, 0…	[195, 196, 197, 198, 199, 200, 201, 202, 203, 204, 205, 206, 207, 208, 209, 210, 211, 241, 243, 249, 250, 251, 281, 282, 283, 284, 285, 286, 287, 289, 291, 296, 355, 361, 362, 363, 364, 365, 366, 369, 370, 371, 373, 374, 430, 443, 444, 445, 446, 468, 469, 470, 477, 478, 479, 480, 481, 498, 499, 500, 501, 503, 504, 505, 506, 507, 508, 509, 510, 511, 512, 513, 514, 515, 516, 517, 518, 519, 530, 531…	(60	81	141)	60
4281	4282	F5S2H8|F5S2H8_9ENTR Stringent starvation protein B OS=Enterobacter hormaechei ATCC 49162	([0.380708, 0.40511, 0.486429, 0.36309, 0.271506, 0.194234, 0.219301, 0.209395, 0.127496, 0.086953, 0.120615, 0.083462, 0.046336, 0.044297, 0.045352, 0.069024, 0.074921, 0.042364, 0.079919, 0.096677, 0.081712, 0.051831, 0.034884, 0.019401, 0.038042, 0.042364, 0.078022, 0.048328, 0.071867, 0.144935, 0.164327, 0.096677, 0.125101, 0.219301, 0.257454, 0.26085, 0.167087, 0.137348, 0.200174, 0.206376, …	[105, 106, 107, 108, 109, 110, 111, 112, 113, 114, 115, 116, 117, 118, 119, 120, 121, 122, 123, 124, 125, 126, 127, 128, 129, 130, 131, 132, 133, 134, 135, 136, 137, 138, 139, 140, 141, 142, 143, 144, 145, 146, 147, 148, 149, 150, 151, 152, 153, 154, 155, 156, 157, 158, 159, 160, 161, 162, 163, 164, 165]	(60	0	60)	60
468	469	F5RQX3|F5RQX3_9ENTR Cyclic di-GMP-binding protein OS=Enterobacter hormaechei ATCC 49162	([0.15284, 0.167087, 0.164327, 0.209395, 0.203355, 0.239899, 0.243554, 0.206376, 0.268042, 0.268042, 0.298791, 0.278302, 0.257454, 0.26085, 0.243554, 0.275179, 0.301917, 0.380708, 0.450668, 0.494003, 0.494003, 0.56648, 0.604312, 0.690604, 0.648219, 0.728858, 0.73685, 0.699094, 0.805026, 0.707965, 0.671169, 0.622677, 0.716283, 0.712013, 0.707965, 0.76285, 0.819762, 0.724957, 0.622677, 0.618285, 0.…	[21, 22, 23, 24, 25, 26, 27, 28, 29, 30, 31, 32, 33, 34, 35, 36, 37, 38, 39, 40, 41, 42, 43, 44, 45, 46, 47, 48, 49, 50, 51, 52, 53, 54, 55, 56, 57, 58, 59, 60, 61, 62, 63, 64, 65, 66, 67, 68, 69, 70, 71, 72, 73, 74, 75, 76, 77, 78, 79, 80, 86, 87, 88, 89, 90, 91, 92, 93, 94, 101, 102, 103, 104, 116, 118, 119, 127, 319, 327, 328, 408, 410, 417, 418, 615, 665, 666, 667, 668, 670, 671, 672, 673, 67…	(59	0	59)	59
990	991	F5RWP8|F5RWP8_9ENTR Protein HflK OS=Enterobacter hormaechei ATCC 49162	([0.823549, 0.852992, 0.862302, 0.876521, 0.910643, 0.84206, 0.84206, 0.84206, 0.84206, 0.852992, 0.859585, 0.894241, 0.905695, 0.939629, 0.939629, 0.93079, 0.912647, 0.912647, 0.915074, 0.910643, 0.915074, 0.903857, 0.89662, 0.891961, 0.88723, 0.868118, 0.922952, 0.922952, 0.941505, 0.956248, 0.957673, 0.919029, 0.91684, 0.922952, 0.876521, 0.788093, 0.791621, 0.784345, 0.699094, 0.685117, 0.680…	[0, 1, 2, 3, 4, 5, 6, 7, 8, 9, 10, 11, 12, 13, 14, 15, 16, 17, 18, 19, 20, 21, 22, 23, 24, 25, 26, 27, 28, 29, 30, 31, 32, 33, 34, 35, 36, 37, 38, 39, 40, 41, 42, 43, 44, 56, 57, 58, 59, 60, 61, 62, 63, 64, 65, 66, 67, 68, 69, 70, 71, 72, 73, 74, 75, 76, 211, 212, 214, 215, 216, 217, 219, 249, 250, 251, 252, 265, 266, 267, 268, 269, 270, 271, 272, 273, 274, 275, 276, 277, 278, 279, 280, 281, 282,…	(59	111	170)	59
1327	1328	F5S0U2|F5S0U2_9ENTR Protein GrpE OS=Enterobacter hormaechei ATCC 49162	([0.675549, 0.666105, 0.712013, 0.73685, 0.728858, 0.754692, 0.812494, 0.827927, 0.837511, 0.846163, 0.83125, 0.874069, 0.876521, 0.894241, 0.823549, 0.76285, 0.759478, 0.788093, 0.876521, 0.891961, 0.901269, 0.908098, 0.874069, 0.876521, 0.852992, 0.805026, 0.812494, 0.808535, 0.812494, 0.81615, 0.812494, 0.808535, 0.784345, 0.784345, 0.694846, 0.791621, 0.88723, 0.874069, 0.874069, 0.876521, 0.…	[0, 1, 2, 3, 4, 5, 6, 7, 8, 9, 10, 11, 12, 13, 14, 15, 16, 17, 18, 19, 20, 21, 22, 23, 24, 25, 26, 27, 28, 29, 30, 31, 32, 33, 34, 35, 36, 37, 38, 39, 40, 41, 42, 43, 44, 45, 46, 47, 48, 49, 50, 51, 52, 53, 54, 55, 56, 57, 58, 59, 70, 71, 72, 73, 74, 81, 82, 114]	(59	0	59)	59
635	636	F5RSZ8|F5RSZ8_9ENTR Penicillin-binding protein activator LpoB OS=Enterobacter hormaechei ATCC 49162	([0.137348, 0.185198, 0.200174, 0.129801, 0.144935, 0.120615, 0.085092, 0.071867, 0.081712, 0.106997, 0.086953, 0.074921, 0.120615, 0.127496, 0.125101, 0.167087, 0.185198, 0.203355, 0.278302, 0.324872, 0.332115, 0.41194, 0.422041, 0.422041, 0.509769, 0.56648, 0.648219, 0.76285, 0.846163, 0.876521, 0.891961, 0.938133, 0.9657, 0.971713, 0.96342, 0.964893, 0.967676, 0.932927, 0.934618, 0.947281, 0.8…	[24, 25, 26, 27, 28, 29, 30, 31, 32, 33, 34, 35, 36, 37, 38, 39, 40, 41, 42, 43, 44, 45, 46, 47, 48, 49, 50, 51, 52, 53, 54, 55, 56, 57, 58, 59, 60, 61, 62, 63, 64, 65, 66, 67, 68, 69, 70, 71, 72, 73, 74, 75, 76, 77, 78, 79, 80, 81, 82, 90, 91, 92, 93, 104, 105, 106, 109, 110, 111, 114, 115, 116, 117, 118, 119, 120, 121, 122, 123, 124, 125, 126, 127, 128, 130, 133, 152, 155, 157]	(58	0	58)	58
4153	4154	F5S1W9|F5S1W9_9ENTR Outer membrane protein TolC OS=Enterobacter hormaechei ATCC 49162	([0.044297, 0.0704, 0.045352, 0.064632, 0.044297, 0.064632, 0.085092, 0.050641, 0.066181, 0.069024, 0.0704, 0.086953, 0.085092, 0.090864, 0.102787, 0.11371, 0.11371, 0.116183, 0.098513, 0.11371, 0.106997, 0.179055, 0.18812, 0.232838, 0.236433, 0.236433, 0.232838, 0.25031, 0.390993, 0.40511, 0.352862, 0.390993, 0.387226, 0.377384, 0.374039, 0.321458, 0.321458, 0.401658, 0.494003, 0.447574, 0.48014…	[46, 232, 233, 235, 273, 279, 282, 283, 284, 285, 286, 287, 288, 289, 290, 291, 292, 293, 294, 295, 296, 297, 432, 435, 436, 437, 438, 439, 440, 441, 442, 443, 444, 445, 446, 447, 448, 449, 450, 451, 452, 453, 454, 455, 456, 457, 458, 459, 460, 461, 462, 463, 464, 465, 466, 467, 468, 469, 470, 471, 472, 473, 474, 475, 476, 477, 478, 479, 480, 481, 482, 483, 484, 485, 486, 487, 488, 489, 490, 491,…	(58	23	81)	58
584	585	F5RS96|F5RS96_9ENTR Superoxide dismutase [Cu-Zn] OS=Enterobacter hormaechei ATCC 49162	([0.137348, 0.116183, 0.096677, 0.060549, 0.0704, 0.094817, 0.102787, 0.139895, 0.144935, 0.15284, 0.179055, 0.225814, 0.243554, 0.182256, 0.288399, 0.278302, 0.346032, 0.30533, 0.278302, 0.335645, 0.332115, 0.41194, 0.461924, 0.458154, 0.553315, 0.59917, 0.604312, 0.534167, 0.517562, 0.553315, 0.517562, 0.509769, 0.40511, 0.398279, 0.472492, 0.458154, 0.486429, 0.476583, 0.545602, 0.529623, 0.54…	[24, 25, 26, 27, 28, 29, 30, 31, 38, 39, 40, 44, 51, 52, 53, 54, 55, 56, 58, 60, 61, 62, 63, 64, 65, 66, 67, 68, 69, 70, 71, 72, 73, 74, 75, 76, 77, 78, 79, 80, 81, 82, 83, 84, 85, 86, 87, 88, 89, 90, 91, 92, 93, 94, 95, 96, 97, 98, 99, 100, 101, 102, 103, 104, 105, 106, 107, 108, 109, 110, 111, 112, 113, 114, 115, 116, 117, 120, 121, 123, 124, 126, 127, 128, 129, 130, 131, 132, 133, 134, 140, 14…	(57	19	76)	57
1917	1918	F5RS47|F5RS47_9ENTR DUF2213 domain-containing protein OS=Enterobacter hormaechei ATCC 49162	([0.349426, 0.291804, 0.352862, 0.387226, 0.377384, 0.408655, 0.450668, 0.370445, 0.401658, 0.42561, 0.454136, 0.497853, 0.414856, 0.414856, 0.398279, 0.394753, 0.476583, 0.476583, 0.450668, 0.468512, 0.408655, 0.468512, 0.529623, 0.422041, 0.42561, 0.480142, 0.422041, 0.352862, 0.444081, 0.444081, 0.356642, 0.295083, 0.25406, 0.342579, 0.342579, 0.346032, 0.275179, 0.17593, 0.18812, 0.236433, 0.…	[22, 58, 59, 60, 61, 62, 63, 64, 65, 66, 67, 68, 69, 70, 71, 72, 73, 75, 76, 77, 78, 120, 125, 128, 187, 188, 189, 190, 191, 192, 193, 291, 299, 300, 301, 302, 303, 304, 305, 306, 307, 308, 309, 315, 316, 317, 318, 319, 320, 321, 322, 323, 324, 325, 327, 328, 329, 330, 331, 332, 333, 334, 335, 336, 337, 338, 339, 340, 341, 342, 343, 344, 345, 346, 347, 348, 349, 350, 351, 352, 353, 354, 355, 356,…	(57	54	111)	57
394	395	F5S203|F5S203_9ENTR RNA polymerase sigma factor RpoD OS=Enterobacter hormaechei ATCC 49162	([0.73685, 0.59917, 0.5017, 0.541878, 0.545602, 0.56648, 0.562014, 0.622677, 0.653063, 0.666105, 0.58069, 0.525368, 0.505461, 0.418646, 0.387226, 0.374039, 0.30533, 0.308712, 0.318242, 0.390993, 0.335645, 0.440853, 0.534167, 0.63748, 0.529623, 0.476583, 0.494003, 0.517562, 0.509769, 0.509769, 0.42561, 0.525368, 0.642678, 0.538167, 0.534167, 0.56648, 0.5017, 0.483068, 0.483068, 0.483068, 0.444081,…	[0, 1, 2, 3, 4, 5, 6, 7, 8, 9, 10, 11, 12, 22, 23, 24, 27, 28, 29, 31, 32, 33, 34, 35, 36, 41, 58, 59, 61, 62, 63, 64, 65, 66, 67, 68, 69, 70, 71, 72, 73, 74, 75, 76, 77, 78, 79, 80, 81, 82, 83, 84, 85, 86, 87, 88, 89, 90, 91, 95, 96, 97, 98, 99, 100, 101, 103, 104, 105, 106, 107, 117, 120, 122, 123, 124, 131, 133, 146, 147, 160, 162, 163, 164, 165, 166, 167, 168, 169, 170, 171, 172, 173, 174, 17…	(55	81	136)	55
994	995	F5RWQ3|F5RWQ3_9ENTR N-acetylmuramoyl-L-alanine amidase OS=Enterobacter hormaechei ATCC 49162	([0.031287, 0.034884, 0.054297, 0.03976, 0.028107, 0.020876, 0.018415, 0.020165, 0.027463, 0.029376, 0.038042, 0.038042, 0.056825, 0.051831, 0.029376, 0.045352, 0.049374, 0.028107, 0.050641, 0.049374, 0.083462, 0.109221, 0.129801, 0.139895, 0.194234, 0.281712, 0.332115, 0.40511, 0.346032, 0.346032, 0.278302, 0.278302, 0.209395, 0.21291, 0.216401, 0.318242, 0.352862, 0.356642, 0.359901, 0.328603, …	[84, 86, 95, 96, 97, 98, 109, 110, 121, 122, 123, 124, 125, 126, 127, 129, 130, 131, 132, 133, 134, 135, 136, 137, 138, 139, 140, 141, 142, 143, 144, 145, 146, 147, 148, 149, 150, 151, 152, 153, 154, 155, 156, 157, 158, 159, 160, 161, 162, 163, 164, 165, 166, 167, 168, 169, 170, 171, 172, 173, 174, 175, 176, 177, 178, 179, 180, 181, 182, 183, 184, 193, 194, 195, 196, 200, 203, 204, 205, 206, 207,…	(55	15	70)	55
2181	2182	F5RT94|F5RT94_9ENTR Stress-induced protein OS=Enterobacter hormaechei ATCC 49162	([0.903857, 0.89662, 0.89662, 0.89662, 0.910643, 0.915074, 0.922952, 0.91684, 0.91684, 0.91684, 0.910643, 0.910643, 0.919029, 0.91684, 0.89662, 0.889439, 0.905695, 0.908098, 0.908098, 0.908098, 0.903857, 0.934618, 0.910643, 0.912647, 0.915074, 0.905695, 0.924947, 0.928747, 0.939629, 0.934618, 0.936162, 0.939629, 0.936162, 0.93079, 0.93079, 0.932927, 0.932927, 0.919029, 0.919029, 0.921076, 0.92295…	[0, 1, 2, 3, 4, 5, 6, 7, 8, 9, 10, 11, 12, 13, 14, 15, 16, 17, 18, 19, 20, 21, 22, 23, 24, 25, 26, 27, 28, 29, 30, 31, 32, 33, 34, 35, 36, 37, 38, 39, 40, 41, 42, 43, 44, 45, 46, 47, 48, 49, 50, 51, 52, 53, 54, 55]	(55	0	55)	55
2929	2930	F5RWR0|F5RWR0_9ENTR Mechanosensitive ion channel family protein OS=Enterobacter hormaechei ATCC 49162	([0.480142, 0.505461, 0.486429, 0.538167, 0.58069, 0.604312, 0.622677, 0.517562, 0.505461, 0.541878, 0.486429, 0.517562, 0.521092, 0.465241, 0.384043, 0.414856, 0.418646, 0.349426, 0.321458, 0.301917, 0.209395, 0.147574, 0.100716, 0.11371, 0.090864, 0.085092, 0.074921, 0.043307, 0.06312, 0.06312, 0.059222, 0.074921, 0.090864, 0.081712, 0.111485, 0.167087, 0.219301, 0.206376, 0.278302, 0.301917, 0…	[1, 3, 4, 5, 6, 7, 8, 9, 11, 12, 43, 45, 48, 49, 50, 51, 52, 53, 54, 55, 56, 57, 58, 59, 60, 61, 62, 63, 64, 65, 66, 67, 68, 69, 70, 71, 72, 76, 77, 79, 80, 86, 87, 102, 103, 104, 105, 106, 107, 108, 109, 110, 111, 112, 113, 114, 115, 116, 117, 118, 119, 120, 121, 122, 123, 124, 125, 141, 142, 143, 144, 145, 146, 147, 148, 149, 150, 151, 152, 153, 154, 155, 156, 157, 158, 159, 160, 161, 162, 163,…	(55	67	122)	55
4154	4155	F5S1X0|F5S1X0_9ENTR Outer membrane protein OS=Enterobacter hormaechei ATCC 49162	([0.661982, 0.490133, 0.521092, 0.534167, 0.549308, 0.468512, 0.497853, 0.483068, 0.505461, 0.534167, 0.480142, 0.505461, 0.549308, 0.490133, 0.468512, 0.41194, 0.387226, 0.36309, 0.356642, 0.324872, 0.301917, 0.21291, 0.264545, 0.196879, 0.182256, 0.182256, 0.147574, 0.155435, 0.185198, 0.179055, 0.185198, 0.26085, 0.264545, 0.182256, 0.225814, 0.18812, 0.158265, 0.18812, 0.243554, 0.216401, 0.2…	[0, 2, 3, 4, 8, 9, 11, 12, 73, 74, 75, 77, 82, 84, 91, 92, 93, 97, 98, 99, 100, 101, 102, 103, 104, 105, 106, 107, 108, 109, 110, 111, 112, 113, 115, 138, 139, 140, 141, 142, 143, 144, 145, 146, 147, 148, 149, 150, 151, 152, 153, 154, 155, 156, 157, 158, 159, 160, 161, 162, 165, 166, 167, 168, 169, 170, 171, 172, 173, 174, 175, 176, 177, 178, 179, 180, 181, 182, 183, 184, 185, 186, 187, 188, 189,…	(55	60	115)	55
4345	4346	F5S2Y1|F5S2Y1_9ENTR YhgF like protein OS=Enterobacter hormaechei ATCC 49162	([0.040537, 0.071867, 0.142424, 0.18812, 0.232838, 0.288399, 0.219301, 0.257454, 0.264545, 0.268042, 0.281712, 0.324872, 0.321458, 0.275179, 0.222385, 0.301917, 0.209395, 0.209395, 0.155435, 0.225814, 0.318242, 0.339168, 0.335645, 0.271506, 0.26085, 0.225814, 0.222385, 0.308712, 0.236433, 0.271506, 0.264545, 0.247041, 0.170161, 0.164327, 0.167087, 0.15284, 0.170161, 0.264545, 0.346032, 0.384043, …	[105, 106, 147, 148, 149, 151, 158, 159, 160, 161, 162, 163, 164, 256, 257, 258, 259, 260, 262, 263, 264, 265, 267, 268, 551, 552, 581, 582, 584, 585, 638, 639, 640, 641, 642, 643, 644, 646, 647, 648, 649, 650, 651, 652, 653, 654, 655, 734, 735, 736, 737, 738, 739, 740, 741, 742, 743, 744, 745, 746, 747, 748, 749, 750, 751, 752, 753, 754, 755, 756, 757, 758, 759, 760, 761, 762, 763, 764, 765, 766…	(55	47	102)	55
395	396	F5S277|F5S277_9ENTR ATP-dependent zinc metalloprotease FtsH OS=Enterobacter hormaechei ATCC 49162	([0.048328, 0.030611, 0.023963, 0.016021, 0.018106, 0.015078, 0.013265, 0.010672, 0.010926, 0.013821, 0.01227, 0.008624, 0.008895, 0.008409, 0.006245, 0.006795, 0.007495, 0.007031, 0.009728, 0.014075, 0.023087, 0.043307, 0.071867, 0.106997, 0.118441, 0.15008, 0.127496, 0.179055, 0.271506, 0.200174, 0.132295, 0.200174, 0.335645, 0.257454, 0.271506, 0.401658, 0.41194, 0.394753, 0.324872, 0.31487, 0…	[54, 263, 264, 265, 266, 267, 268, 269, 270, 271, 273, 275, 276, 278, 280, 281, 282, 401, 402, 403, 406, 407, 408, 409, 410, 411, 532, 533, 540, 541, 542, 592, 593, 594, 595, 596, 597, 598, 599, 600, 601, 602, 603, 604, 605, 606, 607, 608, 609, 610, 611, 612, 613, 614, 615, 616, 617, 618, 619, 620, 621, 622, 623, 624, 625, 626, 627, 628, 629, 630, 631, 632, 633, 634, 635, 636, 637, 638, 639, 640,…	(54	31	85)	54
2219	2220	F5RTG8|F5RTG8_9ENTR Inner membrane protein OS=Enterobacter hormaechei ATCC 49162	([0.529623, 0.517562, 0.472492, 0.433034, 0.384043, 0.41194, 0.366687, 0.390993, 0.324872, 0.328603, 0.352862, 0.359901, 0.394753, 0.352862, 0.311707, 0.278302, 0.366687, 0.401658, 0.398279, 0.40511, 0.42561, 0.490133, 0.509769, 0.553315, 0.604312, 0.699094, 0.694846, 0.779859, 0.775545, 0.856457, 0.871313, 0.88723, 0.899122, 0.882776, 0.910643, 0.926919, 0.94331, 0.94331, 0.924947, 0.932927, 0.9…	[0, 1, 22, 23, 24, 25, 26, 27, 28, 29, 30, 31, 32, 33, 34, 35, 36, 37, 38, 39, 40, 41, 42, 43, 44, 45, 46, 47, 48, 49, 50, 51, 52, 53, 54, 55, 56, 57, 58, 59, 60, 61, 62, 63, 64, 65, 66, 67, 68, 69, 70, 71, 72, 73, 74, 75, 76, 82, 83, 108, 110, 111, 112, 113, 114, 115, 116, 117, 118, 119, 120, 121, 122, 123, 124, 125, 126, 127, 128, 130, 131]	(54	2	56)	54
715	716	F5RTK5|F5RTK5_9ENTR Chitinase OS=Enterobacter hormaechei ATCC 49162	([0.025762, 0.014783, 0.011106, 0.012727, 0.014586, 0.016257, 0.022667, 0.029376, 0.038042, 0.040537, 0.026892, 0.030611, 0.025762, 0.042364, 0.0704, 0.0704, 0.046336, 0.056825, 0.106997, 0.098513, 0.116183, 0.102787, 0.17593, 0.264545, 0.308712, 0.332115, 0.26085, 0.225814, 0.161087, 0.118441, 0.155435, 0.191378, 0.229226, 0.271506, 0.271506, 0.209395, 0.222385, 0.268042, 0.15008, 0.161087, 0.25…	[138, 139, 321, 322, 323, 324, 325, 326, 327, 328, 329, 413, 414, 424, 425, 426, 427, 466, 518, 554, 557, 562, 563, 564, 565, 569, 570, 571, 572, 573, 574, 575, 576, 577, 578, 579, 580, 581, 582, 583, 584, 586, 587, 588, 589, 590, 591, 592, 593, 594, 595, 596, 600, 602, 603, 604, 605, 606, 607, 617, 619, 629, 630, 660, 662, 663, 666, 667, 668, 669, 670, 671, 672, 673, 674, 675, 676, 677, 685, 686…	(52	115	167)	52
761	762	F5RU28|F5RU28_9ENTR Dihydrolipoyllysine-residue succinyltransferase component of 2-oxoglutarate dehydrogenase complex OS=Enterobacter hormaechei ATCC 49162	([0.324872, 0.433034, 0.490133, 0.51388, 0.458154, 0.458154, 0.497853, 0.494003, 0.517562, 0.472492, 0.468512, 0.494003, 0.41194, 0.422041, 0.468512, 0.440853, 0.562014, 0.653063, 0.73685, 0.666105, 0.570702, 0.666105, 0.604312, 0.59917, 0.622677, 0.622677, 0.557691, 0.480142, 0.517562, 0.433034, 0.505461, 0.534167, 0.541878, 0.632174, 0.545602, 0.497853, 0.444081, 0.422041, 0.36309, 0.384043, 0.…	[3, 8, 16, 17, 18, 19, 20, 21, 22, 23, 24, 25, 26, 28, 30, 31, 32, 33, 34, 56, 57, 58, 59, 60, 61, 68, 69, 70, 71, 72, 73, 74, 75, 76, 77, 78, 79, 80, 81, 82, 83, 84, 85, 86, 87, 88, 89, 90, 91, 92, 93, 94, 95, 96, 97, 98, 99, 100, 101, 102, 103, 104, 105, 106, 107, 108, 109, 110, 111, 112, 113, 114, 115, 116, 117, 118, 119, 120, 124, 125, 128, 129, 131, 132, 133, 134, 135, 136, 137, 138, 141, 14…	(52	25	77)	52
808	809	F5RUQ2|F5RUQ2_9ENTR Single-stranded DNA-binding protein OS=Enterobacter hormaechei ATCC 49162	([0.15284, 0.118441, 0.15284, 0.206376, 0.147574, 0.179055, 0.206376, 0.247041, 0.308712, 0.342579, 0.30533, 0.332115, 0.275179, 0.206376, 0.247041, 0.247041, 0.30533, 0.295083, 0.278302, 0.278302, 0.291804, 0.36309, 0.36309, 0.370445, 0.291804, 0.339168, 0.349426, 0.349426, 0.356642, 0.324872, 0.243554, 0.30533, 0.321458, 0.401658, 0.450668, 0.422041, 0.422041, 0.436924, 0.370445, 0.394753, 0.46…	[41, 42, 43, 44, 45, 46, 47, 48, 90, 91, 108, 109, 112, 113, 114, 115, 116, 117, 118, 119, 120, 121, 122, 123, 124, 125, 126, 127, 128, 129, 130, 131, 132, 133, 134, 135, 136, 137, 138, 139, 140, 141, 142, 143, 144, 145, 146, 147, 148, 149, 150, 151, 152, 153, 154, 155, 156, 157, 158, 159, 160, 161, 162, 163, 164]	(52	12	64)	52
914	915	F5RVT0|F5RVT0_9ENTR Cell division protein FtsZ OS=Enterobacter hormaechei ATCC 49162	([0.468512, 0.384043, 0.284882, 0.308712, 0.25406, 0.182256, 0.209395, 0.170161, 0.194234, 0.219301, 0.239899, 0.271506, 0.359901, 0.346032, 0.278302, 0.25031, 0.25031, 0.346032, 0.295083, 0.219301, 0.209395, 0.264545, 0.328603, 0.321458, 0.349426, 0.408655, 0.422041, 0.450668, 0.418646, 0.332115, 0.30533, 0.243554, 0.25406, 0.268042, 0.271506, 0.271506, 0.346032, 0.291804, 0.200174, 0.239899, 0.…	[72, 73, 74, 75, 76, 77, 78, 79, 80, 82, 83, 235, 236, 240, 294, 295, 296, 308, 321, 322, 323, 324, 325, 326, 327, 328, 329, 330, 331, 332, 333, 334, 335, 336, 337, 338, 339, 340, 341, 342, 343, 344, 345, 346, 347, 348, 349, 350, 351, 352, 353, 354, 355, 356, 357, 358, 359, 360, 361, 362, 363, 364, 365, 366, 367, 368, 369, 370, 371, 372, 373]	(52	18	70)	52
3006	3007	F5RX31|F5RX31_9ENTR DUF3811 domain-containing protein OS=Enterobacter hormaechei ATCC 49162	([0.754692, 0.759478, 0.775545, 0.750527, 0.76285, 0.788093, 0.798249, 0.805026, 0.741537, 0.745909, 0.754692, 0.707965, 0.657645, 0.657645, 0.618285, 0.59014, 0.671169, 0.585406, 0.553315, 0.575842, 0.58069, 0.604312, 0.604312, 0.534167, 0.553315, 0.56648, 0.534167, 0.529623, 0.525368, 0.613573, 0.626927, 0.570702, 0.642678, 0.712013, 0.716283, 0.613573, 0.553315, 0.549308, 0.626927, 0.575842, 0…	[0, 1, 2, 3, 4, 5, 6, 7, 8, 9, 10, 11, 12, 13, 14, 15, 16, 17, 18, 19, 20, 21, 22, 23, 24, 25, 26, 27, 28, 29, 30, 31, 32, 33, 34, 35, 36, 37, 38, 39, 40, 41, 42, 43, 44, 45, 46, 47, 48, 49, 50, 51, 52, 56, 57, 58, 59, 60, 61, 62, 63, 64, 65, 66, 67, 68, 74, 75, 76, 77, 78, 79, 80, 81, 82, 83, 84, 85, 86, 87, 88, 89]	(52	0	52)	52
189	190	F5RVM3|F5RVM3_9ENTR Penicillin-binding protein 1B OS=Enterobacter hormaechei ATCC 49162	([0.494003, 0.509769, 0.534167, 0.608892, 0.490133, 0.51388, 0.521092, 0.538167, 0.553315, 0.56648, 0.618285, 0.666105, 0.750527, 0.788093, 0.767246, 0.771762, 0.771762, 0.805026, 0.767246, 0.76285, 0.741537, 0.733139, 0.733139, 0.632174, 0.59508, 0.703578, 0.703578, 0.716283, 0.59917, 0.604312, 0.608892, 0.58069, 0.476583, 0.483068, 0.458154, 0.486429, 0.401658, 0.398279, 0.401658, 0.465241, 0.4…	[1, 2, 3, 5, 6, 7, 8, 9, 10, 11, 12, 13, 14, 15, 16, 17, 18, 19, 20, 21, 22, 23, 24, 25, 26, 27, 28, 29, 30, 31, 44, 45, 46, 47, 48, 49, 50, 51, 52, 53, 54, 55, 56, 57, 58, 59, 60, 61, 547, 548, 549, 550, 551, 552, 553, 554, 555, 556, 557, 699, 700, 708, 709, 724, 733, 736, 737, 761, 762, 763, 764, 789, 790, 791, 792, 793, 794, 795, 796, 797, 798, 799, 800, 801, 802, 803, 804, 805, 806, 807, 808,…	(51	71	122)	51
1438	1439	F5S237|F5S237_9ENTR Filamentous hemagglutinin family outer membrane protein OS=Enterobacter hormaechei ATCC 49162	([0.447574, 0.497853, 0.472492, 0.380708, 0.408655, 0.394753, 0.328603, 0.268042, 0.295083, 0.257454, 0.21291, 0.179055, 0.185198, 0.173081, 0.173081, 0.191378, 0.125101, 0.137348, 0.155435, 0.209395, 0.15284, 0.127496, 0.100716, 0.122885, 0.116183, 0.096677, 0.139895, 0.200174, 0.264545, 0.278302, 0.346032, 0.422041, 0.458154, 0.505461, 0.5017, 0.461924, 0.390993, 0.480142, 0.549308, 0.444081, 0…	[33, 34, 38, 40, 41, 43, 46, 47, 48, 49, 50, 65, 66, 67, 90, 97, 106, 162, 163, 300, 301, 302, 304, 305, 306, 307, 308, 311, 312, 313, 314, 318, 319, 321, 352, 364, 365, 366, 367, 368, 369, 370, 372, 373, 377, 378, 379, 383, 384, 395, 396, 401, 402, 403, 404, 406, 407, 408, 409, 415, 416, 417, 418, 440, 441, 445, 446, 452, 453, 458, 459, 463, 465, 466, 467, 468, 472, 473, 474, 475, 476, 477, 478,…	(51	119	170)	51
4549	4550	F5S3U1|F5S3U1_9ENTR BIG2 domain-containing protein OS=Enterobacter hormaechei ATCC 49162	([0.750527, 0.703578, 0.51388, 0.490133, 0.529623, 0.414856, 0.436924, 0.458154, 0.483068, 0.468512, 0.401658, 0.440853, 0.384043, 0.36309, 0.264545, 0.268042, 0.308712, 0.311707, 0.311707, 0.308712, 0.298791, 0.298791, 0.352862, 0.377384, 0.401658, 0.408655, 0.517562, 0.525368, 0.529623, 0.534167, 0.575842, 0.59014, 0.545602, 0.549308, 0.465241, 0.465241, 0.476583, 0.440853, 0.374039, 0.480142, …	[0, 1, 2, 4, 26, 27, 28, 29, 30, 31, 32, 33, 97, 98, 99, 113, 114, 116, 123, 134, 135, 136, 137, 138, 139, 140, 141, 142, 143, 144, 145, 146, 147, 148, 149, 150, 151, 152, 153, 154, 155, 156, 157, 158, 159, 160, 161, 162, 163, 164, 165, 166, 167, 168, 169, 170, 171, 172, 173, 174, 175, 176, 177, 178, 179, 180, 181, 182, 183, 184, 185, 198, 200, 201, 202, 203, 204, 205, 206, 207, 208, 209, 210, 21…	(51	19	70)	51
83	84	F5RSI2|F5RSI2_9ENTR Catalase OS=Enterobacter hormaechei ATCC 49162	([0.73685, 0.741537, 0.750527, 0.622677, 0.648219, 0.716283, 0.73685, 0.745909, 0.745909, 0.754692, 0.76285, 0.805026, 0.812494, 0.724957, 0.657645, 0.557691, 0.59014, 0.585406, 0.585406, 0.59014, 0.59917, 0.618285, 0.622677, 0.534167, 0.59014, 0.59014, 0.553315, 0.56648, 0.58069, 0.585406, 0.494003, 0.494003, 0.454136, 0.454136, 0.541878, 0.56648, 0.661982, 0.703578, 0.699094, 0.585406, 0.480142…	[0, 1, 2, 3, 4, 5, 6, 7, 8, 9, 10, 11, 12, 13, 14, 15, 16, 17, 18, 19, 20, 21, 22, 23, 24, 25, 26, 27, 28, 29, 34, 35, 36, 37, 38, 39, 42, 173, 330, 331, 333, 334, 339, 340, 341, 371, 372, 374, 384, 385, 386, 387, 389, 390, 391, 392, 393, 394, 395, 396, 397, 398, 399, 400, 401, 402, 403, 404, 405, 406, 407, 408, 409, 410, 411, 412, 413, 414, 415, 416, 417, 418, 419, 420, 421, 422, 423, 424, 425, …	(50	52	102)	50
1120	1121	F5RYJ7|F5RYJ7_9ENTR Serine/threonine protein kinase OS=Enterobacter hormaechei ATCC 49162	([0.798249, 0.823549, 0.771762, 0.59917, 0.675549, 0.553315, 0.570702, 0.454136, 0.468512, 0.356642, 0.390993, 0.447574, 0.31487, 0.324872, 0.219301, 0.209395, 0.21291, 0.142424, 0.086953, 0.081712, 0.127496, 0.106997, 0.100716, 0.059222, 0.10481, 0.049374, 0.050641, 0.028107, 0.050641, 0.042364, 0.043307, 0.041405, 0.037156, 0.085092, 0.044297, 0.086953, 0.085092, 0.081712, 0.0704, 0.102787, 0.0…	[0, 1, 2, 3, 4, 5, 6, 194, 204, 205, 206, 207, 208, 209, 210, 211, 212, 213, 214, 216, 217, 312, 354, 355, 356, 357, 358, 359, 360, 361, 362, 363, 364, 365, 366, 367, 368, 369, 370, 371, 372, 373, 374, 375, 376, 377, 378, 379, 380, 381, 382, 383, 384, 385, 386, 387, 388, 389, 390, 391, 392, 393, 394, 395, 396, 397, 398, 399, 400, 401, 402, 403, 404, 425, 426, 427, 428, 429, 430, 431, 432, 433, 43…	(50	22	72)	50
1905	1906	F5RS35|F5RS35_9ENTR Tail protein (Tape measure) OS=Enterobacter hormaechei ATCC 49162	([0.4292, 0.31487, 0.387226, 0.301917, 0.335645, 0.324872, 0.374039, 0.324872, 0.377384, 0.440853, 0.387226, 0.346032, 0.384043, 0.384043, 0.359901, 0.356642, 0.359901, 0.359901, 0.288399, 0.30533, 0.349426, 0.335645, 0.436924, 0.40511, 0.408655, 0.4292, 0.4292, 0.384043, 0.414856, 0.401658, 0.374039, 0.444081, 0.51388, 0.494003, 0.494003, 0.468512, 0.494003, 0.490133, 0.447574, 0.549308, 0.55331…	[32, 39, 40, 41, 42, 43, 44, 45, 46, 47, 48, 49, 50, 51, 52, 53, 54, 79, 80, 84, 85, 86, 87, 88, 89, 90, 91, 92, 93, 94, 95, 96, 97, 98, 99, 142, 143, 144, 145, 146, 147, 149, 169, 170, 171, 172, 174, 393, 394, 395, 398, 399, 407, 408, 409, 410, 411, 412, 413, 423, 424, 425, 426, 451, 452, 453, 454, 455, 457, 459, 460, 461, 462, 463, 464, 466, 471, 477, 478, 479, 486, 491, 492, 493, 494, 495, 496…	(50	81	131)	50
3877	3878	F5S0P0|F5S0P0_9ENTR Uncharacterized protein OS=Enterobacter hormaechei ATCC 49162	([0.147574, 0.067594, 0.041405, 0.058088, 0.083462, 0.111485, 0.102787, 0.125101, 0.147574, 0.125101, 0.144935, 0.185198, 0.194234, 0.164327, 0.25406, 0.17593, 0.116183, 0.142424, 0.094817, 0.050641, 0.030611, 0.036378, 0.073402, 0.120615, 0.134866, 0.127496, 0.129801, 0.170161, 0.139895, 0.090864, 0.129801, 0.094817, 0.046336, 0.044297, 0.031287, 0.038042, 0.066181, 0.109221, 0.071867, 0.081712,…	[101, 102, 103, 104, 117, 141, 142, 143, 144, 145, 146, 147, 148, 149, 150, 151, 152, 153, 154, 155, 156, 157, 158, 159, 160, 161, 162, 163, 164, 165, 166, 167, 168, 169, 170, 171, 172, 173, 174, 175, 176, 177, 178, 179, 180, 181, 182, 183, 184, 185, 186, 187, 188, 189, 190, 191, 194, 195, 196, 197, 198, 199, 200, 202, 203, 204, 213, 214, 215, 216, 217, 229, 230, 270, 271, 272, 273, 277, 278, 279…	(50	5	55)	50

## Sheet: dat1
0	1	F5S2V5|F5S2V5_9ENTR Siroheme synthase OS=Enterobacter hormaechei ATCC 49162	([0.028107, 0.048328, 0.066181, 0.102787, 0.055536, 0.036378, 0.025762, 0.021816, 0.028695, 0.038042, 0.048328, 0.06312, 0.038858, 0.033407, 0.066181, 0.049374, 0.081712, 0.127496, 0.206376, 0.129801, 0.129801, 0.083462, 0.088832, 0.076542, 0.071867, 0.111485, 0.170161, 0.167087, 0.232838, 0.170161, 0.179055, 0.15284, 0.088832, 0.134866, 0.085092, 0.06312, 0.081712, 0.088832, 0.054297, 0.060549, …	[194, 195, 203, 204, 205, 206]	0			#VALUE!
1	2	F5RQY6|F5RQY6_9ENTR Fatty acid oxidation complex subunit alpha OS=Enterobacter hormaechei ATCC 49162	([0.216401, 0.278302, 0.247041, 0.155435, 0.090864, 0.111485, 0.137348, 0.179055, 0.209395, 0.15008, 0.102787, 0.085092, 0.090864, 0.051831, 0.030003, 0.031287, 0.050641, 0.096677, 0.096677, 0.074921, 0.074921, 0.041405, 0.024826, 0.016257, 0.029376, 0.042364, 0.056825, 0.054297, 0.048328, 0.029376, 0.056825, 0.096677, 0.086953, 0.086953, 0.158265, 0.206376, 0.191378, 0.125101, 0.100716, 0.170161…	[316, 423, 433, 611, 612, 614, 615, 619, 620, 621, 622, 712, 713, 721, 725]	(3	7	10)	3
2	3	F5RR54|F5RR54_9ENTR Bifunctional aspartokinase/homoserine dehydrogenase OS=Enterobacter hormaechei ATCC 49162	([0.191378, 0.247041, 0.298791, 0.200174, 0.243554, 0.278302, 0.167087, 0.194234, 0.219301, 0.247041, 0.268042, 0.219301, 0.18812, 0.268042, 0.288399, 0.318242, 0.247041, 0.18812, 0.120615, 0.147574, 0.098513, 0.081712, 0.078022, 0.040537, 0.055536, 0.054297, 0.06184, 0.069024, 0.069024, 0.071867, 0.090864, 0.090864, 0.158265, 0.155435, 0.11371, 0.116183, 0.074921, 0.111485, 0.15284, 0.196879, 0.…	[661, 665, 722]	0			#VALUE!
3	4	F5RRH2|F5RRH2_9ENTR Bifunctional protein GlmU OS=Enterobacter hormaechei ATCC 49162	([0.015078, 0.017447, 0.019401, 0.028107, 0.040537, 0.055536, 0.076542, 0.102787, 0.094817, 0.06184, 0.078022, 0.111485, 0.11371, 0.127496, 0.127496, 0.10481, 0.086953, 0.088832, 0.137348, 0.125101, 0.179055, 0.257454, 0.291804, 0.36309, 0.318242, 0.25031, 0.264545, 0.264545, 0.194234, 0.15008, 0.25031, 0.216401, 0.173081, 0.26085, 0.194234, 0.125101, 0.179055, 0.225814, 0.219301, 0.225814, 0.247…	[87, 143, 144, 149, 150, 151, 152, 153, 154, 155, 156, 159, 160, 216, 217, 448, 449, 450, 451, 452, 454, 455]	(7	3	10)	7
4	5	F5RT18|F5RT18_9ENTR Ribonuclease E OS=Enterobacter hormaechei ATCC 49162	([0.342579, 0.370445, 0.298791, 0.295083, 0.225814, 0.179055, 0.225814, 0.25406, 0.295083, 0.31487, 0.257454, 0.216401, 0.30533, 0.30533, 0.30533, 0.239899, 0.247041, 0.232838, 0.25406, 0.239899, 0.236433, 0.324872, 0.342579, 0.401658, 0.422041, 0.465241, 0.553315, 0.447574, 0.370445, 0.356642, 0.356642, 0.433034, 0.42561, 0.422041, 0.505461, 0.40511, 0.51388, 0.534167, 0.538167, 0.422041, 0.4369…	[26, 34, 36, 37, 38, 85, 101, 135, 136, 137, 138, 139, 140, 309, 311, 315, 355, 356, 357, 392, 394, 395, 396, 397, 398, 399, 400, 401, 402, 403, 404, 405, 406, 469, 479, 480, 481, 482, 483, 484, 485, 486, 494, 495, 496, 497, 498, 499, 500, 501, 502, 503, 504, 505, 506, 507, 508, 509, 510, 511, 512, 513, 514, 515, 516, 517, 518, 519, 520, 521, 522, 523, 524, 525, 526, 527, 528, 529, 530, 531, 532,…	(329	42	371)	329
5	6	F5RV25|F5RV25_9ENTR tRNA sulfurtransferase OS=Enterobacter hormaechei ATCC 49162	([0.007877, 0.011669, 0.009015, 0.01227, 0.017447, 0.025762, 0.036378, 0.028695, 0.038042, 0.026892, 0.034884, 0.022306, 0.014075, 0.025762, 0.026892, 0.026892, 0.028107, 0.051831, 0.116183, 0.056825, 0.05306, 0.10481, 0.066181, 0.066181, 0.066181, 0.067594, 0.037156, 0.037156, 0.060549, 0.064632, 0.066181, 0.055536, 0.073402, 0.081712, 0.081712, 0.139895, 0.127496, 0.122885, 0.127496, 0.076542, …	[]	0			#VALUE!
6	7	F5RV58|F5RV58_9ENTR Pyrimidine/purine nucleoside phosphorylase OS=Enterobacter hormaechei ATCC 49162	([0.194234, 0.139895, 0.167087, 0.196879, 0.132295, 0.161087, 0.092881, 0.120615, 0.142424, 0.164327, 0.182256, 0.225814, 0.301917, 0.295083, 0.268042, 0.25406, 0.173081, 0.257454, 0.301917, 0.268042, 0.236433, 0.264545, 0.324872, 0.356642, 0.271506, 0.359901, 0.25031, 0.359901, 0.359901, 0.328603, 0.352862, 0.324872, 0.339168, 0.359901, 0.31487, 0.356642, 0.298791, 0.301917, 0.295083, 0.356642, …	[]	0			#VALUE!
7	8	F5RVE9|F5RVE9_9ENTR Xanthine-guanine phosphoribosyltransferase OS=Enterobacter hormaechei ATCC 49162	([0.083462, 0.044297, 0.073402, 0.041405, 0.060549, 0.06184, 0.081712, 0.100716, 0.069024, 0.071867, 0.073402, 0.092881, 0.05306, 0.036378, 0.044297, 0.081712, 0.129801, 0.194234, 0.111485, 0.185198, 0.179055, 0.137348, 0.137348, 0.111485, 0.127496, 0.125101, 0.147574, 0.147574, 0.15008, 0.15008, 0.122885, 0.170161, 0.173081, 0.225814, 0.179055, 0.090864, 0.074921, 0.067594, 0.069024, 0.071867, 0…	[]	0			#VALUE!
8	9	F5RVU0|F5RVU0_9ENTR UDP-N-acetylmuramoyl-L-alanyl-D-glutamate--2,6-diaminopimelate ligase OS=Enterobacter hormaechei ATCC 49162	([0.164327, 0.098513, 0.15284, 0.191378, 0.229226, 0.179055, 0.17593, 0.173081, 0.203355, 0.225814, 0.268042, 0.225814, 0.216401, 0.132295, 0.134866, 0.090864, 0.071867, 0.118441, 0.122885, 0.11371, 0.116183, 0.179055, 0.25031, 0.239899, 0.239899, 0.155435, 0.134866, 0.191378, 0.225814, 0.196879, 0.125101, 0.096677, 0.155435, 0.247041, 0.247041, 0.25031, 0.288399, 0.268042, 0.185198, 0.15284, 0.1…	[96, 97, 98, 99, 135, 136, 138, 139, 140, 141, 144, 145, 396, 397, 400, 401, 406]	(3	0	3)	3
9	10	F5RW13|F5RW13_9ENTR Bifunctional aspartokinase/homoserine dehydrogenase OS=Enterobacter hormaechei ATCC 49162	([0.074921, 0.076542, 0.125101, 0.120615, 0.17593, 0.216401, 0.129801, 0.086953, 0.111485, 0.085092, 0.085092, 0.116183, 0.06184, 0.054297, 0.106997, 0.106997, 0.206376, 0.17593, 0.179055, 0.179055, 0.179055, 0.26085, 0.219301, 0.173081, 0.209395, 0.127496, 0.0704, 0.134866, 0.17593, 0.206376, 0.243554, 0.278302, 0.167087, 0.268042, 0.374039, 0.36309, 0.275179, 0.18812, 0.18812, 0.155435, 0.08346…	[291, 292, 293, 294, 657, 658, 659, 660, 661, 662, 663, 664, 665, 666, 667, 668, 669, 670, 671]	(14	4	18)	14
10	11	F5RWQ5|F5RWQ5_9ENTR Bifunctional NAD(P)H-hydrate repair enzyme OS=Enterobacter hormaechei ATCC 49162	([0.694846, 0.703578, 0.517562, 0.59917, 0.626927, 0.642678, 0.509769, 0.408655, 0.436924, 0.418646, 0.447574, 0.509769, 0.414856, 0.40511, 0.394753, 0.356642, 0.440853, 0.444081, 0.468512, 0.422041, 0.359901, 0.40511, 0.40511, 0.41194, 0.377384, 0.278302, 0.288399, 0.291804, 0.288399, 0.301917, 0.25031, 0.194234, 0.200174, 0.275179, 0.243554, 0.243554, 0.295083, 0.243554, 0.216401, 0.109221, 0.1…	[0, 1, 2, 3, 4, 5, 6, 11, 179, 236, 237, 238, 239, 240, 241, 242, 243, 244, 245, 246, 247, 248, 251, 252, 253, 254, 255, 256, 257, 308, 370, 371, 372, 373]	(12	9	21)	12
11	12	F5RXQ8|F5RXQ8_9ENTR Gamma-aminobutyraldehyde dehydrogenase OS=Enterobacter hormaechei ATCC 49162	([0.179055, 0.122885, 0.122885, 0.155435, 0.216401, 0.247041, 0.30533, 0.321458, 0.349426, 0.335645, 0.288399, 0.209395, 0.21291, 0.243554, 0.206376, 0.288399, 0.359901, 0.468512, 0.387226, 0.308712, 0.206376, 0.311707, 0.291804, 0.288399, 0.311707, 0.257454, 0.257454, 0.206376, 0.185198, 0.18812, 0.155435, 0.232838, 0.30533, 0.264545, 0.164327, 0.200174, 0.164327, 0.142424, 0.139895, 0.194234, 0…	[319]	0			#VALUE!
12	13	F5RY89|F5RY89_9ENTR Ribose-phosphate pyrophosphokinase OS=Enterobacter hormaechei ATCC 49162	([0.185198, 0.106997, 0.051831, 0.054297, 0.074921, 0.109221, 0.106997, 0.139895, 0.196879, 0.239899, 0.182256, 0.191378, 0.170161, 0.155435, 0.137348, 0.17593, 0.268042, 0.339168, 0.219301, 0.134866, 0.17593, 0.179055, 0.173081, 0.271506, 0.31487, 0.281712, 0.232838, 0.200174, 0.18812, 0.161087, 0.078022, 0.129801, 0.167087, 0.158265, 0.170161, 0.18812, 0.219301, 0.144935, 0.15008, 0.142424, 0.2…	[]	0			#VALUE!
13	14	F5S054|F5S054_9ENTR Dual-specificity RNA methyltransferase RlmN OS=Enterobacter hormaechei ATCC 49162	([0.366687, 0.268042, 0.349426, 0.342579, 0.288399, 0.356642, 0.394753, 0.40511, 0.440853, 0.458154, 0.468512, 0.42561, 0.436924, 0.352862, 0.352862, 0.422041, 0.335645, 0.342579, 0.335645, 0.332115, 0.401658, 0.387226, 0.461924, 0.444081, 0.370445, 0.332115, 0.298791, 0.298791, 0.275179, 0.26085, 0.271506, 0.271506, 0.374039, 0.264545, 0.332115, 0.380708, 0.377384, 0.458154, 0.387226, 0.36309, 0…	[85, 296]	0			#VALUE!
14	15	F5S085|F5S085_9ENTR Flavohemoprotein OS=Enterobacter hormaechei ATCC 49162	([0.167087, 0.164327, 0.21291, 0.132295, 0.203355, 0.142424, 0.100716, 0.078022, 0.116183, 0.142424, 0.167087, 0.232838, 0.311707, 0.21291, 0.25406, 0.206376, 0.209395, 0.194234, 0.139895, 0.147574, 0.21291, 0.173081, 0.111485, 0.088832, 0.15284, 0.139895, 0.239899, 0.342579, 0.321458, 0.298791, 0.311707, 0.219301, 0.106997, 0.118441, 0.147574, 0.139895, 0.179055, 0.182256, 0.291804, 0.401658, 0.…	[43, 44, 45, 142, 143, 203, 204, 205, 217, 218, 219, 220]	(3	8	11)	3
15	16	F5S0J9|F5S0J9_9ENTR Fatty acid oxidation complex subunit alpha OS=Enterobacter hormaechei ATCC 49162	([0.142424, 0.194234, 0.109221, 0.158265, 0.206376, 0.15284, 0.147574, 0.11371, 0.073402, 0.098513, 0.064632, 0.088832, 0.048328, 0.058088, 0.059222, 0.067594, 0.081712, 0.122885, 0.120615, 0.200174, 0.15008, 0.21291, 0.17593, 0.284882, 0.170161, 0.155435, 0.158265, 0.194234, 0.194234, 0.291804, 0.247041, 0.311707, 0.206376, 0.284882, 0.257454, 0.155435, 0.142424, 0.158265, 0.200174, 0.191378, 0.…	[237, 238, 239, 240, 241, 242, 296, 298, 299, 300, 301, 302, 305, 306, 361, 362, 363, 370, 371]	(5	0	5)	5
16	17	F5S0V7|F5S0V7_9ENTR Ribokinase OS=Enterobacter hormaechei ATCC 49162	([0.125101, 0.170161, 0.088832, 0.054297, 0.083462, 0.116183, 0.076542, 0.102787, 0.129801, 0.129801, 0.155435, 0.127496, 0.203355, 0.200174, 0.125101, 0.102787, 0.100716, 0.06312, 0.056825, 0.071867, 0.078022, 0.129801, 0.132295, 0.222385, 0.311707, 0.219301, 0.219301, 0.301917, 0.298791, 0.209395, 0.25031, 0.170161, 0.155435, 0.125101, 0.125101, 0.203355, 0.225814, 0.222385, 0.206376, 0.31487, …	[88, 89, 90, 128, 208, 217, 218, 220]	0			#VALUE!
17	18	F5S179|F5S179_9ENTR Siroheme synthase OS=Enterobacter hormaechei ATCC 49162	([0.01227, 0.023087, 0.034884, 0.071867, 0.049374, 0.032017, 0.024393, 0.0198, 0.025762, 0.037156, 0.048328, 0.066181, 0.031287, 0.044297, 0.088832, 0.071867, 0.125101, 0.132295, 0.132295, 0.083462, 0.085092, 0.090864, 0.079919, 0.066181, 0.05306, 0.069024, 0.125101, 0.125101, 0.194234, 0.164327, 0.102787, 0.125101, 0.125101, 0.17593, 0.219301, 0.111485, 0.122885, 0.134866, 0.222385, 0.264545, 0.…	[181, 182, 183, 184, 185, 186, 198, 249, 250, 251, 252, 253, 254, 258, 386, 387]	(5	0	5)	5
18	19	F5S193|F5S193_9ENTR CTP synthase OS=Enterobacter hormaechei ATCC 49162	([0.129801, 0.100716, 0.078022, 0.106997, 0.139895, 0.096677, 0.122885, 0.144935, 0.170161, 0.125101, 0.127496, 0.137348, 0.111485, 0.109221, 0.06312, 0.088832, 0.118441, 0.127496, 0.111485, 0.120615, 0.102787, 0.10481, 0.142424, 0.129801, 0.137348, 0.094817, 0.15284, 0.125101, 0.100716, 0.098513, 0.100716, 0.122885, 0.173081, 0.132295, 0.079919, 0.134866, 0.111485, 0.137348, 0.236433, 0.311707, …	[48, 49, 54, 55, 56, 57, 58, 59, 60, 61, 426, 427, 428, 429, 430, 431, 543, 544]	(7	2	9)	7
19	20	F5S1Q7|F5S1Q7_9ENTR dITP/XTP pyrophosphatase OS=Enterobacter hormaechei ATCC 49162	([0.167087, 0.206376, 0.236433, 0.173081, 0.206376, 0.275179, 0.203355, 0.196879, 0.225814, 0.173081, 0.129801, 0.167087, 0.173081, 0.096677, 0.142424, 0.129801, 0.209395, 0.179055, 0.120615, 0.102787, 0.100716, 0.125101, 0.137348, 0.090864, 0.132295, 0.088832, 0.088832, 0.139895, 0.139895, 0.155435, 0.25031, 0.339168, 0.321458, 0.222385, 0.342579, 0.236433, 0.232838, 0.239899, 0.321458, 0.359901…	[171, 172, 173, 174, 175]	0			#VALUE!
20	21	F5S1Y1|F5S1Y1_9ENTR Bifunctional protein HldE OS=Enterobacter hormaechei ATCC 49162	([0.281712, 0.321458, 0.257454, 0.239899, 0.191378, 0.15008, 0.182256, 0.222385, 0.182256, 0.17593, 0.132295, 0.17593, 0.179055, 0.158265, 0.090864, 0.086953, 0.073402, 0.079919, 0.155435, 0.142424, 0.137348, 0.100716, 0.100716, 0.167087, 0.216401, 0.25031, 0.342579, 0.278302, 0.295083, 0.298791, 0.268042, 0.346032, 0.268042, 0.284882, 0.380708, 0.380708, 0.490133, 0.509769, 0.472492, 0.497853, 0…	[37, 41, 42, 43, 44, 239, 240, 241, 242, 243, 244, 250, 308, 381, 382, 383, 384, 385, 386]	(5	5	10)	5
21	22	F5S245|F5S245_9ENTR Putrescine aminotransferase OS=Enterobacter hormaechei ATCC 49162	([0.366687, 0.394753, 0.291804, 0.370445, 0.394753, 0.414856, 0.398279, 0.418646, 0.40511, 0.339168, 0.332115, 0.284882, 0.374039, 0.349426, 0.346032, 0.288399, 0.21291, 0.209395, 0.142424, 0.139895, 0.216401, 0.206376, 0.206376, 0.295083, 0.18812, 0.200174, 0.206376, 0.25031, 0.268042, 0.26085, 0.339168, 0.374039, 0.374039, 0.380708, 0.408655, 0.422041, 0.384043, 0.374039, 0.370445, 0.359901, 0.…	[292]	0			#VALUE!
22	23	F5S303|F5S303_9ENTR Aspartate-semialdehyde dehydrogenase OS=Enterobacter hormaechei ATCC 49162	([0.059222, 0.051831, 0.037156, 0.054297, 0.073402, 0.056825, 0.037156, 0.035586, 0.050641, 0.06312, 0.059222, 0.051831, 0.06312, 0.069024, 0.102787, 0.11371, 0.111485, 0.185198, 0.158265, 0.164327, 0.164327, 0.194234, 0.179055, 0.15008, 0.083462, 0.085092, 0.127496, 0.196879, 0.25031, 0.161087, 0.161087, 0.21291, 0.243554, 0.191378, 0.200174, 0.200174, 0.10481, 0.182256, 0.170161, 0.200174, 0.29…	[237, 238, 239, 240, 241, 242, 244, 245, 246, 247, 315, 317]	(5	0	5)	5
23	24	F5S3I6|F5S3I6_9ENTR Coenzyme A biosynthesis bifunctional protein CoaBC OS=Enterobacter hormaechei ATCC 49162	([0.022306, 0.034068, 0.024393, 0.036378, 0.049374, 0.066181, 0.038858, 0.03976, 0.03976, 0.026338, 0.034068, 0.047319, 0.076542, 0.083462, 0.085092, 0.069024, 0.073402, 0.074921, 0.042364, 0.086953, 0.147574, 0.236433, 0.236433, 0.271506, 0.288399, 0.219301, 0.229226, 0.264545, 0.264545, 0.203355, 0.31487, 0.335645, 0.324872, 0.288399, 0.278302, 0.332115, 0.291804, 0.18812, 0.191378, 0.311707, 0…	[159, 160, 161, 203, 204, 205, 206, 207, 333, 335, 336]	(4	3	7)	4
24	25	F5RQV3|F5RQV3_9ENTR Ribosomal RNA large subunit methyltransferase J OS=Enterobacter hormaechei ATCC 49162	([0.139895, 0.209395, 0.257454, 0.25031, 0.301917, 0.247041, 0.182256, 0.206376, 0.239899, 0.275179, 0.232838, 0.288399, 0.366687, 0.288399, 0.291804, 0.203355, 0.216401, 0.216401, 0.247041, 0.239899, 0.284882, 0.284882, 0.281712, 0.275179, 0.335645, 0.216401, 0.206376, 0.209395, 0.144935, 0.15008, 0.15008, 0.21291, 0.179055, 0.182256, 0.229226, 0.31487, 0.401658, 0.30533, 0.318242, 0.321458, 0.3…	[48, 49, 50]	0			#VALUE!
25	26	F5RQV6|F5RQV6_9ENTR Cytoplasmic trehalase OS=Enterobacter hormaechei ATCC 49162	([0.476583, 0.36309, 0.422041, 0.284882, 0.339168, 0.264545, 0.264545, 0.311707, 0.356642, 0.298791, 0.30533, 0.243554, 0.359901, 0.356642, 0.352862, 0.394753, 0.401658, 0.401658, 0.31487, 0.328603, 0.232838, 0.232838, 0.328603, 0.281712, 0.311707, 0.311707, 0.366687, 0.408655, 0.418646, 0.418646, 0.534167, 0.570702, 0.642678, 0.517562, 0.529623, 0.521092, 0.408655, 0.51388, 0.468512, 0.553315, 0…	[30, 31, 32, 33, 34, 35, 37, 39, 40, 41, 42, 43, 44, 45, 46, 47, 48, 295, 296, 297, 298, 299, 300, 301, 302, 307, 310, 375, 376, 377, 454, 518, 520, 521, 522, 524, 525, 526]	(9	7	16)	9
26	27	F5RQY0|F5RQY0_9ENTR Bifunctional ligase/repressor BirA OS=Enterobacter hormaechei ATCC 49162	([0.182256, 0.225814, 0.142424, 0.092881, 0.098513, 0.139895, 0.170161, 0.219301, 0.15008, 0.182256, 0.209395, 0.243554, 0.26085, 0.25406, 0.167087, 0.164327, 0.26085, 0.236433, 0.239899, 0.232838, 0.281712, 0.366687, 0.36309, 0.422041, 0.476583, 0.414856, 0.408655, 0.40511, 0.387226, 0.394753, 0.398279, 0.401658, 0.318242, 0.301917, 0.308712, 0.288399, 0.284882, 0.203355, 0.206376, 0.222385, 0.1…	[]	0			#VALUE!
27	28	F5RQY1|F5RQY1_9ENTR UDP-N-acetylenolpyruvoylglucosamine reductase OS=Enterobacter hormaechei ATCC 49162	([0.278302, 0.318242, 0.209395, 0.264545, 0.291804, 0.335645, 0.324872, 0.36309, 0.398279, 0.321458, 0.281712, 0.318242, 0.281712, 0.291804, 0.291804, 0.346032, 0.356642, 0.335645, 0.342579, 0.247041, 0.25031, 0.324872, 0.232838, 0.332115, 0.332115, 0.30533, 0.301917, 0.346032, 0.346032, 0.332115, 0.436924, 0.538167, 0.468512, 0.41194, 0.311707, 0.232838, 0.257454, 0.264545, 0.25031, 0.332115, 0.…	[31]	0			#VALUE!
28	29	F5RQY2|F5RQY2_9ENTR Protoporphyrinogen IX dehydrogenase [quinone] OS=Enterobacter hormaechei ATCC 49162	([0.120615, 0.074921, 0.035586, 0.051831, 0.073402, 0.100716, 0.129801, 0.155435, 0.191378, 0.219301, 0.247041, 0.301917, 0.219301, 0.194234, 0.179055, 0.111485, 0.11371, 0.134866, 0.134866, 0.139895, 0.134866, 0.206376, 0.295083, 0.31487, 0.318242, 0.225814, 0.147574, 0.139895, 0.144935, 0.096677, 0.06312, 0.067594, 0.035586, 0.067594, 0.081712, 0.085092, 0.147574, 0.225814, 0.170161, 0.147574, …	[]	0			#VALUE!
29	30	F5RQY7|F5RQY7_9ENTR 3-ketoacyl-CoA thiolase OS=Enterobacter hormaechei ATCC 49162	([0.060549, 0.096677, 0.17593, 0.161087, 0.191378, 0.229226, 0.26085, 0.291804, 0.311707, 0.332115, 0.321458, 0.25406, 0.239899, 0.243554, 0.243554, 0.311707, 0.370445, 0.454136, 0.458154, 0.40511, 0.5017, 0.465241, 0.461924, 0.346032, 0.346032, 0.352862, 0.352862, 0.275179, 0.194234, 0.170161, 0.179055, 0.216401, 0.356642, 0.321458, 0.229226, 0.308712, 0.335645, 0.335645, 0.288399, 0.196879, 0.2…	[20, 128, 164, 187, 188, 189, 220, 221]	0			#VALUE!
30	31	F5RR08|F5RR08_9ENTR L-seryl-tRNA(Sec) selenium transferase OS=Enterobacter hormaechei ATCC 49162	([0.680603, 0.716283, 0.549308, 0.422041, 0.447574, 0.51388, 0.538167, 0.525368, 0.42561, 0.414856, 0.440853, 0.476583, 0.575842, 0.58069, 0.541878, 0.458154, 0.335645, 0.398279, 0.401658, 0.321458, 0.352862, 0.311707, 0.311707, 0.408655, 0.5017, 0.422041, 0.318242, 0.31487, 0.349426, 0.480142, 0.509769, 0.418646, 0.414856, 0.387226, 0.318242, 0.247041, 0.339168, 0.440853, 0.342579, 0.335645, 0.4…	[0, 1, 2, 5, 6, 7, 12, 13, 14, 24, 30, 56, 59, 123, 124, 139, 140, 214, 217, 225, 226, 227, 228, 426, 428]	(3	19	22)	3
31	32	F5RR26|F5RR26_9ENTR tRNA (cytidine(34)-2'-O)-methyltransferase OS=Enterobacter hormaechei ATCC 49162	([0.026892, 0.060549, 0.116183, 0.167087, 0.209395, 0.247041, 0.295083, 0.219301, 0.161087, 0.18812, 0.142424, 0.129801, 0.173081, 0.173081, 0.257454, 0.318242, 0.291804, 0.401658, 0.298791, 0.271506, 0.173081, 0.17593, 0.170161, 0.170161, 0.125101, 0.122885, 0.06184, 0.060549, 0.050641, 0.092881, 0.098513, 0.155435, 0.21291, 0.164327, 0.155435, 0.15008, 0.125101, 0.219301, 0.144935, 0.225814, 0.…	[77]	0			#VALUE!
32	33	F5RR27|F5RR27_9ENTR Ketol-acid reductoisomerase (NADP(+)) OS=Enterobacter hormaechei ATCC 49162	([0.076542, 0.120615, 0.170161, 0.11371, 0.11371, 0.15008, 0.106997, 0.129801, 0.155435, 0.116183, 0.139895, 0.096677, 0.096677, 0.076542, 0.129801, 0.225814, 0.229226, 0.134866, 0.17593, 0.17593, 0.247041, 0.21291, 0.206376, 0.127496, 0.127496, 0.155435, 0.147574, 0.21291, 0.216401, 0.158265, 0.173081, 0.106997, 0.132295, 0.155435, 0.122885, 0.118441, 0.092881, 0.088832, 0.155435, 0.118441, 0.12…	[113, 114, 115, 116, 175, 176, 187, 340, 341, 342]	0			#VALUE!
33	34	F5RR30|F5RR30_9ENTR Dihydroxy-acid dehydratase OS=Enterobacter hormaechei ATCC 49162	([0.557691, 0.575842, 0.608892, 0.653063, 0.570702, 0.538167, 0.549308, 0.517562, 0.541878, 0.51388, 0.440853, 0.398279, 0.370445, 0.339168, 0.444081, 0.433034, 0.387226, 0.42561, 0.42561, 0.384043, 0.387226, 0.271506, 0.271506, 0.264545, 0.281712, 0.243554, 0.191378, 0.164327, 0.142424, 0.094817, 0.122885, 0.185198, 0.161087, 0.158265, 0.203355, 0.111485, 0.078022, 0.120615, 0.116183, 0.111485, …	[0, 1, 2, 3, 4, 5, 6, 7, 8, 9, 172, 174, 175, 176, 177, 178, 179, 180, 181, 182, 183, 490, 526, 561, 566, 567, 568, 569, 570, 571, 572, 573, 574, 575, 576, 577, 578, 579, 580, 581, 582, 583, 609, 610, 611, 612, 613, 614]	(17	24	41)	17
34	35	F5RR31|F5RR31_9ENTR Branched-chain-amino-acid aminotransferase OS=Enterobacter hormaechei ATCC 49162	([0.026892, 0.050641, 0.073402, 0.111485, 0.100716, 0.079919, 0.106997, 0.060549, 0.085092, 0.109221, 0.111485, 0.142424, 0.096677, 0.092881, 0.060549, 0.044297, 0.05306, 0.050641, 0.078022, 0.074921, 0.142424, 0.15284, 0.142424, 0.147574, 0.137348, 0.125101, 0.090864, 0.096677, 0.17593, 0.102787, 0.100716, 0.078022, 0.041405, 0.066181, 0.066181, 0.096677, 0.125101, 0.125101, 0.147574, 0.122885, …	[]	0			#VALUE!
35	36	F5RR39|F5RR39_9ENTR Vitamin B12 transporter BtuB OS=Enterobacter hormaechei ATCC 49162	([0.024393, 0.038042, 0.029376, 0.045352, 0.049374, 0.027463, 0.038042, 0.051831, 0.034068, 0.036378, 0.049374, 0.067594, 0.116183, 0.098513, 0.10481, 0.15008, 0.094817, 0.10481, 0.116183, 0.116183, 0.11371, 0.18812, 0.194234, 0.155435, 0.167087, 0.194234, 0.335645, 0.352862, 0.352862, 0.444081, 0.408655, 0.31487, 0.268042, 0.239899, 0.278302, 0.264545, 0.200174, 0.216401, 0.288399, 0.359901, 0.3…	[173, 335, 337, 348, 349, 384]	0			#VALUE!
36	37	F5RR46|F5RR46_9ENTR Acetylglutamate kinase OS=Enterobacter hormaechei ATCC 49162	([0.048328, 0.034068, 0.022667, 0.016021, 0.024393, 0.034068, 0.054297, 0.079919, 0.081712, 0.058088, 0.081712, 0.10481, 0.078022, 0.035586, 0.030611, 0.044297, 0.048328, 0.060549, 0.066181, 0.064632, 0.067594, 0.078022, 0.118441, 0.194234, 0.284882, 0.278302, 0.31487, 0.21291, 0.142424, 0.098513, 0.109221, 0.102787, 0.098513, 0.155435, 0.257454, 0.185198, 0.155435, 0.164327, 0.236433, 0.243554, …	[]	0			#VALUE!
37	38	F5RR47|F5RR47_9ENTR N-acetyl-gamma-glutamyl-phosphate reductase OS=Enterobacter hormaechei ATCC 49162	([0.05306, 0.027463, 0.030003, 0.043307, 0.044297, 0.074921, 0.049374, 0.038042, 0.049374, 0.032677, 0.026892, 0.038858, 0.0704, 0.064632, 0.076542, 0.129801, 0.167087, 0.236433, 0.15008, 0.185198, 0.155435, 0.096677, 0.167087, 0.137348, 0.137348, 0.137348, 0.127496, 0.196879, 0.281712, 0.298791, 0.36309, 0.436924, 0.414856, 0.324872, 0.225814, 0.194234, 0.206376, 0.170161, 0.167087, 0.291804, 0.…	[]	0			#VALUE!
38	39	F5RR48|F5RR48_9ENTR Acetylornithine deacetylase OS=Enterobacter hormaechei ATCC 49162	([0.118441, 0.06184, 0.086953, 0.092881, 0.064632, 0.043307, 0.047319, 0.064632, 0.10481, 0.125101, 0.085092, 0.106997, 0.090864, 0.118441, 0.125101, 0.209395, 0.155435, 0.078022, 0.15284, 0.247041, 0.219301, 0.321458, 0.440853, 0.436924, 0.380708, 0.36309, 0.465241, 0.40511, 0.31487, 0.247041, 0.25406, 0.239899, 0.142424, 0.164327, 0.167087, 0.092881, 0.079919, 0.047319, 0.088832, 0.055536, 0.05…	[152, 164, 193, 200, 201]	0			#VALUE!
39	40	F5RR52|F5RR52_9ENTR Catalase-peroxidase OS=Enterobacter hormaechei ATCC 49162	([0.724957, 0.720929, 0.685117, 0.703578, 0.707965, 0.59508, 0.666105, 0.529623, 0.538167, 0.58069, 0.59508, 0.648219, 0.59014, 0.604312, 0.613573, 0.59508, 0.549308, 0.553315, 0.521092, 0.51388, 0.538167, 0.56648, 0.56648, 0.59508, 0.613573, 0.505461, 0.483068, 0.486429, 0.59917, 0.632174, 0.517562, 0.51388, 0.436924, 0.490133, 0.41194, 0.342579, 0.356642, 0.394753, 0.387226, 0.40511, 0.41194, 0…	[0, 1, 2, 3, 4, 5, 6, 7, 8, 9, 10, 11, 12, 13, 14, 15, 16, 17, 18, 19, 20, 21, 22, 23, 24, 25, 28, 29, 30, 31, 47, 48, 114, 115, 118, 121, 124, 125, 191, 199, 200, 205, 207, 227, 229, 236, 237, 238, 262, 263, 264, 265, 266, 272, 273, 274, 275, 276, 277, 278, 279, 280, 281, 282, 283, 284, 285, 286, 287, 288, 289, 290, 291, 292, 293, 294, 295, 297, 298, 346, 349, 350, 351, 355, 357, 358, 359, 360, …	(25	0	25)	25
40	41	F5RR59|F5RR59_9ENTR Primosomal protein N' OS=Enterobacter hormaechei ATCC 49162	([0.109221, 0.059222, 0.109221, 0.144935, 0.18812, 0.092881, 0.132295, 0.078022, 0.05306, 0.037156, 0.055536, 0.081712, 0.069024, 0.079919, 0.106997, 0.090864, 0.137348, 0.137348, 0.216401, 0.142424, 0.203355, 0.125101, 0.203355, 0.125101, 0.142424, 0.066181, 0.142424, 0.129801, 0.229226, 0.328603, 0.422041, 0.328603, 0.31487, 0.222385, 0.206376, 0.134866, 0.155435, 0.106997, 0.127496, 0.134866, …	[128, 129, 463, 511, 512, 517, 519, 520, 521, 522, 589, 590, 591, 592, 593, 594, 595, 596]	(7	10	17)	7
41	42	F5RR68|F5RR68_9ENTR Glycerol kinase OS=Enterobacter hormaechei ATCC 49162	([0.139895, 0.18812, 0.232838, 0.278302, 0.31487, 0.342579, 0.36309, 0.377384, 0.374039, 0.332115, 0.295083, 0.301917, 0.311707, 0.295083, 0.31487, 0.298791, 0.398279, 0.398279, 0.401658, 0.422041, 0.444081, 0.42561, 0.42561, 0.414856, 0.42561, 0.324872, 0.342579, 0.346032, 0.281712, 0.222385, 0.30533, 0.356642, 0.41194, 0.398279, 0.308712, 0.232838, 0.271506, 0.26085, 0.342579, 0.42561, 0.390993…	[225]	0			#VALUE!
42	43	F5RR73|F5RR73_9ENTR Triosephosphate isomerase OS=Enterobacter hormaechei ATCC 49162	([0.243554, 0.155435, 0.21291, 0.247041, 0.278302, 0.311707, 0.349426, 0.324872, 0.275179, 0.311707, 0.349426, 0.311707, 0.243554, 0.203355, 0.18812, 0.182256, 0.239899, 0.281712, 0.301917, 0.206376, 0.271506, 0.268042, 0.281712, 0.275179, 0.278302, 0.206376, 0.17593, 0.120615, 0.127496, 0.11371, 0.088832, 0.098513, 0.182256, 0.25031, 0.25031, 0.155435, 0.161087, 0.167087, 0.109221, 0.081712, 0.1…	[137, 138]	0			#VALUE!
43	44	F5RR75|F5RR75_9ENTR CDP-diacylglycerol pyrophosphatase OS=Enterobacter hormaechei ATCC 49162	([0.005249, 0.004315, 0.006194, 0.008895, 0.01227, 0.019109, 0.026892, 0.021381, 0.017797, 0.023534, 0.030611, 0.023087, 0.020165, 0.023534, 0.024393, 0.023963, 0.014315, 0.014315, 0.010221, 0.011342, 0.011518, 0.008156, 0.010372, 0.008804, 0.008276, 0.008075, 0.006078, 0.004483, 0.004161, 0.004483, 0.004483, 0.003997, 0.005378, 0.007555, 0.010672, 0.018106, 0.025762, 0.026338, 0.050641, 0.079919…	[66, 67, 102, 103, 136, 137, 138, 139, 140, 141, 143, 212, 221, 224]	(5	4	9)	5
44	45	F5RR77|F5RR77_9ENTR ATP-dependent 6-phosphofructokinase OS=Enterobacter hormaechei ATCC 49162	([0.00777, 0.01227, 0.00777, 0.006421, 0.00962, 0.009977, 0.010509, 0.015078, 0.010131, 0.013613, 0.009728, 0.010672, 0.009977, 0.010372, 0.016826, 0.028695, 0.030611, 0.035586, 0.022667, 0.016257, 0.014586, 0.012491, 0.011342, 0.012727, 0.020522, 0.011903, 0.00962, 0.011903, 0.011106, 0.020522, 0.018787, 0.041405, 0.040537, 0.10481, 0.167087, 0.125101, 0.134866, 0.094817, 0.118441, 0.10481, 0.14…	[274, 275, 276, 277]	0			#VALUE!
45	46	F5RR78|F5RR78_9ENTR Cation-efflux pump FieF OS=Enterobacter hormaechei ATCC 49162	([0.025762, 0.043307, 0.020876, 0.015078, 0.020165, 0.028695, 0.027463, 0.026892, 0.017797, 0.017797, 0.018106, 0.025762, 0.016021, 0.01227, 0.015078, 0.032677, 0.032017, 0.016257, 0.009728, 0.006795, 0.006894, 0.007031, 0.004899, 0.004577, 0.005086, 0.003804, 0.002705, 0.002276, 0.002581, 0.003607, 0.003963, 0.003555, 0.003431, 0.003109, 0.002581, 0.002581, 0.002349, 0.002014, 0.002194, 0.003109…	[237]	0			#VALUE!
46	47	F5RR94|F5RR94_9ENTR Rhamnulokinase OS=Enterobacter hormaechei ATCC 49162	([0.019401, 0.030003, 0.034068, 0.048328, 0.067594, 0.086953, 0.106997, 0.085092, 0.083462, 0.058088, 0.060549, 0.079919, 0.042364, 0.090864, 0.054297, 0.060549, 0.06184, 0.085092, 0.102787, 0.086953, 0.085092, 0.085092, 0.083462, 0.111485, 0.086953, 0.085092, 0.083462, 0.042364, 0.051831, 0.0704, 0.0704, 0.047319, 0.049374, 0.090864, 0.092881, 0.158265, 0.15284, 0.134866, 0.096677, 0.096677, 0.0…	[]	0			#VALUE!
47	48	F5RR96|F5RR96_9ENTR Rhamnulose-1-phosphate aldolase OS=Enterobacter hormaechei ATCC 49162	([0.096677, 0.139895, 0.122885, 0.073402, 0.094817, 0.098513, 0.127496, 0.15008, 0.191378, 0.18812, 0.137348, 0.106997, 0.094817, 0.096677, 0.088832, 0.094817, 0.109221, 0.111485, 0.191378, 0.301917, 0.366687, 0.36309, 0.278302, 0.324872, 0.328603, 0.332115, 0.281712, 0.288399, 0.301917, 0.26085, 0.295083, 0.301917, 0.40511, 0.444081, 0.328603, 0.40511, 0.36309, 0.352862, 0.247041, 0.232838, 0.24…	[]	0			#VALUE!
48	49	F5RRA2|F5RRA2_9ENTR L-rhamnose mutarotase OS=Enterobacter hormaechei ATCC 49162	([0.069024, 0.125101, 0.17593, 0.179055, 0.21291, 0.264545, 0.311707, 0.219301, 0.222385, 0.243554, 0.264545, 0.301917, 0.394753, 0.42561, 0.342579, 0.26085, 0.390993, 0.465241, 0.42561, 0.42561, 0.465241, 0.390993, 0.291804, 0.281712, 0.281712, 0.281712, 0.268042, 0.229226, 0.328603, 0.349426, 0.257454, 0.243554, 0.170161, 0.092881, 0.048328, 0.088832, 0.161087, 0.125101, 0.111485, 0.185198, 0.1…	[87, 88, 89]	0			#VALUE!
49	50	F5RRC0|F5RRC0_9ENTR D-aminoacyl-tRNA deacylase OS=Enterobacter hormaechei ATCC 49162	([0.076542, 0.11371, 0.079919, 0.118441, 0.086953, 0.125101, 0.15284, 0.196879, 0.158265, 0.194234, 0.216401, 0.257454, 0.257454, 0.284882, 0.390993, 0.480142, 0.394753, 0.324872, 0.328603, 0.25031, 0.182256, 0.209395, 0.15284, 0.225814, 0.21291, 0.295083, 0.295083, 0.308712, 0.308712, 0.380708, 0.366687, 0.339168, 0.335645, 0.414856, 0.335645, 0.229226, 0.247041, 0.321458, 0.328603, 0.311707, 0.…	[89, 90, 91, 92, 93, 94]	0			#VALUE!
50	51	F5RRD2|F5RRD2_9ENTR 50S ribosomal subunit assembly factor BipA OS=Enterobacter hormaechei ATCC 49162	([0.034884, 0.041405, 0.064632, 0.049374, 0.073402, 0.102787, 0.129801, 0.15284, 0.185198, 0.216401, 0.164327, 0.142424, 0.222385, 0.203355, 0.139895, 0.139895, 0.15008, 0.15008, 0.225814, 0.247041, 0.332115, 0.308712, 0.339168, 0.308712, 0.374039, 0.339168, 0.346032, 0.352862, 0.370445, 0.380708, 0.377384, 0.394753, 0.422041, 0.422041, 0.4292, 0.534167, 0.653063, 0.521092, 0.525368, 0.521092, 0.…	[35, 36, 37, 38, 39, 40, 41, 42, 43, 44, 236, 237, 238, 239, 241, 242, 399, 400, 401, 402, 403, 404, 405, 406, 413, 414, 415, 416, 417, 418, 419, 420, 421, 422, 423, 424, 425, 426, 427, 428, 429, 430, 476, 482, 483, 484, 485, 486, 548, 549, 553, 587, 588, 589, 590, 591, 592, 595, 596, 597, 598, 599, 600, 601, 602, 603, 604, 605, 606]	(17	24	41)	17
51	52	F5RRD6|F5RRD6_9ENTR Coproporphyrinogen-III oxidase OS=Enterobacter hormaechei ATCC 49162	([0.050641, 0.030003, 0.020165, 0.032677, 0.045352, 0.028107, 0.043307, 0.028107, 0.036378, 0.047319, 0.069024, 0.094817, 0.054297, 0.085092, 0.071867, 0.041405, 0.085092, 0.079919, 0.132295, 0.073402, 0.134866, 0.081712, 0.129801, 0.209395, 0.170161, 0.088832, 0.15008, 0.15008, 0.203355, 0.219301, 0.122885, 0.116183, 0.122885, 0.170161, 0.118441, 0.098513, 0.167087, 0.085092, 0.098513, 0.132295,…	[]	0			#VALUE!
52	53	F5RRE2|F5RRE2_9ENTR Stress response kinase A OS=Enterobacter hormaechei ATCC 49162	([0.158265, 0.203355, 0.298791, 0.352862, 0.387226, 0.301917, 0.278302, 0.321458, 0.31487, 0.25406, 0.173081, 0.222385, 0.21291, 0.206376, 0.129801, 0.144935, 0.182256, 0.18812, 0.298791, 0.295083, 0.203355, 0.295083, 0.328603, 0.206376, 0.209395, 0.203355, 0.200174, 0.25406, 0.25406, 0.278302, 0.288399, 0.311707, 0.301917, 0.182256, 0.185198, 0.278302, 0.298791, 0.387226, 0.370445, 0.380708, 0.3…	[]	0			#VALUE!
53	54	F5RRE4|F5RRE4_9ENTR Molybdenum cofactor guanylyltransferase OS=Enterobacter hormaechei ATCC 49162	([0.067594, 0.03976, 0.043307, 0.06184, 0.081712, 0.109221, 0.109221, 0.137348, 0.167087, 0.155435, 0.179055, 0.216401, 0.209395, 0.216401, 0.308712, 0.298791, 0.194234, 0.288399, 0.288399, 0.209395, 0.284882, 0.359901, 0.447574, 0.51388, 0.4292, 0.339168, 0.342579, 0.374039, 0.30533, 0.275179, 0.328603, 0.339168, 0.257454, 0.225814, 0.219301, 0.229226, 0.170161, 0.247041, 0.239899, 0.281712, 0.3…	[23, 123]	0			#VALUE!
54	55	F5RRE9|F5RRE9_9ENTR Ribokinase OS=Enterobacter hormaechei ATCC 49162	([0.111485, 0.15008, 0.086953, 0.127496, 0.125101, 0.173081, 0.219301, 0.158265, 0.116183, 0.147574, 0.109221, 0.15008, 0.161087, 0.090864, 0.137348, 0.144935, 0.167087, 0.232838, 0.318242, 0.387226, 0.401658, 0.414856, 0.41194, 0.51388, 0.51388, 0.458154, 0.450668, 0.370445, 0.422041, 0.40511, 0.390993, 0.472492, 0.444081, 0.433034, 0.497853, 0.468512, 0.468512, 0.401658, 0.335645, 0.284882, 0.2…	[23, 24, 70, 71, 193, 194, 195, 196, 197]	0			#VALUE!
55	56	F5RRF3|F5RRF3_9ENTR D-ribose pyranase OS=Enterobacter hormaechei ATCC 49162	([0.352862, 0.390993, 0.422041, 0.349426, 0.264545, 0.298791, 0.332115, 0.268042, 0.298791, 0.335645, 0.359901, 0.40511, 0.41194, 0.339168, 0.275179, 0.206376, 0.196879, 0.288399, 0.25031, 0.25031, 0.161087, 0.275179, 0.206376, 0.236433, 0.30533, 0.384043, 0.387226, 0.387226, 0.468512, 0.377384, 0.380708, 0.346032, 0.30533, 0.219301, 0.298791, 0.36309, 0.42561, 0.433034, 0.450668, 0.476583, 0.374…	[101, 102, 113]	0			#VALUE!
56	57	F5RRG5|F5RRG5_9ENTR ATP synthase subunit c OS=Enterobacter hormaechei ATCC 49162	([0.005249, 0.005318, 0.005378, 0.00543, 0.004611, 0.004388, 0.004161, 0.004921, 0.00407, 0.004208, 0.004315, 0.003671, 0.003276, 0.002581, 0.003246, 0.002057, 0.002529, 0.001541, 0.00231, 0.002194, 0.00231, 0.002727, 0.003246, 0.003804, 0.002976, 0.002727, 0.003864, 0.004689, 0.00407, 0.004899, 0.005992, 0.007315, 0.014315, 0.016528, 0.01204, 0.009015, 0.019401, 0.011106, 0.011903, 0.013016, 0.0…	[]	0			#VALUE!
57	58	F5RRG6|F5RRG6_9ENTR ATP synthase subunit b OS=Enterobacter hormaechei ATCC 49162	([0.257454, 0.158265, 0.164327, 0.094817, 0.064632, 0.045352, 0.030003, 0.025316, 0.020876, 0.016257, 0.015344, 0.016021, 0.014783, 0.011342, 0.008525, 0.007177, 0.008075, 0.013016, 0.012727, 0.011106, 0.009865, 0.009865, 0.009865, 0.011518, 0.018106, 0.028107, 0.047319, 0.083462, 0.129801, 0.122885, 0.173081, 0.232838, 0.26085, 0.182256, 0.239899, 0.308712, 0.356642, 0.335645, 0.298791, 0.352862…	[86, 87, 88, 89, 97, 112]	0			#VALUE!
58	59	F5RRG8|F5RRG8_9ENTR ATP synthase subunit alpha OS=Enterobacter hormaechei ATCC 49162	([0.295083, 0.17593, 0.21291, 0.26085, 0.298791, 0.203355, 0.194234, 0.232838, 0.155435, 0.182256, 0.15008, 0.125101, 0.122885, 0.209395, 0.173081, 0.17593, 0.17593, 0.179055, 0.268042, 0.275179, 0.173081, 0.18812, 0.281712, 0.21291, 0.209395, 0.222385, 0.31487, 0.278302, 0.185198, 0.288399, 0.196879, 0.271506, 0.335645, 0.25031, 0.203355, 0.25406, 0.182256, 0.144935, 0.137348, 0.137348, 0.142424…	[484, 485, 486, 487]	0			#VALUE!
59	60	F5RRH0|F5RRH0_9ENTR ATP synthase subunit beta OS=Enterobacter hormaechei ATCC 49162	([0.100716, 0.106997, 0.074921, 0.054297, 0.088832, 0.066181, 0.100716, 0.06312, 0.102787, 0.127496, 0.167087, 0.173081, 0.142424, 0.158265, 0.155435, 0.111485, 0.116183, 0.182256, 0.155435, 0.147574, 0.247041, 0.179055, 0.209395, 0.288399, 0.359901, 0.352862, 0.444081, 0.4292, 0.447574, 0.342579, 0.25406, 0.25406, 0.21291, 0.284882, 0.257454, 0.268042, 0.25406, 0.335645, 0.318242, 0.342579, 0.33…	[187, 188, 190, 191, 278, 279, 301]	0			#VALUE!
60	61	F5RRH3|F5RRH3_9ENTR Glutamine--fructose-6-phosphate aminotransferase [isomerizing] OS=Enterobacter hormaechei ATCC 49162	([0.132295, 0.194234, 0.122885, 0.132295, 0.185198, 0.129801, 0.096677, 0.071867, 0.102787, 0.127496, 0.096677, 0.118441, 0.167087, 0.111485, 0.18812, 0.167087, 0.164327, 0.185198, 0.161087, 0.191378, 0.182256, 0.164327, 0.15284, 0.158265, 0.158265, 0.10481, 0.116183, 0.179055, 0.225814, 0.225814, 0.229226, 0.31487, 0.284882, 0.295083, 0.366687, 0.271506, 0.352862, 0.349426, 0.271506, 0.356642, 0…	[62, 63, 65, 66, 67, 68, 69, 70, 71, 72, 73, 74, 75, 76, 77, 78, 79, 80, 81, 82, 83, 84, 85, 86, 87, 88, 89, 167, 233, 234, 235, 236]	(24	2	26)	24
61	62	F5RRJ3|F5RRJ3_9ENTR DNA gyrase subunit B OS=Enterobacter hormaechei ATCC 49162	([0.422041, 0.356642, 0.268042, 0.295083, 0.321458, 0.25031, 0.291804, 0.284882, 0.247041, 0.278302, 0.295083, 0.335645, 0.366687, 0.352862, 0.31487, 0.318242, 0.225814, 0.222385, 0.229226, 0.232838, 0.318242, 0.335645, 0.387226, 0.468512, 0.472492, 0.390993, 0.476583, 0.476583, 0.468512, 0.465241, 0.356642, 0.380708, 0.318242, 0.222385, 0.236433, 0.284882, 0.339168, 0.339168, 0.349426, 0.359901,…	[73, 74, 75, 76, 77, 78, 79, 80, 81, 82, 154, 155, 156, 157, 306, 307, 308, 333, 335, 336, 337, 342, 343, 344, 385, 386, 387, 388, 389, 391, 395, 430, 431, 432, 433, 434, 435, 436, 437, 438, 571, 621, 644, 645, 646, 647, 648, 649, 650, 661, 662, 674, 737, 745, 746, 747, 748, 749, 750, 751, 752, 754]	(9	0	9)	9
62	63	F5RRK5|F5RRK5_9ENTR D-galactonate dehydratase OS=Enterobacter hormaechei ATCC 49162	([0.037156, 0.079919, 0.144935, 0.173081, 0.10481, 0.090864, 0.050641, 0.033407, 0.043307, 0.029376, 0.041405, 0.06184, 0.067594, 0.129801, 0.125101, 0.083462, 0.100716, 0.094817, 0.048328, 0.096677, 0.109221, 0.206376, 0.127496, 0.060549, 0.069024, 0.120615, 0.15284, 0.219301, 0.30533, 0.31487, 0.342579, 0.342579, 0.301917, 0.26085, 0.17593, 0.173081, 0.25406, 0.225814, 0.225814, 0.335645, 0.232…	[]	0			#VALUE!
63	64	F5RRR0|F5RRR0_9ENTR Amine oxidase OS=Enterobacter hormaechei ATCC 49162	([0.398279, 0.4292, 0.398279, 0.298791, 0.284882, 0.200174, 0.194234, 0.15284, 0.15008, 0.109221, 0.090864, 0.081712, 0.069024, 0.041405, 0.041405, 0.041405, 0.050641, 0.069024, 0.036378, 0.038042, 0.036378, 0.034884, 0.033407, 0.047319, 0.066181, 0.083462, 0.109221, 0.088832, 0.155435, 0.147574, 0.232838, 0.298791, 0.366687, 0.311707, 0.408655, 0.36309, 0.257454, 0.225814, 0.26085, 0.374039, 0.3…	[311, 315, 316, 317, 318, 319, 320, 324, 326, 333, 334, 374, 470, 471, 472, 473, 474, 475, 522, 523, 524, 526, 527, 528, 529, 530, 531, 532, 533, 535, 536, 537, 545, 572, 574, 575, 576, 577, 578, 579, 580, 581, 582, 583, 584, 585, 586, 587, 588, 589, 590, 591, 592, 593, 594, 595, 596, 597, 598, 599, 600, 601, 602, 603, 604, 605, 606, 608, 609, 610, 611, 612, 613, 614, 615, 616, 617, 618, 619, 620…	(32	34	66)	32
64	65	F5RRW4|F5RRW4_9ENTR ATP-dependent dethiobiotin synthetase BioD OS=Enterobacter hormaechei ATCC 49162	([0.067594, 0.106997, 0.139895, 0.10481, 0.134866, 0.161087, 0.196879, 0.161087, 0.134866, 0.155435, 0.182256, 0.182256, 0.185198, 0.125101, 0.129801, 0.194234, 0.219301, 0.284882, 0.247041, 0.247041, 0.239899, 0.225814, 0.219301, 0.164327, 0.194234, 0.196879, 0.129801, 0.125101, 0.203355, 0.200174, 0.17593, 0.170161, 0.196879, 0.271506, 0.342579, 0.349426, 0.387226, 0.5017, 0.553315, 0.59508, 0.…	[37, 38, 39, 42, 43, 44, 45, 46, 47]	0			#VALUE!
65	66	F5RRY8|F5RRY8_9ENTR PqqA peptide cyclase OS=Enterobacter hormaechei ATCC 49162	([0.791621, 0.618285, 0.450668, 0.356642, 0.275179, 0.264545, 0.31487, 0.243554, 0.275179, 0.203355, 0.225814, 0.17593, 0.209395, 0.134866, 0.134866, 0.085092, 0.086953, 0.060549, 0.051831, 0.047319, 0.041405, 0.042364, 0.040537, 0.083462, 0.0704, 0.094817, 0.111485, 0.10481, 0.17593, 0.179055, 0.284882, 0.206376, 0.298791, 0.268042, 0.366687, 0.366687, 0.359901, 0.239899, 0.342579, 0.36309, 0.26…	[0, 1, 336, 337, 338, 340, 341]	0			#VALUE!
66	67	F5RS00|F5RS00_9ENTR Methylated-DNA--protein-cysteine methyltransferase OS=Enterobacter hormaechei ATCC 49162	([0.079919, 0.15284, 0.092881, 0.125101, 0.194234, 0.132295, 0.078022, 0.06312, 0.043307, 0.060549, 0.083462, 0.116183, 0.158265, 0.092881, 0.155435, 0.155435, 0.137348, 0.109221, 0.076542, 0.142424, 0.096677, 0.102787, 0.096677, 0.158265, 0.155435, 0.142424, 0.209395, 0.275179, 0.275179, 0.380708, 0.288399, 0.196879, 0.191378, 0.139895, 0.232838, 0.142424, 0.21291, 0.191378, 0.232838, 0.298791, …	[]	0			#VALUE!
67	68	F5RS19|F5RS19_9ENTR Fumarate hydratase class II OS=Enterobacter hormaechei ATCC 49162	([0.745909, 0.754692, 0.716283, 0.562014, 0.59917, 0.517562, 0.59508, 0.56648, 0.59917, 0.613573, 0.529623, 0.468512, 0.465241, 0.472492, 0.476583, 0.480142, 0.490133, 0.468512, 0.472492, 0.384043, 0.398279, 0.447574, 0.352862, 0.377384, 0.380708, 0.370445, 0.436924, 0.414856, 0.444081, 0.401658, 0.440853, 0.458154, 0.562014, 0.480142, 0.4292, 0.4292, 0.401658, 0.318242, 0.295083, 0.222385, 0.301…	[0, 1, 2, 3, 4, 5, 6, 7, 8, 9, 10, 32, 91, 92, 93, 94, 95, 103, 104, 105, 106, 120, 121, 122, 124, 125, 127, 128, 129, 130, 131, 132, 133, 134, 135, 136, 137, 138, 139, 140, 141, 308, 316, 317, 318, 319, 320, 321, 322, 323, 324]	(14	26	40)	14
68	69	F5RS71|F5RS71_9ENTR Adenosine deaminase OS=Enterobacter hormaechei ATCC 49162	([0.129801, 0.170161, 0.206376, 0.243554, 0.164327, 0.209395, 0.239899, 0.288399, 0.203355, 0.225814, 0.219301, 0.268042, 0.370445, 0.264545, 0.179055, 0.191378, 0.194234, 0.164327, 0.239899, 0.243554, 0.15284, 0.25031, 0.173081, 0.182256, 0.116183, 0.209395, 0.173081, 0.18812, 0.182256, 0.191378, 0.209395, 0.247041, 0.158265, 0.088832, 0.182256, 0.26085, 0.185198, 0.278302, 0.209395, 0.219301, 0…	[]	0			#VALUE!
69	70	F5RS77|F5RS77_9ENTR Ion-translocating oxidoreductase complex subunit B OS=Enterobacter hormaechei ATCC 49162	([0.01078, 0.016826, 0.013437, 0.010221, 0.014075, 0.010926, 0.010131, 0.008156, 0.009865, 0.008624, 0.007645, 0.006567, 0.006533, 0.005503, 0.006482, 0.008156, 0.011106, 0.012727, 0.010926, 0.010926, 0.008525, 0.013437, 0.015078, 0.025316, 0.051831, 0.033407, 0.036378, 0.064632, 0.118441, 0.069024, 0.134866, 0.222385, 0.222385, 0.147574, 0.257454, 0.295083, 0.295083, 0.301917, 0.182256, 0.275179…	[99]	0			#VALUE!
70	71	F5RS78|F5RS78_9ENTR Ion-translocating oxidoreductase complex subunit C OS=Enterobacter hormaechei ATCC 49162	([0.094817, 0.134866, 0.081712, 0.044297, 0.071867, 0.041405, 0.06312, 0.085092, 0.111485, 0.079919, 0.102787, 0.144935, 0.236433, 0.247041, 0.288399, 0.384043, 0.380708, 0.418646, 0.529623, 0.538167, 0.541878, 0.529623, 0.557691, 0.570702, 0.703578, 0.703578, 0.733139, 0.750527, 0.642678, 0.604312, 0.728858, 0.716283, 0.553315, 0.450668, 0.401658, 0.468512, 0.387226, 0.384043, 0.384043, 0.387226…	[18, 19, 20, 21, 22, 23, 24, 25, 26, 27, 28, 29, 30, 31, 32, 91, 120, 122, 253, 297, 298, 455, 456, 457, 458, 459, 460, 461, 462, 463, 464, 465, 466, 467, 468, 469, 470, 471, 472, 473, 474, 475, 476, 477, 478, 479, 480, 481, 482, 483, 484, 485, 486, 487, 488, 492, 493, 494, 495, 496, 497, 498, 499, 508, 509, 510, 511, 512, 513, 514, 515, 516, 517, 518, 519, 520, 521, 522, 523, 524, 525, 526, 527,…	(61	147	208)	61
71	72	F5RS82|F5RS82_9ENTR Endonuclease III OS=Enterobacter hormaechei ATCC 49162	([0.225814, 0.275179, 0.185198, 0.225814, 0.281712, 0.318242, 0.359901, 0.422041, 0.450668, 0.5017, 0.525368, 0.575842, 0.58069, 0.490133, 0.483068, 0.377384, 0.384043, 0.476583, 0.541878, 0.521092, 0.642678, 0.529623, 0.444081, 0.433034, 0.401658, 0.321458, 0.236433, 0.15284, 0.127496, 0.102787, 0.086953, 0.069024, 0.069024, 0.066181, 0.0704, 0.06312, 0.079919, 0.083462, 0.083462, 0.055536, 0.11…	[9, 10, 11, 12, 18, 19, 20, 21]	0			#VALUE!
72	73	F5RS85|F5RS85_9ENTR Pyridoxal kinase PdxY OS=Enterobacter hormaechei ATCC 49162	([0.200174, 0.090864, 0.122885, 0.158265, 0.088832, 0.120615, 0.109221, 0.134866, 0.173081, 0.125101, 0.092881, 0.102787, 0.060549, 0.060549, 0.059222, 0.073402, 0.040537, 0.051831, 0.038858, 0.066181, 0.064632, 0.05306, 0.10481, 0.11371, 0.109221, 0.161087, 0.134866, 0.185198, 0.102787, 0.111485, 0.139895, 0.216401, 0.25406, 0.257454, 0.247041, 0.216401, 0.222385, 0.222385, 0.200174, 0.332115, 0…	[]	0			#VALUE!
73	74	F5RS86|F5RS86_9ENTR Tyrosine--tRNA ligase OS=Enterobacter hormaechei ATCC 49162	([0.191378, 0.232838, 0.284882, 0.200174, 0.25031, 0.30533, 0.332115, 0.356642, 0.284882, 0.239899, 0.232838, 0.278302, 0.191378, 0.185198, 0.275179, 0.324872, 0.374039, 0.342579, 0.26085, 0.219301, 0.318242, 0.408655, 0.328603, 0.288399, 0.380708, 0.366687, 0.384043, 0.295083, 0.268042, 0.264545, 0.236433, 0.185198, 0.17593, 0.139895, 0.142424, 0.161087, 0.15008, 0.11371, 0.142424, 0.206376, 0.1…	[291, 292, 293, 294, 295, 299, 300, 301, 378, 382, 383, 387, 388, 394, 395, 396, 400]	(4	0	4)	4
74	75	F5RS87|F5RS87_9ENTR Pyridoxine/pyridoxamine 5'-phosphate oxidase OS=Enterobacter hormaechei ATCC 49162	([0.468512, 0.505461, 0.390993, 0.414856, 0.436924, 0.476583, 0.377384, 0.408655, 0.4292, 0.447574, 0.465241, 0.418646, 0.414856, 0.40511, 0.394753, 0.394753, 0.30533, 0.414856, 0.377384, 0.374039, 0.494003, 0.436924, 0.370445, 0.374039, 0.271506, 0.281712, 0.271506, 0.243554, 0.167087, 0.167087, 0.173081, 0.15008, 0.161087, 0.173081, 0.155435, 0.15008, 0.092881, 0.127496, 0.111485, 0.15008, 0.14…	[1, 53]	0			#VALUE!
75	76	F5RS89|F5RS89_9ENTR Anhydro-N-acetylmuramic acid kinase OS=Enterobacter hormaechei ATCC 49162	([0.10481, 0.144935, 0.194234, 0.236433, 0.15284, 0.209395, 0.239899, 0.18812, 0.236433, 0.191378, 0.15284, 0.118441, 0.100716, 0.085092, 0.047319, 0.054297, 0.11371, 0.203355, 0.170161, 0.173081, 0.179055, 0.182256, 0.185198, 0.15008, 0.15008, 0.15284, 0.139895, 0.083462, 0.158265, 0.081712, 0.15284, 0.15008, 0.229226, 0.179055, 0.203355, 0.318242, 0.318242, 0.203355, 0.125101, 0.161087, 0.14493…	[106, 107, 108, 109, 112, 113, 114, 317, 318, 319, 320, 321, 322, 371, 373]	(5	7	12)	5
76	77	F5RSA3|F5RSA3_9ENTR Ribonuclease T OS=Enterobacter hormaechei ATCC 49162	([0.194234, 0.257454, 0.295083, 0.170161, 0.200174, 0.232838, 0.142424, 0.090864, 0.137348, 0.111485, 0.092881, 0.071867, 0.078022, 0.046336, 0.049374, 0.06312, 0.047319, 0.096677, 0.046336, 0.049374, 0.069024, 0.098513, 0.096677, 0.102787, 0.158265, 0.102787, 0.06184, 0.137348, 0.144935, 0.102787, 0.127496, 0.116183, 0.185198, 0.11371, 0.161087, 0.11371, 0.116183, 0.15284, 0.167087, 0.275179, 0.…	[217]	0			#VALUE!
77	78	F5RSD3|F5RSD3_9ENTR Major outer membrane lipoprotein Lpp OS=Enterobacter hormaechei ATCC 49162	([0.257454, 0.170161, 0.125101, 0.155435, 0.191378, 0.222385, 0.17593, 0.139895, 0.144935, 0.167087, 0.134866, 0.15284, 0.142424, 0.147574, 0.127496, 0.127496, 0.116183, 0.158265, 0.225814, 0.167087, 0.191378, 0.239899, 0.321458, 0.332115, 0.346032, 0.346032, 0.278302, 0.356642, 0.394753, 0.422041, 0.370445, 0.447574, 0.454136, 0.384043, 0.370445, 0.41194, 0.414856, 0.444081, 0.450668, 0.414856, …	[49, 50, 51, 52, 53, 54, 55, 56, 57, 58, 59, 60, 61, 62, 63, 64, 65, 66, 67, 68, 69, 70, 71, 72, 73, 74, 75, 76, 77]	(28	0	28)	28
78	79	F5RSD6|F5RSD6_9ENTR Cysteine desulfurase OS=Enterobacter hormaechei ATCC 49162	([0.321458, 0.17593, 0.268042, 0.209395, 0.15284, 0.196879, 0.229226, 0.278302, 0.229226, 0.275179, 0.298791, 0.25406, 0.275179, 0.301917, 0.243554, 0.225814, 0.142424, 0.15284, 0.209395, 0.185198, 0.18812, 0.17593, 0.25031, 0.225814, 0.288399, 0.390993, 0.398279, 0.40511, 0.321458, 0.321458, 0.321458, 0.291804, 0.387226, 0.328603, 0.422041, 0.342579, 0.335645, 0.414856, 0.401658, 0.40511, 0.3391…	[64]	0			#VALUE!
79	80	F5RSE4|F5RSE4_9ENTR 1,4-dihydroxy-2-naphthoyl-CoA hydrolase OS=Enterobacter hormaechei ATCC 49162	([0.058088, 0.034884, 0.060549, 0.064632, 0.066181, 0.086953, 0.090864, 0.127496, 0.161087, 0.155435, 0.127496, 0.15284, 0.158265, 0.167087, 0.17593, 0.111485, 0.134866, 0.109221, 0.106997, 0.164327, 0.092881, 0.109221, 0.17593, 0.17593, 0.21291, 0.167087, 0.182256, 0.179055, 0.173081, 0.139895, 0.196879, 0.196879, 0.206376, 0.284882, 0.366687, 0.36309, 0.458154, 0.454136, 0.618285, 0.480142, 0.4…	[38]	0			#VALUE!
80	81	F5RSF0|F5RSF0_9ENTR Putative phosphoenolpyruvate synthase regulatory protein OS=Enterobacter hormaechei ATCC 49162	([0.414856, 0.472492, 0.5017, 0.465241, 0.440853, 0.342579, 0.377384, 0.398279, 0.370445, 0.390993, 0.40511, 0.454136, 0.42561, 0.408655, 0.525368, 0.545602, 0.562014, 0.56648, 0.570702, 0.562014, 0.42561, 0.324872, 0.219301, 0.232838, 0.264545, 0.298791, 0.390993, 0.264545, 0.15284, 0.158265, 0.102787, 0.106997, 0.056825, 0.120615, 0.054297, 0.026892, 0.015078, 0.009401, 0.008409, 0.005623, 0.00…	[2, 14, 15, 16, 17, 18, 19, 171, 172, 175, 177, 289]	(5	1	6)	5
81	82	F5RSF7|F5RSF7_9ENTR Protein adenylyltransferase SelO OS=Enterobacter hormaechei ATCC 49162	([0.137348, 0.216401, 0.134866, 0.216401, 0.257454, 0.155435, 0.092881, 0.122885, 0.125101, 0.092881, 0.111485, 0.170161, 0.167087, 0.278302, 0.200174, 0.318242, 0.324872, 0.321458, 0.324872, 0.339168, 0.25406, 0.147574, 0.132295, 0.216401, 0.203355, 0.17593, 0.200174, 0.278302, 0.284882, 0.308712, 0.311707, 0.31487, 0.194234, 0.219301, 0.164327, 0.247041, 0.161087, 0.083462, 0.106997, 0.132295, …	[373, 379, 405, 406, 407, 408, 409, 410, 411, 412, 413, 414, 458, 462, 464, 466]	(9	2	11)	9
82	83	F5RSH0|F5RSH0_9ENTR Threonine--tRNA ligase OS=Enterobacter hormaechei ATCC 49162	([0.408655, 0.436924, 0.465241, 0.321458, 0.370445, 0.398279, 0.380708, 0.324872, 0.349426, 0.408655, 0.384043, 0.433034, 0.332115, 0.370445, 0.380708, 0.387226, 0.387226, 0.352862, 0.377384, 0.377384, 0.295083, 0.247041, 0.243554, 0.21291, 0.324872, 0.222385, 0.194234, 0.222385, 0.288399, 0.219301, 0.196879, 0.236433, 0.247041, 0.229226, 0.196879, 0.291804, 0.25031, 0.342579, 0.352862, 0.236433,…	[428, 429, 430]	0			#VALUE!
83	84	F5RSI2|F5RSI2_9ENTR Catalase OS=Enterobacter hormaechei ATCC 49162	([0.73685, 0.741537, 0.750527, 0.622677, 0.648219, 0.716283, 0.73685, 0.745909, 0.745909, 0.754692, 0.76285, 0.805026, 0.812494, 0.724957, 0.657645, 0.557691, 0.59014, 0.585406, 0.585406, 0.59014, 0.59917, 0.618285, 0.622677, 0.534167, 0.59014, 0.59014, 0.553315, 0.56648, 0.58069, 0.585406, 0.494003, 0.494003, 0.454136, 0.454136, 0.541878, 0.56648, 0.661982, 0.703578, 0.699094, 0.585406, 0.480142…	[0, 1, 2, 3, 4, 5, 6, 7, 8, 9, 10, 11, 12, 13, 14, 15, 16, 17, 18, 19, 20, 21, 22, 23, 24, 25, 26, 27, 28, 29, 34, 35, 36, 37, 38, 39, 42, 173, 330, 331, 333, 334, 339, 340, 341, 371, 372, 374, 384, 385, 386, 387, 389, 390, 391, 392, 393, 394, 395, 396, 397, 398, 399, 400, 401, 402, 403, 404, 405, 406, 407, 408, 409, 410, 411, 412, 413, 414, 415, 416, 417, 418, 419, 420, 421, 422, 423, 424, 425, …	(50	52	102)	50
84	85	F5RSI3|F5RSI3_9ENTR Chitooligosaccharide deacetylase OS=Enterobacter hormaechei ATCC 49162	([0.15008, 0.067594, 0.096677, 0.058088, 0.078022, 0.096677, 0.122885, 0.155435, 0.194234, 0.134866, 0.161087, 0.120615, 0.06184, 0.066181, 0.094817, 0.098513, 0.155435, 0.209395, 0.203355, 0.170161, 0.109221, 0.10481, 0.18812, 0.196879, 0.295083, 0.268042, 0.191378, 0.118441, 0.120615, 0.116183, 0.209395, 0.179055, 0.194234, 0.30533, 0.284882, 0.284882, 0.328603, 0.346032, 0.264545, 0.26085, 0.3…	[]	0			#VALUE!
85	86	F5RSJ0|F5RSJ0_9ENTR NH(3)-dependent NAD(+) synthetase OS=Enterobacter hormaechei ATCC 49162	([0.048328, 0.074921, 0.074921, 0.098513, 0.170161, 0.164327, 0.10481, 0.142424, 0.139895, 0.164327, 0.206376, 0.26085, 0.200174, 0.288399, 0.278302, 0.268042, 0.173081, 0.281712, 0.268042, 0.17593, 0.200174, 0.257454, 0.173081, 0.129801, 0.134866, 0.086953, 0.11371, 0.225814, 0.122885, 0.090864, 0.086953, 0.079919, 0.040537, 0.048328, 0.028695, 0.028695, 0.017447, 0.026338, 0.023963, 0.046336, 0…	[209, 211, 212, 213, 214, 215, 216, 217, 218, 219]	0			#VALUE!
86	87	F5RSJ4|F5RSJ4_9ENTR Succinylglutamate desuccinylase OS=Enterobacter hormaechei ATCC 49162	([0.139895, 0.209395, 0.268042, 0.346032, 0.332115, 0.349426, 0.366687, 0.41194, 0.433034, 0.468512, 0.486429, 0.56648, 0.541878, 0.41194, 0.497853, 0.465241, 0.486429, 0.461924, 0.440853, 0.534167, 0.56648, 0.549308, 0.458154, 0.359901, 0.349426, 0.295083, 0.311707, 0.346032, 0.335645, 0.335645, 0.335645, 0.236433, 0.219301, 0.147574, 0.239899, 0.161087, 0.18812, 0.127496, 0.216401, 0.222385, 0.…	[11, 12, 19, 20, 21, 235]	0			#VALUE!
87	88	F5RSJ8|F5RSJ8_9ENTR Acetylornithine/succinyldiaminopimelate aminotransferase OS=Enterobacter hormaechei ATCC 49162	([0.236433, 0.311707, 0.209395, 0.18812, 0.167087, 0.239899, 0.191378, 0.122885, 0.122885, 0.173081, 0.170161, 0.18812, 0.109221, 0.111485, 0.134866, 0.134866, 0.132295, 0.132295, 0.129801, 0.120615, 0.200174, 0.191378, 0.11371, 0.111485, 0.144935, 0.196879, 0.185198, 0.243554, 0.346032, 0.394753, 0.26085, 0.206376, 0.243554, 0.236433, 0.291804, 0.26085, 0.321458, 0.236433, 0.206376, 0.137348, 0.…	[]	0			#VALUE!
88	89	F5RSL9|F5RSL9_9ENTR DNA topoisomerase 3 OS=Enterobacter hormaechei ATCC 49162	([0.102787, 0.11371, 0.144935, 0.15284, 0.100716, 0.109221, 0.147574, 0.118441, 0.085092, 0.127496, 0.147574, 0.200174, 0.203355, 0.275179, 0.370445, 0.454136, 0.490133, 0.486429, 0.380708, 0.268042, 0.275179, 0.275179, 0.301917, 0.321458, 0.346032, 0.440853, 0.398279, 0.321458, 0.390993, 0.374039, 0.264545, 0.182256, 0.158265, 0.164327, 0.11371, 0.071867, 0.073402, 0.071867, 0.060549, 0.118441, …	[276, 277, 278, 279, 280, 358, 359, 360, 361, 363, 364, 365, 366, 368, 369, 370, 371, 388, 451, 452, 453, 454, 455, 456, 457, 458, 459, 460, 461, 462, 463, 477, 478, 479, 484, 485, 491, 558, 559, 560, 612, 613, 614, 615, 616, 621, 622, 624, 625, 626, 627, 628, 629, 630, 631, 632, 633, 634]	(12	18	30)	12
89	90	F5RSM0|F5RSM0_9ENTR Selenide, water dikinase OS=Enterobacter hormaechei ATCC 49162	([0.264545, 0.298791, 0.328603, 0.356642, 0.335645, 0.359901, 0.295083, 0.321458, 0.264545, 0.281712, 0.216401, 0.25406, 0.288399, 0.257454, 0.179055, 0.111485, 0.196879, 0.196879, 0.203355, 0.129801, 0.118441, 0.196879, 0.222385, 0.239899, 0.206376, 0.232838, 0.142424, 0.144935, 0.15284, 0.25031, 0.264545, 0.26085, 0.182256, 0.106997, 0.111485, 0.167087, 0.271506, 0.25406, 0.25031, 0.349426, 0.4…	[]	0			#VALUE!
90	91	F5RSW8|F5RSW8_9ENTR tRNA-specific 2-thiouridylase MnmA OS=Enterobacter hormaechei ATCC 49162	([0.194234, 0.271506, 0.203355, 0.25406, 0.17593, 0.196879, 0.25031, 0.182256, 0.206376, 0.194234, 0.216401, 0.268042, 0.332115, 0.335645, 0.346032, 0.342579, 0.318242, 0.264545, 0.271506, 0.222385, 0.229226, 0.271506, 0.25031, 0.308712, 0.298791, 0.31487, 0.335645, 0.31487, 0.394753, 0.332115, 0.366687, 0.339168, 0.239899, 0.161087, 0.10481, 0.10481, 0.118441, 0.132295, 0.17593, 0.167087, 0.2093…	[266, 267, 268, 278, 354]	0			#VALUE!
91	92	F5RSX0|F5RSX0_9ENTR Adenylosuccinate lyase OS=Enterobacter hormaechei ATCC 49162	([0.243554, 0.170161, 0.222385, 0.26085, 0.288399, 0.203355, 0.236433, 0.275179, 0.291804, 0.239899, 0.257454, 0.264545, 0.170161, 0.247041, 0.264545, 0.182256, 0.155435, 0.15008, 0.185198, 0.170161, 0.173081, 0.092881, 0.083462, 0.076542, 0.035586, 0.035586, 0.03976, 0.042364, 0.025762, 0.029376, 0.030611, 0.030611, 0.020876, 0.020876, 0.022667, 0.0198, 0.020165, 0.032677, 0.027463, 0.026338, 0.…	[84, 171, 172, 174, 175, 176, 177, 178, 179]	0			#VALUE!
92	93	F5RSX6|F5RSX6_9ENTR Peptidase T OS=Enterobacter hormaechei ATCC 49162	([0.054297, 0.03976, 0.060549, 0.040537, 0.066181, 0.094817, 0.129801, 0.158265, 0.179055, 0.239899, 0.268042, 0.232838, 0.216401, 0.232838, 0.239899, 0.352862, 0.332115, 0.339168, 0.461924, 0.549308, 0.557691, 0.534167, 0.613573, 0.509769, 0.509769, 0.505461, 0.41194, 0.318242, 0.311707, 0.342579, 0.318242, 0.236433, 0.324872, 0.298791, 0.25031, 0.321458, 0.206376, 0.147574, 0.15284, 0.092881, 0…	[19, 20, 21, 22, 23, 24, 25, 86, 89, 170, 245, 247, 248, 249]	(6	0	6)	6
93	94	F5RSY2|F5RSY2_9ENTR NAD-dependent protein deacylase OS=Enterobacter hormaechei ATCC 49162	([0.472492, 0.324872, 0.352862, 0.394753, 0.440853, 0.472492, 0.486429, 0.5017, 0.42561, 0.444081, 0.465241, 0.486429, 0.486429, 0.480142, 0.497853, 0.497853, 0.394753, 0.291804, 0.194234, 0.268042, 0.271506, 0.268042, 0.339168, 0.31487, 0.346032, 0.335645, 0.30533, 0.284882, 0.291804, 0.374039, 0.41194, 0.401658, 0.339168, 0.352862, 0.295083, 0.203355, 0.216401, 0.30533, 0.380708, 0.486429, 0.40…	[7]	0			#VALUE!
94	95	F5RSZ6|F5RSZ6_9ENTR Beta-hexosaminidase OS=Enterobacter hormaechei ATCC 49162	([0.118441, 0.18812, 0.264545, 0.288399, 0.349426, 0.25406, 0.179055, 0.17593, 0.206376, 0.278302, 0.209395, 0.170161, 0.25406, 0.243554, 0.225814, 0.129801, 0.076542, 0.074921, 0.071867, 0.118441, 0.116183, 0.078022, 0.073402, 0.0704, 0.092881, 0.090864, 0.164327, 0.164327, 0.185198, 0.200174, 0.100716, 0.111485, 0.161087, 0.170161, 0.100716, 0.158265, 0.21291, 0.271506, 0.380708, 0.36309, 0.384…	[155, 156, 157, 158, 159, 160, 161, 162, 163, 164, 165, 166, 167, 168, 169, 170, 171, 172, 173, 174, 175, 176, 177, 178, 179, 180, 181, 182, 183, 184, 185, 222, 223, 225]	(30	0	30)	30
95	96	F5RT12|F5RT12_9ENTR Beta-ketoacyl-[acyl-carrier-protein] synthase III OS=Enterobacter hormaechei ATCC 49162	([0.096677, 0.059222, 0.116183, 0.142424, 0.18812, 0.15008, 0.185198, 0.216401, 0.25406, 0.243554, 0.278302, 0.229226, 0.335645, 0.324872, 0.288399, 0.301917, 0.387226, 0.390993, 0.384043, 0.398279, 0.422041, 0.436924, 0.4292, 0.335645, 0.342579, 0.339168, 0.401658, 0.394753, 0.301917, 0.298791, 0.356642, 0.349426, 0.440853, 0.324872, 0.298791, 0.301917, 0.398279, 0.394753, 0.414856, 0.418646, 0.…	[44]	0			#VALUE!
96	97	F5RT13|F5RT13_9ENTR Phosphate acyltransferase OS=Enterobacter hormaechei ATCC 49162	([0.356642, 0.41194, 0.447574, 0.5017, 0.377384, 0.41194, 0.461924, 0.529623, 0.545602, 0.483068, 0.51388, 0.562014, 0.694846, 0.59014, 0.707965, 0.707965, 0.575842, 0.562014, 0.562014, 0.486429, 0.41194, 0.454136, 0.380708, 0.352862, 0.332115, 0.433034, 0.440853, 0.318242, 0.281712, 0.31487, 0.387226, 0.308712, 0.301917, 0.225814, 0.339168, 0.30533, 0.275179, 0.275179, 0.275179, 0.321458, 0.2715…	[3, 7, 8, 10, 11, 12, 13, 14, 15, 16, 17, 18, 96, 98, 101, 102, 103, 104]	(8	3	11)	8
97	98	F5RT41|F5RT41_9ENTR Dihydroorotase OS=Enterobacter hormaechei ATCC 49162	([0.394753, 0.436924, 0.356642, 0.40511, 0.4292, 0.472492, 0.408655, 0.335645, 0.352862, 0.281712, 0.308712, 0.356642, 0.377384, 0.377384, 0.359901, 0.370445, 0.356642, 0.301917, 0.301917, 0.25406, 0.257454, 0.31487, 0.311707, 0.387226, 0.328603, 0.25406, 0.232838, 0.301917, 0.318242, 0.264545, 0.349426, 0.257454, 0.26085, 0.232838, 0.239899, 0.15284, 0.158265, 0.158265, 0.236433, 0.206376, 0.196…	[]	0			#VALUE!
98	99	F5RT49|F5RT49_9ENTR Lipid A biosynthesis acyltransferase OS=Enterobacter hormaechei ATCC 49162	([0.069024, 0.034884, 0.048328, 0.088832, 0.11371, 0.055536, 0.031287, 0.021816, 0.030611, 0.019401, 0.024826, 0.036378, 0.0198, 0.019109, 0.0198, 0.011342, 0.007422, 0.008624, 0.006194, 0.005623, 0.006374, 0.006374, 0.009483, 0.006567, 0.006619, 0.005378, 0.005872, 0.005623, 0.007422, 0.006078, 0.008895, 0.009096, 0.009015, 0.009015, 0.008895, 0.013016, 0.01204, 0.017797, 0.030611, 0.059222, 0.0…	[165, 166, 176, 307]	0			#VALUE!
99	100	F5RT57|F5RT57_9ENTR O-acetyl-ADP-ribose deacetylase OS=Enterobacter hormaechei ATCC 49162	([0.41194, 0.291804, 0.339168, 0.380708, 0.318242, 0.359901, 0.308712, 0.349426, 0.301917, 0.239899, 0.203355, 0.243554, 0.216401, 0.161087, 0.161087, 0.243554, 0.229226, 0.21291, 0.219301, 0.206376, 0.206376, 0.191378, 0.271506, 0.200174, 0.209395, 0.268042, 0.225814, 0.203355, 0.200174, 0.264545, 0.31487, 0.346032, 0.332115, 0.390993, 0.4292, 0.335645, 0.25406, 0.275179, 0.321458, 0.311707, 0.3…	[53]	0			#VALUE!
100	101	F5RT69|F5RT69_9ENTR Glyoxylate/hydroxypyruvate reductase A OS=Enterobacter hormaechei ATCC 49162	([0.037156, 0.017138, 0.029376, 0.047319, 0.051831, 0.028695, 0.018106, 0.013613, 0.017797, 0.019401, 0.015344, 0.020876, 0.017138, 0.019401, 0.011342, 0.020876, 0.037156, 0.06312, 0.116183, 0.074921, 0.06184, 0.067594, 0.069024, 0.06184, 0.064632, 0.079919, 0.158265, 0.278302, 0.387226, 0.384043, 0.387226, 0.494003, 0.377384, 0.380708, 0.321458, 0.342579, 0.206376, 0.200174, 0.257454, 0.291804, …	[265, 266, 301, 302, 305, 306, 308, 309, 310]	0			#VALUE!
101	102	F5RT81|F5RT81_9ENTR Bifunctional protein PutA OS=Enterobacter hormaechei ATCC 49162	([0.408655, 0.465241, 0.447574, 0.486429, 0.5017, 0.557691, 0.56648, 0.468512, 0.480142, 0.509769, 0.494003, 0.5017, 0.509769, 0.538167, 0.433034, 0.444081, 0.468512, 0.476583, 0.585406, 0.613573, 0.585406, 0.480142, 0.380708, 0.398279, 0.401658, 0.380708, 0.275179, 0.185198, 0.278302, 0.200174, 0.129801, 0.164327, 0.185198, 0.118441, 0.137348, 0.206376, 0.209395, 0.232838, 0.225814, 0.134866, 0.…	[4, 5, 6, 9, 11, 12, 13, 18, 19, 20, 54, 55, 56, 57, 58, 63, 64, 65, 66, 67, 68, 69, 70, 71, 72, 73, 231, 592, 593, 655, 657, 658, 659, 660, 661, 662, 663, 674, 675, 685, 686, 877, 878, 879, 947, 956, 970, 982, 983, 984, 987, 988, 989, 993, 994, 995, 996, 997, 1092, 1093, 1170, 1171, 1172, 1173, 1174, 1175, 1176, 1177, 1178, 1179, 1180, 1181, 1182]	(12	60	72)	12
102	103	F5RT89|F5RT89_9ENTR FMN reductase (NADH) RutF OS=Enterobacter hormaechei ATCC 49162	([0.750527, 0.699094, 0.648219, 0.604312, 0.444081, 0.390993, 0.41194, 0.398279, 0.387226, 0.349426, 0.374039, 0.332115, 0.257454, 0.257454, 0.232838, 0.232838, 0.219301, 0.239899, 0.206376, 0.298791, 0.268042, 0.225814, 0.25406, 0.182256, 0.209395, 0.284882, 0.332115, 0.301917, 0.271506, 0.18812, 0.229226, 0.170161, 0.239899, 0.324872, 0.31487, 0.339168, 0.356642, 0.359901, 0.25406, 0.206376, 0.…	[0, 1, 2, 3, 95]	0			#VALUE!
103	104	F5RTB9|F5RTB9_9ENTR Outer membrane protein A OS=Enterobacter hormaechei ATCC 49162	([0.642678, 0.666105, 0.618285, 0.486429, 0.465241, 0.377384, 0.366687, 0.318242, 0.311707, 0.25406, 0.25031, 0.301917, 0.191378, 0.155435, 0.147574, 0.092881, 0.092881, 0.090864, 0.078022, 0.090864, 0.11371, 0.11371, 0.120615, 0.15008, 0.219301, 0.170161, 0.155435, 0.155435, 0.203355, 0.229226, 0.298791, 0.25406, 0.25406, 0.268042, 0.295083, 0.311707, 0.268042, 0.298791, 0.298791, 0.328603, 0.35…	[0, 1, 2, 54, 55, 56, 57, 58, 59, 60, 63, 64, 69, 140, 143, 144, 145, 147, 148, 209, 210, 211, 212, 213, 214, 215, 216, 217, 218, 219, 221, 222, 223, 252, 253, 254, 255, 282, 306, 307, 308, 309, 310, 311, 312, 313, 314, 315, 316, 317, 318, 319, 320, 321, 323]	(15	38	53)	15
104	105	F5RTC2|F5RTC2_9ENTR 3-hydroxydecanoyl-[acyl-carrier-protein] dehydratase OS=Enterobacter hormaechei ATCC 49162	([0.401658, 0.450668, 0.342579, 0.25031, 0.239899, 0.271506, 0.295083, 0.31487, 0.335645, 0.377384, 0.31487, 0.26085, 0.324872, 0.281712, 0.281712, 0.284882, 0.291804, 0.30533, 0.332115, 0.356642, 0.328603, 0.335645, 0.332115, 0.366687, 0.36309, 0.349426, 0.301917, 0.311707, 0.31487, 0.25031, 0.170161, 0.239899, 0.298791, 0.30533, 0.352862, 0.366687, 0.366687, 0.332115, 0.332115, 0.301917, 0.2783…	[]	0			#VALUE!
105	106	F5RTD1|F5RTD1_9ENTR Dihydroorotate dehydrogenase (quinone) OS=Enterobacter hormaechei ATCC 49162	([0.011342, 0.0198, 0.014783, 0.023963, 0.046336, 0.073402, 0.098513, 0.098513, 0.125101, 0.161087, 0.109221, 0.134866, 0.125101, 0.21291, 0.196879, 0.216401, 0.284882, 0.284882, 0.200174, 0.236433, 0.31487, 0.42561, 0.444081, 0.444081, 0.401658, 0.342579, 0.25031, 0.179055, 0.209395, 0.219301, 0.216401, 0.25031, 0.271506, 0.390993, 0.377384, 0.398279, 0.41194, 0.422041, 0.342579, 0.398279, 0.387…	[86, 87, 88, 89, 90, 91, 92, 94, 95, 96, 97, 98]	(6	0	6)	6
106	107	F5RTE6|F5RTE6_9ENTR Chromosome partition protein MukB OS=Enterobacter hormaechei ATCC 49162	([0.182256, 0.109221, 0.06312, 0.100716, 0.058088, 0.088832, 0.111485, 0.066181, 0.03976, 0.042364, 0.056825, 0.071867, 0.06312, 0.058088, 0.032017, 0.032677, 0.035586, 0.042364, 0.027463, 0.029376, 0.051831, 0.030003, 0.049374, 0.085092, 0.078022, 0.147574, 0.137348, 0.118441, 0.203355, 0.30533, 0.332115, 0.332115, 0.332115, 0.414856, 0.384043, 0.444081, 0.339168, 0.264545, 0.349426, 0.384043, 0…	[68, 69, 70, 71, 72, 73, 232, 312, 313, 314, 315, 316, 317, 318, 319, 320, 321, 322, 323, 324, 325, 326, 327, 328, 370, 371, 372, 373, 374, 375, 376, 377, 378, 379, 380, 381, 382, 383, 384, 385, 386, 387, 388, 389, 390, 430, 431, 435, 440, 441, 442, 443, 444, 445, 446, 447, 459, 525, 526, 568, 577, 578, 579, 580, 581, 582, 583, 584, 585, 586, 616, 646, 647, 648, 654, 655, 656, 657, 658, 659, 660,…	(32	148	180)	32
107	108	F5RTF5|F5RTF5_9ENTR Tetraacyldisaccharide 4'-kinase OS=Enterobacter hormaechei ATCC 49162	([0.073402, 0.036378, 0.020876, 0.016257, 0.011518, 0.009096, 0.007495, 0.010509, 0.008804, 0.010672, 0.009015, 0.00777, 0.008075, 0.009187, 0.006701, 0.007555, 0.010672, 0.01078, 0.009483, 0.006482, 0.006533, 0.004577, 0.004611, 0.004577, 0.005734, 0.005734, 0.007645, 0.007422, 0.006795, 0.009483, 0.008525, 0.008525, 0.01204, 0.016826, 0.019401, 0.021381, 0.03976, 0.025316, 0.017138, 0.013821, 0…	[205]	0			#VALUE!
108	109	F5RTG0|F5RTG0_9ENTR Cytidylate kinase OS=Enterobacter hormaechei ATCC 49162	([0.005318, 0.007031, 0.00558, 0.007645, 0.00558, 0.004646, 0.005932, 0.00558, 0.004775, 0.004358, 0.00359, 0.004208, 0.0028, 0.002606, 0.002555, 0.002529, 0.002529, 0.002581, 0.002581, 0.003478, 0.002396, 0.003405, 0.00359, 0.00359, 0.003478, 0.004483, 0.006142, 0.004775, 0.006142, 0.006619, 0.008002, 0.013437, 0.009401, 0.016528, 0.026338, 0.026892, 0.028107, 0.041405, 0.079919, 0.078022, 0.078…	[243, 247, 248, 249, 250, 251]	0			#VALUE!
109	110	F5RTG1|F5RTG1_9ENTR 3-phosphoshikimate 1-carboxyvinyltransferase OS=Enterobacter hormaechei ATCC 49162	([0.284882, 0.216401, 0.271506, 0.298791, 0.335645, 0.229226, 0.275179, 0.206376, 0.278302, 0.298791, 0.318242, 0.352862, 0.328603, 0.271506, 0.349426, 0.352862, 0.436924, 0.394753, 0.281712, 0.30533, 0.264545, 0.229226, 0.26085, 0.179055, 0.158265, 0.164327, 0.25406, 0.25031, 0.339168, 0.236433, 0.170161, 0.179055, 0.18812, 0.127496, 0.116183, 0.122885, 0.116183, 0.122885, 0.155435, 0.164327, 0.…	[75, 76, 125, 126]	0			#VALUE!
110	111	F5RTG2|F5RTG2_9ENTR Phosphoserine aminotransferase OS=Enterobacter hormaechei ATCC 49162	([0.155435, 0.15284, 0.134866, 0.085092, 0.142424, 0.139895, 0.182256, 0.147574, 0.106997, 0.125101, 0.155435, 0.164327, 0.200174, 0.200174, 0.281712, 0.311707, 0.21291, 0.335645, 0.257454, 0.271506, 0.271506, 0.164327, 0.18812, 0.229226, 0.311707, 0.216401, 0.209395, 0.21291, 0.209395, 0.288399, 0.295083, 0.281712, 0.311707, 0.298791, 0.257454, 0.142424, 0.139895, 0.225814, 0.158265, 0.203355, 0…	[]	0			#VALUE!
111	112	F5RTH4|F5RTH4_9ENTR Serine--tRNA ligase OS=Enterobacter hormaechei ATCC 49162	([0.59917, 0.653063, 0.622677, 0.521092, 0.509769, 0.545602, 0.553315, 0.480142, 0.476583, 0.483068, 0.486429, 0.5017, 0.483068, 0.465241, 0.356642, 0.352862, 0.366687, 0.450668, 0.454136, 0.374039, 0.352862, 0.295083, 0.219301, 0.247041, 0.31487, 0.321458, 0.301917, 0.298791, 0.308712, 0.26085, 0.281712, 0.232838, 0.243554, 0.339168, 0.352862, 0.436924, 0.352862, 0.42561, 0.394753, 0.408655, 0.4…	[0, 1, 2, 3, 4, 5, 6, 11, 42, 43, 44, 45, 46, 48, 49, 50, 51, 52, 53, 54, 55, 56, 57, 58, 59, 60, 61, 109, 110, 111, 112, 113, 114, 116, 117, 118, 119, 120, 121, 122, 228, 300, 302, 303, 306]	(13	13	26)	13
112	113	F5RTJ6|F5RTJ6_9ENTR Hydroxylamine reductase OS=Enterobacter hormaechei ATCC 49162	([0.018106, 0.029376, 0.06184, 0.06184, 0.079919, 0.11371, 0.137348, 0.078022, 0.094817, 0.06312, 0.06312, 0.085092, 0.155435, 0.225814, 0.18812, 0.17593, 0.284882, 0.268042, 0.225814, 0.243554, 0.332115, 0.324872, 0.339168, 0.225814, 0.268042, 0.288399, 0.200174, 0.137348, 0.158265, 0.139895, 0.194234, 0.155435, 0.158265, 0.158265, 0.127496, 0.21291, 0.18812, 0.125101, 0.102787, 0.066181, 0.0568…	[228, 229, 230, 231, 232]	0			#VALUE!
113	114	F5RTJ9|F5RTJ9_9ENTR Pyruvate dehydrogenase [ubiquinone] OS=Enterobacter hormaechei ATCC 49162	([0.102787, 0.147574, 0.090864, 0.142424, 0.18812, 0.185198, 0.21291, 0.17593, 0.200174, 0.229226, 0.173081, 0.137348, 0.134866, 0.088832, 0.088832, 0.127496, 0.155435, 0.179055, 0.194234, 0.284882, 0.311707, 0.232838, 0.222385, 0.318242, 0.295083, 0.206376, 0.243554, 0.239899, 0.271506, 0.271506, 0.275179, 0.275179, 0.380708, 0.298791, 0.324872, 0.346032, 0.352862, 0.346032, 0.352862, 0.454136, …	[175, 177, 178, 179, 349, 413, 414, 415]	0			#VALUE!
114	115	F5RTQ7|F5RTQ7_9ENTR serine-type D-Ala-D-Ala carboxypeptidase OS=Enterobacter hormaechei ATCC 49162	([0.264545, 0.311707, 0.342579, 0.370445, 0.284882, 0.318242, 0.342579, 0.275179, 0.268042, 0.257454, 0.281712, 0.321458, 0.278302, 0.196879, 0.132295, 0.10481, 0.079919, 0.081712, 0.086953, 0.106997, 0.098513, 0.06184, 0.06184, 0.051831, 0.042364, 0.079919, 0.085092, 0.088832, 0.116183, 0.164327, 0.21291, 0.185198, 0.219301, 0.288399, 0.301917, 0.387226, 0.465241, 0.553315, 0.653063, 0.58069, 0.…	[37, 38, 39]	0			#VALUE!
115	116	F5RTR1|F5RTR1_9ENTR Ribosomal protein S12 methylthiotransferase RimO OS=Enterobacter hormaechei ATCC 49162	([0.541878, 0.374039, 0.30533, 0.335645, 0.257454, 0.288399, 0.209395, 0.271506, 0.288399, 0.321458, 0.271506, 0.239899, 0.257454, 0.247041, 0.328603, 0.324872, 0.243554, 0.15008, 0.134866, 0.155435, 0.164327, 0.167087, 0.268042, 0.346032, 0.346032, 0.339168, 0.356642, 0.380708, 0.291804, 0.324872, 0.31487, 0.30533, 0.380708, 0.380708, 0.352862, 0.346032, 0.311707, 0.328603, 0.321458, 0.25406, 0.…	[0, 346, 347, 348, 349, 350, 351, 396, 397, 398, 411, 422]	(5	1	6)	5
116	117	F5RTV7|F5RTV7_9ENTR ATP-dependent DNA helicase DinG OS=Enterobacter hormaechei ATCC 49162	([0.037156, 0.059222, 0.060549, 0.035586, 0.022667, 0.031287, 0.033407, 0.023534, 0.034068, 0.048328, 0.066181, 0.045352, 0.069024, 0.129801, 0.066181, 0.043307, 0.067594, 0.120615, 0.096677, 0.144935, 0.142424, 0.236433, 0.247041, 0.243554, 0.239899, 0.30533, 0.318242, 0.281712, 0.339168, 0.324872, 0.318242, 0.216401, 0.281712, 0.247041, 0.25031, 0.374039, 0.472492, 0.436924, 0.440853, 0.390993,…	[151, 296, 300, 336, 573, 574, 575, 697, 699, 700, 701, 702, 703, 704, 705, 706, 707, 708, 709, 710, 711, 712, 713, 714, 715, 716, 717, 718, 719, 720, 721, 722, 723, 724]	(25	8	33)	25
117	118	F5RTX3|F5RTX3_9ENTR GTP 3',8-cyclase OS=Enterobacter hormaechei ATCC 49162	([0.18812, 0.222385, 0.120615, 0.064632, 0.043307, 0.031287, 0.042364, 0.031287, 0.040537, 0.030611, 0.041405, 0.050641, 0.041405, 0.025762, 0.026338, 0.022667, 0.021816, 0.013821, 0.016826, 0.019109, 0.014783, 0.010131, 0.011669, 0.020165, 0.036378, 0.034884, 0.056825, 0.0704, 0.11371, 0.11371, 0.127496, 0.125101, 0.132295, 0.191378, 0.268042, 0.161087, 0.182256, 0.182256, 0.200174, 0.196879, 0.…	[]	0			#VALUE!
118	119	F5RTY5|F5RTY5_9ENTR UvrABC system protein B OS=Enterobacter hormaechei ATCC 49162	([0.11371, 0.15284, 0.239899, 0.271506, 0.30533, 0.352862, 0.394753, 0.447574, 0.490133, 0.472492, 0.401658, 0.450668, 0.454136, 0.384043, 0.377384, 0.51388, 0.525368, 0.525368, 0.534167, 0.553315, 0.59508, 0.642678, 0.59917, 0.56648, 0.585406, 0.59508, 0.486429, 0.394753, 0.366687, 0.281712, 0.31487, 0.398279, 0.398279, 0.398279, 0.468512, 0.454136, 0.318242, 0.324872, 0.311707, 0.26085, 0.26085…	[15, 16, 17, 18, 19, 20, 21, 22, 23, 24, 25, 313, 396, 404, 405, 562, 563, 564, 565, 566, 567, 568, 569, 570, 571, 572, 573, 574, 575, 576, 577, 578, 579, 580, 581, 582, 583, 584, 609, 610, 611, 613, 616, 617, 618, 628, 629, 633, 634, 635, 636, 637, 638, 640, 641, 642, 644, 647, 648, 650, 651]	(22	15	37)	22
119	120	F5RTY7|F5RTY7_9ENTR ATP-dependent dethiobiotin synthetase BioD OS=Enterobacter hormaechei ATCC 49162	([0.098513, 0.076542, 0.11371, 0.147574, 0.191378, 0.243554, 0.281712, 0.332115, 0.288399, 0.311707, 0.328603, 0.370445, 0.308712, 0.346032, 0.414856, 0.370445, 0.401658, 0.321458, 0.222385, 0.229226, 0.281712, 0.352862, 0.408655, 0.328603, 0.257454, 0.25406, 0.232838, 0.232838, 0.216401, 0.247041, 0.25031, 0.173081, 0.158265, 0.247041, 0.216401, 0.194234, 0.216401, 0.247041, 0.31487, 0.41194, 0.…	[44, 45, 46, 47, 48, 49, 50, 52, 53, 55, 56, 57, 58, 59, 87]	(6	0	6)	6
120	121	F5RTY9|F5RTY9_9ENTR 8-amino-7-oxononanoate synthase OS=Enterobacter hormaechei ATCC 49162	([0.147574, 0.206376, 0.268042, 0.301917, 0.328603, 0.31487, 0.30533, 0.346032, 0.332115, 0.243554, 0.268042, 0.232838, 0.225814, 0.321458, 0.247041, 0.21291, 0.229226, 0.324872, 0.311707, 0.275179, 0.301917, 0.384043, 0.271506, 0.179055, 0.185198, 0.185198, 0.225814, 0.257454, 0.25406, 0.284882, 0.281712, 0.216401, 0.295083, 0.191378, 0.191378, 0.25031, 0.324872, 0.321458, 0.219301, 0.144935, 0.…	[213, 216, 217, 348, 349, 358, 359, 360, 361, 363, 364]	(3	5	8)	3
121	122	F5RTZ0|F5RTZ0_9ENTR Biotin synthase OS=Enterobacter hormaechei ATCC 49162	([0.422041, 0.359901, 0.390993, 0.436924, 0.366687, 0.26085, 0.30533, 0.328603, 0.384043, 0.298791, 0.25406, 0.291804, 0.247041, 0.216401, 0.129801, 0.155435, 0.134866, 0.225814, 0.232838, 0.209395, 0.21291, 0.203355, 0.264545, 0.264545, 0.158265, 0.225814, 0.352862, 0.339168, 0.342579, 0.26085, 0.370445, 0.384043, 0.370445, 0.444081, 0.408655, 0.444081, 0.4292, 0.377384, 0.366687, 0.359901, 0.41…	[112, 113, 220, 262, 263, 264, 301, 302, 303, 304, 305, 314, 315, 316, 317, 318, 319, 320, 321, 322, 323, 327, 328, 329]	(9	11	20)	9
122	123	F5RTZ1|F5RTZ1_9ENTR Adenosylmethionine-8-amino-7-oxononanoate aminotransferase OS=Enterobacter hormaechei ATCC 49162	([0.173081, 0.10481, 0.109221, 0.049374, 0.078022, 0.10481, 0.144935, 0.170161, 0.120615, 0.076542, 0.092881, 0.144935, 0.111485, 0.200174, 0.194234, 0.200174, 0.288399, 0.342579, 0.36309, 0.26085, 0.278302, 0.200174, 0.173081, 0.222385, 0.275179, 0.229226, 0.225814, 0.185198, 0.185198, 0.268042, 0.295083, 0.31487, 0.203355, 0.308712, 0.219301, 0.194234, 0.18812, 0.185198, 0.196879, 0.179055, 0.1…	[]	0			#VALUE!
123	124	F5RTZ4|F5RTZ4_9ENTR Urocanate hydratase OS=Enterobacter hormaechei ATCC 49162	([0.486429, 0.509769, 0.490133, 0.472492, 0.486429, 0.505461, 0.534167, 0.557691, 0.480142, 0.5017, 0.490133, 0.529623, 0.525368, 0.4292, 0.342579, 0.346032, 0.447574, 0.418646, 0.450668, 0.36309, 0.352862, 0.370445, 0.298791, 0.284882, 0.318242, 0.335645, 0.257454, 0.26085, 0.278302, 0.370445, 0.30533, 0.301917, 0.318242, 0.332115, 0.450668, 0.534167, 0.545602, 0.444081, 0.41194, 0.324872, 0.311…	[1, 5, 6, 7, 9, 11, 12, 35, 36, 257, 258, 261, 283, 284, 290, 291, 293, 294, 297, 447, 448, 449, 450, 451, 452, 453, 454, 455, 456, 457, 458, 459, 460, 461, 517, 551, 552, 553, 554, 555, 556, 557, 559, 560, 561]	(14	19	33)	14
124	125	F5RTZ6|F5RTZ6_9ENTR Formimidoylglutamase OS=Enterobacter hormaechei ATCC 49162	([0.414856, 0.295083, 0.352862, 0.384043, 0.414856, 0.461924, 0.505461, 0.521092, 0.509769, 0.545602, 0.562014, 0.59917, 0.608892, 0.666105, 0.771762, 0.754692, 0.618285, 0.570702, 0.585406, 0.545602, 0.538167, 0.626927, 0.754692, 0.741537, 0.76285, 0.775545, 0.63748, 0.585406, 0.632174, 0.632174, 0.613573, 0.608892, 0.613573, 0.51388, 0.517562, 0.444081, 0.41194, 0.486429, 0.483068, 0.490133, 0.…	[6, 7, 8, 9, 10, 11, 12, 13, 14, 15, 16, 17, 18, 19, 20, 21, 22, 23, 24, 25, 26, 27, 28, 29, 30, 31, 32, 33, 34, 54, 55, 56, 57, 58, 59, 60, 61, 62, 63, 64, 65, 66, 67, 68, 69, 70, 71, 72, 73, 74, 75, 76, 81]	(28	0	28)	28
125	126	F5RTZ7|F5RTZ7_9ENTR Imidazolonepropionase OS=Enterobacter hormaechei ATCC 49162	([0.275179, 0.31487, 0.366687, 0.359901, 0.384043, 0.308712, 0.308712, 0.342579, 0.281712, 0.284882, 0.31487, 0.349426, 0.359901, 0.380708, 0.483068, 0.51388, 0.394753, 0.384043, 0.291804, 0.349426, 0.450668, 0.557691, 0.56648, 0.525368, 0.472492, 0.41194, 0.4292, 0.450668, 0.444081, 0.534167, 0.56648, 0.465241, 0.387226, 0.349426, 0.257454, 0.164327, 0.164327, 0.257454, 0.25406, 0.349426, 0.2680…	[15, 21, 22, 23, 29, 30, 106, 107, 108, 109, 110, 111, 306, 307, 308, 315, 360, 361]	(5	6	11)	5
126	127	F5RU09|F5RU09_9ENTR Galactokinase OS=Enterobacter hormaechei ATCC 49162	([0.196879, 0.196879, 0.26085, 0.291804, 0.17593, 0.206376, 0.147574, 0.209395, 0.203355, 0.232838, 0.26085, 0.239899, 0.167087, 0.257454, 0.232838, 0.25406, 0.25406, 0.25406, 0.182256, 0.196879, 0.196879, 0.219301, 0.243554, 0.247041, 0.25406, 0.36309, 0.377384, 0.377384, 0.356642, 0.398279, 0.394753, 0.288399, 0.288399, 0.284882, 0.30533, 0.257454, 0.196879, 0.129801, 0.134866, 0.120615, 0.1184…	[224, 293]	0			#VALUE!
127	128	F5RU12|F5RU12_9ENTR 2,3-bisphosphoglycerate-dependent phosphoglycerate mutase OS=Enterobacter hormaechei ATCC 49162	([0.142424, 0.185198, 0.243554, 0.271506, 0.311707, 0.216401, 0.268042, 0.308712, 0.342579, 0.377384, 0.384043, 0.318242, 0.342579, 0.332115, 0.239899, 0.164327, 0.239899, 0.239899, 0.318242, 0.301917, 0.308712, 0.318242, 0.311707, 0.30533, 0.257454, 0.247041, 0.349426, 0.318242, 0.298791, 0.271506, 0.236433, 0.25031, 0.352862, 0.278302, 0.206376, 0.291804, 0.390993, 0.394753, 0.458154, 0.349426,…	[125, 126, 127, 128, 129, 130, 131, 132, 133, 134, 136, 138, 139, 140, 141, 142, 143]	(9	0	9)	9
128	129	F5RU26|F5RU26_9ENTR Succinate--CoA ligase [ADP-forming] subunit alpha OS=Enterobacter hormaechei ATCC 49162	([0.132295, 0.071867, 0.048328, 0.074921, 0.096677, 0.055536, 0.074921, 0.094817, 0.116183, 0.142424, 0.164327, 0.200174, 0.122885, 0.179055, 0.25406, 0.359901, 0.356642, 0.332115, 0.232838, 0.196879, 0.129801, 0.182256, 0.271506, 0.349426, 0.30533, 0.243554, 0.342579, 0.335645, 0.271506, 0.278302, 0.298791, 0.298791, 0.288399, 0.384043, 0.377384, 0.384043, 0.36309, 0.36309, 0.318242, 0.401658, 0…	[205, 206]	0			#VALUE!
129	130	F5RU27|F5RU27_9ENTR Succinate--CoA ligase [ADP-forming] subunit beta OS=Enterobacter hormaechei ATCC 49162	([0.271506, 0.15284, 0.15284, 0.194234, 0.122885, 0.15008, 0.109221, 0.161087, 0.158265, 0.21291, 0.179055, 0.209395, 0.127496, 0.161087, 0.100716, 0.096677, 0.167087, 0.185198, 0.21291, 0.229226, 0.194234, 0.278302, 0.384043, 0.384043, 0.356642, 0.444081, 0.444081, 0.436924, 0.408655, 0.436924, 0.40511, 0.5017, 0.418646, 0.444081, 0.408655, 0.483068, 0.401658, 0.401658, 0.308712, 0.318242, 0.278…	[31, 227, 228, 229, 230, 231, 232, 233, 234, 235, 236, 237, 238, 239, 240, 241]	(14	1	15)	14
130	131	F5RU31|F5RU31_9ENTR Succinate dehydrogenase flavoprotein subunit OS=Enterobacter hormaechei ATCC 49162	([0.17593, 0.134866, 0.086953, 0.116183, 0.118441, 0.144935, 0.17593, 0.173081, 0.200174, 0.18812, 0.21291, 0.222385, 0.203355, 0.206376, 0.18812, 0.173081, 0.167087, 0.158265, 0.25406, 0.239899, 0.281712, 0.342579, 0.324872, 0.377384, 0.30533, 0.26085, 0.26085, 0.257454, 0.225814, 0.144935, 0.209395, 0.21291, 0.243554, 0.271506, 0.352862, 0.346032, 0.36309, 0.36309, 0.324872, 0.339168, 0.339168,…	[50, 51, 52, 53, 125, 129, 130, 131, 132, 133, 365, 366, 367, 429, 439, 440, 441, 442, 443, 444, 445, 447, 449, 450, 451, 454, 457, 458, 459, 494, 499, 500, 501, 529, 530, 531, 538, 539, 540, 541, 542, 565, 568, 569, 570, 571, 572, 573, 574, 575, 576, 581]	(8	42	50)	8
131	132	F5RU35|F5RU35_9ENTR Endonuclease 8 OS=Enterobacter hormaechei ATCC 49162	([0.626927, 0.671169, 0.680603, 0.529623, 0.575842, 0.486429, 0.472492, 0.380708, 0.398279, 0.422041, 0.436924, 0.497853, 0.380708, 0.374039, 0.377384, 0.278302, 0.158265, 0.147574, 0.129801, 0.069024, 0.096677, 0.116183, 0.066181, 0.066181, 0.132295, 0.060549, 0.102787, 0.116183, 0.194234, 0.129801, 0.085092, 0.088832, 0.076542, 0.132295, 0.085092, 0.086953, 0.132295, 0.147574, 0.26085, 0.291804…	[0, 1, 2, 3, 4, 88]	0			#VALUE!
132	133	F5RU44|F5RU44_9ENTR Potassium-transporting ATPase ATP-binding subunit OS=Enterobacter hormaechei ATCC 49162	([0.15008, 0.200174, 0.116183, 0.079919, 0.111485, 0.147574, 0.144935, 0.096677, 0.086953, 0.111485, 0.109221, 0.096677, 0.10481, 0.10481, 0.059222, 0.054297, 0.120615, 0.147574, 0.167087, 0.271506, 0.167087, 0.144935, 0.155435, 0.271506, 0.271506, 0.222385, 0.120615, 0.083462, 0.094817, 0.069024, 0.0704, 0.085092, 0.127496, 0.073402, 0.040537, 0.074921, 0.079919, 0.05306, 0.029376, 0.038042, 0.0…	[119, 338, 339, 403, 404, 407, 411, 415, 416, 417, 418, 419, 513, 544, 545, 546]	(4	7	11)	4
133	134	F5RU63|F5RU63_9ENTR Glucosamine-6-phosphate deaminase OS=Enterobacter hormaechei ATCC 49162	([0.225814, 0.164327, 0.209395, 0.25031, 0.144935, 0.147574, 0.15008, 0.182256, 0.21291, 0.158265, 0.132295, 0.185198, 0.182256, 0.17593, 0.271506, 0.222385, 0.200174, 0.225814, 0.243554, 0.278302, 0.232838, 0.222385, 0.295083, 0.31487, 0.203355, 0.247041, 0.196879, 0.222385, 0.147574, 0.164327, 0.25031, 0.311707, 0.298791, 0.301917, 0.41194, 0.311707, 0.346032, 0.42561, 0.328603, 0.30533, 0.2715…	[156]	0			#VALUE!
134	135	F5RU69|F5RU69_9ENTR tRNA-2-methylthio-N(6)-dimethylallyladenosine synthase OS=Enterobacter hormaechei ATCC 49162	([0.191378, 0.11371, 0.158265, 0.15284, 0.200174, 0.247041, 0.170161, 0.203355, 0.229226, 0.257454, 0.278302, 0.281712, 0.25406, 0.26085, 0.191378, 0.194234, 0.194234, 0.281712, 0.284882, 0.288399, 0.384043, 0.298791, 0.390993, 0.30533, 0.342579, 0.339168, 0.342579, 0.40511, 0.401658, 0.41194, 0.387226, 0.394753, 0.36309, 0.31487, 0.239899, 0.239899, 0.328603, 0.328603, 0.25031, 0.247041, 0.16708…	[113, 346, 347, 348, 349, 350, 351, 352, 397, 398, 399, 400, 406, 407, 408, 410, 445, 450, 451, 452, 459, 460, 468]	(6	1	7)	6
135	136	F5RU88|F5RU88_9ENTR Peptidoglycan D,D-transpeptidase MrdA OS=Enterobacter hormaechei ATCC 49162	([0.18812, 0.167087, 0.229226, 0.268042, 0.25031, 0.170161, 0.096677, 0.073402, 0.092881, 0.116183, 0.111485, 0.086953, 0.056825, 0.081712, 0.037156, 0.035586, 0.034884, 0.03976, 0.022667, 0.013613, 0.013613, 0.013437, 0.016257, 0.010672, 0.007877, 0.006567, 0.007877, 0.013016, 0.01204, 0.008804, 0.009187, 0.00777, 0.010926, 0.009977, 0.008895, 0.014586, 0.009728, 0.010131, 0.016257, 0.016528, 0.…	[234, 237, 238, 239, 319, 320, 321, 322, 323, 493, 494, 495, 496, 497, 498, 499, 614, 615, 617, 618, 619, 620, 621, 622, 623, 624, 625, 626, 627, 628, 629, 630, 631, 632]	(15	18	33)	15
136	137	F5RU89|F5RU89_9ENTR Peptidoglycan glycosyltransferase MrdB OS=Enterobacter hormaechei ATCC 49162	([0.291804, 0.356642, 0.390993, 0.232838, 0.257454, 0.139895, 0.185198, 0.239899, 0.21291, 0.17593, 0.109221, 0.081712, 0.037156, 0.017138, 0.009483, 0.007422, 0.005011, 0.00359, 0.002688, 0.001786, 0.002623, 0.003276, 0.002194, 0.001597, 0.001602, 0.001172, 0.001692, 0.001417, 0.001305, 0.001481, 0.001872, 0.00283, 0.00283, 0.003963, 0.004611, 0.00543, 0.006619, 0.009977, 0.017797, 0.015344, 0.0…	[]	0			#VALUE!
137	138	F5RU91|F5RU91_9ENTR serine-type D-Ala-D-Ala carboxypeptidase OS=Enterobacter hormaechei ATCC 49162	([0.137348, 0.191378, 0.164327, 0.158265, 0.106997, 0.137348, 0.167087, 0.161087, 0.116183, 0.096677, 0.094817, 0.102787, 0.085092, 0.042364, 0.041405, 0.066181, 0.054297, 0.069024, 0.051831, 0.106997, 0.155435, 0.088832, 0.090864, 0.0704, 0.085092, 0.139895, 0.106997, 0.06184, 0.092881, 0.144935, 0.142424, 0.200174, 0.247041, 0.194234, 0.311707, 0.278302, 0.335645, 0.366687, 0.26085, 0.21291, 0.…	[64]	0			#VALUE!
138	139	F5RU93|F5RU93_9ENTR Octanoyltransferase OS=Enterobacter hormaechei ATCC 49162	([0.058088, 0.088832, 0.056825, 0.085092, 0.147574, 0.096677, 0.139895, 0.203355, 0.164327, 0.191378, 0.222385, 0.236433, 0.281712, 0.278302, 0.281712, 0.179055, 0.271506, 0.36309, 0.387226, 0.387226, 0.401658, 0.497853, 0.505461, 0.613573, 0.653063, 0.622677, 0.76285, 0.618285, 0.450668, 0.444081, 0.370445, 0.384043, 0.41194, 0.370445, 0.398279, 0.318242, 0.318242, 0.318242, 0.308712, 0.349426, …	[22, 23, 24, 25, 26, 27]	0			#VALUE!
139	140	F5RU95|F5RU95_9ENTR Lipoyl synthase OS=Enterobacter hormaechei ATCC 49162	([0.339168, 0.377384, 0.243554, 0.291804, 0.332115, 0.321458, 0.356642, 0.380708, 0.370445, 0.36309, 0.311707, 0.271506, 0.298791, 0.243554, 0.219301, 0.301917, 0.301917, 0.30533, 0.298791, 0.30533, 0.31487, 0.387226, 0.352862, 0.380708, 0.298791, 0.298791, 0.324872, 0.342579, 0.352862, 0.298791, 0.291804, 0.359901, 0.352862, 0.328603, 0.311707, 0.339168, 0.301917, 0.366687, 0.394753, 0.387226, 0…	[110, 111, 112, 113, 114, 115, 116, 231, 232, 233, 272, 276, 277, 315, 316, 317, 319, 320]	(6	0	6)	6
140	141	F5RUA0|F5RUA0_9ENTR Lipid A acyltransferase PagP OS=Enterobacter hormaechei ATCC 49162	([0.125101, 0.058088, 0.043307, 0.028107, 0.023534, 0.021381, 0.015344, 0.0198, 0.028107, 0.035586, 0.022667, 0.019109, 0.017138, 0.010509, 0.010672, 0.008723, 0.009096, 0.006567, 0.004646, 0.004736, 0.004736, 0.003671, 0.004921, 0.004611, 0.00543, 0.006421, 0.006245, 0.007645, 0.007422, 0.006482, 0.006894, 0.010509, 0.016528, 0.023087, 0.03976, 0.090864, 0.144935, 0.216401, 0.196879, 0.196879, 0…	[]	0			#VALUE!
141	142	F5RUB9|F5RUB9_9ENTR Enolase-phosphatase E1 OS=Enterobacter hormaechei ATCC 49162	([0.06312, 0.100716, 0.142424, 0.173081, 0.222385, 0.139895, 0.167087, 0.094817, 0.071867, 0.088832, 0.116183, 0.096677, 0.096677, 0.046336, 0.0704, 0.0704, 0.086953, 0.083462, 0.090864, 0.15284, 0.078022, 0.06312, 0.048328, 0.022667, 0.015344, 0.014783, 0.020522, 0.022306, 0.048328, 0.042364, 0.034068, 0.036378, 0.071867, 0.079919, 0.15284, 0.127496, 0.125101, 0.086953, 0.096677, 0.090864, 0.050…	[207, 210, 212, 213, 214, 215, 216, 217, 218, 219, 220, 221, 222, 223, 224, 225, 226, 227, 228]	(16	2	18)	16
142	143	F5RUC0|F5RUC0_9ENTR Acireductone dioxygenase OS=Enterobacter hormaechei ATCC 49162	([0.216401, 0.219301, 0.25406, 0.311707, 0.349426, 0.268042, 0.185198, 0.222385, 0.247041, 0.278302, 0.308712, 0.318242, 0.295083, 0.328603, 0.321458, 0.291804, 0.384043, 0.490133, 0.40511, 0.408655, 0.380708, 0.366687, 0.390993, 0.328603, 0.308712, 0.194234, 0.291804, 0.380708, 0.284882, 0.26085, 0.229226, 0.229226, 0.25031, 0.291804, 0.191378, 0.275179, 0.301917, 0.301917, 0.318242, 0.380708, 0…	[91, 92]	0			#VALUE!
143	144	F5RUC1|F5RUC1_9ENTR Methylthioribose-1-phosphate isomerase OS=Enterobacter hormaechei ATCC 49162	([0.275179, 0.26085, 0.318242, 0.374039, 0.408655, 0.311707, 0.196879, 0.122885, 0.083462, 0.111485, 0.137348, 0.167087, 0.137348, 0.076542, 0.161087, 0.161087, 0.167087, 0.161087, 0.158265, 0.147574, 0.088832, 0.144935, 0.144935, 0.134866, 0.127496, 0.079919, 0.147574, 0.219301, 0.236433, 0.25406, 0.239899, 0.243554, 0.144935, 0.179055, 0.232838, 0.122885, 0.116183, 0.067594, 0.066181, 0.067594,…	[267, 268, 269, 270, 271, 272, 273, 275, 276]	0			#VALUE!
144	145	F5RUC2|F5RUC2_9ENTR Methylthioribose kinase OS=Enterobacter hormaechei ATCC 49162	([0.033407, 0.058088, 0.096677, 0.142424, 0.185198, 0.185198, 0.173081, 0.200174, 0.236433, 0.17593, 0.200174, 0.239899, 0.209395, 0.219301, 0.196879, 0.288399, 0.298791, 0.339168, 0.349426, 0.454136, 0.366687, 0.342579, 0.332115, 0.328603, 0.200174, 0.196879, 0.225814, 0.182256, 0.194234, 0.196879, 0.311707, 0.311707, 0.30533, 0.332115, 0.257454, 0.301917, 0.268042, 0.26085, 0.30533, 0.284882, 0…	[]	0			#VALUE!
145	146	F5RUF3|F5RUF3_9ENTR Betaine aldehyde dehydrogenase OS=Enterobacter hormaechei ATCC 49162	([0.271506, 0.332115, 0.366687, 0.394753, 0.311707, 0.349426, 0.374039, 0.36309, 0.390993, 0.41194, 0.42561, 0.454136, 0.458154, 0.36309, 0.408655, 0.436924, 0.342579, 0.342579, 0.366687, 0.40511, 0.494003, 0.58069, 0.59014, 0.517562, 0.440853, 0.490133, 0.483068, 0.422041, 0.461924, 0.42561, 0.398279, 0.398279, 0.398279, 0.408655, 0.525368, 0.440853, 0.444081, 0.529623, 0.483068, 0.384043, 0.433…	[21, 22, 23, 34, 37, 46, 47, 48]	0			#VALUE!
146	147	F5RUF4|F5RUF4_9ENTR Oxygen-dependent choline dehydrogenase OS=Enterobacter hormaechei ATCC 49162	([0.018787, 0.029376, 0.032677, 0.048328, 0.073402, 0.051831, 0.038858, 0.042364, 0.059222, 0.073402, 0.056825, 0.079919, 0.090864, 0.164327, 0.179055, 0.278302, 0.359901, 0.444081, 0.468512, 0.398279, 0.352862, 0.284882, 0.301917, 0.301917, 0.301917, 0.288399, 0.390993, 0.476583, 0.41194, 0.401658, 0.30533, 0.394753, 0.288399, 0.268042, 0.264545, 0.257454, 0.203355, 0.219301, 0.18812, 0.216401, …	[72, 73, 74, 75, 76, 77, 131, 132, 133, 134, 135, 136, 137, 138, 139, 140, 141, 142, 143, 144, 145, 146, 147, 148, 149, 150, 151, 152, 171, 172, 174, 175, 176, 177, 178, 179, 180, 181, 182, 183, 184, 185, 186, 187, 188, 189, 190, 191, 192, 193, 194, 195, 196, 197, 198, 199, 200, 201, 202, 203, 204, 205, 206, 207, 208, 209, 211, 212, 213, 214, 215, 394, 395, 396, 397, 398, 399, 400, 440, 445, 446,…	(35	30	65)	35
147	148	F5RUS6|F5RUS6_9ENTR Bifunctional protein FolD OS=Enterobacter hormaechei ATCC 49162	([0.111485, 0.111485, 0.155435, 0.203355, 0.15008, 0.182256, 0.21291, 0.26085, 0.21291, 0.206376, 0.25031, 0.271506, 0.232838, 0.257454, 0.232838, 0.321458, 0.40511, 0.356642, 0.328603, 0.332115, 0.222385, 0.31487, 0.31487, 0.339168, 0.328603, 0.321458, 0.291804, 0.225814, 0.155435, 0.15008, 0.125101, 0.11371, 0.118441, 0.179055, 0.21291, 0.21291, 0.216401, 0.229226, 0.179055, 0.137348, 0.094817,…	[]	0			#VALUE!
148	149	F5RUT3|F5RUT3_9ENTR UDP-2,3-diacylglucosamine hydrolase OS=Enterobacter hormaechei ATCC 49162	([0.009096, 0.006988, 0.010372, 0.016021, 0.027463, 0.048328, 0.085092, 0.083462, 0.051831, 0.069024, 0.069024, 0.090864, 0.069024, 0.047319, 0.044297, 0.037156, 0.044297, 0.081712, 0.100716, 0.106997, 0.147574, 0.144935, 0.229226, 0.179055, 0.179055, 0.132295, 0.064632, 0.027463, 0.0198, 0.020522, 0.0198, 0.025316, 0.015344, 0.015078, 0.028695, 0.023534, 0.023963, 0.022667, 0.023087, 0.024826, 0…	[167, 203, 204]	0			#VALUE!
149	150	F5RUT5|F5RUT5_9ENTR N5-carboxyaminoimidazole ribonucleotide synthase OS=Enterobacter hormaechei ATCC 49162	([0.222385, 0.127496, 0.173081, 0.196879, 0.18812, 0.122885, 0.142424, 0.179055, 0.179055, 0.206376, 0.247041, 0.31487, 0.225814, 0.219301, 0.196879, 0.229226, 0.225814, 0.219301, 0.247041, 0.170161, 0.167087, 0.098513, 0.170161, 0.144935, 0.158265, 0.219301, 0.321458, 0.301917, 0.225814, 0.291804, 0.185198, 0.17593, 0.155435, 0.236433, 0.173081, 0.17593, 0.209395, 0.25406, 0.356642, 0.236433, 0.…	[205, 315, 316, 319, 320]	0			#VALUE!
150	151	F5RUT6|F5RUT6_9ENTR tRNA 2-selenouridine synthase OS=Enterobacter hormaechei ATCC 49162	([0.275179, 0.275179, 0.311707, 0.359901, 0.398279, 0.461924, 0.384043, 0.311707, 0.349426, 0.308712, 0.328603, 0.332115, 0.352862, 0.26085, 0.281712, 0.182256, 0.147574, 0.243554, 0.243554, 0.243554, 0.281712, 0.380708, 0.377384, 0.349426, 0.264545, 0.264545, 0.164327, 0.268042, 0.271506, 0.229226, 0.295083, 0.311707, 0.352862, 0.342579, 0.422041, 0.377384, 0.444081, 0.41194, 0.394753, 0.40511, …	[47, 49, 62, 63, 64, 65, 78, 79]	0			#VALUE!
151	152	F5RUV3|F5RUV3_9ENTR Guanosine-inosine kinase OS=Enterobacter hormaechei ATCC 49162	([0.505461, 0.370445, 0.222385, 0.31487, 0.247041, 0.295083, 0.284882, 0.308712, 0.346032, 0.401658, 0.335645, 0.288399, 0.30533, 0.422041, 0.298791, 0.308712, 0.321458, 0.346032, 0.349426, 0.370445, 0.380708, 0.374039, 0.42561, 0.505461, 0.359901, 0.366687, 0.288399, 0.31487, 0.225814, 0.225814, 0.203355, 0.288399, 0.288399, 0.21291, 0.216401, 0.216401, 0.225814, 0.185198, 0.161087, 0.11371, 0.1…	[0, 23, 261, 262, 263, 301, 414, 415, 416, 417, 418, 419, 420]	(6	6	12)	6
152	153	F5RUV4|F5RUV4_9ENTR Ferrochelatase OS=Enterobacter hormaechei ATCC 49162	([0.137348, 0.206376, 0.129801, 0.170161, 0.216401, 0.288399, 0.332115, 0.318242, 0.374039, 0.401658, 0.418646, 0.476583, 0.447574, 0.36309, 0.398279, 0.394753, 0.281712, 0.194234, 0.284882, 0.370445, 0.332115, 0.278302, 0.26085, 0.359901, 0.36309, 0.356642, 0.257454, 0.179055, 0.222385, 0.203355, 0.219301, 0.219301, 0.132295, 0.096677, 0.074921, 0.035586, 0.042364, 0.045352, 0.045352, 0.044297, …	[203, 204, 205, 206, 207, 210]	0			#VALUE!
153	154	F5RUV5|F5RUV5_9ENTR Adenylate kinase OS=Enterobacter hormaechei ATCC 49162	([0.059222, 0.086953, 0.11371, 0.144935, 0.185198, 0.232838, 0.222385, 0.264545, 0.182256, 0.129801, 0.122885, 0.167087, 0.158265, 0.15284, 0.225814, 0.216401, 0.332115, 0.349426, 0.291804, 0.257454, 0.268042, 0.301917, 0.31487, 0.284882, 0.196879, 0.194234, 0.15284, 0.155435, 0.098513, 0.170161, 0.25406, 0.291804, 0.275179, 0.295083, 0.301917, 0.301917, 0.387226, 0.366687, 0.321458, 0.41194, 0.4…	[143, 144, 145, 146, 147, 148, 149, 150, 151, 152, 153, 154, 155, 156, 157, 158, 159, 160, 161, 163, 164, 165, 166]	(18	0	18)	18
154	155	F5RUX6|F5RUX6_9ENTR Beta-galactosidase OS=Enterobacter hormaechei ATCC 49162	([0.25406, 0.170161, 0.111485, 0.125101, 0.147574, 0.167087, 0.219301, 0.139895, 0.182256, 0.222385, 0.271506, 0.31487, 0.264545, 0.278302, 0.284882, 0.264545, 0.25031, 0.321458, 0.239899, 0.298791, 0.281712, 0.291804, 0.346032, 0.447574, 0.356642, 0.356642, 0.36309, 0.243554, 0.339168, 0.339168, 0.342579, 0.328603, 0.26085, 0.295083, 0.278302, 0.281712, 0.398279, 0.377384, 0.41194, 0.486429, 0.4…	[273, 274, 275, 279, 354, 355, 356, 357, 358, 359, 361, 362, 363, 364, 365, 366, 367, 368, 369, 370, 371, 372, 373, 374, 421, 422, 439, 440, 444, 445, 484, 486, 487, 488, 489, 490, 686, 687, 688, 713, 715, 716, 717, 742, 743, 744, 745, 748, 749, 751, 799, 802]	(13	10	23)	13
155	156	F5RUZ3|F5RUZ3_9ENTR 7-cyano-7-deazaguanine synthase OS=Enterobacter hormaechei ATCC 49162	([0.073402, 0.11371, 0.164327, 0.196879, 0.239899, 0.281712, 0.21291, 0.15284, 0.100716, 0.127496, 0.125101, 0.090864, 0.094817, 0.098513, 0.069024, 0.109221, 0.173081, 0.167087, 0.278302, 0.194234, 0.137348, 0.142424, 0.069024, 0.069024, 0.040537, 0.038042, 0.038858, 0.06312, 0.102787, 0.170161, 0.137348, 0.182256, 0.17593, 0.185198, 0.125101, 0.167087, 0.158265, 0.158265, 0.147574, 0.122885, 0.…	[]	0			#VALUE!
156	157	F5RUZ8|F5RUZ8_9ENTR Lon protease OS=Enterobacter hormaechei ATCC 49162	([0.538167, 0.63748, 0.51388, 0.40511, 0.476583, 0.384043, 0.40511, 0.440853, 0.384043, 0.332115, 0.291804, 0.236433, 0.257454, 0.229226, 0.18812, 0.137348, 0.081712, 0.090864, 0.056825, 0.05306, 0.031287, 0.058088, 0.045352, 0.078022, 0.120615, 0.102787, 0.098513, 0.096677, 0.06312, 0.059222, 0.096677, 0.120615, 0.164327, 0.118441, 0.122885, 0.15008, 0.216401, 0.295083, 0.25406, 0.243554, 0.3148…	[0, 1, 2, 52, 53, 56, 110, 113, 114, 115, 116, 117, 216, 217, 239, 240, 241, 242, 243, 244, 245, 246, 247, 248, 249, 250, 251, 252, 253, 254, 255, 256, 257, 258, 259, 260, 261, 262, 263, 264, 265, 266, 268, 269, 270, 271, 272, 273, 274, 275, 276, 277, 278, 313, 365, 438, 664, 665, 667, 668, 669, 670, 671, 672, 674, 675, 676, 781, 782, 783]	(27	14	41)	27
157	158	F5RV07|F5RV07_9ENTR Cytochrome bo(3) ubiquinol oxidase subunit 1 OS=Enterobacter hormaechei ATCC 49162	([0.011903, 0.006988, 0.009015, 0.014783, 0.025316, 0.015078, 0.010131, 0.009187, 0.00777, 0.009728, 0.007645, 0.008276, 0.011342, 0.007495, 0.005249, 0.005223, 0.005011, 0.007031, 0.005799, 0.005799, 0.005223, 0.003701, 0.005318, 0.003864, 0.002512, 0.00243, 0.002336, 0.002138, 0.002606, 0.003478, 0.002435, 0.003461, 0.002662, 0.00225, 0.002276, 0.003341, 0.005011, 0.003727, 0.002606, 0.003177, …	[]	0			#VALUE!
158	159	F5RV11|F5RV11_9ENTR L-fucose mutarotase OS=Enterobacter hormaechei ATCC 49162	([0.092881, 0.167087, 0.090864, 0.051831, 0.0704, 0.100716, 0.06312, 0.06184, 0.094817, 0.083462, 0.100716, 0.129801, 0.206376, 0.225814, 0.239899, 0.243554, 0.15008, 0.060549, 0.085092, 0.161087, 0.132295, 0.111485, 0.044297, 0.096677, 0.132295, 0.134866, 0.127496, 0.127496, 0.15284, 0.158265, 0.200174, 0.139895, 0.078022, 0.079919, 0.059222, 0.054297, 0.100716, 0.109221, 0.132295, 0.111485, 0.1…	[142, 143, 144, 145, 146]	0			#VALUE!
159	160	F5RV13|F5RV13_9ENTR L-fucose isomerase OS=Enterobacter hormaechei ATCC 49162	([0.25031, 0.170161, 0.209395, 0.284882, 0.239899, 0.185198, 0.225814, 0.25031, 0.278302, 0.301917, 0.291804, 0.31487, 0.268042, 0.268042, 0.356642, 0.359901, 0.311707, 0.401658, 0.394753, 0.408655, 0.486429, 0.458154, 0.541878, 0.505461, 0.447574, 0.5017, 0.545602, 0.541878, 0.505461, 0.472492, 0.394753, 0.349426, 0.349426, 0.42561, 0.418646, 0.321458, 0.328603, 0.40511, 0.414856, 0.284882, 0.27…	[22, 23, 25, 26, 27, 28, 252, 306, 307, 310, 311, 312, 376, 377, 399, 400, 401, 402, 403, 404, 405, 406, 407, 408, 409, 410, 411, 412, 413, 414, 415, 416, 417, 492]	(18	14	32)	18
160	161	F5RV19|F5RV19_9ENTR L-fuculose phosphate aldolase OS=Enterobacter hormaechei ATCC 49162	([0.216401, 0.278302, 0.328603, 0.25406, 0.179055, 0.236433, 0.21291, 0.25406, 0.281712, 0.26085, 0.284882, 0.243554, 0.236433, 0.25031, 0.275179, 0.284882, 0.328603, 0.352862, 0.36309, 0.271506, 0.349426, 0.366687, 0.356642, 0.26085, 0.335645, 0.42561, 0.408655, 0.408655, 0.324872, 0.247041, 0.298791, 0.321458, 0.408655, 0.394753, 0.298791, 0.324872, 0.229226, 0.275179, 0.281712, 0.194234, 0.281…	[57, 60, 61, 62, 67, 68]	0			#VALUE!
161	162	F5RV28|F5RV28_9ENTR 1-deoxy-D-xylulose-5-phosphate synthase OS=Enterobacter hormaechei ATCC 49162	([0.054297, 0.060549, 0.038042, 0.030611, 0.047319, 0.064632, 0.086953, 0.120615, 0.158265, 0.116183, 0.134866, 0.106997, 0.066181, 0.15008, 0.144935, 0.239899, 0.268042, 0.18812, 0.30533, 0.271506, 0.18812, 0.203355, 0.236433, 0.332115, 0.311707, 0.30533, 0.308712, 0.21291, 0.134866, 0.076542, 0.132295, 0.132295, 0.144935, 0.21291, 0.18812, 0.18812, 0.170161, 0.173081, 0.25406, 0.132295, 0.11371…	[]	0			#VALUE!
162	163	F5RV30|F5RV30_9ENTR Thiamine-monophosphate kinase OS=Enterobacter hormaechei ATCC 49162	([0.020165, 0.012491, 0.008002, 0.011669, 0.015344, 0.013265, 0.016826, 0.023087, 0.029376, 0.036378, 0.025762, 0.036378, 0.028695, 0.059222, 0.060549, 0.050641, 0.059222, 0.059222, 0.11371, 0.200174, 0.158265, 0.139895, 0.147574, 0.173081, 0.170161, 0.10481, 0.185198, 0.219301, 0.206376, 0.225814, 0.239899, 0.243554, 0.196879, 0.170161, 0.144935, 0.147574, 0.158265, 0.25406, 0.173081, 0.111485, …	[]	0			#VALUE!
163	164	F5RV33|F5RV33_9ENTR Riboflavin biosynthesis protein RibD OS=Enterobacter hormaechei ATCC 49162	([0.318242, 0.359901, 0.281712, 0.278302, 0.332115, 0.366687, 0.387226, 0.418646, 0.332115, 0.36309, 0.394753, 0.444081, 0.461924, 0.461924, 0.472492, 0.521092, 0.557691, 0.59917, 0.509769, 0.444081, 0.394753, 0.374039, 0.374039, 0.458154, 0.483068, 0.483068, 0.401658, 0.346032, 0.335645, 0.447574, 0.436924, 0.328603, 0.332115, 0.209395, 0.206376, 0.161087, 0.15008, 0.216401, 0.243554, 0.349426, …	[15, 16, 17, 18, 54, 55, 56, 57, 71, 72, 99, 100, 107, 108, 109, 110, 163, 164, 165, 166, 167, 168, 169, 170, 171, 172, 173, 174, 175, 176, 177, 178, 181, 182, 183, 248, 249, 250, 251, 254, 255, 256, 257, 258, 263, 264, 265, 266, 267]	(15	16	31)	15
164	165	F5RV42|F5RV42_9ENTR Queuine tRNA-ribosyltransferase OS=Enterobacter hormaechei ATCC 49162	([0.394753, 0.380708, 0.408655, 0.433034, 0.458154, 0.480142, 0.394753, 0.342579, 0.257454, 0.295083, 0.31487, 0.359901, 0.301917, 0.342579, 0.342579, 0.433034, 0.461924, 0.4292, 0.324872, 0.281712, 0.311707, 0.247041, 0.278302, 0.284882, 0.194234, 0.194234, 0.200174, 0.21291, 0.268042, 0.366687, 0.31487, 0.321458, 0.352862, 0.440853, 0.529623, 0.436924, 0.454136, 0.387226, 0.418646, 0.529623, 0.…	[34, 39, 40, 41, 42, 289, 290, 371, 372, 373, 374]	(3	1	4)	3
165	166	F5RV61|F5RV61_9ENTR Shikimate kinase 1 OS=Enterobacter hormaechei ATCC 49162	([0.222385, 0.268042, 0.17593, 0.21291, 0.239899, 0.284882, 0.324872, 0.268042, 0.295083, 0.232838, 0.229226, 0.18812, 0.158265, 0.132295, 0.069024, 0.0704, 0.129801, 0.194234, 0.264545, 0.173081, 0.10481, 0.116183, 0.122885, 0.203355, 0.206376, 0.142424, 0.086953, 0.083462, 0.139895, 0.144935, 0.191378, 0.216401, 0.301917, 0.342579, 0.26085, 0.311707, 0.41194, 0.318242, 0.26085, 0.271506, 0.3807…	[120, 121, 122, 123, 124]	0			#VALUE!
166	167	F5RV70|F5RV70_9ENTR D-alanine--D-alanine ligase OS=Enterobacter hormaechei ATCC 49162	([0.059222, 0.088832, 0.120615, 0.155435, 0.15284, 0.209395, 0.257454, 0.308712, 0.25406, 0.278302, 0.21291, 0.257454, 0.288399, 0.26085, 0.25031, 0.26085, 0.239899, 0.173081, 0.281712, 0.318242, 0.332115, 0.352862, 0.352862, 0.356642, 0.359901, 0.278302, 0.275179, 0.194234, 0.120615, 0.111485, 0.064632, 0.111485, 0.056825, 0.06312, 0.076542, 0.081712, 0.073402, 0.137348, 0.129801, 0.125101, 0.09…	[]	0			#VALUE!
167	168	F5RVD4|F5RVD4_9ENTR 6,7-dimethyl-8-ribityllumazine synthase OS=Enterobacter hormaechei ATCC 49162	([0.014586, 0.026338, 0.015694, 0.023963, 0.033407, 0.055536, 0.034884, 0.026892, 0.035586, 0.049374, 0.049374, 0.037156, 0.023963, 0.024393, 0.020522, 0.021816, 0.037156, 0.054297, 0.085092, 0.167087, 0.164327, 0.203355, 0.194234, 0.219301, 0.21291, 0.147574, 0.144935, 0.161087, 0.236433, 0.236433, 0.147574, 0.191378, 0.203355, 0.308712, 0.308712, 0.40511, 0.275179, 0.284882, 0.219301, 0.301917,…	[]	0			#VALUE!
168	169	F5RVE3|F5RVE3_9ENTR Glutamate 5-kinase OS=Enterobacter hormaechei ATCC 49162	([0.10481, 0.139895, 0.191378, 0.229226, 0.167087, 0.10481, 0.139895, 0.167087, 0.191378, 0.216401, 0.243554, 0.284882, 0.196879, 0.200174, 0.200174, 0.170161, 0.170161, 0.170161, 0.170161, 0.25406, 0.167087, 0.185198, 0.18812, 0.185198, 0.134866, 0.167087, 0.26085, 0.167087, 0.17593, 0.15008, 0.125101, 0.122885, 0.129801, 0.206376, 0.116183, 0.074921, 0.049374, 0.030003, 0.059222, 0.092881, 0.08…	[178, 179, 185, 186, 255, 256, 265, 266]	0			#VALUE!
169	170	F5RVF1|F5RVF1_9ENTR DNA polymerase IV OS=Enterobacter hormaechei ATCC 49162	([0.0704, 0.029376, 0.015078, 0.016826, 0.018415, 0.016021, 0.024393, 0.024393, 0.033407, 0.046336, 0.064632, 0.098513, 0.078022, 0.044297, 0.079919, 0.142424, 0.083462, 0.147574, 0.085092, 0.092881, 0.050641, 0.079919, 0.15284, 0.257454, 0.295083, 0.26085, 0.342579, 0.328603, 0.374039, 0.301917, 0.206376, 0.194234, 0.17593, 0.17593, 0.271506, 0.170161, 0.18812, 0.239899, 0.216401, 0.30533, 0.219…	[233]	0			#VALUE!
170	171	F5RVF3|F5RVF3_9ENTR Na(+)-translocating NADH-quinone reductase subunit F OS=Enterobacter hormaechei ATCC 49162	([0.01204, 0.009294, 0.007555, 0.007177, 0.006245, 0.006078, 0.005503, 0.006701, 0.008075, 0.007259, 0.006567, 0.005623, 0.004775, 0.005734, 0.007495, 0.008895, 0.009015, 0.008409, 0.008276, 0.009187, 0.014315, 0.013437, 0.022667, 0.024826, 0.022667, 0.022306, 0.035586, 0.034884, 0.035586, 0.040537, 0.074921, 0.147574, 0.222385, 0.26085, 0.298791, 0.209395, 0.247041, 0.25406, 0.374039, 0.408655, …	[235, 335]	0			#VALUE!
171	172	F5RVF4|F5RVF4_9ENTR Na(+)-translocating NADH-quinone reductase subunit E OS=Enterobacter hormaechei ATCC 49162	([0.001687, 0.001434, 0.000854, 0.00076, 0.001417, 0.002155, 0.002194, 0.002327, 0.001786, 0.001967, 0.00146, 0.001061, 0.000773, 0.000773, 0.000958, 0.001249, 0.001335, 0.001155, 0.001305, 0.001481, 0.000958, 0.001232, 0.001687, 0.00283, 0.00283, 0.002529, 0.002512, 0.002606, 0.001872, 0.002761, 0.00231, 0.003607, 0.004315, 0.005249, 0.003963, 0.005011, 0.004646, 0.003431, 0.003804, 0.00543, 0.0…	[]	0			#VALUE!
172	173	F5RVF5|F5RVF5_9ENTR Na(+)-translocating NADH-quinone reductase subunit D OS=Enterobacter hormaechei ATCC 49162	([0.284882, 0.321458, 0.209395, 0.111485, 0.05306, 0.067594, 0.109221, 0.060549, 0.036378, 0.034068, 0.048328, 0.071867, 0.111485, 0.049374, 0.049374, 0.025762, 0.023087, 0.026338, 0.014586, 0.012727, 0.013016, 0.009728, 0.00962, 0.011518, 0.011518, 0.016528, 0.010926, 0.010131, 0.018415, 0.034884, 0.024393, 0.025762, 0.025316, 0.016528, 0.0198, 0.01227, 0.016257, 0.016826, 0.015078, 0.020522, 0.…	[210, 211]	0			#VALUE!
173	174	F5RVF6|F5RVF6_9ENTR Na(+)-translocating NADH-quinone reductase subunit C OS=Enterobacter hormaechei ATCC 49162	([0.328603, 0.359901, 0.398279, 0.301917, 0.219301, 0.173081, 0.134866, 0.098513, 0.078022, 0.058088, 0.047319, 0.035586, 0.030003, 0.018415, 0.033407, 0.0198, 0.013437, 0.009401, 0.008156, 0.008002, 0.011669, 0.010131, 0.008075, 0.00777, 0.00777, 0.010221, 0.016826, 0.015344, 0.023963, 0.037156, 0.067594, 0.106997, 0.164327, 0.194234, 0.185198, 0.194234, 0.284882, 0.352862, 0.422041, 0.468512, 0…	[98, 105, 110, 111, 112, 113, 114, 116, 177, 178, 180, 181, 182, 183, 184, 185, 186, 195, 209, 210, 263]	(6	10	16)	6
174	175	F5RVF7|F5RVF7_9ENTR Na(+)-translocating NADH-quinone reductase subunit B OS=Enterobacter hormaechei ATCC 49162	([0.023963, 0.049374, 0.0704, 0.026892, 0.040537, 0.067594, 0.086953, 0.109221, 0.067594, 0.085092, 0.102787, 0.074921, 0.034068, 0.078022, 0.040537, 0.020165, 0.041405, 0.074921, 0.067594, 0.064632, 0.125101, 0.056825, 0.020876, 0.011342, 0.023087, 0.025762, 0.022667, 0.012727, 0.009096, 0.014586, 0.014586, 0.014315, 0.021816, 0.034884, 0.026892, 0.029376, 0.066181, 0.060549, 0.059222, 0.028107,…	[]	0			#VALUE!
175	176	F5RVG1|F5RVG1_9ENTR Phosphoheptose isomerase OS=Enterobacter hormaechei ATCC 49162	([0.161087, 0.236433, 0.222385, 0.21291, 0.275179, 0.311707, 0.232838, 0.222385, 0.26085, 0.17593, 0.132295, 0.158265, 0.25031, 0.243554, 0.200174, 0.291804, 0.288399, 0.291804, 0.25031, 0.15284, 0.243554, 0.232838, 0.185198, 0.182256, 0.155435, 0.088832, 0.050641, 0.0704, 0.092881, 0.086953, 0.086953, 0.139895, 0.118441, 0.106997, 0.096677, 0.118441, 0.076542, 0.078022, 0.074921, 0.054297, 0.088…	[]	0			#VALUE!
176	177	F5RVG2|F5RVG2_9ENTR Acyl-coenzyme A dehydrogenase OS=Enterobacter hormaechei ATCC 49162	([0.00231, 0.001778, 0.001499, 0.00231, 0.002194, 0.001808, 0.00146, 0.001267, 0.001597, 0.002117, 0.002057, 0.00246, 0.002155, 0.002336, 0.002396, 0.00243, 0.003431, 0.003478, 0.0028, 0.002014, 0.001855, 0.00225, 0.002211, 0.003177, 0.0028, 0.003276, 0.003341, 0.004899, 0.005623, 0.005223, 0.005249, 0.004976, 0.003727, 0.005223, 0.00515, 0.005011, 0.004135, 0.003177, 0.003431, 0.005011, 0.005086…	[211, 212, 213, 223, 708, 709, 710, 711, 712, 789, 790, 794, 795, 796, 797, 798, 799, 800, 801, 802, 803, 804, 805, 806, 807, 808, 809, 810, 811, 812, 813]	(19	11	30)	19
177	178	F5RVG5|F5RVG5_9ENTR Ribonuclease H OS=Enterobacter hormaechei ATCC 49162	([0.275179, 0.308712, 0.229226, 0.158265, 0.194234, 0.239899, 0.30533, 0.328603, 0.380708, 0.398279, 0.414856, 0.356642, 0.356642, 0.339168, 0.257454, 0.275179, 0.264545, 0.243554, 0.335645, 0.342579, 0.339168, 0.349426, 0.352862, 0.42561, 0.408655, 0.408655, 0.40511, 0.377384, 0.288399, 0.17593, 0.120615, 0.122885, 0.203355, 0.209395, 0.243554, 0.31487, 0.318242, 0.332115, 0.359901, 0.328603, 0.…	[121, 128, 130, 131, 132, 133, 134, 135, 136, 137, 138, 139, 140, 141, 142, 143, 144, 145, 146, 147, 148, 149, 150, 151, 152, 153, 154]	(24	2	26)	24
178	179	F5RVG7|F5RVG7_9ENTR Hydroxyacylglutathione hydrolase OS=Enterobacter hormaechei ATCC 49162	([0.046336, 0.081712, 0.043307, 0.026892, 0.017138, 0.014783, 0.011669, 0.010672, 0.015078, 0.021381, 0.030003, 0.038858, 0.035586, 0.038042, 0.038042, 0.022667, 0.026338, 0.028695, 0.03976, 0.081712, 0.086953, 0.076542, 0.058088, 0.120615, 0.120615, 0.132295, 0.17593, 0.225814, 0.206376, 0.18812, 0.196879, 0.191378, 0.194234, 0.11371, 0.185198, 0.298791, 0.408655, 0.447574, 0.346032, 0.239899, 0…	[82]	0			#VALUE!
179	180	F5RVH4|F5RVH4_9ENTR D,D-heptose 1,7-bisphosphate phosphatase OS=Enterobacter hormaechei ATCC 49162	([0.051831, 0.074921, 0.118441, 0.15008, 0.191378, 0.134866, 0.173081, 0.137348, 0.17593, 0.194234, 0.219301, 0.17593, 0.147574, 0.15008, 0.167087, 0.155435, 0.142424, 0.185198, 0.155435, 0.275179, 0.247041, 0.161087, 0.185198, 0.173081, 0.122885, 0.073402, 0.125101, 0.100716, 0.111485, 0.100716, 0.11371, 0.067594, 0.11371, 0.182256, 0.147574, 0.132295, 0.120615, 0.094817, 0.048328, 0.066181, 0.0…	[102, 103, 104, 105, 156, 157, 159, 186, 187]	0			#VALUE!
180	181	F5RVJ5|F5RVJ5_9ENTR UDP-3-O-(3-hydroxymyristoyl)glucosamine N-acyltransferase OS=Enterobacter hormaechei ATCC 49162	([0.194234, 0.26085, 0.170161, 0.236433, 0.222385, 0.291804, 0.216401, 0.257454, 0.281712, 0.328603, 0.346032, 0.408655, 0.278302, 0.209395, 0.21291, 0.206376, 0.26085, 0.222385, 0.173081, 0.25031, 0.239899, 0.239899, 0.225814, 0.275179, 0.25031, 0.25031, 0.219301, 0.308712, 0.203355, 0.209395, 0.106997, 0.085092, 0.047319, 0.085092, 0.15284, 0.236433, 0.147574, 0.185198, 0.275179, 0.321458, 0.23…	[100, 340]	0			#VALUE!
181	182	F5RVK0|F5RVK0_9ENTR Ditrans,polycis-undecaprenyl-diphosphate synthase ((2E,6E)-farnesyl-diphosphate specific) OS=Enterobacter hormaechei ATCC 49162	([0.525368, 0.549308, 0.585406, 0.458154, 0.480142, 0.465241, 0.356642, 0.377384, 0.408655, 0.433034, 0.418646, 0.454136, 0.42561, 0.4292, 0.41194, 0.352862, 0.349426, 0.447574, 0.447574, 0.380708, 0.377384, 0.268042, 0.239899, 0.209395, 0.30533, 0.318242, 0.342579, 0.356642, 0.359901, 0.324872, 0.239899, 0.275179, 0.191378, 0.142424, 0.122885, 0.069024, 0.098513, 0.096677, 0.10481, 0.129801, 0.1…	[0, 1, 2, 219, 220, 221, 222, 223, 224, 225, 226, 227, 228]	(9	3	12)	9
182	183	F5RVK1|F5RVK1_9ENTR 1-deoxy-D-xylulose 5-phosphate reductoisomerase OS=Enterobacter hormaechei ATCC 49162	([0.271506, 0.308712, 0.200174, 0.232838, 0.147574, 0.179055, 0.216401, 0.161087, 0.200174, 0.167087, 0.137348, 0.161087, 0.170161, 0.173081, 0.281712, 0.291804, 0.366687, 0.349426, 0.359901, 0.295083, 0.257454, 0.229226, 0.161087, 0.182256, 0.158265, 0.239899, 0.232838, 0.236433, 0.25031, 0.239899, 0.30533, 0.339168, 0.275179, 0.284882, 0.281712, 0.155435, 0.092881, 0.100716, 0.090864, 0.090864,…	[192, 193, 194, 195, 198, 199, 200, 201, 205, 206, 272, 278, 281, 282]	(3	0	3)	3
183	184	F5RVK3|F5RVK3_9ENTR Uridylate kinase OS=Enterobacter hormaechei ATCC 49162	([0.308712, 0.173081, 0.100716, 0.059222, 0.083462, 0.05306, 0.071867, 0.086953, 0.122885, 0.118441, 0.083462, 0.118441, 0.139895, 0.134866, 0.139895, 0.164327, 0.083462, 0.06312, 0.05306, 0.106997, 0.081712, 0.079919, 0.078022, 0.076542, 0.137348, 0.139895, 0.170161, 0.137348, 0.15284, 0.15284, 0.106997, 0.17593, 0.185198, 0.118441, 0.076542, 0.076542, 0.045352, 0.090864, 0.050641, 0.102787, 0.0…	[240]	0			#VALUE!
184	185	F5RVK6|F5RVK6_9ENTR Methionine aminopeptidase OS=Enterobacter hormaechei ATCC 49162	([0.25406, 0.332115, 0.349426, 0.318242, 0.346032, 0.284882, 0.271506, 0.295083, 0.318242, 0.25031, 0.243554, 0.243554, 0.288399, 0.308712, 0.222385, 0.324872, 0.301917, 0.209395, 0.200174, 0.209395, 0.111485, 0.125101, 0.106997, 0.129801, 0.15284, 0.106997, 0.15284, 0.185198, 0.185198, 0.200174, 0.196879, 0.239899, 0.275179, 0.179055, 0.155435, 0.243554, 0.232838, 0.185198, 0.182256, 0.118441, 0…	[]	0			#VALUE!
185	186	F5RVK7|F5RVK7_9ENTR Bifunctional uridylyltransferase/uridylyl-removing enzyme OS=Enterobacter hormaechei ATCC 49162	([0.008156, 0.005932, 0.008075, 0.006245, 0.008075, 0.01078, 0.010672, 0.013821, 0.0198, 0.015078, 0.01227, 0.018787, 0.018415, 0.023534, 0.024393, 0.034884, 0.05306, 0.067594, 0.100716, 0.067594, 0.161087, 0.170161, 0.18812, 0.209395, 0.332115, 0.346032, 0.366687, 0.440853, 0.458154, 0.476583, 0.59014, 0.613573, 0.454136, 0.461924, 0.480142, 0.608892, 0.685117, 0.541878, 0.541878, 0.505461, 0.58…	[30, 31, 35, 36, 37, 38, 39, 40, 41, 43, 223, 224, 225, 646, 647, 648, 649, 650, 651, 652, 715, 782, 783, 797, 798, 799, 800, 801, 802, 803, 804, 805, 806, 807, 808, 809, 810, 811, 812, 895, 899, 901, 902, 903, 904, 905, 906]	(15	23	38)	15
186	187	F5RVL3|F5RVL3_9ENTR 5'-methylthioadenosine/S-adenosylhomocysteine nucleosidase OS=Enterobacter hormaechei ATCC 49162	([0.081712, 0.142424, 0.098513, 0.137348, 0.088832, 0.059222, 0.079919, 0.111485, 0.129801, 0.086953, 0.120615, 0.15284, 0.158265, 0.25406, 0.268042, 0.275179, 0.366687, 0.288399, 0.318242, 0.352862, 0.247041, 0.25031, 0.144935, 0.132295, 0.132295, 0.194234, 0.284882, 0.196879, 0.191378, 0.191378, 0.216401, 0.206376, 0.142424, 0.116183, 0.066181, 0.036378, 0.060549, 0.060549, 0.098513, 0.056825, …	[]	0			#VALUE!
187	188	F5RVL4|F5RVL4_9ENTR Vitamin B12-binding protein OS=Enterobacter hormaechei ATCC 49162	([0.025316, 0.015078, 0.010221, 0.008156, 0.006619, 0.007259, 0.010672, 0.011518, 0.009483, 0.008156, 0.006894, 0.007177, 0.006421, 0.007031, 0.009728, 0.007495, 0.007877, 0.008276, 0.006701, 0.009187, 0.011903, 0.01204, 0.021816, 0.041405, 0.086953, 0.088832, 0.090864, 0.035586, 0.037156, 0.054297, 0.100716, 0.100716, 0.129801, 0.185198, 0.102787, 0.085092, 0.085092, 0.15284, 0.144935, 0.129801,…	[]	0			#VALUE!
188	189	F5RVL8|F5RVL8_9ENTR Glutamate-1-semialdehyde 2,1-aminomutase OS=Enterobacter hormaechei ATCC 49162	([0.268042, 0.311707, 0.384043, 0.295083, 0.206376, 0.278302, 0.301917, 0.324872, 0.281712, 0.31487, 0.339168, 0.418646, 0.352862, 0.359901, 0.328603, 0.200174, 0.196879, 0.275179, 0.30533, 0.301917, 0.332115, 0.377384, 0.401658, 0.30533, 0.278302, 0.278302, 0.271506, 0.278302, 0.243554, 0.318242, 0.30533, 0.271506, 0.155435, 0.144935, 0.079919, 0.10481, 0.134866, 0.134866, 0.134866, 0.185198, 0.…	[]	0			#VALUE!
189	190	F5RVM3|F5RVM3_9ENTR Penicillin-binding protein 1B OS=Enterobacter hormaechei ATCC 49162	([0.494003, 0.509769, 0.534167, 0.608892, 0.490133, 0.51388, 0.521092, 0.538167, 0.553315, 0.56648, 0.618285, 0.666105, 0.750527, 0.788093, 0.767246, 0.771762, 0.771762, 0.805026, 0.767246, 0.76285, 0.741537, 0.733139, 0.733139, 0.632174, 0.59508, 0.703578, 0.703578, 0.716283, 0.59917, 0.604312, 0.608892, 0.58069, 0.476583, 0.483068, 0.458154, 0.486429, 0.401658, 0.398279, 0.401658, 0.465241, 0.4…	[1, 2, 3, 5, 6, 7, 8, 9, 10, 11, 12, 13, 14, 15, 16, 17, 18, 19, 20, 21, 22, 23, 24, 25, 26, 27, 28, 29, 30, 31, 44, 45, 46, 47, 48, 49, 50, 51, 52, 53, 54, 55, 56, 57, 58, 59, 60, 61, 547, 548, 549, 550, 551, 552, 553, 554, 555, 556, 557, 699, 700, 708, 709, 724, 733, 736, 737, 761, 762, 763, 764, 789, 790, 791, 792, 793, 794, 795, 796, 797, 798, 799, 800, 801, 802, 803, 804, 805, 806, 807, 808,…	(51	71	122)	51
190	191	F5RVN1|F5RVN1_9ENTR 3-methyl-2-oxobutanoate hydroxymethyltransferase OS=Enterobacter hormaechei ATCC 49162	([0.271506, 0.179055, 0.216401, 0.268042, 0.332115, 0.352862, 0.370445, 0.398279, 0.291804, 0.278302, 0.30533, 0.257454, 0.268042, 0.206376, 0.120615, 0.125101, 0.116183, 0.116183, 0.096677, 0.125101, 0.11371, 0.071867, 0.059222, 0.047319, 0.050641, 0.049374, 0.049374, 0.028695, 0.030003, 0.040537, 0.038042, 0.023087, 0.026892, 0.025762, 0.034068, 0.064632, 0.035586, 0.067594, 0.051831, 0.10481, …	[]	0			#VALUE!
191	192	F5RVN2|F5RVN2_9ENTR Pantothenate synthetase OS=Enterobacter hormaechei ATCC 49162	([0.024393, 0.046336, 0.073402, 0.044297, 0.06312, 0.085092, 0.088832, 0.11371, 0.15008, 0.191378, 0.219301, 0.25031, 0.332115, 0.332115, 0.394753, 0.301917, 0.229226, 0.342579, 0.318242, 0.366687, 0.454136, 0.468512, 0.370445, 0.370445, 0.472492, 0.476583, 0.483068, 0.472492, 0.472492, 0.374039, 0.288399, 0.295083, 0.311707, 0.281712, 0.370445, 0.366687, 0.447574, 0.483068, 0.458154, 0.359901, 0…	[]	0			#VALUE!
192	193	F5RVN3|F5RVN3_9ENTR Aspartate 1-decarboxylase OS=Enterobacter hormaechei ATCC 49162	([0.100716, 0.137348, 0.096677, 0.122885, 0.090864, 0.120615, 0.161087, 0.155435, 0.191378, 0.137348, 0.167087, 0.125101, 0.209395, 0.206376, 0.209395, 0.18812, 0.243554, 0.155435, 0.167087, 0.179055, 0.278302, 0.17593, 0.111485, 0.170161, 0.144935, 0.173081, 0.167087, 0.098513, 0.0704, 0.073402, 0.132295, 0.139895, 0.194234, 0.11371, 0.122885, 0.073402, 0.067594, 0.086953, 0.096677, 0.096677, 0.…	[]	0			#VALUE!
193	194	F5RVQ0|F5RVQ0_9ENTR Polyamine aminopropyltransferase OS=Enterobacter hormaechei ATCC 49162	([0.25406, 0.291804, 0.335645, 0.264545, 0.15008, 0.194234, 0.25406, 0.288399, 0.216401, 0.247041, 0.281712, 0.339168, 0.311707, 0.30533, 0.318242, 0.200174, 0.161087, 0.209395, 0.125101, 0.170161, 0.17593, 0.116183, 0.071867, 0.037156, 0.059222, 0.132295, 0.122885, 0.111485, 0.116183, 0.182256, 0.18812, 0.18812, 0.118441, 0.139895, 0.083462, 0.038042, 0.081712, 0.167087, 0.167087, 0.203355, 0.10…	[]	0			#VALUE!
194	195	F5RVQ1|F5RVQ1_9ENTR S-adenosylmethionine decarboxylase proenzyme OS=Enterobacter hormaechei ATCC 49162	([0.132295, 0.076542, 0.11371, 0.137348, 0.167087, 0.111485, 0.137348, 0.081712, 0.051831, 0.037156, 0.028695, 0.038858, 0.024393, 0.015344, 0.015694, 0.014075, 0.020876, 0.021816, 0.018787, 0.040537, 0.043307, 0.040537, 0.074921, 0.0704, 0.044297, 0.026892, 0.038042, 0.023963, 0.027463, 0.055536, 0.106997, 0.109221, 0.060549, 0.109221, 0.155435, 0.232838, 0.26085, 0.191378, 0.191378, 0.239899, 0…	[91, 92, 93]	0			#VALUE!
195	196	F5RVQ3|F5RVQ3_9ENTR Aconitate hydratase B OS=Enterobacter hormaechei ATCC 49162	([0.21291, 0.295083, 0.36309, 0.25406, 0.284882, 0.30533, 0.342579, 0.288399, 0.281712, 0.324872, 0.346032, 0.349426, 0.308712, 0.36309, 0.366687, 0.30533, 0.239899, 0.275179, 0.257454, 0.356642, 0.339168, 0.433034, 0.380708, 0.370445, 0.480142, 0.440853, 0.414856, 0.374039, 0.359901, 0.318242, 0.321458, 0.239899, 0.194234, 0.21291, 0.206376, 0.239899, 0.366687, 0.454136, 0.418646, 0.447574, 0.43…	[41, 185, 189, 190, 191, 192, 193, 194, 195, 196, 220, 221, 222, 223, 228, 415, 416, 417, 418, 419, 420, 421, 422, 423, 424, 425, 426, 427, 428, 430, 702, 703, 743, 750]	(13	15	28)	13
196	197	F5RVS7|F5RVS7_9ENTR Protein translocase subunit SecA OS=Enterobacter hormaechei ATCC 49162	([0.020165, 0.032677, 0.049374, 0.079919, 0.109221, 0.139895, 0.179055, 0.129801, 0.158265, 0.182256, 0.17593, 0.203355, 0.278302, 0.332115, 0.271506, 0.359901, 0.374039, 0.278302, 0.291804, 0.349426, 0.418646, 0.4292, 0.461924, 0.433034, 0.384043, 0.394753, 0.394753, 0.30533, 0.384043, 0.387226, 0.390993, 0.436924, 0.359901, 0.36309, 0.36309, 0.42561, 0.422041, 0.458154, 0.56648, 0.433034, 0.433…	[38, 253, 256, 257, 258, 259, 260, 261, 262, 267, 345, 346, 347, 359, 360, 363, 440, 525, 526, 527, 529, 531, 534, 535, 536, 537, 559, 564, 565, 566, 567, 568, 569, 570, 571, 572, 573, 574, 575, 609, 610, 622, 795, 796, 833, 834, 835, 836, 837, 838, 839, 840, 841, 842, 843, 844, 845, 846, 847, 848, 849, 850, 851, 852, 853, 854, 855, 856, 857, 858, 859, 860, 861, 862, 863, 864, 865, 866, 867, 868,…	(42	44	86)	42
197	198	F5RVS9|F5RVS9_9ENTR UDP-3-O-acyl-N-acetylglucosamine deacetylase OS=Enterobacter hormaechei ATCC 49162	([0.15284, 0.216401, 0.206376, 0.25406, 0.284882, 0.225814, 0.25406, 0.18812, 0.219301, 0.25406, 0.275179, 0.298791, 0.384043, 0.31487, 0.311707, 0.222385, 0.225814, 0.219301, 0.225814, 0.25031, 0.30533, 0.394753, 0.346032, 0.390993, 0.390993, 0.387226, 0.390993, 0.301917, 0.298791, 0.295083, 0.291804, 0.298791, 0.311707, 0.232838, 0.308712, 0.332115, 0.450668, 0.377384, 0.472492, 0.359901, 0.356…	[49]	0			#VALUE!
198	199	F5RVT3|F5RVT3_9ENTR D-alanine--D-alanine ligase OS=Enterobacter hormaechei ATCC 49162	([0.03976, 0.069024, 0.098513, 0.098513, 0.15284, 0.18812, 0.25031, 0.200174, 0.225814, 0.170161, 0.206376, 0.239899, 0.275179, 0.229226, 0.203355, 0.225814, 0.179055, 0.209395, 0.288399, 0.308712, 0.311707, 0.335645, 0.324872, 0.324872, 0.288399, 0.278302, 0.239899, 0.222385, 0.328603, 0.26085, 0.356642, 0.384043, 0.380708, 0.401658, 0.36309, 0.408655, 0.40511, 0.5017, 0.553315, 0.458154, 0.5493…	[37, 38, 40, 41]	0			#VALUE!
199	200	F5RVT4|F5RVT4_9ENTR UDP-N-acetylmuramate--L-alanine ligase OS=Enterobacter hormaechei ATCC 49162	([0.422041, 0.291804, 0.216401, 0.301917, 0.359901, 0.328603, 0.359901, 0.390993, 0.328603, 0.356642, 0.390993, 0.335645, 0.335645, 0.219301, 0.147574, 0.137348, 0.132295, 0.155435, 0.15284, 0.200174, 0.194234, 0.158265, 0.243554, 0.311707, 0.194234, 0.15284, 0.206376, 0.144935, 0.088832, 0.11371, 0.118441, 0.122885, 0.196879, 0.111485, 0.203355, 0.185198, 0.18812, 0.278302, 0.278302, 0.295083, 0…	[344, 345, 346, 347, 348, 349, 350, 351, 362, 363, 421, 422, 423, 478, 479, 480, 481, 482, 483, 484, 485, 486, 487, 488, 489, 490]	(12	13	25)	12
200	201	F5RVT5|F5RVT5_9ENTR UDP-N-acetylglucosamine--N-acetylmuramyl-(pentapeptide) pyrophosphoryl-undecaprenol N-acetylglucosamine transferase OS=Enterobacter hormaechei ATCC 49162	([0.225814, 0.268042, 0.30533, 0.349426, 0.377384, 0.398279, 0.42561, 0.356642, 0.25406, 0.311707, 0.332115, 0.284882, 0.236433, 0.158265, 0.111485, 0.109221, 0.109221, 0.109221, 0.109221, 0.173081, 0.229226, 0.26085, 0.170161, 0.182256, 0.118441, 0.122885, 0.0704, 0.038042, 0.060549, 0.125101, 0.085092, 0.090864, 0.161087, 0.144935, 0.219301, 0.219301, 0.222385, 0.137348, 0.155435, 0.229226, 0.2…	[223, 224, 225, 226, 227, 228, 229, 230, 231]	0			#VALUE!
201	202	F5RVT6|F5RVT6_9ENTR Probable peptidoglycan glycosyltransferase FtsW OS=Enterobacter hormaechei ATCC 49162	([0.042364, 0.064632, 0.029376, 0.056825, 0.076542, 0.030003, 0.041405, 0.023963, 0.015694, 0.012727, 0.009187, 0.00777, 0.004921, 0.007177, 0.006245, 0.006142, 0.005734, 0.005683, 0.00543, 0.004135, 0.004135, 0.003298, 0.003246, 0.004483, 0.004247, 0.004358, 0.006795, 0.006619, 0.009977, 0.016528, 0.013821, 0.014586, 0.019109, 0.020522, 0.020522, 0.026892, 0.06184, 0.028107, 0.013437, 0.014075, …	[]	0			#VALUE!
202	203	F5RVT7|F5RVT7_9ENTR UDP-N-acetylmuramoylalanine--D-glutamate ligase OS=Enterobacter hormaechei ATCC 49162	([0.056825, 0.028107, 0.043307, 0.026892, 0.038042, 0.025762, 0.038858, 0.051831, 0.035586, 0.047319, 0.038042, 0.031287, 0.043307, 0.020522, 0.020165, 0.01227, 0.010672, 0.01078, 0.010926, 0.011106, 0.016528, 0.035586, 0.069024, 0.044297, 0.06184, 0.069024, 0.122885, 0.118441, 0.079919, 0.132295, 0.158265, 0.257454, 0.324872, 0.225814, 0.349426, 0.454136, 0.450668, 0.525368, 0.553315, 0.56648, 0…	[37, 38, 39, 40, 41, 42, 43, 44, 45, 46, 49, 50, 380, 381, 382, 383, 384, 385, 390, 391, 394, 395, 396]	(9	0	9)	9
203	204	F5RVT8|F5RVT8_9ENTR Phospho-N-acetylmuramoyl-pentapeptide-transferase OS=Enterobacter hormaechei ATCC 49162	([0.003366, 0.002482, 0.001872, 0.002581, 0.003478, 0.002503, 0.003461, 0.003246, 0.002482, 0.003079, 0.002581, 0.00231, 0.003276, 0.002662, 0.00389, 0.004689, 0.00389, 0.00292, 0.003014, 0.003014, 0.002727, 0.0028, 0.00359, 0.003727, 0.002503, 0.001709, 0.002688, 0.001786, 0.001623, 0.002138, 0.002155, 0.003298, 0.004513, 0.003607, 0.003924, 0.003431, 0.00389, 0.003821, 0.004921, 0.005011, 0.004…	[]	0			#VALUE!
204	205	F5RVT9|F5RVT9_9ENTR UDP-N-acetylmuramoyl-tripeptide--D-alanyl-D-alanine ligase OS=Enterobacter hormaechei ATCC 49162	([0.054297, 0.038042, 0.024393, 0.037156, 0.05306, 0.056825, 0.038858, 0.056825, 0.071867, 0.092881, 0.118441, 0.085092, 0.15008, 0.086953, 0.167087, 0.139895, 0.155435, 0.161087, 0.161087, 0.196879, 0.229226, 0.264545, 0.328603, 0.346032, 0.342579, 0.311707, 0.339168, 0.349426, 0.257454, 0.164327, 0.111485, 0.088832, 0.090864, 0.086953, 0.147574, 0.15008, 0.182256, 0.15008, 0.155435, 0.127496, 0…	[249, 250, 259]	0			#VALUE!
205	206	F5RVU1|F5RVU1_9ENTR Peptidoglycan D,D-transpeptidase FtsI OS=Enterobacter hormaechei ATCC 49162	([0.418646, 0.440853, 0.480142, 0.517562, 0.553315, 0.585406, 0.549308, 0.58069, 0.450668, 0.390993, 0.408655, 0.349426, 0.346032, 0.264545, 0.268042, 0.209395, 0.134866, 0.088832, 0.15284, 0.10481, 0.047319, 0.027463, 0.017447, 0.014315, 0.009401, 0.009096, 0.006142, 0.005249, 0.00389, 0.00543, 0.006619, 0.00543, 0.006533, 0.004899, 0.005318, 0.006039, 0.005932, 0.005799, 0.006421, 0.007031, 0.0…	[3, 4, 5, 6, 7, 284, 285, 286, 287, 288, 291, 297, 300, 573, 578, 579, 580, 581, 582, 583, 586, 587]	(5	14	19)	5
206	207	F5RVU7|F5RVU7_9ENTR Acetolactate synthase small subunit OS=Enterobacter hormaechei ATCC 49162	([0.054297, 0.092881, 0.129801, 0.164327, 0.161087, 0.106997, 0.137348, 0.161087, 0.127496, 0.086953, 0.106997, 0.078022, 0.041405, 0.034068, 0.06184, 0.098513, 0.096677, 0.092881, 0.155435, 0.15008, 0.15008, 0.142424, 0.079919, 0.083462, 0.05306, 0.051831, 0.111485, 0.11371, 0.122885, 0.18812, 0.311707, 0.318242, 0.31487, 0.418646, 0.450668, 0.414856, 0.422041, 0.324872, 0.408655, 0.401658, 0.42…	[]	0			#VALUE!
207	208	F5RVV0|F5RVV0_9ENTR 2-isopropylmalate synthase OS=Enterobacter hormaechei ATCC 49162	([0.129801, 0.071867, 0.10481, 0.15008, 0.182256, 0.236433, 0.275179, 0.264545, 0.194234, 0.225814, 0.219301, 0.25031, 0.170161, 0.164327, 0.109221, 0.155435, 0.232838, 0.31487, 0.339168, 0.328603, 0.236433, 0.200174, 0.203355, 0.173081, 0.102787, 0.11371, 0.102787, 0.081712, 0.098513, 0.109221, 0.111485, 0.088832, 0.074921, 0.137348, 0.092881, 0.142424, 0.076542, 0.085092, 0.056825, 0.098513, 0.…	[338, 339, 509, 510, 511, 512, 513, 514, 515, 516, 517, 518, 519, 520, 521, 522]	(13	2	15)	13
208	209	F5RVV1|F5RVV1_9ENTR 3-isopropylmalate dehydrogenase OS=Enterobacter hormaechei ATCC 49162	([0.139895, 0.185198, 0.243554, 0.281712, 0.194234, 0.225814, 0.291804, 0.339168, 0.291804, 0.275179, 0.271506, 0.321458, 0.295083, 0.216401, 0.206376, 0.243554, 0.164327, 0.26085, 0.257454, 0.25406, 0.332115, 0.301917, 0.30533, 0.191378, 0.167087, 0.209395, 0.206376, 0.11371, 0.106997, 0.158265, 0.191378, 0.219301, 0.125101, 0.155435, 0.161087, 0.161087, 0.216401, 0.203355, 0.161087, 0.118441, 0…	[58, 59, 60, 82, 83, 84, 86, 148, 150, 154, 155, 156, 157, 158, 339, 340, 341, 342]	(4	9	13)	4
209	210	F5RVV2|F5RVV2_9ENTR 3-isopropylmalate dehydratase large subunit OS=Enterobacter hormaechei ATCC 49162	([0.106997, 0.11371, 0.155435, 0.122885, 0.098513, 0.064632, 0.098513, 0.102787, 0.15008, 0.18812, 0.232838, 0.275179, 0.324872, 0.257454, 0.182256, 0.167087, 0.170161, 0.167087, 0.173081, 0.243554, 0.275179, 0.206376, 0.236433, 0.25031, 0.25406, 0.31487, 0.401658, 0.414856, 0.454136, 0.398279, 0.284882, 0.278302, 0.271506, 0.170161, 0.243554, 0.288399, 0.377384, 0.454136, 0.444081, 0.472492, 0.4…	[42, 43, 44, 45, 46, 47, 51, 52, 53, 54, 55, 56, 57, 58, 59, 60, 61, 62, 63, 64, 65, 66, 68, 69, 70, 71, 72, 73, 74, 75, 154, 243, 295, 296, 298, 302, 309, 310, 311, 420, 421, 422, 423, 424, 425, 426, 427, 428, 429, 430, 431, 432, 433, 434, 435, 436, 437, 438, 439, 440, 442, 443]	(20	39	59)	20
210	211	F5RVW4|F5RVW4_9ENTR L-ribulose-5-phosphate 4-epimerase OS=Enterobacter hormaechei ATCC 49162	([0.232838, 0.229226, 0.295083, 0.21291, 0.216401, 0.158265, 0.222385, 0.25031, 0.281712, 0.321458, 0.268042, 0.239899, 0.318242, 0.225814, 0.222385, 0.206376, 0.209395, 0.222385, 0.158265, 0.21291, 0.26085, 0.18812, 0.219301, 0.209395, 0.308712, 0.328603, 0.40511, 0.298791, 0.206376, 0.15284, 0.088832, 0.132295, 0.206376, 0.200174, 0.278302, 0.216401, 0.321458, 0.232838, 0.225814, 0.225814, 0.19…	[66, 67, 68, 69, 70, 71, 72, 73, 74, 77, 78]	(8	0	8)	8
211	212	F5RVX0|F5RVX0_9ENTR Chaperone SurA OS=Enterobacter hormaechei ATCC 49162	([0.045352, 0.051831, 0.05306, 0.038858, 0.043307, 0.067594, 0.092881, 0.120615, 0.074921, 0.078022, 0.079919, 0.127496, 0.132295, 0.081712, 0.088832, 0.096677, 0.094817, 0.102787, 0.137348, 0.182256, 0.129801, 0.129801, 0.164327, 0.206376, 0.275179, 0.232838, 0.158265, 0.096677, 0.10481, 0.182256, 0.222385, 0.185198, 0.161087, 0.155435, 0.144935, 0.173081, 0.158265, 0.161087, 0.161087, 0.191378,…	[57, 58, 61, 101, 102, 106, 111, 162, 163, 164, 167, 176, 180, 186, 187, 188, 189, 190, 191, 192, 193, 194, 195, 196, 197, 198, 199, 200, 203, 229, 230, 278, 302, 308, 309, 321, 322, 323, 324, 325, 326, 327, 328, 329, 330, 331, 332, 333, 334, 335, 336, 385, 388]	(15	35	50)	15
212	213	F5RVX1|F5RVX1_9ENTR 4-hydroxythreonine-4-phosphate dehydrogenase OS=Enterobacter hormaechei ATCC 49162	([0.398279, 0.465241, 0.549308, 0.517562, 0.538167, 0.408655, 0.433034, 0.490133, 0.534167, 0.454136, 0.398279, 0.366687, 0.374039, 0.26085, 0.225814, 0.232838, 0.298791, 0.366687, 0.377384, 0.398279, 0.295083, 0.318242, 0.216401, 0.132295, 0.10481, 0.060549, 0.096677, 0.106997, 0.073402, 0.069024, 0.069024, 0.064632, 0.100716, 0.109221, 0.170161, 0.170161, 0.147574, 0.094817, 0.058088, 0.102787,…	[2, 3, 4, 8, 135, 136, 213, 214, 216, 217]	0			#VALUE!
213	214	F5RVX2|F5RVX2_9ENTR Ribosomal RNA small subunit methyltransferase A OS=Enterobacter hormaechei ATCC 49162	([0.472492, 0.5017, 0.517562, 0.545602, 0.40511, 0.4292, 0.465241, 0.5017, 0.398279, 0.332115, 0.370445, 0.418646, 0.422041, 0.301917, 0.232838, 0.209395, 0.21291, 0.203355, 0.127496, 0.079919, 0.127496, 0.125101, 0.071867, 0.079919, 0.096677, 0.182256, 0.179055, 0.170161, 0.170161, 0.236433, 0.271506, 0.185198, 0.191378, 0.109221, 0.191378, 0.291804, 0.384043, 0.284882, 0.25406, 0.31487, 0.29879…	[1, 2, 3, 7, 271]	0			#VALUE!
214	215	F5RVX7|F5RVX7_9ENTR Glutathione-regulated potassium-efflux system ancillary protein KefF OS=Enterobacter hormaechei ATCC 49162	([0.009187, 0.014783, 0.021816, 0.031287, 0.043307, 0.047319, 0.071867, 0.092881, 0.11371, 0.098513, 0.069024, 0.106997, 0.167087, 0.219301, 0.308712, 0.408655, 0.422041, 0.472492, 0.490133, 0.390993, 0.521092, 0.394753, 0.380708, 0.380708, 0.295083, 0.194234, 0.232838, 0.216401, 0.125101, 0.147574, 0.206376, 0.182256, 0.17593, 0.096677, 0.127496, 0.085092, 0.067594, 0.096677, 0.096677, 0.094817,…	[20]	0			#VALUE!
215	216	F5RVY0|F5RVY0_9ENTR Carbamoyl-phosphate synthase large chain OS=Enterobacter hormaechei ATCC 49162	([0.281712, 0.185198, 0.118441, 0.15008, 0.147574, 0.17593, 0.239899, 0.17593, 0.142424, 0.10481, 0.122885, 0.158265, 0.116183, 0.076542, 0.090864, 0.046336, 0.046336, 0.044297, 0.046336, 0.045352, 0.06312, 0.109221, 0.142424, 0.15008, 0.144935, 0.144935, 0.092881, 0.078022, 0.142424, 0.21291, 0.295083, 0.206376, 0.194234, 0.167087, 0.164327, 0.094817, 0.116183, 0.111485, 0.182256, 0.18812, 0.216…	[57, 340, 342, 604, 672, 673, 943, 944, 945, 991, 992, 993, 996, 997, 998, 1000, 1001]	(2	6	8)	2
216	217	F5RVY1|F5RVY1_9ENTR Carbamoyl-phosphate synthase small chain OS=Enterobacter hormaechei ATCC 49162	([0.06312, 0.085092, 0.116183, 0.116183, 0.078022, 0.05306, 0.042364, 0.030611, 0.047319, 0.067594, 0.083462, 0.111485, 0.118441, 0.05306, 0.051831, 0.050641, 0.086953, 0.060549, 0.034068, 0.051831, 0.069024, 0.122885, 0.127496, 0.127496, 0.127496, 0.137348, 0.203355, 0.288399, 0.30533, 0.219301, 0.122885, 0.132295, 0.132295, 0.125101, 0.179055, 0.271506, 0.271506, 0.191378, 0.229226, 0.339168, 0…	[74, 76, 77, 187, 189, 296, 297, 300, 301, 302, 303, 307, 308, 309, 310, 311, 352, 353, 354, 355, 356, 357, 358, 359, 360, 361, 362, 363, 364, 366, 367, 368, 369, 370]	(12	16	28)	12
217	218	F5RVY3|F5RVY3_9ENTR 4-hydroxy-tetrahydrodipicolinate reductase OS=Enterobacter hormaechei ATCC 49162	([0.137348, 0.179055, 0.17593, 0.209395, 0.243554, 0.278302, 0.264545, 0.288399, 0.31487, 0.349426, 0.288399, 0.243554, 0.243554, 0.196879, 0.200174, 0.120615, 0.203355, 0.167087, 0.243554, 0.271506, 0.284882, 0.281712, 0.196879, 0.222385, 0.194234, 0.167087, 0.100716, 0.142424, 0.144935, 0.164327, 0.15008, 0.222385, 0.30533, 0.206376, 0.158265, 0.182256, 0.229226, 0.229226, 0.232838, 0.216401, 0…	[166]	0			#VALUE!
218	219	F5RVZ3|F5RVZ3_9ENTR 4-hydroxy-3-methylbut-2-enyl diphosphate reductase OS=Enterobacter hormaechei ATCC 49162	([0.040537, 0.028695, 0.031287, 0.045352, 0.033407, 0.051831, 0.069024, 0.0704, 0.046336, 0.059222, 0.041405, 0.033407, 0.035586, 0.0704, 0.102787, 0.10481, 0.139895, 0.076542, 0.036378, 0.037156, 0.030611, 0.076542, 0.069024, 0.048328, 0.031287, 0.050641, 0.048328, 0.054297, 0.044297, 0.05306, 0.055536, 0.10481, 0.158265, 0.086953, 0.05306, 0.041405, 0.081712, 0.074921, 0.078022, 0.132295, 0.147…	[117, 118, 119, 120, 121, 122, 127, 128, 129, 130, 131, 132, 133, 134, 137, 138, 139, 229, 230, 231]	(7	6	13)	7
219	220	F5RVZ5|F5RVZ5_9ENTR Lipoprotein signal peptidase OS=Enterobacter hormaechei ATCC 49162	([0.047319, 0.021816, 0.011342, 0.008156, 0.006078, 0.005378, 0.004775, 0.004388, 0.003997, 0.003405, 0.00283, 0.00243, 0.002529, 0.001687, 0.001602, 0.002396, 0.003014, 0.001906, 0.001271, 0.000799, 0.000799, 0.000816, 0.001318, 0.001172, 0.001417, 0.001391, 0.001786, 0.002503, 0.003341, 0.003298, 0.005011, 0.004976, 0.004646, 0.004976, 0.007031, 0.004899, 0.005223, 0.003607, 0.005378, 0.005318,…	[]	0			#VALUE!
220	221	F5RVZ6|F5RVZ6_9ENTR Isoleucine--tRNA ligase OS=Enterobacter hormaechei ATCC 49162	([0.271506, 0.335645, 0.374039, 0.401658, 0.284882, 0.349426, 0.321458, 0.349426, 0.370445, 0.398279, 0.339168, 0.359901, 0.356642, 0.352862, 0.465241, 0.494003, 0.490133, 0.450668, 0.458154, 0.414856, 0.505461, 0.380708, 0.370445, 0.374039, 0.380708, 0.494003, 0.390993, 0.342579, 0.339168, 0.268042, 0.18812, 0.26085, 0.26085, 0.236433, 0.229226, 0.209395, 0.185198, 0.182256, 0.21291, 0.288399, 0…	[20, 604, 605, 606, 607, 608]	0			#VALUE!
221	222	F5RVZ7|F5RVZ7_9ENTR Riboflavin biosynthesis protein OS=Enterobacter hormaechei ATCC 49162	([0.071867, 0.11371, 0.111485, 0.185198, 0.225814, 0.26085, 0.194234, 0.147574, 0.098513, 0.127496, 0.083462, 0.102787, 0.111485, 0.090864, 0.161087, 0.161087, 0.10481, 0.179055, 0.173081, 0.161087, 0.247041, 0.257454, 0.216401, 0.164327, 0.081712, 0.083462, 0.083462, 0.074921, 0.116183, 0.18812, 0.191378, 0.291804, 0.301917, 0.25406, 0.370445, 0.359901, 0.268042, 0.380708, 0.298791, 0.222385, 0.…	[]	0			#VALUE!
222	223	F5RW01|F5RW01_9ENTR Chaperone protein DnaJ OS=Enterobacter hormaechei ATCC 49162	([0.335645, 0.40511, 0.447574, 0.332115, 0.229226, 0.284882, 0.225814, 0.179055, 0.203355, 0.170161, 0.229226, 0.26085, 0.328603, 0.295083, 0.311707, 0.390993, 0.40511, 0.4292, 0.321458, 0.356642, 0.377384, 0.356642, 0.25406, 0.239899, 0.332115, 0.352862, 0.311707, 0.339168, 0.40511, 0.31487, 0.384043, 0.384043, 0.401658, 0.398279, 0.440853, 0.444081, 0.42561, 0.42561, 0.40511, 0.494003, 0.468512…	[43, 46, 47, 48, 49, 50, 51, 52, 126, 170, 171, 172, 173, 174, 175, 176, 177, 178, 223, 224, 225, 226, 227, 229, 237, 238, 239, 240, 241, 242, 243, 244, 245, 246, 251, 300, 301, 303, 316, 356, 357, 358, 359, 360, 361, 362, 363, 364, 365, 366, 367, 368, 369, 370, 371, 372]	(16	39	55)	16
223	224	F5RW21|F5RW21_9ENTR Probable phosphoglycerate mutase GpmB OS=Enterobacter hormaechei ATCC 49162	([0.155435, 0.206376, 0.25406, 0.170161, 0.219301, 0.229226, 0.275179, 0.291804, 0.30533, 0.257454, 0.284882, 0.30533, 0.380708, 0.377384, 0.444081, 0.525368, 0.666105, 0.648219, 0.671169, 0.680603, 0.671169, 0.661982, 0.58069, 0.585406, 0.707965, 0.671169, 0.570702, 0.562014, 0.509769, 0.497853, 0.59917, 0.585406, 0.553315, 0.538167, 0.545602, 0.454136, 0.458154, 0.342579, 0.418646, 0.414856, 0.…	[15, 16, 17, 18, 19, 20, 21, 22, 23, 24, 25, 26, 27, 28, 30, 31, 32, 33, 34, 91, 101, 103, 104, 106, 107, 108, 109, 110, 111, 112, 113, 114, 115, 116, 117, 118, 119, 120, 121]	(15	23	38)	15
224	225	F5RW22|F5RW22_9ENTR Inosine/xanthosine triphosphatase OS=Enterobacter hormaechei ATCC 49162	([0.007495, 0.005734, 0.007495, 0.009728, 0.013265, 0.010509, 0.009401, 0.010131, 0.013437, 0.017797, 0.016021, 0.013821, 0.021381, 0.033407, 0.071867, 0.076542, 0.15284, 0.170161, 0.170161, 0.203355, 0.125101, 0.225814, 0.30533, 0.232838, 0.161087, 0.158265, 0.209395, 0.185198, 0.236433, 0.25031, 0.170161, 0.139895, 0.196879, 0.219301, 0.25031, 0.236433, 0.173081, 0.170161, 0.090864, 0.118441, 0…	[57, 58, 59, 60, 61, 62, 63, 64, 65, 66, 67, 68, 69, 70, 73, 74, 75, 76]	(13	0	13)	13
225	226	F5RW25|F5RW25_9ENTR Energy-dependent translational throttle protein EttA OS=Enterobacter hormaechei ATCC 49162	([0.076542, 0.111485, 0.144935, 0.10481, 0.079919, 0.129801, 0.191378, 0.21291, 0.243554, 0.278302, 0.216401, 0.17593, 0.196879, 0.200174, 0.21291, 0.281712, 0.288399, 0.281712, 0.219301, 0.127496, 0.147574, 0.206376, 0.179055, 0.179055, 0.161087, 0.219301, 0.137348, 0.073402, 0.076542, 0.046336, 0.048328, 0.083462, 0.111485, 0.116183, 0.102787, 0.170161, 0.17593, 0.17593, 0.116183, 0.194234, 0.2…	[65, 66, 67, 68, 69, 70, 71, 72, 73, 74, 75, 80, 81, 82, 83, 84, 85, 86, 87, 88, 257, 258, 259, 260, 261, 279, 290, 299, 304, 305, 306, 307, 308, 312, 364, 365, 366, 367, 368, 369, 370, 371, 372, 373, 374, 375, 376, 377, 378, 379, 380, 381, 382, 441, 443, 444]	(18	34	52)	18
226	227	F5RW32|F5RW32_9ENTR Lipoate-protein ligase A OS=Enterobacter hormaechei ATCC 49162	([0.42561, 0.308712, 0.339168, 0.25031, 0.17593, 0.122885, 0.147574, 0.17593, 0.200174, 0.137348, 0.164327, 0.219301, 0.200174, 0.120615, 0.127496, 0.081712, 0.064632, 0.045352, 0.058088, 0.078022, 0.045352, 0.026338, 0.023087, 0.023087, 0.03976, 0.05306, 0.10481, 0.090864, 0.092881, 0.100716, 0.170161, 0.122885, 0.066181, 0.066181, 0.079919, 0.042364, 0.071867, 0.092881, 0.111485, 0.106997, 0.10…	[62, 63, 64, 65, 67, 71, 72, 73, 74, 129, 130, 131, 132, 133, 134, 135, 141, 142, 143, 144, 145, 146, 147, 148]	(7	16	23)	7
227	228	F5RW34|F5RW34_9ENTR Purine nucleoside phosphorylase DeoD-type OS=Enterobacter hormaechei ATCC 49162	([0.384043, 0.422041, 0.278302, 0.26085, 0.298791, 0.243554, 0.200174, 0.147574, 0.137348, 0.185198, 0.206376, 0.25031, 0.311707, 0.222385, 0.200174, 0.170161, 0.25031, 0.243554, 0.196879, 0.15284, 0.206376, 0.216401, 0.122885, 0.137348, 0.179055, 0.17593, 0.17593, 0.239899, 0.335645, 0.311707, 0.291804, 0.30533, 0.236433, 0.216401, 0.295083, 0.243554, 0.194234, 0.191378, 0.10481, 0.170161, 0.196…	[210, 211, 212, 213, 214]	0			#VALUE!
228	229	F5RW36|F5RW36_9ENTR Phosphopentomutase OS=Enterobacter hormaechei ATCC 49162	([0.086953, 0.042364, 0.064632, 0.041405, 0.059222, 0.064632, 0.086953, 0.127496, 0.161087, 0.161087, 0.206376, 0.239899, 0.15284, 0.15284, 0.182256, 0.21291, 0.284882, 0.31487, 0.380708, 0.458154, 0.370445, 0.370445, 0.472492, 0.387226, 0.444081, 0.465241, 0.468512, 0.394753, 0.349426, 0.332115, 0.36309, 0.359901, 0.332115, 0.447574, 0.454136, 0.444081, 0.5017, 0.494003, 0.497853, 0.521092, 0.43…	[36, 39, 41, 44, 45, 47, 48, 49, 98, 155, 227, 228, 229, 230, 231, 234, 354, 355]	(4	10	14)	4
229	230	F5RW37|F5RW37_9ENTR Thymidine phosphorylase OS=Enterobacter hormaechei ATCC 49162	([0.038042, 0.023087, 0.036378, 0.051831, 0.0704, 0.098513, 0.132295, 0.158265, 0.185198, 0.179055, 0.129801, 0.161087, 0.167087, 0.25406, 0.268042, 0.247041, 0.356642, 0.335645, 0.268042, 0.170161, 0.161087, 0.239899, 0.239899, 0.239899, 0.25406, 0.264545, 0.268042, 0.194234, 0.194234, 0.216401, 0.25031, 0.352862, 0.268042, 0.225814, 0.179055, 0.100716, 0.137348, 0.10481, 0.18812, 0.203355, 0.18…	[435, 436, 437, 438, 439, 440, 441, 442]	0			#VALUE!
230	231	F5RW38|F5RW38_9ENTR Deoxyribose-phosphate aldolase OS=Enterobacter hormaechei ATCC 49162	([0.098513, 0.142424, 0.086953, 0.059222, 0.085092, 0.118441, 0.17593, 0.216401, 0.239899, 0.26085, 0.203355, 0.158265, 0.15284, 0.182256, 0.109221, 0.17593, 0.185198, 0.236433, 0.243554, 0.243554, 0.196879, 0.257454, 0.264545, 0.268042, 0.346032, 0.311707, 0.301917, 0.275179, 0.185198, 0.18812, 0.164327, 0.164327, 0.236433, 0.158265, 0.15008, 0.229226, 0.132295, 0.206376, 0.194234, 0.118441, 0.1…	[100, 101, 288]	0			#VALUE!
231	232	F5RW83|F5RW83_9ENTR 4-hydroxy-2-oxo-heptane-1,7-dioate aldolase OS=Enterobacter hormaechei ATCC 49162	([0.11371, 0.15284, 0.15008, 0.191378, 0.229226, 0.30533, 0.342579, 0.25031, 0.281712, 0.216401, 0.158265, 0.127496, 0.125101, 0.096677, 0.098513, 0.088832, 0.106997, 0.11371, 0.11371, 0.11371, 0.147574, 0.147574, 0.092881, 0.092881, 0.092881, 0.076542, 0.06184, 0.029376, 0.06184, 0.032677, 0.033407, 0.034884, 0.032677, 0.036378, 0.064632, 0.069024, 0.071867, 0.058088, 0.129801, 0.139895, 0.16432…	[183, 184]	0			#VALUE!
232	233	F5RW87|F5RW87_9ENTR 4-hydroxyphenylacetate 3-monooxygenase reductase component OS=Enterobacter hormaechei ATCC 49162	([0.529623, 0.494003, 0.458154, 0.433034, 0.454136, 0.374039, 0.394753, 0.377384, 0.36309, 0.321458, 0.346032, 0.324872, 0.257454, 0.257454, 0.247041, 0.243554, 0.232838, 0.321458, 0.284882, 0.380708, 0.377384, 0.264545, 0.291804, 0.243554, 0.278302, 0.247041, 0.328603, 0.298791, 0.264545, 0.196879, 0.25406, 0.185198, 0.247041, 0.321458, 0.321458, 0.346032, 0.356642, 0.356642, 0.257454, 0.25406, …	[0]	0			#VALUE!
233	234	F5RWH2|F5RWH2_9ENTR UDP-N-acetylmuramate--L-alanyl-gamma-D-glutamyl-meso-2,6-diaminoheptandioate ligase OS=Enterobacter hormaechei ATCC 49162	([0.023534, 0.013016, 0.013265, 0.019109, 0.027463, 0.0198, 0.022306, 0.022306, 0.017797, 0.019109, 0.024826, 0.033407, 0.020165, 0.034884, 0.034884, 0.071867, 0.081712, 0.085092, 0.144935, 0.206376, 0.219301, 0.179055, 0.291804, 0.271506, 0.173081, 0.200174, 0.311707, 0.291804, 0.335645, 0.42561, 0.370445, 0.281712, 0.30533, 0.387226, 0.398279, 0.398279, 0.284882, 0.352862, 0.26085, 0.17593, 0.1…	[]	0			#VALUE!
234	235	F5RWJ6|F5RWJ6_9ENTR Inorganic pyrophosphatase OS=Enterobacter hormaechei ATCC 49162	([0.257454, 0.164327, 0.239899, 0.311707, 0.366687, 0.271506, 0.194234, 0.155435, 0.129801, 0.090864, 0.125101, 0.098513, 0.11371, 0.144935, 0.225814, 0.185198, 0.264545, 0.264545, 0.21291, 0.206376, 0.139895, 0.137348, 0.127496, 0.122885, 0.10481, 0.10481, 0.17593, 0.26085, 0.291804, 0.271506, 0.25031, 0.167087, 0.268042, 0.243554, 0.167087, 0.122885, 0.144935, 0.137348, 0.100716, 0.129801, 0.06…	[]	0			#VALUE!
235	236	F5RWM8|F5RWM8_9ENTR L-ribulose-5-phosphate 4-epimerase UlaF OS=Enterobacter hormaechei ATCC 49162	([0.074921, 0.127496, 0.106997, 0.155435, 0.100716, 0.161087, 0.194234, 0.127496, 0.15284, 0.111485, 0.090864, 0.122885, 0.100716, 0.10481, 0.094817, 0.094817, 0.096677, 0.060549, 0.088832, 0.142424, 0.074921, 0.096677, 0.090864, 0.137348, 0.134866, 0.203355, 0.11371, 0.076542, 0.096677, 0.055536, 0.088832, 0.155435, 0.15008, 0.257454, 0.191378, 0.26085, 0.173081, 0.173081, 0.203355, 0.164327, 0.…	[]	0			#VALUE!
236	237	F5RWP5|F5RWP5_9ENTR Adenylosuccinate synthetase OS=Enterobacter hormaechei ATCC 49162	([0.040537, 0.025316, 0.038858, 0.058088, 0.056825, 0.074921, 0.106997, 0.142424, 0.11371, 0.090864, 0.071867, 0.054297, 0.081712, 0.078022, 0.079919, 0.076542, 0.137348, 0.142424, 0.15008, 0.139895, 0.196879, 0.278302, 0.359901, 0.26085, 0.194234, 0.236433, 0.161087, 0.092881, 0.090864, 0.144935, 0.206376, 0.239899, 0.324872, 0.243554, 0.173081, 0.116183, 0.200174, 0.129801, 0.127496, 0.116183, …	[372, 373, 374, 397, 398, 427, 438, 439, 440]	0			#VALUE!
237	238	F5RWQ1|F5RWQ1_9ENTR tRNA dimethylallyltransferase OS=Enterobacter hormaechei ATCC 49162	([0.408655, 0.370445, 0.236433, 0.122885, 0.076542, 0.069024, 0.088832, 0.139895, 0.173081, 0.164327, 0.18812, 0.222385, 0.216401, 0.209395, 0.243554, 0.164327, 0.137348, 0.094817, 0.109221, 0.109221, 0.088832, 0.088832, 0.071867, 0.078022, 0.182256, 0.196879, 0.264545, 0.185198, 0.090864, 0.086953, 0.071867, 0.079919, 0.079919, 0.066181, 0.036378, 0.025316, 0.023963, 0.029376, 0.056825, 0.037156…	[57, 126, 128, 129, 130, 132, 155, 156, 159]	0			#VALUE!
238	239	F5RWQ6|F5RWQ6_9ENTR Epoxyqueuosine reductase OS=Enterobacter hormaechei ATCC 49162	([0.332115, 0.394753, 0.4292, 0.311707, 0.349426, 0.394753, 0.268042, 0.295083, 0.288399, 0.321458, 0.264545, 0.308712, 0.200174, 0.203355, 0.179055, 0.194234, 0.185198, 0.17593, 0.170161, 0.164327, 0.239899, 0.275179, 0.185198, 0.182256, 0.243554, 0.236433, 0.232838, 0.384043, 0.387226, 0.335645, 0.335645, 0.387226, 0.275179, 0.30533, 0.298791, 0.298791, 0.374039, 0.278302, 0.374039, 0.370445, 0…	[324]	0			#VALUE!
239	240	F5RWQ9|F5RWQ9_9ENTR Phosphatidylserine decarboxylase proenzyme OS=Enterobacter hormaechei ATCC 49162	([0.754692, 0.784345, 0.724957, 0.741537, 0.59014, 0.476583, 0.517562, 0.529623, 0.408655, 0.422041, 0.349426, 0.394753, 0.281712, 0.288399, 0.18812, 0.109221, 0.069024, 0.078022, 0.069024, 0.037156, 0.019401, 0.0198, 0.019109, 0.022667, 0.014075, 0.018415, 0.029376, 0.014315, 0.014315, 0.022306, 0.022306, 0.036378, 0.036378, 0.050641, 0.046336, 0.040537, 0.042364, 0.073402, 0.059222, 0.034884, 0…	[0, 1, 2, 3, 4, 6, 7, 241, 242, 307, 308, 309, 310, 311, 312, 313, 314, 315, 316, 317, 318, 319, 320, 321, 322, 323, 324, 325, 326, 327, 328, 329, 330, 331, 332, 333, 334, 335]	(28	9	37)	28
240	241	F5RWR2|F5RWR2_9ENTR Elongation factor P--(R)-beta-lysine ligase OS=Enterobacter hormaechei ATCC 49162	([0.490133, 0.51388, 0.401658, 0.465241, 0.5017, 0.418646, 0.342579, 0.366687, 0.387226, 0.377384, 0.370445, 0.332115, 0.295083, 0.25031, 0.26085, 0.209395, 0.203355, 0.31487, 0.196879, 0.098513, 0.083462, 0.10481, 0.10481, 0.161087, 0.100716, 0.059222, 0.10481, 0.11371, 0.125101, 0.132295, 0.173081, 0.122885, 0.144935, 0.179055, 0.216401, 0.17593, 0.257454, 0.196879, 0.200174, 0.318242, 0.342579…	[1, 4, 179, 255, 256, 257, 258, 259, 260, 261, 262, 263, 264, 265, 266, 267, 268, 269, 270, 271, 272, 273, 274, 275]	(20	3	23)	20
241	242	F5RWR3|F5RWR3_9ENTR Fumarate reductase flavoprotein subunit OS=Enterobacter hormaechei ATCC 49162	([0.073402, 0.106997, 0.11371, 0.147574, 0.182256, 0.182256, 0.21291, 0.158265, 0.185198, 0.185198, 0.18812, 0.158265, 0.129801, 0.111485, 0.173081, 0.173081, 0.17593, 0.170161, 0.275179, 0.311707, 0.342579, 0.414856, 0.339168, 0.339168, 0.26085, 0.185198, 0.206376, 0.203355, 0.225814, 0.134866, 0.182256, 0.164327, 0.236433, 0.26085, 0.284882, 0.31487, 0.239899, 0.239899, 0.203355, 0.194234, 0.18…	[50, 100, 242, 273, 274, 275, 276, 277, 278, 279, 280, 281, 282, 283, 350, 352, 353, 354, 355, 356, 357, 359, 360, 361, 362, 412, 413, 414, 416, 417, 418, 436, 437, 450, 451, 452, 528, 529, 530, 531, 532, 533, 534, 535, 536, 537, 581, 582, 583, 584, 585, 586, 587, 588, 589, 590, 591, 592, 593, 594, 595]	(14	46	60)	14
242	243	F5RWT0|F5RWT0_9ENTR Isoaspartyl dipeptidase OS=Enterobacter hormaechei ATCC 49162	([0.074921, 0.109221, 0.158265, 0.161087, 0.200174, 0.144935, 0.094817, 0.098513, 0.15008, 0.194234, 0.229226, 0.185198, 0.17593, 0.278302, 0.191378, 0.26085, 0.264545, 0.17593, 0.092881, 0.076542, 0.120615, 0.203355, 0.200174, 0.122885, 0.102787, 0.085092, 0.092881, 0.173081, 0.194234, 0.173081, 0.155435, 0.15008, 0.191378, 0.196879, 0.203355, 0.295083, 0.31487, 0.401658, 0.390993, 0.51388, 0.57…	[39, 40, 41, 42, 44, 45, 46, 47, 48, 73, 74, 75, 76, 78, 79, 80, 81, 82, 113, 114, 115, 173, 174, 175, 176, 177, 279, 280, 286, 289]	(4	4	8)	4
243	244	F5RWT1|F5RWT1_9ENTR Chaperonin GroEL OS=Enterobacter hormaechei ATCC 49162	([0.31487, 0.298791, 0.346032, 0.284882, 0.311707, 0.291804, 0.232838, 0.271506, 0.291804, 0.25031, 0.288399, 0.26085, 0.216401, 0.216401, 0.225814, 0.191378, 0.191378, 0.194234, 0.229226, 0.236433, 0.158265, 0.147574, 0.206376, 0.196879, 0.25406, 0.264545, 0.311707, 0.321458, 0.257454, 0.191378, 0.257454, 0.243554, 0.30533, 0.275179, 0.301917, 0.264545, 0.328603, 0.394753, 0.308712, 0.374039, 0.…	[76, 79, 80, 81, 82, 357, 393, 394, 399, 457, 464, 465, 466, 525, 526, 531, 532]	(3	1	4)	3
244	245	F5RWT8|F5RWT8_9ENTR Thiol:disulfide interchange protein DsbD OS=Enterobacter hormaechei ATCC 49162	([0.005378, 0.004646, 0.004483, 0.005872, 0.007645, 0.00962, 0.008804, 0.006894, 0.007422, 0.009187, 0.008156, 0.006533, 0.007555, 0.006567, 0.007259, 0.011106, 0.020876, 0.019401, 0.035586, 0.029376, 0.029376, 0.06184, 0.086953, 0.139895, 0.147574, 0.120615, 0.06184, 0.064632, 0.064632, 0.086953, 0.040537, 0.073402, 0.15008, 0.15008, 0.185198, 0.158265, 0.170161, 0.106997, 0.109221, 0.059222, 0.…	[151, 152, 153, 154, 155, 156, 158, 548, 549, 550, 565]	(5	0	5)	5
245	246	F5RWX9|F5RWX9_9ENTR Acetyl-coenzyme A synthetase OS=Enterobacter hormaechei ATCC 49162	([0.450668, 0.497853, 0.398279, 0.390993, 0.436924, 0.450668, 0.374039, 0.308712, 0.257454, 0.278302, 0.324872, 0.374039, 0.390993, 0.291804, 0.374039, 0.390993, 0.394753, 0.308712, 0.30533, 0.387226, 0.356642, 0.30533, 0.291804, 0.359901, 0.408655, 0.40511, 0.380708, 0.356642, 0.339168, 0.408655, 0.42561, 0.41194, 0.398279, 0.384043, 0.394753, 0.301917, 0.301917, 0.21291, 0.219301, 0.206376, 0.2…	[96, 246, 247, 248, 382, 424, 425, 445, 446, 447, 448, 449, 450, 451, 452, 453, 454, 455, 457, 458, 459, 460, 461, 462, 463, 464, 575, 625, 626, 628, 629, 630, 636]	(10	7	17)	10
246	247	F5RWZ3|F5RWZ3_9ENTR UvrABC system protein A OS=Enterobacter hormaechei ATCC 49162	([0.440853, 0.476583, 0.525368, 0.41194, 0.433034, 0.472492, 0.380708, 0.418646, 0.349426, 0.284882, 0.222385, 0.284882, 0.278302, 0.288399, 0.370445, 0.281712, 0.26085, 0.200174, 0.147574, 0.17593, 0.17593, 0.111485, 0.109221, 0.100716, 0.158265, 0.161087, 0.147574, 0.225814, 0.21291, 0.21291, 0.268042, 0.247041, 0.229226, 0.232838, 0.158265, 0.10481, 0.137348, 0.219301, 0.278302, 0.349426, 0.34…	[2, 83, 84, 85, 86, 87, 88, 89, 90, 91, 92, 93, 94, 95, 96, 122, 123, 124, 125, 126, 127, 161, 162, 165, 593, 599, 600, 601, 610, 611, 689, 690, 692, 694, 695, 696, 698, 699, 700, 701, 728, 840, 841, 911, 912, 913, 914, 915, 916, 917, 927]	(13	1	14)	13
247	248	F5RX02|F5RX02_9ENTR tRNA-dihydrouridine(20/20a) synthase OS=Enterobacter hormaechei ATCC 49162	([0.339168, 0.374039, 0.401658, 0.264545, 0.295083, 0.21291, 0.209395, 0.275179, 0.25406, 0.196879, 0.232838, 0.170161, 0.247041, 0.26085, 0.243554, 0.243554, 0.134866, 0.132295, 0.088832, 0.088832, 0.044297, 0.054297, 0.059222, 0.035586, 0.0704, 0.071867, 0.116183, 0.142424, 0.074921, 0.059222, 0.05306, 0.050641, 0.111485, 0.083462, 0.05306, 0.054297, 0.055536, 0.109221, 0.090864, 0.098513, 0.11…	[]	0			#VALUE!
248	249	F5RX10|F5RX10_9ENTR LexA repressor OS=Enterobacter hormaechei ATCC 49162	([0.529623, 0.374039, 0.4292, 0.332115, 0.239899, 0.275179, 0.321458, 0.36309, 0.288399, 0.31487, 0.349426, 0.387226, 0.390993, 0.380708, 0.497853, 0.525368, 0.525368, 0.525368, 0.480142, 0.486429, 0.374039, 0.41194, 0.529623, 0.51388, 0.505461, 0.618285, 0.490133, 0.476583, 0.465241, 0.613573, 0.626927, 0.575842, 0.529623, 0.545602, 0.608892, 0.575842, 0.440853, 0.433034, 0.401658, 0.346032, 0.3…	[0, 15, 16, 17, 22, 23, 24, 25, 29, 30, 31, 32, 33, 34, 35, 99]	(6	8	14)	6
249	250	F5RX14|F5RX14_9ENTR 4-hydroxybenzoate octaprenyltransferase OS=Enterobacter hormaechei ATCC 49162	([0.034884, 0.035586, 0.016826, 0.022306, 0.030611, 0.018787, 0.017138, 0.022306, 0.030611, 0.042364, 0.055536, 0.094817, 0.03976, 0.078022, 0.06184, 0.060549, 0.029376, 0.015694, 0.009096, 0.006194, 0.009728, 0.016528, 0.011518, 0.011669, 0.010131, 0.007091, 0.006894, 0.006421, 0.005734, 0.005683, 0.006039, 0.005932, 0.004247, 0.006567, 0.007177, 0.005799, 0.005683, 0.005378, 0.005378, 0.006533,…	[]	0			#VALUE!
250	251	F5RX17|F5RX17_9ENTR Maltoporin OS=Enterobacter hormaechei ATCC 49162	([0.069024, 0.098513, 0.125101, 0.094817, 0.155435, 0.109221, 0.109221, 0.088832, 0.092881, 0.0704, 0.073402, 0.078022, 0.125101, 0.083462, 0.051831, 0.045352, 0.038042, 0.064632, 0.067594, 0.106997, 0.088832, 0.098513, 0.109221, 0.06312, 0.088832, 0.071867, 0.067594, 0.066181, 0.096677, 0.109221, 0.164327, 0.125101, 0.147574, 0.092881, 0.144935, 0.209395, 0.21291, 0.239899, 0.232838, 0.281712, 0…	[108, 109, 110, 182, 183, 184, 185, 223, 224, 274, 276, 277, 278, 279, 280, 281, 282, 283]	(7	10	17)	7
251	252	F5RX28|F5RX28_9ENTR Glucose-6-phosphate isomerase OS=Enterobacter hormaechei ATCC 49162	([0.613573, 0.440853, 0.490133, 0.468512, 0.377384, 0.422041, 0.433034, 0.461924, 0.359901, 0.387226, 0.418646, 0.370445, 0.370445, 0.36309, 0.380708, 0.366687, 0.247041, 0.222385, 0.21291, 0.144935, 0.094817, 0.094817, 0.155435, 0.147574, 0.144935, 0.219301, 0.203355, 0.125101, 0.120615, 0.196879, 0.111485, 0.100716, 0.137348, 0.142424, 0.074921, 0.11371, 0.116183, 0.118441, 0.11371, 0.069024, 0…	[0, 441, 442, 443, 444, 445, 446]	0			#VALUE!
252	253	F5RX36|F5RX36_9ENTR Methionine synthase OS=Enterobacter hormaechei ATCC 49162	([0.40511, 0.288399, 0.339168, 0.401658, 0.418646, 0.332115, 0.264545, 0.219301, 0.164327, 0.200174, 0.222385, 0.264545, 0.225814, 0.225814, 0.239899, 0.271506, 0.17593, 0.17593, 0.25406, 0.17593, 0.200174, 0.122885, 0.18812, 0.194234, 0.185198, 0.200174, 0.182256, 0.25031, 0.311707, 0.41194, 0.398279, 0.298791, 0.271506, 0.318242, 0.225814, 0.257454, 0.219301, 0.308712, 0.219301, 0.21291, 0.3019…	[128, 130, 139, 142, 144, 642, 644, 645, 678, 685, 686, 842, 843, 889, 890, 891, 892, 893, 894, 895, 896, 897, 898, 899, 900, 901, 902, 903, 904, 905, 906, 1024, 1136, 1137, 1138, 1139, 1140]	(17	13	30)	17
253	254	F5RX38|F5RX38_9ENTR Isocitrate dehydrogenase kinase/phosphatase OS=Enterobacter hormaechei ATCC 49162	([0.045352, 0.074921, 0.040537, 0.024826, 0.038858, 0.054297, 0.026892, 0.038858, 0.041405, 0.056825, 0.038858, 0.051831, 0.051831, 0.023534, 0.014075, 0.025316, 0.015344, 0.026338, 0.044297, 0.081712, 0.083462, 0.083462, 0.086953, 0.144935, 0.122885, 0.125101, 0.122885, 0.200174, 0.200174, 0.122885, 0.116183, 0.167087, 0.109221, 0.120615, 0.144935, 0.200174, 0.155435, 0.225814, 0.229226, 0.22922…	[493]	0			#VALUE!
254	255	F5RX41|F5RX41_9ENTR Homoserine O-succinyltransferase OS=Enterobacter hormaechei ATCC 49162	([0.36309, 0.271506, 0.332115, 0.203355, 0.137348, 0.164327, 0.21291, 0.26085, 0.301917, 0.25031, 0.173081, 0.139895, 0.094817, 0.164327, 0.179055, 0.243554, 0.225814, 0.191378, 0.17593, 0.257454, 0.232838, 0.275179, 0.25031, 0.229226, 0.366687, 0.36309, 0.36309, 0.278302, 0.182256, 0.10481, 0.094817, 0.185198, 0.167087, 0.164327, 0.182256, 0.167087, 0.164327, 0.100716, 0.129801, 0.137348, 0.1449…	[261, 262, 263, 264, 265, 271]	0			#VALUE!
255	256	F5RX47|F5RX47_9ENTR Endonuclease V OS=Enterobacter hormaechei ATCC 49162	([0.109221, 0.17593, 0.10481, 0.10481, 0.137348, 0.167087, 0.127496, 0.081712, 0.102787, 0.139895, 0.17593, 0.216401, 0.125101, 0.21291, 0.257454, 0.275179, 0.394753, 0.4292, 0.465241, 0.356642, 0.243554, 0.339168, 0.321458, 0.377384, 0.422041, 0.349426, 0.349426, 0.301917, 0.41194, 0.42561, 0.40511, 0.390993, 0.41194, 0.4292, 0.422041, 0.408655, 0.359901, 0.295083, 0.222385, 0.161087, 0.182256, …	[]	0			#VALUE!
256	257	F5RX48|F5RX48_9ENTR Uroporphyrinogen decarboxylase OS=Enterobacter hormaechei ATCC 49162	([0.257454, 0.243554, 0.164327, 0.106997, 0.137348, 0.185198, 0.25031, 0.206376, 0.247041, 0.206376, 0.239899, 0.31487, 0.243554, 0.132295, 0.167087, 0.137348, 0.127496, 0.127496, 0.106997, 0.179055, 0.25031, 0.167087, 0.129801, 0.219301, 0.31487, 0.225814, 0.209395, 0.155435, 0.219301, 0.206376, 0.236433, 0.243554, 0.185198, 0.247041, 0.366687, 0.301917, 0.301917, 0.30533, 0.21291, 0.182256, 0.1…	[109, 325, 326, 327, 328]	0			#VALUE!
257	258	F5RX49|F5RX49_9ENTR NAD-capped RNA hydrolase NudC OS=Enterobacter hormaechei ATCC 49162	([0.21291, 0.109221, 0.056825, 0.036378, 0.028695, 0.038858, 0.049374, 0.073402, 0.096677, 0.118441, 0.083462, 0.06184, 0.032017, 0.03976, 0.0704, 0.120615, 0.118441, 0.071867, 0.085092, 0.041405, 0.073402, 0.060549, 0.092881, 0.170161, 0.167087, 0.134866, 0.147574, 0.092881, 0.055536, 0.054297, 0.056825, 0.11371, 0.158265, 0.155435, 0.129801, 0.076542, 0.076542, 0.076542, 0.069024, 0.060549, 0.1…	[]	0			#VALUE!
258	259	F5RX51|F5RX51_9ENTR Phosphomethylpyrimidine synthase OS=Enterobacter hormaechei ATCC 49162	([0.741537, 0.750527, 0.720929, 0.750527, 0.724957, 0.750527, 0.771762, 0.653063, 0.562014, 0.59917, 0.618285, 0.56648, 0.58069, 0.58069, 0.58069, 0.557691, 0.538167, 0.575842, 0.59014, 0.59014, 0.570702, 0.553315, 0.476583, 0.42561, 0.346032, 0.36309, 0.356642, 0.349426, 0.444081, 0.490133, 0.490133, 0.41194, 0.480142, 0.408655, 0.440853, 0.414856, 0.433034, 0.538167, 0.42561, 0.408655, 0.342579…	[0, 1, 2, 3, 4, 5, 6, 7, 8, 9, 10, 11, 12, 13, 14, 15, 16, 17, 18, 19, 20, 21, 37, 52, 53, 54, 55, 56, 57, 58, 59, 60, 61, 62, 63, 64, 65, 66, 67, 68, 69, 70, 71, 72, 73, 74, 75, 76, 77, 81, 84, 88, 114, 177, 178, 195, 214, 442]	(25	23	48)	25
259	260	F5RX52|F5RX52_9ENTR Thiamine-phosphate synthase OS=Enterobacter hormaechei ATCC 49162	([0.206376, 0.232838, 0.142424, 0.179055, 0.11371, 0.073402, 0.125101, 0.094817, 0.073402, 0.098513, 0.120615, 0.100716, 0.17593, 0.090864, 0.03976, 0.030611, 0.06184, 0.028107, 0.014075, 0.023087, 0.016021, 0.031287, 0.021381, 0.034884, 0.036378, 0.036378, 0.067594, 0.030611, 0.046336, 0.038858, 0.035586, 0.038858, 0.060549, 0.05306, 0.116183, 0.206376, 0.25406, 0.196879, 0.301917, 0.36309, 0.35…	[137, 138, 141, 142, 143, 144]	0			#VALUE!
260	261	F5RX60|F5RX60_9ENTR DNA-directed RNA polymerase subunit beta' OS=Enterobacter hormaechei ATCC 49162	([0.067594, 0.100716, 0.132295, 0.170161, 0.209395, 0.247041, 0.15284, 0.179055, 0.179055, 0.137348, 0.155435, 0.118441, 0.10481, 0.064632, 0.085092, 0.129801, 0.15008, 0.239899, 0.284882, 0.209395, 0.236433, 0.225814, 0.137348, 0.137348, 0.071867, 0.069024, 0.069024, 0.090864, 0.088832, 0.10481, 0.179055, 0.18812, 0.264545, 0.206376, 0.298791, 0.229226, 0.232838, 0.21291, 0.120615, 0.139895, 0.2…	[199, 200, 201, 202, 203, 204, 205, 206, 207, 208, 209, 211, 212, 317, 318, 326, 562, 565, 656, 707, 1011, 1012, 1013, 1014, 1015, 1016, 1017, 1018, 1019, 1021, 1022, 1047, 1075, 1076, 1117, 1118, 1119, 1120, 1121, 1122, 1123, 1124, 1125, 1126, 1127, 1128, 1129, 1130, 1131, 1132, 1133, 1134, 1174, 1175, 1176, 1177, 1178, 1206, 1207, 1208, 1209, 1210, 1211, 1214, 1372, 1373, 1374, 1375, 1376, 1377…	(17	34	51)	17
261	262	F5RX61|F5RX61_9ENTR DNA-directed RNA polymerase subunit beta OS=Enterobacter hormaechei ATCC 49162	([0.318242, 0.288399, 0.209395, 0.139895, 0.170161, 0.116183, 0.15284, 0.191378, 0.21291, 0.232838, 0.25406, 0.203355, 0.200174, 0.194234, 0.291804, 0.25406, 0.257454, 0.236433, 0.318242, 0.346032, 0.335645, 0.239899, 0.196879, 0.284882, 0.278302, 0.30533, 0.311707, 0.222385, 0.144935, 0.147574, 0.092881, 0.098513, 0.102787, 0.11371, 0.120615, 0.056825, 0.116183, 0.109221, 0.059222, 0.034068, 0.0…	[358, 359, 362, 383, 384, 387, 388, 463, 527, 528, 529, 535, 536, 537, 542, 554, 555, 566, 567, 568, 569, 570, 571, 692, 706, 789, 792, 793, 794, 795, 859, 860, 861, 867, 898, 899, 900, 927, 1010, 1013, 1020, 1021, 1023, 1024, 1074, 1075, 1077, 1078, 1081, 1082, 1084, 1086, 1087, 1088, 1089, 1090, 1091, 1092, 1093, 1094, 1095, 1096, 1097, 1100, 1101, 1103, 1104, 1105, 1106, 1314, 1317, 1319, 1320…	(11	51	62)	11
262	263	F5RXI6|F5RXI6_9ENTR D-alanyl-D-alanine dipeptidase OS=Enterobacter hormaechei ATCC 49162	([0.328603, 0.359901, 0.394753, 0.25406, 0.332115, 0.359901, 0.281712, 0.308712, 0.229226, 0.275179, 0.21291, 0.25031, 0.139895, 0.10481, 0.092881, 0.076542, 0.078022, 0.137348, 0.139895, 0.132295, 0.185198, 0.216401, 0.25031, 0.167087, 0.179055, 0.167087, 0.167087, 0.216401, 0.18812, 0.203355, 0.127496, 0.132295, 0.139895, 0.222385, 0.271506, 0.239899, 0.243554, 0.232838, 0.194234, 0.203355, 0.1…	[119, 128, 129, 130, 131, 132, 133, 134, 135]	0			#VALUE!
263	264	F5RXK0|F5RXK0_9ENTR NAD-dependent malic enzyme OS=Enterobacter hormaechei ATCC 49162	([0.346032, 0.222385, 0.134866, 0.206376, 0.132295, 0.132295, 0.161087, 0.216401, 0.173081, 0.127496, 0.092881, 0.129801, 0.060549, 0.064632, 0.038858, 0.03976, 0.045352, 0.045352, 0.046336, 0.046336, 0.038042, 0.032017, 0.055536, 0.074921, 0.069024, 0.127496, 0.15008, 0.147574, 0.127496, 0.100716, 0.170161, 0.170161, 0.098513, 0.182256, 0.102787, 0.102787, 0.18812, 0.18812, 0.134866, 0.090864, 0…	[411, 416, 417, 418, 426]	0			#VALUE!
264	265	F5RXM6|F5RXM6_9ENTR Lipid A biosynthesis acyltransferase OS=Enterobacter hormaechei ATCC 49162	([0.022306, 0.013613, 0.018106, 0.033407, 0.043307, 0.023534, 0.014586, 0.011342, 0.014315, 0.010131, 0.010926, 0.014315, 0.009187, 0.008409, 0.01078, 0.007259, 0.004976, 0.005992, 0.006194, 0.006701, 0.007555, 0.008409, 0.013613, 0.009015, 0.009096, 0.006795, 0.007177, 0.00777, 0.01078, 0.011518, 0.021816, 0.024393, 0.024393, 0.023534, 0.027463, 0.031287, 0.030003, 0.050641, 0.055536, 0.049374, …	[265, 266, 268, 269, 294, 295, 299, 300, 301, 302, 303, 304, 305, 306, 307, 308, 309, 310, 311, 312, 313, 317, 318, 319, 320, 321, 322, 323, 324, 325, 326, 327, 328, 330, 331, 332]	(14	6	20)	14
265	266	F5RXS2|F5RXS2_9ENTR tRNA-cytidine(32) 2-sulfurtransferase OS=Enterobacter hormaechei ATCC 49162	([0.699094, 0.720929, 0.562014, 0.613573, 0.490133, 0.529623, 0.538167, 0.454136, 0.476583, 0.486429, 0.497853, 0.458154, 0.450668, 0.444081, 0.444081, 0.374039, 0.356642, 0.454136, 0.41194, 0.339168, 0.31487, 0.311707, 0.21291, 0.301917, 0.257454, 0.25406, 0.25031, 0.268042, 0.339168, 0.346032, 0.349426, 0.271506, 0.31487, 0.25406, 0.17593, 0.111485, 0.158265, 0.155435, 0.144935, 0.164327, 0.247…	[0, 1, 2, 3, 5, 6, 282, 283, 284, 285, 286, 287, 288, 289, 290, 291, 292, 293, 294, 295, 296]	(14	6	20)	14
266	267	F5RXV2|F5RXV2_9ENTR Murein peptide amidase A OS=Enterobacter hormaechei ATCC 49162	([0.164327, 0.243554, 0.194234, 0.243554, 0.179055, 0.132295, 0.158265, 0.191378, 0.127496, 0.158265, 0.155435, 0.161087, 0.239899, 0.236433, 0.236433, 0.264545, 0.36309, 0.465241, 0.472492, 0.465241, 0.553315, 0.494003, 0.374039, 0.461924, 0.483068, 0.570702, 0.675549, 0.703578, 0.699094, 0.712013, 0.703578, 0.741537, 0.767246, 0.632174, 0.529623, 0.529623, 0.468512, 0.5017, 0.414856, 0.321458, …	[20, 25, 26, 27, 28, 29, 30, 31, 32, 33, 34, 35, 37, 61, 62, 63, 64, 65, 145, 146, 147, 148, 149, 150]	(10	1	11)	10
267	268	F5RXY2|F5RXY2_9ENTR Enoyl-[acyl-carrier-protein] reductase [NADH] OS=Enterobacter hormaechei ATCC 49162	([0.016528, 0.024826, 0.037156, 0.051831, 0.071867, 0.045352, 0.030611, 0.024393, 0.034068, 0.043307, 0.034884, 0.037156, 0.034068, 0.06184, 0.033407, 0.060549, 0.034068, 0.034884, 0.024826, 0.024826, 0.028107, 0.03976, 0.043307, 0.034884, 0.026892, 0.026892, 0.049374, 0.098513, 0.144935, 0.11371, 0.129801, 0.11371, 0.11371, 0.056825, 0.059222, 0.055536, 0.06184, 0.11371, 0.147574, 0.232838, 0.15…	[]	0			#VALUE!
268	269	F5RXZ2|F5RXZ2_9ENTR Orotidine 5'-phosphate decarboxylase OS=Enterobacter hormaechei ATCC 49162	([0.447574, 0.359901, 0.401658, 0.436924, 0.458154, 0.525368, 0.450668, 0.387226, 0.335645, 0.324872, 0.26085, 0.311707, 0.206376, 0.219301, 0.301917, 0.298791, 0.308712, 0.278302, 0.239899, 0.161087, 0.132295, 0.098513, 0.096677, 0.10481, 0.100716, 0.056825, 0.048328, 0.092881, 0.134866, 0.196879, 0.170161, 0.25031, 0.161087, 0.25406, 0.17593, 0.164327, 0.161087, 0.170161, 0.164327, 0.102787, 0.…	[5, 190, 191, 192, 196, 197, 198, 199, 200, 201, 202, 203, 204, 205]	(9	4	13)	9
269	270	F5RXZ6|F5RXZ6_9ENTR GTP cyclohydrolase-2 OS=Enterobacter hormaechei ATCC 49162	([0.680603, 0.51388, 0.570702, 0.608892, 0.626927, 0.585406, 0.613573, 0.505461, 0.517562, 0.529623, 0.468512, 0.465241, 0.483068, 0.447574, 0.447574, 0.366687, 0.384043, 0.380708, 0.529623, 0.41194, 0.377384, 0.390993, 0.366687, 0.271506, 0.232838, 0.173081, 0.196879, 0.109221, 0.185198, 0.203355, 0.139895, 0.170161, 0.203355, 0.18812, 0.222385, 0.236433, 0.318242, 0.219301, 0.191378, 0.102787, …	[0, 1, 2, 3, 4, 5, 6, 7, 8, 9, 18]	(9	0	9)	9
270	271	F5RY01|F5RY01_9ENTR DNA topoisomerase 1 OS=Enterobacter hormaechei ATCC 49162	([0.321458, 0.318242, 0.349426, 0.346032, 0.374039, 0.401658, 0.332115, 0.370445, 0.390993, 0.328603, 0.284882, 0.308712, 0.321458, 0.328603, 0.268042, 0.275179, 0.268042, 0.335645, 0.387226, 0.377384, 0.328603, 0.298791, 0.335645, 0.26085, 0.288399, 0.295083, 0.222385, 0.324872, 0.311707, 0.31487, 0.390993, 0.458154, 0.433034, 0.418646, 0.408655, 0.490133, 0.545602, 0.585406, 0.59014, 0.59014, 0…	[36, 37, 38, 39, 40, 41, 42, 43, 44, 45, 46, 47, 48, 49, 50, 51, 52, 53, 54, 55, 56, 57, 58, 59, 60, 61, 62, 63, 64, 65, 66, 67, 230, 231, 232, 233, 234, 235, 236, 237, 238, 239, 240, 241, 242, 243, 244, 245, 246, 247, 248, 249, 250, 251, 269, 270, 271, 272, 273, 274, 275, 276, 277, 278, 279, 280, 281, 282, 283, 284, 285, 286, 287, 349, 350, 351, 352, 353, 354, 355, 356, 357, 358, 359, 360, 361, …	(31	0	31)	31
271	272	F5RY05|F5RY05_9ENTR Corrinoid adenosyltransferase OS=Enterobacter hormaechei ATCC 49162	([0.879233, 0.874069, 0.745909, 0.750527, 0.775545, 0.788093, 0.703578, 0.724957, 0.703578, 0.712013, 0.642678, 0.59508, 0.570702, 0.534167, 0.529623, 0.538167, 0.541878, 0.534167, 0.534167, 0.458154, 0.394753, 0.318242, 0.264545, 0.243554, 0.25031, 0.239899, 0.247041, 0.30533, 0.291804, 0.311707, 0.308712, 0.370445, 0.433034, 0.42561, 0.418646, 0.31487, 0.308712, 0.301917, 0.281712, 0.284882, 0.…	[0, 1, 2, 3, 4, 5, 6, 7, 8, 9, 10, 11, 12, 13, 14, 15, 16, 17, 18, 44, 45, 46, 47, 79]	(18	0	18)	18
272	273	F5RY24|F5RY24_9ENTR Anthranilate phosphoribosyltransferase OS=Enterobacter hormaechei ATCC 49162	([0.024393, 0.040537, 0.020876, 0.033407, 0.020876, 0.032677, 0.023534, 0.024826, 0.038042, 0.054297, 0.03976, 0.056825, 0.056825, 0.054297, 0.098513, 0.161087, 0.25031, 0.268042, 0.18812, 0.106997, 0.106997, 0.100716, 0.106997, 0.194234, 0.129801, 0.239899, 0.194234, 0.291804, 0.335645, 0.236433, 0.139895, 0.232838, 0.232838, 0.18812, 0.15008, 0.161087, 0.120615, 0.122885, 0.18812, 0.281712, 0.3…	[64, 65, 115, 223, 240, 254, 457, 458, 459, 460, 462, 463, 470, 471, 472, 473, 474]	(4	12	16)	4
273	274	F5RY25|F5RY25_9ENTR Multifunctional fusion protein OS=Enterobacter hormaechei ATCC 49162	([0.06184, 0.090864, 0.090864, 0.054297, 0.033407, 0.025316, 0.038858, 0.03976, 0.054297, 0.067594, 0.090864, 0.122885, 0.122885, 0.139895, 0.120615, 0.161087, 0.185198, 0.098513, 0.167087, 0.247041, 0.291804, 0.203355, 0.122885, 0.170161, 0.247041, 0.332115, 0.408655, 0.398279, 0.311707, 0.206376, 0.219301, 0.17593, 0.094817, 0.094817, 0.078022, 0.11371, 0.137348, 0.142424, 0.216401, 0.109221, 0…	[]	0			#VALUE!
274	275	F5RY86|F5RY86_9ENTR Glutamyl-tRNA reductase OS=Enterobacter hormaechei ATCC 49162	([0.0704, 0.111485, 0.11371, 0.191378, 0.147574, 0.17593, 0.122885, 0.144935, 0.191378, 0.209395, 0.173081, 0.21291, 0.116183, 0.17593, 0.284882, 0.321458, 0.41194, 0.324872, 0.436924, 0.339168, 0.318242, 0.239899, 0.243554, 0.275179, 0.164327, 0.15284, 0.134866, 0.209395, 0.25031, 0.196879, 0.147574, 0.216401, 0.206376, 0.321458, 0.26085, 0.167087, 0.102787, 0.096677, 0.158265, 0.098513, 0.16708…	[347, 394, 395, 396, 398, 399, 401]	0			#VALUE!
275	276	F5RY88|F5RY88_9ENTR 4-diphosphocytidyl-2-C-methyl-D-erythritol kinase OS=Enterobacter hormaechei ATCC 49162	([0.339168, 0.394753, 0.291804, 0.182256, 0.122885, 0.076542, 0.049374, 0.067594, 0.085092, 0.116183, 0.142424, 0.147574, 0.191378, 0.18812, 0.109221, 0.18812, 0.158265, 0.098513, 0.086953, 0.106997, 0.064632, 0.055536, 0.056825, 0.047319, 0.059222, 0.102787, 0.100716, 0.164327, 0.170161, 0.17593, 0.094817, 0.092881, 0.06184, 0.067594, 0.085092, 0.15008, 0.161087, 0.167087, 0.243554, 0.243554, 0.…	[]	0			#VALUE!
276	277	F5RYB5|F5RYB5_9ENTR FMN dependent NADH:quinone oxidoreductase OS=Enterobacter hormaechei ATCC 49162	([0.032677, 0.020522, 0.023534, 0.035586, 0.023534, 0.033407, 0.049374, 0.064632, 0.083462, 0.109221, 0.078022, 0.096677, 0.109221, 0.066181, 0.051831, 0.056825, 0.098513, 0.167087, 0.094817, 0.094817, 0.109221, 0.18812, 0.278302, 0.318242, 0.284882, 0.390993, 0.408655, 0.301917, 0.311707, 0.239899, 0.229226, 0.335645, 0.25406, 0.206376, 0.257454, 0.384043, 0.490133, 0.370445, 0.394753, 0.436924,…	[61, 62]	0			#VALUE!
277	278	F5RYM4|F5RYM4_9ENTR Periplasmic trehalase OS=Enterobacter hormaechei ATCC 49162	([0.200174, 0.127496, 0.170161, 0.11371, 0.118441, 0.081712, 0.085092, 0.111485, 0.116183, 0.086953, 0.054297, 0.071867, 0.085092, 0.090864, 0.073402, 0.042364, 0.056825, 0.05306, 0.043307, 0.03976, 0.042364, 0.076542, 0.147574, 0.125101, 0.18812, 0.229226, 0.321458, 0.349426, 0.342579, 0.40511, 0.5017, 0.521092, 0.436924, 0.4292, 0.4292, 0.490133, 0.494003, 0.374039, 0.490133, 0.541878, 0.447574…	[30, 31, 39, 109, 110, 111, 250, 251, 252, 268, 278, 279, 280, 281, 282, 283, 284, 285, 286, 287, 290, 291, 292, 293, 294, 295, 296, 297, 298, 351, 353, 357, 358, 359, 360, 361, 362, 439, 440, 441, 443, 445, 497, 498, 499, 501, 503, 504, 505, 507, 509, 510, 511, 512, 513, 534, 535, 536, 537, 538, 539, 540, 541, 542, 543, 544, 545, 546, 547, 548, 549, 550, 551, 552, 553, 554, 555, 556, 557, 558, 5…	(25	55	80)	25
278	279	F5RYP2|F5RYP2_9ENTR Formate-dependent phosphoribosylglycinamide formyltransferase OS=Enterobacter hormaechei ATCC 49162	([0.281712, 0.370445, 0.25031, 0.155435, 0.18812, 0.122885, 0.060549, 0.098513, 0.060549, 0.074921, 0.098513, 0.139895, 0.11371, 0.182256, 0.122885, 0.056825, 0.035586, 0.017447, 0.023087, 0.017797, 0.032017, 0.018106, 0.009187, 0.008409, 0.011669, 0.011669, 0.011342, 0.011518, 0.008804, 0.013821, 0.014075, 0.009187, 0.008804, 0.010372, 0.008723, 0.008276, 0.013437, 0.023087, 0.033407, 0.025316, …	[265, 266, 267, 268, 269]	0			#VALUE!
279	280	F5RYR7|F5RYR7_9ENTR Peptidoglycan D,D-transpeptidase FtsI OS=Enterobacter hormaechei ATCC 49162	([0.281712, 0.339168, 0.380708, 0.26085, 0.30533, 0.342579, 0.380708, 0.401658, 0.433034, 0.324872, 0.352862, 0.418646, 0.486429, 0.472492, 0.356642, 0.298791, 0.209395, 0.194234, 0.139895, 0.125101, 0.10481, 0.058088, 0.026338, 0.017447, 0.030003, 0.017447, 0.014315, 0.008624, 0.006421, 0.004689, 0.006567, 0.006533, 0.004775, 0.004775, 0.003671, 0.003924, 0.004483, 0.004414, 0.004388, 0.005318, …	[195, 278, 286, 287, 288, 289, 290, 291, 292, 295, 588]	(6	2	8)	6
280	281	F5RYU0|F5RYU0_9ENTR KHG/KDPG aldolase OS=Enterobacter hormaechei ATCC 49162	([0.301917, 0.18812, 0.247041, 0.298791, 0.324872, 0.394753, 0.324872, 0.264545, 0.324872, 0.271506, 0.200174, 0.173081, 0.118441, 0.118441, 0.170161, 0.106997, 0.116183, 0.120615, 0.120615, 0.067594, 0.100716, 0.137348, 0.179055, 0.167087, 0.129801, 0.078022, 0.040537, 0.050641, 0.079919, 0.064632, 0.06312, 0.116183, 0.116183, 0.109221, 0.116183, 0.076542, 0.134866, 0.0704, 0.067594, 0.090864, 0…	[]	0			#VALUE!
281	282	F5RYU2|F5RYU2_9ENTR Glucose-6-phosphate 1-dehydrogenase OS=Enterobacter hormaechei ATCC 49162	([0.321458, 0.216401, 0.167087, 0.106997, 0.056825, 0.076542, 0.078022, 0.096677, 0.118441, 0.144935, 0.109221, 0.111485, 0.127496, 0.17593, 0.167087, 0.100716, 0.059222, 0.088832, 0.081712, 0.059222, 0.050641, 0.051831, 0.051831, 0.083462, 0.132295, 0.191378, 0.191378, 0.225814, 0.155435, 0.158265, 0.182256, 0.264545, 0.298791, 0.301917, 0.219301, 0.155435, 0.225814, 0.247041, 0.21291, 0.21291, …	[302, 303, 304, 305, 459, 462, 466, 467, 468]	0			#VALUE!
282	283	F5RYU5|F5RYU5_9ENTR Lipid A biosynthesis acyltransferase OS=Enterobacter hormaechei ATCC 49162	([0.222385, 0.158265, 0.096677, 0.127496, 0.173081, 0.129801, 0.158265, 0.185198, 0.129801, 0.129801, 0.15284, 0.185198, 0.15284, 0.225814, 0.308712, 0.281712, 0.281712, 0.278302, 0.36309, 0.370445, 0.328603, 0.31487, 0.291804, 0.387226, 0.30533, 0.21291, 0.182256, 0.139895, 0.074921, 0.15008, 0.185198, 0.185198, 0.18812, 0.26085, 0.229226, 0.247041, 0.243554, 0.291804, 0.26085, 0.17593, 0.109221…	[49, 237, 238, 277, 278, 279, 280, 281, 282]	0			#VALUE!
283	284	F5RYV0|F5RYV0_9ENTR Holliday junction branch migration complex subunit RuvB OS=Enterobacter hormaechei ATCC 49162	([0.191378, 0.25031, 0.144935, 0.196879, 0.284882, 0.332115, 0.377384, 0.311707, 0.257454, 0.298791, 0.321458, 0.328603, 0.324872, 0.301917, 0.374039, 0.352862, 0.264545, 0.26085, 0.342579, 0.359901, 0.298791, 0.203355, 0.196879, 0.30533, 0.324872, 0.301917, 0.216401, 0.200174, 0.275179, 0.356642, 0.298791, 0.321458, 0.257454, 0.247041, 0.158265, 0.142424, 0.122885, 0.164327, 0.239899, 0.144935, …	[]	0			#VALUE!
284	285	F5RYV2|F5RYV2_9ENTR Crossover junction endodeoxyribonuclease RuvC OS=Enterobacter hormaechei ATCC 49162	([0.05306, 0.085092, 0.051831, 0.078022, 0.102787, 0.06312, 0.081712, 0.059222, 0.038042, 0.051831, 0.067594, 0.054297, 0.054297, 0.10481, 0.179055, 0.182256, 0.191378, 0.203355, 0.116183, 0.094817, 0.096677, 0.096677, 0.06312, 0.055536, 0.056825, 0.060549, 0.10481, 0.067594, 0.118441, 0.209395, 0.129801, 0.15284, 0.222385, 0.232838, 0.144935, 0.142424, 0.144935, 0.078022, 0.078022, 0.109221, 0.1…	[]	0			#VALUE!
285	286	F5RYV5|F5RYV5_9ENTR Aspartate--tRNA ligase OS=Enterobacter hormaechei ATCC 49162	([0.25031, 0.291804, 0.328603, 0.264545, 0.295083, 0.332115, 0.366687, 0.31487, 0.346032, 0.281712, 0.225814, 0.25406, 0.173081, 0.120615, 0.120615, 0.182256, 0.25031, 0.243554, 0.247041, 0.25031, 0.25406, 0.247041, 0.17593, 0.11371, 0.092881, 0.056825, 0.055536, 0.043307, 0.06312, 0.06312, 0.102787, 0.167087, 0.164327, 0.17593, 0.179055, 0.179055, 0.134866, 0.078022, 0.043307, 0.042364, 0.088832…	[79, 170, 175, 226, 280, 283, 443, 445, 446, 447, 448, 449, 450, 456, 457, 458, 461, 462]	(5	7	12)	5
286	287	F5RZ19|F5RZ19_9ENTR Protein phosphatase CheZ OS=Enterobacter hormaechei ATCC 49162	([0.741537, 0.775545, 0.784345, 0.846163, 0.852992, 0.871313, 0.771762, 0.661982, 0.63748, 0.63748, 0.545602, 0.585406, 0.632174, 0.517562, 0.486429, 0.505461, 0.5017, 0.433034, 0.390993, 0.468512, 0.450668, 0.359901, 0.346032, 0.36309, 0.25406, 0.25406, 0.170161, 0.257454, 0.346032, 0.346032, 0.275179, 0.332115, 0.346032, 0.321458, 0.370445, 0.384043, 0.366687, 0.318242, 0.4292, 0.447574, 0.4086…	[0, 1, 2, 3, 4, 5, 6, 7, 8, 9, 10, 11, 12, 13, 15, 16, 68, 69, 70, 71, 72, 73, 74, 75, 76, 77, 78, 79, 80, 81, 82, 83, 84, 85, 86, 114, 115, 120, 173, 174, 176, 177, 178, 179, 180, 181, 182, 183, 184, 185, 186, 187, 188, 190, 195, 196, 197]	(18	16	34)	18
287	288	F5RZ21|F5RZ21_9ENTR Protein-glutamate methylesterase/protein-glutamine glutaminase OS=Enterobacter hormaechei ATCC 49162	([0.142424, 0.191378, 0.185198, 0.120615, 0.111485, 0.142424, 0.18812, 0.122885, 0.11371, 0.142424, 0.185198, 0.142424, 0.079919, 0.086953, 0.155435, 0.155435, 0.219301, 0.31487, 0.264545, 0.352862, 0.298791, 0.219301, 0.18812, 0.222385, 0.275179, 0.346032, 0.352862, 0.370445, 0.384043, 0.36309, 0.324872, 0.308712, 0.414856, 0.433034, 0.324872, 0.321458, 0.321458, 0.216401, 0.219301, 0.295083, 0.…	[173, 221, 222, 224, 231, 238, 240, 241, 246, 247, 248, 249, 250, 251, 255]	(5	8	13)	5
288	289	F5RZE0|F5RZE0_9ENTR serine-type D-Ala-D-Ala carboxypeptidase OS=Enterobacter hormaechei ATCC 49162	([0.023963, 0.016528, 0.019109, 0.028107, 0.03976, 0.026892, 0.037156, 0.049374, 0.05306, 0.03976, 0.042364, 0.044297, 0.050641, 0.06184, 0.035586, 0.064632, 0.060549, 0.102787, 0.144935, 0.21291, 0.25031, 0.366687, 0.422041, 0.36309, 0.380708, 0.349426, 0.440853, 0.440853, 0.346032, 0.311707, 0.311707, 0.301917, 0.342579, 0.232838, 0.206376, 0.295083, 0.284882, 0.408655, 0.321458, 0.206376, 0.20…	[50, 51, 52, 54, 55, 56, 59, 60, 169, 268, 269, 270, 273]	(2	0	2)	2
289	290	F5RZE7|F5RZE7_9ENTR ATP phosphoribosyltransferase OS=Enterobacter hormaechei ATCC 49162	([0.048328, 0.083462, 0.11371, 0.15008, 0.185198, 0.203355, 0.139895, 0.170161, 0.206376, 0.239899, 0.268042, 0.284882, 0.390993, 0.298791, 0.206376, 0.179055, 0.179055, 0.200174, 0.209395, 0.21291, 0.239899, 0.239899, 0.239899, 0.164327, 0.164327, 0.170161, 0.191378, 0.271506, 0.18812, 0.111485, 0.088832, 0.051831, 0.045352, 0.044297, 0.083462, 0.111485, 0.158265, 0.100716, 0.15008, 0.088832, 0.…	[]	0			#VALUE!
290	291	F5RZE8|F5RZE8_9ENTR Histidinol dehydrogenase OS=Enterobacter hormaechei ATCC 49162	([0.158265, 0.120615, 0.158265, 0.209395, 0.209395, 0.25406, 0.291804, 0.31487, 0.359901, 0.298791, 0.247041, 0.25031, 0.25031, 0.380708, 0.342579, 0.264545, 0.339168, 0.394753, 0.380708, 0.480142, 0.465241, 0.377384, 0.444081, 0.440853, 0.433034, 0.398279, 0.36309, 0.370445, 0.291804, 0.196879, 0.288399, 0.374039, 0.332115, 0.328603, 0.26085, 0.288399, 0.36309, 0.377384, 0.418646, 0.390993, 0.29…	[227, 256, 267, 268, 282, 289, 295, 360]	0			#VALUE!
291	292	F5RZF0|F5RZF0_9ENTR Histidine biosynthesis bifunctional protein HisB OS=Enterobacter hormaechei ATCC 49162	([0.092881, 0.132295, 0.173081, 0.111485, 0.0704, 0.092881, 0.134866, 0.191378, 0.25406, 0.278302, 0.31487, 0.239899, 0.257454, 0.179055, 0.196879, 0.291804, 0.257454, 0.374039, 0.454136, 0.352862, 0.321458, 0.196879, 0.21291, 0.239899, 0.342579, 0.36309, 0.275179, 0.288399, 0.194234, 0.106997, 0.066181, 0.058088, 0.069024, 0.060549, 0.086953, 0.066181, 0.064632, 0.073402, 0.064632, 0.03976, 0.04…	[63, 167, 168, 169, 170, 172]	0			#VALUE!
292	293	F5RZF1|F5RZF1_9ENTR Imidazole glycerol phosphate synthase subunit HisH OS=Enterobacter hormaechei ATCC 49162	([0.047319, 0.079919, 0.048328, 0.076542, 0.106997, 0.079919, 0.11371, 0.139895, 0.142424, 0.098513, 0.098513, 0.118441, 0.111485, 0.164327, 0.142424, 0.239899, 0.352862, 0.275179, 0.203355, 0.206376, 0.284882, 0.328603, 0.349426, 0.450668, 0.374039, 0.30533, 0.295083, 0.281712, 0.247041, 0.291804, 0.377384, 0.328603, 0.222385, 0.15008, 0.17593, 0.26085, 0.17593, 0.147574, 0.209395, 0.239899, 0.2…	[109]	0			#VALUE!
293	294	F5RZF3|F5RZF3_9ENTR Imidazole glycerol phosphate synthase subunit HisF OS=Enterobacter hormaechei ATCC 49162	([0.021381, 0.016257, 0.023534, 0.03976, 0.055536, 0.083462, 0.060549, 0.046336, 0.058088, 0.073402, 0.056825, 0.078022, 0.071867, 0.086953, 0.096677, 0.098513, 0.17593, 0.17593, 0.085092, 0.125101, 0.21291, 0.122885, 0.122885, 0.147574, 0.074921, 0.060549, 0.054297, 0.081712, 0.071867, 0.059222, 0.066181, 0.11371, 0.10481, 0.161087, 0.173081, 0.179055, 0.106997, 0.06312, 0.058088, 0.059222, 0.06…	[]	0			#VALUE!
294	295	F5RZF4|F5RZF4_9ENTR Histidine biosynthesis bifunctional protein HisIE OS=Enterobacter hormaechei ATCC 49162	([0.458154, 0.324872, 0.390993, 0.408655, 0.436924, 0.468512, 0.486429, 0.408655, 0.339168, 0.398279, 0.349426, 0.318242, 0.328603, 0.328603, 0.308712, 0.278302, 0.209395, 0.203355, 0.225814, 0.239899, 0.25406, 0.173081, 0.229226, 0.144935, 0.15008, 0.090864, 0.071867, 0.076542, 0.125101, 0.203355, 0.15008, 0.142424, 0.170161, 0.222385, 0.222385, 0.158265, 0.18812, 0.243554, 0.25031, 0.243554, 0.…	[156, 157, 160, 161, 162, 163, 164, 165]	0			#VALUE!
295	296	F5RZG0|F5RZG0_9ENTR 6-phosphogluconate dehydrogenase, decarboxylating OS=Enterobacter hormaechei ATCC 49162	([0.222385, 0.21291, 0.158265, 0.15284, 0.185198, 0.219301, 0.268042, 0.203355, 0.200174, 0.15008, 0.185198, 0.147574, 0.155435, 0.158265, 0.15284, 0.142424, 0.144935, 0.15008, 0.15008, 0.206376, 0.15284, 0.109221, 0.137348, 0.191378, 0.222385, 0.225814, 0.232838, 0.216401, 0.301917, 0.346032, 0.444081, 0.366687, 0.374039, 0.328603, 0.346032, 0.356642, 0.390993, 0.480142, 0.465241, 0.534167, 0.44…	[39, 42, 133, 134, 135, 136, 137, 138, 139]	0			#VALUE!
296	297	F5RZI0|F5RZI0_9ENTR GDP-L-fucose synthase OS=Enterobacter hormaechei ATCC 49162	([0.11371, 0.155435, 0.191378, 0.164327, 0.11371, 0.137348, 0.167087, 0.158265, 0.106997, 0.081712, 0.102787, 0.139895, 0.076542, 0.083462, 0.083462, 0.085092, 0.144935, 0.26085, 0.26085, 0.311707, 0.243554, 0.15284, 0.100716, 0.10481, 0.144935, 0.21291, 0.229226, 0.25031, 0.196879, 0.301917, 0.288399, 0.194234, 0.196879, 0.288399, 0.271506, 0.225814, 0.155435, 0.164327, 0.170161, 0.142424, 0.067…	[124, 168]	0			#VALUE!
297	298	F5RZJ3|F5RZJ3_9ENTR dCTP deaminase OS=Enterobacter hormaechei ATCC 49162	([0.100716, 0.059222, 0.096677, 0.147574, 0.18812, 0.206376, 0.144935, 0.173081, 0.118441, 0.15008, 0.203355, 0.222385, 0.268042, 0.384043, 0.374039, 0.377384, 0.380708, 0.278302, 0.380708, 0.36309, 0.324872, 0.433034, 0.450668, 0.447574, 0.36309, 0.349426, 0.275179, 0.36309, 0.374039, 0.461924, 0.335645, 0.291804, 0.311707, 0.173081, 0.142424, 0.203355, 0.182256, 0.196879, 0.257454, 0.278302, 0.…	[170, 171, 172, 173, 174, 175, 176, 177, 178, 181, 182, 189, 190]	(8	0	8)	8
298	299	F5RZJ4|F5RZJ4_9ENTR Uridine kinase OS=Enterobacter hormaechei ATCC 49162	([0.225814, 0.275179, 0.194234, 0.196879, 0.236433, 0.232838, 0.268042, 0.264545, 0.291804, 0.311707, 0.328603, 0.366687, 0.281712, 0.18812, 0.167087, 0.167087, 0.167087, 0.100716, 0.094817, 0.129801, 0.206376, 0.203355, 0.200174, 0.291804, 0.324872, 0.26085, 0.288399, 0.295083, 0.339168, 0.342579, 0.257454, 0.264545, 0.200174, 0.194234, 0.30533, 0.349426, 0.359901, 0.352862, 0.352862, 0.346032, …	[54, 59, 60, 61, 62, 63, 64]	0			#VALUE!
299	300	F5RZL2|F5RZL2_9ENTR Hydroxyethylthiazole kinase OS=Enterobacter hormaechei ATCC 49162	([0.398279, 0.436924, 0.476583, 0.318242, 0.349426, 0.384043, 0.41194, 0.42561, 0.486429, 0.40511, 0.4292, 0.476583, 0.387226, 0.31487, 0.308712, 0.311707, 0.41194, 0.324872, 0.257454, 0.264545, 0.339168, 0.308712, 0.311707, 0.271506, 0.401658, 0.324872, 0.236433, 0.158265, 0.134866, 0.066181, 0.11371, 0.088832, 0.083462, 0.158265, 0.164327, 0.132295, 0.081712, 0.041405, 0.074921, 0.094817, 0.102…	[80, 175, 176, 177, 178, 179, 180, 183, 184]	0			#VALUE!
300	301	F5RZM4|F5RZM4_9ENTR Methionine--tRNA ligase OS=Enterobacter hormaechei ATCC 49162	([0.359901, 0.264545, 0.203355, 0.247041, 0.17593, 0.179055, 0.127496, 0.185198, 0.127496, 0.132295, 0.164327, 0.206376, 0.182256, 0.118441, 0.15284, 0.098513, 0.088832, 0.127496, 0.118441, 0.073402, 0.083462, 0.132295, 0.127496, 0.18812, 0.158265, 0.239899, 0.206376, 0.179055, 0.109221, 0.182256, 0.127496, 0.129801, 0.132295, 0.102787, 0.161087, 0.158265, 0.232838, 0.25406, 0.18812, 0.239899, 0.…	[64, 74, 75, 76, 79, 81, 558, 666, 667, 675, 676, 677, 678, 679]	(4	9	13)	4
301	302	F5RZN5|F5RZN5_9ENTR Quinone-dependent D-lactate dehydrogenase OS=Enterobacter hormaechei ATCC 49162	([0.56648, 0.377384, 0.26085, 0.31487, 0.366687, 0.284882, 0.308712, 0.332115, 0.26085, 0.219301, 0.243554, 0.281712, 0.281712, 0.288399, 0.268042, 0.18812, 0.18812, 0.18812, 0.216401, 0.17593, 0.170161, 0.200174, 0.278302, 0.366687, 0.268042, 0.25031, 0.328603, 0.332115, 0.222385, 0.30533, 0.366687, 0.370445, 0.377384, 0.380708, 0.384043, 0.436924, 0.440853, 0.40511, 0.335645, 0.239899, 0.170161…	[0, 82, 83, 84, 85, 86, 207, 208, 209, 210, 212, 213, 214, 215, 216, 217, 218, 219, 220, 221, 222, 223, 229, 239, 528, 529, 545, 546, 547, 548, 549, 550, 551, 552, 553, 554, 555, 556, 557, 558, 559, 560, 561, 562, 563, 564, 565, 566, 567, 568, 569, 570, 571, 572, 573, 576, 577, 578, 579, 580, 581, 582, 583, 584, 585]	(28	26	54)	28
302	303	F5RZP2|F5RZP2_9ENTR tRNA-dihydrouridine(16) synthase OS=Enterobacter hormaechei ATCC 49162	([0.081712, 0.048328, 0.081712, 0.109221, 0.071867, 0.055536, 0.071867, 0.10481, 0.074921, 0.054297, 0.073402, 0.100716, 0.0704, 0.11371, 0.185198, 0.17593, 0.219301, 0.127496, 0.092881, 0.055536, 0.059222, 0.098513, 0.079919, 0.045352, 0.045352, 0.049374, 0.049374, 0.055536, 0.038858, 0.03976, 0.040537, 0.046336, 0.045352, 0.0704, 0.066181, 0.029376, 0.030003, 0.026892, 0.026892, 0.028107, 0.053…	[]	0			#VALUE!
303	304	F5RZP5|F5RZP5_9ENTR Cytidine deaminase OS=Enterobacter hormaechei ATCC 49162	([0.196879, 0.109221, 0.106997, 0.170161, 0.222385, 0.147574, 0.191378, 0.21291, 0.206376, 0.147574, 0.144935, 0.219301, 0.15008, 0.0704, 0.055536, 0.127496, 0.076542, 0.098513, 0.058088, 0.147574, 0.125101, 0.069024, 0.0704, 0.090864, 0.06184, 0.060549, 0.11371, 0.069024, 0.073402, 0.092881, 0.094817, 0.11371, 0.098513, 0.122885, 0.200174, 0.232838, 0.142424, 0.216401, 0.229226, 0.359901, 0.2918…	[]	0			#VALUE!
304	305	F5RZQ2|F5RZQ2_9ENTR GTP cyclohydrolase 1 OS=Enterobacter hormaechei ATCC 49162	([0.209395, 0.26085, 0.332115, 0.321458, 0.247041, 0.196879, 0.196879, 0.225814, 0.25406, 0.196879, 0.243554, 0.288399, 0.31487, 0.232838, 0.31487, 0.342579, 0.377384, 0.291804, 0.332115, 0.384043, 0.380708, 0.454136, 0.465241, 0.41194, 0.444081, 0.529623, 0.59917, 0.642678, 0.534167, 0.440853, 0.494003, 0.468512, 0.468512, 0.394753, 0.483068, 0.5017, 0.374039, 0.30533, 0.380708, 0.284882, 0.1822…	[25, 26, 27, 28, 35, 202, 214, 215, 216, 217]	0			#VALUE!
305	306	F5RZR9|F5RZR9_9ENTR Lipid A 1-diphosphate synthase OS=Enterobacter hormaechei ATCC 49162	([0.004611, 0.006795, 0.007091, 0.007315, 0.009401, 0.006988, 0.007259, 0.005872, 0.004431, 0.003512, 0.004161, 0.003555, 0.002396, 0.00155, 0.001722, 0.002327, 0.002194, 0.002435, 0.003512, 0.003298, 0.003298, 0.003109, 0.003276, 0.002606, 0.00316, 0.003079, 0.004358, 0.003555, 0.003366, 0.004899, 0.004976, 0.003461, 0.005011, 0.007645, 0.010131, 0.006421, 0.006533, 0.006374, 0.006421, 0.006795,…	[]	0			#VALUE!
306	307	F5RZU6|F5RZU6_9ENTR Phosphotransferase RcsD OS=Enterobacter hormaechei ATCC 49162	([0.720929, 0.472492, 0.490133, 0.366687, 0.264545, 0.332115, 0.356642, 0.374039, 0.291804, 0.31487, 0.339168, 0.275179, 0.17593, 0.109221, 0.064632, 0.034068, 0.020165, 0.014075, 0.01204, 0.007877, 0.006078, 0.004976, 0.007091, 0.006245, 0.008525, 0.009187, 0.007091, 0.005872, 0.006039, 0.008002, 0.007091, 0.005799, 0.008723, 0.013821, 0.01227, 0.01227, 0.018415, 0.032017, 0.047319, 0.069024, 0.…	[0, 180, 189, 245, 246, 247, 248, 249, 250, 251, 252, 253, 254, 255, 256, 257, 258, 259, 260, 261, 262, 263, 265, 266, 339, 340, 341, 342, 343, 467, 485, 492, 594, 677, 678, 679, 682, 745, 746, 747, 748, 793, 797, 798]	(18	3	21)	18
307	308	F5RZU8|F5RZU8_9ENTR Sensor histidine kinase RcsC OS=Enterobacter hormaechei ATCC 49162	([0.013821, 0.020876, 0.015694, 0.022306, 0.030611, 0.020522, 0.015344, 0.010131, 0.012727, 0.013613, 0.010926, 0.011518, 0.008276, 0.008276, 0.008409, 0.007259, 0.005623, 0.006194, 0.005011, 0.004483, 0.003405, 0.003405, 0.003366, 0.003405, 0.002396, 0.001722, 0.001709, 0.001786, 0.0028, 0.002555, 0.002194, 0.002727, 0.003212, 0.004135, 0.005503, 0.006482, 0.009977, 0.009483, 0.013821, 0.021381,…	[460, 461, 743, 744, 745, 746, 813]	0			#VALUE!
308	309	F5RZU9|F5RZU9_9ENTR DNA gyrase subunit A OS=Enterobacter hormaechei ATCC 49162	([0.239899, 0.308712, 0.194234, 0.25406, 0.308712, 0.356642, 0.278302, 0.301917, 0.324872, 0.349426, 0.281712, 0.25031, 0.26085, 0.167087, 0.21291, 0.196879, 0.196879, 0.132295, 0.134866, 0.088832, 0.073402, 0.11371, 0.085092, 0.088832, 0.096677, 0.092881, 0.055536, 0.096677, 0.102787, 0.100716, 0.059222, 0.100716, 0.185198, 0.125101, 0.200174, 0.232838, 0.284882, 0.216401, 0.200174, 0.203355, 0.…	[208, 291, 564, 565, 747, 754, 755, 756, 757, 758, 759, 760, 761, 762, 763, 764, 767, 768, 769, 770, 771, 834, 835, 836, 837, 838, 839, 840, 841, 842, 843, 844, 845, 846, 847, 848, 849, 850, 851, 852, 853, 854, 855, 856, 857, 858, 859, 860, 861, 862, 863, 864, 865, 866, 867, 868, 869, 870, 871, 872, 873, 874, 875, 876, 877]	(43	21	64)	43
309	310	F5RZV0|F5RZV0_9ENTR Ubiquinone biosynthesis O-methyltransferase OS=Enterobacter hormaechei ATCC 49162	([0.622677, 0.490133, 0.541878, 0.570702, 0.622677, 0.671169, 0.538167, 0.517562, 0.529623, 0.422041, 0.458154, 0.468512, 0.394753, 0.398279, 0.380708, 0.380708, 0.288399, 0.173081, 0.247041, 0.196879, 0.209395, 0.200174, 0.284882, 0.170161, 0.161087, 0.170161, 0.102787, 0.167087, 0.185198, 0.122885, 0.219301, 0.232838, 0.182256, 0.236433, 0.18812, 0.18812, 0.118441, 0.125101, 0.17593, 0.179055, …	[0, 2, 3, 4, 5, 6, 7, 8]	0			#VALUE!
310	311	F5RZV7|F5RZV7_9ENTR Glutamate--tRNA ligase OS=Enterobacter hormaechei ATCC 49162	([0.288399, 0.332115, 0.366687, 0.25031, 0.17593, 0.203355, 0.167087, 0.194234, 0.222385, 0.219301, 0.236433, 0.295083, 0.275179, 0.281712, 0.196879, 0.191378, 0.116183, 0.142424, 0.096677, 0.0704, 0.0704, 0.058088, 0.060549, 0.059222, 0.106997, 0.17593, 0.10481, 0.111485, 0.073402, 0.0704, 0.05306, 0.060549, 0.060549, 0.073402, 0.120615, 0.132295, 0.144935, 0.232838, 0.301917, 0.408655, 0.461924…	[51, 109, 110, 111, 112, 113, 117, 118, 119, 120, 121, 122, 123, 124, 125, 126, 127, 135, 136, 137, 138]	(10	6	16)	10
311	312	F5RZW3|F5RZW3_9ENTR DNA ligase OS=Enterobacter hormaechei ATCC 49162	([0.472492, 0.480142, 0.521092, 0.557691, 0.461924, 0.468512, 0.483068, 0.497853, 0.534167, 0.454136, 0.398279, 0.346032, 0.328603, 0.264545, 0.311707, 0.308712, 0.268042, 0.284882, 0.374039, 0.298791, 0.31487, 0.398279, 0.384043, 0.390993, 0.298791, 0.380708, 0.384043, 0.311707, 0.284882, 0.257454, 0.356642, 0.356642, 0.42561, 0.447574, 0.436924, 0.486429, 0.447574, 0.483068, 0.450668, 0.468512,…	[2, 3, 8, 40, 45, 47, 48, 49, 50, 51, 52, 53, 54, 55, 56, 57, 58, 59, 60, 61, 62, 63, 64, 65, 67, 135, 136, 137, 139, 140, 141, 142, 143, 144, 145, 191, 194, 195]	(18	5	23)	18
312	313	F5RZX0|F5RZX0_9ENTR Phosphoenolpyruvate-protein phosphotransferase OS=Enterobacter hormaechei ATCC 49162	([0.10481, 0.109221, 0.056825, 0.079919, 0.098513, 0.100716, 0.069024, 0.048328, 0.034884, 0.042364, 0.06312, 0.081712, 0.15008, 0.092881, 0.06184, 0.06184, 0.111485, 0.125101, 0.116183, 0.085092, 0.049374, 0.085092, 0.085092, 0.161087, 0.15008, 0.109221, 0.137348, 0.216401, 0.318242, 0.335645, 0.366687, 0.335645, 0.222385, 0.132295, 0.203355, 0.268042, 0.342579, 0.298791, 0.298791, 0.281712, 0.2…	[239, 342]	0			#VALUE!
313	314	F5RZY3|F5RZY3_9ENTR Oxygen-dependent coproporphyrinogen-III oxidase OS=Enterobacter hormaechei ATCC 49162	([0.352862, 0.257454, 0.239899, 0.298791, 0.219301, 0.271506, 0.31487, 0.311707, 0.247041, 0.18812, 0.229226, 0.268042, 0.191378, 0.142424, 0.118441, 0.118441, 0.116183, 0.173081, 0.229226, 0.243554, 0.139895, 0.243554, 0.335645, 0.380708, 0.339168, 0.332115, 0.335645, 0.321458, 0.366687, 0.418646, 0.509769, 0.494003, 0.497853, 0.59508, 0.622677, 0.653063, 0.685117, 0.58069, 0.486429, 0.483068, 0…	[30, 33, 34, 35, 36, 37, 41, 42, 46, 72, 73]	(4	1	5)	4
314	315	F5RZZ3|F5RZZ3_9ENTR Succinyl-diaminopimelate desuccinylase OS=Enterobacter hormaechei ATCC 49162	([0.318242, 0.21291, 0.139895, 0.170161, 0.200174, 0.278302, 0.30533, 0.229226, 0.257454, 0.31487, 0.349426, 0.401658, 0.374039, 0.450668, 0.342579, 0.422041, 0.476583, 0.366687, 0.414856, 0.321458, 0.324872, 0.30533, 0.30533, 0.380708, 0.359901, 0.284882, 0.25406, 0.158265, 0.243554, 0.185198, 0.173081, 0.164327, 0.127496, 0.15284, 0.083462, 0.127496, 0.122885, 0.147574, 0.236433, 0.284882, 0.26…	[74, 75, 80, 169, 170, 171]	0			#VALUE!
315	316	F5RZZ6|F5RZZ6_9ENTR tRNA(Met) cytidine acetyltransferase TmcA OS=Enterobacter hormaechei ATCC 49162	([0.023087, 0.041405, 0.055536, 0.086953, 0.118441, 0.142424, 0.158265, 0.17593, 0.122885, 0.096677, 0.078022, 0.056825, 0.100716, 0.102787, 0.209395, 0.21291, 0.236433, 0.216401, 0.301917, 0.194234, 0.179055, 0.281712, 0.243554, 0.164327, 0.090864, 0.049374, 0.049374, 0.058088, 0.064632, 0.06312, 0.118441, 0.173081, 0.268042, 0.170161, 0.100716, 0.047319, 0.024393, 0.022306, 0.049374, 0.050641, …	[112, 113, 154, 155, 156, 157, 158, 159, 160, 161, 162, 163, 164, 165, 166, 342, 463, 601, 602]	(12	2	14)	12
316	317	F5S000|F5S000_9ENTR 4-hydroxy-tetrahydrodipicolinate synthase OS=Enterobacter hormaechei ATCC 49162	([0.03976, 0.088832, 0.085092, 0.127496, 0.191378, 0.216401, 0.243554, 0.284882, 0.239899, 0.185198, 0.216401, 0.247041, 0.346032, 0.301917, 0.301917, 0.295083, 0.30533, 0.281712, 0.324872, 0.311707, 0.374039, 0.308712, 0.247041, 0.291804, 0.278302, 0.26085, 0.264545, 0.236433, 0.155435, 0.155435, 0.225814, 0.164327, 0.164327, 0.170161, 0.209395, 0.21291, 0.243554, 0.31487, 0.366687, 0.359901, 0.…	[45, 47, 49, 50, 52]	0			#VALUE!
317	318	F5S004|F5S004_9ENTR Beta-barrel assembly-enhancing protease OS=Enterobacter hormaechei ATCC 49162	([0.03976, 0.067594, 0.038042, 0.022306, 0.023087, 0.023963, 0.019109, 0.026338, 0.021381, 0.027463, 0.038858, 0.032677, 0.037156, 0.044297, 0.032017, 0.025762, 0.020165, 0.021816, 0.020522, 0.034884, 0.06184, 0.076542, 0.040537, 0.088832, 0.167087, 0.155435, 0.18812, 0.268042, 0.271506, 0.308712, 0.308712, 0.295083, 0.377384, 0.384043, 0.346032, 0.288399, 0.408655, 0.461924, 0.472492, 0.422041, …	[145, 146, 147, 148, 149, 192, 193, 194, 195, 196, 197, 208, 209, 236, 239, 240, 241, 242, 243, 244, 245, 246, 247, 248, 249, 250, 251, 252, 253, 254, 255, 256, 257, 258, 259, 260, 261, 262, 263, 298, 310, 311, 312, 313, 323, 330, 331, 332, 364, 365, 399, 400, 401, 414, 415, 416, 417, 418, 425, 427]	(24	14	38)	24
318	319	F5S012|F5S012_9ENTR Uracil phosphoribosyltransferase OS=Enterobacter hormaechei ATCC 49162	([0.324872, 0.219301, 0.268042, 0.30533, 0.339168, 0.374039, 0.284882, 0.324872, 0.380708, 0.370445, 0.308712, 0.236433, 0.239899, 0.216401, 0.243554, 0.271506, 0.288399, 0.291804, 0.295083, 0.384043, 0.384043, 0.41194, 0.458154, 0.458154, 0.366687, 0.301917, 0.30533, 0.328603, 0.31487, 0.298791, 0.349426, 0.356642, 0.387226, 0.465241, 0.472492, 0.505461, 0.394753, 0.370445, 0.284882, 0.247041, 0…	[35]	0			#VALUE!
319	320	F5S016|F5S016_9ENTR Phosphoribosylglycinamide formyltransferase OS=Enterobacter hormaechei ATCC 49162	([0.029376, 0.044297, 0.064632, 0.102787, 0.059222, 0.088832, 0.086953, 0.054297, 0.034884, 0.049374, 0.050641, 0.042364, 0.043307, 0.044297, 0.081712, 0.129801, 0.111485, 0.196879, 0.288399, 0.301917, 0.209395, 0.196879, 0.173081, 0.122885, 0.059222, 0.10481, 0.106997, 0.132295, 0.185198, 0.291804, 0.25031, 0.179055, 0.243554, 0.161087, 0.164327, 0.167087, 0.137348, 0.225814, 0.229226, 0.203355,…	[122, 123, 124, 125, 126, 127, 128, 129, 130, 131, 132, 135, 136, 137, 138, 161, 162, 163, 164, 165, 166, 167, 168, 169, 208, 209, 210, 211, 212]	(10	0	10)	10
320	321	F5S017|F5S017_9ENTR Polyphosphate kinase OS=Enterobacter hormaechei ATCC 49162	([0.26085, 0.15008, 0.18812, 0.085092, 0.05306, 0.056825, 0.030611, 0.046336, 0.067594, 0.081712, 0.064632, 0.046336, 0.048328, 0.048328, 0.037156, 0.030611, 0.056825, 0.096677, 0.158265, 0.161087, 0.18812, 0.111485, 0.111485, 0.116183, 0.21291, 0.26085, 0.284882, 0.284882, 0.185198, 0.173081, 0.106997, 0.098513, 0.158265, 0.167087, 0.170161, 0.122885, 0.15008, 0.15008, 0.078022, 0.045352, 0.0414…	[182, 184, 185]	0			#VALUE!
321	322	F5S038|F5S038_9ENTR Inosine-5'-monophosphate dehydrogenase OS=Enterobacter hormaechei ATCC 49162	([0.059222, 0.098513, 0.142424, 0.109221, 0.074921, 0.054297, 0.045352, 0.078022, 0.081712, 0.109221, 0.132295, 0.158265, 0.173081, 0.111485, 0.209395, 0.25031, 0.257454, 0.209395, 0.247041, 0.25031, 0.243554, 0.356642, 0.356642, 0.264545, 0.335645, 0.408655, 0.494003, 0.465241, 0.4292, 0.377384, 0.380708, 0.291804, 0.318242, 0.352862, 0.349426, 0.318242, 0.275179, 0.243554, 0.239899, 0.239899, 0…	[79, 80, 81, 86, 87, 88, 89, 93, 94, 96, 97, 104, 105, 106, 172, 206, 208, 211, 212, 221, 222, 256, 257, 258, 259, 471, 472, 474, 477, 478, 487]	(3	3	6)	3
322	323	F5S055|F5S055_9ENTR Nucleoside diphosphate kinase OS=Enterobacter hormaechei ATCC 49162	([0.043307, 0.094817, 0.144935, 0.142424, 0.10481, 0.10481, 0.127496, 0.167087, 0.132295, 0.096677, 0.118441, 0.144935, 0.109221, 0.100716, 0.074921, 0.074921, 0.035586, 0.081712, 0.081712, 0.118441, 0.18812, 0.10481, 0.083462, 0.045352, 0.035586, 0.055536, 0.071867, 0.071867, 0.051831, 0.046336, 0.079919, 0.047319, 0.050641, 0.055536, 0.118441, 0.15008, 0.127496, 0.216401, 0.196879, 0.116183, 0.…	[86, 87, 113, 115, 117, 118, 119]	0			#VALUE!
323	324	F5S067|F5S067_9ENTR Peptidase B OS=Enterobacter hormaechei ATCC 49162	([0.31487, 0.374039, 0.461924, 0.447574, 0.476583, 0.465241, 0.472492, 0.394753, 0.414856, 0.450668, 0.458154, 0.472492, 0.476583, 0.370445, 0.390993, 0.346032, 0.36309, 0.450668, 0.458154, 0.549308, 0.468512, 0.472492, 0.380708, 0.346032, 0.291804, 0.291804, 0.31487, 0.31487, 0.40511, 0.41194, 0.318242, 0.328603, 0.275179, 0.196879, 0.295083, 0.288399, 0.339168, 0.308712, 0.288399, 0.275179, 0.1…	[19, 88, 90, 119, 120, 121, 176]	0			#VALUE!
324	325	F5S074|F5S074_9ENTR Cysteine desulfurase IscS OS=Enterobacter hormaechei ATCC 49162	([0.055536, 0.035586, 0.022306, 0.017138, 0.026338, 0.018415, 0.024826, 0.027463, 0.038042, 0.050641, 0.076542, 0.069024, 0.122885, 0.144935, 0.196879, 0.232838, 0.200174, 0.247041, 0.288399, 0.25406, 0.291804, 0.275179, 0.278302, 0.291804, 0.370445, 0.288399, 0.387226, 0.387226, 0.4292, 0.324872, 0.318242, 0.301917, 0.390993, 0.356642, 0.324872, 0.321458, 0.380708, 0.41194, 0.398279, 0.301917, 0…	[234, 235, 236, 237, 238, 239, 241, 243, 244, 245]	0			#VALUE!
325	326	F5S083|F5S083_9ENTR Serine hydroxymethyltransferase OS=Enterobacter hormaechei ATCC 49162	([0.179055, 0.257454, 0.247041, 0.311707, 0.243554, 0.15284, 0.194234, 0.191378, 0.173081, 0.219301, 0.25031, 0.311707, 0.377384, 0.321458, 0.321458, 0.311707, 0.380708, 0.387226, 0.476583, 0.418646, 0.422041, 0.436924, 0.335645, 0.339168, 0.321458, 0.41194, 0.534167, 0.433034, 0.472492, 0.521092, 0.538167, 0.529623, 0.436924, 0.394753, 0.472492, 0.440853, 0.440853, 0.414856, 0.394753, 0.398279, …	[26, 29, 30, 31, 43, 157, 158, 223, 224, 225, 226, 345, 350, 352]	(3	7	10)	3
326	327	F5S090|F5S090_9ENTR Phosphoribosylformylglycinamidine synthase OS=Enterobacter hormaechei ATCC 49162	([0.179055, 0.219301, 0.209395, 0.106997, 0.139895, 0.085092, 0.122885, 0.147574, 0.106997, 0.078022, 0.079919, 0.100716, 0.06312, 0.06184, 0.088832, 0.118441, 0.122885, 0.074921, 0.090864, 0.049374, 0.059222, 0.106997, 0.06184, 0.042364, 0.071867, 0.078022, 0.079919, 0.048328, 0.050641, 0.041405, 0.056825, 0.076542, 0.043307, 0.096677, 0.073402, 0.106997, 0.078022, 0.078022, 0.109221, 0.102787, …	[71, 72, 75, 86, 237, 238, 239, 240, 241, 248, 251, 255, 256, 290, 292, 293, 299, 300, 301, 302, 303, 304, 305, 306, 307, 308, 309, 310, 311, 312, 313, 314, 315, 316, 317, 318, 319, 320, 321, 322, 323, 324, 326, 327, 328, 346, 347, 350, 359, 376, 392, 399, 400, 402, 451, 463, 464, 465, 466, 467, 468, 469, 471, 472, 513, 526, 527, 528, 586, 587, 588, 590, 616, 617, 618, 619, 780, 781, 782, 783, 78…	(25	16	41)	25
327	328	F5S091|F5S091_9ENTR Membrane-bound lytic murein transglycosylase F OS=Enterobacter hormaechei ATCC 49162	([0.004899, 0.006567, 0.005011, 0.004646, 0.006194, 0.005223, 0.004577, 0.00407, 0.004414, 0.004247, 0.004577, 0.003963, 0.00292, 0.003276, 0.004388, 0.003246, 0.004899, 0.003405, 0.003177, 0.004208, 0.005623, 0.007031, 0.007495, 0.01204, 0.018415, 0.010509, 0.014075, 0.019401, 0.018415, 0.023963, 0.042364, 0.054297, 0.096677, 0.191378, 0.094817, 0.096677, 0.116183, 0.094817, 0.185198, 0.206376, …	[121, 343, 344, 345, 402, 403, 468]	0			#VALUE!
328	329	F5S095|F5S095_9ENTR N-acetylmuramic acid 6-phosphate etherase OS=Enterobacter hormaechei ATCC 49162	([0.346032, 0.401658, 0.494003, 0.534167, 0.56648, 0.525368, 0.56648, 0.476583, 0.51388, 0.490133, 0.42561, 0.465241, 0.461924, 0.465241, 0.490133, 0.414856, 0.4292, 0.51388, 0.509769, 0.380708, 0.384043, 0.390993, 0.390993, 0.370445, 0.366687, 0.281712, 0.25406, 0.209395, 0.209395, 0.170161, 0.142424, 0.200174, 0.219301, 0.219301, 0.219301, 0.236433, 0.332115, 0.328603, 0.288399, 0.281712, 0.352…	[3, 4, 5, 6, 8, 17, 18, 112, 117, 120, 121, 122, 190, 191, 250, 251, 252, 253, 254, 255, 256, 257]	(7	14	21)	7
329	330	F5S099|F5S099_9ENTR Pyridoxine 5'-phosphate synthase OS=Enterobacter hormaechei ATCC 49162	([0.085092, 0.127496, 0.078022, 0.086953, 0.120615, 0.085092, 0.106997, 0.142424, 0.144935, 0.167087, 0.191378, 0.222385, 0.222385, 0.137348, 0.232838, 0.311707, 0.418646, 0.359901, 0.433034, 0.394753, 0.450668, 0.342579, 0.25406, 0.30533, 0.349426, 0.352862, 0.401658, 0.401658, 0.36309, 0.394753, 0.398279, 0.311707, 0.311707, 0.271506, 0.359901, 0.239899, 0.232838, 0.216401, 0.281712, 0.271506, …	[103, 104]	0			#VALUE!
330	331	F5S0A3|F5S0A3_9ENTR Elongation factor 4 OS=Enterobacter hormaechei ATCC 49162	([0.054297, 0.085092, 0.050641, 0.081712, 0.11371, 0.137348, 0.161087, 0.18812, 0.216401, 0.161087, 0.185198, 0.229226, 0.236433, 0.15284, 0.155435, 0.164327, 0.096677, 0.111485, 0.109221, 0.167087, 0.167087, 0.191378, 0.200174, 0.284882, 0.295083, 0.25031, 0.222385, 0.196879, 0.209395, 0.15284, 0.15284, 0.167087, 0.155435, 0.127496, 0.209395, 0.209395, 0.222385, 0.30533, 0.41194, 0.41194, 0.4119…	[177, 178, 179, 180, 181, 182, 183, 187, 276, 563, 564, 565, 566, 567, 568, 569, 570, 571, 574, 575, 576, 577]	(8	9	17)	8
331	332	F5S0B5|F5S0B5_9ENTR Glycerol-3-phosphate dehydrogenase OS=Enterobacter hormaechei ATCC 49162	([0.525368, 0.562014, 0.433034, 0.468512, 0.497853, 0.570702, 0.59014, 0.465241, 0.483068, 0.5017, 0.450668, 0.398279, 0.398279, 0.31487, 0.30533, 0.288399, 0.278302, 0.243554, 0.25031, 0.247041, 0.243554, 0.271506, 0.185198, 0.236433, 0.229226, 0.232838, 0.125101, 0.10481, 0.116183, 0.116183, 0.111485, 0.098513, 0.15284, 0.164327, 0.243554, 0.173081, 0.116183, 0.129801, 0.155435, 0.158265, 0.170…	[0, 1, 5, 6, 9, 57, 331, 390, 391, 392, 393, 394, 395, 396, 397]	(7	7	14)	7
332	333	F5S0C6|F5S0C6_9ENTR o-succinylbenzoate synthase OS=Enterobacter hormaechei ATCC 49162	([0.023963, 0.05306, 0.051831, 0.085092, 0.088832, 0.118441, 0.098513, 0.081712, 0.060549, 0.071867, 0.102787, 0.122885, 0.122885, 0.122885, 0.137348, 0.132295, 0.17593, 0.291804, 0.301917, 0.288399, 0.18812, 0.206376, 0.179055, 0.144935, 0.127496, 0.161087, 0.158265, 0.229226, 0.278302, 0.377384, 0.387226, 0.271506, 0.281712, 0.311707, 0.30533, 0.281712, 0.301917, 0.225814, 0.239899, 0.236433, 0…	[]	0			#VALUE!
333	334	F5S0C7|F5S0C7_9ENTR 1,4-dihydroxy-2-naphthoyl-CoA synthase OS=Enterobacter hormaechei ATCC 49162	([0.094817, 0.17593, 0.134866, 0.196879, 0.118441, 0.161087, 0.203355, 0.144935, 0.173081, 0.21291, 0.239899, 0.200174, 0.275179, 0.366687, 0.257454, 0.247041, 0.15284, 0.15284, 0.182256, 0.257454, 0.30533, 0.346032, 0.311707, 0.295083, 0.247041, 0.335645, 0.243554, 0.236433, 0.239899, 0.25031, 0.236433, 0.268042, 0.359901, 0.298791, 0.288399, 0.374039, 0.339168, 0.324872, 0.324872, 0.36309, 0.27…	[93, 94, 266, 267, 268, 269, 270, 271, 272, 273, 274, 275, 276, 277, 279, 280, 281, 282, 283, 284]	(11	2	13)	11
334	335	F5S0C9|F5S0C9_9ENTR 2-succinyl-5-enolpyruvyl-6-hydroxy-3-cyclohexene-1-carboxylate synthase OS=Enterobacter hormaechei ATCC 49162	([0.111485, 0.164327, 0.116183, 0.066181, 0.041405, 0.067594, 0.069024, 0.047319, 0.066181, 0.085092, 0.109221, 0.134866, 0.092881, 0.144935, 0.15284, 0.10481, 0.132295, 0.069024, 0.054297, 0.06312, 0.116183, 0.137348, 0.134866, 0.18812, 0.284882, 0.401658, 0.298791, 0.339168, 0.339168, 0.301917, 0.271506, 0.232838, 0.25406, 0.335645, 0.335645, 0.298791, 0.264545, 0.25031, 0.352862, 0.394753, 0.3…	[113, 130, 131, 135, 136, 202, 203]	0			#VALUE!
335	336	F5S0D0|F5S0D0_9ENTR Isochorismate synthase MenF OS=Enterobacter hormaechei ATCC 49162	([0.010131, 0.015344, 0.024393, 0.041405, 0.025316, 0.027463, 0.042364, 0.044297, 0.030003, 0.049374, 0.050641, 0.069024, 0.086953, 0.092881, 0.090864, 0.173081, 0.25406, 0.161087, 0.26085, 0.17593, 0.17593, 0.147574, 0.179055, 0.102787, 0.102787, 0.182256, 0.182256, 0.085092, 0.109221, 0.21291, 0.109221, 0.111485, 0.05306, 0.023963, 0.023963, 0.027463, 0.030003, 0.029376, 0.038042, 0.0198, 0.038…	[160, 171, 270, 271, 272, 273, 274, 415]	0			#VALUE!
336	337	F5S0D5|F5S0D5_9ENTR NADH-quinone oxidoreductase subunit N OS=Enterobacter hormaechei ATCC 49162	([0.01078, 0.007259, 0.011903, 0.008156, 0.006245, 0.004689, 0.004315, 0.00515, 0.004315, 0.005378, 0.004835, 0.004577, 0.003478, 0.003864, 0.003109, 0.001967, 0.001872, 0.001211, 0.00146, 0.001481, 0.001709, 0.002512, 0.003701, 0.003366, 0.003053, 0.002976, 0.004483, 0.004976, 0.005249, 0.005223, 0.004976, 0.004921, 0.004513, 0.005799, 0.005223, 0.006619, 0.008156, 0.006988, 0.007315, 0.006421, …	[]	0			#VALUE!
337	338	F5S0D8|F5S0D8_9ENTR NADH-quinone oxidoreductase subunit K OS=Enterobacter hormaechei ATCC 49162	([0.004388, 0.004611, 0.003405, 0.002662, 0.002014, 0.001786, 0.001533, 0.002057, 0.001687, 0.002349, 0.0028, 0.002366, 0.002606, 0.001533, 0.002349, 0.00231, 0.002366, 0.001597, 0.001602, 0.00155, 0.001906, 0.00152, 0.001159, 0.001722, 0.001692, 0.00283, 0.002529, 0.003109, 0.002117, 0.003212, 0.002581, 0.002623, 0.003298, 0.003053, 0.003864, 0.002512, 0.001808, 0.001318, 0.001623, 0.002366, 0.0…	[]	0			#VALUE!
338	339	F5S0E0|F5S0E0_9ENTR NADH-quinone oxidoreductase subunit I OS=Enterobacter hormaechei ATCC 49162	([0.022667, 0.038042, 0.060549, 0.045352, 0.06184, 0.078022, 0.05306, 0.035586, 0.038042, 0.028695, 0.036378, 0.027463, 0.024393, 0.034068, 0.018415, 0.014783, 0.022667, 0.036378, 0.059222, 0.06312, 0.120615, 0.100716, 0.054297, 0.060549, 0.098513, 0.109221, 0.127496, 0.139895, 0.137348, 0.102787, 0.179055, 0.200174, 0.278302, 0.200174, 0.225814, 0.332115, 0.359901, 0.288399, 0.232838, 0.147574, …	[161]	0			#VALUE!
339	340	F5S0E2|F5S0E2_9ENTR NADH-quinone oxidoreductase OS=Enterobacter hormaechei ATCC 49162	([0.144935, 0.222385, 0.127496, 0.18812, 0.15284, 0.18812, 0.21291, 0.21291, 0.25406, 0.281712, 0.232838, 0.200174, 0.295083, 0.30533, 0.203355, 0.139895, 0.203355, 0.147574, 0.194234, 0.125101, 0.134866, 0.092881, 0.094817, 0.096677, 0.045352, 0.028695, 0.016826, 0.016826, 0.022667, 0.018106, 0.012491, 0.018106, 0.026338, 0.017797, 0.020165, 0.038042, 0.027463, 0.028107, 0.047319, 0.022667, 0.03…	[247, 280, 287, 288, 289, 697, 698, 706, 707, 708, 709, 710, 713, 714, 715, 716, 717, 718, 719, 720, 721, 722, 723, 724, 725, 726, 727, 730, 731, 732, 733, 734, 735, 736, 737, 738, 739, 740, 741, 742, 747, 748, 749, 750, 751, 752, 753, 754, 770, 771, 772, 779, 780, 781, 782, 784, 828]	(14	12	26)	14
340	341	F5S0E5|F5S0E5_9ENTR NADH-quinone oxidoreductase subunit C/D OS=Enterobacter hormaechei ATCC 49162	([0.387226, 0.444081, 0.42561, 0.408655, 0.271506, 0.318242, 0.352862, 0.374039, 0.401658, 0.418646, 0.352862, 0.401658, 0.476583, 0.494003, 0.408655, 0.359901, 0.356642, 0.366687, 0.366687, 0.359901, 0.401658, 0.387226, 0.25406, 0.284882, 0.342579, 0.465241, 0.42561, 0.301917, 0.311707, 0.236433, 0.25031, 0.308712, 0.30533, 0.295083, 0.268042, 0.335645, 0.359901, 0.387226, 0.30533, 0.324872, 0.2…	[202, 491, 492, 493, 494, 495, 496, 497, 498, 499, 500, 501, 502, 503, 504, 505, 506, 507]	(16	1	17)	16
341	342	F5S0E6|F5S0E6_9ENTR NADH-quinone oxidoreductase subunit B OS=Enterobacter hormaechei ATCC 49162	([0.311707, 0.346032, 0.40511, 0.447574, 0.486429, 0.505461, 0.398279, 0.447574, 0.377384, 0.40511, 0.418646, 0.476583, 0.480142, 0.494003, 0.422041, 0.509769, 0.517562, 0.545602, 0.545602, 0.557691, 0.538167, 0.545602, 0.476583, 0.468512, 0.454136, 0.440853, 0.377384, 0.377384, 0.30533, 0.380708, 0.366687, 0.291804, 0.301917, 0.278302, 0.324872, 0.332115, 0.321458, 0.324872, 0.25031, 0.268042, 0…	[5, 15, 16, 17, 18, 19, 20, 21, 200, 201, 202, 207, 208, 209, 210, 211, 212, 213, 214, 215]	(8	11	19)	8
342	343	F5S0F1|F5S0F1_9ENTR 5'-deoxynucleotidase HMPREF9086_3201 OS=Enterobacter hormaechei ATCC 49162	([0.10481, 0.147574, 0.086953, 0.122885, 0.076542, 0.046336, 0.071867, 0.096677, 0.054297, 0.085092, 0.059222, 0.060549, 0.06184, 0.064632, 0.040537, 0.038042, 0.081712, 0.167087, 0.209395, 0.139895, 0.216401, 0.232838, 0.236433, 0.321458, 0.232838, 0.332115, 0.356642, 0.311707, 0.271506, 0.318242, 0.257454, 0.356642, 0.366687, 0.281712, 0.232838, 0.278302, 0.18812, 0.179055, 0.179055, 0.161087, …	[]	0			#VALUE!
343	344	F5S0F7|F5S0F7_9ENTR Acetate kinase OS=Enterobacter hormaechei ATCC 49162	([0.016257, 0.024393, 0.036378, 0.050641, 0.069024, 0.043307, 0.058088, 0.033407, 0.034884, 0.024826, 0.019109, 0.024826, 0.020876, 0.013613, 0.014315, 0.023087, 0.037156, 0.073402, 0.060549, 0.060549, 0.054297, 0.086953, 0.049374, 0.040537, 0.048328, 0.030003, 0.025762, 0.028107, 0.031287, 0.047319, 0.096677, 0.134866, 0.129801, 0.090864, 0.15008, 0.083462, 0.083462, 0.06184, 0.058088, 0.10481, …	[]	0			#VALUE!
344	345	F5S0H8|F5S0H8_9ENTR Amidophosphoribosyltransferase OS=Enterobacter hormaechei ATCC 49162	([0.010672, 0.022306, 0.018415, 0.030003, 0.048328, 0.066181, 0.044297, 0.030611, 0.043307, 0.046336, 0.035586, 0.049374, 0.058088, 0.035586, 0.067594, 0.10481, 0.11371, 0.17593, 0.219301, 0.232838, 0.30533, 0.318242, 0.284882, 0.268042, 0.17593, 0.170161, 0.109221, 0.179055, 0.232838, 0.236433, 0.281712, 0.278302, 0.173081, 0.239899, 0.236433, 0.229226, 0.222385, 0.185198, 0.196879, 0.185198, 0.…	[118, 119, 493, 500, 501, 502, 503, 504]	0			#VALUE!
345	346	F5S0I2|F5S0I2_9ENTR Acetyl-coenzyme A carboxylase carboxyl transferase subunit beta OS=Enterobacter hormaechei ATCC 49162	([0.164327, 0.21291, 0.298791, 0.332115, 0.356642, 0.377384, 0.374039, 0.394753, 0.335645, 0.387226, 0.41194, 0.4292, 0.377384, 0.377384, 0.450668, 0.444081, 0.359901, 0.433034, 0.433034, 0.349426, 0.339168, 0.42561, 0.366687, 0.271506, 0.182256, 0.185198, 0.164327, 0.191378, 0.132295, 0.203355, 0.17593, 0.179055, 0.120615, 0.167087, 0.200174, 0.127496, 0.15008, 0.225814, 0.15008, 0.155435, 0.236…	[95, 96, 237, 238, 280, 281, 284, 285, 286, 287, 288, 289, 290, 291, 292, 293, 294, 295, 296, 297, 298, 299, 300]	(16	6	22)	16
346	347	F5S0I4|F5S0I4_9ENTR tRNA pseudouridine synthase A OS=Enterobacter hormaechei ATCC 49162	([0.59014, 0.447574, 0.433034, 0.339168, 0.370445, 0.288399, 0.328603, 0.25031, 0.284882, 0.308712, 0.328603, 0.359901, 0.278302, 0.185198, 0.243554, 0.147574, 0.147574, 0.15008, 0.132295, 0.194234, 0.196879, 0.144935, 0.21291, 0.232838, 0.25031, 0.257454, 0.346032, 0.335645, 0.342579, 0.342579, 0.342579, 0.318242, 0.239899, 0.321458, 0.418646, 0.356642, 0.422041, 0.4292, 0.444081, 0.465241, 0.36…	[0]	0			#VALUE!
347	348	F5S0I6|F5S0I6_9ENTR Erythronate-4-phosphate dehydrogenase OS=Enterobacter hormaechei ATCC 49162	([0.11371, 0.111485, 0.147574, 0.21291, 0.142424, 0.073402, 0.096677, 0.120615, 0.083462, 0.102787, 0.137348, 0.116183, 0.116183, 0.158265, 0.167087, 0.264545, 0.247041, 0.225814, 0.25031, 0.196879, 0.196879, 0.219301, 0.25406, 0.271506, 0.167087, 0.257454, 0.380708, 0.349426, 0.359901, 0.41194, 0.328603, 0.271506, 0.275179, 0.278302, 0.308712, 0.308712, 0.284882, 0.284882, 0.216401, 0.194234, 0.…	[155, 156]	0			#VALUE!
348	349	F5S0J0|F5S0J0_9ENTR tRNA 5-methylaminomethyl-2-thiouridine biosynthesis bifunctional protein MnmC OS=Enterobacter hormaechei ATCC 49162	([0.10481, 0.137348, 0.194234, 0.257454, 0.25031, 0.170161, 0.216401, 0.281712, 0.275179, 0.31487, 0.25031, 0.30533, 0.161087, 0.25406, 0.196879, 0.281712, 0.281712, 0.291804, 0.394753, 0.31487, 0.40511, 0.476583, 0.490133, 0.356642, 0.349426, 0.387226, 0.408655, 0.301917, 0.164327, 0.185198, 0.18812, 0.281712, 0.281712, 0.41194, 0.308712, 0.349426, 0.352862, 0.352862, 0.342579, 0.21291, 0.216401…	[523, 524, 525, 526, 527, 535, 536, 537, 538, 539, 540, 541, 542, 543]	(8	5	13)	8
349	350	F5S0J4|F5S0J4_9ENTR Penicillin-insensitive murein endopeptidase OS=Enterobacter hormaechei ATCC 49162	([0.024393, 0.016826, 0.019109, 0.028107, 0.040537, 0.043307, 0.059222, 0.085092, 0.085092, 0.086953, 0.109221, 0.173081, 0.098513, 0.102787, 0.102787, 0.0704, 0.125101, 0.158265, 0.271506, 0.288399, 0.288399, 0.374039, 0.458154, 0.458154, 0.468512, 0.468512, 0.40511, 0.40511, 0.359901, 0.288399, 0.318242, 0.324872, 0.288399, 0.31487, 0.209395, 0.144935, 0.229226, 0.196879, 0.200174, 0.142424, 0.…	[104, 105, 106, 107, 108, 109, 222, 223, 224, 225, 226, 227, 238, 239, 245, 246, 247, 248, 249, 250, 251, 252, 253, 254, 255, 256, 257, 258, 259, 260, 261, 262, 263, 264]	(19	14	33)	19
350	351	F5S0J5|F5S0J5_9ENTR Chorismate synthase OS=Enterobacter hormaechei ATCC 49162	([0.342579, 0.281712, 0.324872, 0.36309, 0.268042, 0.298791, 0.346032, 0.370445, 0.394753, 0.414856, 0.359901, 0.359901, 0.311707, 0.311707, 0.232838, 0.170161, 0.185198, 0.191378, 0.182256, 0.182256, 0.298791, 0.335645, 0.390993, 0.321458, 0.328603, 0.349426, 0.352862, 0.349426, 0.324872, 0.332115, 0.257454, 0.339168, 0.370445, 0.450668, 0.374039, 0.454136, 0.529623, 0.59917, 0.59014, 0.63748, 0…	[36, 37, 38, 39, 40, 41, 42, 43, 44, 45, 46, 47, 48, 49, 50, 51, 52, 53, 54, 55, 56, 57, 58, 59, 60, 65, 66, 67, 68, 69, 82, 83, 95, 127, 263, 264, 265, 300, 302, 303, 308, 309, 310, 311, 312, 355, 356]	(24	0	24)	24
351	352	F5S0K0|F5S0K0_9ENTR 3-ketoacyl-CoA thiolase OS=Enterobacter hormaechei ATCC 49162	([0.243554, 0.288399, 0.352862, 0.394753, 0.284882, 0.275179, 0.191378, 0.147574, 0.17593, 0.200174, 0.147574, 0.18812, 0.194234, 0.216401, 0.15008, 0.196879, 0.17593, 0.268042, 0.321458, 0.321458, 0.284882, 0.173081, 0.182256, 0.167087, 0.096677, 0.191378, 0.18812, 0.203355, 0.295083, 0.206376, 0.203355, 0.291804, 0.247041, 0.170161, 0.094817, 0.167087, 0.216401, 0.17593, 0.102787, 0.102787, 0.1…	[179, 181, 191, 192, 193, 194, 198, 199, 200, 232, 237, 238, 240, 241, 244, 263, 266, 267, 268, 269, 270, 271]	(5	16	21)	5
352	353	F5S0K5|F5S0K5_9ENTR Lipid A biosynthesis acyltransferase OS=Enterobacter hormaechei ATCC 49162	([0.031287, 0.043307, 0.083462, 0.10481, 0.051831, 0.026338, 0.014783, 0.020522, 0.013437, 0.009401, 0.011669, 0.00962, 0.010131, 0.007555, 0.005872, 0.004135, 0.004513, 0.003366, 0.002705, 0.00316, 0.003405, 0.004835, 0.003607, 0.003607, 0.002976, 0.003109, 0.004315, 0.004315, 0.003212, 0.004483, 0.006482, 0.006482, 0.006482, 0.006421, 0.007877, 0.009865, 0.016528, 0.027463, 0.048328, 0.034884, …	[]	0			#VALUE!
353	354	F5S0Q9|F5S0Q9_9ENTR ATP-dependent RNA helicase SrmB OS=Enterobacter hormaechei ATCC 49162	([0.236433, 0.301917, 0.374039, 0.401658, 0.321458, 0.247041, 0.295083, 0.288399, 0.229226, 0.281712, 0.30533, 0.328603, 0.321458, 0.281712, 0.281712, 0.275179, 0.408655, 0.414856, 0.366687, 0.352862, 0.342579, 0.390993, 0.349426, 0.298791, 0.209395, 0.318242, 0.4292, 0.387226, 0.335645, 0.436924, 0.41194, 0.414856, 0.433034, 0.366687, 0.398279, 0.390993, 0.387226, 0.321458, 0.349426, 0.384043, 0…	[42, 43, 44, 45, 46, 92, 93, 209, 210, 213, 214, 331, 332, 333, 334, 335, 336, 337, 346, 373, 375, 376, 377, 378, 379, 380, 381, 382, 383, 384, 385, 386, 387, 388, 389, 390, 391, 392, 393, 394, 395, 396, 397, 398, 399, 400, 401, 402, 403, 404, 405, 406, 407, 408, 409, 410, 411, 412, 413, 414, 415, 416, 417, 418, 419, 420, 421, 422, 423, 424, 425, 426, 427, 428, 429, 430, 431, 432, 433, 434, 435, …	(66	20	86)	66
354	355	F5S0S6|F5S0S6_9ENTR Bifunctional chorismate mutase/prephenate dehydratase OS=Enterobacter hormaechei ATCC 49162	([0.4292, 0.328603, 0.366687, 0.243554, 0.281712, 0.275179, 0.196879, 0.232838, 0.278302, 0.30533, 0.243554, 0.18812, 0.158265, 0.076542, 0.040537, 0.030611, 0.025762, 0.045352, 0.079919, 0.064632, 0.066181, 0.056825, 0.047319, 0.050641, 0.060549, 0.060549, 0.073402, 0.102787, 0.100716, 0.05306, 0.054297, 0.092881, 0.155435, 0.17593, 0.295083, 0.30533, 0.332115, 0.328603, 0.229226, 0.236433, 0.26…	[43]	0			#VALUE!
355	356	F5S0U3|F5S0U3_9ENTR NAD kinase OS=Enterobacter hormaechei ATCC 49162	([0.25031, 0.288399, 0.328603, 0.232838, 0.271506, 0.30533, 0.203355, 0.142424, 0.173081, 0.203355, 0.229226, 0.275179, 0.191378, 0.281712, 0.281712, 0.342579, 0.433034, 0.436924, 0.444081, 0.328603, 0.318242, 0.236433, 0.158265, 0.155435, 0.15284, 0.10481, 0.102787, 0.185198, 0.308712, 0.308712, 0.308712, 0.342579, 0.339168, 0.398279, 0.30533, 0.308712, 0.356642, 0.349426, 0.356642, 0.311707, 0.…	[]	0			#VALUE!
356	357	F5S112|F5S112_9ENTR 2-isopropylmalate synthase OS=Enterobacter hormaechei ATCC 49162	([0.56648, 0.422041, 0.509769, 0.538167, 0.433034, 0.454136, 0.370445, 0.433034, 0.461924, 0.472492, 0.480142, 0.401658, 0.525368, 0.525368, 0.534167, 0.5017, 0.440853, 0.4292, 0.4292, 0.494003, 0.517562, 0.476583, 0.458154, 0.346032, 0.339168, 0.422041, 0.433034, 0.433034, 0.394753, 0.394753, 0.408655, 0.4292, 0.553315, 0.486429, 0.390993, 0.352862, 0.36309, 0.480142, 0.440853, 0.458154, 0.48014…	[0, 2, 3, 12, 13, 14, 15, 20, 32, 43, 44, 45, 341, 342, 343, 344, 345, 346, 347, 353, 354, 355, 356, 357, 400, 401, 402, 403, 404, 405, 406, 407, 408, 409, 410, 411, 412, 413, 414, 415, 416, 417, 418, 457, 458, 459, 460, 467, 473, 474, 475]	(18	24	42)	18
357	358	F5S119|F5S119_9ENTR Alanine--tRNA ligase OS=Enterobacter hormaechei ATCC 49162	([0.476583, 0.298791, 0.209395, 0.25031, 0.137348, 0.073402, 0.096677, 0.116183, 0.137348, 0.164327, 0.185198, 0.232838, 0.182256, 0.132295, 0.116183, 0.111485, 0.127496, 0.11371, 0.11371, 0.073402, 0.079919, 0.10481, 0.203355, 0.281712, 0.308712, 0.42561, 0.458154, 0.380708, 0.275179, 0.278302, 0.291804, 0.264545, 0.25406, 0.271506, 0.342579, 0.384043, 0.275179, 0.278302, 0.288399, 0.308712, 0.2…	[69, 196, 197, 199, 226, 227, 228, 229, 230, 231, 232, 233, 353, 354, 355, 428, 429, 430, 435, 436, 437, 438, 503, 504, 505, 630, 746, 747, 748, 749, 752, 753, 842, 843, 844, 845, 846, 847, 848, 849, 850, 851, 852]	(10	32	42)	10
358	359	F5S129|F5S129_9ENTR Anaerobic nitric oxide reductase flavorubredoxin OS=Enterobacter hormaechei ATCC 49162	([0.031287, 0.024826, 0.038042, 0.064632, 0.085092, 0.118441, 0.06184, 0.092881, 0.076542, 0.094817, 0.118441, 0.083462, 0.083462, 0.134866, 0.203355, 0.281712, 0.203355, 0.191378, 0.182256, 0.185198, 0.182256, 0.291804, 0.349426, 0.349426, 0.25406, 0.268042, 0.26085, 0.295083, 0.196879, 0.182256, 0.185198, 0.194234, 0.298791, 0.298791, 0.308712, 0.247041, 0.158265, 0.161087, 0.170161, 0.170161, …	[395, 403, 406, 407, 408, 409, 410, 411, 412, 413, 414, 415, 416, 446, 447, 448, 449, 450, 451, 452]	(10	2	12)	10
359	360	F5S132|F5S132_9ENTR Carbamoyltransferase HypF OS=Enterobacter hormaechei ATCC 49162	([0.21291, 0.26085, 0.295083, 0.232838, 0.284882, 0.318242, 0.268042, 0.298791, 0.21291, 0.236433, 0.295083, 0.229226, 0.179055, 0.155435, 0.158265, 0.098513, 0.122885, 0.11371, 0.185198, 0.122885, 0.173081, 0.116183, 0.098513, 0.100716, 0.15008, 0.102787, 0.050641, 0.079919, 0.081712, 0.144935, 0.158265, 0.134866, 0.161087, 0.147574, 0.173081, 0.161087, 0.161087, 0.161087, 0.164327, 0.155435, 0.…	[235, 236, 237, 238, 244, 245, 246, 247, 248, 249, 250, 251, 252, 253, 259, 260, 261, 321, 322, 323, 324, 325, 326, 327, 328, 329, 330, 331, 332, 333, 334]	(13	17	30)	13
360	361	F5S166|F5S166_9ENTR RNA polymerase sigma factor RpoS OS=Enterobacter hormaechei ATCC 49162	([0.408655, 0.465241, 0.517562, 0.557691, 0.534167, 0.575842, 0.447574, 0.480142, 0.517562, 0.549308, 0.562014, 0.562014, 0.58069, 0.538167, 0.414856, 0.418646, 0.517562, 0.517562, 0.557691, 0.465241, 0.384043, 0.476583, 0.480142, 0.480142, 0.509769, 0.541878, 0.538167, 0.694846, 0.694846, 0.562014, 0.517562, 0.534167, 0.585406, 0.585406, 0.521092, 0.549308, 0.534167, 0.521092, 0.534167, 0.534167…	[2, 3, 4, 5, 8, 9, 10, 11, 12, 13, 16, 17, 18, 24, 25, 26, 27, 28, 29, 30, 31, 32, 33, 34, 35, 36, 37, 38, 39, 40, 41, 42, 43, 189, 190, 192, 193, 194, 195, 196, 197, 198, 199, 200, 201, 236, 237, 238, 239, 240, 241, 242, 243, 244, 245, 246, 247, 248, 249, 250, 251, 252, 255]	(19	13	32)	19
361	362	F5S169|F5S169_9ENTR Protein-L-isoaspartate O-methyltransferase OS=Enterobacter hormaechei ATCC 49162	([0.161087, 0.206376, 0.127496, 0.158265, 0.164327, 0.196879, 0.232838, 0.164327, 0.18812, 0.225814, 0.264545, 0.30533, 0.30533, 0.222385, 0.236433, 0.216401, 0.206376, 0.182256, 0.17593, 0.191378, 0.30533, 0.288399, 0.298791, 0.387226, 0.291804, 0.25031, 0.26085, 0.268042, 0.335645, 0.236433, 0.236433, 0.232838, 0.222385, 0.271506, 0.25031, 0.25406, 0.291804, 0.30533, 0.30533, 0.216401, 0.318242…	[]	0			#VALUE!
362	363	F5S170|F5S170_9ENTR 5'/3'-nucleotidase SurE OS=Enterobacter hormaechei ATCC 49162	([0.158265, 0.209395, 0.203355, 0.295083, 0.324872, 0.236433, 0.288399, 0.321458, 0.257454, 0.25406, 0.275179, 0.311707, 0.229226, 0.318242, 0.414856, 0.387226, 0.356642, 0.356642, 0.281712, 0.284882, 0.222385, 0.25031, 0.216401, 0.281712, 0.257454, 0.264545, 0.36309, 0.352862, 0.342579, 0.422041, 0.418646, 0.418646, 0.42561, 0.51388, 0.422041, 0.40511, 0.433034, 0.486429, 0.472492, 0.545602, 0.4…	[33, 39, 41, 42, 89, 179, 180, 181, 182, 183, 184, 185, 186, 187, 196, 208, 209, 210]	(8	5	13)	8
363	364	F5S172|F5S172_9ENTR 2-C-methyl-D-erythritol 2,4-cyclodiphosphate synthase OS=Enterobacter hormaechei ATCC 49162	([0.122885, 0.054297, 0.078022, 0.106997, 0.161087, 0.191378, 0.268042, 0.185198, 0.127496, 0.085092, 0.10481, 0.134866, 0.088832, 0.15284, 0.090864, 0.109221, 0.059222, 0.132295, 0.122885, 0.179055, 0.109221, 0.076542, 0.122885, 0.125101, 0.125101, 0.118441, 0.118441, 0.100716, 0.118441, 0.164327, 0.173081, 0.17593, 0.15008, 0.139895, 0.142424, 0.236433, 0.173081, 0.191378, 0.106997, 0.106997, 0…	[]	0			#VALUE!
364	365	F5S176|F5S176_9ENTR Adenylyl-sulfate kinase OS=Enterobacter hormaechei ATCC 49162	([0.30533, 0.40511, 0.444081, 0.525368, 0.450668, 0.483068, 0.422041, 0.41194, 0.444081, 0.458154, 0.490133, 0.538167, 0.472492, 0.509769, 0.505461, 0.5017, 0.480142, 0.468512, 0.472492, 0.472492, 0.490133, 0.380708, 0.239899, 0.239899, 0.209395, 0.191378, 0.185198, 0.243554, 0.268042, 0.26085, 0.26085, 0.243554, 0.243554, 0.257454, 0.225814, 0.225814, 0.196879, 0.132295, 0.142424, 0.203355, 0.23…	[3, 11, 13, 14, 15, 169]	0			#VALUE!
365	366	F5S177|F5S177_9ENTR Sulfate adenylyltransferase subunit 1 OS=Enterobacter hormaechei ATCC 49162	([0.349426, 0.41194, 0.433034, 0.458154, 0.384043, 0.433034, 0.418646, 0.352862, 0.288399, 0.318242, 0.311707, 0.349426, 0.346032, 0.271506, 0.264545, 0.346032, 0.301917, 0.219301, 0.21291, 0.203355, 0.164327, 0.158265, 0.092881, 0.092881, 0.092881, 0.094817, 0.088832, 0.109221, 0.161087, 0.222385, 0.216401, 0.243554, 0.167087, 0.100716, 0.15008, 0.155435, 0.100716, 0.098513, 0.15284, 0.158265, 0…	[58, 59, 60, 61, 62, 63, 64, 65, 66, 121, 122]	(8	0	8)	8
366	367	F5S178|F5S178_9ENTR Sulfate adenylyltransferase subunit 2 OS=Enterobacter hormaechei ATCC 49162	([0.447574, 0.328603, 0.387226, 0.366687, 0.414856, 0.436924, 0.346032, 0.374039, 0.298791, 0.232838, 0.264545, 0.328603, 0.257454, 0.21291, 0.18812, 0.200174, 0.173081, 0.167087, 0.179055, 0.284882, 0.216401, 0.161087, 0.194234, 0.10481, 0.125101, 0.067594, 0.067594, 0.116183, 0.116183, 0.182256, 0.264545, 0.196879, 0.147574, 0.137348, 0.167087, 0.129801, 0.102787, 0.18812, 0.18812, 0.15284, 0.0…	[168, 169, 283, 284, 285]	0			#VALUE!
367	368	F5S181|F5S181_9ENTR Phosphoadenosine 5'-phosphosulfate reductase OS=Enterobacter hormaechei ATCC 49162	([0.081712, 0.041405, 0.088832, 0.111485, 0.078022, 0.122885, 0.142424, 0.088832, 0.06184, 0.06312, 0.044297, 0.046336, 0.054297, 0.090864, 0.164327, 0.127496, 0.21291, 0.125101, 0.167087, 0.243554, 0.15008, 0.15008, 0.200174, 0.18812, 0.191378, 0.257454, 0.167087, 0.147574, 0.144935, 0.191378, 0.144935, 0.243554, 0.291804, 0.185198, 0.209395, 0.194234, 0.239899, 0.155435, 0.173081, 0.096677, 0.1…	[219, 220, 221]	0			#VALUE!
368	369	F5S182|F5S182_9ENTR Sulfite reductase [NADPH] hemoprotein beta-component OS=Enterobacter hormaechei ATCC 49162	([0.529623, 0.59014, 0.613573, 0.622677, 0.5017, 0.525368, 0.549308, 0.529623, 0.56648, 0.58069, 0.549308, 0.585406, 0.490133, 0.486429, 0.490133, 0.5017, 0.374039, 0.298791, 0.264545, 0.335645, 0.398279, 0.377384, 0.335645, 0.346032, 0.352862, 0.352862, 0.36309, 0.359901, 0.387226, 0.295083, 0.298791, 0.332115, 0.335645, 0.31487, 0.301917, 0.301917, 0.291804, 0.390993, 0.370445, 0.295083, 0.2193…	[0, 1, 2, 3, 4, 5, 6, 7, 8, 9, 10, 11, 15, 62, 64, 65, 66, 67, 68, 69, 70, 203, 204, 295, 296, 297, 299, 300, 301, 302, 306, 307, 421, 422, 515]	(11	0	11)	11
369	370	F5S183|F5S183_9ENTR Sulfite reductase [NADPH] flavoprotein alpha-component OS=Enterobacter hormaechei ATCC 49162	([0.553315, 0.661982, 0.5017, 0.549308, 0.632174, 0.685117, 0.707965, 0.585406, 0.553315, 0.575842, 0.490133, 0.545602, 0.5017, 0.461924, 0.458154, 0.486429, 0.472492, 0.335645, 0.335645, 0.356642, 0.444081, 0.541878, 0.418646, 0.476583, 0.370445, 0.268042, 0.243554, 0.236433, 0.225814, 0.161087, 0.096677, 0.15284, 0.122885, 0.090864, 0.118441, 0.118441, 0.127496, 0.134866, 0.222385, 0.194234, 0.…	[0, 1, 2, 3, 4, 5, 6, 7, 8, 9, 11, 12, 21, 215, 216, 219, 220, 221, 229]	(9	0	9)	9
370	371	F5S188|F5S188_9ENTR 7-carboxy-7-deazaguanine synthase OS=Enterobacter hormaechei ATCC 49162	([0.173081, 0.100716, 0.142424, 0.17593, 0.236433, 0.268042, 0.17593, 0.111485, 0.137348, 0.161087, 0.134866, 0.191378, 0.158265, 0.185198, 0.092881, 0.096677, 0.090864, 0.048328, 0.064632, 0.120615, 0.060549, 0.0704, 0.083462, 0.079919, 0.041405, 0.031287, 0.019401, 0.018787, 0.035586, 0.035586, 0.034068, 0.048328, 0.040537, 0.028695, 0.049374, 0.088832, 0.086953, 0.074921, 0.129801, 0.125101, 0…	[]	0			#VALUE!
371	372	F5S192|F5S192_9ENTR Enolase OS=Enterobacter hormaechei ATCC 49162	([0.225814, 0.142424, 0.088832, 0.132295, 0.167087, 0.206376, 0.232838, 0.275179, 0.339168, 0.366687, 0.321458, 0.370445, 0.335645, 0.356642, 0.370445, 0.447574, 0.370445, 0.450668, 0.529623, 0.529623, 0.414856, 0.335645, 0.41194, 0.458154, 0.414856, 0.380708, 0.342579, 0.384043, 0.374039, 0.335645, 0.298791, 0.36309, 0.352862, 0.380708, 0.36309, 0.436924, 0.440853, 0.490133, 0.390993, 0.414856, …	[18, 19, 42, 43, 44, 45, 46, 47, 48, 49, 50, 51, 52, 422, 426, 427, 428, 429, 430]	(10	2	12)	10
372	373	F5S1A7|F5S1A7_9ENTR NADPH-dependent 7-cyano-7-deazaguanine reductase OS=Enterobacter hormaechei ATCC 49162	([0.352862, 0.243554, 0.284882, 0.196879, 0.232838, 0.26085, 0.284882, 0.31487, 0.349426, 0.281712, 0.298791, 0.356642, 0.366687, 0.366687, 0.359901, 0.31487, 0.31487, 0.225814, 0.182256, 0.268042, 0.264545, 0.200174, 0.31487, 0.308712, 0.387226, 0.301917, 0.321458, 0.321458, 0.328603, 0.349426, 0.356642, 0.359901, 0.268042, 0.26085, 0.31487, 0.31487, 0.318242, 0.243554, 0.352862, 0.318242, 0.250…	[]	0			#VALUE!
373	374	F5S1B2|F5S1B2_9ENTR Ribosomal RNA large subunit methyltransferase M OS=Enterobacter hormaechei ATCC 49162	([0.056825, 0.024826, 0.045352, 0.060549, 0.094817, 0.064632, 0.067594, 0.0704, 0.096677, 0.069024, 0.090864, 0.118441, 0.106997, 0.092881, 0.116183, 0.161087, 0.229226, 0.332115, 0.346032, 0.243554, 0.21291, 0.122885, 0.185198, 0.167087, 0.120615, 0.106997, 0.17593, 0.21291, 0.21291, 0.196879, 0.194234, 0.134866, 0.086953, 0.046336, 0.06184, 0.043307, 0.026338, 0.028695, 0.031287, 0.050641, 0.10…	[]	0			#VALUE!
374	375	F5S1C2|F5S1C2_9ENTR RecBCD enzyme subunit RecD OS=Enterobacter hormaechei ATCC 49162	([0.074921, 0.132295, 0.17593, 0.206376, 0.15008, 0.098513, 0.120615, 0.15008, 0.102787, 0.137348, 0.106997, 0.137348, 0.06312, 0.066181, 0.050641, 0.035586, 0.032677, 0.046336, 0.066181, 0.064632, 0.081712, 0.15008, 0.116183, 0.073402, 0.060549, 0.055536, 0.079919, 0.069024, 0.056825, 0.058088, 0.030611, 0.049374, 0.046336, 0.109221, 0.109221, 0.134866, 0.17593, 0.271506, 0.301917, 0.264545, 0.1…	[94, 242, 463, 477, 478, 520, 521, 523, 531, 532, 533, 536]	(2	8	10)	2
375	376	F5S1C3|F5S1C3_9ENTR RecBCD enzyme subunit RecB OS=Enterobacter hormaechei ATCC 49162	([0.545602, 0.56648, 0.4292, 0.51388, 0.401658, 0.433034, 0.450668, 0.494003, 0.505461, 0.42561, 0.342579, 0.398279, 0.356642, 0.352862, 0.311707, 0.346032, 0.332115, 0.298791, 0.380708, 0.377384, 0.25031, 0.342579, 0.247041, 0.301917, 0.232838, 0.236433, 0.147574, 0.090864, 0.078022, 0.046336, 0.046336, 0.049374, 0.043307, 0.030003, 0.030611, 0.036378, 0.03976, 0.030611, 0.024826, 0.013821, 0.01…	[0, 1, 3, 8, 210, 211, 212, 213, 214, 721, 722, 723, 724, 725, 726, 878, 879, 880, 881, 882, 940, 941, 942, 945, 946]	(5	9	14)	5
376	377	F5S1D1|F5S1D1_9ENTR Thymidylate synthase OS=Enterobacter hormaechei ATCC 49162	([0.085092, 0.051831, 0.081712, 0.125101, 0.161087, 0.196879, 0.264545, 0.288399, 0.324872, 0.352862, 0.370445, 0.414856, 0.422041, 0.414856, 0.517562, 0.618285, 0.509769, 0.604312, 0.553315, 0.450668, 0.458154, 0.51388, 0.626927, 0.56648, 0.541878, 0.4292, 0.440853, 0.328603, 0.342579, 0.346032, 0.339168, 0.247041, 0.275179, 0.194234, 0.144935, 0.144935, 0.144935, 0.206376, 0.203355, 0.209395, 0…	[14, 15, 16, 17, 18, 21, 22, 23, 24, 111, 112, 113]	(4	0	4)	4
377	378	F5S1D9|F5S1D9_9ENTR Bifunctional protein Aas OS=Enterobacter hormaechei ATCC 49162	([0.001808, 0.00152, 0.001335, 0.000906, 0.001434, 0.001271, 0.001722, 0.001649, 0.002336, 0.00292, 0.003701, 0.004483, 0.006533, 0.009187, 0.006245, 0.006795, 0.011342, 0.01227, 0.011669, 0.013265, 0.016021, 0.009483, 0.016826, 0.036378, 0.096677, 0.092881, 0.109221, 0.106997, 0.081712, 0.037156, 0.03976, 0.038042, 0.020876, 0.011518, 0.008895, 0.011669, 0.01204, 0.007259, 0.004976, 0.005378, 0.…	[172, 174, 175, 176, 177, 180, 578, 579, 580, 581, 586, 707, 715, 716, 717, 718]	(3	1	4)	3
378	379	F5S1E6|F5S1E6_9ENTR Diaminopimelate decarboxylase OS=Enterobacter hormaechei ATCC 49162	([0.716283, 0.73685, 0.767246, 0.59508, 0.632174, 0.59014, 0.622677, 0.657645, 0.538167, 0.447574, 0.458154, 0.40511, 0.433034, 0.436924, 0.422041, 0.308712, 0.278302, 0.301917, 0.324872, 0.239899, 0.15008, 0.090864, 0.048328, 0.049374, 0.071867, 0.0704, 0.047319, 0.028107, 0.025762, 0.051831, 0.088832, 0.050641, 0.074921, 0.050641, 0.034884, 0.032017, 0.0704, 0.034068, 0.059222, 0.029376, 0.0300…	[0, 1, 2, 3, 4, 5, 6, 7, 8, 152, 153, 154, 155, 156, 157, 158, 159, 160, 161, 162, 163, 164, 350, 351, 353, 354, 355, 357, 358, 359, 360, 361]	(12	9	21)	12
379	380	F5S1I8|F5S1I8_9ENTR Isopentenyl-diphosphate Delta-isomerase OS=Enterobacter hormaechei ATCC 49162	([0.11371, 0.167087, 0.222385, 0.264545, 0.291804, 0.243554, 0.18812, 0.219301, 0.25406, 0.288399, 0.328603, 0.352862, 0.268042, 0.321458, 0.288399, 0.271506, 0.278302, 0.332115, 0.40511, 0.494003, 0.59508, 0.483068, 0.472492, 0.380708, 0.352862, 0.26085, 0.31487, 0.387226, 0.298791, 0.216401, 0.127496, 0.122885, 0.106997, 0.17593, 0.196879, 0.236433, 0.158265, 0.098513, 0.06184, 0.06312, 0.05922…	[20, 69]	0			#VALUE!
380	381	F5S1M4|F5S1M4_9ENTR Phosphoglycerate kinase OS=Enterobacter hormaechei ATCC 49162	([0.092881, 0.094817, 0.127496, 0.158265, 0.18812, 0.144935, 0.081712, 0.05306, 0.069024, 0.0704, 0.092881, 0.071867, 0.078022, 0.078022, 0.161087, 0.118441, 0.139895, 0.137348, 0.129801, 0.194234, 0.132295, 0.203355, 0.232838, 0.239899, 0.216401, 0.216401, 0.191378, 0.295083, 0.359901, 0.359901, 0.308712, 0.332115, 0.414856, 0.308712, 0.384043, 0.271506, 0.30533, 0.232838, 0.222385, 0.229226, 0.…	[59, 60]	0			#VALUE!
381	382	F5S1M5|F5S1M5_9ENTR D-erythrose-4-phosphate dehydrogenase OS=Enterobacter hormaechei ATCC 49162	([0.064632, 0.086953, 0.048328, 0.069024, 0.086953, 0.125101, 0.096677, 0.078022, 0.094817, 0.096677, 0.0704, 0.050641, 0.051831, 0.081712, 0.085092, 0.125101, 0.142424, 0.194234, 0.194234, 0.122885, 0.219301, 0.164327, 0.122885, 0.173081, 0.106997, 0.120615, 0.122885, 0.109221, 0.132295, 0.142424, 0.142424, 0.191378, 0.278302, 0.225814, 0.200174, 0.209395, 0.142424, 0.090864, 0.109221, 0.058088,…	[]	0			#VALUE!
382	383	F5S1N0|F5S1N0_9ENTR L-aspartate dehydrogenase OS=Enterobacter hormaechei ATCC 49162	([0.018787, 0.019401, 0.021381, 0.033407, 0.034884, 0.026892, 0.018106, 0.028695, 0.038858, 0.026892, 0.044297, 0.045352, 0.045352, 0.028695, 0.036378, 0.024826, 0.043307, 0.047319, 0.025762, 0.033407, 0.026892, 0.033407, 0.048328, 0.060549, 0.06184, 0.079919, 0.100716, 0.144935, 0.071867, 0.074921, 0.144935, 0.122885, 0.079919, 0.079919, 0.134866, 0.137348, 0.164327, 0.185198, 0.229226, 0.236433…	[200, 201, 202, 203, 204]	0			#VALUE!
383	384	F5S1P4|F5S1P4_9ENTR Biosynthetic arginine decarboxylase OS=Enterobacter hormaechei ATCC 49162	([0.390993, 0.418646, 0.447574, 0.401658, 0.30533, 0.332115, 0.366687, 0.281712, 0.321458, 0.25031, 0.243554, 0.179055, 0.090864, 0.083462, 0.134866, 0.170161, 0.137348, 0.083462, 0.090864, 0.056825, 0.056825, 0.074921, 0.045352, 0.044297, 0.06184, 0.059222, 0.059222, 0.035586, 0.03976, 0.043307, 0.081712, 0.116183, 0.216401, 0.264545, 0.291804, 0.291804, 0.243554, 0.335645, 0.356642, 0.356642, 0…	[210, 331, 332, 333, 336, 337, 338, 361, 362, 363, 364, 365, 366, 367, 368, 369, 370, 371, 372, 373, 374, 375, 376, 377, 378, 379, 380, 381, 382, 383, 384, 387, 391, 394, 395, 398, 443, 444, 445, 446, 447, 448, 449, 450, 451, 452, 453, 523, 524, 525, 526, 527, 528, 529, 530, 579]	(23	7	30)	23
384	385	F5S1P5|F5S1P5_9ENTR S-adenosylmethionine synthase OS=Enterobacter hormaechei ATCC 49162	([0.222385, 0.268042, 0.339168, 0.366687, 0.398279, 0.468512, 0.505461, 0.51388, 0.436924, 0.42561, 0.458154, 0.505461, 0.450668, 0.461924, 0.476583, 0.529623, 0.575842, 0.480142, 0.497853, 0.447574, 0.374039, 0.36309, 0.335645, 0.324872, 0.339168, 0.370445, 0.324872, 0.284882, 0.291804, 0.308712, 0.30533, 0.219301, 0.232838, 0.31487, 0.229226, 0.161087, 0.179055, 0.239899, 0.31487, 0.268042, 0.2…	[6, 7, 11, 15, 16, 103, 104, 105, 106, 107, 108, 109, 110, 111, 112, 113, 156, 157, 195, 196, 262, 263]	(10	5	15)	10
385	386	F5S1V3|F5S1V3_9ENTR DNA topoisomerase 4 subunit A OS=Enterobacter hormaechei ATCC 49162	([0.144935, 0.222385, 0.10481, 0.142424, 0.203355, 0.25406, 0.239899, 0.158265, 0.116183, 0.15008, 0.098513, 0.139895, 0.102787, 0.05306, 0.051831, 0.038042, 0.023963, 0.024826, 0.043307, 0.043307, 0.044297, 0.05306, 0.022306, 0.025762, 0.024393, 0.023534, 0.020876, 0.016528, 0.028695, 0.058088, 0.034884, 0.074921, 0.074921, 0.106997, 0.111485, 0.111485, 0.102787, 0.118441, 0.078022, 0.074921, 0.…	[143, 176, 206, 207, 208, 267, 280, 281, 282, 283, 284, 285, 286, 287, 292, 293, 294, 295, 296, 297, 298, 299, 403, 404, 405, 435, 436, 437, 438, 443, 444, 445, 471, 472, 473, 474, 475, 476, 477, 478, 479, 480, 481, 482, 483, 484, 485, 486, 487, 488, 489, 490, 491, 492, 493, 494, 495, 496, 497, 519, 530, 531, 556, 557, 558, 563, 564, 565, 566, 567, 568, 569, 570, 571, 572, 573, 574, 575, 580, 581…	(26	32	58)	26
386	387	F5S1W4|F5S1W4_9ENTR DNA topoisomerase 4 subunit B OS=Enterobacter hormaechei ATCC 49162	([0.465241, 0.390993, 0.30533, 0.349426, 0.377384, 0.30533, 0.356642, 0.418646, 0.366687, 0.387226, 0.408655, 0.440853, 0.465241, 0.447574, 0.408655, 0.408655, 0.40511, 0.444081, 0.440853, 0.472492, 0.562014, 0.58069, 0.675549, 0.775545, 0.675549, 0.675549, 0.779859, 0.775545, 0.657645, 0.626927, 0.642678, 0.657645, 0.661982, 0.534167, 0.549308, 0.608892, 0.680603, 0.56648, 0.521092, 0.51388, 0.5…	[20, 21, 22, 23, 24, 25, 26, 27, 28, 29, 30, 31, 32, 33, 34, 35, 36, 37, 38, 39, 40, 69, 70, 71, 72, 74, 75, 77, 78, 330, 547, 548, 549, 550, 551, 560, 561, 562, 563, 564, 565, 566, 567, 570, 571, 572, 573, 574, 575, 576, 577, 579, 584, 585, 586, 587, 588, 589, 590, 601, 602, 603, 604, 605, 606, 616, 617, 618, 619, 620, 621, 622, 628, 629]	(20	0	20)	20
387	388	F5S1X9|F5S1X9_9ENTR 3,4-dihydroxy-2-butanone 4-phosphate synthase OS=Enterobacter hormaechei ATCC 49162	([0.321458, 0.36309, 0.40511, 0.444081, 0.465241, 0.40511, 0.454136, 0.480142, 0.465241, 0.40511, 0.4292, 0.433034, 0.349426, 0.342579, 0.359901, 0.4292, 0.505461, 0.5017, 0.440853, 0.509769, 0.450668, 0.370445, 0.377384, 0.380708, 0.394753, 0.40511, 0.465241, 0.465241, 0.472492, 0.525368, 0.618285, 0.618285, 0.613573, 0.613573, 0.497853, 0.447574, 0.42561, 0.447574, 0.458154, 0.486429, 0.529623,…	[16, 17, 19, 29, 30, 31, 32, 33, 40, 41, 42, 43, 44, 45, 78, 79, 80, 81, 82, 83, 125, 126, 132, 133, 134, 135, 136, 141, 142, 143, 144, 148, 176, 212, 215, 216]	(5	8	13)	5
388	389	F5S1Y2|F5S1Y2_9ENTR Bifunctional glutamine synthetase adenylyltransferase/adenylyl-removing enzyme OS=Enterobacter hormaechei ATCC 49162	([0.243554, 0.295083, 0.346032, 0.278302, 0.229226, 0.284882, 0.301917, 0.229226, 0.291804, 0.332115, 0.346032, 0.295083, 0.298791, 0.359901, 0.359901, 0.36309, 0.271506, 0.349426, 0.359901, 0.359901, 0.332115, 0.440853, 0.4292, 0.349426, 0.332115, 0.298791, 0.170161, 0.17593, 0.271506, 0.139895, 0.086953, 0.090864, 0.158265, 0.129801, 0.100716, 0.098513, 0.086953, 0.139895, 0.164327, 0.164327, 0…	[387, 389, 390, 392, 393, 394, 441, 442, 465, 466, 612, 814, 815, 816, 817, 818, 819, 820, 821, 822, 823, 824, 825, 826, 827, 828, 829, 830]	(16	11	27)	16
389	390	F5S1Y5|F5S1Y5_9ENTR Multifunctional CCA protein OS=Enterobacter hormaechei ATCC 49162	([0.096677, 0.15008, 0.15008, 0.102787, 0.0704, 0.092881, 0.066181, 0.109221, 0.090864, 0.106997, 0.137348, 0.167087, 0.185198, 0.10481, 0.120615, 0.129801, 0.129801, 0.129801, 0.109221, 0.132295, 0.216401, 0.236433, 0.194234, 0.191378, 0.179055, 0.264545, 0.232838, 0.31487, 0.196879, 0.271506, 0.291804, 0.21291, 0.216401, 0.203355, 0.318242, 0.268042, 0.359901, 0.359901, 0.25031, 0.200174, 0.196…	[59, 60, 61, 172, 173, 179, 180, 181, 182, 264, 265, 266, 267, 268, 339, 340, 350, 410, 411, 412]	(4	9	13)	4
390	391	F5S1Y6|F5S1Y6_9ENTR Undecaprenyl-diphosphatase OS=Enterobacter hormaechei ATCC 49162	([0.015694, 0.009096, 0.006482, 0.008624, 0.007177, 0.006194, 0.008624, 0.010509, 0.008276, 0.010372, 0.014783, 0.009977, 0.006795, 0.007315, 0.006482, 0.006482, 0.006482, 0.009865, 0.016528, 0.026892, 0.024826, 0.016257, 0.015694, 0.017447, 0.017138, 0.027463, 0.023963, 0.011518, 0.011342, 0.009977, 0.010509, 0.009483, 0.019109, 0.040537, 0.025316, 0.045352, 0.050641, 0.021816, 0.023087, 0.01458…	[]	0			#VALUE!
391	392	F5S1Y8|F5S1Y8_9ENTR Glycerol-3-phosphate acyltransferase OS=Enterobacter hormaechei ATCC 49162	([0.005503, 0.005872, 0.004315, 0.003512, 0.003298, 0.004161, 0.005011, 0.004247, 0.005086, 0.006039, 0.006194, 0.005378, 0.003963, 0.003671, 0.003963, 0.004646, 0.003177, 0.002761, 0.003298, 0.003298, 0.004775, 0.006894, 0.008895, 0.015344, 0.033407, 0.054297, 0.054297, 0.054297, 0.10481, 0.11371, 0.137348, 0.170161, 0.225814, 0.342579, 0.433034, 0.42561, 0.308712, 0.42561, 0.356642, 0.352862, 0…	[203]	0			#VALUE!
392	393	F5S1Z2|F5S1Z2_9ENTR Urease subunit alpha OS=Enterobacter hormaechei ATCC 49162	([0.243554, 0.216401, 0.122885, 0.155435, 0.232838, 0.275179, 0.311707, 0.335645, 0.374039, 0.384043, 0.332115, 0.370445, 0.31487, 0.264545, 0.36309, 0.36309, 0.390993, 0.295083, 0.26085, 0.264545, 0.31487, 0.232838, 0.298791, 0.408655, 0.422041, 0.301917, 0.301917, 0.206376, 0.129801, 0.118441, 0.139895, 0.219301, 0.161087, 0.232838, 0.173081, 0.158265, 0.158265, 0.139895, 0.203355, 0.203355, 0.…	[106, 158, 161, 162, 163, 164, 165, 197, 204, 243, 271, 272, 273, 281, 299, 300, 304, 383, 384, 385, 386, 387, 388, 389, 390, 391, 465]	(8	17	25)	8
393	394	F5S200|F5S200_9ENTR tRNA N6-adenosine threonylcarbamoyltransferase OS=Enterobacter hormaechei ATCC 49162	([0.142424, 0.222385, 0.275179, 0.30533, 0.200174, 0.191378, 0.120615, 0.076542, 0.106997, 0.142424, 0.18812, 0.222385, 0.222385, 0.206376, 0.21291, 0.185198, 0.295083, 0.288399, 0.200174, 0.120615, 0.170161, 0.170161, 0.102787, 0.096677, 0.055536, 0.102787, 0.100716, 0.18812, 0.185198, 0.170161, 0.158265, 0.092881, 0.060549, 0.074921, 0.142424, 0.139895, 0.137348, 0.127496, 0.120615, 0.200174, 0…	[194, 195, 197, 221, 223, 224, 227, 229, 230, 232]	0			#VALUE!
394	395	F5S203|F5S203_9ENTR RNA polymerase sigma factor RpoD OS=Enterobacter hormaechei ATCC 49162	([0.73685, 0.59917, 0.5017, 0.541878, 0.545602, 0.56648, 0.562014, 0.622677, 0.653063, 0.666105, 0.58069, 0.525368, 0.505461, 0.418646, 0.387226, 0.374039, 0.30533, 0.308712, 0.318242, 0.390993, 0.335645, 0.440853, 0.534167, 0.63748, 0.529623, 0.476583, 0.494003, 0.517562, 0.509769, 0.509769, 0.42561, 0.525368, 0.642678, 0.538167, 0.534167, 0.56648, 0.5017, 0.483068, 0.483068, 0.483068, 0.444081,…	[0, 1, 2, 3, 4, 5, 6, 7, 8, 9, 10, 11, 12, 22, 23, 24, 27, 28, 29, 31, 32, 33, 34, 35, 36, 41, 58, 59, 61, 62, 63, 64, 65, 66, 67, 68, 69, 70, 71, 72, 73, 74, 75, 76, 77, 78, 79, 80, 81, 82, 83, 84, 85, 86, 87, 88, 89, 90, 91, 95, 96, 97, 98, 99, 100, 101, 103, 104, 105, 106, 107, 117, 120, 122, 123, 124, 131, 133, 146, 147, 160, 162, 163, 164, 165, 166, 167, 168, 169, 170, 171, 172, 173, 174, 17…	(55	81	136)	55
395	396	F5S277|F5S277_9ENTR ATP-dependent zinc metalloprotease FtsH OS=Enterobacter hormaechei ATCC 49162	([0.048328, 0.030611, 0.023963, 0.016021, 0.018106, 0.015078, 0.013265, 0.010672, 0.010926, 0.013821, 0.01227, 0.008624, 0.008895, 0.008409, 0.006245, 0.006795, 0.007495, 0.007031, 0.009728, 0.014075, 0.023087, 0.043307, 0.071867, 0.106997, 0.118441, 0.15008, 0.127496, 0.179055, 0.271506, 0.200174, 0.132295, 0.200174, 0.335645, 0.257454, 0.271506, 0.401658, 0.41194, 0.394753, 0.324872, 0.31487, 0…	[54, 263, 264, 265, 266, 267, 268, 269, 270, 271, 273, 275, 276, 278, 280, 281, 282, 401, 402, 403, 406, 407, 408, 409, 410, 411, 532, 533, 540, 541, 542, 592, 593, 594, 595, 596, 597, 598, 599, 600, 601, 602, 603, 604, 605, 606, 607, 608, 609, 610, 611, 612, 613, 614, 615, 616, 617, 618, 619, 620, 621, 622, 623, 624, 625, 626, 627, 628, 629, 630, 631, 632, 633, 634, 635, 636, 637, 638, 639, 640,…	(54	31	85)	54
396	397	F5S284|F5S284_9ENTR GTPase Obg OS=Enterobacter hormaechei ATCC 49162	([0.170161, 0.147574, 0.161087, 0.200174, 0.243554, 0.275179, 0.30533, 0.339168, 0.359901, 0.308712, 0.281712, 0.308712, 0.239899, 0.311707, 0.359901, 0.366687, 0.349426, 0.295083, 0.229226, 0.324872, 0.380708, 0.42561, 0.472492, 0.534167, 0.538167, 0.529623, 0.529623, 0.534167, 0.525368, 0.525368, 0.622677, 0.690604, 0.685117, 0.788093, 0.733139, 0.642678, 0.545602, 0.56648, 0.642678, 0.728858, …	[23, 24, 25, 26, 27, 28, 29, 30, 31, 32, 33, 34, 35, 36, 37, 38, 39, 40, 41, 42, 43, 44, 45, 66, 67, 68, 69, 70, 71, 72, 73, 74, 75, 76, 77, 78, 79, 80, 81, 82, 83, 84, 91, 92, 93, 96, 97, 98, 99, 100, 101, 102, 103, 104, 105, 106, 107, 108, 109, 110, 111, 112, 113, 118, 127, 128, 129, 130, 131, 132, 133, 134, 135, 136, 137, 138, 139, 140, 141, 142, 143, 144, 145, 146, 147, 361, 362, 363, 364, 36…	(22	0	22)	22
397	398	F5S290|F5S290_9ENTR UDP-N-acetylglucosamine 1-carboxyvinyltransferase OS=Enterobacter hormaechei ATCC 49162	([0.468512, 0.342579, 0.387226, 0.414856, 0.461924, 0.384043, 0.414856, 0.324872, 0.346032, 0.366687, 0.352862, 0.390993, 0.387226, 0.356642, 0.436924, 0.349426, 0.454136, 0.349426, 0.268042, 0.142424, 0.116183, 0.094817, 0.094817, 0.05306, 0.043307, 0.043307, 0.074921, 0.086953, 0.098513, 0.111485, 0.06184, 0.079919, 0.086953, 0.050641, 0.076542, 0.088832, 0.088832, 0.071867, 0.134866, 0.127496,…	[290, 292, 293, 294, 295, 296, 297, 298]	0			#VALUE!
398	399	F5S299|F5S299_9ENTR 3-deoxy-D-manno-octulosonate 8-phosphate phosphatase KdsC OS=Enterobacter hormaechei ATCC 49162	([0.447574, 0.472492, 0.359901, 0.332115, 0.366687, 0.281712, 0.196879, 0.216401, 0.281712, 0.232838, 0.257454, 0.264545, 0.271506, 0.222385, 0.18812, 0.15284, 0.185198, 0.15284, 0.164327, 0.203355, 0.134866, 0.164327, 0.10481, 0.10481, 0.074921, 0.043307, 0.078022, 0.090864, 0.100716, 0.078022, 0.078022, 0.045352, 0.059222, 0.060549, 0.074921, 0.056825, 0.038858, 0.022667, 0.021816, 0.018787, 0.…	[]	0			#VALUE!
399	400	F5S2A8|F5S2A8_9ENTR Biosynthetic peptidoglycan transglycosylase OS=Enterobacter hormaechei ATCC 49162	([0.100716, 0.139895, 0.167087, 0.090864, 0.049374, 0.028107, 0.037156, 0.020165, 0.017138, 0.012727, 0.011106, 0.00962, 0.009015, 0.007177, 0.004976, 0.005223, 0.005378, 0.004976, 0.004976, 0.003727, 0.004577, 0.004358, 0.003014, 0.003014, 0.003053, 0.003053, 0.004414, 0.003607, 0.005734, 0.004835, 0.006482, 0.007315, 0.008075, 0.007555, 0.008804, 0.016021, 0.026338, 0.027463, 0.015694, 0.014783…	[111, 112, 113, 114]	0			#VALUE!
400	401	F5S2B3|F5S2B3_9ENTR Probable cytosol aminopeptidase OS=Enterobacter hormaechei ATCC 49162	([0.517562, 0.534167, 0.562014, 0.575842, 0.59014, 0.557691, 0.458154, 0.377384, 0.324872, 0.281712, 0.30533, 0.264545, 0.164327, 0.264545, 0.291804, 0.352862, 0.352862, 0.275179, 0.275179, 0.301917, 0.191378, 0.158265, 0.170161, 0.170161, 0.116183, 0.122885, 0.137348, 0.137348, 0.206376, 0.278302, 0.342579, 0.264545, 0.243554, 0.339168, 0.30533, 0.200174, 0.139895, 0.142424, 0.206376, 0.206376, …	[0, 1, 2, 3, 4, 5, 140, 141, 142, 151, 152, 153, 154, 155, 156, 157, 158, 159, 249, 250, 251, 252, 253, 333, 334, 336, 343]	(8	9	17)	8
401	402	F5S2B5|F5S2B5_9ENTR Valine--tRNA ligase OS=Enterobacter hormaechei ATCC 49162	([0.604312, 0.666105, 0.73685, 0.608892, 0.468512, 0.51388, 0.534167, 0.4292, 0.468512, 0.497853, 0.529623, 0.585406, 0.458154, 0.374039, 0.366687, 0.486429, 0.486429, 0.461924, 0.468512, 0.468512, 0.541878, 0.521092, 0.521092, 0.490133, 0.476583, 0.509769, 0.42561, 0.387226, 0.418646, 0.433034, 0.447574, 0.465241, 0.472492, 0.51388, 0.618285, 0.632174, 0.59508, 0.497853, 0.494003, 0.447574, 0.43…	[0, 1, 2, 3, 5, 6, 10, 11, 20, 21, 22, 25, 33, 34, 35, 36, 49, 50, 185, 228, 229, 230, 231, 232, 233, 271, 272, 311, 449, 450, 457, 458, 459, 460, 554, 556, 557, 587, 588, 589, 590, 591, 592, 593, 594, 596, 597, 600, 601, 602, 604]	(7	37	44)	7
402	403	F5S2D0|F5S2D0_9ENTR Propionate kinase OS=Enterobacter hormaechei ATCC 49162	([0.008525, 0.007555, 0.010372, 0.014586, 0.020522, 0.028107, 0.022306, 0.028695, 0.018415, 0.023534, 0.020165, 0.015078, 0.028107, 0.020165, 0.032017, 0.025762, 0.025762, 0.044297, 0.064632, 0.058088, 0.083462, 0.083462, 0.125101, 0.0704, 0.056825, 0.06312, 0.06312, 0.055536, 0.06184, 0.129801, 0.147574, 0.209395, 0.264545, 0.144935, 0.10481, 0.125101, 0.081712, 0.134866, 0.122885, 0.147574, 0.2…	[359, 360]	0			#VALUE!
403	404	F5S2D2|F5S2D2_9ENTR L-threonine dehydratase catabolic TdcB OS=Enterobacter hormaechei ATCC 49162	([0.090864, 0.129801, 0.073402, 0.10481, 0.0704, 0.116183, 0.094817, 0.120615, 0.086953, 0.116183, 0.142424, 0.111485, 0.11371, 0.185198, 0.232838, 0.236433, 0.222385, 0.225814, 0.232838, 0.236433, 0.225814, 0.30533, 0.225814, 0.225814, 0.222385, 0.30533, 0.271506, 0.291804, 0.318242, 0.40511, 0.390993, 0.398279, 0.387226, 0.301917, 0.295083, 0.342579, 0.342579, 0.264545, 0.25406, 0.318242, 0.366…	[]	0			#VALUE!
404	405	F5S2D7|F5S2D7_9ENTR 2-hydroxy-3-oxopropionate reductase OS=Enterobacter hormaechei ATCC 49162	([0.017447, 0.011106, 0.01204, 0.016826, 0.023534, 0.043307, 0.042364, 0.056825, 0.071867, 0.096677, 0.0704, 0.050641, 0.046336, 0.066181, 0.066181, 0.055536, 0.058088, 0.067594, 0.081712, 0.054297, 0.056825, 0.066181, 0.122885, 0.158265, 0.164327, 0.182256, 0.127496, 0.109221, 0.086953, 0.102787, 0.064632, 0.06184, 0.090864, 0.074921, 0.090864, 0.074921, 0.15284, 0.155435, 0.194234, 0.264545, 0.…	[]	0			#VALUE!
405	406	F5S2D8|F5S2D8_9ENTR 5-keto-4-deoxy-D-glucarate aldolase OS=Enterobacter hormaechei ATCC 49162	([0.155435, 0.142424, 0.137348, 0.074921, 0.074921, 0.073402, 0.092881, 0.127496, 0.081712, 0.109221, 0.073402, 0.100716, 0.06184, 0.030611, 0.026892, 0.040537, 0.047319, 0.032017, 0.032017, 0.03976, 0.046336, 0.046336, 0.06312, 0.090864, 0.102787, 0.073402, 0.092881, 0.05306, 0.038858, 0.074921, 0.032017, 0.067594, 0.035586, 0.030611, 0.035586, 0.020876, 0.028107, 0.050641, 0.071867, 0.066181, 0…	[]	0			#VALUE!
406	407	F5S2G5|F5S2G5_9ENTR ATP-dependent RNA helicase DeaD OS=Enterobacter hormaechei ATCC 49162	([0.161087, 0.203355, 0.129801, 0.161087, 0.155435, 0.229226, 0.15284, 0.109221, 0.15284, 0.15008, 0.111485, 0.147574, 0.18812, 0.10481, 0.18812, 0.100716, 0.106997, 0.100716, 0.21291, 0.247041, 0.264545, 0.25031, 0.26085, 0.311707, 0.335645, 0.301917, 0.173081, 0.298791, 0.387226, 0.281712, 0.232838, 0.318242, 0.301917, 0.291804, 0.387226, 0.318242, 0.332115, 0.311707, 0.278302, 0.21291, 0.22238…	[207, 208, 211, 212, 213, 275, 401, 416, 436, 437, 438, 439, 440, 441, 442, 443, 444, 445, 446, 447, 448, 449, 450, 451, 452, 453, 454, 455, 456, 457, 458, 459, 460, 461, 462, 463, 464, 465, 466, 467, 468, 469, 470, 471, 472, 473, 474, 475, 476, 477, 478, 479, 480, 481, 482, 483, 484, 485, 486, 487, 488, 489, 490, 491, 492, 493, 494, 495, 496, 508, 509, 510, 511, 512, 513, 525, 526, 527, 528, 531…	(98	79	177)	98
407	408	F5S2G7|F5S2G7_9ENTR Polyribonucleotide nucleotidyltransferase OS=Enterobacter hormaechei ATCC 49162	([0.066181, 0.100716, 0.144935, 0.191378, 0.239899, 0.182256, 0.222385, 0.164327, 0.206376, 0.243554, 0.268042, 0.268042, 0.308712, 0.264545, 0.236433, 0.324872, 0.359901, 0.36309, 0.339168, 0.414856, 0.332115, 0.387226, 0.311707, 0.30533, 0.257454, 0.264545, 0.349426, 0.352862, 0.401658, 0.318242, 0.206376, 0.144935, 0.182256, 0.15284, 0.122885, 0.120615, 0.120615, 0.139895, 0.132295, 0.129801, …	[78, 90, 229, 230, 233, 234, 320, 321, 339, 392, 393, 394, 395, 397, 398, 399, 590, 687, 688, 689, 690, 691, 692, 693, 694, 695, 696, 697, 698, 699, 700, 701, 702, 703, 704, 705, 706, 707, 708, 709, 710, 711]	(24	17	41)	24
408	409	F5S2G8|F5S2G8_9ENTR tRNA pseudouridine synthase B OS=Enterobacter hormaechei ATCC 49162	([0.798249, 0.819762, 0.823549, 0.728858, 0.608892, 0.51388, 0.436924, 0.468512, 0.483068, 0.545602, 0.570702, 0.608892, 0.570702, 0.570702, 0.529623, 0.541878, 0.549308, 0.480142, 0.408655, 0.418646, 0.408655, 0.40511, 0.394753, 0.398279, 0.370445, 0.36309, 0.447574, 0.490133, 0.497853, 0.5017, 0.4292, 0.418646, 0.42561, 0.454136, 0.450668, 0.422041, 0.335645, 0.335645, 0.42561, 0.42561, 0.38722…	[0, 1, 2, 3, 4, 5, 9, 10, 11, 12, 13, 14, 15, 16, 29, 88, 89, 90, 91, 92, 93, 94, 95, 96, 274, 275, 276, 277, 278, 279, 291, 293, 294, 295, 296]	(8	15	23)	8
409	410	F5S2I3|F5S2I3_9ENTR Cell division protein ZapE OS=Enterobacter hormaechei ATCC 49162	([0.525368, 0.40511, 0.390993, 0.30533, 0.335645, 0.377384, 0.40511, 0.433034, 0.454136, 0.483068, 0.534167, 0.59014, 0.59014, 0.497853, 0.604312, 0.608892, 0.58069, 0.549308, 0.480142, 0.490133, 0.608892, 0.497853, 0.608892, 0.648219, 0.63748, 0.517562, 0.517562, 0.534167, 0.444081, 0.36309, 0.328603, 0.295083, 0.321458, 0.284882, 0.356642, 0.31487, 0.247041, 0.243554, 0.268042, 0.328603, 0.3148…	[0, 10, 11, 12, 14, 15, 16, 17, 20, 22, 23, 24, 25, 26, 27]	(5	9	14)	5
410	411	F5S2J9|F5S2J9_9ENTR dTTP/UTP pyrophosphatase OS=Enterobacter hormaechei ATCC 49162	([0.342579, 0.380708, 0.408655, 0.447574, 0.490133, 0.40511, 0.332115, 0.321458, 0.352862, 0.288399, 0.311707, 0.268042, 0.26085, 0.158265, 0.243554, 0.321458, 0.30533, 0.264545, 0.268042, 0.268042, 0.179055, 0.158265, 0.173081, 0.170161, 0.158265, 0.125101, 0.200174, 0.271506, 0.318242, 0.311707, 0.359901, 0.366687, 0.440853, 0.349426, 0.390993, 0.374039, 0.374039, 0.384043, 0.422041, 0.41194, 0…	[41, 89, 90, 91, 92, 195, 196]	0			#VALUE!
411	412	F5S2K5|F5S2K5_9ENTR Protein-methionine-sulfoxide reductase catalytic subunit MsrP OS=Enterobacter hormaechei ATCC 49162	([0.447574, 0.476583, 0.494003, 0.541878, 0.553315, 0.494003, 0.387226, 0.370445, 0.31487, 0.356642, 0.377384, 0.418646, 0.440853, 0.359901, 0.291804, 0.288399, 0.324872, 0.257454, 0.243554, 0.194234, 0.185198, 0.21291, 0.21291, 0.196879, 0.127496, 0.129801, 0.118441, 0.194234, 0.257454, 0.30533, 0.264545, 0.264545, 0.236433, 0.222385, 0.229226, 0.229226, 0.239899, 0.179055, 0.15284, 0.147574, 0.…	[3, 4, 58, 59, 60, 61, 62, 63]	0			#VALUE!
412	413	F5S2K7|F5S2K7_9ENTR 3-dehydroquinate dehydratase OS=Enterobacter hormaechei ATCC 49162	([0.016826, 0.025762, 0.055536, 0.090864, 0.054297, 0.083462, 0.079919, 0.05306, 0.069024, 0.090864, 0.111485, 0.161087, 0.219301, 0.229226, 0.232838, 0.26085, 0.247041, 0.352862, 0.346032, 0.42561, 0.422041, 0.422041, 0.447574, 0.31487, 0.229226, 0.335645, 0.321458, 0.271506, 0.356642, 0.36309, 0.377384, 0.339168, 0.278302, 0.247041, 0.142424, 0.15284, 0.167087, 0.179055, 0.10481, 0.185198, 0.18…	[]	0			#VALUE!
413	414	F5S2L4|F5S2L4_9ENTR tRNA-dihydrouridine synthase B OS=Enterobacter hormaechei ATCC 49162	([0.505461, 0.398279, 0.30533, 0.298791, 0.291804, 0.359901, 0.339168, 0.332115, 0.352862, 0.291804, 0.321458, 0.374039, 0.377384, 0.486429, 0.384043, 0.384043, 0.384043, 0.291804, 0.298791, 0.203355, 0.206376, 0.170161, 0.236433, 0.281712, 0.30533, 0.25406, 0.232838, 0.203355, 0.232838, 0.247041, 0.291804, 0.25031, 0.236433, 0.232838, 0.216401, 0.342579, 0.346032, 0.278302, 0.264545, 0.342579, 0…	[0, 44, 46, 52, 53, 54, 59, 71, 297, 298]	0			#VALUE!
414	415	F5S2M4|F5S2M4_9ENTR Shikimate dehydrogenase (NADP(+)) OS=Enterobacter hormaechei ATCC 49162	([0.11371, 0.116183, 0.155435, 0.18812, 0.21291, 0.243554, 0.318242, 0.243554, 0.17593, 0.203355, 0.243554, 0.200174, 0.098513, 0.076542, 0.144935, 0.185198, 0.161087, 0.281712, 0.18812, 0.185198, 0.155435, 0.278302, 0.216401, 0.21291, 0.216401, 0.155435, 0.096677, 0.06312, 0.127496, 0.139895, 0.147574, 0.111485, 0.092881, 0.098513, 0.147574, 0.137348, 0.071867, 0.132295, 0.118441, 0.109221, 0.04…	[]	0			#VALUE!
415	416	F5S2N1|F5S2N1_9ENTR Ribosomal RNA small subunit methyltransferase B OS=Enterobacter hormaechei ATCC 49162	([0.422041, 0.454136, 0.4292, 0.342579, 0.387226, 0.414856, 0.342579, 0.25406, 0.291804, 0.318242, 0.335645, 0.374039, 0.370445, 0.281712, 0.278302, 0.281712, 0.291804, 0.203355, 0.229226, 0.301917, 0.243554, 0.275179, 0.275179, 0.308712, 0.301917, 0.291804, 0.30533, 0.380708, 0.5017, 0.490133, 0.461924, 0.374039, 0.288399, 0.288399, 0.387226, 0.301917, 0.219301, 0.18812, 0.271506, 0.167087, 0.08…	[28, 161, 162, 170, 171, 172, 173, 174, 175, 176, 237, 251, 296, 297, 302, 303, 305, 306, 387, 392, 393, 395, 396, 397, 398, 399, 400, 401, 402, 403, 404, 405, 406, 407, 408, 409, 410, 411]	(16	21	37)	16
416	417	F5S2N8|F5S2N8_9ENTR DNA-directed RNA polymerase subunit alpha OS=Enterobacter hormaechei ATCC 49162	([0.321458, 0.356642, 0.257454, 0.194234, 0.247041, 0.161087, 0.21291, 0.25031, 0.203355, 0.229226, 0.257454, 0.295083, 0.298791, 0.271506, 0.264545, 0.264545, 0.264545, 0.173081, 0.288399, 0.401658, 0.324872, 0.308712, 0.308712, 0.390993, 0.352862, 0.339168, 0.444081, 0.433034, 0.342579, 0.41194, 0.422041, 0.390993, 0.301917, 0.295083, 0.321458, 0.243554, 0.229226, 0.15008, 0.222385, 0.209395, 0…	[154, 155, 156, 157, 158, 159, 202, 203, 204, 205, 248, 328]	(5	0	5)	5
417	418	F5S2S8|F5S2S8_9ENTR Glutathione-regulated potassium-efflux system ancillary protein KefG OS=Enterobacter hormaechei ATCC 49162	([0.018415, 0.020522, 0.030611, 0.059222, 0.094817, 0.118441, 0.15284, 0.194234, 0.216401, 0.17593, 0.173081, 0.232838, 0.236433, 0.167087, 0.10481, 0.076542, 0.076542, 0.134866, 0.182256, 0.271506, 0.370445, 0.377384, 0.408655, 0.4292, 0.328603, 0.318242, 0.25406, 0.243554, 0.243554, 0.170161, 0.15284, 0.15008, 0.137348, 0.079919, 0.137348, 0.216401, 0.185198, 0.098513, 0.047319, 0.06312, 0.0334…	[119]	0			#VALUE!
418	419	F5S2U7|F5S2U7_9ENTR Acetylornithine/succinyldiaminopimelate aminotransferase OS=Enterobacter hormaechei ATCC 49162	([0.812494, 0.759478, 0.58069, 0.613573, 0.622677, 0.585406, 0.613573, 0.480142, 0.509769, 0.549308, 0.490133, 0.450668, 0.356642, 0.387226, 0.30533, 0.200174, 0.209395, 0.268042, 0.229226, 0.229226, 0.129801, 0.067594, 0.096677, 0.111485, 0.102787, 0.10481, 0.125101, 0.120615, 0.200174, 0.191378, 0.122885, 0.102787, 0.161087, 0.25031, 0.232838, 0.31487, 0.422041, 0.476583, 0.346032, 0.31487, 0.2…	[0, 1, 2, 3, 4, 5, 6, 8, 9]	0			#VALUE!
419	420	F5S2V7|F5S2V7_9ENTR Tryptophan--tRNA ligase OS=Enterobacter hormaechei ATCC 49162	([0.132295, 0.216401, 0.25031, 0.281712, 0.339168, 0.25031, 0.281712, 0.206376, 0.232838, 0.268042, 0.196879, 0.206376, 0.200174, 0.179055, 0.096677, 0.161087, 0.225814, 0.232838, 0.17593, 0.173081, 0.161087, 0.164327, 0.15284, 0.164327, 0.098513, 0.085092, 0.079919, 0.045352, 0.041405, 0.023534, 0.013821, 0.015694, 0.020876, 0.013437, 0.015344, 0.0198, 0.01227, 0.011903, 0.016826, 0.024393, 0.02…	[148, 149, 151, 189, 190, 191, 192, 193, 194, 195, 196, 197, 200, 201, 202, 203, 204, 205, 219, 220, 221, 230, 231, 233, 234, 235, 312]	(8	3	11)	8
420	421	F5S2V8|F5S2V8_9ENTR Phosphoglycolate phosphatase OS=Enterobacter hormaechei ATCC 49162	([0.21291, 0.109221, 0.164327, 0.10481, 0.15008, 0.18812, 0.225814, 0.170161, 0.137348, 0.173081, 0.200174, 0.200174, 0.225814, 0.232838, 0.232838, 0.229226, 0.243554, 0.30533, 0.247041, 0.257454, 0.328603, 0.324872, 0.342579, 0.243554, 0.301917, 0.206376, 0.219301, 0.142424, 0.247041, 0.247041, 0.209395, 0.21291, 0.25406, 0.236433, 0.225814, 0.239899, 0.173081, 0.18812, 0.129801, 0.11371, 0.1092…	[68, 69, 71, 72, 73, 74, 75, 76, 77, 78, 79, 80, 81, 82, 83, 84, 85, 86, 169, 247, 249, 250, 251, 252]	(15	2	17)	15
421	422	F5S2V9|F5S2V9_9ENTR Ribulose-phosphate 3-epimerase OS=Enterobacter hormaechei ATCC 49162	([0.064632, 0.032017, 0.020165, 0.030003, 0.032017, 0.049374, 0.026338, 0.027463, 0.038858, 0.026892, 0.034884, 0.056825, 0.059222, 0.086953, 0.069024, 0.060549, 0.102787, 0.102787, 0.147574, 0.144935, 0.122885, 0.096677, 0.17593, 0.191378, 0.132295, 0.161087, 0.074921, 0.158265, 0.127496, 0.090864, 0.164327, 0.17593, 0.158265, 0.081712, 0.048328, 0.074921, 0.081712, 0.056825, 0.102787, 0.067594,…	[]	0			#VALUE!
422	423	F5S2W2|F5S2W2_9ENTR 3-dehydroquinate synthase OS=Enterobacter hormaechei ATCC 49162	([0.295083, 0.332115, 0.219301, 0.318242, 0.203355, 0.243554, 0.155435, 0.15008, 0.147574, 0.170161, 0.127496, 0.083462, 0.078022, 0.083462, 0.182256, 0.144935, 0.206376, 0.111485, 0.111485, 0.137348, 0.0704, 0.067594, 0.05306, 0.092881, 0.078022, 0.15008, 0.120615, 0.167087, 0.127496, 0.102787, 0.106997, 0.182256, 0.311707, 0.301917, 0.206376, 0.144935, 0.209395, 0.137348, 0.158265, 0.161087, 0.…	[]	0			#VALUE!
423	424	F5S2W3|F5S2W3_9ENTR Shikimate kinase 1 OS=Enterobacter hormaechei ATCC 49162	([0.158265, 0.268042, 0.268042, 0.30533, 0.30533, 0.335645, 0.349426, 0.377384, 0.40511, 0.349426, 0.370445, 0.387226, 0.414856, 0.335645, 0.321458, 0.335645, 0.328603, 0.332115, 0.4292, 0.480142, 0.557691, 0.465241, 0.356642, 0.387226, 0.390993, 0.422041, 0.422041, 0.444081, 0.366687, 0.370445, 0.433034, 0.422041, 0.436924, 0.433034, 0.486429, 0.521092, 0.454136, 0.450668, 0.4292, 0.359901, 0.29…	[20, 35, 61, 62, 63, 64, 80, 81, 82, 87, 88, 89, 113, 117, 118, 119, 120, 121, 122, 123, 124, 129, 130, 131, 132, 133, 134, 135, 136, 146, 147, 148]	(7	13	20)	7
424	425	F5S2X0|F5S2X0_9ENTR Penicillin-binding protein 1A OS=Enterobacter hormaechei ATCC 49162	([0.002349, 0.00225, 0.002349, 0.002435, 0.002138, 0.001906, 0.001722, 0.002349, 0.002581, 0.003276, 0.00389, 0.003431, 0.002512, 0.003671, 0.003512, 0.002555, 0.003512, 0.003512, 0.003671, 0.005249, 0.00777, 0.009294, 0.008804, 0.012727, 0.019109, 0.022306, 0.030611, 0.060549, 0.033407, 0.045352, 0.050641, 0.030611, 0.06184, 0.064632, 0.069024, 0.066181, 0.139895, 0.106997, 0.18812, 0.18812, 0.0…	[298, 309, 310, 350, 359, 360, 384, 385, 386, 387, 388, 389, 390, 391, 392, 393, 394, 395, 396, 397, 400, 401, 496, 497, 499, 503, 631, 632, 633, 634, 635, 640, 641, 642, 645, 646, 648, 649, 650, 651, 657, 658, 659, 661, 701, 702, 703, 704, 705, 706, 707, 708, 709, 710, 711, 712, 713, 714, 715, 716, 717, 718, 719, 720, 721, 722, 723, 724, 750, 751, 752, 753, 754, 755, 756, 757, 758, 760, 761, 762…	(24	84	108)	24
425	426	F5S2X7|F5S2X7_9ENTR Phosphoenolpyruvate carboxykinase (ATP) OS=Enterobacter hormaechei ATCC 49162	([0.450668, 0.465241, 0.454136, 0.36309, 0.394753, 0.318242, 0.346032, 0.377384, 0.339168, 0.370445, 0.40511, 0.387226, 0.339168, 0.308712, 0.308712, 0.335645, 0.41194, 0.328603, 0.30533, 0.295083, 0.216401, 0.206376, 0.222385, 0.26085, 0.346032, 0.268042, 0.356642, 0.384043, 0.352862, 0.328603, 0.332115, 0.318242, 0.291804, 0.359901, 0.440853, 0.42561, 0.335645, 0.25031, 0.332115, 0.339168, 0.25…	[82, 83, 84, 88, 92, 93, 94, 95, 96, 177, 258, 259, 260, 263, 264, 265, 266, 491, 492, 493, 495, 496, 497, 498, 499, 500, 502, 503, 504]	(5	20	25)	5
426	427	F5S2Y6|F5S2Y6_9ENTR Pimeloyl-[acyl-carrier protein] methyl ester esterase OS=Enterobacter hormaechei ATCC 49162	([0.074921, 0.106997, 0.155435, 0.100716, 0.127496, 0.079919, 0.06312, 0.041405, 0.029376, 0.037156, 0.047319, 0.034884, 0.034884, 0.0198, 0.035586, 0.055536, 0.11371, 0.071867, 0.038858, 0.059222, 0.034884, 0.019109, 0.018415, 0.019109, 0.034068, 0.020522, 0.029376, 0.042364, 0.076542, 0.066181, 0.071867, 0.040537, 0.073402, 0.040537, 0.046336, 0.047319, 0.032017, 0.034884, 0.055536, 0.049374, 0…	[156]	0			#VALUE!
427	428	F5S2Z2|F5S2Z2_9ENTR HTH-type transcriptional regulator MalT OS=Enterobacter hormaechei ATCC 49162	([0.203355, 0.257454, 0.161087, 0.21291, 0.25406, 0.291804, 0.232838, 0.182256, 0.209395, 0.25406, 0.281712, 0.225814, 0.219301, 0.275179, 0.243554, 0.161087, 0.155435, 0.232838, 0.203355, 0.200174, 0.185198, 0.137348, 0.134866, 0.132295, 0.102787, 0.058088, 0.035586, 0.058088, 0.086953, 0.102787, 0.074921, 0.074921, 0.071867, 0.120615, 0.144935, 0.147574, 0.236433, 0.155435, 0.090864, 0.109221, …	[237, 238, 239, 435, 438, 439, 442, 672, 673, 674]	0			#VALUE!
428	429	F5S300|F5S300_9ENTR Glucose-1-phosphate adenylyltransferase OS=Enterobacter hormaechei ATCC 49162	([0.020876, 0.037156, 0.059222, 0.094817, 0.127496, 0.194234, 0.127496, 0.122885, 0.083462, 0.085092, 0.106997, 0.134866, 0.137348, 0.158265, 0.090864, 0.086953, 0.155435, 0.155435, 0.161087, 0.15284, 0.090864, 0.096677, 0.074921, 0.073402, 0.066181, 0.066181, 0.05306, 0.098513, 0.122885, 0.122885, 0.147574, 0.15008, 0.083462, 0.147574, 0.0704, 0.125101, 0.122885, 0.096677, 0.147574, 0.200174, 0.…	[200, 201, 202, 203, 204, 205, 206, 207, 208, 209, 210, 211, 212, 241, 242, 243, 244, 245, 246]	(12	0	12)	12
429	430	F5S302|F5S302_9ENTR 1,4-alpha-glucan branching enzyme GlgB OS=Enterobacter hormaechei ATCC 49162	([0.497853, 0.401658, 0.291804, 0.342579, 0.328603, 0.243554, 0.170161, 0.170161, 0.200174, 0.222385, 0.147574, 0.155435, 0.15284, 0.170161, 0.116183, 0.118441, 0.074921, 0.044297, 0.079919, 0.06312, 0.06184, 0.056825, 0.088832, 0.161087, 0.129801, 0.15284, 0.155435, 0.25406, 0.219301, 0.21291, 0.191378, 0.222385, 0.173081, 0.194234, 0.173081, 0.25406, 0.26085, 0.342579, 0.36309, 0.257454, 0.2364…	[126, 234, 236, 692, 693, 697, 698, 699, 700, 701, 702, 703, 704, 709]	(7	5	12)	7
430	431	F5S311|F5S311_9ENTR Glutathione hydrolase proenzyme OS=Enterobacter hormaechei ATCC 49162	([0.046336, 0.025316, 0.027463, 0.030003, 0.021816, 0.020522, 0.022306, 0.030003, 0.03976, 0.054297, 0.034068, 0.051831, 0.048328, 0.03976, 0.026338, 0.026892, 0.069024, 0.134866, 0.10481, 0.132295, 0.219301, 0.288399, 0.31487, 0.352862, 0.281712, 0.36309, 0.349426, 0.408655, 0.436924, 0.454136, 0.384043, 0.387226, 0.390993, 0.497853, 0.465241, 0.509769, 0.461924, 0.433034, 0.40511, 0.440853, 0.4…	[35, 111, 112, 113, 114, 115, 122, 123, 124, 125, 126, 127, 128, 129, 130, 131, 132, 133, 134, 136, 137, 138, 139, 140, 141, 142, 143, 194, 210, 371, 372, 375, 378, 379, 380, 381, 382, 383, 384, 385, 455, 456, 457, 458, 459, 462, 463, 464, 465, 466, 512, 517, 545, 551, 552, 561, 562, 569]	(12	6	18)	12
431	432	F5S327|F5S327_9ENTR RNA polymerase sigma factor RpoH OS=Enterobacter hormaechei ATCC 49162	([0.21291, 0.308712, 0.225814, 0.26085, 0.31487, 0.222385, 0.278302, 0.301917, 0.219301, 0.15008, 0.170161, 0.182256, 0.144935, 0.158265, 0.15008, 0.10481, 0.118441, 0.083462, 0.081712, 0.10481, 0.142424, 0.179055, 0.164327, 0.247041, 0.25031, 0.247041, 0.243554, 0.196879, 0.209395, 0.308712, 0.31487, 0.328603, 0.26085, 0.298791, 0.281712, 0.278302, 0.298791, 0.281712, 0.298791, 0.356642, 0.34942…	[178, 179, 181, 182, 183, 184, 185, 186, 187, 188, 196, 197, 211, 212, 213, 214, 228, 255, 256, 257]	(7	2	9)	7
432	433	F5S331|F5S331_9ENTR Signal recognition particle receptor FtsY OS=Enterobacter hormaechei ATCC 49162	([0.387226, 0.308712, 0.271506, 0.324872, 0.26085, 0.311707, 0.36309, 0.359901, 0.40511, 0.422041, 0.458154, 0.472492, 0.497853, 0.521092, 0.494003, 0.538167, 0.59508, 0.648219, 0.626927, 0.716283, 0.728858, 0.653063, 0.76285, 0.834292, 0.81615, 0.885302, 0.871313, 0.879233, 0.908098, 0.905695, 0.926919, 0.876521, 0.882776, 0.879233, 0.876521, 0.891961, 0.83125, 0.750527, 0.754692, 0.750527, 0.77…	[13, 15, 16, 17, 18, 19, 20, 21, 22, 23, 24, 25, 26, 27, 28, 29, 30, 31, 32, 33, 34, 35, 36, 37, 38, 39, 40, 41, 42, 43, 44, 45, 46, 47, 48, 49, 50, 51, 52, 53, 54, 55, 56, 57, 58, 59, 60, 61, 62, 63, 64, 65, 66, 67, 68, 69, 70, 71, 72, 73, 74, 75, 76, 77, 78, 79, 80, 81, 82, 83, 84, 85, 86, 87, 88, 89, 90, 91, 92, 93, 94, 95, 96, 97, 98, 99, 100, 101, 102, 103, 104, 105, 106, 107, 108, 109, 110,…	(138	1	139)	138
433	434	F5S387|F5S387_9ENTR Glyoxylate/hydroxypyruvate reductase B OS=Enterobacter hormaechei ATCC 49162	([0.054297, 0.116183, 0.164327, 0.216401, 0.15284, 0.200174, 0.229226, 0.26085, 0.200174, 0.247041, 0.291804, 0.335645, 0.222385, 0.196879, 0.142424, 0.196879, 0.281712, 0.288399, 0.374039, 0.390993, 0.342579, 0.418646, 0.418646, 0.4292, 0.422041, 0.440853, 0.398279, 0.41194, 0.414856, 0.465241, 0.454136, 0.408655, 0.284882, 0.374039, 0.366687, 0.40511, 0.414856, 0.414856, 0.401658, 0.324872, 0.3…	[319, 323]	0			#VALUE!
434	435	F5S393|F5S393_9ENTR 3-octaprenyl-4-hydroxybenzoate carboxy-lyase OS=Enterobacter hormaechei ATCC 49162	([0.06184, 0.100716, 0.046336, 0.032677, 0.036378, 0.026892, 0.020876, 0.032017, 0.041405, 0.059222, 0.073402, 0.102787, 0.111485, 0.100716, 0.15284, 0.11371, 0.122885, 0.132295, 0.155435, 0.102787, 0.164327, 0.194234, 0.11371, 0.137348, 0.21291, 0.206376, 0.291804, 0.380708, 0.275179, 0.25031, 0.247041, 0.25031, 0.239899, 0.243554, 0.247041, 0.219301, 0.311707, 0.30533, 0.414856, 0.352862, 0.346…	[129, 319, 320, 460, 464, 465, 466, 467, 468, 469, 470]	(6	4	10)	6
435	436	F5S399|F5S399_9ENTR Probable protein kinase UbiB OS=Enterobacter hormaechei ATCC 49162	([0.058088, 0.030611, 0.022667, 0.031287, 0.049374, 0.026892, 0.019109, 0.025762, 0.018106, 0.024393, 0.018415, 0.024826, 0.024826, 0.013016, 0.008723, 0.009401, 0.013821, 0.011669, 0.011342, 0.011342, 0.019401, 0.020876, 0.045352, 0.03976, 0.03976, 0.020876, 0.020522, 0.033407, 0.032017, 0.064632, 0.034068, 0.030611, 0.015344, 0.011903, 0.023087, 0.044297, 0.034884, 0.036378, 0.047319, 0.054297,…	[]	0			#VALUE!
436	437	F5S3A1|F5S3A1_9ENTR Ubiquinone/menaquinone biosynthesis C-methyltransferase UbiE OS=Enterobacter hormaechei ATCC 49162	([0.377384, 0.40511, 0.247041, 0.301917, 0.332115, 0.275179, 0.264545, 0.291804, 0.281712, 0.31487, 0.332115, 0.342579, 0.41194, 0.366687, 0.301917, 0.275179, 0.268042, 0.203355, 0.11371, 0.116183, 0.11371, 0.147574, 0.127496, 0.194234, 0.182256, 0.109221, 0.158265, 0.132295, 0.10481, 0.134866, 0.132295, 0.079919, 0.074921, 0.073402, 0.046336, 0.069024, 0.047319, 0.046336, 0.071867, 0.085092, 0.0…	[]	0			#VALUE!
437	438	F5S3B3|F5S3B3_9ENTR 5-methyltetrahydropteroyltriglutamate--homocysteine methyltransferase OS=Enterobacter hormaechei ATCC 49162	([0.122885, 0.0704, 0.111485, 0.139895, 0.090864, 0.059222, 0.086953, 0.116183, 0.083462, 0.111485, 0.142424, 0.182256, 0.182256, 0.155435, 0.236433, 0.179055, 0.194234, 0.308712, 0.281712, 0.278302, 0.30533, 0.308712, 0.291804, 0.31487, 0.318242, 0.339168, 0.4292, 0.339168, 0.328603, 0.408655, 0.408655, 0.318242, 0.30533, 0.30533, 0.31487, 0.321458, 0.418646, 0.422041, 0.324872, 0.219301, 0.1913…	[134, 407, 409, 420, 421, 430, 431, 432, 434]	0			#VALUE!
438	439	F5S3C1|F5S3C1_9ENTR Phospholipase A1 OS=Enterobacter hormaechei ATCC 49162	([0.009015, 0.008276, 0.009294, 0.00777, 0.011903, 0.009728, 0.013016, 0.014315, 0.010926, 0.01204, 0.016257, 0.024393, 0.020165, 0.020165, 0.020876, 0.034068, 0.038858, 0.051831, 0.085092, 0.15008, 0.17593, 0.229226, 0.268042, 0.239899, 0.321458, 0.295083, 0.377384, 0.288399, 0.236433, 0.301917, 0.349426, 0.291804, 0.191378, 0.232838, 0.25031, 0.335645, 0.352862, 0.346032, 0.436924, 0.324872, 0.…	[161, 162, 163, 164, 165, 166, 167, 168, 169, 170]	0			#VALUE!
439	440	F5S3C9|F5S3C9_9ENTR Diaminopimelate epimerase OS=Enterobacter hormaechei ATCC 49162	([0.288399, 0.324872, 0.219301, 0.257454, 0.308712, 0.346032, 0.229226, 0.21291, 0.173081, 0.137348, 0.167087, 0.179055, 0.116183, 0.11371, 0.15008, 0.194234, 0.129801, 0.132295, 0.069024, 0.0704, 0.111485, 0.120615, 0.074921, 0.076542, 0.076542, 0.0704, 0.03976, 0.0704, 0.094817, 0.137348, 0.196879, 0.137348, 0.161087, 0.164327, 0.158265, 0.076542, 0.074921, 0.122885, 0.144935, 0.170161, 0.12061…	[130, 131]	0			#VALUE!
440	441	F5S3D4|F5S3D4_9ENTR Porphobilinogen deaminase OS=Enterobacter hormaechei ATCC 49162	([0.118441, 0.15284, 0.081712, 0.085092, 0.122885, 0.147574, 0.185198, 0.21291, 0.278302, 0.21291, 0.209395, 0.173081, 0.094817, 0.15008, 0.120615, 0.122885, 0.088832, 0.100716, 0.092881, 0.088832, 0.129801, 0.127496, 0.142424, 0.200174, 0.167087, 0.161087, 0.173081, 0.167087, 0.109221, 0.088832, 0.096677, 0.125101, 0.125101, 0.15284, 0.173081, 0.17593, 0.122885, 0.203355, 0.264545, 0.268042, 0.2…	[231, 232, 234, 235, 274, 275, 276, 277, 278, 279, 280, 281, 282, 283, 284, 286, 287, 288, 292, 306, 310, 311, 317]	(10	4	14)	10
441	442	F5S3E2|F5S3E2_9ENTR TDP-N-acetylfucosamine:lipid II N-acetylfucosaminyltransferase OS=Enterobacter hormaechei ATCC 49162	([0.040537, 0.022667, 0.048328, 0.067594, 0.086953, 0.125101, 0.167087, 0.200174, 0.158265, 0.109221, 0.129801, 0.081712, 0.037156, 0.048328, 0.086953, 0.158265, 0.092881, 0.129801, 0.196879, 0.196879, 0.206376, 0.229226, 0.324872, 0.26085, 0.264545, 0.284882, 0.155435, 0.11371, 0.071867, 0.069024, 0.122885, 0.125101, 0.229226, 0.36309, 0.349426, 0.25031, 0.225814, 0.291804, 0.291804, 0.222385, 0…	[]	0			#VALUE!
442	443	F5S3E5|F5S3E5_9ENTR dTDP-fucosamine acetyltransferase OS=Enterobacter hormaechei ATCC 49162	([0.158265, 0.196879, 0.120615, 0.17593, 0.100716, 0.147574, 0.173081, 0.17593, 0.109221, 0.067594, 0.073402, 0.081712, 0.116183, 0.17593, 0.155435, 0.088832, 0.100716, 0.090864, 0.050641, 0.074921, 0.134866, 0.132295, 0.116183, 0.21291, 0.173081, 0.18812, 0.185198, 0.203355, 0.203355, 0.321458, 0.318242, 0.339168, 0.318242, 0.18812, 0.219301, 0.239899, 0.232838, 0.31487, 0.291804, 0.374039, 0.29…	[84, 86, 87, 88, 89, 90, 91, 92]	0			#VALUE!
443	444	F5S3E6|F5S3E6_9ENTR UDP-N-acetyl-D-mannosamine dehydrogenase OS=Enterobacter hormaechei ATCC 49162	([0.030611, 0.048328, 0.028107, 0.018106, 0.025316, 0.018106, 0.030611, 0.044297, 0.046336, 0.047319, 0.048328, 0.032017, 0.025762, 0.051831, 0.050641, 0.051831, 0.088832, 0.094817, 0.096677, 0.096677, 0.096677, 0.106997, 0.116183, 0.11371, 0.200174, 0.170161, 0.264545, 0.203355, 0.139895, 0.185198, 0.222385, 0.170161, 0.288399, 0.324872, 0.324872, 0.342579, 0.239899, 0.25406, 0.161087, 0.164327,…	[127, 128, 285, 286, 287]	0			#VALUE!
444	445	F5S3E7|F5S3E7_9ENTR UDP-N-acetylglucosamine 2-epimerase OS=Enterobacter hormaechei ATCC 49162	([0.129801, 0.203355, 0.191378, 0.111485, 0.137348, 0.129801, 0.127496, 0.185198, 0.129801, 0.102787, 0.125101, 0.127496, 0.079919, 0.098513, 0.158265, 0.164327, 0.257454, 0.380708, 0.284882, 0.301917, 0.268042, 0.229226, 0.15008, 0.122885, 0.142424, 0.15284, 0.158265, 0.194234, 0.167087, 0.25031, 0.342579, 0.301917, 0.25406, 0.349426, 0.390993, 0.318242, 0.225814, 0.203355, 0.127496, 0.118441, 0…	[303, 304, 305, 307, 310, 316, 317, 318, 319, 320, 343, 344, 349, 350, 351, 352, 353]	(4	5	9)	4
445	446	F5S3E9|F5S3E9_9ENTR Undecaprenyl-phosphate alpha-N-acetylglucosaminyl 1-phosphate transferase OS=Enterobacter hormaechei ATCC 49162	([0.005734, 0.007495, 0.005378, 0.003727, 0.003053, 0.00231, 0.003079, 0.003924, 0.003727, 0.002881, 0.002503, 0.001906, 0.001267, 0.00152, 0.002327, 0.002276, 0.001936, 0.00225, 0.002194, 0.002057, 0.002035, 0.00283, 0.002014, 0.002211, 0.003461, 0.004775, 0.008156, 0.008276, 0.005011, 0.006533, 0.010509, 0.019109, 0.041405, 0.092881, 0.122885, 0.055536, 0.025316, 0.055536, 0.034884, 0.0198, 0.0…	[358, 359, 360, 361, 362, 363, 364, 365, 366]	0			#VALUE!
446	447	F5S3F0|F5S3F0_9ENTR Transcription termination factor Rho OS=Enterobacter hormaechei ATCC 49162	([0.408655, 0.436924, 0.490133, 0.387226, 0.295083, 0.332115, 0.25406, 0.284882, 0.324872, 0.359901, 0.346032, 0.380708, 0.288399, 0.387226, 0.394753, 0.390993, 0.444081, 0.447574, 0.40511, 0.394753, 0.356642, 0.436924, 0.444081, 0.346032, 0.346032, 0.332115, 0.298791, 0.301917, 0.225814, 0.206376, 0.206376, 0.247041, 0.216401, 0.295083, 0.278302, 0.268042, 0.268042, 0.30533, 0.222385, 0.164327, …	[96, 97, 98, 99, 101, 143, 144, 145, 146, 147, 148, 149, 150, 151, 152, 156, 174, 219, 220, 365, 368, 369, 370]	(9	5	14)	9
447	448	F5S3F2|F5S3F2_9ENTR ATP-dependent RNA helicase RhlB OS=Enterobacter hormaechei ATCC 49162	([0.444081, 0.472492, 0.51388, 0.370445, 0.359901, 0.281712, 0.324872, 0.390993, 0.41194, 0.359901, 0.288399, 0.346032, 0.318242, 0.239899, 0.257454, 0.25031, 0.324872, 0.321458, 0.196879, 0.194234, 0.209395, 0.239899, 0.243554, 0.268042, 0.281712, 0.318242, 0.366687, 0.278302, 0.21291, 0.142424, 0.229226, 0.239899, 0.219301, 0.173081, 0.216401, 0.196879, 0.200174, 0.209395, 0.15284, 0.216401, 0.…	[2, 219, 220, 222, 223, 231, 232, 343, 384, 385, 386, 387, 388, 389, 390, 391, 392, 393, 394, 395, 396, 397, 398, 399, 400, 401, 402, 403, 404, 405, 406, 407, 408, 409, 410, 411, 412, 413, 414, 415, 416, 417, 418, 419, 420, 421]	(37	8	45)	37
448	449	F5S3F4|F5S3F4_9ENTR ATP-dependent DNA helicase Rep OS=Enterobacter hormaechei ATCC 49162	([0.483068, 0.538167, 0.384043, 0.31487, 0.349426, 0.366687, 0.436924, 0.36309, 0.295083, 0.247041, 0.194234, 0.200174, 0.18812, 0.232838, 0.219301, 0.18812, 0.191378, 0.182256, 0.17593, 0.173081, 0.144935, 0.127496, 0.122885, 0.21291, 0.275179, 0.182256, 0.158265, 0.139895, 0.134866, 0.127496, 0.182256, 0.257454, 0.216401, 0.219301, 0.167087, 0.17593, 0.15008, 0.155435, 0.161087, 0.096677, 0.078…	[1, 65, 66, 67, 318, 319, 537, 540, 541, 542, 544, 545, 546, 547, 548, 549, 550, 551, 552, 553, 580, 581, 582, 583, 584, 585, 588, 650, 651]	(9	10	19)	9
449	450	F5S3F7|F5S3F7_9ENTR Glycerol-3-phosphate dehydrogenase [NAD(P)+] OS=Enterobacter hormaechei ATCC 49162	([0.111485, 0.147574, 0.142424, 0.179055, 0.209395, 0.127496, 0.155435, 0.191378, 0.185198, 0.132295, 0.129801, 0.096677, 0.102787, 0.055536, 0.0704, 0.064632, 0.088832, 0.088832, 0.122885, 0.125101, 0.127496, 0.15008, 0.090864, 0.060549, 0.060549, 0.06312, 0.125101, 0.147574, 0.142424, 0.173081, 0.164327, 0.164327, 0.264545, 0.170161, 0.268042, 0.30533, 0.31487, 0.30533, 0.239899, 0.25031, 0.175…	[261, 263, 264, 326, 327, 328, 330, 335, 336, 337, 338]	(3	7	10)	3
450	451	F5S3G1|F5S3G1_9ENTR 2,3-bisphosphoglycerate-independent phosphoglycerate mutase OS=Enterobacter hormaechei ATCC 49162	([0.164327, 0.094817, 0.060549, 0.094817, 0.122885, 0.074921, 0.098513, 0.06312, 0.083462, 0.118441, 0.147574, 0.191378, 0.203355, 0.278302, 0.288399, 0.26085, 0.179055, 0.081712, 0.11371, 0.137348, 0.200174, 0.268042, 0.384043, 0.398279, 0.342579, 0.352862, 0.414856, 0.335645, 0.335645, 0.301917, 0.281712, 0.275179, 0.295083, 0.291804, 0.288399, 0.196879, 0.144935, 0.236433, 0.311707, 0.298791, …	[57, 64, 161, 162, 370, 371, 442, 443, 445, 446, 447, 448, 449, 450, 451, 452, 453, 454, 455, 456, 457, 458, 459, 460]	(15	8	23)	15
451	452	F5S3G6|F5S3G6_9ENTR L-threonine 3-dehydrogenase OS=Enterobacter hormaechei ATCC 49162	([0.31487, 0.346032, 0.26085, 0.191378, 0.18812, 0.225814, 0.268042, 0.229226, 0.284882, 0.31487, 0.359901, 0.40511, 0.352862, 0.374039, 0.450668, 0.454136, 0.465241, 0.465241, 0.390993, 0.339168, 0.324872, 0.239899, 0.239899, 0.308712, 0.387226, 0.387226, 0.30533, 0.196879, 0.247041, 0.225814, 0.225814, 0.15284, 0.142424, 0.125101, 0.074921, 0.078022, 0.046336, 0.046336, 0.079919, 0.078022, 0.12…	[]	0			#VALUE!
452	453	F5S3G7|F5S3G7_9ENTR 2-amino-3-ketobutyrate coenzyme A ligase OS=Enterobacter hormaechei ATCC 49162	([0.209395, 0.271506, 0.17593, 0.225814, 0.264545, 0.25031, 0.284882, 0.271506, 0.318242, 0.335645, 0.275179, 0.206376, 0.196879, 0.222385, 0.236433, 0.339168, 0.346032, 0.268042, 0.25406, 0.335645, 0.288399, 0.308712, 0.31487, 0.36309, 0.36309, 0.275179, 0.308712, 0.239899, 0.239899, 0.229226, 0.229226, 0.30533, 0.414856, 0.352862, 0.239899, 0.225814, 0.129801, 0.120615, 0.155435, 0.161087, 0.17…	[367, 370, 371]	0			#VALUE!
453	454	F5S3G8|F5S3G8_9ENTR ADP-L-glycero-D-manno-heptose-6-epimerase OS=Enterobacter hormaechei ATCC 49162	([0.010672, 0.015694, 0.022667, 0.035586, 0.023087, 0.016528, 0.020522, 0.021381, 0.015694, 0.021381, 0.029376, 0.038042, 0.06312, 0.06312, 0.098513, 0.10481, 0.06312, 0.037156, 0.030611, 0.020876, 0.043307, 0.079919, 0.046336, 0.043307, 0.044297, 0.078022, 0.134866, 0.134866, 0.090864, 0.10481, 0.106997, 0.056825, 0.038858, 0.043307, 0.043307, 0.045352, 0.023963, 0.032017, 0.06184, 0.054297, 0.0…	[]	0			#VALUE!
454	455	F5S3H9|F5S3H9_9ENTR 3-deoxy-D-manno-octulosonic acid transferase OS=Enterobacter hormaechei ATCC 49162	([0.003821, 0.003212, 0.004577, 0.006619, 0.005799, 0.005623, 0.004315, 0.00389, 0.004835, 0.004483, 0.004208, 0.003727, 0.003671, 0.004689, 0.006194, 0.008723, 0.007315, 0.009015, 0.01078, 0.010372, 0.016826, 0.030611, 0.059222, 0.024393, 0.018106, 0.032677, 0.051831, 0.06312, 0.109221, 0.056825, 0.064632, 0.111485, 0.194234, 0.194234, 0.137348, 0.111485, 0.120615, 0.155435, 0.137348, 0.092881, …	[299, 333]	0			#VALUE!
455	456	F5S3I1|F5S3I1_9ENTR Phosphopantetheine adenylyltransferase OS=Enterobacter hormaechei ATCC 49162	([0.088832, 0.142424, 0.225814, 0.132295, 0.173081, 0.225814, 0.257454, 0.288399, 0.206376, 0.247041, 0.17593, 0.137348, 0.144935, 0.142424, 0.116183, 0.118441, 0.194234, 0.247041, 0.116183, 0.127496, 0.122885, 0.155435, 0.083462, 0.038042, 0.058088, 0.029376, 0.021816, 0.018106, 0.017797, 0.036378, 0.033407, 0.064632, 0.118441, 0.132295, 0.098513, 0.058088, 0.076542, 0.042364, 0.064632, 0.15008,…	[]	0			#VALUE!
456	457	F5S3I2|F5S3I2_9ENTR Formamidopyrimidine-DNA glycosylase OS=Enterobacter hormaechei ATCC 49162	([0.648219, 0.653063, 0.675549, 0.505461, 0.545602, 0.608892, 0.622677, 0.509769, 0.447574, 0.468512, 0.458154, 0.505461, 0.380708, 0.284882, 0.374039, 0.321458, 0.243554, 0.247041, 0.222385, 0.225814, 0.229226, 0.225814, 0.155435, 0.147574, 0.132295, 0.144935, 0.085092, 0.085092, 0.147574, 0.21291, 0.132295, 0.15008, 0.122885, 0.129801, 0.194234, 0.203355, 0.225814, 0.318242, 0.318242, 0.247041,…	[0, 1, 2, 3, 4, 5, 6, 7, 11]	0			#VALUE!
457	458	F5S3I7|F5S3I7_9ENTR Deoxyuridine 5'-triphosphate nucleotidohydrolase OS=Enterobacter hormaechei ATCC 49162	([0.050641, 0.111485, 0.15008, 0.106997, 0.137348, 0.194234, 0.243554, 0.15284, 0.21291, 0.155435, 0.21291, 0.26085, 0.206376, 0.179055, 0.18812, 0.288399, 0.271506, 0.342579, 0.311707, 0.408655, 0.40511, 0.408655, 0.281712, 0.281712, 0.318242, 0.257454, 0.15008, 0.15284, 0.271506, 0.203355, 0.219301, 0.206376, 0.127496, 0.179055, 0.243554, 0.236433, 0.203355, 0.21291, 0.219301, 0.170161, 0.10278…	[143, 144, 145, 146, 147, 148, 149, 150, 151]	0			#VALUE!
458	459	F5S3J0|F5S3J0_9ENTR Ribonuclease PH OS=Enterobacter hormaechei ATCC 49162	([0.754692, 0.771762, 0.834292, 0.733139, 0.750527, 0.632174, 0.657645, 0.671169, 0.694846, 0.58069, 0.604312, 0.632174, 0.642678, 0.557691, 0.570702, 0.570702, 0.56648, 0.5017, 0.454136, 0.387226, 0.390993, 0.359901, 0.352862, 0.324872, 0.387226, 0.380708, 0.394753, 0.318242, 0.236433, 0.229226, 0.288399, 0.281712, 0.206376, 0.209395, 0.25031, 0.232838, 0.182256, 0.21291, 0.271506, 0.243554, 0.2…	[0, 1, 2, 3, 4, 5, 6, 7, 8, 9, 10, 11, 12, 13, 14, 15, 16, 17, 69, 70, 71, 72, 73, 74, 75, 76, 77, 78, 79, 80, 81, 82, 200, 201, 202]	(17	0	17)	17
459	460	F5S3Y2|F5S3Y2_9ENTR Ribonuclease H OS=Enterobacter hormaechei ATCC 49162	([0.865454, 0.865454, 0.690604, 0.720929, 0.733139, 0.73685, 0.741537, 0.745909, 0.720929, 0.741537, 0.642678, 0.685117, 0.680603, 0.685117, 0.694846, 0.703578, 0.666105, 0.707965, 0.694846, 0.699094, 0.56648, 0.56648, 0.56648, 0.728858, 0.653063, 0.585406, 0.59508, 0.490133, 0.505461, 0.557691, 0.557691, 0.58069, 0.570702, 0.56648, 0.5017, 0.494003, 0.436924, 0.349426, 0.339168, 0.339168, 0.3286…	[0, 1, 2, 3, 4, 5, 6, 7, 8, 9, 10, 11, 12, 13, 14, 15, 16, 17, 18, 19, 20, 21, 22, 23, 24, 25, 26, 28, 29, 30, 31, 32, 33, 34, 64, 76, 77, 78, 79, 80, 81, 82]	(26	0	26)	26
460	461	F5S3Z1|F5S3Z1_9ENTR Thymidylate synthase OS=Enterobacter hormaechei ATCC 49162	([0.009977, 0.016528, 0.009977, 0.014586, 0.022667, 0.030611, 0.045352, 0.026338, 0.028107, 0.035586, 0.045352, 0.060549, 0.032677, 0.047319, 0.083462, 0.096677, 0.067594, 0.129801, 0.200174, 0.219301, 0.139895, 0.147574, 0.142424, 0.243554, 0.179055, 0.164327, 0.142424, 0.137348, 0.243554, 0.275179, 0.281712, 0.281712, 0.291804, 0.380708, 0.414856, 0.414856, 0.476583, 0.476583, 0.458154, 0.36668…	[323, 324, 325, 326]	0			#VALUE!
461	462	F5RQU8|F5RQU8_9ENTR Phosphate transporter OS=Enterobacter hormaechei ATCC 49162	([0.002276, 0.003478, 0.004513, 0.003461, 0.002662, 0.002194, 0.001722, 0.001434, 0.001572, 0.001374, 0.001318, 0.000923, 0.001069, 0.000648, 0.00052, 0.000631, 0.000906, 0.00076, 0.000743, 0.000747, 0.001267, 0.000648, 0.000575, 0.000648, 0.001172, 0.001481, 0.002366, 0.002881, 0.003212, 0.003212, 0.004611, 0.004646, 0.005011, 0.004577, 0.006619, 0.01204, 0.018106, 0.01078, 0.014315, 0.030003, 0…	[191, 192, 193, 194, 195, 196, 197, 200, 202, 284, 291, 292, 293, 297, 298, 300, 301, 302, 303]	(6	0	6)	6
462	463	F5RQV1|F5RQV1_9ENTR Ribosomal RNA small subunit methyltransferase J OS=Enterobacter hormaechei ATCC 49162	([0.109221, 0.142424, 0.191378, 0.219301, 0.209395, 0.142424, 0.173081, 0.139895, 0.100716, 0.100716, 0.100716, 0.127496, 0.079919, 0.132295, 0.116183, 0.191378, 0.26085, 0.264545, 0.26085, 0.26085, 0.275179, 0.222385, 0.191378, 0.158265, 0.100716, 0.083462, 0.109221, 0.11371, 0.170161, 0.21291, 0.247041, 0.196879, 0.21291, 0.21291, 0.21291, 0.295083, 0.275179, 0.278302, 0.288399, 0.308712, 0.298…	[227, 228, 229, 230, 232]	0			#VALUE!
463	464	F5RQV2|F5RQV2_9ENTR oligopeptidase A OS=Enterobacter hormaechei ATCC 49162	([0.029376, 0.034068, 0.016826, 0.018106, 0.027463, 0.044297, 0.071867, 0.05306, 0.038858, 0.054297, 0.079919, 0.048328, 0.047319, 0.034068, 0.040537, 0.096677, 0.083462, 0.137348, 0.232838, 0.142424, 0.092881, 0.102787, 0.134866, 0.232838, 0.206376, 0.144935, 0.15284, 0.116183, 0.125101, 0.194234, 0.196879, 0.170161, 0.206376, 0.222385, 0.321458, 0.219301, 0.194234, 0.281712, 0.26085, 0.200174, …	[91, 133, 134, 204, 205, 210, 211, 250, 251, 253, 254, 259, 260, 261, 262, 263, 264, 657, 670]	(5	11	16)	5
464	465	F5RQV4|F5RQV4_9ENTR Glutathione-disulfide reductase OS=Enterobacter hormaechei ATCC 49162	([0.027463, 0.03976, 0.055536, 0.074921, 0.094817, 0.116183, 0.076542, 0.074921, 0.092881, 0.066181, 0.086953, 0.125101, 0.100716, 0.081712, 0.060549, 0.06312, 0.058088, 0.116183, 0.173081, 0.134866, 0.173081, 0.116183, 0.073402, 0.086953, 0.0704, 0.073402, 0.086953, 0.083462, 0.100716, 0.096677, 0.158265, 0.096677, 0.06184, 0.083462, 0.0704, 0.092881, 0.100716, 0.071867, 0.076542, 0.078022, 0.12…	[147, 148, 221, 227, 228, 229, 230, 271, 272, 354, 355, 356, 357, 359]	(3	3	6)	3
465	466	F5RQW9|F5RQW9_9ENTR C4-dicarboxylate transport protein OS=Enterobacter hormaechei ATCC 49162	([0.004431, 0.006421, 0.005378, 0.004247, 0.005683, 0.005872, 0.004646, 0.004835, 0.003963, 0.004689, 0.003963, 0.003555, 0.002529, 0.00243, 0.00246, 0.002482, 0.002606, 0.002881, 0.003212, 0.003246, 0.004414, 0.005623, 0.005623, 0.006039, 0.008723, 0.009294, 0.007422, 0.011106, 0.015694, 0.023087, 0.011903, 0.013613, 0.024393, 0.023963, 0.013437, 0.013016, 0.016826, 0.016528, 0.008723, 0.006701,…	[411, 412, 413, 414, 415, 416, 417, 418, 419, 420, 421, 422, 423, 424, 425, 426, 427]	(16	0	16)	16
466	467	F5RQX1|F5RQX1_9ENTR Cellulose synthase subunit BcsC OS=Enterobacter hormaechei ATCC 49162	([0.064632, 0.098513, 0.066181, 0.094817, 0.067594, 0.074921, 0.055536, 0.060549, 0.10481, 0.079919, 0.085092, 0.106997, 0.090864, 0.073402, 0.147574, 0.147574, 0.25406, 0.247041, 0.332115, 0.408655, 0.41194, 0.414856, 0.339168, 0.433034, 0.440853, 0.447574, 0.476583, 0.472492, 0.5017, 0.476583, 0.557691, 0.604312, 0.604312, 0.648219, 0.707965, 0.703578, 0.604312, 0.476583, 0.468512, 0.472492, 0.…	[28, 30, 31, 32, 33, 34, 35, 36, 83, 84, 85, 86, 87, 88, 89, 90, 91, 92, 93, 94, 95, 96, 99, 100, 101, 102, 103, 104, 105, 106, 107, 108, 109, 110, 111, 117, 118, 119, 120, 121, 134, 135, 136, 137, 150, 151, 152, 153, 166, 167, 168, 169, 170, 171, 172, 203, 204, 205, 206, 207, 208, 209, 210, 214, 215, 216, 217, 218, 219, 220, 221, 222, 223, 224, 256, 257, 258, 259, 265, 266, 307, 308, 309, 310, 3…	(84	260	344)	84
467	468	F5RQX2|F5RQX2_9ENTR Glucanase OS=Enterobacter hormaechei ATCC 49162	([0.014586, 0.010221, 0.010509, 0.008624, 0.00962, 0.010672, 0.01204, 0.017138, 0.013265, 0.016257, 0.017447, 0.019401, 0.014075, 0.021381, 0.025316, 0.032017, 0.026338, 0.023534, 0.03976, 0.060549, 0.034068, 0.040537, 0.079919, 0.109221, 0.094817, 0.085092, 0.096677, 0.120615, 0.116183, 0.18812, 0.185198, 0.161087, 0.118441, 0.173081, 0.206376, 0.284882, 0.257454, 0.257454, 0.335645, 0.311707, 0…	[46, 47, 278, 279, 281, 282, 283, 284, 285, 286, 287, 288, 289, 290, 291, 318, 367]	(10	4	14)	10
468	469	F5RQX3|F5RQX3_9ENTR Cyclic di-GMP-binding protein OS=Enterobacter hormaechei ATCC 49162	([0.15284, 0.167087, 0.164327, 0.209395, 0.203355, 0.239899, 0.243554, 0.206376, 0.268042, 0.268042, 0.298791, 0.278302, 0.257454, 0.26085, 0.243554, 0.275179, 0.301917, 0.380708, 0.450668, 0.494003, 0.494003, 0.56648, 0.604312, 0.690604, 0.648219, 0.728858, 0.73685, 0.699094, 0.805026, 0.707965, 0.671169, 0.622677, 0.716283, 0.712013, 0.707965, 0.76285, 0.819762, 0.724957, 0.622677, 0.618285, 0.…	[21, 22, 23, 24, 25, 26, 27, 28, 29, 30, 31, 32, 33, 34, 35, 36, 37, 38, 39, 40, 41, 42, 43, 44, 45, 46, 47, 48, 49, 50, 51, 52, 53, 54, 55, 56, 57, 58, 59, 60, 61, 62, 63, 64, 65, 66, 67, 68, 69, 70, 71, 72, 73, 74, 75, 76, 77, 78, 79, 80, 86, 87, 88, 89, 90, 91, 92, 93, 94, 101, 102, 103, 104, 116, 118, 119, 127, 319, 327, 328, 408, 410, 417, 418, 615, 665, 666, 667, 668, 670, 671, 672, 673, 67…	(59	0	59)	59
469	470	F5RQX4|F5RQX4_9ENTR Cellulose synthase catalytic subunit [UDP-forming] OS=Enterobacter hormaechei ATCC 49162	([0.017138, 0.033407, 0.026892, 0.038858, 0.05306, 0.0704, 0.046336, 0.059222, 0.081712, 0.098513, 0.06312, 0.079919, 0.079919, 0.041405, 0.071867, 0.064632, 0.064632, 0.144935, 0.200174, 0.281712, 0.36309, 0.257454, 0.232838, 0.275179, 0.257454, 0.182256, 0.191378, 0.219301, 0.132295, 0.056825, 0.045352, 0.054297, 0.033407, 0.031287, 0.025762, 0.022306, 0.013016, 0.009401, 0.009977, 0.008075, 0.…	[403, 859, 860, 861, 862, 863, 864, 865, 866, 867, 868, 869, 870]	(11	1	12)	11
470	471	F5RQY3|F5RQY3_9ENTR Trk system potassium uptake protein OS=Enterobacter hormaechei ATCC 49162	([0.009294, 0.006482, 0.004921, 0.004483, 0.003757, 0.003246, 0.002512, 0.003177, 0.003924, 0.004899, 0.005011, 0.004358, 0.003246, 0.005318, 0.00543, 0.004483, 0.004899, 0.004247, 0.00316, 0.003177, 0.002881, 0.00283, 0.00407, 0.005683, 0.006421, 0.009187, 0.014315, 0.023087, 0.011903, 0.01227, 0.01227, 0.016528, 0.014315, 0.012727, 0.008002, 0.006894, 0.006619, 0.009096, 0.007031, 0.010221, 0.0…	[]	0			#VALUE!
471	472	F5RQY5|F5RQY5_9ENTR Xaa-Pro dipeptidase OS=Enterobacter hormaechei ATCC 49162	([0.041405, 0.055536, 0.028695, 0.022306, 0.033407, 0.021816, 0.032677, 0.050641, 0.064632, 0.083462, 0.098513, 0.144935, 0.132295, 0.073402, 0.06312, 0.109221, 0.06184, 0.06312, 0.06312, 0.129801, 0.111485, 0.058088, 0.035586, 0.036378, 0.054297, 0.051831, 0.094817, 0.098513, 0.049374, 0.037156, 0.038858, 0.042364, 0.019109, 0.017447, 0.031287, 0.041405, 0.041405, 0.074921, 0.03976, 0.085092, 0.…	[181, 184]	0			#VALUE!
472	473	F5RQY8|F5RQY8_9ENTR Glycine--tRNA ligase beta subunit OS=Enterobacter hormaechei ATCC 49162	([0.216401, 0.275179, 0.339168, 0.390993, 0.31487, 0.387226, 0.454136, 0.465241, 0.454136, 0.390993, 0.401658, 0.42561, 0.356642, 0.31487, 0.332115, 0.321458, 0.318242, 0.366687, 0.401658, 0.398279, 0.414856, 0.422041, 0.390993, 0.390993, 0.298791, 0.384043, 0.36309, 0.301917, 0.311707, 0.26085, 0.308712, 0.324872, 0.328603, 0.398279, 0.335645, 0.339168, 0.26085, 0.257454, 0.25406, 0.25031, 0.271…	[64, 65, 68, 69, 71, 72, 73, 74, 75, 76, 77, 78, 80, 81, 82, 415, 600]	(7	4	11)	7
473	474	F5RQY9|F5RQY9_9ENTR Glycine--tRNA ligase alpha subunit OS=Enterobacter hormaechei ATCC 49162	([0.41194, 0.321458, 0.239899, 0.17593, 0.216401, 0.161087, 0.206376, 0.25406, 0.191378, 0.125101, 0.129801, 0.158265, 0.161087, 0.167087, 0.194234, 0.182256, 0.120615, 0.086953, 0.090864, 0.182256, 0.116183, 0.125101, 0.142424, 0.219301, 0.229226, 0.229226, 0.278302, 0.271506, 0.26085, 0.342579, 0.447574, 0.5017, 0.458154, 0.450668, 0.444081, 0.433034, 0.422041, 0.476583, 0.454136, 0.447574, 0.4…	[31, 41, 42, 43, 44, 45, 46, 56, 57, 58, 59, 60, 61, 62, 63, 64, 65, 66, 67, 68, 69, 70, 71]	(15	7	22)	15
474	475	F5RQZ1|F5RQZ1_9ENTR O-acetyltransferase WecH OS=Enterobacter hormaechei ATCC 49162	([0.015344, 0.024393, 0.036378, 0.018787, 0.018415, 0.015344, 0.010131, 0.009728, 0.008525, 0.007422, 0.007177, 0.006078, 0.005734, 0.006039, 0.006078, 0.009015, 0.005734, 0.005799, 0.006078, 0.006078, 0.006078, 0.007495, 0.007031, 0.006795, 0.006567, 0.007315, 0.009977, 0.01078, 0.015694, 0.012491, 0.020876, 0.017447, 0.025316, 0.030611, 0.014783, 0.008525, 0.008723, 0.014075, 0.020522, 0.034068…	[]	0			#VALUE!
475	476	F5RQZ2|F5RQZ2_9ENTR Xylulose kinase OS=Enterobacter hormaechei ATCC 49162	([0.134866, 0.096677, 0.129801, 0.139895, 0.096677, 0.069024, 0.050641, 0.067594, 0.096677, 0.122885, 0.147574, 0.182256, 0.21291, 0.219301, 0.194234, 0.281712, 0.278302, 0.36309, 0.380708, 0.374039, 0.298791, 0.30533, 0.30533, 0.308712, 0.321458, 0.436924, 0.51388, 0.657645, 0.553315, 0.433034, 0.42561, 0.440853, 0.433034, 0.509769, 0.653063, 0.699094, 0.703578, 0.557691, 0.447574, 0.436924, 0.4…	[26, 27, 28, 33, 34, 35, 36, 37, 41, 42, 43, 44, 45, 50, 51, 52, 53, 119, 344, 345, 347, 446, 447, 452, 453, 455, 456, 457, 458, 459, 460, 461, 462, 463]	(8	25	33)	8
476	477	F5RQZ3|F5RQZ3_9ENTR Xylose isomerase OS=Enterobacter hormaechei ATCC 49162	([0.073402, 0.041405, 0.067594, 0.090864, 0.069024, 0.086953, 0.044297, 0.066181, 0.085092, 0.106997, 0.125101, 0.167087, 0.161087, 0.25406, 0.268042, 0.236433, 0.194234, 0.122885, 0.200174, 0.308712, 0.203355, 0.200174, 0.308712, 0.308712, 0.328603, 0.311707, 0.25406, 0.291804, 0.278302, 0.271506, 0.264545, 0.219301, 0.229226, 0.232838, 0.216401, 0.122885, 0.18812, 0.118441, 0.18812, 0.170161, 0…	[153, 154, 237, 239, 245, 306, 307, 309, 310, 311, 312, 419, 420, 423, 424, 425, 426, 427, 428]	(5	13	18)	5
477	478	F5RQZ8|F5RQZ8_9ENTR Mannosyl-glycoprotein endo-beta-N-acetylglucosamidase OS=Enterobacter hormaechei ATCC 49162	([0.298791, 0.291804, 0.21291, 0.158265, 0.158265, 0.122885, 0.094817, 0.118441, 0.120615, 0.125101, 0.085092, 0.102787, 0.155435, 0.164327, 0.127496, 0.073402, 0.100716, 0.092881, 0.085092, 0.144935, 0.142424, 0.164327, 0.185198, 0.25031, 0.311707, 0.346032, 0.418646, 0.461924, 0.468512, 0.450668, 0.40511, 0.509769, 0.51388, 0.51388, 0.497853, 0.549308, 0.648219, 0.608892, 0.59917, 0.59917, 0.59…	[31, 32, 33, 35, 36, 37, 38, 39, 40, 41, 42, 43, 44, 45, 46, 47, 48, 49, 50, 51, 52, 53, 54, 55, 56, 57, 58, 60, 61, 64, 65, 66, 67, 68, 69, 114, 223, 224]	(23	3	26)	23
478	479	F5RQZ9|F5RQZ9_9ENTR Alpha-amylase OS=Enterobacter hormaechei ATCC 49162	([0.521092, 0.570702, 0.59917, 0.549308, 0.56648, 0.585406, 0.608892, 0.585406, 0.5017, 0.490133, 0.447574, 0.41194, 0.401658, 0.328603, 0.454136, 0.436924, 0.36309, 0.380708, 0.349426, 0.324872, 0.318242, 0.21291, 0.200174, 0.194234, 0.257454, 0.26085, 0.170161, 0.17593, 0.17593, 0.158265, 0.185198, 0.21291, 0.298791, 0.335645, 0.41194, 0.384043, 0.352862, 0.328603, 0.352862, 0.352862, 0.390993,…	[0, 1, 2, 3, 4, 5, 6, 7, 8, 50, 80, 81, 82, 114, 115, 116, 117, 118, 122, 127, 128, 129, 130, 131, 132, 133, 169, 170, 171, 172, 184, 185, 216, 217, 218, 219, 220, 221, 222, 223, 224, 225, 226, 227, 228, 229, 306, 430, 481, 482, 606, 608, 610, 611, 612, 613, 614, 615, 616, 617, 618, 619, 620, 621, 622, 623, 624, 625, 626, 627, 656, 657, 658, 659, 660, 666, 667, 668]	(17	52	69)	17
479	480	F5RR07|F5RR07_9ENTR Selenocysteine-specific elongation factor OS=Enterobacter hormaechei ATCC 49162	([0.129801, 0.170161, 0.206376, 0.25406, 0.295083, 0.216401, 0.15284, 0.194234, 0.191378, 0.134866, 0.164327, 0.200174, 0.225814, 0.332115, 0.332115, 0.335645, 0.370445, 0.288399, 0.321458, 0.41194, 0.418646, 0.41194, 0.41194, 0.41194, 0.40511, 0.356642, 0.450668, 0.436924, 0.433034, 0.377384, 0.472492, 0.370445, 0.342579, 0.318242, 0.216401, 0.281712, 0.281712, 0.311707, 0.408655, 0.366687, 0.34…	[158, 219, 220, 252, 253, 254, 255, 256, 266, 267, 268, 269, 339, 340, 429, 430, 431, 432, 433, 434, 435, 436, 437, 438, 439, 440, 441, 442, 443, 444, 445, 446, 522, 523, 524]	(17	14	31)	17
480	481	F5RR12|F5RR12_9ENTR PTS system mannitol-specific EIICBA component OS=Enterobacter hormaechei ATCC 49162	([0.079919, 0.028695, 0.041405, 0.064632, 0.029376, 0.017797, 0.023534, 0.034068, 0.028107, 0.022306, 0.019401, 0.034068, 0.036378, 0.019401, 0.017797, 0.028107, 0.014315, 0.014783, 0.011903, 0.011342, 0.010372, 0.007177, 0.007555, 0.008002, 0.006701, 0.007091, 0.006795, 0.004921, 0.005249, 0.006567, 0.008525, 0.007645, 0.005011, 0.005318, 0.007645, 0.008525, 0.010221, 0.010509, 0.013821, 0.01744…	[343, 344, 345, 346, 347, 348, 349, 350, 351, 352, 353, 355, 358, 362, 437, 438, 439, 440, 476, 477, 478, 479, 480, 481]	(10	0	10)	10
481	482	F5RR13|F5RR13_9ENTR Mannitol-1-phosphate 5-dehydrogenase OS=Enterobacter hormaechei ATCC 49162	([0.076542, 0.10481, 0.100716, 0.129801, 0.179055, 0.10481, 0.127496, 0.158265, 0.182256, 0.11371, 0.073402, 0.094817, 0.096677, 0.086953, 0.045352, 0.034068, 0.048328, 0.038858, 0.048328, 0.045352, 0.043307, 0.050641, 0.055536, 0.034884, 0.028695, 0.028107, 0.034068, 0.038042, 0.038858, 0.025316, 0.032677, 0.035586, 0.038858, 0.031287, 0.032017, 0.06184, 0.06184, 0.059222, 0.081712, 0.085092, 0.…	[167, 168, 172, 175, 176]	0			#VALUE!
482	483	F5RR22|F5RR22_9ENTR L-lactate permease OS=Enterobacter hormaechei ATCC 49162	([0.014075, 0.020522, 0.035586, 0.016021, 0.00962, 0.006619, 0.008002, 0.009401, 0.006988, 0.00543, 0.005503, 0.006894, 0.004736, 0.007877, 0.007645, 0.005011, 0.003177, 0.001778, 0.001687, 0.000906, 0.000661, 0.000464, 0.000253, 0.000232, 0.000228, 0.000412, 0.000412, 0.000442, 0.000447, 0.000447, 0.000447, 0.000447, 0.000348, 0.000721, 0.000322, 0.000674, 0.00076, 0.001159, 0.001288, 0.001743, …	[]	0			#VALUE!
483	484	F5RR24|F5RR24_9ENTR L-lactate dehydrogenase OS=Enterobacter hormaechei ATCC 49162	([0.032677, 0.033407, 0.034068, 0.055536, 0.078022, 0.046336, 0.031287, 0.05306, 0.083462, 0.048328, 0.036378, 0.024393, 0.046336, 0.046336, 0.025762, 0.035586, 0.045352, 0.045352, 0.033407, 0.033407, 0.025316, 0.037156, 0.024826, 0.034068, 0.018787, 0.018787, 0.032677, 0.06312, 0.032677, 0.030003, 0.067594, 0.064632, 0.127496, 0.134866, 0.15284, 0.206376, 0.122885, 0.125101, 0.132295, 0.164327, …	[164, 165, 166, 167]	0			#VALUE!
484	485	F5RR29|F5RR29_9ENTR L-threonine dehydratase OS=Enterobacter hormaechei ATCC 49162	([0.422041, 0.51388, 0.56648, 0.585406, 0.541878, 0.59014, 0.465241, 0.384043, 0.414856, 0.398279, 0.349426, 0.301917, 0.342579, 0.339168, 0.356642, 0.284882, 0.182256, 0.167087, 0.209395, 0.147574, 0.185198, 0.15284, 0.132295, 0.147574, 0.092881, 0.120615, 0.109221, 0.15008, 0.232838, 0.225814, 0.182256, 0.247041, 0.324872, 0.324872, 0.278302, 0.257454, 0.339168, 0.366687, 0.26085, 0.21291, 0.21…	[1, 2, 3, 4, 5, 84]	0			#VALUE!
485	486	F5RR33|F5RR33_9ENTR Acetolactate synthase OS=Enterobacter hormaechei ATCC 49162	([0.049374, 0.081712, 0.078022, 0.116183, 0.142424, 0.10481, 0.155435, 0.191378, 0.15008, 0.092881, 0.109221, 0.079919, 0.092881, 0.092881, 0.11371, 0.083462, 0.076542, 0.083462, 0.15008, 0.085092, 0.056825, 0.106997, 0.081712, 0.060549, 0.029376, 0.033407, 0.051831, 0.041405, 0.025316, 0.047319, 0.096677, 0.058088, 0.064632, 0.030003, 0.032017, 0.033407, 0.050641, 0.096677, 0.127496, 0.085092, 0…	[141, 178, 179, 340, 367, 368, 369, 371, 374, 381, 382, 543, 544, 545]	(2	4	6)	2
486	487	F5RR36|F5RR36_9ENTR HTH-type transcriptional regulator HdfR OS=Enterobacter hormaechei ATCC 49162	([0.359901, 0.40511, 0.257454, 0.179055, 0.229226, 0.182256, 0.206376, 0.232838, 0.264545, 0.288399, 0.311707, 0.232838, 0.222385, 0.216401, 0.191378, 0.222385, 0.229226, 0.200174, 0.125101, 0.116183, 0.11371, 0.116183, 0.118441, 0.200174, 0.25406, 0.182256, 0.239899, 0.144935, 0.147574, 0.086953, 0.086953, 0.088832, 0.10481, 0.109221, 0.122885, 0.144935, 0.10481, 0.098513, 0.078022, 0.137348, 0.…	[]	0			#VALUE!
487	488	F5RR38|F5RR38_9ENTR Glutamate racemase OS=Enterobacter hormaechei ATCC 49162	([0.01227, 0.018787, 0.013613, 0.009728, 0.014783, 0.023534, 0.015078, 0.020522, 0.028107, 0.020522, 0.015694, 0.023534, 0.047319, 0.042364, 0.098513, 0.049374, 0.026338, 0.016257, 0.020522, 0.010926, 0.011903, 0.021816, 0.014586, 0.018415, 0.016257, 0.017138, 0.009977, 0.016528, 0.018106, 0.017138, 0.028695, 0.058088, 0.054297, 0.023087, 0.022306, 0.014586, 0.026892, 0.051831, 0.056825, 0.044297…	[]	0			#VALUE!
488	489	F5RR40|F5RR40_9ENTR tRNA/tmRNA (uracil-C(5))-methyltransferase OS=Enterobacter hormaechei ATCC 49162	([0.59014, 0.642678, 0.59508, 0.642678, 0.509769, 0.486429, 0.529623, 0.545602, 0.476583, 0.414856, 0.436924, 0.390993, 0.394753, 0.366687, 0.308712, 0.264545, 0.352862, 0.352862, 0.229226, 0.232838, 0.191378, 0.311707, 0.232838, 0.291804, 0.291804, 0.308712, 0.225814, 0.206376, 0.206376, 0.30533, 0.30533, 0.301917, 0.387226, 0.284882, 0.284882, 0.284882, 0.324872, 0.291804, 0.278302, 0.284882, 0…	[0, 1, 2, 3, 4, 6, 7, 307, 308]	0			#VALUE!
489	490	F5RR42|F5RR42_9ENTR HTH-type transcriptional repressor FabR OS=Enterobacter hormaechei ATCC 49162	([0.575842, 0.622677, 0.642678, 0.661982, 0.671169, 0.541878, 0.468512, 0.497853, 0.476583, 0.461924, 0.366687, 0.394753, 0.436924, 0.349426, 0.414856, 0.384043, 0.422041, 0.414856, 0.401658, 0.291804, 0.25406, 0.247041, 0.158265, 0.158265, 0.098513, 0.100716, 0.164327, 0.161087, 0.129801, 0.15284, 0.18812, 0.257454, 0.26085, 0.167087, 0.216401, 0.25031, 0.291804, 0.281712, 0.17593, 0.106997, 0.1…	[0, 1, 2, 3, 4, 5, 208, 209, 210, 211]	0			#VALUE!
490	491	F5RR43|F5RR43_9ENTR Soluble pyridine nucleotide transhydrogenase OS=Enterobacter hormaechei ATCC 49162	([0.232838, 0.179055, 0.116183, 0.167087, 0.206376, 0.139895, 0.17593, 0.216401, 0.182256, 0.209395, 0.232838, 0.268042, 0.182256, 0.264545, 0.328603, 0.225814, 0.21291, 0.219301, 0.173081, 0.194234, 0.25031, 0.275179, 0.308712, 0.308712, 0.295083, 0.295083, 0.352862, 0.288399, 0.275179, 0.335645, 0.257454, 0.182256, 0.196879, 0.182256, 0.18812, 0.194234, 0.301917, 0.332115, 0.247041, 0.239899, 0…	[256, 257, 258, 259]	0			#VALUE!
491	492	F5RR45|F5RR45_9ENTR Argininosuccinate lyase OS=Enterobacter hormaechei ATCC 49162	([0.11371, 0.125101, 0.179055, 0.219301, 0.243554, 0.15284, 0.17593, 0.209395, 0.137348, 0.17593, 0.209395, 0.232838, 0.179055, 0.25031, 0.239899, 0.247041, 0.167087, 0.164327, 0.185198, 0.161087, 0.167087, 0.18812, 0.216401, 0.134866, 0.090864, 0.096677, 0.167087, 0.122885, 0.10481, 0.11371, 0.102787, 0.092881, 0.081712, 0.083462, 0.059222, 0.11371, 0.071867, 0.120615, 0.088832, 0.090864, 0.1069…	[141, 145, 150, 151, 152, 153, 276, 277, 279, 280]	0			#VALUE!
492	493	F5RR49|F5RR49_9ENTR Phosphoenolpyruvate carboxylase OS=Enterobacter hormaechei ATCC 49162	([0.505461, 0.418646, 0.444081, 0.436924, 0.359901, 0.387226, 0.408655, 0.36309, 0.311707, 0.332115, 0.36309, 0.394753, 0.298791, 0.281712, 0.281712, 0.332115, 0.264545, 0.288399, 0.374039, 0.387226, 0.30533, 0.222385, 0.295083, 0.295083, 0.257454, 0.339168, 0.342579, 0.257454, 0.31487, 0.377384, 0.308712, 0.298791, 0.288399, 0.370445, 0.370445, 0.359901, 0.359901, 0.4292, 0.444081, 0.444081, 0.4…	[0, 41, 42, 43, 44, 45, 48, 49, 50, 51, 52, 53, 54, 55, 56, 57, 89, 90, 91, 92, 93, 94, 95, 96, 98, 99, 101, 102, 103, 104, 105, 108, 109, 110, 192, 251, 255, 300, 340, 441, 442, 607, 692, 693, 694, 695, 696, 697, 699, 851, 852, 854, 855, 856, 857, 858, 859, 860, 863]	(9	6	15)	9
493	494	F5RR53|F5RR53_9ENTR Methylenetetrahydrofolate reductase OS=Enterobacter hormaechei ATCC 49162	([0.335645, 0.236433, 0.295083, 0.349426, 0.370445, 0.291804, 0.288399, 0.328603, 0.284882, 0.318242, 0.342579, 0.380708, 0.30533, 0.414856, 0.447574, 0.440853, 0.366687, 0.370445, 0.264545, 0.17593, 0.191378, 0.243554, 0.318242, 0.31487, 0.298791, 0.318242, 0.36309, 0.408655, 0.408655, 0.480142, 0.387226, 0.288399, 0.271506, 0.346032, 0.25406, 0.321458, 0.321458, 0.339168, 0.321458, 0.414856, 0.…	[61, 70, 71, 72, 73]	0			#VALUE!
494	495	F5RR56|F5RR56_9ENTR Met repressor OS=Enterobacter hormaechei ATCC 49162	([0.339168, 0.243554, 0.25406, 0.308712, 0.342579, 0.374039, 0.387226, 0.398279, 0.418646, 0.450668, 0.476583, 0.440853, 0.450668, 0.4292, 0.454136, 0.461924, 0.398279, 0.387226, 0.390993, 0.494003, 0.418646, 0.384043, 0.40511, 0.352862, 0.335645, 0.264545, 0.194234, 0.206376, 0.225814, 0.239899, 0.219301, 0.21291, 0.257454, 0.257454, 0.278302, 0.295083, 0.301917, 0.366687, 0.298791, 0.36309, 0.3…	[44, 45, 46, 47, 72, 73, 74, 75, 76, 77, 78, 79, 80, 81, 82, 83, 84, 89, 90, 91]	(12	4	16)	12
495	496	F5RR58|F5RR58_9ENTR 50S ribosomal protein L31 OS=Enterobacter hormaechei ATCC 49162	([0.440853, 0.359901, 0.384043, 0.370445, 0.40511, 0.268042, 0.295083, 0.182256, 0.206376, 0.239899, 0.26085, 0.222385, 0.239899, 0.179055, 0.191378, 0.247041, 0.243554, 0.173081, 0.167087, 0.247041, 0.243554, 0.200174, 0.264545, 0.200174, 0.225814, 0.173081, 0.173081, 0.170161, 0.288399, 0.17593, 0.173081, 0.196879, 0.179055, 0.106997, 0.147574, 0.134866, 0.137348, 0.15008, 0.203355, 0.209395, 0…	[54]	0			#VALUE!
496	497	F5RR61|F5RR61_9ENTR Cell division protein FtsN OS=Enterobacter hormaechei ATCC 49162	([0.05306, 0.033407, 0.024826, 0.03976, 0.060549, 0.049374, 0.037156, 0.028695, 0.023534, 0.033407, 0.048328, 0.06312, 0.090864, 0.100716, 0.161087, 0.185198, 0.206376, 0.232838, 0.278302, 0.281712, 0.339168, 0.36309, 0.461924, 0.541878, 0.468512, 0.40511, 0.480142, 0.59014, 0.707965, 0.720929, 0.759478, 0.784345, 0.76285, 0.808535, 0.819762, 0.819762, 0.812494, 0.720929, 0.707965, 0.632174, 0.63…	[23, 27, 28, 29, 30, 31, 32, 33, 34, 35, 36, 37, 38, 39, 40, 41, 42, 43, 44, 45, 46, 47, 48, 49, 50, 51, 52, 53, 54, 55, 56, 57, 58, 59, 60, 61, 62, 63, 64, 65, 66, 67, 68, 69, 70, 71, 72, 73, 74, 75, 76, 77, 78, 79, 80, 81, 82, 83, 84, 85, 86, 87, 88, 89, 90, 91, 92, 93, 94, 95, 96, 97, 98, 99, 100, 101, 102, 103, 104, 105, 106, 107, 108, 109, 110, 111, 112, 113, 114, 115, 116, 117, 118, 119, 12…	(197	1	198)	197
497	498	F5RR63|F5RR63_9ENTR ATP-dependent protease ATPase subunit HslU OS=Enterobacter hormaechei ATCC 49162	([0.505461, 0.549308, 0.422041, 0.468512, 0.490133, 0.525368, 0.433034, 0.356642, 0.377384, 0.40511, 0.4292, 0.472492, 0.444081, 0.433034, 0.461924, 0.458154, 0.36309, 0.339168, 0.25031, 0.308712, 0.291804, 0.288399, 0.291804, 0.374039, 0.264545, 0.264545, 0.25031, 0.298791, 0.390993, 0.311707, 0.308712, 0.31487, 0.308712, 0.257454, 0.257454, 0.268042, 0.275179, 0.275179, 0.308712, 0.414856, 0.43…	[0, 1, 5, 41, 54, 141, 142, 143, 144, 145, 146, 147, 148, 149, 150, 151, 152, 153, 154, 155, 156, 157, 158, 159, 160, 161, 185, 186, 187, 188, 189, 190, 191, 192, 193, 194, 196, 197, 198, 199, 200, 201, 202, 203, 204, 265, 268, 269, 272, 273]	(20	5	25)	20
498	499	F5RR64|F5RR64_9ENTR 1,4-dihydroxy-2-naphthoate octaprenyltransferase OS=Enterobacter hormaechei ATCC 49162	([0.098513, 0.161087, 0.196879, 0.109221, 0.142424, 0.21291, 0.247041, 0.278302, 0.196879, 0.257454, 0.18812, 0.196879, 0.102787, 0.076542, 0.116183, 0.06184, 0.031287, 0.019109, 0.018415, 0.023087, 0.041405, 0.040537, 0.027463, 0.016528, 0.016826, 0.017138, 0.014075, 0.013821, 0.008156, 0.012491, 0.01227, 0.011669, 0.009728, 0.013613, 0.016257, 0.011669, 0.016257, 0.016528, 0.016257, 0.016826, 0…	[]	0			#VALUE!
499	500	F5RR65|F5RR65_9ENTR Regulator of ribonuclease activity A OS=Enterobacter hormaechei ATCC 49162	([0.132295, 0.079919, 0.116183, 0.173081, 0.225814, 0.167087, 0.206376, 0.158265, 0.120615, 0.158265, 0.216401, 0.170161, 0.100716, 0.155435, 0.15284, 0.076542, 0.076542, 0.067594, 0.109221, 0.158265, 0.147574, 0.137348, 0.200174, 0.194234, 0.182256, 0.102787, 0.092881, 0.092881, 0.092881, 0.132295, 0.078022, 0.030611, 0.06184, 0.129801, 0.134866, 0.127496, 0.139895, 0.085092, 0.051831, 0.060549,…	[]	0			#VALUE!
500	501	F5RR66|F5RR66_9ENTR Cell division protein ZapB OS=Enterobacter hormaechei ATCC 49162	([0.318242, 0.342579, 0.278302, 0.308712, 0.335645, 0.349426, 0.284882, 0.335645, 0.370445, 0.31487, 0.349426, 0.295083, 0.229226, 0.288399, 0.271506, 0.339168, 0.339168, 0.335645, 0.352862, 0.352862, 0.335645, 0.346032, 0.346032, 0.422041, 0.440853, 0.447574, 0.394753, 0.472492, 0.447574, 0.444081, 0.458154, 0.440853, 0.525368, 0.585406, 0.58069, 0.618285, 0.613573, 0.694846, 0.699094, 0.699094,…	[32, 33, 34, 35, 36, 37, 38, 39, 40, 41, 42, 43, 44, 45, 46, 47, 48, 49, 50, 51, 52, 53, 54, 55, 56, 57, 58, 59, 60, 61]	(29	0	29)	29
501	502	F5RR69|F5RR69_9ENTR Fructose-1,6-bisphosphatase OS=Enterobacter hormaechei ATCC 49162	([0.179055, 0.125101, 0.170161, 0.239899, 0.225814, 0.216401, 0.206376, 0.15008, 0.147574, 0.167087, 0.116183, 0.142424, 0.096677, 0.056825, 0.046336, 0.079919, 0.094817, 0.170161, 0.144935, 0.239899, 0.243554, 0.209395, 0.288399, 0.278302, 0.219301, 0.219301, 0.18812, 0.222385, 0.271506, 0.257454, 0.264545, 0.271506, 0.209395, 0.203355, 0.295083, 0.31487, 0.247041, 0.264545, 0.161087, 0.17593, 0…	[234, 236, 243, 244, 334, 335]	0			#VALUE!
502	503	F5RR70|F5RR70_9ENTR Flavodoxin/ferredoxin--NADP reductase OS=Enterobacter hormaechei ATCC 49162	([0.161087, 0.106997, 0.161087, 0.071867, 0.042364, 0.06184, 0.088832, 0.090864, 0.06184, 0.036378, 0.046336, 0.034884, 0.043307, 0.023087, 0.038858, 0.049374, 0.059222, 0.036378, 0.036378, 0.0704, 0.031287, 0.034068, 0.043307, 0.03976, 0.092881, 0.078022, 0.06184, 0.054297, 0.036378, 0.06312, 0.073402, 0.081712, 0.076542, 0.079919, 0.137348, 0.161087, 0.191378, 0.109221, 0.173081, 0.179055, 0.12…	[210, 211, 212, 221, 222, 223, 224, 225, 226, 227, 228, 229, 230, 231, 232, 233, 234, 235, 236, 237, 238, 239, 241, 242, 245, 246]	(18	3	21)	18
503	504	F5RR87|F5RR87_9ENTR Transcriptional regulatory protein CpxR OS=Enterobacter hormaechei ATCC 49162	([0.142424, 0.219301, 0.134866, 0.182256, 0.219301, 0.15008, 0.102787, 0.125101, 0.167087, 0.120615, 0.088832, 0.11371, 0.085092, 0.098513, 0.170161, 0.142424, 0.222385, 0.225814, 0.147574, 0.098513, 0.079919, 0.085092, 0.078022, 0.132295, 0.139895, 0.144935, 0.196879, 0.206376, 0.21291, 0.132295, 0.137348, 0.219301, 0.222385, 0.26085, 0.158265, 0.164327, 0.196879, 0.125101, 0.120615, 0.120615, 0…	[60, 61, 62, 63, 64, 121, 122, 123, 124, 125, 126, 127, 128, 129, 130, 131, 132, 133, 134, 135, 136, 137, 138, 140, 141, 149, 150, 151, 152, 205, 214]	(17	5	22)	17
504	505	F5RR88|F5RR88_9ENTR histidine kinase OS=Enterobacter hormaechei ATCC 49162	([0.014315, 0.009401, 0.006701, 0.005318, 0.004577, 0.006078, 0.005249, 0.005932, 0.005249, 0.005086, 0.004646, 0.004689, 0.004835, 0.00389, 0.003053, 0.00359, 0.002606, 0.003246, 0.003366, 0.003461, 0.004976, 0.005503, 0.007315, 0.011669, 0.016257, 0.029376, 0.030003, 0.032017, 0.022306, 0.042364, 0.067594, 0.129801, 0.170161, 0.25031, 0.328603, 0.42561, 0.390993, 0.444081, 0.311707, 0.324872, 0…	[51, 52, 53, 119, 120, 122, 196, 197, 198, 199, 200, 201, 202, 203, 204, 205, 206, 207, 208, 210, 211, 212, 213, 216, 269, 272, 273, 274, 275, 276, 278, 279, 329, 338, 342, 344, 345, 346, 384, 385, 386, 387, 394, 395, 396, 397, 401, 402, 403, 410, 414, 415, 416, 419, 420]	(12	6	18)	12
505	506	F5RR90|F5RR90_9ENTR Superoxide dismutase OS=Enterobacter hormaechei ATCC 49162	([0.264545, 0.185198, 0.278302, 0.185198, 0.194234, 0.129801, 0.167087, 0.173081, 0.134866, 0.17593, 0.232838, 0.278302, 0.158265, 0.161087, 0.232838, 0.288399, 0.291804, 0.346032, 0.359901, 0.349426, 0.324872, 0.335645, 0.41194, 0.374039, 0.465241, 0.490133, 0.618285, 0.608892, 0.521092, 0.534167, 0.529623, 0.509769, 0.472492, 0.618285, 0.570702, 0.541878, 0.440853, 0.454136, 0.486429, 0.390993,…	[26, 27, 28, 29, 30, 31, 33, 34, 35, 40, 41, 72, 75, 76]	(5	0	5)	5
506	507	F5RR91|F5RR91_9ENTR L-rhamnose-proton symporter OS=Enterobacter hormaechei ATCC 49162	([0.003997, 0.004976, 0.003804, 0.003109, 0.003997, 0.004247, 0.004431, 0.005318, 0.005503, 0.005734, 0.005872, 0.004976, 0.003276, 0.003109, 0.003727, 0.003461, 0.003405, 0.004358, 0.003431, 0.004689, 0.007031, 0.006988, 0.007259, 0.007555, 0.013016, 0.013613, 0.011903, 0.009401, 0.009483, 0.008525, 0.009865, 0.011903, 0.025316, 0.036378, 0.046336, 0.021381, 0.024393, 0.013437, 0.008409, 0.01326…	[]	0			#VALUE!
507	508	F5RR92|F5RR92_9ENTR HTH-type transcriptional activator RhaR OS=Enterobacter hormaechei ATCC 49162	([0.078022, 0.030003, 0.015078, 0.016826, 0.023534, 0.025316, 0.034068, 0.050641, 0.05306, 0.042364, 0.045352, 0.03976, 0.040537, 0.054297, 0.049374, 0.048328, 0.10481, 0.182256, 0.200174, 0.142424, 0.069024, 0.054297, 0.122885, 0.219301, 0.257454, 0.26085, 0.308712, 0.200174, 0.129801, 0.164327, 0.15008, 0.125101, 0.116183, 0.094817, 0.045352, 0.046336, 0.085092, 0.078022, 0.073402, 0.038858, 0.…	[118, 128, 129, 130, 131, 134, 135, 136, 137, 138, 165, 169, 209]	(4	5	9)	4
508	509	F5RR93|F5RR93_9ENTR HTH-type transcriptional activator RhaS OS=Enterobacter hormaechei ATCC 49162	([0.034884, 0.054297, 0.083462, 0.090864, 0.116183, 0.17593, 0.139895, 0.144935, 0.10481, 0.142424, 0.18812, 0.229226, 0.15284, 0.239899, 0.335645, 0.31487, 0.295083, 0.25031, 0.264545, 0.394753, 0.517562, 0.486429, 0.490133, 0.5017, 0.41194, 0.414856, 0.408655, 0.394753, 0.356642, 0.36309, 0.284882, 0.278302, 0.278302, 0.36309, 0.342579, 0.335645, 0.281712, 0.30533, 0.356642, 0.219301, 0.219301,…	[20, 23, 112, 126, 127, 128, 129, 130, 131, 134, 135, 136, 137, 138]	(5	3	8)	5
509	510	F5RR95|F5RR95_9ENTR L-rhamnose isomerase OS=Enterobacter hormaechei ATCC 49162	([0.335645, 0.328603, 0.356642, 0.40511, 0.418646, 0.31487, 0.31487, 0.31487, 0.275179, 0.301917, 0.264545, 0.311707, 0.243554, 0.25031, 0.25406, 0.308712, 0.21291, 0.196879, 0.232838, 0.247041, 0.243554, 0.311707, 0.26085, 0.298791, 0.225814, 0.229226, 0.291804, 0.31487, 0.26085, 0.229226, 0.239899, 0.301917, 0.298791, 0.374039, 0.298791, 0.257454, 0.281712, 0.25406, 0.278302, 0.278302, 0.384043…	[50, 51, 52, 53, 55, 56, 57, 58, 59, 60, 61, 62, 63, 65, 66, 67, 69, 109]	(8	4	12)	8
510	511	F5RRB1|F5RRB1_9ENTR Sulfur carrier protein FdhD OS=Enterobacter hormaechei ATCC 49162	([0.690604, 0.759478, 0.585406, 0.661982, 0.613573, 0.632174, 0.5017, 0.433034, 0.472492, 0.398279, 0.418646, 0.390993, 0.394753, 0.398279, 0.414856, 0.4292, 0.4292, 0.370445, 0.359901, 0.359901, 0.370445, 0.380708, 0.380708, 0.483068, 0.346032, 0.298791, 0.264545, 0.366687, 0.454136, 0.36309, 0.476583, 0.401658, 0.444081, 0.352862, 0.281712, 0.161087, 0.147574, 0.142424, 0.142424, 0.142424, 0.13…	[0, 1, 2, 3, 4, 5, 6]	0			#VALUE!
511	512	F5RRB3|F5RRB3_9ENTR Formate dehydrogenase-N, alpha subunit OS=Enterobacter hormaechei ATCC 49162	([0.142424, 0.206376, 0.122885, 0.092881, 0.0704, 0.055536, 0.047319, 0.06184, 0.078022, 0.10481, 0.102787, 0.116183, 0.125101, 0.094817, 0.092881, 0.18812, 0.194234, 0.185198, 0.164327, 0.170161, 0.085092, 0.088832, 0.058088, 0.111485, 0.132295, 0.179055, 0.161087, 0.206376, 0.219301, 0.219301, 0.179055, 0.203355, 0.164327, 0.096677, 0.085092, 0.05306, 0.045352, 0.079919, 0.079919, 0.081712, 0.0…	[266, 378, 380, 381, 382, 383, 384, 385, 386, 387, 391, 392, 393, 394, 462, 463, 464, 465, 466, 467, 468, 469, 470, 471, 472, 473, 474, 475, 476, 477, 478, 479, 480, 481, 482, 483, 484, 485, 486, 487, 488, 489, 512, 513, 514, 536, 537, 538, 539, 540, 541, 542, 543, 544, 545, 546, 547, 570, 571, 572, 573, 574, 575, 576, 577, 578, 579, 580, 581, 582, 583, 584, 609, 612, 637, 638, 639, 640, 641, 642…	(27	14	41)	27
512	513	F5RRB4|F5RRB4_9ENTR Formate dehydrogenase iron-sulfur subunit OS=Enterobacter hormaechei ATCC 49162	([0.275179, 0.30533, 0.301917, 0.332115, 0.36309, 0.384043, 0.295083, 0.321458, 0.374039, 0.36309, 0.408655, 0.444081, 0.436924, 0.525368, 0.534167, 0.538167, 0.534167, 0.534167, 0.632174, 0.648219, 0.618285, 0.613573, 0.525368, 0.476583, 0.490133, 0.4292, 0.433034, 0.529623, 0.370445, 0.275179, 0.295083, 0.132295, 0.122885, 0.122885, 0.046336, 0.044297, 0.032017, 0.025762, 0.011106, 0.010221, 0.…	[13, 14, 15, 16, 17, 18, 19, 20, 21, 22, 27, 238, 283, 284, 285, 286, 287, 288, 289, 290, 291, 292, 293, 294, 295, 296, 297, 298, 299]	(16	12	28)	16
513	514	F5RRB5|F5RRB5_9ENTR Formate dehydrogenase-N, gamma subunit OS=Enterobacter hormaechei ATCC 49162	([0.078022, 0.0704, 0.120615, 0.170161, 0.206376, 0.120615, 0.158265, 0.170161, 0.102787, 0.0704, 0.090864, 0.102787, 0.042364, 0.027463, 0.012727, 0.009483, 0.006142, 0.007315, 0.008409, 0.005872, 0.008525, 0.008156, 0.006194, 0.005799, 0.003671, 0.002366, 0.002078, 0.002138, 0.002155, 0.001872, 0.002581, 0.001722, 0.001344, 0.001692, 0.00225, 0.002435, 0.002035, 0.002976, 0.003461, 0.004161, 0.…	[209, 210]	0			#VALUE!
514	515	F5RRC1|F5RRC1_9ENTR UPF0761 membrane protein HMPREF9086_0175 OS=Enterobacter hormaechei ATCC 49162	([0.26085, 0.295083, 0.339168, 0.374039, 0.440853, 0.31487, 0.346032, 0.31487, 0.206376, 0.132295, 0.158265, 0.122885, 0.122885, 0.058088, 0.054297, 0.094817, 0.045352, 0.045352, 0.049374, 0.067594, 0.067594, 0.047319, 0.050641, 0.049374, 0.024826, 0.017138, 0.031287, 0.033407, 0.023534, 0.038042, 0.036378, 0.021816, 0.03976, 0.038858, 0.041405, 0.03976, 0.020165, 0.024393, 0.026892, 0.013437, 0.…	[288, 289, 290, 291, 292]	0			#VALUE!
515	516	F5RRC4|F5RRC4_9ENTR Sulfofructose kinase OS=Enterobacter hormaechei ATCC 49162	([0.25406, 0.225814, 0.275179, 0.30533, 0.216401, 0.173081, 0.142424, 0.11371, 0.134866, 0.094817, 0.118441, 0.10481, 0.069024, 0.090864, 0.090864, 0.047319, 0.048328, 0.035586, 0.020165, 0.022306, 0.041405, 0.023963, 0.037156, 0.034884, 0.03976, 0.067594, 0.096677, 0.129801, 0.11371, 0.079919, 0.11371, 0.102787, 0.155435, 0.147574, 0.144935, 0.161087, 0.179055, 0.25406, 0.332115, 0.41194, 0.4330…	[195, 196, 197, 201, 202, 203, 206, 207, 208, 209]	0			#VALUE!
516	517	F5RRC5|F5RRC5_9ENTR 3-sulfolactaldehyde reductase OS=Enterobacter hormaechei ATCC 49162	([0.022667, 0.023087, 0.035586, 0.037156, 0.076542, 0.071867, 0.073402, 0.092881, 0.125101, 0.088832, 0.064632, 0.083462, 0.088832, 0.106997, 0.185198, 0.225814, 0.25406, 0.36309, 0.295083, 0.271506, 0.291804, 0.209395, 0.26085, 0.301917, 0.346032, 0.275179, 0.243554, 0.291804, 0.257454, 0.164327, 0.179055, 0.288399, 0.288399, 0.275179, 0.243554, 0.239899, 0.194234, 0.247041, 0.203355, 0.281712, …	[217, 293]	0			#VALUE!
517	518	F5RRC6|F5RRC6_9ENTR Sulfofructosephosphate aldolase OS=Enterobacter hormaechei ATCC 49162	([0.102787, 0.18812, 0.225814, 0.257454, 0.288399, 0.170161, 0.161087, 0.147574, 0.100716, 0.100716, 0.078022, 0.116183, 0.120615, 0.161087, 0.278302, 0.232838, 0.284882, 0.291804, 0.185198, 0.232838, 0.129801, 0.102787, 0.067594, 0.054297, 0.054297, 0.044297, 0.111485, 0.090864, 0.142424, 0.15284, 0.18812, 0.275179, 0.268042, 0.264545, 0.170161, 0.155435, 0.203355, 0.144935, 0.139895, 0.155435, …	[]	0			#VALUE!
518	519	F5RRC7|F5RRC7_9ENTR Sulfoquinovose isomerase OS=Enterobacter hormaechei ATCC 49162	([0.179055, 0.100716, 0.06312, 0.102787, 0.147574, 0.196879, 0.232838, 0.271506, 0.298791, 0.229226, 0.173081, 0.229226, 0.129801, 0.206376, 0.308712, 0.311707, 0.278302, 0.332115, 0.275179, 0.30533, 0.298791, 0.298791, 0.278302, 0.352862, 0.243554, 0.158265, 0.144935, 0.15008, 0.155435, 0.15284, 0.247041, 0.268042, 0.257454, 0.366687, 0.377384, 0.324872, 0.311707, 0.346032, 0.374039, 0.349426, 0…	[]	0			#VALUE!
519	520	F5RRD3|F5RRD3_9ENTR Glutamine synthetase OS=Enterobacter hormaechei ATCC 49162	([0.232838, 0.31487, 0.346032, 0.408655, 0.346032, 0.359901, 0.26085, 0.219301, 0.26085, 0.206376, 0.229226, 0.173081, 0.179055, 0.21291, 0.196879, 0.191378, 0.25031, 0.31487, 0.332115, 0.384043, 0.458154, 0.384043, 0.370445, 0.291804, 0.301917, 0.335645, 0.339168, 0.454136, 0.450668, 0.450668, 0.497853, 0.529623, 0.525368, 0.408655, 0.418646, 0.436924, 0.450668, 0.433034, 0.408655, 0.278302, 0.2…	[31, 32, 102, 103, 104, 162, 163, 164, 165, 166, 167, 168, 169, 171, 174, 175, 176, 177, 178, 179, 180, 210, 217, 219, 220, 224, 393, 394, 396, 397, 398, 399, 410]	(7	5	12)	7
520	521	F5RRD4|F5RRD4_9ENTR histidine kinase OS=Enterobacter hormaechei ATCC 49162	([0.529623, 0.356642, 0.247041, 0.30533, 0.335645, 0.25031, 0.161087, 0.206376, 0.232838, 0.161087, 0.122885, 0.092881, 0.073402, 0.078022, 0.088832, 0.098513, 0.10481, 0.067594, 0.037156, 0.050641, 0.028695, 0.022667, 0.047319, 0.106997, 0.079919, 0.066181, 0.118441, 0.206376, 0.125101, 0.074921, 0.11371, 0.182256, 0.264545, 0.308712, 0.291804, 0.271506, 0.170161, 0.15008, 0.17593, 0.25406, 0.28…	[0, 115, 116, 117, 118, 119, 120, 121, 196, 197, 224, 225, 226, 230, 288, 289]	(6	1	7)	6
521	522	F5RRD5|F5RRD5_9ENTR DNA-binding transcriptional regulator NtrC OS=Enterobacter hormaechei ATCC 49162	([0.059222, 0.100716, 0.134866, 0.170161, 0.100716, 0.125101, 0.076542, 0.059222, 0.040537, 0.06184, 0.076542, 0.081712, 0.043307, 0.045352, 0.046336, 0.069024, 0.10481, 0.11371, 0.164327, 0.173081, 0.167087, 0.161087, 0.079919, 0.090864, 0.090864, 0.161087, 0.164327, 0.278302, 0.281712, 0.291804, 0.284882, 0.257454, 0.206376, 0.301917, 0.301917, 0.295083, 0.332115, 0.36309, 0.472492, 0.401658, 0…	[122, 124, 125, 126, 127, 128, 129, 130, 131, 132, 133, 134, 135, 136, 137, 138, 139, 175, 176, 177, 178, 180, 220, 221, 222, 224, 391, 420, 421, 422, 423, 425, 426, 427, 432, 433, 434, 435, 436, 437, 438, 439, 440]	(15	1	16)	15
522	523	F5RRD7|F5RRD7_9ENTR Der GTPase-activating protein YihI OS=Enterobacter hormaechei ATCC 49162	([0.928747, 0.934618, 0.959312, 0.948786, 0.947281, 0.938133, 0.939629, 0.939629, 0.938133, 0.938133, 0.938133, 0.939629, 0.939629, 0.915074, 0.901269, 0.912647, 0.910643, 0.910643, 0.915074, 0.915074, 0.921076, 0.91684, 0.912647, 0.894241, 0.899122, 0.894241, 0.915074, 0.910643, 0.910643, 0.922952, 0.915074, 0.912647, 0.912647, 0.915074, 0.938133, 0.924947, 0.921076, 0.921076, 0.926919, 0.928747…	[0, 1, 2, 3, 4, 5, 6, 7, 8, 9, 10, 11, 12, 13, 14, 15, 16, 17, 18, 19, 20, 21, 22, 23, 24, 25, 26, 27, 28, 29, 30, 31, 32, 33, 34, 35, 36, 37, 38, 39, 40, 41, 42, 43, 44, 45, 46, 47, 48, 49, 50, 51, 52, 53, 54, 55, 56, 57, 58, 59, 60, 61, 62, 63, 64, 65, 66, 67, 68, 69, 70, 71, 72, 73, 74, 75, 76, 77, 78, 79, 80, 81, 82, 83, 84, 85, 86, 87, 88, 89, 90, 91, 92, 93, 94, 95, 96, 97, 98, 99, 100, 101…	(134	0	134)	134
[truncated: 4,147 more rows]

## Sheet: dat2
	num	OS	kappa	omega	Fdp	f+	f-	Fexp	delta	mw	phosites
[truncated: 4,669 more rows]

## Sheet: Sheet2
	num	OS	kappa	omega	Fdp	f+	f-	Fexp	delta	mw	phosites
[truncated: 93 more rows]
