# Supplementary material for: Biomolecular condensates as stress sensors and modulators of bacterial signaling
Source: PLoS Pathog. 2024 Aug 15;20(8):e1012413. doi: 10.1371/journal.ppat.1012413 (PMC11326607; doi:10.1371/journal.ppat.1012413)
Supplement: S1 Files — They can also be downloaded from a Github repository (https://github.com/saurabhLabNYU/BacterialIDPAnalysis). (ZIP) [file ppat.1012413.s003.zip › DataAnalysis/Analyzed proteomes/EnterococcusfaeciumUP000029834.fasta.xlsx]

## Sheet: >50IDR
	num	OS	iupred	res	startend
2746	2747	UPI00051DBB0D status=activ	([0.054297, 0.076542, 0.035586, 0.059222, 0.030611, 0.019109, 0.019401, 0.013265, 0.016257, 0.013613, 0.010221, 0.009483, 0.006619, 0.006421, 0.006421, 0.006245, 0.004611, 0.003671, 0.003366, 0.004315, 0.004358, 0.004483, 0.003341, 0.003512, 0.003555, 0.004247, 0.005623, 0.004513, 0.004161, 0.004431, 0.00407, 0.003727, 0.004775, 0.006795, 0.008409, 0.012727, 0.012727, 0.020165, 0.034068, 0.088832…	[216, 217, 225, 256, 444, 445, 446, 447, 448, 449, 450, 451, 452, 453, 454, 455, 456, 457, 458, 459, 460, 461, 462, 463, 464, 465, 466, 467, 468, 469, 470, 471, 472, 473, 478, 479, 482, 493, 494, 495, 496, 497, 498, 501, 502, 503, 504, 505, 506, 507, 508, 509, 510, 511, 512, 513, 514, 515, 516, 517, 518, 519, 520, 521, 522, 523, 524, 525, 526, 527, 528, 529, 530, 531, 532, 533, 534, 535, 536, 537…	(249	43	292)	249
2780	2781	UPI00051DEA12 status=activ	([0.059222, 0.03976, 0.047319, 0.069024, 0.076542, 0.048328, 0.073402, 0.060549, 0.086953, 0.109221, 0.139895, 0.139895, 0.219301, 0.257454, 0.26085, 0.308712, 0.387226, 0.494003, 0.5017, 0.509769, 0.483068, 0.494003, 0.59014, 0.675549, 0.690604, 0.694846, 0.728858, 0.680603, 0.779859, 0.775545, 0.784345, 0.685117, 0.703578, 0.720929, 0.613573, 0.63748, 0.690604, 0.712013, 0.618285, 0.59917, 0.69…	[18, 19, 22, 23, 24, 25, 26, 27, 28, 29, 30, 31, 32, 33, 34, 35, 36, 37, 38, 39, 40, 41, 42, 43, 65, 66, 67, 68, 69, 70, 71, 72, 73, 74, 75, 76, 77, 78, 79, 80, 81, 82, 83, 84, 85, 86, 87, 88, 89, 90, 91, 92, 93, 94, 95, 96, 97, 98, 99, 100, 101, 102, 103, 104, 105, 106, 107, 108, 109, 110, 111, 112, 113, 114, 115, 116, 117, 118, 119, 120, 121, 122, 123, 124, 125, 126, 127, 128, 129, 130, 131, 13…	(234	24	258)	234
1011	1012	UPI0000380055 status=activ	([0.458154, 0.370445, 0.401658, 0.433034, 0.436924, 0.486429, 0.529623, 0.51388, 0.450668, 0.468512, 0.433034, 0.398279, 0.401658, 0.36309, 0.321458, 0.298791, 0.374039, 0.390993, 0.440853, 0.440853, 0.461924, 0.447574, 0.529623, 0.541878, 0.472492, 0.444081, 0.366687, 0.288399, 0.311707, 0.380708, 0.390993, 0.461924, 0.509769, 0.465241, 0.483068, 0.541878, 0.490133, 0.486429, 0.380708, 0.390993,…	[6, 7, 22, 23, 32, 35, 48, 49, 50, 51, 52, 53, 54, 55, 56, 57, 58, 59, 60, 61, 62, 63, 64, 65, 66, 67, 68, 69, 70, 82, 83, 84, 85, 86, 87, 88, 89, 90, 91, 92, 93, 94, 95, 96, 97, 98, 99, 100, 101, 110, 111, 112, 113, 114, 115, 116, 117, 118, 119, 120, 121, 122, 123, 124, 125, 126, 127, 128, 129, 130, 131, 132, 133, 134, 135, 136, 137, 138, 139, 140, 141, 142, 143, 144, 145, 146, 147, 148, 149, 15…	(217	49	266)	217
2409	2410	UPI0001EB7627 status=activ	([0.359901, 0.387226, 0.447574, 0.490133, 0.521092, 0.545602, 0.497853, 0.40511, 0.461924, 0.497853, 0.414856, 0.4292, 0.458154, 0.490133, 0.549308, 0.51388, 0.497853, 0.63748, 0.653063, 0.661982, 0.699094, 0.671169, 0.657645, 0.653063, 0.642678, 0.570702, 0.59014, 0.666105, 0.788093, 0.759478, 0.741537, 0.859585, 0.846163, 0.834292, 0.827927, 0.874069, 0.885302, 0.876521, 0.862302, 0.852992, 0.8…	[4, 5, 14, 15, 17, 18, 19, 20, 21, 22, 23, 24, 25, 26, 27, 28, 29, 30, 31, 32, 33, 34, 35, 36, 37, 38, 39, 40, 41, 42, 43, 44, 45, 46, 47, 48, 49, 50, 51, 52, 53, 54, 55, 56, 57, 58, 59, 60, 61, 62, 63, 64, 65, 66, 67, 68, 69, 70, 71, 72, 74, 75, 76, 77, 78, 79, 80, 81, 82, 83, 84, 85, 86, 87, 88, 89, 90, 91, 92, 93, 94, 95, 96, 97, 98, 99, 100, 101, 102, 103, 104, 105, 106, 107, 108, 109, 110, 1…	(212	60	272)	212
2704	2705	UPI00051D8CC9 status=activ	([0.328603, 0.335645, 0.36309, 0.291804, 0.26085, 0.222385, 0.239899, 0.311707, 0.332115, 0.311707, 0.284882, 0.298791, 0.31487, 0.31487, 0.328603, 0.308712, 0.239899, 0.288399, 0.243554, 0.308712, 0.370445, 0.398279, 0.356642, 0.342579, 0.42561, 0.483068, 0.541878, 0.509769, 0.468512, 0.468512, 0.525368, 0.59014, 0.59014, 0.59508, 0.575842, 0.575842, 0.626927, 0.699094, 0.712013, 0.759478, 0.775…	[26, 27, 30, 31, 32, 33, 34, 35, 36, 37, 38, 39, 40, 41, 42, 43, 44, 45, 46, 47, 48, 49, 50, 51, 52, 53, 54, 55, 56, 57, 58, 59, 60, 61, 62, 63, 64, 65, 66, 67, 68, 69, 70, 71, 72, 73, 74, 75, 76, 77, 78, 79, 80, 81, 82, 83, 84, 85, 86, 87, 88, 89, 90, 91, 92, 93, 103, 104, 105, 106, 107, 108, 109, 110, 111, 112, 113, 114, 115, 116, 117, 118, 119, 120, 121, 122, 123, 124, 125, 126, 127, 128, 129,…	(209	66	275)	209
2647	2648	UPI00051D4BFF status=activ	([0.613573, 0.632174, 0.570702, 0.59917, 0.626927, 0.653063, 0.675549, 0.694846, 0.716283, 0.680603, 0.642678, 0.648219, 0.653063, 0.618285, 0.626927, 0.613573, 0.632174, 0.707965, 0.657645, 0.720929, 0.685117, 0.685117, 0.707965, 0.795062, 0.795062, 0.791621, 0.784345, 0.733139, 0.724957, 0.716283, 0.779859, 0.823549, 0.823549, 0.823549, 0.834292, 0.798249, 0.801317, 0.846163, 0.837511, 0.837511…	[0, 1, 2, 3, 4, 5, 6, 7, 8, 9, 10, 11, 12, 13, 14, 15, 16, 17, 18, 19, 20, 21, 22, 23, 24, 25, 26, 27, 28, 29, 30, 31, 32, 33, 34, 35, 36, 37, 38, 39, 40, 41, 42, 43, 44, 45, 46, 47, 48, 49, 50, 51, 52, 53, 54, 55, 56, 57, 58, 59, 60, 61, 62, 63, 64, 65, 66, 67, 68, 69, 70, 71, 72, 73, 74, 75, 76, 77, 78, 79, 80, 81, 82, 83, 84, 85, 86, 87, 88, 89, 90, 91, 92, 93, 94, 95, 96, 97, 98, 99, 100, 101…	(187	0	187)	187
2709	2710	UPI00051D924B status=activ	([0.06312, 0.045352, 0.054297, 0.078022, 0.086953, 0.058088, 0.085092, 0.067594, 0.094817, 0.118441, 0.15008, 0.147574, 0.229226, 0.264545, 0.264545, 0.311707, 0.387226, 0.490133, 0.497853, 0.509769, 0.486429, 0.5017, 0.59014, 0.666105, 0.680603, 0.680603, 0.712013, 0.666105, 0.767246, 0.771762, 0.779859, 0.680603, 0.703578, 0.712013, 0.613573, 0.632174, 0.685117, 0.707965, 0.613573, 0.59014, 0.6…	[19, 21, 22, 23, 24, 25, 26, 27, 28, 29, 30, 31, 32, 33, 34, 35, 36, 37, 38, 39, 40, 41, 42, 43, 64, 65, 66, 67, 68, 69, 70, 71, 72, 73, 74, 75, 76, 77, 78, 79, 80, 81, 82, 83, 84, 85, 86, 87, 88, 89, 90, 91, 92, 93, 94, 95, 96, 97, 98, 99, 100, 101, 102, 103, 104, 105, 106, 107, 108, 109, 110, 111, 112, 113, 114, 115, 116, 117, 118, 126, 127, 128, 129, 130, 131, 132, 133, 134, 135, 136, 137, 138…	(175	79	254)	175
222	223	UPI000037F75C status=activ	([0.63748, 0.534167, 0.458154, 0.36309, 0.440853, 0.387226, 0.394753, 0.36309, 0.384043, 0.40511, 0.36309, 0.30533, 0.247041, 0.203355, 0.25031, 0.275179, 0.291804, 0.288399, 0.216401, 0.21291, 0.243554, 0.209395, 0.26085, 0.335645, 0.454136, 0.398279, 0.472492, 0.486429, 0.557691, 0.608892, 0.608892, 0.690604, 0.784345, 0.771762, 0.83125, 0.823549, 0.808535, 0.808535, 0.808535, 0.894241, 0.91264…	[0, 1, 28, 29, 30, 31, 32, 33, 34, 35, 36, 37, 38, 39, 40, 41, 42, 43, 44, 45, 46, 47, 48, 49, 50, 51, 52, 53, 54, 55, 56, 57, 58, 59, 60, 61, 62, 63, 64, 65, 66, 67, 68, 69, 70, 71, 72, 73, 74, 75, 76, 77, 78, 79, 80, 81, 82, 83, 84, 85, 86, 87, 88, 89, 90, 91, 92, 93, 94, 95, 96, 97, 98, 99, 100, 101, 102, 103, 104, 105, 106, 107, 108, 109, 110, 111, 112, 113, 114, 115, 116, 117, 118, 119, 120,…	(158	2	160)	158
2216	2217	UPI0001B6F78F status=activ	([0.465241, 0.318242, 0.349426, 0.370445, 0.295083, 0.342579, 0.359901, 0.394753, 0.384043, 0.324872, 0.257454, 0.278302, 0.257454, 0.281712, 0.370445, 0.370445, 0.444081, 0.436924, 0.42561, 0.408655, 0.390993, 0.40511, 0.525368, 0.42561, 0.4292, 0.422041, 0.384043, 0.387226, 0.394753, 0.342579, 0.40511, 0.5017, 0.529623, 0.436924, 0.41194, 0.4292, 0.465241, 0.480142, 0.458154, 0.447574, 0.366687…	[22, 31, 32, 54, 55, 230, 231, 232, 233, 234, 235, 236, 237, 238, 239, 354, 355, 356, 357, 358, 359, 360, 361, 362, 363, 364, 365, 366, 367, 368, 369, 370, 371, 372, 373, 374, 375, 376, 377, 378, 379, 380, 381, 382, 383, 384, 385, 386, 387, 388, 389, 390, 391, 392, 393, 394, 395, 396, 397, 398, 399, 400, 401, 402, 403, 404, 405, 406, 407, 408, 409, 410, 411, 412, 413, 414, 415, 416, 417, 418, 419…	(146	15	161)	146
1582	1583	UPI0000542065 status=activ	([0.988291, 0.985417, 0.987032, 0.987531, 0.988695, 0.987531, 0.989241, 0.98442, 0.984159, 0.982235, 0.985417, 0.988505, 0.988291, 0.988861, 0.987911, 0.985964, 0.988695, 0.988505, 0.988861, 0.988291, 0.987911, 0.988505, 0.986462, 0.986462, 0.985964, 0.984159, 0.984159, 0.981594, 0.985964, 0.984871, 0.984871, 0.985417, 0.976962, 0.975609, 0.969315, 0.975609, 0.980097, 0.978316, 0.980097, 0.971072…	[0, 1, 2, 3, 4, 5, 6, 7, 8, 9, 10, 11, 12, 13, 14, 15, 16, 17, 18, 19, 20, 21, 22, 23, 24, 25, 26, 27, 28, 29, 30, 31, 32, 33, 34, 35, 36, 37, 38, 39, 40, 41, 42, 43, 44, 45, 46, 47, 48, 49, 50, 51, 52, 53, 54, 55, 56, 57, 58, 59, 60, 61, 62, 63, 64, 65, 66, 67, 68, 69, 70, 71, 72, 73, 74, 75, 76, 77, 78, 79, 80, 81, 82, 83, 84, 85, 86, 87, 88, 89, 90, 91, 92, 93, 94, 95, 96, 97, 98, 99, 100, 101…	(144	0	144)	144
1483	1484	UPI00003DA4FD status=activ	([0.483068, 0.509769, 0.534167, 0.505461, 0.401658, 0.440853, 0.370445, 0.394753, 0.414856, 0.447574, 0.476583, 0.5017, 0.509769, 0.505461, 0.517562, 0.5017, 0.486429, 0.401658, 0.346032, 0.339168, 0.308712, 0.264545, 0.229226, 0.239899, 0.264545, 0.31487, 0.239899, 0.239899, 0.232838, 0.170161, 0.155435, 0.111485, 0.11371, 0.137348, 0.086953, 0.066181, 0.067594, 0.047319, 0.096677, 0.096677, 0.1…	[1, 2, 3, 11, 12, 13, 14, 15, 58, 60, 74, 126, 137, 200, 201, 202, 204, 205, 206, 207, 208, 209, 210, 211, 212, 213, 254, 270, 273, 275, 276, 277, 278, 281, 282, 283, 284, 285, 286, 287, 288, 289, 290, 291, 292, 293, 294, 295, 296, 344, 345, 346, 347, 348, 349, 350, 351, 352, 353, 354, 355, 356, 359, 363, 374, 390, 414, 442, 443, 444, 445, 446, 449, 455, 456, 457, 458, 459, 462, 522, 523, 524, 52…	(140	79	219)	140
1432	1433	UPI00003C5332 status=activ	([0.387226, 0.390993, 0.398279, 0.433034, 0.374039, 0.332115, 0.36309, 0.390993, 0.42561, 0.454136, 0.476583, 0.422041, 0.447574, 0.384043, 0.342579, 0.339168, 0.356642, 0.41194, 0.450668, 0.444081, 0.509769, 0.553315, 0.59014, 0.622677, 0.59917, 0.694846, 0.675549, 0.653063, 0.622677, 0.626927, 0.59917, 0.613573, 0.661982, 0.58069, 0.657645, 0.712013, 0.703578, 0.724957, 0.707965, 0.73685, 0.716…	[20, 21, 22, 23, 24, 25, 26, 27, 28, 29, 30, 31, 32, 33, 34, 35, 36, 37, 38, 39, 40, 41, 42, 43, 44, 45, 46, 47, 48, 49, 50, 51, 52, 53, 54, 55, 56, 57, 58, 59, 60, 61, 62, 63, 64, 65, 66, 67, 68, 69, 70, 71, 72, 73, 74, 75, 76, 77, 78, 79, 80, 81, 82, 83, 84, 85, 86, 87, 88, 89, 90, 91, 92, 93, 94, 95, 96, 97, 98, 99, 100, 101, 102, 103, 104, 105, 106, 107, 108, 109, 110, 111, 112, 113, 114, 115…	(135	0	135)	135
1807	1808	UPI0001B6D10F status=activ	([0.521092, 0.529623, 0.51388, 0.480142, 0.494003, 0.458154, 0.472492, 0.483068, 0.458154, 0.450668, 0.458154, 0.465241, 0.458154, 0.476583, 0.51388, 0.486429, 0.433034, 0.483068, 0.51388, 0.534167, 0.494003, 0.483068, 0.497853, 0.509769, 0.59014, 0.59014, 0.642678, 0.642678, 0.642678, 0.690604, 0.707965, 0.694846, 0.733139, 0.771762, 0.771762, 0.750527, 0.83125, 0.849326, 0.834292, 0.834292, 0.8…	[0, 1, 2, 14, 18, 19, 23, 24, 25, 26, 27, 28, 29, 30, 31, 32, 33, 34, 35, 36, 37, 38, 39, 40, 41, 42, 43, 44, 45, 46, 47, 48, 49, 50, 51, 52, 53, 54, 55, 56, 57, 58, 59, 60, 61, 62, 63, 64, 65, 66, 67, 68, 69, 70, 71, 72, 73, 74, 75, 76, 77, 78, 79, 80, 81, 82, 83, 84, 85, 86, 87, 88, 89, 90, 91, 92, 93, 94, 95, 96, 97, 98, 99, 100, 101, 102, 103, 104, 105, 106, 107, 108, 109, 110, 111, 112, 113,…	(135	6	141)	135
1356	1357	UPI00003C5297 status=activ	([0.823549, 0.84206, 0.859585, 0.879233, 0.876521, 0.882776, 0.894241, 0.919029, 0.837511, 0.859585, 0.862302, 0.899122, 0.862302, 0.801317, 0.827927, 0.81615, 0.83125, 0.84206, 0.856457, 0.81615, 0.808535, 0.788093, 0.771762, 0.750527, 0.724957, 0.728858, 0.716283, 0.703578, 0.666105, 0.759478, 0.716283, 0.720929, 0.690604, 0.759478, 0.771762, 0.661982, 0.59014, 0.562014, 0.490133, 0.394753, 0.3…	[0, 1, 2, 3, 4, 5, 6, 7, 8, 9, 10, 11, 12, 13, 14, 15, 16, 17, 18, 19, 20, 21, 22, 23, 24, 25, 26, 27, 28, 29, 30, 31, 32, 33, 34, 35, 36, 37, 70, 72, 74, 75, 76, 77, 78, 79, 80, 81, 82, 83, 84, 85, 86, 87, 88, 89, 90, 91, 92, 93, 94, 95, 96, 97, 98, 99, 100, 101, 102, 103, 104, 105, 106, 107, 108, 109, 110, 111, 112, 113, 114, 115, 116, 117, 118, 119, 120, 121, 122, 123, 124, 125, 126, 127, 128,…	(132	40	172)	132
2695	2696	UPI00051D800E status=activ	([0.022667, 0.026338, 0.030611, 0.020522, 0.028107, 0.0198, 0.025762, 0.019109, 0.025316, 0.019401, 0.026892, 0.035586, 0.035586, 0.040537, 0.042364, 0.041405, 0.078022, 0.142424, 0.134866, 0.155435, 0.155435, 0.216401, 0.236433, 0.173081, 0.25406, 0.281712, 0.366687, 0.366687, 0.359901, 0.328603, 0.4292, 0.349426, 0.356642, 0.36309, 0.342579, 0.339168, 0.232838, 0.222385, 0.209395, 0.318242, 0.1…	[130, 131, 132, 133, 134, 135, 136, 137, 138, 139, 140, 141, 142, 143, 144, 145, 146, 147, 148, 149, 150, 151, 152, 153, 154, 155, 156, 157, 158, 159, 160, 161, 162, 163, 164, 165, 166, 167, 168, 169, 170, 171, 172, 173, 174, 175, 176, 177, 178, 179, 180, 181, 182, 183, 184, 185, 186, 187, 188, 189, 190, 191, 192, 193, 194, 195, 196, 197, 198, 199, 200, 201, 202, 203, 204, 205, 206, 207, 208, 209…	(112	0	112)	112
138	139	UPI000037F645 status=activ	([0.750527, 0.675549, 0.707965, 0.745909, 0.750527, 0.73685, 0.76285, 0.750527, 0.699094, 0.716283, 0.733139, 0.728858, 0.666105, 0.671169, 0.707965, 0.733139, 0.733139, 0.671169, 0.632174, 0.626927, 0.657645, 0.716283, 0.754692, 0.750527, 0.745909, 0.759478, 0.784345, 0.775545, 0.784345, 0.837511, 0.84206, 0.819762, 0.83125, 0.859585, 0.856457, 0.81615, 0.81615, 0.798249, 0.83125, 0.827927, 0.82…	[0, 1, 2, 3, 4, 5, 6, 7, 8, 9, 10, 11, 12, 13, 14, 15, 16, 17, 18, 19, 20, 21, 22, 23, 24, 25, 26, 27, 28, 29, 30, 31, 32, 33, 34, 35, 36, 37, 38, 39, 40, 41, 42, 43, 44, 45, 46, 47, 48, 49, 50, 51, 52, 53, 54, 55, 56, 57, 58, 59, 60, 61, 62, 63, 64, 65, 66, 67, 68, 69, 70, 71, 72, 73, 74, 75, 76, 77, 78, 79, 80, 81, 82, 83, 84, 85, 86, 87, 88, 89, 90, 91, 92, 93, 94, 95, 96, 97, 98, 99, 100, 101…	(109	0	109)	109
110	111	UPI000037F5DA status=activ	([0.775545, 0.798249, 0.795062, 0.812494, 0.856457, 0.852992, 0.88723, 0.879233, 0.871313, 0.865454, 0.798249, 0.823549, 0.846163, 0.846163, 0.834292, 0.823549, 0.819762, 0.812494, 0.812494, 0.81615, 0.808535, 0.798249, 0.784345, 0.788093, 0.775545, 0.745909, 0.741537, 0.694846, 0.703578, 0.604312, 0.486429, 0.465241, 0.468512, 0.390993, 0.301917, 0.229226, 0.229226, 0.161087, 0.106997, 0.109221,…	[0, 1, 2, 3, 4, 5, 6, 7, 8, 9, 10, 11, 12, 13, 14, 15, 16, 17, 18, 19, 20, 21, 22, 23, 24, 25, 26, 27, 28, 29, 248, 249, 250, 251, 278, 288, 289, 290, 291, 292, 293, 294, 317, 321, 363, 428, 429, 492, 493, 494, 495, 496, 497, 498, 499, 500, 501, 502, 505, 545, 546, 547, 548, 549, 550, 551, 552, 553, 636, 639, 640, 641, 642, 643, 658, 664, 665, 666, 681, 683, 684, 687, 688, 689, 690, 691, 692, 693…	(105	81	186)	105
1006	1007	UPI000038004E status=activ	([0.225814, 0.125101, 0.129801, 0.086953, 0.058088, 0.03976, 0.029376, 0.03976, 0.029376, 0.038858, 0.054297, 0.034884, 0.023534, 0.027463, 0.017138, 0.017447, 0.015694, 0.01078, 0.013613, 0.015078, 0.020876, 0.034068, 0.067594, 0.085092, 0.155435, 0.229226, 0.25031, 0.247041, 0.271506, 0.349426, 0.268042, 0.25406, 0.318242, 0.40511, 0.311707, 0.308712, 0.308712, 0.349426, 0.444081, 0.476583, 0.4…	[133, 134, 135, 136, 137, 138, 139, 140, 141, 142, 143, 144, 145, 146, 147, 148, 149, 150, 151, 152, 153, 154, 155, 156, 157, 158, 159, 160, 161, 162, 163, 164, 165, 166, 167, 168, 169, 170, 171, 172, 173, 174, 175, 176, 177, 178, 179, 180, 181, 182, 183, 184, 185, 186, 187, 188, 189, 190, 191, 192, 193, 194, 195, 196, 197, 198, 199, 200, 201, 202, 203, 204, 205, 206, 207, 208, 209, 210, 211, 212…	(105	0	105)	105
2494	2495	UPI00032E54C6 status=activ	([0.132295, 0.098513, 0.137348, 0.155435, 0.18812, 0.139895, 0.170161, 0.17593, 0.147574, 0.155435, 0.182256, 0.239899, 0.17593, 0.164327, 0.144935, 0.18812, 0.236433, 0.25406, 0.298791, 0.271506, 0.301917, 0.366687, 0.436924, 0.352862, 0.374039, 0.380708, 0.458154, 0.480142, 0.505461, 0.570702, 0.505461, 0.476583, 0.450668, 0.447574, 0.465241, 0.5017, 0.534167, 0.570702, 0.517562, 0.51388, 0.595…	[28, 29, 30, 35, 36, 37, 38, 39, 40, 41, 42, 43, 44, 45, 46, 52, 53, 54, 55, 56, 57, 58, 59, 60, 72, 73, 74, 75, 85, 90, 91, 97, 98, 99, 100, 101, 102, 103, 104, 105, 106, 107, 108, 109, 110, 111, 112, 117, 118, 137, 138, 140, 141, 142, 143, 144, 145, 146, 147, 148, 149, 150, 151, 152, 153, 154, 155, 156, 157, 158, 159, 160, 161, 162, 163, 164, 165, 166, 167, 168, 169, 170, 171, 172, 173, 174, 17…	(104	108	212)	104
1003	1004	UPI0000380048 status=activ	([0.798249, 0.745909, 0.741537, 0.76285, 0.775545, 0.784345, 0.788093, 0.83125, 0.81615, 0.819762, 0.837511, 0.852992, 0.862302, 0.823549, 0.874069, 0.84206, 0.837511, 0.827927, 0.849326, 0.84206, 0.862302, 0.871313, 0.903857, 0.908098, 0.915074, 0.91684, 0.908098, 0.919029, 0.905695, 0.91684, 0.89662, 0.88723, 0.882776, 0.874069, 0.899122, 0.901269, 0.922952, 0.93079, 0.928747, 0.934618, 0.93461…	[0, 1, 2, 3, 4, 5, 6, 7, 8, 9, 10, 11, 12, 13, 14, 15, 16, 17, 18, 19, 20, 21, 22, 23, 24, 25, 26, 27, 28, 29, 30, 31, 32, 33, 34, 35, 36, 37, 38, 39, 40, 41, 42, 43, 44, 45, 46, 47, 48, 49, 50, 51, 52, 53, 54, 55, 56, 57, 58, 59, 60, 61, 62, 63, 64, 65, 66, 67, 68, 69, 70, 71, 72, 73, 74, 75, 76, 77, 78, 79, 80, 81, 82, 83, 84, 85, 86, 87, 88, 89, 90, 91, 92, 93, 94, 95, 96, 97, 98, 99, 100]	(100	0	100)	100
2213	2214	UPI0001B6F775 status=activ	([0.51388, 0.553315, 0.562014, 0.517562, 0.497853, 0.465241, 0.447574, 0.398279, 0.41194, 0.401658, 0.418646, 0.418646, 0.40511, 0.380708, 0.458154, 0.465241, 0.401658, 0.418646, 0.390993, 0.374039, 0.414856, 0.458154, 0.447574, 0.408655, 0.444081, 0.468512, 0.529623, 0.562014, 0.666105, 0.671169, 0.707965, 0.733139, 0.694846, 0.720929, 0.754692, 0.707965, 0.724957, 0.798249, 0.798249, 0.84206, 0…	[0, 1, 2, 3, 26, 27, 28, 29, 30, 31, 32, 33, 34, 35, 36, 37, 38, 39, 40, 41, 42, 43, 44, 45, 46, 47, 48, 49, 50, 51, 52, 53, 54, 55, 56, 57, 58, 59, 60, 61, 62, 63, 64, 65, 66, 67, 68, 69, 70, 71, 72, 73, 74, 75, 76, 77, 78, 79, 80, 81, 82, 83, 84, 85, 86, 87, 88, 89, 90, 91, 92, 93, 94, 95, 96, 97, 98, 99, 100, 101, 102, 103, 104, 105, 106, 107, 108, 109, 110, 111, 112, 113, 114, 115, 116, 117, …	(99	4	103)	99
914	915	UPI000037FF99 status=activ	([0.401658, 0.42561, 0.408655, 0.346032, 0.271506, 0.291804, 0.247041, 0.191378, 0.216401, 0.182256, 0.203355, 0.229226, 0.206376, 0.288399, 0.281712, 0.366687, 0.321458, 0.25031, 0.25031, 0.328603, 0.288399, 0.194234, 0.216401, 0.268042, 0.332115, 0.342579, 0.342579, 0.398279, 0.408655, 0.436924, 0.408655, 0.332115, 0.346032, 0.318242, 0.332115, 0.342579, 0.349426, 0.31487, 0.390993, 0.352862, 0…	[70, 72, 73, 74, 75, 76, 77, 78, 79, 80, 81, 82, 83, 84, 85, 86, 87, 88, 295, 309, 310, 311, 312, 313, 314, 315, 317, 318, 319, 320, 321, 322, 323, 324, 325, 326, 327, 328, 329, 330, 331, 332, 333, 334, 335, 336, 337, 338, 339, 340, 341, 342, 343, 344, 345, 346, 347, 348, 349, 350, 351, 352, 353, 354, 355, 356, 357, 358, 359, 360, 361, 362, 363, 364, 365, 366, 367, 368, 369, 370, 371, 372, 373, 3…	(95	26	121)	95
1154	1155	UPI00003C50E3 status=activ	([0.26085, 0.236433, 0.21291, 0.26085, 0.311707, 0.281712, 0.298791, 0.284882, 0.298791, 0.332115, 0.356642, 0.359901, 0.342579, 0.308712, 0.31487, 0.332115, 0.401658, 0.440853, 0.5017, 0.534167, 0.575842, 0.585406, 0.618285, 0.680603, 0.675549, 0.661982, 0.716283, 0.724957, 0.767246, 0.775545, 0.795062, 0.791621, 0.795062, 0.771762, 0.852992, 0.874069, 0.865454, 0.837511, 0.868118, 0.865454, 0.8…	[18, 19, 20, 21, 22, 23, 24, 25, 26, 27, 28, 29, 30, 31, 32, 33, 34, 35, 36, 37, 38, 39, 40, 41, 42, 43, 44, 45, 46, 47, 48, 49, 50, 51, 52, 53, 54, 55, 56, 57, 58, 59, 60, 61, 62, 63, 64, 65, 66, 67, 68, 69, 70, 71, 72, 73, 74, 75, 76, 77, 78, 79, 80, 81, 82, 83, 84, 85, 86, 87, 88, 89, 90, 91, 92, 93, 94, 95, 96, 97, 98, 99, 100, 101, 102, 103, 104, 105, 106, 107, 108, 109, 110, 111, 112, 295]	(94	0	94)	94
916	917	UPI000037FF9B status=activ	([0.666105, 0.525368, 0.433034, 0.465241, 0.418646, 0.42561, 0.461924, 0.494003, 0.525368, 0.553315, 0.490133, 0.51388, 0.41194, 0.465241, 0.517562, 0.42561, 0.447574, 0.454136, 0.465241, 0.521092, 0.529623, 0.505461, 0.56648, 0.59508, 0.604312, 0.707965, 0.720929, 0.707965, 0.685117, 0.690604, 0.680603, 0.767246, 0.76285, 0.852992, 0.852992, 0.84206, 0.901269, 0.894241, 0.88723, 0.84206, 0.84206…	[0, 1, 8, 9, 11, 14, 19, 20, 21, 22, 23, 24, 25, 26, 27, 28, 29, 30, 31, 32, 33, 34, 35, 36, 37, 38, 39, 40, 41, 42, 43, 44, 45, 46, 47, 48, 49, 50, 51, 52, 53, 54, 55, 56, 57, 58, 59, 60, 61, 62, 63, 64, 65, 66, 67, 68, 69, 70, 71, 72, 73, 74, 75, 76, 77, 78, 79, 80, 81, 82, 83, 84, 85, 86, 87, 88, 89, 90, 91, 92, 93, 94, 95, 96, 97, 98, 99, 100, 101, 102, 103, 104, 105, 106, 107, 108, 109, 110,…	(93	6	99)	93
990	991	UPI0000380031 status=activ	([0.26085, 0.30533, 0.349426, 0.301917, 0.264545, 0.225814, 0.268042, 0.301917, 0.268042, 0.275179, 0.301917, 0.359901, 0.356642, 0.295083, 0.264545, 0.308712, 0.380708, 0.387226, 0.366687, 0.422041, 0.472492, 0.517562, 0.521092, 0.538167, 0.51388, 0.58069, 0.541878, 0.538167, 0.557691, 0.680603, 0.707965, 0.720929, 0.675549, 0.626927, 0.759478, 0.819762, 0.720929, 0.733139, 0.76285, 0.788093, 0.…	[21, 22, 23, 24, 25, 26, 27, 28, 29, 30, 31, 32, 33, 34, 35, 36, 37, 38, 39, 40, 41, 42, 43, 44, 45, 46, 47, 48, 49, 50, 51, 52, 53, 54, 55, 56, 57, 58, 59, 60, 61, 62, 63, 64, 65, 66, 67, 68, 69, 70, 71, 72, 73, 74, 75, 76, 77, 78, 79, 80, 81, 82, 83, 84, 85, 86, 87, 88, 89, 90, 91, 92, 93, 94, 95, 96, 97, 98, 99, 100, 101, 102, 103, 104, 105, 106, 107, 108, 109, 110, 111, 112, 113, 115, 116, 11…	(92	0	92)	92
1377	1378	UPI00003C52C4 status=activ	([0.043307, 0.025762, 0.03976, 0.030611, 0.018787, 0.016528, 0.013265, 0.010926, 0.009483, 0.010221, 0.012727, 0.010131, 0.010131, 0.008804, 0.009294, 0.009015, 0.006567, 0.008409, 0.007555, 0.009015, 0.008804, 0.013016, 0.016528, 0.016528, 0.024826, 0.048328, 0.047319, 0.085092, 0.134866, 0.129801, 0.15284, 0.15284, 0.239899, 0.239899, 0.284882, 0.374039, 0.281712, 0.374039, 0.366687, 0.476583, …	[40, 41, 42, 43, 50, 51, 85, 86, 87, 88, 192, 193, 194, 195, 197, 198, 199, 200, 201, 202, 203, 204, 205, 206, 207, 208, 209, 210, 211, 212, 264, 265, 266, 267, 270, 271, 305, 306, 307, 308, 309, 310, 311, 316, 317, 318, 319, 320, 321, 322, 323, 324, 325, 326, 327, 328, 329, 330, 331, 332, 333, 334, 335, 336, 337, 338, 339, 340, 341, 342, 343, 344, 345, 346, 347, 348, 349, 350, 351, 352, 353, 354…	(91	43	134)	91
2331	2332	UPI0001BCC2BA status=activ	([0.856457, 0.871313, 0.899122, 0.921076, 0.926919, 0.928747, 0.939629, 0.947281, 0.947281, 0.954657, 0.962114, 0.9657, 0.9657, 0.957673, 0.954657, 0.922952, 0.922952, 0.938133, 0.93079, 0.970265, 0.969315, 0.976226, 0.980097, 0.964893, 0.960642, 0.960642, 0.960642, 0.960642, 0.96342, 0.934618, 0.939629, 0.919029, 0.879233, 0.88723, 0.901269, 0.901269, 0.919029, 0.859585, 0.837511, 0.849326, 0.81…	[0, 1, 2, 3, 4, 5, 6, 7, 8, 9, 10, 11, 12, 13, 14, 15, 16, 17, 18, 19, 20, 21, 22, 23, 24, 25, 26, 27, 28, 29, 30, 31, 32, 33, 34, 35, 36, 37, 38, 39, 40, 41, 42, 43, 44, 45, 46, 47, 48, 49, 50, 51, 52, 53, 54, 55, 56, 57, 58, 59, 60, 61, 62, 63, 64, 65, 66, 67, 68, 69, 70, 71, 72, 73, 74, 75, 76, 77, 78, 79, 80, 81, 82, 83, 84, 85, 86, 87, 88, 89, 90]	(90	0	90)	90
1742	1743	UPI00019CBEFC status=activ	([0.281712, 0.321458, 0.380708, 0.288399, 0.318242, 0.301917, 0.236433, 0.288399, 0.247041, 0.25031, 0.275179, 0.288399, 0.194234, 0.196879, 0.21291, 0.291804, 0.374039, 0.356642, 0.366687, 0.335645, 0.295083, 0.31487, 0.222385, 0.206376, 0.298791, 0.225814, 0.239899, 0.324872, 0.328603, 0.318242, 0.36309, 0.374039, 0.328603, 0.328603, 0.41194, 0.374039, 0.356642, 0.384043, 0.384043, 0.394753, 0.…	[88, 89, 90, 91, 92, 93, 94, 95, 96, 97, 98, 99, 100, 101, 102, 103, 104, 105, 106, 107, 108, 109, 110, 116, 117, 118, 119, 120, 121, 122, 123, 124, 125, 126, 127, 128, 129, 130, 131, 132, 133, 134, 135, 136, 137, 138, 139, 140, 141, 142, 143, 144, 145, 146, 147, 148, 149, 150, 151, 152, 153, 154, 155, 156, 157, 158, 159, 160, 161, 162, 163, 164, 165, 166, 167, 168, 169, 170, 171, 172, 173, 174, …	(89	23	112)	89
1719	1720	UPI0000544F1E status=activ	([0.745909, 0.795062, 0.852992, 0.852992, 0.852992, 0.865454, 0.865454, 0.879233, 0.891961, 0.84206, 0.846163, 0.874069, 0.779859, 0.798249, 0.805026, 0.798249, 0.808535, 0.771762, 0.771762, 0.694846, 0.671169, 0.642678, 0.622677, 0.59508, 0.59917, 0.575842, 0.553315, 0.570702, 0.557691, 0.549308, 0.657645, 0.648219, 0.59508, 0.728858, 0.733139, 0.642678, 0.666105, 0.557691, 0.570702, 0.585406, 0…	[0, 1, 2, 3, 4, 5, 6, 7, 8, 9, 10, 11, 12, 13, 14, 15, 16, 17, 18, 19, 20, 21, 22, 23, 24, 25, 26, 27, 28, 29, 30, 31, 32, 33, 34, 35, 36, 37, 38, 39, 40, 41, 42, 43, 44, 45, 46, 47, 48, 49, 50, 51, 52, 53, 54, 55, 56, 57, 58, 59, 60, 61, 62, 63, 64, 65, 66, 67, 68, 69, 71, 72, 78, 88, 89, 91, 92, 93, 94, 95, 96, 271, 279, 280, 281, 282, 283, 284, 285, 286, 294, 295, 296, 306, 307, 308, 309, 311,…	(87	102	189)	87
2130	2131	UPI0001B6F114 status=activ	([0.142424, 0.111485, 0.086953, 0.118441, 0.147574, 0.182256, 0.182256, 0.185198, 0.18812, 0.142424, 0.144935, 0.144935, 0.118441, 0.086953, 0.06184, 0.05306, 0.071867, 0.122885, 0.173081, 0.232838, 0.225814, 0.275179, 0.268042, 0.324872, 0.339168, 0.36309, 0.298791, 0.301917, 0.301917, 0.342579, 0.398279, 0.436924, 0.476583, 0.472492, 0.517562, 0.613573, 0.613573, 0.525368, 0.538167, 0.549308, 0…	[34, 35, 36, 37, 38, 39, 43, 47, 48, 49, 50, 51, 52, 53, 57, 58, 59, 60, 61, 62, 63, 64, 65, 66, 67, 68, 69, 70, 72, 73, 74, 75, 76, 77, 78, 79, 80, 81, 82, 83, 84, 85, 86, 87, 88, 89, 90, 91, 92, 93, 94, 95, 96, 97, 98, 99, 100, 101, 102, 103, 104, 105, 112, 113, 114, 115, 116, 117, 118, 119, 120, 121, 122, 123, 124, 125, 126, 127, 128, 129, 130, 131, 132, 133, 134, 135, 136, 137, 138, 139, 140,…	(87	62	149)	87
812	813	UPI000037FE1A status=activ	([0.209395, 0.129801, 0.164327, 0.085092, 0.054297, 0.055536, 0.03976, 0.030003, 0.0198, 0.025316, 0.0198, 0.021381, 0.022306, 0.015078, 0.009483, 0.009401, 0.008525, 0.008723, 0.008525, 0.008804, 0.01204, 0.012727, 0.022667, 0.024826, 0.048328, 0.050641, 0.06184, 0.098513, 0.164327, 0.278302, 0.25031, 0.257454, 0.30533, 0.394753, 0.476583, 0.517562, 0.505461, 0.541878, 0.454136, 0.486429, 0.3909…	[35, 36, 37, 155, 156, 160, 161, 167, 280, 283, 287, 288, 289, 290, 291, 292, 293, 294, 295, 296, 297, 298, 299, 300, 302, 303, 304, 305, 306, 307, 308, 309, 310, 311, 312, 313, 314, 315, 316, 317, 318, 319, 320, 321, 322, 323, 324, 325, 326, 327, 328, 329, 330, 331, 332, 333, 334, 335, 336, 337, 338, 339, 340, 341, 342, 343, 344, 345, 346, 347, 348, 349, 350, 351, 352, 353, 354, 355, 356, 357, 3…	(86	24	110)	86
2613	2614	UPI00051D2AC2 status=activ	([0.938133, 0.936162, 0.94331, 0.96342, 0.96342, 0.966441, 0.934618, 0.93079, 0.894241, 0.88723, 0.889439, 0.894241, 0.846163, 0.852992, 0.849326, 0.846163, 0.846163, 0.852992, 0.827927, 0.868118, 0.779859, 0.791621, 0.801317, 0.73685, 0.73685, 0.716283, 0.694846, 0.771762, 0.788093, 0.849326, 0.819762, 0.83125, 0.819762, 0.882776, 0.882776, 0.889439, 0.885302, 0.827927, 0.83125, 0.795062, 0.8342…	[0, 1, 2, 3, 4, 5, 6, 7, 8, 9, 10, 11, 12, 13, 14, 15, 16, 17, 18, 19, 20, 21, 22, 23, 24, 25, 26, 27, 28, 29, 30, 31, 32, 33, 34, 35, 36, 37, 38, 39, 40, 41, 42, 43, 44, 45, 46, 47, 48, 49, 50, 51, 52, 53, 54, 55, 56, 57, 58, 59, 60, 61, 62, 63, 64, 65, 66, 67, 68, 69, 70, 71, 72, 73, 74, 75, 76, 77, 78, 79, 80, 81, 82, 83]	(83	0	83)	83
2649	2650	UPI00051D4D44 status=activ	([0.819762, 0.852992, 0.84206, 0.834292, 0.834292, 0.771762, 0.771762, 0.767246, 0.771762, 0.795062, 0.795062, 0.795062, 0.784345, 0.795062, 0.771762, 0.771762, 0.771762, 0.771762, 0.767246, 0.791621, 0.73685, 0.741537, 0.716283, 0.716283, 0.707965, 0.648219, 0.707965, 0.703578, 0.745909, 0.76285, 0.759478, 0.694846, 0.720929, 0.716283, 0.712013, 0.703578, 0.694846, 0.724957, 0.699094, 0.745909, …	[0, 1, 2, 3, 4, 5, 6, 7, 8, 9, 10, 11, 12, 13, 14, 15, 16, 17, 18, 19, 20, 21, 22, 23, 24, 25, 26, 27, 28, 29, 30, 31, 32, 33, 34, 35, 36, 37, 38, 39, 40, 41, 42, 43, 44, 45, 46, 47, 48, 49, 50, 51, 52, 53, 54, 55, 56, 57, 58, 59, 60, 61, 62, 63, 64, 65, 66, 67, 68, 69, 70, 71, 72, 73, 74, 75, 76, 77, 78, 79, 80, 81, 82, 83, 280, 281]	(83	0	83)	83
2438	2439	UPI0002419803 status=activ	([0.754692, 0.767246, 0.779859, 0.759478, 0.784345, 0.83125, 0.846163, 0.84206, 0.859585, 0.859585, 0.846163, 0.852992, 0.862302, 0.849326, 0.837511, 0.81615, 0.720929, 0.712013, 0.76285, 0.837511, 0.741537, 0.724957, 0.63748, 0.632174, 0.653063, 0.613573, 0.56648, 0.570702, 0.575842, 0.538167, 0.575842, 0.59014, 0.534167, 0.553315, 0.570702, 0.562014, 0.56648, 0.680603, 0.703578, 0.703578, 0.703…	[0, 1, 2, 3, 4, 5, 6, 7, 8, 9, 10, 11, 12, 13, 14, 15, 16, 17, 18, 19, 20, 21, 22, 23, 24, 25, 26, 27, 28, 29, 30, 31, 32, 33, 34, 35, 36, 37, 38, 39, 40, 41, 42, 43, 44, 45, 46, 47, 48, 49, 50, 51, 52, 53, 54, 55, 56, 57, 58, 59, 60, 61, 62, 63, 64, 65, 66, 67, 68, 69, 70, 71, 72, 73, 74, 75, 76, 77, 78, 79, 80, 132, 141, 142, 143, 144, 145, 146, 147, 148, 154, 155, 156, 157, 158, 159]	(80	0	80)	80
2761	2762	UPI00051DD0C0 status=activ	([0.750527, 0.795062, 0.775545, 0.805026, 0.865454, 0.871313, 0.862302, 0.879233, 0.889439, 0.827927, 0.81615, 0.827927, 0.808535, 0.795062, 0.795062, 0.76285, 0.690604, 0.707965, 0.759478, 0.690604, 0.73685, 0.775545, 0.771762, 0.775545, 0.76285, 0.733139, 0.657645, 0.675549, 0.653063, 0.626927, 0.648219, 0.648219, 0.622677, 0.562014, 0.59508, 0.613573, 0.63748, 0.632174, 0.613573, 0.608892, 0.6…	[0, 1, 2, 3, 4, 5, 6, 7, 8, 9, 10, 11, 12, 13, 14, 15, 16, 17, 18, 19, 20, 21, 22, 23, 24, 25, 26, 27, 28, 29, 30, 31, 32, 33, 34, 35, 36, 37, 38, 39, 40, 41, 42, 43, 44, 45, 46, 47, 48, 49, 50, 51, 52, 53, 54, 55, 56, 57, 58, 59, 60, 61, 62, 63, 64, 65, 66, 67, 68, 69, 70, 71, 72, 73, 74, 75, 76, 77, 78, 79, 80]	(80	0	80)	80
1726	1727	UPI00005450D3 status=activ	([0.25031, 0.284882, 0.219301, 0.247041, 0.164327, 0.200174, 0.229226, 0.25031, 0.196879, 0.155435, 0.122885, 0.078022, 0.06184, 0.081712, 0.049374, 0.051831, 0.044297, 0.032017, 0.034884, 0.022667, 0.013821, 0.010372, 0.008276, 0.009294, 0.00962, 0.010131, 0.010131, 0.00777, 0.008075, 0.010221, 0.012727, 0.016257, 0.032017, 0.042364, 0.051831, 0.085092, 0.088832, 0.11371, 0.15008, 0.225814, 0.29…	[44, 45, 46, 47, 48, 49, 50, 51, 52, 53, 54, 55, 61, 63, 64, 65, 66, 67, 68, 69, 70, 71, 72, 73, 74, 75, 76, 77, 78, 79, 80, 81, 82, 83, 84, 85, 86, 87, 88, 89, 90, 91, 92, 93, 123, 124, 125, 126, 127, 128, 129, 130, 131, 132, 133, 134, 135, 136, 137, 138, 139, 140, 141, 142, 143, 144, 145, 146, 147, 148, 149, 150, 151, 152, 153, 154, 155, 156, 157, 158, 159, 160, 161, 162, 163, 164, 165, 166, 16…	(79	44	123)	79
2033	2034	UPI0001B6ED88 status=activ	([0.366687, 0.380708, 0.301917, 0.278302, 0.25406, 0.271506, 0.308712, 0.26085, 0.281712, 0.311707, 0.339168, 0.346032, 0.384043, 0.394753, 0.374039, 0.398279, 0.450668, 0.472492, 0.472492, 0.505461, 0.521092, 0.562014, 0.557691, 0.626927, 0.661982, 0.707965, 0.675549, 0.642678, 0.720929, 0.720929, 0.703578, 0.690604, 0.671169, 0.632174, 0.63748, 0.685117, 0.694846, 0.648219, 0.653063, 0.653063, …	[19, 20, 21, 22, 23, 24, 25, 26, 27, 28, 29, 30, 31, 32, 33, 34, 35, 36, 37, 38, 39, 40, 41, 42, 43, 44, 45, 46, 47, 48, 49, 50, 51, 52, 53, 54, 55, 56, 57, 58, 59, 60, 61, 62, 63, 64, 65, 66, 67, 68, 69, 70, 71, 72, 73, 74, 75, 76, 77, 78, 79, 80, 81, 82, 83, 84, 85, 86, 87, 88, 89, 90, 91, 92, 93, 94, 95, 96, 97, 98, 158, 171, 172, 201, 202, 203, 204, 212, 213, 214, 215, 216, 217]	(79	0	79)	79
1383	1384	UPI00003C52CC status=activ	([0.394753, 0.295083, 0.209395, 0.239899, 0.278302, 0.219301, 0.271506, 0.295083, 0.291804, 0.318242, 0.247041, 0.284882, 0.30533, 0.374039, 0.387226, 0.408655, 0.401658, 0.390993, 0.444081, 0.454136, 0.42561, 0.324872, 0.436924, 0.436924, 0.418646, 0.339168, 0.384043, 0.370445, 0.370445, 0.408655, 0.339168, 0.349426, 0.335645, 0.332115, 0.332115, 0.332115, 0.30533, 0.390993, 0.390993, 0.418646, …	[55, 58, 127, 269, 324, 325, 326, 327, 328, 337, 338, 360, 361, 362, 363, 364, 365, 366, 367, 368, 369, 370, 371, 372, 373, 374, 375, 376, 377, 392, 419, 424, 425, 426, 427, 428, 429, 430, 431, 432, 433, 434, 435, 436, 437, 438, 439, 440, 441, 442, 443, 444, 445, 446, 447, 448, 449, 450, 451, 452, 453, 454, 455, 456, 457, 458, 459, 460, 461, 462, 463, 464, 465, 466, 467, 468, 469, 470, 471, 472, …	(78	31	109)	78
2575	2576	UPI00051D0027 status=activ	([0.534167, 0.486429, 0.377384, 0.278302, 0.191378, 0.15008, 0.109221, 0.086953, 0.06312, 0.048328, 0.050641, 0.05306, 0.032677, 0.025762, 0.019109, 0.013016, 0.008895, 0.006533, 0.005992, 0.005086, 0.00515, 0.00515, 0.005992, 0.007495, 0.010131, 0.015694, 0.021816, 0.033407, 0.05306, 0.050641, 0.092881, 0.064632, 0.083462, 0.116183, 0.078022, 0.116183, 0.179055, 0.257454, 0.26085, 0.342579, 0.40…	[0, 164, 290, 291, 292, 293, 294, 295, 296, 297, 298, 299, 300, 301, 303, 304, 360, 362, 374, 375, 421, 429, 590, 591, 592, 593, 594, 619, 620, 621, 622, 623, 624, 625, 626, 627, 628, 629, 630, 631, 632, 633, 634, 635, 636, 637, 638, 639, 640, 641, 642, 643, 644, 645, 646, 647, 648, 649, 650, 651, 652, 653, 654, 655, 656, 657, 658, 659, 660, 661, 662, 663, 664, 665, 666, 667, 668, 669, 670, 671, …	(78	27	105)	78
1083	1084	UPI00003C5069 status=activ	([0.5017, 0.538167, 0.521092, 0.541878, 0.570702, 0.59917, 0.626927, 0.653063, 0.671169, 0.666105, 0.685117, 0.675549, 0.741537, 0.741537, 0.712013, 0.699094, 0.657645, 0.685117, 0.661982, 0.570702, 0.557691, 0.59917, 0.56648, 0.534167, 0.51388, 0.458154, 0.380708, 0.318242, 0.257454, 0.191378, 0.182256, 0.179055, 0.196879, 0.170161, 0.15284, 0.161087, 0.118441, 0.088832, 0.081712, 0.100716, 0.13…	[0, 1, 2, 3, 4, 5, 6, 7, 8, 9, 10, 11, 12, 13, 14, 15, 16, 17, 18, 19, 20, 21, 22, 23, 24, 50, 54, 55, 56, 57, 58, 59, 60, 61, 62, 63, 64, 65, 66, 67, 68, 69, 70, 71, 72, 73, 74, 75, 76, 77, 78, 79, 80, 81, 82, 83, 84, 85, 86, 87, 88, 89, 90, 91, 92, 93, 94, 95, 96, 97, 98, 106, 114, 117, 118, 119, 120, 121, 122, 123, 124, 129, 130, 131, 132, 133, 134, 135, 136, 137, 138, 143, 144, 145, 146, 147,…	(76	124	200)	76
215	216	UPI000037F742 status=activ	([0.801317, 0.745909, 0.750527, 0.73685, 0.771762, 0.784345, 0.798249, 0.819762, 0.834292, 0.767246, 0.754692, 0.741537, 0.707965, 0.733139, 0.728858, 0.720929, 0.724957, 0.694846, 0.728858, 0.685117, 0.671169, 0.648219, 0.703578, 0.724957, 0.741537, 0.76285, 0.771762, 0.720929, 0.720929, 0.703578, 0.795062, 0.819762, 0.83125, 0.874069, 0.876521, 0.868118, 0.862302, 0.81615, 0.84206, 0.81615, 0.8…	[0, 1, 2, 3, 4, 5, 6, 7, 8, 9, 10, 11, 12, 13, 14, 15, 16, 17, 18, 19, 20, 21, 22, 23, 24, 25, 26, 27, 28, 29, 30, 31, 32, 33, 34, 35, 36, 37, 38, 39, 40, 41, 42, 43, 44, 45, 46, 47, 48, 49, 50, 51, 52, 53, 54, 55, 56, 57, 58, 59, 60, 61, 62, 63, 64, 65, 66, 67, 68, 69, 70, 71, 72, 73, 74]	(74	0	74)	74
830	831	UPI000037FE6A status=activ	([0.10481, 0.134866, 0.11371, 0.074921, 0.066181, 0.064632, 0.088832, 0.0704, 0.088832, 0.10481, 0.15008, 0.142424, 0.144935, 0.167087, 0.219301, 0.206376, 0.291804, 0.370445, 0.408655, 0.433034, 0.480142, 0.517562, 0.538167, 0.59014, 0.690604, 0.741537, 0.716283, 0.716283, 0.805026, 0.805026, 0.805026, 0.76285, 0.745909, 0.779859, 0.745909, 0.728858, 0.728858, 0.716283, 0.690604, 0.685117, 0.707…	[21, 22, 23, 24, 25, 26, 27, 28, 29, 30, 31, 32, 33, 34, 35, 36, 37, 38, 39, 40, 41, 42, 43, 44, 45, 46, 47, 48, 49, 50, 51, 52, 53, 54, 55, 56, 57, 58, 59, 60, 61, 62, 63, 64, 65, 66, 67, 68, 69, 70, 71, 72, 73, 74, 75, 76, 77, 78, 79, 80, 81, 82, 83, 84, 85, 86, 87, 88, 89, 90, 91, 92, 93, 94, 95, 97, 183, 184, 185, 186, 212, 213, 214]	(74	0	74)	74
2730	2731	UPI00051DB120 status=activ	([0.56648, 0.642678, 0.690604, 0.703578, 0.685117, 0.750527, 0.759478, 0.779859, 0.784345, 0.767246, 0.805026, 0.801317, 0.76285, 0.83125, 0.865454, 0.919029, 0.903857, 0.950334, 0.938133, 0.921076, 0.915074, 0.91684, 0.903857, 0.899122, 0.899122, 0.899122, 0.876521, 0.834292, 0.775545, 0.795062, 0.795062, 0.73685, 0.759478, 0.812494, 0.805026, 0.819762, 0.791621, 0.741537, 0.648219, 0.632174, 0.…	[0, 1, 2, 3, 4, 5, 6, 7, 8, 9, 10, 11, 12, 13, 14, 15, 16, 17, 18, 19, 20, 21, 22, 23, 24, 25, 26, 27, 28, 29, 30, 31, 32, 33, 34, 35, 36, 37, 38, 39, 40, 41, 42, 43, 44, 45, 46, 47, 48, 49, 50, 51, 52, 53, 54, 55, 56, 58, 59, 60, 61, 62, 63, 64, 65, 66, 67, 68, 69, 70, 71, 72, 73, 74, 75, 76, 77, 78, 79, 80, 81, 82, 83, 84, 85, 86, 87, 88, 89, 90, 91, 92, 93, 94, 95, 96, 97, 98, 99, 100, 101, 10…	(73	57	130)	73
892	893	UPI000037FF6E status=activ	([0.882776, 0.889439, 0.894241, 0.899122, 0.919029, 0.868118, 0.805026, 0.823549, 0.834292, 0.859585, 0.862302, 0.894241, 0.901269, 0.899122, 0.891961, 0.903857, 0.936162, 0.936162, 0.899122, 0.908098, 0.865454, 0.849326, 0.84206, 0.84206, 0.837511, 0.812494, 0.885302, 0.882776, 0.876521, 0.874069, 0.856457, 0.798249, 0.801317, 0.720929, 0.720929, 0.720929, 0.707965, 0.707965, 0.675549, 0.750527,…	[0, 1, 2, 3, 4, 5, 6, 7, 8, 9, 10, 11, 12, 13, 14, 15, 16, 17, 18, 19, 20, 21, 22, 23, 24, 25, 26, 27, 28, 29, 30, 31, 32, 33, 34, 35, 36, 37, 38, 39, 40, 41, 42, 43, 44, 45, 46, 47, 48, 49, 50, 51, 52, 53, 54, 55, 56, 57, 58, 59, 60, 61, 62, 63, 64, 65, 66, 67, 71, 226, 230, 231]	(67	0	67)	67
2452	2453	UPI00028259DA status=activ	([0.40511, 0.352862, 0.295083, 0.335645, 0.301917, 0.275179, 0.328603, 0.301917, 0.311707, 0.321458, 0.352862, 0.390993, 0.422041, 0.42561, 0.480142, 0.483068, 0.51388, 0.608892, 0.632174, 0.632174, 0.562014, 0.632174, 0.632174, 0.720929, 0.632174, 0.720929, 0.775545, 0.716283, 0.775545, 0.798249, 0.779859, 0.791621, 0.791621, 0.699094, 0.724957, 0.712013, 0.779859, 0.767246, 0.767246, 0.759478, …	[16, 17, 18, 19, 20, 21, 22, 23, 24, 25, 26, 27, 28, 29, 30, 31, 32, 33, 34, 35, 36, 37, 38, 39, 40, 41, 42, 43, 44, 45, 46, 47, 48, 49, 50, 51, 52, 53, 54, 55, 56, 57, 58, 59, 60, 61, 62, 63, 64, 65, 66, 67, 68, 69, 70, 71, 72, 73, 74, 75, 76, 77, 78, 79, 80, 81, 82, 101, 102, 104, 105, 106, 107, 108, 109, 110, 111, 112, 113, 218, 219, 220, 221, 222, 224, 225, 226, 227, 228, 229, 230, 231, 232, …	(67	328	395)	67
861	862	UPI000037FF08 status=activ	([0.675549, 0.671169, 0.685117, 0.680603, 0.632174, 0.59508, 0.608892, 0.622677, 0.632174, 0.63748, 0.648219, 0.642678, 0.575842, 0.58069, 0.622677, 0.618285, 0.613573, 0.608892, 0.59917, 0.59917, 0.608892, 0.604312, 0.618285, 0.608892, 0.622677, 0.661982, 0.690604, 0.675549, 0.699094, 0.707965, 0.666105, 0.666105, 0.661982, 0.728858, 0.671169, 0.671169, 0.694846, 0.690604, 0.675549, 0.685117, 0.…	[0, 1, 2, 3, 4, 5, 6, 7, 8, 9, 10, 11, 12, 13, 14, 15, 16, 17, 18, 19, 20, 21, 22, 23, 24, 25, 26, 27, 28, 29, 30, 31, 32, 33, 34, 35, 36, 37, 38, 39, 40, 41, 42, 43, 44, 45, 46, 47, 48, 49, 50, 51, 52, 53, 54, 55, 56, 57, 58, 59, 60, 61, 62, 63, 64, 65, 66]	(66	0	66)	66
1385	1386	UPI00003C52D3 status=activ	([0.366687, 0.458154, 0.465241, 0.387226, 0.408655, 0.42561, 0.447574, 0.398279, 0.42561, 0.398279, 0.41194, 0.377384, 0.380708, 0.390993, 0.447574, 0.440853, 0.433034, 0.440853, 0.387226, 0.42561, 0.346032, 0.42561, 0.398279, 0.42561, 0.494003, 0.490133, 0.447574, 0.398279, 0.454136, 0.447574, 0.505461, 0.525368, 0.608892, 0.608892, 0.632174, 0.529623, 0.534167, 0.549308, 0.529623, 0.575842, 0.6…	[30, 31, 32, 33, 34, 35, 36, 37, 38, 39, 40, 41, 42, 43, 44, 45, 46, 47, 48, 49, 50, 51, 52, 53, 54, 55, 56, 57, 58, 59, 60, 61, 62, 63, 64, 65, 66, 67, 68, 69, 70, 71, 72, 73, 74, 75, 76, 77, 78, 79, 80, 81, 82, 83, 84, 85, 86, 87, 88, 89, 90, 91, 92, 93, 94, 95, 96, 98, 99, 100, 101, 102, 103, 104, 105, 106, 107, 108, 109, 110, 111, 112, 113, 114, 115, 116, 117, 118, 119, 120, 121, 122, 123, 12…	(66	0	66)	66
2135	2136	UPI0001B6F120 status=activ	([0.078022, 0.092881, 0.067594, 0.090864, 0.074921, 0.058088, 0.046336, 0.032017, 0.023534, 0.034068, 0.028695, 0.031287, 0.032017, 0.022306, 0.018415, 0.026338, 0.025762, 0.023534, 0.034884, 0.038858, 0.03976, 0.056825, 0.066181, 0.100716, 0.102787, 0.15284, 0.206376, 0.271506, 0.374039, 0.480142, 0.458154, 0.534167, 0.534167, 0.534167, 0.494003, 0.509769, 0.521092, 0.604312, 0.720929, 0.724957,…	[31, 32, 33, 35, 36, 37, 38, 39, 40, 41, 42, 43, 44, 45, 46, 47, 48, 49, 50, 51, 52, 53, 54, 55, 56, 57, 58, 59, 60, 61, 62, 63, 64, 65, 66, 67, 68, 69, 70, 71, 72, 73, 74, 75, 76, 77, 78, 79, 80, 81, 82, 83, 84, 85, 86, 87, 88, 89, 90, 91, 92, 93, 94, 95, 96, 97, 98, 99, 100, 101, 109, 110, 111, 112, 113, 114, 126, 127, 128, 136, 137, 138, 139, 140, 141, 142, 143, 144, 145, 146, 147, 148, 149, 1…	(66	3	69)	66
59	60	UPI000037F4BA status=activ	([0.97245, 0.975609, 0.979242, 0.928747, 0.938133, 0.950334, 0.94331, 0.939629, 0.947281, 0.945666, 0.94331, 0.91684, 0.908098, 0.912647, 0.83125, 0.837511, 0.827927, 0.699094, 0.661982, 0.657645, 0.694846, 0.745909, 0.613573, 0.622677, 0.73685, 0.741537, 0.707965, 0.73685, 0.754692, 0.750527, 0.775545, 0.798249, 0.874069, 0.798249, 0.798249, 0.891961, 0.859585, 0.871313, 0.921076, 0.894241, 0.89…	[0, 1, 2, 3, 4, 5, 6, 7, 8, 9, 10, 11, 12, 13, 14, 15, 16, 17, 18, 19, 20, 21, 22, 23, 24, 25, 26, 27, 28, 29, 30, 31, 32, 33, 34, 35, 36, 37, 38, 39, 40, 41, 42, 43, 44, 45, 46, 47, 48, 49, 50, 51, 52, 53, 54, 55, 56, 57, 58, 59, 60, 61, 62, 63, 64, 65]	(65	0	65)	65
2667	2668	UPI00051D62C0 status=activ	([0.490133, 0.525368, 0.575842, 0.56648, 0.562014, 0.59014, 0.604312, 0.557691, 0.521092, 0.486429, 0.5017, 0.436924, 0.529623, 0.553315, 0.541878, 0.553315, 0.59917, 0.604312, 0.680603, 0.622677, 0.642678, 0.608892, 0.59917, 0.517562, 0.534167, 0.509769, 0.465241, 0.476583, 0.505461, 0.541878, 0.575842, 0.622677, 0.720929, 0.666105, 0.699094, 0.703578, 0.657645, 0.685117, 0.712013, 0.626927, 0.6…	[1, 2, 3, 4, 5, 6, 7, 8, 10, 12, 13, 14, 15, 16, 17, 18, 19, 20, 21, 22, 23, 24, 25, 28, 29, 30, 31, 32, 33, 34, 35, 36, 37, 38, 39, 40, 41, 42, 43, 44, 45, 46, 47, 48, 49, 50, 51, 52, 53, 54, 55, 56, 57, 58, 59, 60, 61, 62, 63, 64, 65, 66, 67, 68, 69, 70, 71, 72, 73, 74, 75, 76, 77, 78, 79, 80, 81, 82, 83, 84, 85, 86, 87, 88, 89, 99, 100, 101, 102, 103, 104, 105, 106, 107, 108, 109, 110, 111, 11…	(65	85	150)	65
1790	1791	UPI0001B6C9B5 status=activ	([0.59917, 0.657645, 0.694846, 0.707965, 0.733139, 0.648219, 0.666105, 0.690604, 0.703578, 0.728858, 0.73685, 0.795062, 0.73685, 0.653063, 0.771762, 0.759478, 0.745909, 0.733139, 0.812494, 0.798249, 0.680603, 0.657645, 0.648219, 0.642678, 0.653063, 0.648219, 0.73685, 0.671169, 0.685117, 0.680603, 0.694846, 0.707965, 0.680603, 0.728858, 0.801317, 0.724957, 0.690604, 0.690604, 0.798249, 0.716283, 0…	[0, 1, 2, 3, 4, 5, 6, 7, 8, 9, 10, 11, 12, 13, 14, 15, 16, 17, 18, 19, 20, 21, 22, 23, 24, 25, 26, 27, 28, 29, 30, 31, 32, 33, 34, 35, 36, 37, 38, 39, 40, 41, 42, 43, 44, 45, 46, 47, 48, 49, 50, 51, 52, 53, 54, 55, 56, 57, 58, 59, 60, 61, 62, 63, 64, 90, 93, 94, 113, 115, 116, 117, 118, 119, 120, 121, 122, 123, 124, 125, 126, 127, 128, 129, 130, 131, 132, 133, 134, 135, 136]	(64	0	64)	64
1791	1792	UPI0001B6C9B6 status=activ	([0.553315, 0.570702, 0.618285, 0.661982, 0.703578, 0.657645, 0.671169, 0.680603, 0.690604, 0.707965, 0.59917, 0.59917, 0.63748, 0.622677, 0.626927, 0.626927, 0.724957, 0.724957, 0.724957, 0.73685, 0.73685, 0.720929, 0.63748, 0.541878, 0.541878, 0.557691, 0.517562, 0.51388, 0.534167, 0.549308, 0.51388, 0.618285, 0.666105, 0.671169, 0.784345, 0.795062, 0.788093, 0.795062, 0.699094, 0.666105, 0.575…	[0, 1, 2, 3, 4, 5, 6, 7, 8, 9, 10, 11, 12, 13, 14, 15, 16, 17, 18, 19, 20, 21, 22, 23, 24, 25, 26, 27, 28, 29, 30, 31, 32, 33, 34, 35, 36, 37, 38, 39, 40, 41, 42, 43, 44, 45, 46, 47, 48, 49, 50, 51, 52, 53, 54, 55, 59, 60, 61, 62, 63, 77, 78, 79, 142, 150, 151, 152, 156, 157, 159, 205, 206, 207, 208, 209, 212, 213, 214, 215, 216, 217, 218, 219, 220, 221, 222, 223, 224, 225, 226, 227, 228, 229, 23…	(64	76	140)	64
2419	2420	UPI0001EB7ACB status=activ	([0.509769, 0.517562, 0.529623, 0.541878, 0.553315, 0.562014, 0.570702, 0.59508, 0.604312, 0.608892, 0.618285, 0.59508, 0.648219, 0.661982, 0.642678, 0.642678, 0.680603, 0.720929, 0.720929, 0.703578, 0.779859, 0.724957, 0.728858, 0.754692, 0.759478, 0.754692, 0.745909, 0.767246, 0.759478, 0.759478, 0.750527, 0.771762, 0.784345, 0.788093, 0.791621, 0.759478, 0.779859, 0.767246, 0.750527, 0.73685, …	[0, 1, 2, 3, 4, 5, 6, 7, 8, 9, 10, 11, 12, 13, 14, 15, 16, 17, 18, 19, 20, 21, 22, 23, 24, 25, 26, 27, 28, 29, 30, 31, 32, 33, 34, 35, 36, 37, 38, 39, 40, 41, 42, 43, 44, 45, 46, 47, 48, 49, 50, 51, 52, 53, 54, 55, 56, 57, 58, 59, 60, 61, 62, 63]	(63	0	63)	63
2549	2550	UPI00051CDD3A status=activ	([0.926919, 0.947281, 0.960642, 0.954657, 0.951925, 0.948786, 0.959312, 0.947281, 0.956248, 0.953422, 0.951925, 0.950334, 0.950334, 0.950334, 0.957673, 0.97245, 0.9657, 0.938133, 0.950334, 0.950334, 0.953422, 0.956248, 0.948786, 0.936162, 0.939629, 0.936162, 0.934618, 0.921076, 0.94331, 0.921076, 0.934618, 0.934618, 0.934618, 0.936162, 0.948786, 0.938133, 0.945666, 0.956248, 0.971713, 0.973328, 0…	[0, 1, 2, 3, 4, 5, 6, 7, 8, 9, 10, 11, 12, 13, 14, 15, 16, 17, 18, 19, 20, 21, 22, 23, 24, 25, 26, 27, 28, 29, 30, 31, 32, 33, 34, 35, 36, 37, 38, 39, 40, 41, 42, 43, 44, 45, 46, 47, 48, 49, 50, 51, 52, 53, 54, 55, 56, 57, 58, 59, 60, 61, 62, 63, 109, 110, 111, 112, 113, 114, 115, 116, 118, 119, 120, 121]	(63	0	63)	63
2314	2315	UPI0001BCC174 status=activ	([0.26085, 0.206376, 0.170161, 0.111485, 0.100716, 0.066181, 0.116183, 0.098513, 0.085092, 0.100716, 0.092881, 0.098513, 0.090864, 0.064632, 0.056825, 0.067594, 0.083462, 0.066181, 0.10481, 0.127496, 0.142424, 0.15284, 0.219301, 0.268042, 0.352862, 0.401658, 0.483068, 0.465241, 0.538167, 0.618285, 0.622677, 0.56648, 0.585406, 0.56648, 0.642678, 0.759478, 0.661982, 0.63748, 0.733139, 0.733139, 0.7…	[28, 29, 30, 31, 32, 33, 34, 35, 36, 37, 38, 39, 40, 41, 42, 43, 44, 45, 46, 47, 48, 49, 50, 51, 52, 53, 54, 55, 56, 57, 58, 59, 60, 61, 62, 63, 64, 65, 66, 67, 68, 69, 70, 71, 72, 73, 74, 75, 76, 77, 78, 79, 80, 81, 82, 83, 84, 85, 86, 87, 88, 295, 296, 313, 318, 319, 320, 321, 322, 346, 347, 355, 356, 357, 359, 361, 362, 363, 364, 365, 370, 372, 373, 374, 375, 381, 382, 383, 384, 389, 390, 391,…	(60	0	60)	60
2638	2639	UPI00051D41B4 status=activ	([0.93079, 0.882776, 0.891961, 0.921076, 0.924947, 0.926919, 0.915074, 0.934618, 0.938133, 0.910643, 0.908098, 0.922952, 0.919029, 0.932927, 0.938133, 0.934618, 0.932927, 0.908098, 0.901269, 0.91684, 0.94331, 0.94331, 0.939629, 0.951925, 0.939629, 0.928747, 0.894241, 0.910643, 0.879233, 0.859585, 0.889439, 0.852992, 0.83125, 0.83125, 0.808535, 0.805026, 0.791621, 0.76285, 0.784345, 0.788093, 0.75…	[0, 1, 2, 3, 4, 5, 6, 7, 8, 9, 10, 11, 12, 13, 14, 15, 16, 17, 18, 19, 20, 21, 22, 23, 24, 25, 26, 27, 28, 29, 30, 31, 32, 33, 34, 35, 36, 37, 38, 39, 40, 41, 42, 43, 44, 45, 46, 47, 48, 49, 50, 51, 52, 53, 54, 55, 56, 57, 58, 59, 60, 62, 63, 65, 66, 67, 68, 69, 70, 71, 72, 73, 74, 75, 76, 77, 78, 79, 80, 81, 82, 83, 84, 85, 86, 87, 88, 89, 90, 91, 92, 93, 94, 95, 96, 97, 98, 99, 100, 101, 102, 1…	(60	0	60)	60
2784	2785	UPI00051DF07D status=activ	([0.837511, 0.859585, 0.874069, 0.849326, 0.819762, 0.837511, 0.83125, 0.837511, 0.852992, 0.859585, 0.859585, 0.852992, 0.84206, 0.852992, 0.862302, 0.874069, 0.874069, 0.908098, 0.908098, 0.901269, 0.885302, 0.910643, 0.901269, 0.903857, 0.936162, 0.947281, 0.932927, 0.936162, 0.928747, 0.928747, 0.928747, 0.93079, 0.928747, 0.936162, 0.93079, 0.932927, 0.919029, 0.922952, 0.91684, 0.91684, 0.9…	[0, 1, 2, 3, 4, 5, 6, 7, 8, 9, 10, 11, 12, 13, 14, 15, 16, 17, 18, 19, 20, 21, 22, 23, 24, 25, 26, 27, 28, 29, 30, 31, 32, 33, 34, 35, 36, 37, 38, 39, 40, 41, 42, 43, 44, 45, 46, 47, 48, 49, 50, 51, 52, 53, 54, 55, 56, 57, 58, 59, 60]	(60	0	60)	60
774	775	UPI000037FDCF status=activ	([0.346032, 0.374039, 0.31487, 0.349426, 0.380708, 0.31487, 0.346032, 0.384043, 0.311707, 0.335645, 0.339168, 0.281712, 0.21291, 0.298791, 0.222385, 0.281712, 0.26085, 0.284882, 0.284882, 0.352862, 0.346032, 0.281712, 0.229226, 0.301917, 0.232838, 0.229226, 0.308712, 0.25031, 0.236433, 0.335645, 0.335645, 0.284882, 0.31487, 0.377384, 0.374039, 0.374039, 0.387226, 0.414856, 0.359901, 0.30533, 0.30…	[69, 70, 71, 72, 73, 74, 75, 76, 77, 78, 79, 80, 81, 82, 83, 84, 85, 86, 87, 88, 89, 90, 91, 92, 93, 94, 95, 96, 97, 98, 99, 100, 101, 102, 103, 104, 105, 106, 107, 108, 109, 110, 111, 112, 113, 114, 115, 116, 117, 118, 119, 120, 121, 122, 123, 124, 125, 126, 127, 128, 132, 133, 134, 135, 136, 137, 138, 139, 140, 141, 142, 143, 144, 145, 146, 147, 148, 149, 150, 151, 152, 153, 154, 155]	(59	0	59)	59
1074	1075	UPI00003C505D status=activ	([0.899122, 0.894241, 0.934618, 0.876521, 0.891961, 0.905695, 0.905695, 0.84206, 0.868118, 0.882776, 0.823549, 0.771762, 0.767246, 0.767246, 0.823549, 0.671169, 0.675549, 0.653063, 0.707965, 0.720929, 0.716283, 0.788093, 0.716283, 0.661982, 0.73685, 0.720929, 0.707965, 0.720929, 0.771762, 0.771762, 0.653063, 0.754692, 0.834292, 0.745909, 0.73685, 0.707965, 0.81615, 0.823549, 0.823549, 0.754692, 0…	[0, 1, 2, 3, 4, 5, 6, 7, 8, 9, 10, 11, 12, 13, 14, 15, 16, 17, 18, 19, 20, 21, 22, 23, 24, 25, 26, 27, 28, 29, 30, 31, 32, 33, 34, 35, 36, 37, 38, 39, 40, 41, 42, 43, 44, 45, 46, 47, 48, 49, 50, 51, 52, 53, 54, 55, 56, 57, 58, 60, 63, 64, 65, 66, 67, 68, 69, 105, 117, 124, 217, 218, 221, 222, 226, 309, 312, 313, 314, 315, 316, 317, 318, 319, 332, 344, 345, 368, 370, 371, 372, 373, 374, 375, 376, …	(58	0	58)	58
1376	1377	UPI00003C52C3 status=activ	([0.716283, 0.733139, 0.745909, 0.754692, 0.767246, 0.775545, 0.779859, 0.788093, 0.795062, 0.798249, 0.801317, 0.856457, 0.89662, 0.899122, 0.903857, 0.905695, 0.859585, 0.699094, 0.699094, 0.545602, 0.538167, 0.433034, 0.42561, 0.288399, 0.243554, 0.142424, 0.074921, 0.036378, 0.017138, 0.013613, 0.009294, 0.006078, 0.005992, 0.00407, 0.00292, 0.00283, 0.002035, 0.002366, 0.002327, 0.001597, 0.…	[0, 1, 2, 3, 4, 5, 6, 7, 8, 9, 10, 11, 12, 13, 14, 15, 16, 17, 18, 19, 20, 204, 205, 206, 207, 208, 209, 210, 211, 212, 213, 214, 215, 216, 217, 218, 219, 220, 221, 222, 223, 224, 225, 226, 227, 228, 229, 230, 231, 232, 233, 234, 235, 236, 237, 238, 239, 240, 241, 242, 245, 246, 247, 248, 249, 250, 251, 252, 253, 254, 255, 256, 257, 258, 259, 260, 261, 262, 263, 264, 265, 266, 267, 268, 269, 270,…	(58	99	157)	58
1687	1688	UPI00005446CB status=activ	([0.046336, 0.074921, 0.10481, 0.144935, 0.222385, 0.264545, 0.203355, 0.236433, 0.185198, 0.216401, 0.21291, 0.247041, 0.328603, 0.318242, 0.278302, 0.284882, 0.31487, 0.394753, 0.36309, 0.370445, 0.295083, 0.346032, 0.284882, 0.298791, 0.295083, 0.275179, 0.185198, 0.257454, 0.268042, 0.342579, 0.335645, 0.36309, 0.377384, 0.387226, 0.398279, 0.398279, 0.468512, 0.408655, 0.335645, 0.444081, 0.…	[75, 76, 77, 78, 83, 84, 87, 88, 102, 103, 105, 106, 107, 108, 109, 110, 111, 112, 113, 114, 115, 116, 117, 118, 119, 120, 121, 122, 123, 124, 125, 126, 127, 128, 129, 130, 131, 132, 133, 134, 135, 136, 137, 138, 139, 140, 141, 142, 143, 144, 145, 146, 147, 148, 149, 150, 151, 152, 153, 154, 155, 156, 157, 158, 159, 160, 161, 162, 163, 165, 166, 167, 168, 169]	(58	10	68)	58
764	765	UPI000037FDBD status=activ	([0.167087, 0.090864, 0.134866, 0.074921, 0.106997, 0.132295, 0.17593, 0.116183, 0.137348, 0.164327, 0.185198, 0.225814, 0.275179, 0.219301, 0.324872, 0.25406, 0.15284, 0.092881, 0.127496, 0.120615, 0.134866, 0.076542, 0.074921, 0.038858, 0.078022, 0.076542, 0.085092, 0.048328, 0.071867, 0.046336, 0.045352, 0.029376, 0.017797, 0.024393, 0.016021, 0.015694, 0.013016, 0.024826, 0.048328, 0.066181, …	[182, 232, 233, 234, 243, 244, 245, 246, 252, 255, 256, 257, 258, 259, 260, 261, 262, 263, 265, 268, 269, 270, 271, 272, 273, 274, 275, 278, 279, 280, 281, 282, 283, 284, 285, 286, 287, 288, 289, 290, 291, 292, 293, 294, 295, 296, 297, 298, 299, 300, 301, 302, 303, 304, 305, 306, 307, 308, 309, 310, 311, 312, 313, 314, 315, 316, 317, 318, 319, 320, 321, 322, 323, 324, 325, 326, 327, 328, 329, 330…	(57	185	242)	57
1701	1702	UPI0000544A58 status=activ	([0.191378, 0.167087, 0.134866, 0.144935, 0.090864, 0.116183, 0.122885, 0.106997, 0.102787, 0.090864, 0.109221, 0.111485, 0.076542, 0.079919, 0.074921, 0.074921, 0.132295, 0.17593, 0.17593, 0.17593, 0.25406, 0.288399, 0.328603, 0.380708, 0.398279, 0.505461, 0.505461, 0.529623, 0.59508, 0.618285, 0.703578, 0.703578, 0.728858, 0.812494, 0.788093, 0.801317, 0.791621, 0.784345, 0.771762, 0.791621, 0.…	[25, 26, 27, 28, 29, 30, 31, 32, 33, 34, 35, 36, 37, 38, 39, 40, 41, 42, 43, 44, 45, 46, 47, 48, 49, 50, 51, 52, 53, 54, 55, 56, 65, 67, 91, 92, 93, 94, 95, 96, 97, 98, 99, 100, 101, 102, 103, 104, 105, 106, 107, 108, 109, 110, 111, 112, 113, 114, 115, 116, 117, 118, 119, 120, 121, 122, 123, 124, 125, 126, 127, 128, 129, 130, 131, 132, 137, 140, 144, 145, 146, 147, 148, 149, 150, 151, 155, 156, 1…	(57	119	176)	57
2243	2244	UPI0001B8FC0A status=activ	([0.037156, 0.055536, 0.030003, 0.022306, 0.031287, 0.020165, 0.015078, 0.011669, 0.009096, 0.007877, 0.009401, 0.011669, 0.009096, 0.006988, 0.010131, 0.008525, 0.008723, 0.012727, 0.022667, 0.040537, 0.045352, 0.055536, 0.06184, 0.116183, 0.173081, 0.173081, 0.17593, 0.194234, 0.182256, 0.295083, 0.31487, 0.229226, 0.167087, 0.219301, 0.321458, 0.271506, 0.31487, 0.301917, 0.271506, 0.167087, 0…	[258, 260, 261, 262, 263, 264, 265, 266, 267, 268, 269, 270, 271, 272, 273, 274, 275, 276, 277, 278, 279, 280, 281, 282, 283, 284, 285, 286, 287, 288, 289, 290, 291, 292, 293, 294, 295, 296, 297, 298, 299, 300, 301, 302, 303, 304, 305, 306, 307, 308, 309, 310, 311, 312, 313, 314, 315]	(55	1	56)	55
2352	2353	UPI0001CEA3C6 status=activ	([0.132295, 0.102787, 0.081712, 0.066181, 0.088832, 0.098513, 0.074921, 0.094817, 0.116183, 0.10481, 0.127496, 0.147574, 0.155435, 0.158265, 0.173081, 0.209395, 0.268042, 0.36309, 0.370445, 0.335645, 0.42561, 0.444081, 0.42561, 0.480142, 0.570702, 0.575842, 0.538167, 0.626927, 0.626927, 0.671169, 0.76285, 0.754692, 0.73685, 0.707965, 0.712013, 0.690604, 0.671169, 0.632174, 0.618285, 0.703578, 0.7…	[24, 25, 26, 27, 28, 29, 30, 31, 32, 33, 34, 35, 36, 37, 38, 39, 40, 41, 42, 43, 44, 45, 46, 47, 48, 49, 50, 51, 52, 53, 54, 55, 56, 57, 58, 59, 60, 61, 62, 63, 64, 65, 66, 67, 68, 69, 70, 71, 72, 73, 74, 75, 76, 77, 79, 112, 113, 114, 115, 116, 117, 143, 144, 145, 156, 158, 159, 160, 216, 217, 218, 219, 220, 221, 222, 230, 231, 232, 233, 239, 242, 244, 246]	(53	0	53)	53
2581	2582	UPI00051D075E status=activ	([0.712013, 0.754692, 0.666105, 0.707965, 0.626927, 0.666105, 0.699094, 0.728858, 0.671169, 0.724957, 0.632174, 0.63748, 0.59917, 0.608892, 0.541878, 0.497853, 0.562014, 0.59917, 0.618285, 0.618285, 0.690604, 0.653063, 0.657645, 0.694846, 0.694846, 0.771762, 0.771762, 0.771762, 0.699094, 0.784345, 0.76285, 0.819762, 0.834292, 0.876521, 0.798249, 0.874069, 0.922952, 0.910643, 0.908098, 0.891961, 0…	[0, 1, 2, 3, 4, 5, 6, 7, 8, 9, 10, 11, 12, 13, 14, 16, 17, 18, 19, 20, 21, 22, 23, 24, 25, 26, 27, 28, 29, 30, 31, 32, 33, 34, 35, 36, 37, 38, 39, 40, 41, 42, 43, 44, 45, 46, 47, 48, 49, 50, 51, 52, 53, 54, 55, 56, 57, 58, 59, 60, 61, 62, 63, 64, 65, 66, 67, 68]	(52	15	67)	52
170	171	UPI000037F6B3 status=activ	([0.092881, 0.147574, 0.206376, 0.129801, 0.179055, 0.216401, 0.247041, 0.275179, 0.295083, 0.328603, 0.25031, 0.209395, 0.182256, 0.116183, 0.066181, 0.03976, 0.042364, 0.050641, 0.041405, 0.032017, 0.032017, 0.06312, 0.034884, 0.020522, 0.0198, 0.013265, 0.012727, 0.00962, 0.009483, 0.009728, 0.008525, 0.01204, 0.022667, 0.018787, 0.024826, 0.042364, 0.067594, 0.111485, 0.129801, 0.164327, 0.24…	[79, 115, 116, 117, 118, 119, 128, 129, 130, 133, 219, 220, 221, 222, 223, 224, 225, 228, 229, 230, 231, 232, 233, 234, 235, 236, 237, 238, 239, 240, 241, 242, 243, 244, 245, 246, 247, 248, 249, 250, 251, 252, 253, 254, 255, 256, 257, 258, 259, 260, 261, 262, 263, 264, 265, 266, 267, 268, 269, 270, 271, 272, 273, 274, 275, 276, 277, 278, 279, 287, 288, 289, 301, 304, 307, 308, 313, 314, 315, 316,…	(51	17	68)	51
1191	1192	UPI00003C512D status=activ	([0.51388, 0.465241, 0.4292, 0.398279, 0.278302, 0.191378, 0.219301, 0.142424, 0.139895, 0.085092, 0.106997, 0.167087, 0.094817, 0.078022, 0.086953, 0.050641, 0.025762, 0.044297, 0.023087, 0.023963, 0.026338, 0.025316, 0.031287, 0.040537, 0.037156, 0.056825, 0.116183, 0.071867, 0.088832, 0.118441, 0.216401, 0.134866, 0.118441, 0.161087, 0.161087, 0.18812, 0.275179, 0.401658, 0.384043, 0.41194, 0.…	[0, 201, 204, 205, 206, 207, 208, 209, 210, 211, 212, 213, 214, 215, 216, 217, 218, 219, 220, 221, 222, 223, 224, 225, 226, 326, 327, 406, 658, 665, 668, 669, 670, 672, 675, 712, 720, 721, 722, 723, 724, 794, 855, 856, 857, 864, 928, 1000, 1001, 1111, 1112, 1113, 1114, 1118, 1150, 1151, 1178, 1179, 1180, 1181, 1182, 1183, 1184, 1185, 1186, 1187, 1188, 1189, 1190, 1191, 1192, 1193, 1194, 1195, 119…	(51	56	107)	51
2728	2729	UPI00051DABA1 status=activ	([0.016826, 0.011342, 0.016528, 0.011669, 0.016257, 0.01204, 0.009728, 0.010509, 0.011342, 0.011903, 0.009977, 0.011903, 0.008624, 0.008723, 0.008723, 0.009728, 0.008525, 0.011342, 0.0198, 0.038042, 0.045352, 0.086953, 0.164327, 0.17593, 0.17593, 0.17593, 0.158265, 0.243554, 0.209395, 0.236433, 0.281712, 0.380708, 0.387226, 0.390993, 0.324872, 0.229226, 0.243554, 0.236433, 0.229226, 0.216401, 0.2…	[137, 138, 139, 140, 141, 142, 143, 144, 145, 146, 147, 148, 149, 150, 151, 152, 153, 154, 155, 156, 157, 158, 159, 160, 161, 162, 163, 164, 165, 166, 167, 168, 169, 170, 171, 172, 173, 174, 175, 176, 177, 178, 179, 180, 181, 182, 183, 184, 185, 186, 187, 188]	(51	0	51)	51
2732	2733	UPI00051DB266 status=activ	([0.447574, 0.374039, 0.324872, 0.268042, 0.281712, 0.25031, 0.219301, 0.284882, 0.318242, 0.356642, 0.377384, 0.418646, 0.458154, 0.468512, 0.408655, 0.332115, 0.332115, 0.31487, 0.339168, 0.401658, 0.332115, 0.346032, 0.339168, 0.401658, 0.418646, 0.444081, 0.505461, 0.549308, 0.534167, 0.433034, 0.418646, 0.40511, 0.40511, 0.370445, 0.295083, 0.332115, 0.42561, 0.42561, 0.374039, 0.377384, 0.3…	[26, 27, 28, 72, 73, 74, 75, 76, 77, 78, 79, 80, 81, 82, 83, 84, 85, 86, 87, 88, 89, 90, 91, 92, 93, 94, 95, 96, 97, 98, 99, 100, 101, 102, 103, 104, 105, 106, 107, 108, 109, 110, 111, 112, 113, 114, 115, 116, 117, 118, 119, 120, 121, 122, 123]	(51	3	54)	51
2735	2736	UPI00051DB329 status=activ	([0.73685, 0.795062, 0.834292, 0.868118, 0.876521, 0.856457, 0.879233, 0.812494, 0.84206, 0.775545, 0.805026, 0.865454, 0.784345, 0.862302, 0.823549, 0.808535, 0.905695, 0.903857, 0.908098, 0.908098, 0.852992, 0.837511, 0.837511, 0.823549, 0.823549, 0.812494, 0.834292, 0.834292, 0.823549, 0.716283, 0.808535, 0.819762, 0.712013, 0.703578, 0.675549, 0.724957, 0.73685, 0.632174, 0.63748, 0.562014, 0…	[0, 1, 2, 3, 4, 5, 6, 7, 8, 9, 10, 11, 12, 13, 14, 15, 16, 17, 18, 19, 20, 21, 22, 23, 24, 25, 26, 27, 28, 29, 30, 31, 32, 33, 34, 35, 36, 37, 38, 39, 40, 41, 42, 43, 44, 45, 46, 47, 48, 49, 50, 51, 60, 102, 113, 117, 136, 137, 138, 139, 140, 141, 142, 143, 144, 145, 146, 147]	(51	0	51)	51
2764	2765	UPI00051DD3AB status=activ	([0.408655, 0.332115, 0.281712, 0.222385, 0.236433, 0.206376, 0.179055, 0.239899, 0.278302, 0.30533, 0.324872, 0.387226, 0.433034, 0.444081, 0.380708, 0.308712, 0.308712, 0.291804, 0.31487, 0.384043, 0.311707, 0.321458, 0.318242, 0.384043, 0.398279, 0.42561, 0.490133, 0.538167, 0.521092, 0.418646, 0.414856, 0.40511, 0.390993, 0.352862, 0.278302, 0.31487, 0.377384, 0.377384, 0.321458, 0.324872, 0.…	[27, 28, 72, 73, 74, 75, 76, 77, 78, 79, 80, 81, 82, 83, 84, 85, 86, 87, 88, 89, 90, 91, 92, 93, 94, 95, 96, 97, 98, 99, 100, 101, 102, 103, 104, 105, 106, 107, 108, 109, 110, 111, 112, 113, 114, 115, 116, 117, 118, 119, 120, 121, 122, 123]	(51	2	53)	51
945	946	UPI000037FFDC status=activ	([0.191378, 0.203355, 0.25406, 0.288399, 0.239899, 0.203355, 0.173081, 0.134866, 0.161087, 0.200174, 0.222385, 0.196879, 0.139895, 0.134866, 0.15008, 0.225814, 0.232838, 0.291804, 0.291804, 0.271506, 0.31487, 0.370445, 0.414856, 0.414856, 0.414856, 0.398279, 0.450668, 0.458154, 0.534167, 0.517562, 0.545602, 0.56648, 0.604312, 0.690604, 0.728858, 0.745909, 0.759478, 0.788093, 0.733139, 0.671169, 0…	[28, 29, 30, 31, 32, 33, 34, 35, 36, 37, 38, 39, 40, 41, 42, 43, 44, 45, 46, 47, 48, 49, 50, 51, 52, 53, 54, 55, 56, 57, 58, 59, 60, 61, 62, 63, 64, 65, 66, 67, 68, 69, 70, 71, 72, 73, 74, 75, 76, 77, 78, 102, 103, 105, 106, 109, 110, 111, 112, 113, 114, 115, 116, 117, 118, 119, 143, 145, 167, 168, 169, 170, 171, 172, 173, 174, 175, 176, 177, 178, 179, 180, 181, 182, 245, 246, 247, 248, 249, 250,…	(50	0	50)	50
1056	1057	UPI00003C5041 status=activ	([0.164327, 0.090864, 0.127496, 0.158265, 0.18812, 0.120615, 0.158265, 0.206376, 0.229226, 0.26085, 0.182256, 0.134866, 0.122885, 0.132295, 0.225814, 0.216401, 0.137348, 0.200174, 0.30533, 0.247041, 0.170161, 0.086953, 0.144935, 0.167087, 0.106997, 0.106997, 0.191378, 0.17593, 0.164327, 0.167087, 0.098513, 0.120615, 0.170161, 0.118441, 0.096677, 0.118441, 0.18812, 0.275179, 0.268042, 0.275179, 0.…	[322, 323, 324, 374, 375, 376, 377, 378, 379, 380, 381, 382, 383, 384, 385, 386, 387, 388, 389, 390, 391, 392, 393, 394, 395, 396, 397, 398, 399, 400, 401, 402, 403, 404, 405, 406, 407, 408, 409, 410, 411, 412, 413, 414, 415, 416, 417, 418, 419, 420, 421, 422, 423, 424]	(50	3	53)	50

## Sheet: dat1
0	1	UPI000000011E status=activ	([0.275179, 0.30533, 0.342579, 0.359901, 0.321458, 0.278302, 0.301917, 0.339168, 0.356642, 0.374039, 0.41194, 0.436924, 0.486429, 0.440853, 0.517562, 0.509769, 0.553315, 0.525368, 0.490133, 0.545602, 0.529623, 0.505461, 0.494003, 0.472492, 0.465241, 0.525368, 0.632174], '')	[14, 15, 16, 17, 19, 20, 21, 25, 26]	0			#VALUE!
1	2	UPI0000000463 status=activ	([0.31487, 0.339168, 0.268042, 0.191378, 0.247041, 0.268042, 0.194234, 0.216401, 0.167087, 0.142424, 0.161087, 0.200174, 0.229226, 0.25031, 0.288399, 0.257454, 0.332115, 0.356642, 0.301917, 0.281712, 0.288399, 0.209395, 0.209395, 0.203355, 0.222385, 0.206376, 0.229226, 0.321458, 0.342579, 0.4292, 0.41194, 0.339168, 0.257454, 0.243554, 0.194234, 0.196879, 0.243554, 0.243554, 0.21291, 0.164327, 0.1…	[99, 100]	0			#VALUE!
2	3	UPI00000013A1 status=activ	([0.120615, 0.15008, 0.222385, 0.134866, 0.127496, 0.167087, 0.109221, 0.085092, 0.120615, 0.083462, 0.060549, 0.046336, 0.044297, 0.044297, 0.055536, 0.102787, 0.100716, 0.161087, 0.161087, 0.083462, 0.074921, 0.038858, 0.024393, 0.021816, 0.030003, 0.036378, 0.038042, 0.054297, 0.048328, 0.047319, 0.055536, 0.051831, 0.094817, 0.096677, 0.088832, 0.088832, 0.046336, 0.083462, 0.047319, 0.059222…	[]	0			#VALUE!
3	4	UPI00000013A2 status=activ	([0.040537, 0.079919, 0.125101, 0.170161, 0.232838, 0.216401, 0.257454, 0.239899, 0.155435, 0.185198, 0.17593, 0.137348, 0.129801, 0.142424, 0.222385, 0.132295, 0.194234, 0.137348, 0.15284, 0.194234, 0.203355, 0.206376, 0.120615, 0.118441, 0.090864, 0.085092, 0.071867, 0.066181, 0.094817, 0.170161, 0.173081, 0.17593, 0.257454, 0.257454, 0.196879, 0.21291, 0.21291, 0.229226, 0.308712, 0.275179, 0.…	[]	0			#VALUE!
4	5	UPI00000037DD status=activ	([0.281712, 0.17593, 0.216401, 0.137348, 0.137348, 0.194234, 0.247041, 0.291804, 0.342579, 0.352862, 0.278302, 0.31487, 0.236433, 0.170161, 0.15284, 0.098513, 0.096677, 0.125101, 0.158265, 0.137348, 0.182256, 0.257454, 0.25031, 0.264545, 0.26085, 0.321458, 0.288399, 0.281712, 0.288399, 0.158265, 0.179055, 0.278302, 0.200174, 0.301917, 0.288399, 0.284882, 0.291804, 0.167087, 0.116183, 0.118441, 0.…	[]	0			#VALUE!
5	6	UPI00000037DE status=activ	([0.203355, 0.096677, 0.142424, 0.167087, 0.098513, 0.120615, 0.158265, 0.142424, 0.161087, 0.185198, 0.206376, 0.257454, 0.25406, 0.232838, 0.15284, 0.134866, 0.21291, 0.173081, 0.161087, 0.170161, 0.147574, 0.257454, 0.366687, 0.271506, 0.271506, 0.359901, 0.318242, 0.222385, 0.295083, 0.308712, 0.191378, 0.191378, 0.17593, 0.179055, 0.182256, 0.196879, 0.15284, 0.161087, 0.122885, 0.122885, 0.…	[218, 221, 222, 223]	0			#VALUE!
6	7	UPI00000037DF status=activ	([0.102787, 0.132295, 0.074921, 0.102787, 0.132295, 0.083462, 0.106997, 0.073402, 0.051831, 0.074921, 0.090864, 0.071867, 0.074921, 0.040537, 0.038042, 0.066181, 0.111485, 0.11371, 0.096677, 0.139895, 0.161087, 0.15008, 0.155435, 0.239899, 0.26085, 0.271506, 0.359901, 0.370445, 0.366687, 0.465241, 0.359901, 0.359901, 0.356642, 0.332115, 0.332115, 0.342579, 0.342579, 0.36309, 0.36309, 0.288399, 0.…	[287, 288]	0			#VALUE!
7	8	UPI00000037E0 status=activ	([0.139895, 0.078022, 0.111485, 0.155435, 0.194234, 0.236433, 0.288399, 0.219301, 0.264545, 0.288399, 0.308712, 0.342579, 0.366687, 0.271506, 0.264545, 0.18812, 0.179055, 0.25406, 0.25406, 0.155435, 0.147574, 0.170161, 0.179055, 0.127496, 0.120615, 0.127496, 0.122885, 0.066181, 0.129801, 0.118441, 0.116183, 0.120615, 0.116183, 0.106997, 0.122885, 0.120615, 0.167087, 0.173081, 0.11371, 0.100716, 0…	[61, 62, 64, 65, 66]	0			#VALUE!
8	9	UPI00000037E1 status=activ	([0.025762, 0.014783, 0.028107, 0.017138, 0.028107, 0.018106, 0.028107, 0.019109, 0.025316, 0.017797, 0.024826, 0.038858, 0.076542, 0.081712, 0.033407, 0.047319, 0.043307, 0.06312, 0.030611, 0.018106, 0.034068, 0.025316, 0.028107, 0.026892, 0.049374, 0.023534, 0.051831, 0.050641, 0.106997, 0.064632, 0.058088, 0.026892, 0.028695, 0.015694, 0.009401, 0.017797, 0.021816, 0.017138, 0.020876, 0.038042…	[214, 215, 222, 223]	0			#VALUE!
9	10	UPI00000037E2 status=activ	([0.25406, 0.155435, 0.194234, 0.225814, 0.275179, 0.30533, 0.239899, 0.173081, 0.216401, 0.247041, 0.185198, 0.134866, 0.122885, 0.127496, 0.066181, 0.127496, 0.071867, 0.116183, 0.127496, 0.125101, 0.118441, 0.203355, 0.21291, 0.144935, 0.155435, 0.086953, 0.085092, 0.129801, 0.196879, 0.182256, 0.179055, 0.271506, 0.268042, 0.271506, 0.268042, 0.359901, 0.25031, 0.311707, 0.311707, 0.203355, 0…	[]	0			#VALUE!
10	11	UPI00000037E5 status=activ	([0.374039, 0.433034, 0.342579, 0.387226, 0.377384, 0.308712, 0.25031, 0.295083, 0.335645, 0.356642, 0.377384, 0.380708, 0.387226, 0.387226, 0.454136, 0.418646, 0.505461, 0.505461, 0.525368, 0.476583, 0.480142, 0.390993, 0.342579, 0.321458, 0.328603, 0.359901, 0.356642, 0.394753, 0.394753, 0.394753, 0.401658, 0.401658, 0.440853, 0.433034, 0.342579, 0.264545, 0.298791, 0.278302, 0.284882, 0.332115…	[16, 17, 18, 45, 47, 48, 49, 50, 51, 52, 56, 57, 60, 61, 64]	(5	4	9)	5
11	12	UPI00000037EB status=activ	([0.538167, 0.553315, 0.585406, 0.476583, 0.394753, 0.414856, 0.454136, 0.465241, 0.497853, 0.505461, 0.517562, 0.557691, 0.483068, 0.472492, 0.465241, 0.447574, 0.454136, 0.394753, 0.394753, 0.42561, 0.370445, 0.436924, 0.36309, 0.36309, 0.4292, 0.497853, 0.517562, 0.418646, 0.422041, 0.40511, 0.352862, 0.284882, 0.268042, 0.366687, 0.377384, 0.377384, 0.380708, 0.370445, 0.370445, 0.366687, 0.3…	[0, 1, 2, 9, 10, 11, 26]	0			#VALUE!
12	13	UPI000002D192 status=activ	([0.023963, 0.0198, 0.028107, 0.041405, 0.034068, 0.046336, 0.028695, 0.041405, 0.044297, 0.055536, 0.038858, 0.045352, 0.041405, 0.037156, 0.03976, 0.086953, 0.041405, 0.083462, 0.132295, 0.120615, 0.127496, 0.144935, 0.206376, 0.209395, 0.137348, 0.200174, 0.15008, 0.25406, 0.239899, 0.191378, 0.144935, 0.222385, 0.257454, 0.167087, 0.278302, 0.191378, 0.155435, 0.275179, 0.268042, 0.194234, 0.…	[92, 153, 154]	0			#VALUE!
13	14	UPI000005BD4D status=activ	([0.480142, 0.476583, 0.541878, 0.374039, 0.42561, 0.394753, 0.352862, 0.40511, 0.447574, 0.483068, 0.494003, 0.534167, 0.465241, 0.509769, 0.447574, 0.380708, 0.25406, 0.31487, 0.278302, 0.271506, 0.295083, 0.436924, 0.465241, 0.458154, 0.604312, 0.608892, 0.675549, 0.733139, 0.699094, 0.657645, 0.618285, 0.608892, 0.553315, 0.618285, 0.608892, 0.671169, 0.771762, 0.951925], '')	[2, 11, 13, 24, 25, 26, 27, 28, 29, 30, 31, 32, 33, 34, 35, 36, 37]	(13	3	16)	13
14	15	UPI000005BE84 status=activ	([0.022306, 0.015078, 0.011106, 0.009187, 0.009977, 0.008075, 0.010509, 0.014586, 0.011518, 0.014783, 0.018415, 0.023963, 0.035586, 0.032677, 0.060549, 0.034884, 0.034068, 0.038042, 0.043307, 0.079919, 0.076542, 0.106997, 0.167087, 0.179055, 0.17593, 0.206376, 0.229226, 0.216401, 0.239899, 0.291804, 0.291804, 0.222385, 0.21291, 0.222385, 0.18812, 0.122885, 0.161087, 0.161087, 0.088832, 0.085092, …	[]	0			#VALUE!
15	16	UPI000005BE8B status=activ	([0.58069, 0.622677, 0.685117, 0.642678, 0.618285, 0.59014, 0.497853, 0.51388, 0.545602, 0.454136, 0.447574, 0.472492, 0.509769, 0.509769, 0.521092, 0.51388, 0.433034, 0.517562, 0.517562, 0.483068, 0.505461, 0.494003, 0.497853, 0.480142, 0.486429, 0.440853, 0.444081, 0.534167, 0.458154, 0.480142, 0.604312, 0.626927, 0.63748, 0.642678, 0.671169, 0.666105, 0.685117, 0.690604, 0.690604, 0.632174, 0.…	[0, 1, 2, 3, 4, 5, 7, 8, 12, 13, 14, 15, 17, 18, 20, 27, 30, 31, 32, 33, 34, 35, 36, 37, 38, 39, 40, 41, 42, 43, 44, 45, 46, 47, 48, 49, 50, 51, 52, 53, 54, 55, 56, 57, 58, 59, 60, 61, 62]	(32	16	48)	32
16	17	UPI000005BE8C status=activ	([0.690604, 0.720929, 0.745909, 0.784345, 0.690604, 0.733139, 0.767246, 0.771762, 0.801317, 0.819762, 0.819762, 0.795062, 0.767246, 0.827927, 0.827927, 0.84206, 0.750527, 0.741537, 0.626927, 0.613573, 0.59014, 0.59014, 0.604312, 0.59508, 0.557691, 0.538167, 0.538167, 0.538167, 0.538167, 0.538167, 0.549308, 0.497853, 0.549308, 0.534167, 0.534167, 0.5017, 0.436924, 0.4292, 0.444081, 0.538167, 0.557…	[0, 1, 2, 3, 4, 5, 6, 7, 8, 9, 10, 11, 12, 13, 14, 15, 16, 17, 18, 19, 20, 21, 22, 23, 24, 25, 26, 27, 28, 29, 30, 32, 33, 34, 35, 39, 40, 41, 42, 46, 47, 48, 57, 58]	(30	0	30)	30
17	18	UPI000005C336 status=activ	([0.332115, 0.36309, 0.264545, 0.311707, 0.356642, 0.408655, 0.42561, 0.349426, 0.374039, 0.349426, 0.291804, 0.339168, 0.311707, 0.21291, 0.216401, 0.167087, 0.222385, 0.225814, 0.298791, 0.295083, 0.191378, 0.122885, 0.129801, 0.209395, 0.170161, 0.155435, 0.083462, 0.092881, 0.139895, 0.081712, 0.064632, 0.071867, 0.067594, 0.086953, 0.144935, 0.088832, 0.142424, 0.11371, 0.074921, 0.060549, 0…	[]	0			#VALUE!
18	19	UPI000005C337 status=activ	([0.060549, 0.086953, 0.046336, 0.06312, 0.033407, 0.045352, 0.058088, 0.03976, 0.024826, 0.034068, 0.049374, 0.060549, 0.054297, 0.050641, 0.055536, 0.069024, 0.109221, 0.106997, 0.067594, 0.040537, 0.041405, 0.060549, 0.059222, 0.116183, 0.125101, 0.203355, 0.200174, 0.137348, 0.179055, 0.247041, 0.232838, 0.222385, 0.132295, 0.137348, 0.196879, 0.182256, 0.236433, 0.247041, 0.170161, 0.18812, …	[]	0			#VALUE!
19	20	UPI000005C339 status=activ	([0.155435, 0.076542, 0.10481, 0.158265, 0.191378, 0.11371, 0.137348, 0.182256, 0.129801, 0.086953, 0.10481, 0.144935, 0.078022, 0.137348, 0.142424, 0.142424, 0.144935, 0.074921, 0.074921, 0.054297, 0.047319, 0.066181, 0.118441, 0.118441, 0.116183, 0.094817, 0.098513, 0.096677, 0.083462, 0.067594, 0.129801, 0.127496, 0.122885, 0.139895, 0.15008, 0.144935, 0.092881, 0.085092, 0.086953, 0.086953, 0…	[]	0			#VALUE!
20	21	UPI00000AE7AE status=activ	([0.085092, 0.11371, 0.155435, 0.106997, 0.076542, 0.044297, 0.054297, 0.064632, 0.078022, 0.094817, 0.111485, 0.137348, 0.132295, 0.132295, 0.120615, 0.067594, 0.098513, 0.15008, 0.144935, 0.164327, 0.096677, 0.038858, 0.03976, 0.037156, 0.060549, 0.090864, 0.074921, 0.078022, 0.059222, 0.06184, 0.03976, 0.032017, 0.032677, 0.027463, 0.026892, 0.049374, 0.040537, 0.026892, 0.021816, 0.021816, 0.…	[]	0			#VALUE!
21	22	UPI00000B0764 status=activ	([0.0704, 0.071867, 0.122885, 0.155435, 0.216401, 0.164327, 0.194234, 0.134866, 0.096677, 0.116183, 0.116183, 0.079919, 0.081712, 0.094817, 0.05306, 0.094817, 0.125101, 0.125101, 0.071867, 0.038858, 0.042364, 0.023963, 0.017138, 0.016257, 0.011518, 0.01078, 0.010372, 0.008276, 0.007555, 0.007422, 0.007555, 0.008276, 0.014075, 0.014075, 0.020876, 0.0198, 0.013016, 0.014586, 0.023534, 0.048328, 0.0…	[62, 63, 64, 74, 76, 77, 78, 79, 188, 189]	0			#VALUE!
22	23	UPI00000B0A17 status=activ	([0.060549, 0.038858, 0.064632, 0.044297, 0.021816, 0.015078, 0.011106, 0.014315, 0.018787, 0.014315, 0.017797, 0.013821, 0.013821, 0.015078, 0.017138, 0.011106, 0.009865, 0.009294, 0.014783, 0.009865, 0.007422, 0.006795, 0.005872, 0.00558, 0.006894, 0.010221, 0.016528, 0.016826, 0.016528, 0.016257, 0.014586, 0.010372, 0.016826, 0.017447, 0.028695, 0.025762, 0.042364, 0.058088, 0.078022, 0.069024…	[]	0			#VALUE!
23	24	UPI00000B1849 status=activ	([0.059222, 0.032017, 0.034884, 0.050641, 0.079919, 0.05306, 0.054297, 0.042364, 0.034068, 0.050641, 0.067594, 0.088832, 0.158265, 0.170161, 0.206376, 0.147574, 0.111485, 0.076542, 0.06312, 0.041405, 0.079919, 0.134866, 0.120615, 0.096677, 0.102787, 0.059222, 0.10481, 0.081712, 0.137348, 0.191378, 0.144935, 0.139895, 0.139895, 0.088832, 0.071867, 0.088832, 0.071867, 0.127496, 0.15008, 0.144935, 0…	[230, 231, 355, 356, 358, 360]	0			#VALUE!
24	25	UPI00000B48AF status=activ	([0.173081, 0.236433, 0.161087, 0.21291, 0.225814, 0.288399, 0.311707, 0.356642, 0.40511, 0.311707, 0.349426, 0.332115, 0.328603, 0.324872, 0.291804, 0.26085, 0.206376, 0.257454, 0.25031, 0.185198, 0.275179, 0.298791, 0.30533, 0.387226, 0.275179, 0.291804, 0.170161, 0.173081, 0.173081, 0.098513, 0.116183, 0.064632, 0.10481, 0.134866, 0.155435, 0.111485, 0.106997, 0.15008, 0.132295, 0.086953, 0.14…	[51, 52, 60, 61]	0			#VALUE!
25	26	UPI00000B4AFE status=activ	([0.380708, 0.422041, 0.465241, 0.380708, 0.311707, 0.349426, 0.366687, 0.398279, 0.321458, 0.284882, 0.30533, 0.342579, 0.278302, 0.298791, 0.342579, 0.291804, 0.291804, 0.284882, 0.291804, 0.271506, 0.206376, 0.209395, 0.21291, 0.229226, 0.232838, 0.278302, 0.203355, 0.206376, 0.139895, 0.158265, 0.15008, 0.109221, 0.059222, 0.090864, 0.055536, 0.042364, 0.060549, 0.060549, 0.040537, 0.037156, …	[63, 64, 65, 66, 67, 68, 69, 70, 71, 72, 73, 74, 75, 76, 77, 78, 79, 80, 81, 82, 83, 84, 85, 86, 87, 88, 89, 90, 91, 92, 93, 94, 95, 96, 97, 98, 99, 100, 101, 102, 103, 104, 113, 114, 115, 116, 117, 118, 774]	(41	0	41)	41
26	27	UPI00000B552D status=activ	([0.036378, 0.066181, 0.092881, 0.064632, 0.092881, 0.122885, 0.086953, 0.109221, 0.078022, 0.100716, 0.129801, 0.161087, 0.225814, 0.191378, 0.17593, 0.278302, 0.328603, 0.324872, 0.359901, 0.356642, 0.436924, 0.436924, 0.422041, 0.42561, 0.5017, 0.490133, 0.458154, 0.458154, 0.352862, 0.40511, 0.318242, 0.311707, 0.311707, 0.30533, 0.352862, 0.278302, 0.203355, 0.247041, 0.191378, 0.185198, 0.2…	[24]	0			#VALUE!
27	28	UPI00000B6237 status=activ	([0.346032, 0.394753, 0.414856, 0.324872, 0.352862, 0.366687, 0.318242, 0.281712, 0.268042, 0.216401, 0.243554, 0.281712, 0.268042, 0.25031, 0.328603, 0.318242, 0.239899, 0.268042, 0.36309, 0.370445, 0.370445, 0.380708, 0.384043, 0.398279, 0.398279, 0.328603, 0.308712, 0.291804, 0.288399, 0.318242, 0.387226, 0.401658, 0.321458, 0.216401, 0.236433, 0.232838, 0.239899, 0.26085, 0.191378, 0.134866, …	[109, 110, 111, 112]	0			#VALUE!
28	29	UPI00000B75EA status=activ	([0.494003, 0.51388, 0.380708, 0.275179, 0.194234, 0.170161, 0.194234, 0.25031, 0.284882, 0.268042, 0.219301, 0.196879, 0.142424, 0.129801, 0.232838, 0.264545, 0.21291, 0.134866, 0.096677, 0.045352, 0.055536, 0.026892, 0.016528, 0.021816, 0.038858, 0.06312, 0.054297, 0.058088, 0.038858, 0.019109, 0.014586, 0.024393, 0.043307, 0.046336, 0.051831, 0.035586, 0.022667, 0.030611, 0.06184, 0.085092, 0.…	[1, 145, 193, 194, 195, 196, 197, 225, 226, 227, 228, 229, 233, 234, 235, 291, 292]	(4	2	6)	4
29	30	UPI00000B84A6 status=activ	([0.318242, 0.209395, 0.142424, 0.200174, 0.247041, 0.164327, 0.191378, 0.129801, 0.15284, 0.173081, 0.206376, 0.278302, 0.278302, 0.209395, 0.194234, 0.236433, 0.161087, 0.096677, 0.170161, 0.170161, 0.106997, 0.10481, 0.161087, 0.164327, 0.100716, 0.058088, 0.098513, 0.058088, 0.111485, 0.109221, 0.118441, 0.109221, 0.058088, 0.064632, 0.060549, 0.064632, 0.071867, 0.120615, 0.206376, 0.129801,…	[]	0			#VALUE!
30	31	UPI00000B8EC4 status=activ	([0.004646, 0.007091, 0.004835, 0.004135, 0.003177, 0.002194, 0.00152, 0.001271, 0.001249, 0.000983, 0.000833, 0.001232, 0.001743, 0.001649, 0.001048, 0.000936, 0.000923, 0.000923, 0.000498, 0.000906, 0.001602, 0.001541, 0.001417, 0.002211, 0.00283, 0.004315, 0.004646, 0.005799, 0.008525, 0.012727, 0.017797, 0.034068, 0.013437, 0.008276, 0.005872, 0.005932, 0.004835, 0.003366, 0.002976, 0.003727,…	[]	0			#VALUE!
31	32	UPI00000B9181 status=activ	([0.291804, 0.284882, 0.321458, 0.359901, 0.387226, 0.414856, 0.433034, 0.468512, 0.490133, 0.418646, 0.444081, 0.476583, 0.398279, 0.328603, 0.414856, 0.42561, 0.505461, 0.465241, 0.480142, 0.538167, 0.529623, 0.541878, 0.483068, 0.390993, 0.387226, 0.398279, 0.390993, 0.30533, 0.298791, 0.291804, 0.374039, 0.36309, 0.356642, 0.436924, 0.51388, 0.541878, 0.521092, 0.42561, 0.5017, 0.497853, 0.43…	[16, 19, 20, 21, 34, 35, 36, 38, 48, 49, 125, 126, 127, 128, 131, 132, 133, 134, 135, 136, 137, 138, 139, 140, 141, 142, 143, 144, 145, 146, 147, 148, 150, 151, 152, 153, 154]	(17	14	31)	17
32	33	UPI00000B9849 status=activ	([0.081712, 0.041405, 0.0704, 0.038858, 0.06184, 0.079919, 0.100716, 0.122885, 0.083462, 0.056825, 0.085092, 0.085092, 0.078022, 0.085092, 0.088832, 0.066181, 0.067594, 0.111485, 0.054297, 0.059222, 0.060549, 0.106997, 0.109221, 0.10481, 0.182256, 0.116183, 0.069024, 0.073402, 0.078022, 0.078022, 0.139895, 0.122885, 0.088832, 0.100716, 0.100716, 0.137348, 0.164327, 0.092881, 0.106997, 0.122885, 0…	[]	0			#VALUE!
33	34	UPI00000BA1B2 status=activ	([0.243554, 0.281712, 0.191378, 0.243554, 0.264545, 0.194234, 0.132295, 0.170161, 0.216401, 0.239899, 0.232838, 0.275179, 0.288399, 0.281712, 0.216401, 0.31487, 0.236433, 0.225814, 0.225814, 0.257454, 0.185198, 0.164327, 0.182256, 0.182256, 0.17593, 0.173081, 0.209395, 0.295083, 0.219301, 0.15008, 0.15284, 0.118441, 0.125101, 0.17593, 0.257454, 0.219301, 0.206376, 0.209395, 0.137348, 0.081712, 0.…	[]	0			#VALUE!
34	35	UPI00000BA57D status=activ	([0.200174, 0.116183, 0.142424, 0.086953, 0.125101, 0.191378, 0.239899, 0.288399, 0.216401, 0.239899, 0.295083, 0.30533, 0.206376, 0.170161, 0.264545, 0.281712, 0.264545, 0.25406, 0.239899, 0.167087, 0.264545, 0.247041, 0.335645, 0.359901, 0.356642, 0.264545, 0.206376, 0.127496, 0.0704, 0.120615, 0.125101, 0.111485, 0.132295, 0.200174, 0.209395, 0.191378, 0.26085, 0.268042, 0.284882, 0.25031, 0.3…	[174, 222]	0			#VALUE!
35	36	UPI00000BCA6B status=activ	([0.01227, 0.021381, 0.03976, 0.059222, 0.076542, 0.037156, 0.048328, 0.0704, 0.05306, 0.032677, 0.040537, 0.029376, 0.017447, 0.036378, 0.06184, 0.125101, 0.120615, 0.120615, 0.0704, 0.120615, 0.118441, 0.064632, 0.056825, 0.027463, 0.013437, 0.015078, 0.028107, 0.017138, 0.017138, 0.024826, 0.049374, 0.055536, 0.100716, 0.139895, 0.122885, 0.064632, 0.071867, 0.132295, 0.081712, 0.139895, 0.139…	[193]	0			#VALUE!
36	37	UPI00000BD0DB status=activ	([0.106997, 0.155435, 0.10481, 0.155435, 0.096677, 0.098513, 0.118441, 0.088832, 0.120615, 0.155435, 0.17593, 0.137348, 0.209395, 0.291804, 0.284882, 0.268042, 0.243554, 0.328603, 0.346032, 0.342579, 0.247041, 0.239899, 0.17593, 0.243554, 0.222385, 0.222385, 0.271506, 0.288399, 0.271506, 0.268042, 0.185198, 0.18812, 0.275179, 0.170161, 0.170161, 0.161087, 0.100716, 0.118441, 0.129801, 0.069024, 0…	[]	0			#VALUE!
37	38	UPI00000BE612 status=activ	([0.562014, 0.59014, 0.436924, 0.454136, 0.486429, 0.51388, 0.436924, 0.384043, 0.422041, 0.366687, 0.311707, 0.26085, 0.243554, 0.25031, 0.25031, 0.284882, 0.284882, 0.222385, 0.222385, 0.243554, 0.17593, 0.173081, 0.173081, 0.18812, 0.191378, 0.127496, 0.125101, 0.164327, 0.21291, 0.182256, 0.164327, 0.232838, 0.301917, 0.216401, 0.161087, 0.161087, 0.137348, 0.137348, 0.185198, 0.18812, 0.2540…	[0, 1, 5, 51, 53, 54, 55, 56, 57, 58, 64, 65, 70, 71]	(5	4	9)	5
38	39	UPI00000BEBC0 status=activ	([0.447574, 0.461924, 0.352862, 0.380708, 0.366687, 0.40511, 0.433034, 0.356642, 0.384043, 0.318242, 0.332115, 0.374039, 0.40511, 0.394753, 0.483068, 0.394753, 0.401658, 0.31487, 0.318242, 0.321458, 0.328603, 0.328603, 0.264545, 0.346032, 0.321458, 0.342579, 0.346032, 0.339168, 0.41194, 0.436924, 0.461924, 0.486429, 0.418646, 0.418646, 0.534167, 0.553315, 0.553315, 0.465241, 0.538167, 0.541878, 0…	[34, 35, 36, 38, 39, 87]	0			#VALUE!
39	40	UPI00000CAD0A status=activ	([0.384043, 0.387226, 0.298791, 0.222385, 0.26085, 0.18812, 0.222385, 0.25406, 0.200174, 0.155435, 0.173081, 0.216401, 0.15284, 0.144935, 0.200174, 0.17593, 0.106997, 0.111485, 0.111485, 0.116183, 0.129801, 0.139895, 0.167087, 0.247041, 0.318242, 0.321458, 0.328603, 0.25406, 0.247041, 0.324872, 0.401658, 0.414856, 0.398279, 0.494003, 0.486429, 0.480142, 0.494003, 0.608892, 0.59917, 0.707965, 0.57…	[37, 38, 39, 40, 41]	0			#VALUE!
40	41	UPI00001370EB status=activ	([0.147574, 0.191378, 0.25406, 0.301917, 0.349426, 0.42561, 0.444081, 0.458154, 0.483068, 0.390993, 0.414856, 0.447574, 0.374039, 0.394753, 0.490133, 0.401658, 0.468512, 0.521092, 0.538167, 0.521092, 0.436924, 0.366687, 0.377384, 0.377384, 0.36309, 0.288399, 0.25031, 0.25406, 0.232838, 0.229226, 0.321458, 0.321458, 0.311707, 0.40511, 0.398279, 0.308712, 0.398279, 0.390993, 0.356642, 0.271506, 0.3…	[17, 18, 19, 46]	0			#VALUE!
41	42	UPI0000138101 status=activ	([0.055536, 0.024393, 0.034884, 0.051831, 0.023087, 0.036378, 0.050641, 0.066181, 0.035586, 0.023963, 0.021381, 0.018415, 0.016257, 0.0198, 0.014783, 0.015694, 0.010131, 0.007091, 0.005378, 0.004611, 0.003212, 0.00243, 0.00225, 0.001675, 0.001155, 0.001271, 0.000743, 0.000721, 0.000721, 0.000906, 0.000876, 0.001159, 0.001541, 0.002336, 0.002211, 0.002503, 0.003607, 0.003341, 0.003177, 0.003014, 0…	[382]	0			#VALUE!
42	43	UPI0000138104 status=activ	([0.00316, 0.002503, 0.00243, 0.002276, 0.002276, 0.002155, 0.0028, 0.002727, 0.003671, 0.003512, 0.003478, 0.004135, 0.004431, 0.004161, 0.004161, 0.004135, 0.005623, 0.007259, 0.010372, 0.014586, 0.015344, 0.025762, 0.024826, 0.042364, 0.083462, 0.079919, 0.139895, 0.144935, 0.225814, 0.243554, 0.31487, 0.40511, 0.390993, 0.288399, 0.339168, 0.436924, 0.557691, 0.553315, 0.557691, 0.529623, 0.5…	[36, 37, 38, 39, 40, 41, 42, 43, 44, 45, 46, 47, 48, 49, 50, 51, 52, 53, 54, 55, 56, 57, 300, 301, 302]	(21	0	21)	21
43	44	UPI0000138105 status=activ	([0.004646, 0.003366, 0.002581, 0.002014, 0.001722, 0.002512, 0.002035, 0.001623, 0.001383, 0.001172, 0.001103, 0.000854, 0.000421, 0.000412, 0.000421, 0.000833, 0.000477, 0.00052, 0.000292, 0.000301, 0.000537, 0.000451, 0.000412, 0.000773, 0.000833, 0.001232, 0.001211, 0.001808, 0.002688, 0.002688, 0.004161, 0.003864, 0.005734, 0.010372, 0.006245, 0.009977, 0.008075, 0.013437, 0.011903, 0.025762…	[]	0			#VALUE!
44	45	UPI0000186680 status=activ	([0.324872, 0.384043, 0.468512, 0.505461, 0.414856, 0.436924, 0.483068, 0.4292, 0.418646, 0.4292, 0.468512, 0.433034, 0.525368, 0.436924, 0.497853, 0.401658, 0.384043, 0.486429, 0.613573, 0.63748, 0.5017, 0.5017, 0.41194, 0.380708, 0.366687, 0.461924, 0.433034, 0.335645, 0.414856, 0.339168, 0.275179, 0.247041, 0.318242, 0.318242, 0.401658, 0.384043, 0.490133, 0.401658, 0.380708, 0.332115, 0.33211…	[3, 12, 18, 19, 20, 21, 76, 77, 78, 79, 80, 82, 83, 84, 85, 86, 87]	(5	11	16)	5
45	46	UPI00001D5C07 status=activ	([0.690604, 0.741537, 0.76285, 0.59508, 0.483068, 0.5017, 0.408655, 0.418646, 0.401658, 0.42561, 0.352862, 0.40511, 0.390993, 0.349426, 0.257454, 0.185198, 0.11371, 0.06312, 0.06312, 0.032677, 0.042364, 0.060549, 0.028107, 0.016528, 0.030003, 0.030003, 0.017138, 0.016826, 0.019401, 0.024826, 0.0198, 0.020522, 0.019109, 0.015078, 0.017447, 0.032677, 0.031287, 0.036378, 0.0704, 0.041405, 0.069024, …	[0, 1, 2, 3, 5, 60, 61, 62, 63, 64, 157, 413, 786, 787, 788, 789, 790, 791, 792, 793, 794, 795, 796, 797, 798, 799, 800, 801, 802, 803, 804, 805, 806, 807, 808, 809, 810, 811, 812, 813, 814, 815, 816, 817, 818, 819, 820, 821, 822, 823, 824, 825, 826, 827, 828, 829, 830, 831, 833, 834, 835, 837, 838, 839, 840, 841, 842, 843, 844, 845, 856, 857, 858, 873]	(45	12	57)	45
46	47	UPI00001D5C08 status=activ	([0.239899, 0.236433, 0.295083, 0.342579, 0.25031, 0.25031, 0.247041, 0.278302, 0.321458, 0.278302, 0.236433, 0.278302, 0.301917, 0.342579, 0.408655, 0.398279, 0.31487, 0.339168, 0.328603, 0.328603, 0.257454, 0.275179, 0.321458, 0.321458, 0.288399, 0.291804, 0.328603, 0.332115, 0.332115, 0.31487, 0.390993, 0.465241, 0.36309, 0.380708, 0.264545, 0.216401, 0.161087, 0.232838, 0.31487, 0.295083, 0.2…	[75, 109, 110, 111, 114, 119, 125, 305, 342, 368, 369, 370, 371, 372, 402, 403, 404, 405, 406, 407, 408, 409, 410, 411, 412, 413, 414, 415, 416, 417, 418, 419, 420, 421, 422, 437, 445, 446, 447, 448, 449, 450, 451, 452, 453, 454, 455, 456, 457, 458, 459, 460, 461, 462, 463, 464, 465, 466, 467, 468, 469, 470, 482, 483, 492, 493, 494, 495, 496, 696, 697]	(25	36	61)	25
47	48	UPI000021F36D status=activ	([0.098513, 0.055536, 0.079919, 0.109221, 0.134866, 0.155435, 0.206376, 0.161087, 0.179055, 0.203355, 0.155435, 0.120615, 0.11371, 0.170161, 0.161087, 0.170161, 0.182256, 0.268042, 0.229226, 0.236433, 0.271506, 0.281712, 0.301917, 0.236433, 0.225814, 0.232838, 0.25406, 0.225814, 0.264545, 0.284882, 0.216401, 0.311707, 0.418646, 0.318242, 0.346032, 0.359901, 0.328603, 0.349426, 0.339168, 0.324872,…	[84, 165, 166, 167, 226, 227, 228, 230, 231, 232, 233, 235, 236, 237, 238]	(3	7	10)	3
48	49	UPI000037643C status=activ	([0.394753, 0.370445, 0.275179, 0.298791, 0.321458, 0.229226, 0.288399, 0.308712, 0.332115, 0.268042, 0.288399, 0.31487, 0.346032, 0.332115, 0.232838, 0.194234, 0.194234, 0.15284, 0.17593, 0.275179, 0.25406, 0.196879, 0.243554, 0.332115, 0.352862, 0.271506, 0.36309, 0.346032, 0.26085, 0.298791, 0.384043, 0.380708, 0.387226, 0.308712, 0.278302, 0.281712, 0.328603, 0.268042, 0.31487, 0.232838, 0.20…	[302, 303, 332, 334, 337, 338, 339, 340, 341, 342, 343, 344, 345, 346, 347, 348]	(11	4	15)	11
49	50	UPI000037F474 status=activ	([0.118441, 0.11371, 0.071867, 0.132295, 0.161087, 0.216401, 0.203355, 0.216401, 0.268042, 0.18812, 0.134866, 0.102787, 0.078022, 0.049374, 0.040537, 0.0704, 0.042364, 0.085092, 0.142424, 0.247041, 0.268042, 0.264545, 0.185198, 0.173081, 0.094817, 0.05306, 0.05306, 0.076542, 0.067594, 0.069024, 0.071867, 0.0704, 0.069024, 0.111485, 0.170161, 0.191378, 0.196879, 0.182256, 0.191378, 0.225814, 0.219…	[]	0			#VALUE!
50	51	UPI000037F475 status=activ	([0.044297, 0.081712, 0.10481, 0.144935, 0.206376, 0.127496, 0.15008, 0.147574, 0.100716, 0.118441, 0.085092, 0.094817, 0.049374, 0.069024, 0.081712, 0.06312, 0.085092, 0.083462, 0.161087, 0.15284, 0.090864, 0.071867, 0.0704, 0.081712, 0.037156, 0.018787, 0.034068, 0.021816, 0.016257, 0.027463, 0.032677, 0.06312, 0.079919, 0.15008, 0.116183, 0.078022, 0.060549, 0.06312, 0.06312, 0.042364, 0.04236…	[]	0			#VALUE!
51	52	UPI000037F481 status=activ	([0.076542, 0.042364, 0.025762, 0.038858, 0.071867, 0.055536, 0.05306, 0.036378, 0.048328, 0.074921, 0.094817, 0.125101, 0.129801, 0.125101, 0.200174, 0.170161, 0.26085, 0.222385, 0.191378, 0.257454, 0.278302, 0.264545, 0.349426, 0.349426, 0.264545, 0.239899, 0.30533, 0.26085, 0.243554, 0.239899, 0.229226, 0.243554, 0.275179, 0.281712, 0.275179, 0.203355, 0.243554, 0.164327, 0.120615, 0.090864, 0…	[107, 108, 109, 176, 177, 178, 179, 180, 181, 182, 193, 205]	(6	3	9)	6
52	53	UPI000037F482 status=activ	([0.078022, 0.079919, 0.102787, 0.10481, 0.064632, 0.11371, 0.139895, 0.11371, 0.111485, 0.15284, 0.118441, 0.116183, 0.125101, 0.158265, 0.109221, 0.196879, 0.142424, 0.142424, 0.17593, 0.239899, 0.222385, 0.216401, 0.25031, 0.26085, 0.291804, 0.390993, 0.271506, 0.185198, 0.268042, 0.21291, 0.161087, 0.25406, 0.284882, 0.380708, 0.328603, 0.398279, 0.30533, 0.308712, 0.308712, 0.356642, 0.35664…	[58]	0			#VALUE!
53	54	UPI000037F487 status=activ	([0.200174, 0.18812, 0.11371, 0.067594, 0.041405, 0.064632, 0.059222, 0.076542, 0.042364, 0.055536, 0.083462, 0.109221, 0.106997, 0.079919, 0.06312, 0.092881, 0.066181, 0.074921, 0.096677, 0.164327, 0.15284, 0.15008, 0.15008, 0.142424, 0.137348, 0.182256, 0.173081, 0.137348, 0.147574, 0.25031, 0.164327, 0.15008, 0.079919, 0.03976, 0.055536, 0.074921, 0.074921, 0.10481, 0.11371, 0.111485, 0.06312,…	[]	0			#VALUE!
54	55	UPI000037F48B status=activ	([0.071867, 0.102787, 0.142424, 0.182256, 0.17593, 0.196879, 0.127496, 0.127496, 0.088832, 0.06184, 0.079919, 0.125101, 0.132295, 0.137348, 0.158265, 0.155435, 0.243554, 0.26085, 0.335645, 0.25406, 0.346032, 0.264545, 0.278302, 0.278302, 0.284882, 0.232838, 0.164327, 0.264545, 0.30533, 0.387226, 0.468512, 0.468512, 0.346032, 0.26085, 0.298791, 0.298791, 0.301917, 0.203355, 0.209395, 0.216401, 0.2…	[121, 122, 223]	0			#VALUE!
55	56	UPI000037F48D status=activ	([0.022306, 0.038042, 0.058088, 0.086953, 0.118441, 0.15008, 0.094817, 0.116183, 0.079919, 0.058088, 0.047319, 0.06184, 0.102787, 0.05306, 0.047319, 0.058088, 0.059222, 0.090864, 0.092881, 0.144935, 0.139895, 0.167087, 0.158265, 0.137348, 0.139895, 0.083462, 0.083462, 0.090864, 0.048328, 0.048328, 0.081712, 0.127496, 0.074921, 0.06312, 0.142424, 0.229226, 0.219301, 0.229226, 0.200174, 0.281712, 0…	[]	0			#VALUE!
56	57	UPI000037F491 status=activ	([0.209395, 0.278302, 0.264545, 0.17593, 0.170161, 0.11371, 0.158265, 0.111485, 0.15284, 0.18812, 0.225814, 0.284882, 0.328603, 0.247041, 0.191378, 0.127496, 0.086953, 0.147574, 0.155435, 0.194234, 0.206376, 0.200174, 0.182256, 0.222385, 0.308712, 0.342579, 0.359901, 0.236433, 0.318242, 0.268042, 0.268042, 0.278302, 0.257454, 0.167087, 0.247041, 0.339168, 0.401658, 0.401658, 0.401658, 0.401658, 0…	[]	0			#VALUE!
57	58	UPI000037F49D status=activ	([0.078022, 0.042364, 0.066181, 0.120615, 0.086953, 0.066181, 0.086953, 0.111485, 0.147574, 0.182256, 0.203355, 0.232838, 0.30533, 0.31487, 0.339168, 0.275179, 0.185198, 0.206376, 0.203355, 0.311707, 0.352862, 0.356642, 0.359901, 0.359901, 0.339168, 0.422041, 0.387226, 0.390993, 0.422041, 0.41194, 0.311707, 0.225814, 0.167087, 0.139895, 0.11371, 0.055536, 0.086953, 0.118441, 0.164327, 0.216401, 0…	[]	0			#VALUE!
58	59	UPI000037F4B2 status=activ	([0.291804, 0.377384, 0.418646, 0.298791, 0.346032, 0.380708, 0.346032, 0.257454, 0.281712, 0.332115, 0.328603, 0.26085, 0.298791, 0.291804, 0.239899, 0.161087, 0.161087, 0.173081, 0.173081, 0.164327, 0.132295, 0.239899, 0.203355, 0.15284, 0.25031, 0.182256, 0.134866, 0.18812, 0.295083, 0.311707, 0.275179, 0.311707, 0.342579, 0.318242, 0.25031, 0.352862, 0.390993, 0.398279, 0.414856, 0.447574, 0.…	[44, 45, 46, 47, 48, 49, 53, 54, 55, 56, 57, 58, 59, 60, 61, 62, 63, 64, 65, 66, 67, 68, 69, 70, 71, 72, 73, 74, 75, 76, 77, 78, 79, 80, 81, 82, 83, 84, 85, 86, 130, 131, 132, 133, 134, 135, 136]	(33	6	39)	33
59	60	UPI000037F4BA status=activ	([0.97245, 0.975609, 0.979242, 0.928747, 0.938133, 0.950334, 0.94331, 0.939629, 0.947281, 0.945666, 0.94331, 0.91684, 0.908098, 0.912647, 0.83125, 0.837511, 0.827927, 0.699094, 0.661982, 0.657645, 0.694846, 0.745909, 0.613573, 0.622677, 0.73685, 0.741537, 0.707965, 0.73685, 0.754692, 0.750527, 0.775545, 0.798249, 0.874069, 0.798249, 0.798249, 0.891961, 0.859585, 0.871313, 0.921076, 0.894241, 0.89…	[0, 1, 2, 3, 4, 5, 6, 7, 8, 9, 10, 11, 12, 13, 14, 15, 16, 17, 18, 19, 20, 21, 22, 23, 24, 25, 26, 27, 28, 29, 30, 31, 32, 33, 34, 35, 36, 37, 38, 39, 40, 41, 42, 43, 44, 45, 46, 47, 48, 49, 50, 51, 52, 53, 54, 55, 56, 57, 58, 59, 60, 61, 62, 63, 64, 65]	(65	0	65)	65
60	61	UPI000037F4BB status=activ	([0.414856, 0.461924, 0.505461, 0.545602, 0.575842, 0.613573, 0.529623, 0.444081, 0.472492, 0.401658, 0.384043, 0.436924, 0.461924, 0.356642, 0.324872, 0.308712, 0.31487, 0.328603, 0.346032, 0.408655, 0.332115, 0.21291, 0.216401, 0.206376, 0.164327, 0.167087, 0.161087, 0.225814, 0.247041, 0.196879, 0.291804, 0.321458, 0.222385, 0.247041, 0.247041, 0.30533, 0.222385, 0.236433, 0.222385, 0.219301, …	[2, 3, 4, 5, 6]	0			#VALUE!
61	62	UPI000037F4BC status=activ	([0.001374, 0.001069, 0.001649, 0.001267, 0.000906, 0.000687, 0.00076, 0.00076, 0.000708, 0.000575, 0.000674, 0.000614, 0.000648, 0.000575, 0.000558, 0.001, 0.00103, 0.000773, 0.000876, 0.001374, 0.001267, 0.001408, 0.001408, 0.001142, 0.001499, 0.00243, 0.002705, 0.002482, 0.002606, 0.003512, 0.003555, 0.003701, 0.003431, 0.002555, 0.002555, 0.003821, 0.003821, 0.00359, 0.004358, 0.006078, 0.006…	[]	0			#VALUE!
62	63	UPI000037F4C2 status=activ	([0.043307, 0.067594, 0.106997, 0.139895, 0.173081, 0.116183, 0.15284, 0.185198, 0.219301, 0.179055, 0.209395, 0.158265, 0.173081, 0.17593, 0.120615, 0.074921, 0.125101, 0.179055, 0.225814, 0.219301, 0.31487, 0.298791, 0.298791, 0.288399, 0.219301, 0.15008, 0.142424, 0.085092, 0.090864, 0.050641, 0.074921, 0.076542, 0.125101, 0.137348, 0.137348, 0.137348, 0.139895, 0.142424, 0.094817, 0.069024, 0…	[82, 83, 84, 85, 180, 231, 448, 450, 456]	0			#VALUE!
63	64	UPI000037F4C4 status=activ	([0.4292, 0.349426, 0.390993, 0.418646, 0.356642, 0.384043, 0.295083, 0.321458, 0.264545, 0.264545, 0.291804, 0.31487, 0.284882, 0.232838, 0.271506, 0.288399, 0.324872, 0.243554, 0.30533, 0.236433, 0.239899, 0.239899, 0.30533, 0.236433, 0.229226, 0.301917, 0.311707, 0.41194, 0.422041, 0.497853, 0.534167, 0.461924, 0.472492, 0.42561, 0.497853, 0.497853, 0.414856, 0.408655, 0.497853, 0.509769, 0.59…	[30, 39, 40, 41, 57, 58, 66, 67, 68, 69, 70, 71, 72, 73, 74, 75]	(9	6	15)	9
64	65	UPI000037F4E0 status=activ	([0.328603, 0.185198, 0.088832, 0.129801, 0.158265, 0.209395, 0.15284, 0.191378, 0.142424, 0.191378, 0.232838, 0.281712, 0.203355, 0.288399, 0.209395, 0.268042, 0.161087, 0.073402, 0.083462, 0.090864, 0.055536, 0.033407, 0.067594, 0.120615, 0.116183, 0.132295, 0.079919, 0.120615, 0.122885, 0.18812, 0.088832, 0.078022, 0.046336, 0.088832, 0.06312, 0.100716, 0.0704, 0.147574, 0.26085, 0.281712, 0.3…	[]	0			#VALUE!
65	66	UPI000037F4E1 status=activ	([0.037156, 0.059222, 0.028107, 0.03976, 0.054297, 0.074921, 0.046336, 0.038858, 0.05306, 0.071867, 0.050641, 0.037156, 0.042364, 0.032677, 0.030003, 0.06312, 0.086953, 0.098513, 0.088832, 0.074921, 0.074921, 0.083462, 0.083462, 0.167087, 0.185198, 0.200174, 0.200174, 0.222385, 0.295083, 0.311707, 0.209395, 0.26085, 0.36309, 0.25031, 0.25031, 0.26085, 0.26085, 0.209395, 0.209395, 0.225814, 0.2223…	[]	0			#VALUE!
66	67	UPI000037F4E8 status=activ	([0.009294, 0.007877, 0.01204, 0.007645, 0.005623, 0.007177, 0.005249, 0.006567, 0.006701, 0.00543, 0.004835, 0.004315, 0.003461, 0.00292, 0.002211, 0.002336, 0.002336, 0.003079, 0.002014, 0.001374, 0.001778, 0.002057, 0.001541, 0.000833, 0.000708, 0.000687, 0.000348, 0.00076, 0.000464, 0.000412, 0.00055, 0.000923, 0.001048, 0.000906, 0.000893, 0.000674, 0.00061, 0.000674, 0.000442, 0.000721, 0.0…	[]	0			#VALUE!
67	68	UPI000037F4EB status=activ	([0.196879, 0.185198, 0.118441, 0.155435, 0.17593, 0.219301, 0.271506, 0.200174, 0.243554, 0.191378, 0.129801, 0.100716, 0.083462, 0.081712, 0.06184, 0.10481, 0.059222, 0.096677, 0.092881, 0.142424, 0.155435, 0.090864, 0.109221, 0.118441, 0.122885, 0.132295, 0.137348, 0.076542, 0.079919, 0.038042, 0.066181, 0.122885, 0.132295, 0.158265, 0.173081, 0.257454, 0.173081, 0.236433, 0.222385, 0.222385, …	[69, 70, 77, 78]	0			#VALUE!
68	69	UPI000037F4F7 status=activ	([0.31487, 0.349426, 0.236433, 0.17593, 0.132295, 0.100716, 0.122885, 0.147574, 0.173081, 0.203355, 0.225814, 0.182256, 0.21291, 0.191378, 0.120615, 0.067594, 0.120615, 0.116183, 0.120615, 0.120615, 0.132295, 0.118441, 0.116183, 0.155435, 0.225814, 0.203355, 0.278302, 0.243554, 0.185198, 0.129801, 0.129801, 0.088832, 0.122885, 0.109221, 0.170161, 0.25406, 0.339168, 0.339168, 0.339168, 0.42561, 0.…	[52]	0			#VALUE!
69	70	UPI000037F504 status=activ	([0.486429, 0.374039, 0.436924, 0.458154, 0.380708, 0.380708, 0.408655, 0.450668, 0.468512, 0.480142, 0.494003, 0.529623, 0.549308, 0.657645, 0.690604, 0.675549, 0.59917, 0.613573, 0.509769, 0.468512, 0.414856, 0.422041, 0.509769, 0.486429, 0.486429, 0.480142, 0.517562, 0.538167, 0.440853, 0.461924, 0.461924, 0.486429, 0.454136, 0.458154, 0.398279, 0.387226, 0.394753, 0.458154, 0.444081, 0.549308…	[11, 12, 13, 14, 15, 16, 17, 18, 22, 26, 27, 39, 40, 41, 42, 43, 44, 45, 46, 47, 48, 49, 50, 51, 52, 53, 54, 55, 56, 57]	(18	11	29)	18
70	71	UPI000037F508 status=activ	([0.374039, 0.40511, 0.298791, 0.206376, 0.25406, 0.295083, 0.321458, 0.384043, 0.308712, 0.335645, 0.36309, 0.384043, 0.390993, 0.401658, 0.318242, 0.236433, 0.21291, 0.21291, 0.161087, 0.243554, 0.332115, 0.30533, 0.30533, 0.359901, 0.454136, 0.374039, 0.377384, 0.377384, 0.31487, 0.408655, 0.321458, 0.31487, 0.311707, 0.31487, 0.219301, 0.298791, 0.387226, 0.387226, 0.384043, 0.384043, 0.30533…	[]	0			#VALUE!
71	72	UPI000037F509 status=activ	([0.450668, 0.490133, 0.377384, 0.408655, 0.433034, 0.346032, 0.335645, 0.264545, 0.324872, 0.281712, 0.318242, 0.356642, 0.257454, 0.268042, 0.239899, 0.25406, 0.196879, 0.278302, 0.268042, 0.264545, 0.219301, 0.164327, 0.15284, 0.222385, 0.144935, 0.144935, 0.137348, 0.158265, 0.158265, 0.11371, 0.170161, 0.094817, 0.056825, 0.102787, 0.090864, 0.125101, 0.116183, 0.173081, 0.170161, 0.170161, …	[53, 54, 58, 154, 155, 219, 220, 222, 223, 224, 225, 226, 227, 228, 229, 230, 231, 232, 233, 234, 235, 236, 237, 238, 239, 240, 241, 242, 243, 296, 298, 299, 300, 416, 417, 428, 429, 435, 436, 437, 441]	(21	7	28)	21
72	73	UPI000037F50A status=activ	([0.001288, 0.000893, 0.000799, 0.00061, 0.000958, 0.000859, 0.001391, 0.000923, 0.00076, 0.000708, 0.00061, 0.000614, 0.000567, 0.000292, 0.000262, 0.000198, 0.000378, 0.000631, 0.000721, 0.001249, 0.001249, 0.001155, 0.001267, 0.001872, 0.002727, 0.001855, 0.00225, 0.001374, 0.00155, 0.001391, 0.001872, 0.0028, 0.003757, 0.004135, 0.006194, 0.004315, 0.004388, 0.002555, 0.002727, 0.00407, 0.003…	[]	0			#VALUE!
73	74	UPI000037F512 status=activ	([0.11371, 0.059222, 0.094817, 0.060549, 0.040537, 0.029376, 0.044297, 0.056825, 0.078022, 0.100716, 0.118441, 0.161087, 0.142424, 0.147574, 0.203355, 0.194234, 0.194234, 0.139895, 0.142424, 0.232838, 0.194234, 0.271506, 0.380708, 0.377384, 0.384043, 0.433034, 0.509769, 0.454136, 0.458154, 0.366687, 0.349426, 0.366687, 0.288399, 0.31487, 0.31487, 0.311707, 0.225814, 0.236433, 0.281712, 0.275179, …	[26, 131, 132, 133, 134, 135, 136, 202, 239, 241, 242, 243]	(5	1	6)	5
74	75	UPI000037F513 status=activ	([0.069024, 0.046336, 0.074921, 0.102787, 0.06312, 0.086953, 0.050641, 0.074921, 0.096677, 0.078022, 0.056825, 0.073402, 0.120615, 0.06184, 0.036378, 0.06312, 0.037156, 0.038858, 0.043307, 0.03976, 0.05306, 0.083462, 0.134866, 0.074921, 0.078022, 0.129801, 0.129801, 0.247041, 0.15284, 0.155435, 0.139895, 0.216401, 0.219301, 0.219301, 0.239899, 0.324872, 0.243554, 0.311707, 0.301917, 0.284882, 0.3…	[]	0			#VALUE!
75	76	UPI000037F51F status=activ	([0.222385, 0.26085, 0.167087, 0.196879, 0.225814, 0.281712, 0.324872, 0.25031, 0.278302, 0.21291, 0.243554, 0.30533, 0.30533, 0.291804, 0.209395, 0.26085, 0.264545, 0.173081, 0.17593, 0.155435, 0.161087, 0.094817, 0.10481, 0.167087, 0.170161, 0.170161, 0.155435, 0.164327, 0.247041, 0.216401, 0.308712, 0.31487, 0.21291, 0.132295, 0.129801, 0.17593, 0.134866, 0.200174, 0.281712, 0.264545, 0.239899…	[]	0			#VALUE!
76	77	UPI000037F529 status=activ	([0.018415, 0.026892, 0.043307, 0.078022, 0.10481, 0.074921, 0.045352, 0.066181, 0.048328, 0.066181, 0.051831, 0.035586, 0.060549, 0.05306, 0.054297, 0.059222, 0.10481, 0.106997, 0.106997, 0.06184, 0.06184, 0.0704, 0.078022, 0.067594, 0.055536, 0.024826, 0.021816, 0.042364, 0.037156, 0.067594, 0.030611, 0.050641, 0.060549, 0.028695, 0.018106, 0.012491, 0.013265, 0.009865, 0.006988, 0.01078, 0.020…	[]	0			#VALUE!
77	78	UPI000037F52B status=activ	([0.079919, 0.106997, 0.054297, 0.024826, 0.016021, 0.009865, 0.00962, 0.01204, 0.017138, 0.010926, 0.013613, 0.017797, 0.013821, 0.013821, 0.012727, 0.008002, 0.008723, 0.006194, 0.005734, 0.005799, 0.005503, 0.006988, 0.006894, 0.00962, 0.009977, 0.009728, 0.010221, 0.008624, 0.008895, 0.008804, 0.016021, 0.015694, 0.009728, 0.011669, 0.010372, 0.006988, 0.009977, 0.014075, 0.013821, 0.014075, …	[]	0			#VALUE!
78	79	UPI000037F538 status=activ	([0.626927, 0.59014, 0.557691, 0.483068, 0.468512, 0.458154, 0.36309, 0.301917, 0.31487, 0.356642, 0.390993, 0.40511, 0.461924, 0.436924, 0.436924, 0.447574, 0.377384, 0.328603, 0.26085, 0.271506, 0.359901, 0.281712, 0.30533, 0.342579, 0.408655, 0.366687, 0.366687, 0.461924, 0.585406, 0.490133, 0.476583, 0.390993, 0.414856, 0.356642, 0.377384, 0.390993, 0.352862, 0.42561, 0.476583, 0.483068, 0.38…	[0, 1, 2, 28, 61, 64, 69, 70, 71, 72, 73, 74, 75, 76, 77, 78, 80, 81, 82, 83, 84, 85, 86, 87, 88, 89, 90, 91, 233, 234, 236, 237, 238, 239, 240, 241, 242, 243, 244, 264, 265, 266, 267, 268, 272, 273, 274, 275, 276, 277, 278, 279, 280, 281, 282, 283, 284, 289, 290, 291, 292]	(12	44	56)	12
79	80	UPI000037F53C status=activ	([0.073402, 0.10481, 0.137348, 0.076542, 0.106997, 0.132295, 0.161087, 0.106997, 0.085092, 0.060549, 0.078022, 0.109221, 0.066181, 0.071867, 0.071867, 0.102787, 0.054297, 0.106997, 0.106997, 0.10481, 0.164327, 0.094817, 0.049374, 0.033407, 0.036378, 0.023534, 0.023963, 0.028107, 0.051831, 0.076542, 0.127496, 0.122885, 0.116183, 0.185198, 0.17593, 0.26085, 0.209395, 0.298791, 0.26085, 0.179055, 0.…	[46, 47, 134, 135, 136, 137, 222, 320]	0			#VALUE!
80	81	UPI000037F547 status=activ	([0.509769, 0.538167, 0.562014, 0.585406, 0.608892, 0.59014, 0.56648, 0.604312, 0.553315, 0.56648, 0.529623, 0.468512, 0.486429, 0.450668, 0.4292, 0.5017, 0.461924, 0.468512, 0.461924, 0.398279, 0.390993, 0.390993, 0.40511, 0.384043, 0.384043, 0.342579, 0.36309, 0.387226, 0.377384, 0.384043, 0.384043, 0.4292, 0.433034, 0.398279, 0.465241, 0.509769, 0.5017, 0.517562, 0.517562, 0.490133, 0.59014, 0…	[0, 1, 2, 3, 4, 5, 6, 7, 8, 9, 10, 15, 35, 36, 37, 38, 40, 41, 42, 43, 44, 45, 46, 47, 48, 49, 50, 51, 52, 53, 54, 55, 56, 57, 58, 59, 60, 61, 62, 63, 64, 65, 66, 67, 68, 69, 70, 71, 72, 73]	(33	16	49)	33
81	82	UPI000037F54C status=activ	([0.01227, 0.009096, 0.008002, 0.006619, 0.005799, 0.004646, 0.004247, 0.00359, 0.003478, 0.004315, 0.00543, 0.006482, 0.008895, 0.005992, 0.005992, 0.003963, 0.004483, 0.00316, 0.004358, 0.004388, 0.004414, 0.003757, 0.003701, 0.004577, 0.004835, 0.005086, 0.005503, 0.005734, 0.006194, 0.00558, 0.00558, 0.00407, 0.002688, 0.002727, 0.00389, 0.003924, 0.005623, 0.007031, 0.00962, 0.00962, 0.01458…	[53, 54, 89, 90, 91, 151, 155, 156, 157, 158, 159, 160, 161, 162, 207, 209, 210, 211, 212, 213, 214, 215, 216, 217, 218, 219]	(10	15	25)	10
82	83	UPI000037F54E status=activ	([0.401658, 0.284882, 0.332115, 0.36309, 0.398279, 0.42561, 0.450668, 0.4292, 0.450668, 0.433034, 0.444081, 0.468512, 0.494003, 0.408655, 0.41194, 0.384043, 0.472492, 0.570702, 0.570702, 0.521092, 0.529623, 0.529623, 0.59917, 0.483068, 0.486429, 0.483068, 0.480142, 0.476583, 0.51388, 0.51388, 0.458154, 0.433034, 0.4292, 0.332115, 0.328603, 0.335645, 0.335645, 0.335645, 0.324872, 0.324872, 0.35664…	[17, 18, 19, 20, 21, 22, 28, 29, 54, 55, 56, 57, 58, 59, 60]	(6	8	14)	6
83	84	UPI000037F551 status=activ	([0.031287, 0.054297, 0.026338, 0.023087, 0.025762, 0.042364, 0.060549, 0.079919, 0.094817, 0.069024, 0.086953, 0.11371, 0.10481, 0.125101, 0.158265, 0.229226, 0.247041, 0.268042, 0.182256, 0.281712, 0.271506, 0.346032, 0.257454, 0.36309, 0.390993, 0.414856, 0.398279, 0.380708, 0.370445, 0.271506, 0.271506, 0.275179, 0.284882, 0.275179, 0.281712, 0.200174, 0.144935, 0.094817, 0.0704, 0.094817, 0.…	[]	0			#VALUE!
84	85	UPI000037F553 status=activ	([0.014783, 0.010509, 0.008276, 0.007555, 0.006701, 0.008624, 0.010509, 0.014075, 0.019109, 0.014586, 0.018106, 0.021816, 0.038042, 0.036378, 0.036378, 0.064632, 0.064632, 0.050641, 0.048328, 0.028107, 0.017797, 0.031287, 0.056825, 0.106997, 0.092881, 0.15008, 0.088832, 0.096677, 0.05306, 0.028695, 0.055536, 0.060549, 0.049374, 0.032017, 0.029376, 0.017138, 0.010131, 0.010509, 0.01204, 0.013265, …	[]	0			#VALUE!
85	86	UPI000037F554 status=activ	([0.083462, 0.048328, 0.067594, 0.106997, 0.15284, 0.191378, 0.222385, 0.206376, 0.264545, 0.30533, 0.328603, 0.356642, 0.444081, 0.468512, 0.521092, 0.468512, 0.414856, 0.521092, 0.509769, 0.440853, 0.472492, 0.468512, 0.450668, 0.458154, 0.450668, 0.450668, 0.461924, 0.454136, 0.494003, 0.480142, 0.390993, 0.311707, 0.225814, 0.147574, 0.139895, 0.161087, 0.11371, 0.15008, 0.161087, 0.158265, 0…	[14, 17, 18]	0			#VALUE!
86	87	UPI000037F558 status=activ	([0.222385, 0.264545, 0.298791, 0.295083, 0.216401, 0.247041, 0.182256, 0.147574, 0.109221, 0.079919, 0.060549, 0.03976, 0.036378, 0.023534, 0.014783, 0.00962, 0.007877, 0.00777, 0.010372, 0.014315, 0.013821, 0.015694, 0.015344, 0.015078, 0.018415, 0.035586, 0.022306, 0.022667, 0.040537, 0.073402, 0.116183, 0.170161, 0.170161, 0.170161, 0.257454, 0.346032, 0.414856, 0.480142, 0.59508, 0.63748, 0.…	[38, 39, 40, 41, 42, 43, 44, 45, 46, 47, 48, 49, 50, 51, 52, 53, 54, 55, 56, 87, 88, 89, 90, 176, 221, 277, 278, 279, 280, 281, 282, 283, 284, 286, 287, 288, 289]	(18	0	18)	18
87	88	UPI000037F55D status=activ	([0.005086, 0.004431, 0.003963, 0.004513, 0.003804, 0.003512, 0.004388, 0.003963, 0.004775, 0.005734, 0.005223, 0.006421, 0.005086, 0.004135, 0.00543, 0.007031, 0.007177, 0.007315, 0.00777, 0.009728, 0.013821, 0.023087, 0.023087, 0.023534, 0.023534, 0.030003, 0.034068, 0.033407, 0.047319, 0.059222, 0.045352, 0.094817, 0.0704, 0.129801, 0.203355, 0.203355, 0.132295, 0.125101, 0.161087, 0.232838, 0…	[]	0			#VALUE!
88	89	UPI000037F566 status=activ	([0.028695, 0.048328, 0.066181, 0.085092, 0.102787, 0.049374, 0.025762, 0.032677, 0.023963, 0.017138, 0.023963, 0.032677, 0.06312, 0.137348, 0.058088, 0.067594, 0.060549, 0.030611, 0.028695, 0.022667, 0.014586, 0.023963, 0.023963, 0.023963, 0.027463, 0.019401, 0.023534, 0.055536, 0.06312, 0.111485, 0.122885, 0.066181, 0.031287, 0.026892, 0.030003, 0.038858, 0.020876, 0.020876, 0.035586, 0.032677,…	[]	0			#VALUE!
89	90	UPI000037F567 status=activ	([0.408655, 0.295083, 0.324872, 0.232838, 0.155435, 0.200174, 0.142424, 0.11371, 0.081712, 0.111485, 0.15284, 0.194234, 0.122885, 0.122885, 0.134866, 0.122885, 0.125101, 0.200174, 0.118441, 0.069024, 0.05306, 0.045352, 0.081712, 0.069024, 0.109221, 0.182256, 0.173081, 0.170161, 0.247041, 0.324872, 0.311707, 0.295083, 0.196879, 0.200174, 0.229226, 0.209395, 0.15284, 0.083462, 0.090864, 0.158265, 0…	[]	0			#VALUE!
90	91	UPI000037F574 status=activ	([0.094817, 0.125101, 0.167087, 0.161087, 0.200174, 0.120615, 0.071867, 0.049374, 0.0704, 0.071867, 0.054297, 0.059222, 0.060549, 0.06184, 0.037156, 0.067594, 0.100716, 0.096677, 0.083462, 0.090864, 0.094817, 0.064632, 0.066181, 0.032677, 0.023534, 0.023534, 0.029376, 0.055536, 0.094817, 0.088832, 0.11371, 0.139895, 0.167087, 0.109221, 0.090864, 0.15284, 0.155435, 0.098513, 0.060549, 0.071867, 0.…	[364, 365, 366, 369, 373, 374, 375, 376, 377, 378, 379, 380, 381, 382, 388, 389, 392]	(9	4	13)	9
91	92	UPI000037F575 status=activ	([0.003924, 0.00543, 0.003757, 0.005223, 0.003821, 0.00292, 0.002529, 0.002396, 0.003053, 0.00243, 0.001692, 0.001434, 0.00146, 0.001408, 0.00076, 0.00076, 0.000674, 0.000661, 0.000713, 0.000833, 0.000674, 0.000893, 0.000468, 0.000532, 0.000262, 0.000468, 0.000532, 0.000468, 0.000305, 0.000305, 0.000309, 0.000713, 0.000721, 0.000442, 0.000249, 0.000451, 0.000674, 0.000713, 0.000412, 0.000322, 0.0…	[]	0			#VALUE!
92	93	UPI000037F57D status=activ	([0.071867, 0.111485, 0.066181, 0.040537, 0.067594, 0.066181, 0.090864, 0.083462, 0.102787, 0.081712, 0.100716, 0.155435, 0.268042, 0.288399, 0.339168, 0.458154, 0.458154, 0.366687, 0.352862, 0.291804, 0.239899, 0.257454, 0.268042, 0.31487, 0.398279, 0.311707, 0.377384, 0.26085, 0.26085, 0.194234, 0.222385, 0.229226, 0.191378, 0.173081, 0.173081, 0.125101, 0.118441, 0.164327, 0.209395, 0.21291, 0…	[]	0			#VALUE!
93	94	UPI000037F57E status=activ	([0.040537, 0.06312, 0.090864, 0.092881, 0.122885, 0.15284, 0.185198, 0.127496, 0.098513, 0.120615, 0.15284, 0.209395, 0.216401, 0.203355, 0.318242, 0.42561, 0.422041, 0.298791, 0.196879, 0.147574, 0.092881, 0.158265, 0.161087, 0.081712, 0.096677, 0.096677, 0.094817, 0.092881, 0.155435, 0.18812, 0.118441, 0.10481, 0.054297, 0.028695, 0.023534, 0.018106, 0.0198, 0.032677, 0.071867, 0.0704, 0.06312…	[]	0			#VALUE!
94	95	UPI000037F580 status=activ	([0.144935, 0.173081, 0.092881, 0.100716, 0.06184, 0.090864, 0.122885, 0.102787, 0.129801, 0.158265, 0.139895, 0.127496, 0.127496, 0.129801, 0.158265, 0.173081, 0.284882, 0.281712, 0.236433, 0.374039, 0.328603, 0.288399, 0.17593, 0.284882, 0.222385, 0.18812, 0.182256, 0.17593, 0.236433, 0.203355, 0.173081, 0.219301, 0.209395, 0.155435, 0.164327, 0.155435, 0.147574, 0.094817, 0.050641, 0.042364, 0…	[]	0			#VALUE!
95	96	UPI000037F581 status=activ	([0.034884, 0.023087, 0.019401, 0.014586, 0.020522, 0.016021, 0.022306, 0.029376, 0.030003, 0.03976, 0.050641, 0.041405, 0.026892, 0.030003, 0.032017, 0.034068, 0.035586, 0.038858, 0.045352, 0.059222, 0.074921, 0.074921, 0.120615, 0.173081, 0.26085, 0.284882, 0.271506, 0.278302, 0.200174, 0.236433, 0.164327, 0.158265, 0.219301, 0.268042, 0.225814, 0.225814, 0.179055, 0.21291, 0.194234, 0.243554, …	[92, 93, 94, 96, 97, 98, 99, 100]	0			#VALUE!
96	97	UPI000037F582 status=activ	([0.088832, 0.055536, 0.041405, 0.059222, 0.086953, 0.056825, 0.083462, 0.100716, 0.120615, 0.139895, 0.173081, 0.120615, 0.069024, 0.076542, 0.078022, 0.0704, 0.071867, 0.071867, 0.035586, 0.067594, 0.05306, 0.051831, 0.081712, 0.134866, 0.144935, 0.086953, 0.134866, 0.118441, 0.139895, 0.137348, 0.147574, 0.147574, 0.167087, 0.232838, 0.216401, 0.21291, 0.147574, 0.21291, 0.139895, 0.236433, 0.…	[125]	0			#VALUE!
97	98	UPI000037F586 status=activ	([0.414856, 0.384043, 0.447574, 0.472492, 0.380708, 0.40511, 0.433034, 0.494003, 0.534167, 0.545602, 0.458154, 0.40511, 0.490133, 0.436924, 0.461924, 0.4292, 0.31487, 0.311707, 0.328603, 0.324872, 0.311707, 0.308712, 0.264545, 0.232838, 0.222385, 0.26085, 0.222385, 0.216401, 0.158265, 0.090864, 0.090864, 0.122885, 0.209395, 0.17593, 0.209395, 0.278302, 0.324872, 0.41194, 0.308712, 0.31487, 0.3248…	[8, 9]	0			#VALUE!
98	99	UPI000037F58E status=activ	([0.038858, 0.055536, 0.079919, 0.048328, 0.025316, 0.018415, 0.01227, 0.016021, 0.020522, 0.013821, 0.011903, 0.010221, 0.016528, 0.015078, 0.015078, 0.015694, 0.027463, 0.015694, 0.017447, 0.015694, 0.015694, 0.023534, 0.025762, 0.016257, 0.016021, 0.028695, 0.031287, 0.030611, 0.029376, 0.030003, 0.064632, 0.060549, 0.055536, 0.055536, 0.060549, 0.031287, 0.054297, 0.054297, 0.054297, 0.046336…	[]	0			#VALUE!
99	100	UPI000037F595 status=activ	([0.167087, 0.185198, 0.18812, 0.222385, 0.257454, 0.15008, 0.106997, 0.144935, 0.185198, 0.200174, 0.229226, 0.257454, 0.275179, 0.257454, 0.209395, 0.203355, 0.206376, 0.229226, 0.122885, 0.111485, 0.094817, 0.056825, 0.071867, 0.076542, 0.073402, 0.078022, 0.076542, 0.118441, 0.102787, 0.056825, 0.06312, 0.030003, 0.0198, 0.011518, 0.012727, 0.016528, 0.017797, 0.032677, 0.034884, 0.038858, 0.…	[]	0			#VALUE!
100	101	UPI000037F599 status=activ	([0.111485, 0.144935, 0.182256, 0.25406, 0.281712, 0.308712, 0.346032, 0.374039, 0.366687, 0.387226, 0.328603, 0.374039, 0.387226, 0.301917, 0.196879, 0.225814, 0.339168, 0.339168, 0.447574, 0.454136, 0.418646, 0.541878, 0.553315, 0.59508, 0.521092, 0.418646, 0.380708, 0.401658, 0.335645, 0.36309, 0.370445, 0.370445, 0.342579, 0.328603, 0.339168, 0.418646, 0.418646, 0.346032, 0.346032, 0.374039, …	[21, 22, 23, 24, 41, 47, 115, 172, 173, 174, 175, 176, 177]	(5	7	12)	5
101	102	UPI000037F59F status=activ	([0.118441, 0.045352, 0.076542, 0.034884, 0.018787, 0.011669, 0.008723, 0.006894, 0.006142, 0.00515, 0.004161, 0.004315, 0.003212, 0.002349, 0.001675, 0.001232, 0.000743, 0.000447, 0.000451, 0.000477, 0.000833, 0.000743, 0.000936, 0.000923, 0.000923, 0.000854, 0.001103, 0.001709, 0.001692, 0.00155, 0.00225, 0.003405, 0.003821, 0.003997, 0.004315, 0.004431, 0.004358, 0.005086, 0.006039, 0.004899, …	[347]	0			#VALUE!
102	103	UPI000037F5B3 status=activ	([0.288399, 0.328603, 0.356642, 0.377384, 0.433034, 0.356642, 0.288399, 0.308712, 0.328603, 0.36309, 0.308712, 0.31487, 0.332115, 0.26085, 0.222385, 0.232838, 0.264545, 0.268042, 0.366687, 0.374039, 0.31487, 0.30533, 0.209395, 0.229226, 0.203355, 0.185198, 0.225814, 0.21291, 0.191378, 0.200174, 0.194234, 0.291804, 0.339168, 0.359901, 0.450668, 0.529623, 0.476583, 0.497853, 0.608892, 0.608892, 0.5…	[35, 38, 39, 40, 41, 42, 43, 45, 49, 272, 274, 304, 305, 306, 307, 308, 309, 310, 311, 312, 314, 319, 330, 334, 335, 336, 337, 338, 339, 340, 341, 342, 343, 344, 345, 346, 347, 348, 349, 350]	(16	23	39)	16
103	104	UPI000037F5B4 status=activ	([0.074921, 0.109221, 0.079919, 0.127496, 0.086953, 0.109221, 0.139895, 0.182256, 0.206376, 0.225814, 0.179055, 0.132295, 0.122885, 0.232838, 0.18812, 0.206376, 0.239899, 0.324872, 0.222385, 0.308712, 0.26085, 0.339168, 0.366687, 0.444081, 0.422041, 0.521092, 0.534167, 0.541878, 0.458154, 0.380708, 0.398279, 0.380708, 0.483068, 0.394753, 0.398279, 0.422041, 0.339168, 0.291804, 0.311707, 0.352862,…	[25, 26, 27, 119, 152, 153, 194, 237, 245, 246, 247, 248, 249, 252, 253, 405, 406, 433]	(4	8	12)	4
104	105	UPI000037F5CE status=activ	([0.118441, 0.15008, 0.100716, 0.125101, 0.167087, 0.116183, 0.167087, 0.191378, 0.229226, 0.179055, 0.203355, 0.236433, 0.164327, 0.229226, 0.161087, 0.116183, 0.118441, 0.064632, 0.092881, 0.132295, 0.194234, 0.206376, 0.209395, 0.209395, 0.209395, 0.179055, 0.17593, 0.15284, 0.161087, 0.167087, 0.232838, 0.239899, 0.236433, 0.318242, 0.25406, 0.257454, 0.239899, 0.15284, 0.17593, 0.185198, 0.1…	[]	0			#VALUE!
105	106	UPI000037F5CF status=activ	([0.139895, 0.076542, 0.102787, 0.060549, 0.058088, 0.059222, 0.088832, 0.044297, 0.031287, 0.040537, 0.054297, 0.067594, 0.120615, 0.094817, 0.185198, 0.182256, 0.18812, 0.203355, 0.203355, 0.129801, 0.066181, 0.066181, 0.134866, 0.134866, 0.219301, 0.288399, 0.232838, 0.216401, 0.342579, 0.4292, 0.444081, 0.349426, 0.239899, 0.15284, 0.122885, 0.060549, 0.102787, 0.059222, 0.054297, 0.059222, 0…	[]	0			#VALUE!
106	107	UPI000037F5D0 status=activ	([0.185198, 0.092881, 0.056825, 0.081712, 0.06184, 0.109221, 0.144935, 0.170161, 0.200174, 0.25406, 0.191378, 0.232838, 0.206376, 0.132295, 0.182256, 0.194234, 0.196879, 0.185198, 0.173081, 0.134866, 0.142424, 0.167087, 0.284882, 0.377384, 0.370445, 0.342579, 0.301917, 0.31487, 0.225814, 0.179055, 0.155435, 0.264545, 0.247041, 0.247041, 0.342579, 0.380708, 0.384043, 0.398279, 0.447574, 0.436924, …	[70, 71, 73, 74]	0			#VALUE!
107	108	UPI000037F5D1 status=activ	([0.25031, 0.298791, 0.284882, 0.203355, 0.144935, 0.102787, 0.127496, 0.092881, 0.067594, 0.092881, 0.106997, 0.139895, 0.21291, 0.209395, 0.15284, 0.147574, 0.102787, 0.170161, 0.111485, 0.111485, 0.155435, 0.147574, 0.090864, 0.106997, 0.17593, 0.247041, 0.324872, 0.339168, 0.422041, 0.5017, 0.414856, 0.370445, 0.278302, 0.264545, 0.278302, 0.349426, 0.352862, 0.346032, 0.268042, 0.346032, 0.2…	[29]	0			#VALUE!
108	109	UPI000037F5D5 status=activ	([0.167087, 0.243554, 0.301917, 0.206376, 0.239899, 0.271506, 0.257454, 0.311707, 0.321458, 0.332115, 0.271506, 0.275179, 0.288399, 0.271506, 0.271506, 0.196879, 0.194234, 0.281712, 0.185198, 0.209395, 0.229226, 0.194234, 0.206376, 0.200174, 0.25031, 0.257454, 0.225814, 0.268042, 0.264545, 0.196879, 0.17593, 0.275179, 0.271506, 0.257454, 0.335645, 0.328603, 0.40511, 0.370445, 0.390993, 0.480142, …	[]	0			#VALUE!
109	110	UPI000037F5D9 status=activ	([0.257454, 0.173081, 0.206376, 0.271506, 0.26085, 0.288399, 0.339168, 0.295083, 0.328603, 0.346032, 0.291804, 0.349426, 0.422041, 0.497853, 0.497853, 0.618285, 0.604312, 0.494003, 0.5017, 0.5017, 0.370445, 0.444081, 0.541878, 0.557691, 0.538167, 0.521092, 0.538167, 0.401658, 0.476583, 0.476583, 0.444081, 0.440853, 0.444081, 0.444081, 0.440853, 0.447574, 0.42561, 0.324872, 0.31487, 0.232838, 0.21…	[15, 16, 18, 19, 22, 23, 24, 25, 26]	0			#VALUE!
110	111	UPI000037F5DA status=activ	([0.775545, 0.798249, 0.795062, 0.812494, 0.856457, 0.852992, 0.88723, 0.879233, 0.871313, 0.865454, 0.798249, 0.823549, 0.846163, 0.846163, 0.834292, 0.823549, 0.819762, 0.812494, 0.812494, 0.81615, 0.808535, 0.798249, 0.784345, 0.788093, 0.775545, 0.745909, 0.741537, 0.694846, 0.703578, 0.604312, 0.486429, 0.465241, 0.468512, 0.390993, 0.301917, 0.229226, 0.229226, 0.161087, 0.106997, 0.109221,…	[0, 1, 2, 3, 4, 5, 6, 7, 8, 9, 10, 11, 12, 13, 14, 15, 16, 17, 18, 19, 20, 21, 22, 23, 24, 25, 26, 27, 28, 29, 248, 249, 250, 251, 278, 288, 289, 290, 291, 292, 293, 294, 317, 321, 363, 428, 429, 492, 493, 494, 495, 496, 497, 498, 499, 500, 501, 502, 505, 545, 546, 547, 548, 549, 550, 551, 552, 553, 636, 639, 640, 641, 642, 643, 658, 664, 665, 666, 681, 683, 684, 687, 688, 689, 690, 691, 692, 693…	(105	81	186)	105
111	112	UPI000037F5E0 status=activ	([0.206376, 0.064632, 0.096677, 0.043307, 0.017797, 0.026892, 0.040537, 0.056825, 0.025762, 0.016826, 0.011903, 0.009401, 0.006482, 0.00558, 0.003997, 0.003727, 0.00316, 0.00316, 0.00243, 0.002435, 0.001434, 0.000945, 0.001675, 0.001142, 0.001112, 0.00152, 0.001481, 0.001383, 0.000747, 0.001142, 0.001572, 0.002396, 0.003431, 0.005011, 0.004483, 0.004736, 0.005734, 0.007177, 0.010672, 0.008723, 0.…	[]	0			#VALUE!
112	113	UPI000037F5E1 status=activ	([0.275179, 0.125101, 0.173081, 0.081712, 0.100716, 0.127496, 0.155435, 0.200174, 0.243554, 0.268042, 0.173081, 0.229226, 0.222385, 0.232838, 0.324872, 0.324872, 0.209395, 0.111485, 0.076542, 0.066181, 0.078022, 0.076542, 0.155435, 0.164327, 0.275179, 0.15284, 0.079919, 0.038858, 0.0198, 0.013613, 0.008525, 0.008723, 0.009294, 0.009096, 0.006567, 0.004689, 0.003405, 0.003177, 0.00316, 0.002512, 0…	[]	0			#VALUE!
113	114	UPI000037F5E7 status=activ	([0.00316, 0.002349, 0.003341, 0.004611, 0.005992, 0.004976, 0.00515, 0.006142, 0.005378, 0.003963, 0.00515, 0.003997, 0.003366, 0.00359, 0.003555, 0.003757, 0.003997, 0.003701, 0.003405, 0.00316, 0.003555, 0.002057, 0.001786, 0.001709, 0.001748, 0.001202, 0.00155, 0.001267, 0.00076, 0.001211, 0.002117, 0.001159, 0.001318, 0.000876, 0.000708, 0.000399, 0.000631, 0.000833, 0.000923, 0.000648, 0.00…	[]	0			#VALUE!
114	115	UPI000037F5EB status=activ	([0.038042, 0.056825, 0.031287, 0.048328, 0.076542, 0.073402, 0.106997, 0.142424, 0.096677, 0.118441, 0.096677, 0.132295, 0.194234, 0.094817, 0.139895, 0.106997, 0.167087, 0.10481, 0.096677, 0.144935, 0.232838, 0.25406, 0.155435, 0.164327, 0.11371, 0.05306, 0.044297, 0.038858, 0.043307, 0.078022, 0.074921, 0.076542, 0.073402, 0.069024, 0.134866, 0.129801, 0.203355, 0.134866, 0.216401, 0.179055, 0…	[]	0			#VALUE!
115	116	UPI000037F5EC status=activ	([0.122885, 0.161087, 0.257454, 0.236433, 0.222385, 0.167087, 0.196879, 0.139895, 0.137348, 0.167087, 0.167087, 0.125101, 0.125101, 0.206376, 0.147574, 0.144935, 0.247041, 0.275179, 0.271506, 0.278302, 0.18812, 0.109221, 0.090864, 0.076542, 0.096677, 0.122885, 0.185198, 0.18812, 0.284882, 0.31487, 0.216401, 0.25031, 0.36309, 0.335645, 0.332115, 0.4292, 0.42561, 0.440853, 0.346032, 0.346032, 0.328…	[]	0			#VALUE!
116	117	UPI000037F5ED status=activ	([0.024393, 0.021381, 0.010926, 0.009728, 0.013016, 0.008276, 0.006142, 0.004835, 0.004921, 0.003924, 0.003864, 0.00359, 0.003671, 0.002482, 0.002482, 0.002482, 0.00246, 0.001709, 0.001709, 0.001103, 0.001533, 0.002366, 0.003014, 0.002662, 0.002276, 0.002327, 0.00231, 0.003276, 0.003461, 0.004135, 0.003821, 0.003246, 0.004611, 0.004646, 0.005086, 0.003607, 0.002881, 0.004247, 0.003864, 0.00316, 0…	[]	0			#VALUE!
117	118	UPI000037F5F9 status=activ	([0.339168, 0.370445, 0.40511, 0.450668, 0.374039, 0.352862, 0.377384, 0.398279, 0.356642, 0.377384, 0.370445, 0.418646, 0.394753, 0.387226, 0.328603, 0.40511, 0.40511, 0.40511, 0.40511, 0.324872, 0.356642, 0.41194, 0.414856, 0.31487, 0.30533, 0.384043, 0.42561, 0.4292, 0.4292, 0.433034, 0.328603, 0.380708, 0.366687, 0.295083, 0.239899, 0.298791, 0.206376, 0.206376, 0.144935, 0.129801, 0.129801, …	[77, 78, 81, 82, 83, 84, 85, 86, 87, 88, 89, 90, 91]	(10	2	12)	10
118	119	UPI000037F5FA status=activ	([0.461924, 0.433034, 0.461924, 0.494003, 0.422041, 0.458154, 0.483068, 0.497853, 0.553315, 0.575842, 0.59014, 0.59014, 0.642678, 0.529623, 0.450668, 0.450668, 0.450668, 0.377384, 0.324872, 0.332115, 0.359901, 0.356642, 0.384043, 0.321458, 0.288399, 0.356642, 0.318242, 0.232838, 0.232838, 0.137348, 0.085092, 0.086953, 0.055536, 0.054297, 0.102787, 0.15284, 0.225814, 0.219301, 0.264545, 0.346032, …	[8, 9, 10, 11, 12, 13, 86, 87, 88, 89, 90, 91, 92, 93, 94, 95, 96, 97, 98, 99, 100]	(14	6	20)	14
119	120	UPI000037F5FB status=activ	([0.42561, 0.342579, 0.374039, 0.278302, 0.194234, 0.225814, 0.264545, 0.191378, 0.222385, 0.219301, 0.243554, 0.191378, 0.125101, 0.100716, 0.106997, 0.155435, 0.155435, 0.079919, 0.11371, 0.118441, 0.079919, 0.047319, 0.076542, 0.079919, 0.132295, 0.132295, 0.132295, 0.078022, 0.134866, 0.132295, 0.088832, 0.054297, 0.094817, 0.158265, 0.182256, 0.111485, 0.094817, 0.092881, 0.129801, 0.132295,…	[86, 139, 140, 142, 147, 162, 211, 212, 213, 214, 215, 216, 217]	(6	6	12)	6
120	121	UPI000037F5FC status=activ	([0.444081, 0.480142, 0.342579, 0.380708, 0.40511, 0.433034, 0.401658, 0.42561, 0.444081, 0.465241, 0.450668, 0.494003, 0.585406, 0.666105, 0.642678, 0.642678, 0.549308, 0.59917, 0.476583, 0.465241, 0.461924, 0.349426, 0.342579, 0.359901, 0.366687, 0.342579, 0.278302, 0.321458, 0.318242, 0.335645, 0.247041, 0.200174, 0.203355, 0.216401, 0.219301, 0.225814, 0.155435, 0.216401, 0.216401, 0.288399, …	[12, 13, 14, 15, 16, 17, 79, 80, 130, 131, 132, 133, 134, 135, 136, 137, 138, 139, 140, 141, 142, 143]	(13	8	21)	13
121	122	UPI000037F5FD status=activ	([0.335645, 0.332115, 0.36309, 0.374039, 0.298791, 0.328603, 0.352862, 0.380708, 0.398279, 0.414856, 0.356642, 0.366687, 0.374039, 0.444081, 0.374039, 0.284882, 0.384043, 0.308712, 0.30533, 0.288399, 0.281712, 0.203355, 0.206376, 0.21291, 0.222385, 0.295083, 0.219301, 0.225814, 0.236433, 0.247041, 0.222385, 0.295083, 0.216401, 0.209395, 0.21291, 0.216401, 0.298791, 0.278302, 0.356642, 0.278302, 0…	[]	0			#VALUE!
122	123	UPI000037F5FE status=activ	([0.538167, 0.575842, 0.59014, 0.626927, 0.541878, 0.480142, 0.5017, 0.517562, 0.534167, 0.509769, 0.525368, 0.562014, 0.562014, 0.476583, 0.483068, 0.418646, 0.380708, 0.318242, 0.31487, 0.318242, 0.374039, 0.447574, 0.454136, 0.476583, 0.494003, 0.476583, 0.458154, 0.450668, 0.450668, 0.454136, 0.454136, 0.472492, 0.394753, 0.394753, 0.468512, 0.465241, 0.447574, 0.472492, 0.472492, 0.486429, 0…	[0, 1, 2, 3, 4, 6, 7, 8, 9, 10, 11, 12, 42, 43, 46, 47, 48, 49]	(6	5	11)	6
123	124	UPI000037F5FF status=activ	([0.236433, 0.284882, 0.342579, 0.374039, 0.398279, 0.380708, 0.41194, 0.440853, 0.370445, 0.308712, 0.335645, 0.275179, 0.352862, 0.281712, 0.232838, 0.222385, 0.219301, 0.216401, 0.291804, 0.295083, 0.352862, 0.390993, 0.356642, 0.356642, 0.271506, 0.271506, 0.30533, 0.232838, 0.15284, 0.170161, 0.209395, 0.209395, 0.229226, 0.229226, 0.301917, 0.349426, 0.356642, 0.390993, 0.387226, 0.387226, …	[97, 98, 99]	0			#VALUE!
124	125	UPI000037F600 status=activ	([0.209395, 0.134866, 0.179055, 0.21291, 0.25031, 0.291804, 0.318242, 0.359901, 0.380708, 0.40511, 0.418646, 0.384043, 0.418646, 0.41194, 0.387226, 0.366687, 0.275179, 0.298791, 0.295083, 0.356642, 0.36309, 0.422041, 0.444081, 0.36309, 0.308712, 0.308712, 0.298791, 0.239899, 0.239899, 0.182256, 0.132295, 0.134866, 0.182256, 0.25406, 0.324872, 0.346032, 0.398279, 0.5017, 0.472492, 0.447574, 0.4220…	[37, 43, 44, 45, 47, 48, 49, 50, 51, 52, 53, 54, 55, 56]	(9	4	13)	9
125	126	UPI000037F601 status=activ	([0.31487, 0.236433, 0.284882, 0.36309, 0.390993, 0.31487, 0.295083, 0.332115, 0.356642, 0.264545, 0.301917, 0.247041, 0.236433, 0.229226, 0.239899, 0.206376, 0.206376, 0.209395, 0.328603, 0.401658, 0.339168, 0.339168, 0.40511, 0.31487, 0.225814, 0.15008, 0.229226, 0.229226, 0.219301, 0.158265, 0.25406, 0.247041, 0.30533, 0.239899, 0.239899, 0.31487, 0.318242, 0.30533, 0.31487, 0.209395, 0.21291,…	[]	0			#VALUE!
126	127	UPI000037F602 status=activ	([0.06312, 0.102787, 0.137348, 0.081712, 0.109221, 0.15008, 0.147574, 0.191378, 0.18812, 0.15284, 0.173081, 0.209395, 0.284882, 0.321458, 0.229226, 0.232838, 0.147574, 0.26085, 0.26085, 0.257454, 0.356642, 0.352862, 0.339168, 0.339168, 0.436924, 0.346032, 0.301917, 0.342579, 0.243554, 0.191378, 0.25031, 0.25406, 0.25031, 0.239899, 0.147574, 0.158265, 0.15008, 0.216401, 0.132295, 0.161087, 0.10071…	[]	0			#VALUE!
127	128	UPI000037F603 status=activ	([0.139895, 0.236433, 0.295083, 0.324872, 0.271506, 0.308712, 0.264545, 0.298791, 0.332115, 0.36309, 0.380708, 0.422041, 0.433034, 0.366687, 0.450668, 0.390993, 0.374039, 0.377384, 0.465241, 0.525368, 0.59508, 0.720929, 0.58069, 0.570702, 0.585406, 0.680603, 0.549308, 0.632174, 0.59014, 0.59508, 0.490133, 0.483068, 0.440853, 0.444081, 0.422041, 0.4292, 0.490133, 0.509769, 0.525368, 0.4292, 0.4440…	[19, 20, 21, 22, 23, 24, 25, 26, 27, 28, 29, 37, 38, 47, 48, 49, 50, 51, 52, 53, 54, 55, 56, 57, 58, 59, 60, 61, 62, 63, 64, 65, 66, 67, 115, 117, 118, 119, 120, 142, 143, 144, 145, 146, 147, 148, 149, 150, 151, 152, 155, 156, 174, 175, 176, 177]	(20	13	33)	20
128	129	UPI000037F607 status=activ	([0.036378, 0.021816, 0.033407, 0.034068, 0.050641, 0.032677, 0.034884, 0.045352, 0.030003, 0.022667, 0.030611, 0.042364, 0.037156, 0.036378, 0.034884, 0.046336, 0.054297, 0.081712, 0.048328, 0.025316, 0.027463, 0.054297, 0.094817, 0.098513, 0.122885, 0.127496, 0.173081, 0.206376, 0.206376, 0.271506, 0.356642, 0.31487, 0.311707, 0.225814, 0.15008, 0.239899, 0.264545, 0.243554, 0.191378, 0.271506,…	[112, 113, 114, 115, 116, 265, 278, 279, 326, 362]	0			#VALUE!
129	130	UPI000037F60A status=activ	([0.009294, 0.010372, 0.015694, 0.021816, 0.029376, 0.032017, 0.043307, 0.034068, 0.046336, 0.066181, 0.048328, 0.058088, 0.078022, 0.127496, 0.139895, 0.191378, 0.11371, 0.179055, 0.147574, 0.173081, 0.243554, 0.232838, 0.264545, 0.179055, 0.122885, 0.122885, 0.15284, 0.15008, 0.206376, 0.173081, 0.155435, 0.196879, 0.127496, 0.118441, 0.066181, 0.100716, 0.106997, 0.109221, 0.118441, 0.137348, …	[73, 74]	0			#VALUE!
130	131	UPI000037F60C status=activ	([0.005992, 0.003864, 0.002688, 0.001687, 0.002349, 0.001967, 0.001499, 0.001967, 0.001541, 0.001305, 0.00103, 0.001112, 0.000708, 0.000309, 0.000322, 0.000378, 0.000399, 0.00021, 0.000421, 0.00018, 0.00015, 0.000146, 0.000305, 0.000301, 0.000348, 0.000185, 0.000146, 0.00015, 0.000129, 0.000172, 0.000262, 0.000253, 0.000318, 0.000313, 0.000468, 0.000447, 0.000833, 0.000378, 0.000322, 0.00015, 0.0…	[]	0			#VALUE!
131	132	UPI000037F60D status=activ	([0.016021, 0.023534, 0.038042, 0.019109, 0.011518, 0.008409, 0.006533, 0.00777, 0.006795, 0.005683, 0.004835, 0.00389, 0.003298, 0.002366, 0.001649, 0.001597, 0.00155, 0.001335, 0.002057, 0.001434, 0.002194, 0.00231, 0.002482, 0.001533, 0.002336, 0.002349, 0.003478, 0.004775, 0.003341, 0.004414, 0.004135, 0.003821, 0.005734, 0.004611, 0.006567, 0.010131, 0.016528, 0.010372, 0.009096, 0.009096, 0…	[174, 176, 177, 178, 179, 180, 181, 182, 183, 184, 185, 186]	(10	1	11)	10
132	133	UPI000037F60E status=activ	([0.707965, 0.553315, 0.436924, 0.476583, 0.505461, 0.553315, 0.557691, 0.458154, 0.517562, 0.521092, 0.549308, 0.604312, 0.613573, 0.613573, 0.575842, 0.63748, 0.699094, 0.703578, 0.699094, 0.675549, 0.699094, 0.648219, 0.642678, 0.788093, 0.703578, 0.73685, 0.733139, 0.661982, 0.775545, 0.754692, 0.788093, 0.775545, 0.653063, 0.657645, 0.63748, 0.642678, 0.613573, 0.657645, 0.657645, 0.661982, …	[0, 1, 4, 5, 6, 8, 9, 10, 11, 12, 13, 14, 15, 16, 17, 18, 19, 20, 21, 22, 23, 24, 25, 26, 27, 28, 29, 30, 31, 32, 33, 34, 35, 36, 37, 38, 39, 40, 41, 42, 43, 44, 45, 48, 49, 50, 51, 53, 93, 236, 237, 239, 240, 244, 245, 246, 248, 249, 250, 251, 252, 253, 254, 255]	(37	5	42)	37
133	134	UPI000037F615 status=activ	([0.472492, 0.490133, 0.545602, 0.562014, 0.608892, 0.468512, 0.483068, 0.384043, 0.418646, 0.454136, 0.394753, 0.352862, 0.342579, 0.346032, 0.288399, 0.295083, 0.275179, 0.339168, 0.281712, 0.281712, 0.26085, 0.346032, 0.36309, 0.356642, 0.374039, 0.288399, 0.398279, 0.380708, 0.377384, 0.308712, 0.271506, 0.271506, 0.349426, 0.370445, 0.264545, 0.359901, 0.342579, 0.36309, 0.36309, 0.454136, 0…	[2, 3, 4, 50, 52, 53, 55, 64, 139, 140, 141, 236]	(2	0	2)	2
134	135	UPI000037F616 status=activ	([0.038042, 0.055536, 0.059222, 0.031287, 0.019109, 0.015344, 0.012727, 0.016528, 0.018106, 0.016257, 0.020522, 0.025316, 0.022306, 0.019401, 0.017138, 0.018106, 0.030003, 0.064632, 0.079919, 0.137348, 0.200174, 0.122885, 0.122885, 0.155435, 0.18812, 0.298791, 0.370445, 0.440853, 0.440853, 0.483068, 0.468512, 0.408655, 0.346032, 0.346032, 0.380708, 0.40511, 0.387226, 0.380708, 0.291804, 0.185198,…	[143, 144, 145, 146, 155, 156, 157, 270, 271, 272, 273, 274, 275, 276, 277]	(7	7	14)	7
135	136	UPI000037F621 status=activ	([0.494003, 0.525368, 0.570702, 0.58069, 0.5017, 0.480142, 0.401658, 0.359901, 0.268042, 0.288399, 0.31487, 0.291804, 0.301917, 0.216401, 0.21291, 0.21291, 0.196879, 0.196879, 0.196879, 0.209395, 0.25406, 0.25031, 0.170161, 0.102787, 0.056825, 0.078022, 0.054297, 0.088832, 0.120615, 0.200174, 0.200174, 0.132295, 0.196879, 0.191378, 0.18812, 0.200174, 0.25031, 0.268042, 0.271506, 0.264545, 0.27150…	[1, 2, 3, 4, 231, 232, 233, 234, 236, 237, 238, 240, 241, 242, 243, 244, 245, 246, 247, 271, 272, 273, 274, 275, 276]	(7	11	18)	7
136	137	UPI000037F62E status=activ	([0.21291, 0.098513, 0.056825, 0.033407, 0.055536, 0.076542, 0.102787, 0.134866, 0.120615, 0.142424, 0.106997, 0.088832, 0.078022, 0.079919, 0.15284, 0.158265, 0.098513, 0.100716, 0.147574, 0.074921, 0.032677, 0.032017, 0.0704, 0.096677, 0.161087, 0.102787, 0.083462, 0.046336, 0.025762, 0.023087, 0.023087, 0.022306, 0.036378, 0.018787, 0.022306, 0.014315, 0.013016, 0.0198, 0.019401, 0.020522, 0.0…	[]	0			#VALUE!
137	138	UPI000037F632 status=activ	([0.418646, 0.472492, 0.352862, 0.257454, 0.298791, 0.342579, 0.26085, 0.291804, 0.318242, 0.257454, 0.30533, 0.349426, 0.339168, 0.247041, 0.232838, 0.236433, 0.144935, 0.096677, 0.100716, 0.059222, 0.098513, 0.086953, 0.086953, 0.086953, 0.079919, 0.044297, 0.038042, 0.06184, 0.035586, 0.040537, 0.038042, 0.032017, 0.027463, 0.025762, 0.040537, 0.043307, 0.025316, 0.028107, 0.050641, 0.050641, …	[]	0			#VALUE!
138	139	UPI000037F645 status=activ	([0.750527, 0.675549, 0.707965, 0.745909, 0.750527, 0.73685, 0.76285, 0.750527, 0.699094, 0.716283, 0.733139, 0.728858, 0.666105, 0.671169, 0.707965, 0.733139, 0.733139, 0.671169, 0.632174, 0.626927, 0.657645, 0.716283, 0.754692, 0.750527, 0.745909, 0.759478, 0.784345, 0.775545, 0.784345, 0.837511, 0.84206, 0.819762, 0.83125, 0.859585, 0.856457, 0.81615, 0.81615, 0.798249, 0.83125, 0.827927, 0.82…	[0, 1, 2, 3, 4, 5, 6, 7, 8, 9, 10, 11, 12, 13, 14, 15, 16, 17, 18, 19, 20, 21, 22, 23, 24, 25, 26, 27, 28, 29, 30, 31, 32, 33, 34, 35, 36, 37, 38, 39, 40, 41, 42, 43, 44, 45, 46, 47, 48, 49, 50, 51, 52, 53, 54, 55, 56, 57, 58, 59, 60, 61, 62, 63, 64, 65, 66, 67, 68, 69, 70, 71, 72, 73, 74, 75, 76, 77, 78, 79, 80, 81, 82, 83, 84, 85, 86, 87, 88, 89, 90, 91, 92, 93, 94, 95, 96, 97, 98, 99, 100, 101…	(109	0	109)	109
139	140	UPI000037F647 status=activ	([0.380708, 0.433034, 0.308712, 0.209395, 0.26085, 0.288399, 0.311707, 0.324872, 0.308712, 0.291804, 0.342579, 0.298791, 0.275179, 0.284882, 0.332115, 0.440853, 0.436924, 0.433034, 0.483068, 0.377384, 0.257454, 0.17593, 0.100716, 0.100716, 0.173081, 0.18812, 0.120615, 0.069024, 0.071867, 0.088832, 0.120615, 0.081712, 0.081712, 0.079919, 0.038042, 0.020165, 0.011106, 0.01204, 0.008156, 0.006988, 0…	[276, 277, 278, 279, 280, 281, 282, 283, 284, 285, 286, 287, 288, 289, 290, 291, 292, 293, 294, 391, 392, 393, 394, 395, 396, 397, 398, 399, 400, 401, 402, 403, 404, 405, 406, 407, 408, 409, 410, 411, 412, 413, 414, 415, 416, 417, 418, 419, 420, 421, 422, 423, 424, 425, 426, 427, 428, 429, 430, 431, 432, 433, 434, 435, 436, 437]	(46	19	65)	46
140	141	UPI000037F648 status=activ	([0.301917, 0.203355, 0.247041, 0.271506, 0.301917, 0.352862, 0.281712, 0.318242, 0.356642, 0.370445, 0.31487, 0.332115, 0.328603, 0.281712, 0.268042, 0.243554, 0.264545, 0.191378, 0.191378, 0.216401, 0.232838, 0.284882, 0.374039, 0.311707, 0.328603, 0.308712, 0.200174, 0.206376, 0.200174, 0.164327, 0.17593, 0.257454, 0.295083, 0.298791, 0.26085, 0.342579, 0.380708, 0.339168, 0.414856, 0.40511, 0…	[70, 71, 112, 113, 126, 269, 270, 272, 273, 274, 275, 303, 304, 305, 306, 307]	(4	11	15)	4
141	142	UPI000037F64B status=activ	([0.013016, 0.014586, 0.020876, 0.014783, 0.020522, 0.028107, 0.038042, 0.023087, 0.024393, 0.025316, 0.034884, 0.034068, 0.031287, 0.025762, 0.050641, 0.050641, 0.056825, 0.055536, 0.11371, 0.161087, 0.147574, 0.147574, 0.120615, 0.134866, 0.17593, 0.17593, 0.111485, 0.120615, 0.219301, 0.185198, 0.229226, 0.139895, 0.167087, 0.170161, 0.170161, 0.10481, 0.096677, 0.118441, 0.182256, 0.200174, 0…	[]	0			#VALUE!
142	143	UPI000037F64D status=activ	([0.034884, 0.051831, 0.086953, 0.11371, 0.076542, 0.05306, 0.034884, 0.048328, 0.06184, 0.043307, 0.060549, 0.078022, 0.042364, 0.046336, 0.046336, 0.081712, 0.083462, 0.088832, 0.116183, 0.071867, 0.060549, 0.100716, 0.060549, 0.059222, 0.036378, 0.034884, 0.06312, 0.0704, 0.081712, 0.090864, 0.161087, 0.147574, 0.116183, 0.203355, 0.284882, 0.30533, 0.21291, 0.301917, 0.298791, 0.295083, 0.380…	[46, 47, 48, 49, 50, 51, 52]	0			#VALUE!
143	144	UPI000037F659 status=activ	([0.447574, 0.497853, 0.480142, 0.380708, 0.433034, 0.450668, 0.374039, 0.394753, 0.436924, 0.377384, 0.321458, 0.346032, 0.288399, 0.332115, 0.433034, 0.433034, 0.352862, 0.346032, 0.352862, 0.328603, 0.346032, 0.324872, 0.31487, 0.352862, 0.4292, 0.41194, 0.447574, 0.418646, 0.422041, 0.390993, 0.454136, 0.465241, 0.390993, 0.486429, 0.42561, 0.346032, 0.414856, 0.480142, 0.401658, 0.301917, 0.…	[94, 96, 97, 98, 99, 112, 169, 292, 293, 294, 295, 296, 297, 298, 299, 308, 309, 310]	(7	7	14)	7
144	145	UPI000037F65A status=activ	([0.004921, 0.004611, 0.00389, 0.003431, 0.00316, 0.003963, 0.003607, 0.003366, 0.004135, 0.004921, 0.005318, 0.006194, 0.004736, 0.004899, 0.005378, 0.003997, 0.004161, 0.005799, 0.008075, 0.01227, 0.008624, 0.013613, 0.023534, 0.042364, 0.078022, 0.147574, 0.120615, 0.203355, 0.219301, 0.147574, 0.098513, 0.122885, 0.137348, 0.21291, 0.30533, 0.41194, 0.51388, 0.517562, 0.517562, 0.40511, 0.311…	[36, 37, 38, 187, 196, 197, 209, 210, 211, 212, 213, 214, 215, 216, 217, 218, 219, 220, 221, 222, 223, 224, 225, 227, 228]	(16	6	22)	16
145	146	UPI000037F65B status=activ	([0.024826, 0.011106, 0.009015, 0.009977, 0.006988, 0.008804, 0.007555, 0.005872, 0.007177, 0.006482, 0.008276, 0.008075, 0.008895, 0.013437, 0.013437, 0.014783, 0.017447, 0.016528, 0.027463, 0.026338, 0.025762, 0.026338, 0.034884, 0.038858, 0.028695, 0.033407, 0.027463, 0.047319, 0.116183, 0.129801, 0.219301, 0.170161, 0.194234, 0.17593, 0.161087, 0.144935, 0.17593, 0.132295, 0.236433, 0.236433,…	[]	0			#VALUE!
146	147	UPI000037F65E status=activ	([0.021381, 0.032677, 0.051831, 0.071867, 0.106997, 0.134866, 0.173081, 0.122885, 0.15008, 0.15008, 0.122885, 0.15008, 0.225814, 0.158265, 0.239899, 0.164327, 0.161087, 0.147574, 0.155435, 0.216401, 0.275179, 0.390993, 0.328603, 0.247041, 0.247041, 0.158265, 0.11371, 0.106997, 0.109221, 0.106997, 0.125101, 0.15284, 0.147574, 0.144935, 0.200174, 0.200174, 0.203355, 0.144935, 0.222385, 0.155435, 0.…	[]	0			#VALUE!
147	148	UPI000037F65F status=activ	([0.012727, 0.008895, 0.006245, 0.004646, 0.003555, 0.005086, 0.006533, 0.008895, 0.006374, 0.00558, 0.007091, 0.007315, 0.007422, 0.007177, 0.012491, 0.028107, 0.014783, 0.008804, 0.01078, 0.0198, 0.009015, 0.005932, 0.008409, 0.010672, 0.009977, 0.010221, 0.009187, 0.008895, 0.006701, 0.007259, 0.010131, 0.006245, 0.00515, 0.00359, 0.00359, 0.002606, 0.002623, 0.002623, 0.002761, 0.002512, 0.00…	[]	0			#VALUE!
148	149	UPI000037F661 status=activ	([0.408655, 0.461924, 0.342579, 0.239899, 0.288399, 0.194234, 0.225814, 0.155435, 0.21291, 0.26085, 0.191378, 0.243554, 0.206376, 0.129801, 0.10481, 0.10481, 0.11371, 0.064632, 0.059222, 0.06184, 0.106997, 0.129801, 0.134866, 0.15008, 0.225814, 0.225814, 0.236433, 0.257454, 0.243554, 0.142424, 0.127496, 0.200174, 0.164327, 0.167087, 0.173081, 0.134866, 0.200174, 0.200174, 0.206376, 0.225814, 0.19…	[125, 126, 127, 128, 129, 130, 131, 135, 136, 137, 306, 307, 308, 309, 310, 311, 312, 313, 314, 315, 316, 317, 318, 321, 322, 395, 396, 399, 400, 401]	(12	10	22)	12
149	150	UPI000037F662 status=activ	([0.15008, 0.116183, 0.164327, 0.064632, 0.034884, 0.017138, 0.014586, 0.010672, 0.00777, 0.006533, 0.00515, 0.006374, 0.004388, 0.003727, 0.002503, 0.002503, 0.001709, 0.001155, 0.001142, 0.001172, 0.001778, 0.001211, 0.001408, 0.001434, 0.002349, 0.002155, 0.003341, 0.002727, 0.002529, 0.003246, 0.003701, 0.003727, 0.003727, 0.004431, 0.003864, 0.004646, 0.003276, 0.003053, 0.003478, 0.002606, …	[]	0			#VALUE!
150	151	UPI000037F667 status=activ	([0.125101, 0.182256, 0.164327, 0.25031, 0.275179, 0.239899, 0.284882, 0.264545, 0.25031, 0.200174, 0.229226, 0.236433, 0.179055, 0.122885, 0.200174, 0.200174, 0.284882, 0.284882, 0.18812, 0.203355, 0.206376, 0.137348, 0.142424, 0.122885, 0.058088, 0.059222, 0.045352, 0.045352, 0.032017, 0.03976, 0.032677, 0.025316, 0.032017, 0.028695, 0.029376, 0.023087, 0.023087, 0.025316, 0.025316, 0.045352, 0…	[201]	0			#VALUE!
151	152	UPI000037F66B status=activ	([0.090864, 0.132295, 0.170161, 0.17593, 0.10481, 0.111485, 0.127496, 0.155435, 0.125101, 0.127496, 0.167087, 0.132295, 0.106997, 0.17593, 0.222385, 0.257454, 0.324872, 0.298791, 0.390993, 0.401658, 0.433034, 0.36309, 0.370445, 0.401658, 0.450668, 0.490133, 0.521092, 0.458154, 0.447574, 0.545602, 0.490133, 0.465241, 0.58069, 0.63748, 0.59917, 0.626927, 0.545602, 0.553315, 0.58069, 0.58069, 0.5758…	[26, 29, 32, 33, 34, 35, 36, 37, 38, 39, 40, 41, 42, 43, 68, 71, 72, 77, 78, 79, 80]	(11	2	13)	11
152	153	UPI000037F66D status=activ	([0.006245, 0.004513, 0.003341, 0.004414, 0.005623, 0.007031, 0.008624, 0.01078, 0.010509, 0.008895, 0.006988, 0.008276, 0.005992, 0.005872, 0.005683, 0.00558, 0.004208, 0.002976, 0.001872, 0.001748, 0.002761, 0.00283, 0.003461, 0.003555, 0.002503, 0.002138, 0.002138, 0.002194, 0.001434, 0.001743, 0.00246, 0.002435, 0.001623, 0.002349, 0.003671, 0.00389, 0.00558, 0.006078, 0.009187, 0.01204, 0.02…	[]	0			#VALUE!
153	154	UPI000037F670 status=activ	([0.001675, 0.001271, 0.00225, 0.002014, 0.001417, 0.001232, 0.001602, 0.002276, 0.002211, 0.002194, 0.002662, 0.00243, 0.002705, 0.003963, 0.004921, 0.002976, 0.004208, 0.005932, 0.005872, 0.007031, 0.004646, 0.006482, 0.006078, 0.003757, 0.004976, 0.005932, 0.005872, 0.005992, 0.004646, 0.004161, 0.004431, 0.004358, 0.003924, 0.002705, 0.001675, 0.001103, 0.001743, 0.001778, 0.001533, 0.001533,…	[]	0			#VALUE!
154	155	UPI000037F672 status=activ	([0.088832, 0.06184, 0.03976, 0.025762, 0.041405, 0.056825, 0.086953, 0.11371, 0.064632, 0.046336, 0.028695, 0.042364, 0.038858, 0.048328, 0.037156, 0.06184, 0.050641, 0.050641, 0.051831, 0.076542, 0.03976, 0.044297, 0.038042, 0.069024, 0.134866, 0.127496, 0.125101, 0.122885, 0.125101, 0.144935, 0.232838, 0.356642, 0.25031, 0.191378, 0.203355, 0.229226, 0.222385, 0.356642, 0.444081, 0.398279, 0.2…	[]	0			#VALUE!
155	156	UPI000037F677 status=activ	([0.225814, 0.25406, 0.164327, 0.18812, 0.21291, 0.257454, 0.25031, 0.288399, 0.346032, 0.278302, 0.31487, 0.284882, 0.206376, 0.295083, 0.278302, 0.380708, 0.472492, 0.468512, 0.4292, 0.318242, 0.222385, 0.222385, 0.243554, 0.243554, 0.179055, 0.203355, 0.203355, 0.196879, 0.118441, 0.083462, 0.144935, 0.142424, 0.196879, 0.194234, 0.185198, 0.10481, 0.078022, 0.060549, 0.122885, 0.15284, 0.1610…	[151, 152, 153, 154, 155, 156, 157, 158, 159, 160, 161]	(10	0	10)	10
156	157	UPI000037F67B status=activ	([0.17593, 0.122885, 0.076542, 0.116183, 0.161087, 0.203355, 0.196879, 0.239899, 0.26085, 0.200174, 0.216401, 0.236433, 0.155435, 0.100716, 0.15284, 0.161087, 0.167087, 0.182256, 0.268042, 0.298791, 0.298791, 0.225814, 0.209395, 0.288399, 0.278302, 0.194234, 0.182256, 0.182256, 0.100716, 0.109221, 0.179055, 0.132295, 0.090864, 0.15284, 0.232838, 0.236433, 0.203355, 0.142424, 0.132295, 0.069024, 0…	[]	0			#VALUE!
157	158	UPI000037F682 status=activ	([0.161087, 0.100716, 0.06312, 0.098513, 0.142424, 0.17593, 0.194234, 0.21291, 0.232838, 0.271506, 0.298791, 0.335645, 0.324872, 0.311707, 0.342579, 0.433034, 0.521092, 0.436924, 0.521092, 0.436924, 0.335645, 0.342579, 0.335645, 0.4292, 0.377384, 0.352862, 0.243554, 0.257454, 0.191378, 0.209395, 0.191378, 0.18812, 0.109221, 0.129801, 0.079919, 0.048328, 0.048328, 0.048328, 0.074921, 0.073402, 0.0…	[16, 18]	0			#VALUE!
158	159	UPI000037F683 status=activ	([0.137348, 0.182256, 0.111485, 0.067594, 0.092881, 0.116183, 0.158265, 0.196879, 0.222385, 0.164327, 0.216401, 0.155435, 0.225814, 0.167087, 0.219301, 0.31487, 0.422041, 0.359901, 0.342579, 0.222385, 0.11371, 0.102787, 0.109221, 0.134866, 0.21291, 0.229226, 0.203355, 0.196879, 0.194234, 0.125101, 0.139895, 0.088832, 0.164327, 0.161087, 0.236433, 0.21291, 0.111485, 0.118441, 0.191378, 0.158265, 0…	[57, 146, 147, 149, 150, 151, 152, 153, 154, 155, 156, 157, 158, 159, 160, 161, 162, 163, 166, 167, 169, 170, 171, 172]	(14	3	17)	14
159	160	UPI000037F68B status=activ	([0.239899, 0.30533, 0.335645, 0.264545, 0.298791, 0.243554, 0.185198, 0.134866, 0.194234, 0.219301, 0.243554, 0.191378, 0.191378, 0.129801, 0.116183, 0.17593, 0.182256, 0.25406, 0.26085, 0.191378, 0.278302, 0.247041, 0.225814, 0.232838, 0.31487, 0.311707, 0.387226, 0.384043, 0.370445, 0.26085, 0.18812, 0.196879, 0.281712, 0.284882, 0.370445, 0.301917, 0.278302, 0.268042, 0.275179, 0.278302, 0.37…	[]	0			#VALUE!
160	161	UPI000037F68C status=activ	([0.058088, 0.023963, 0.038858, 0.060549, 0.079919, 0.048328, 0.074921, 0.098513, 0.066181, 0.046336, 0.064632, 0.094817, 0.047319, 0.047319, 0.094817, 0.100716, 0.098513, 0.125101, 0.125101, 0.125101, 0.147574, 0.122885, 0.219301, 0.134866, 0.125101, 0.127496, 0.111485, 0.064632, 0.06312, 0.088832, 0.088832, 0.083462, 0.071867, 0.118441, 0.060549, 0.06184, 0.030611, 0.058088, 0.067594, 0.127496,…	[]	0			#VALUE!
161	162	UPI000037F693 status=activ	([0.079919, 0.049374, 0.088832, 0.116183, 0.158265, 0.203355, 0.15284, 0.11371, 0.137348, 0.170161, 0.18812, 0.225814, 0.239899, 0.222385, 0.25031, 0.229226, 0.15284, 0.15008, 0.209395, 0.298791, 0.301917, 0.182256, 0.25406, 0.232838, 0.236433, 0.219301, 0.182256, 0.257454, 0.268042, 0.278302, 0.182256, 0.139895, 0.074921, 0.067594, 0.066181, 0.109221, 0.142424, 0.129801, 0.129801, 0.085092, 0.03…	[]	0			#VALUE!
162	163	UPI000037F694 status=activ	([0.036378, 0.019109, 0.026892, 0.023534, 0.032017, 0.020165, 0.029376, 0.017447, 0.013016, 0.016257, 0.021381, 0.026892, 0.026892, 0.049374, 0.023534, 0.020876, 0.028107, 0.031287, 0.044297, 0.050641, 0.046336, 0.042364, 0.06184, 0.033407, 0.047319, 0.025762, 0.059222, 0.028695, 0.029376, 0.051831, 0.030611, 0.028107, 0.026892, 0.017138, 0.019401, 0.038858, 0.03976, 0.041405, 0.076542, 0.051831,…	[]	0			#VALUE!
163	164	UPI000037F695 status=activ	([0.00015, 0.000477, 0.000631, 0.00055, 0.000708, 0.000507, 0.000477, 0.000567, 0.000876, 0.000687, 0.000631, 0.000485, 0.000507, 0.000318, 0.000708, 0.00055, 0.000614, 0.000983, 0.001687, 0.00283, 0.002662, 0.002529, 0.001541, 0.00155, 0.001408, 0.001061, 0.001722, 0.00155, 0.002014, 0.001692, 0.001692, 0.001572, 0.001408, 0.001675, 0.001344, 0.001288, 0.001481, 0.000713, 0.00076, 0.000365, 0.00…	[]	0			#VALUE!
164	165	UPI000037F696 status=activ	([8.6e-05, 6e-05, 4.7e-05, 3e-05, 6.9e-05, 6e-05, 5.6e-05, 6.9e-05, 9e-05, 0.000125, 0.000142, 0.000125, 9.4e-05, 4.7e-05, 9e-05, 9e-05, 0.000232, 0.000253, 0.000215, 0.000537, 0.001048, 0.001305, 0.001305, 0.001305, 0.001318, 0.000661, 0.001202, 0.001335, 0.000936, 0.00061, 0.000833, 0.001061, 0.001103, 0.001172, 0.001967, 0.001211, 0.001232, 0.000614, 0.00055, 0.000309, 0.000189, 0.000137, 6e-0…	[]	0			#VALUE!
165	166	UPI000037F698 status=activ	([0.098513, 0.056825, 0.034884, 0.055536, 0.078022, 0.11371, 0.137348, 0.161087, 0.116183, 0.170161, 0.209395, 0.26085, 0.278302, 0.278302, 0.321458, 0.324872, 0.332115, 0.324872, 0.408655, 0.301917, 0.31487, 0.328603, 0.42561, 0.51388, 0.5017, 0.414856, 0.339168, 0.342579, 0.284882, 0.339168, 0.301917, 0.284882, 0.268042, 0.271506, 0.352862, 0.257454, 0.284882, 0.335645, 0.328603, 0.346032, 0.36…	[23, 24, 116, 117]	0			#VALUE!
166	167	UPI000037F69A status=activ	([0.100716, 0.067594, 0.109221, 0.147574, 0.173081, 0.083462, 0.060549, 0.094817, 0.111485, 0.073402, 0.071867, 0.074921, 0.037156, 0.018415, 0.013016, 0.011669, 0.012727, 0.00962, 0.013821, 0.021816, 0.018106, 0.0198, 0.034884, 0.030611, 0.028695, 0.014586, 0.019109, 0.028107, 0.012491, 0.008804, 0.009401, 0.00777, 0.009096, 0.013821, 0.028107, 0.024826, 0.026892, 0.020165, 0.03976, 0.037156, 0.…	[229, 230, 231, 232, 233, 234]	0			#VALUE!
167	168	UPI000037F69B status=activ	([0.278302, 0.321458, 0.21291, 0.132295, 0.18812, 0.209395, 0.155435, 0.182256, 0.225814, 0.264545, 0.291804, 0.324872, 0.21291, 0.271506, 0.179055, 0.182256, 0.118441, 0.071867, 0.071867, 0.094817, 0.137348, 0.129801, 0.147574, 0.125101, 0.125101, 0.11371, 0.125101, 0.17593, 0.17593, 0.132295, 0.060549, 0.046336, 0.046336, 0.081712, 0.098513, 0.083462, 0.049374, 0.094817, 0.094817, 0.048328, 0.0…	[]	0			#VALUE!
168	169	UPI000037F6A8 status=activ	([0.046336, 0.023534, 0.014075, 0.021816, 0.013821, 0.018787, 0.012491, 0.013016, 0.013016, 0.009977, 0.008002, 0.009294, 0.008895, 0.007259, 0.006078, 0.007645, 0.007315, 0.00777, 0.011903, 0.010509, 0.006619, 0.009401, 0.015344, 0.027463, 0.032017, 0.045352, 0.044297, 0.060549, 0.081712, 0.116183, 0.196879, 0.200174, 0.116183, 0.0704, 0.060549, 0.083462, 0.081712, 0.122885, 0.0704, 0.032677, 0.…	[]	0			#VALUE!
169	170	UPI000037F6A9 status=activ	([0.009977, 0.005318, 0.003671, 0.005011, 0.004135, 0.005799, 0.004431, 0.003864, 0.003212, 0.003997, 0.003341, 0.0028, 0.002761, 0.002117, 0.001383, 0.001434, 0.000893, 0.000498, 0.000532, 0.000391, 0.000842, 0.001597, 0.001778, 0.001722, 0.001649, 0.002555, 0.001597, 0.001649, 0.002349, 0.0028, 0.001855, 0.002761, 0.00359, 0.002503, 0.002211, 0.002276, 0.003821, 0.00389, 0.003963, 0.003014, 0.0…	[378]	0			#VALUE!
170	171	UPI000037F6B3 status=activ	([0.092881, 0.147574, 0.206376, 0.129801, 0.179055, 0.216401, 0.247041, 0.275179, 0.295083, 0.328603, 0.25031, 0.209395, 0.182256, 0.116183, 0.066181, 0.03976, 0.042364, 0.050641, 0.041405, 0.032017, 0.032017, 0.06312, 0.034884, 0.020522, 0.0198, 0.013265, 0.012727, 0.00962, 0.009483, 0.009728, 0.008525, 0.01204, 0.022667, 0.018787, 0.024826, 0.042364, 0.067594, 0.111485, 0.129801, 0.164327, 0.24…	[79, 115, 116, 117, 118, 119, 128, 129, 130, 133, 219, 220, 221, 222, 223, 224, 225, 228, 229, 230, 231, 232, 233, 234, 235, 236, 237, 238, 239, 240, 241, 242, 243, 244, 245, 246, 247, 248, 249, 250, 251, 252, 253, 254, 255, 256, 257, 258, 259, 260, 261, 262, 263, 264, 265, 266, 267, 268, 269, 270, 271, 272, 273, 274, 275, 276, 277, 278, 279, 287, 288, 289, 301, 304, 307, 308, 313, 314, 315, 316,…	(51	17	68)	51
171	172	UPI000037F6B5 status=activ	([0.25031, 0.31487, 0.342579, 0.370445, 0.40511, 0.440853, 0.454136, 0.505461, 0.450668, 0.494003, 0.476583, 0.562014, 0.58069, 0.58069, 0.618285, 0.690604, 0.671169, 0.608892, 0.63748, 0.59014, 0.699094, 0.720929, 0.741537, 0.741537, 0.648219, 0.657645, 0.604312, 0.63748, 0.59917, 0.685117, 0.666105, 0.741537, 0.733139, 0.73685, 0.653063, 0.534167, 0.545602, 0.5017, 0.545602, 0.458154, 0.505461,…	[7, 11, 12, 13, 14, 15, 16, 17, 18, 19, 20, 21, 22, 23, 24, 25, 26, 27, 28, 29, 30, 31, 32, 33, 34, 35, 36, 37, 38, 40, 41, 102, 103]	(27	1	28)	27
172	173	UPI000037F6B8 status=activ	([0.129801, 0.179055, 0.239899, 0.31487, 0.36309, 0.30533, 0.356642, 0.257454, 0.200174, 0.219301, 0.275179, 0.291804, 0.394753, 0.380708, 0.366687, 0.271506, 0.257454, 0.182256, 0.209395, 0.268042, 0.342579, 0.342579, 0.264545, 0.271506, 0.236433, 0.142424, 0.209395, 0.196879, 0.219301, 0.311707, 0.335645, 0.268042, 0.216401, 0.232838, 0.191378, 0.137348, 0.222385, 0.232838, 0.281712, 0.271506, …	[91]	0			#VALUE!
173	174	UPI000037F6BA status=activ	([0.033407, 0.059222, 0.03976, 0.028695, 0.044297, 0.067594, 0.042364, 0.028695, 0.03976, 0.055536, 0.058088, 0.073402, 0.120615, 0.116183, 0.118441, 0.216401, 0.30533, 0.40511, 0.370445, 0.414856, 0.414856, 0.342579, 0.308712, 0.356642, 0.4292, 0.433034, 0.356642, 0.349426, 0.472492, 0.465241, 0.468512, 0.422041, 0.352862, 0.284882, 0.291804, 0.21291, 0.191378, 0.194234, 0.196879, 0.229226, 0.26…	[]	0			#VALUE!
174	175	UPI000037F6BB status=activ	([0.050641, 0.081712, 0.120615, 0.066181, 0.03976, 0.055536, 0.074921, 0.096677, 0.125101, 0.158265, 0.200174, 0.229226, 0.288399, 0.26085, 0.264545, 0.271506, 0.179055, 0.122885, 0.15284, 0.216401, 0.31487, 0.41194, 0.433034, 0.440853, 0.545602, 0.680603, 0.59014, 0.553315, 0.585406, 0.483068, 0.472492, 0.468512, 0.472492, 0.472492, 0.529623, 0.422041, 0.356642, 0.352862, 0.436924, 0.494003, 0.5…	[24, 25, 26, 27, 28, 34, 40, 41]	0			#VALUE!
175	176	UPI000037F6BC status=activ	([0.332115, 0.182256, 0.122885, 0.15284, 0.196879, 0.219301, 0.129801, 0.161087, 0.11371, 0.137348, 0.15284, 0.100716, 0.086953, 0.078022, 0.078022, 0.069024, 0.069024, 0.078022, 0.100716, 0.06312, 0.10481, 0.109221, 0.134866, 0.191378, 0.129801, 0.116183, 0.132295, 0.158265, 0.182256, 0.179055, 0.182256, 0.125101, 0.225814, 0.222385, 0.155435, 0.170161, 0.200174, 0.194234, 0.120615, 0.109221, 0.…	[]	0			#VALUE!
176	177	UPI000037F6BD status=activ	([0.374039, 0.408655, 0.352862, 0.308712, 0.268042, 0.308712, 0.257454, 0.318242, 0.342579, 0.384043, 0.41194, 0.444081, 0.483068, 0.517562, 0.545602, 0.56648, 0.59508, 0.622677, 0.720929, 0.733139, 0.642678, 0.553315, 0.497853, 0.497853, 0.483068, 0.541878, 0.557691, 0.671169, 0.632174, 0.642678, 0.529623, 0.521092, 0.450668, 0.418646, 0.472492, 0.418646, 0.349426, 0.346032, 0.352862, 0.374039, …	[13, 14, 15, 16, 17, 18, 19, 20, 21, 25, 26, 27, 28, 29, 30, 31, 44, 45, 46, 47, 48, 52, 53, 54, 55, 56, 57, 58, 59, 60, 61, 62, 63, 64, 65, 69, 70, 71, 72, 73, 75]	(13	21	34)	13
177	178	UPI000037F6BE status=activ	([0.291804, 0.332115, 0.377384, 0.278302, 0.209395, 0.122885, 0.081712, 0.111485, 0.067594, 0.088832, 0.125101, 0.144935, 0.096677, 0.092881, 0.086953, 0.090864, 0.086953, 0.144935, 0.21291, 0.18812, 0.194234, 0.219301, 0.219301, 0.137348, 0.15008, 0.147574, 0.243554, 0.328603, 0.232838, 0.346032, 0.232838, 0.219301, 0.222385, 0.288399, 0.291804, 0.264545, 0.155435, 0.232838, 0.161087, 0.10481, 0…	[]	0			#VALUE!
178	179	UPI000037F6C2 status=activ	([0.236433, 0.288399, 0.342579, 0.387226, 0.281712, 0.167087, 0.109221, 0.10481, 0.059222, 0.046336, 0.066181, 0.044297, 0.038042, 0.035586, 0.06312, 0.06312, 0.030611, 0.058088, 0.030611, 0.017138, 0.017138, 0.009483, 0.009483, 0.009015, 0.006421, 0.009015, 0.014315, 0.024826, 0.018787, 0.023963, 0.034884, 0.034884, 0.042364, 0.05306, 0.037156, 0.042364, 0.076542, 0.074921, 0.083462, 0.15008, 0.…	[]	0			#VALUE!
179	180	UPI000037F6C9 status=activ	([0.066181, 0.116183, 0.079919, 0.083462, 0.102787, 0.147574, 0.194234, 0.243554, 0.26085, 0.295083, 0.25031, 0.278302, 0.352862, 0.278302, 0.185198, 0.18812, 0.164327, 0.155435, 0.132295, 0.158265, 0.225814, 0.332115, 0.30533, 0.40511, 0.440853, 0.458154, 0.436924, 0.4292, 0.342579, 0.288399, 0.247041, 0.247041, 0.247041, 0.268042, 0.349426, 0.414856, 0.41194, 0.366687, 0.380708, 0.42561, 0.4506…	[]	0			#VALUE!
180	181	UPI000037F6D2 status=activ	([0.008723, 0.006482, 0.009483, 0.016257, 0.01204, 0.009728, 0.008002, 0.007315, 0.006795, 0.008895, 0.010926, 0.015694, 0.024826, 0.013016, 0.020165, 0.020876, 0.020876, 0.012727, 0.015344, 0.014315, 0.013613, 0.029376, 0.067594, 0.034068, 0.030003, 0.030003, 0.051831, 0.094817, 0.139895, 0.127496, 0.125101, 0.125101, 0.111485, 0.060549, 0.109221, 0.060549, 0.06184, 0.036378, 0.0704, 0.094817, 0…	[176, 177, 178, 181, 182]	0			#VALUE!
181	182	UPI000037F6D3 status=activ	([0.505461, 0.529623, 0.59917, 0.642678, 0.699094, 0.570702, 0.59014, 0.494003, 0.538167, 0.545602, 0.562014, 0.509769, 0.486429, 0.5017, 0.490133, 0.490133, 0.483068, 0.56648, 0.575842, 0.444081, 0.332115, 0.332115, 0.342579, 0.31487, 0.291804, 0.200174, 0.271506, 0.275179, 0.374039, 0.275179, 0.288399, 0.196879, 0.191378, 0.125101, 0.118441, 0.094817, 0.125101, 0.182256, 0.191378, 0.182256, 0.2…	[0, 1, 2, 3, 4, 5, 6, 8, 9, 10, 11, 13, 17, 18, 84, 85]	(6	0	6)	6
182	183	UPI000037F6D4 status=activ	([0.318242, 0.342579, 0.394753, 0.31487, 0.225814, 0.155435, 0.194234, 0.132295, 0.094817, 0.118441, 0.137348, 0.173081, 0.173081, 0.088832, 0.086953, 0.083462, 0.049374, 0.048328, 0.032677, 0.032017, 0.051831, 0.051831, 0.044297, 0.044297, 0.074921, 0.102787, 0.155435, 0.092881, 0.164327, 0.239899, 0.239899, 0.239899, 0.134866, 0.085092, 0.100716, 0.098513, 0.049374, 0.085092, 0.092881, 0.132295…	[]	0			#VALUE!
183	184	UPI000037F6D6 status=activ	([0.712013, 0.538167, 0.570702, 0.58069, 0.472492, 0.40511, 0.433034, 0.465241, 0.486429, 0.505461, 0.436924, 0.465241, 0.374039, 0.268042, 0.268042, 0.264545, 0.232838, 0.17593, 0.164327, 0.194234, 0.203355, 0.21291, 0.301917, 0.308712, 0.288399, 0.359901, 0.444081, 0.374039, 0.359901, 0.281712, 0.281712, 0.36309, 0.356642, 0.335645, 0.352862, 0.271506, 0.281712, 0.301917, 0.36309, 0.342579, 0.3…	[0, 1, 2, 3, 9, 122, 123]	0			#VALUE!
184	185	UPI000037F6DD status=activ	([0.229226, 0.275179, 0.321458, 0.40511, 0.278302, 0.206376, 0.25406, 0.288399, 0.239899, 0.196879, 0.219301, 0.17593, 0.21291, 0.31487, 0.440853, 0.450668, 0.387226, 0.390993, 0.384043, 0.366687, 0.25406, 0.25406, 0.25031, 0.182256, 0.158265, 0.229226, 0.225814, 0.219301, 0.225814, 0.288399, 0.366687, 0.30533, 0.291804, 0.25031, 0.229226, 0.161087, 0.155435, 0.161087, 0.098513, 0.081712, 0.08171…	[60, 70, 71, 72, 73, 74, 75, 216, 217, 218, 219, 318, 319, 350, 351, 352, 353, 354, 356, 383, 386, 389, 390]	(5	1	6)	5
185	186	UPI000037F6E0 status=activ	([0.247041, 0.311707, 0.229226, 0.264545, 0.291804, 0.257454, 0.291804, 0.236433, 0.26085, 0.291804, 0.243554, 0.196879, 0.182256, 0.179055, 0.291804, 0.342579, 0.342579, 0.342579, 0.384043, 0.394753, 0.408655, 0.356642, 0.339168, 0.4292, 0.339168, 0.275179, 0.209395, 0.206376, 0.239899, 0.200174, 0.167087, 0.247041, 0.25031, 0.247041, 0.164327, 0.139895, 0.147574, 0.15008, 0.134866, 0.109221, 0.…	[]	0			#VALUE!
186	187	UPI000037F6E1 status=activ	([0.102787, 0.144935, 0.076542, 0.132295, 0.092881, 0.058088, 0.083462, 0.06312, 0.048328, 0.034068, 0.045352, 0.064632, 0.032017, 0.028107, 0.056825, 0.109221, 0.182256, 0.109221, 0.127496, 0.085092, 0.086953, 0.047319, 0.025316, 0.025316, 0.022667, 0.034884, 0.030611, 0.030003, 0.049374, 0.078022, 0.134866, 0.144935, 0.079919, 0.090864, 0.050641, 0.048328, 0.046336, 0.045352, 0.085092, 0.071867…	[]	0			#VALUE!
187	188	UPI000037F6E3 status=activ	([0.060549, 0.073402, 0.031287, 0.045352, 0.055536, 0.020876, 0.010372, 0.010372, 0.013821, 0.009728, 0.01227, 0.00962, 0.006142, 0.005378, 0.003341, 0.002336, 0.001692, 0.001142, 0.00103, 0.000537, 0.000674, 0.001069, 0.001202, 0.001602, 0.00152, 0.001335, 0.00243, 0.003607, 0.003963, 0.003405, 0.003341, 0.003276, 0.00292, 0.00283, 0.003177, 0.003478, 0.004921, 0.005992, 0.008409, 0.008895, 0.00…	[]	0			#VALUE!
188	189	UPI000037F6E7 status=activ	([0.271506, 0.185198, 0.247041, 0.284882, 0.179055, 0.209395, 0.236433, 0.200174, 0.229226, 0.257454, 0.30533, 0.346032, 0.25406, 0.236433, 0.15008, 0.106997, 0.118441, 0.06312, 0.088832, 0.132295, 0.139895, 0.083462, 0.125101, 0.090864, 0.086953, 0.092881, 0.100716, 0.051831, 0.043307, 0.038858, 0.041405, 0.041405, 0.042364, 0.071867, 0.038042, 0.078022, 0.0704, 0.100716, 0.17593, 0.21291, 0.194…	[234, 235, 237, 238]	0			#VALUE!
189	190	UPI000037F6F2 status=activ	([0.000271, 0.000249, 0.000558, 0.000412, 0.000747, 0.000532, 0.000661, 0.000421, 0.000326, 0.000266, 0.000412, 0.00055, 0.000631, 0.001159, 0.001748, 0.002327, 0.00146, 0.002366, 0.00243, 0.002482, 0.00407, 0.004431, 0.004161, 0.002976, 0.003671, 0.002349, 0.002555, 0.002138, 0.003555, 0.003607, 0.00407, 0.00283, 0.00283, 0.001649, 0.001172, 0.000687, 0.000477, 0.000983, 0.00103, 0.001687, 0.000…	[]	0			#VALUE!
190	191	UPI000037F6F5 status=activ	([0.034068, 0.066181, 0.038858, 0.025762, 0.029376, 0.020876, 0.029376, 0.044297, 0.048328, 0.035586, 0.045352, 0.056825, 0.098513, 0.100716, 0.048328, 0.083462, 0.15008, 0.144935, 0.083462, 0.086953, 0.098513, 0.129801, 0.066181, 0.120615, 0.21291, 0.173081, 0.257454, 0.271506, 0.25031, 0.25031, 0.339168, 0.25406, 0.25031, 0.264545, 0.275179, 0.268042, 0.281712, 0.182256, 0.096677, 0.170161, 0.1…	[]	0			#VALUE!
191	192	UPI000037F701 status=activ	([0.15008, 0.18812, 0.225814, 0.173081, 0.203355, 0.229226, 0.268042, 0.30533, 0.335645, 0.359901, 0.31487, 0.356642, 0.308712, 0.298791, 0.356642, 0.377384, 0.295083, 0.324872, 0.356642, 0.264545, 0.257454, 0.25406, 0.25031, 0.194234, 0.179055, 0.120615, 0.085092, 0.088832, 0.069024, 0.071867, 0.055536, 0.086953, 0.079919, 0.137348, 0.116183, 0.142424, 0.200174, 0.278302, 0.243554, 0.239899, 0.2…	[47, 48, 229]	0			#VALUE!
192	193	UPI000037F707 status=activ	([0.387226, 0.408655, 0.284882, 0.335645, 0.236433, 0.225814, 0.15008, 0.203355, 0.247041, 0.185198, 0.134866, 0.10481, 0.185198, 0.308712, 0.335645, 0.335645, 0.229226, 0.225814, 0.232838, 0.268042, 0.167087, 0.085092, 0.050641, 0.047319, 0.025316, 0.025316, 0.033407, 0.0704, 0.074921, 0.067594, 0.066181, 0.066181, 0.066181, 0.059222, 0.051831, 0.073402, 0.067594, 0.125101, 0.122885, 0.06184, 0.…	[189]	0			#VALUE!
193	194	UPI000037F708 status=activ	([0.018787, 0.012727, 0.025316, 0.017447, 0.023963, 0.038042, 0.058088, 0.074921, 0.096677, 0.120615, 0.142424, 0.116183, 0.071867, 0.073402, 0.079919, 0.118441, 0.194234, 0.194234, 0.15284, 0.247041, 0.167087, 0.125101, 0.118441, 0.10481, 0.142424, 0.144935, 0.132295, 0.100716, 0.102787, 0.058088, 0.030611, 0.030003, 0.028695, 0.05306, 0.102787, 0.092881, 0.054297, 0.054297, 0.064632, 0.081712, …	[190]	0			#VALUE!
194	195	UPI000037F709 status=activ	([0.109221, 0.147574, 0.18812, 0.158265, 0.194234, 0.120615, 0.137348, 0.073402, 0.102787, 0.134866, 0.161087, 0.106997, 0.096677, 0.040537, 0.044297, 0.096677, 0.035586, 0.034884, 0.020876, 0.00962, 0.009294, 0.009015, 0.006078, 0.004315, 0.003212, 0.003298, 0.004161, 0.003276, 0.003276, 0.003212, 0.003212, 0.001936, 0.001786, 0.001906, 0.002727, 0.001623, 0.001533, 0.002529, 0.002349, 0.003405,…	[]	0			#VALUE!
195	196	UPI000037F70A status=activ	([0.349426, 0.236433, 0.288399, 0.318242, 0.308712, 0.321458, 0.349426, 0.291804, 0.352862, 0.374039, 0.40511, 0.465241, 0.468512, 0.480142, 0.422041, 0.401658, 0.401658, 0.324872, 0.30533, 0.387226, 0.486429, 0.384043, 0.444081, 0.4292, 0.461924, 0.387226, 0.370445, 0.380708, 0.465241, 0.346032, 0.247041, 0.15008, 0.147574, 0.134866, 0.074921, 0.116183, 0.116183, 0.0704, 0.064632, 0.102787, 0.09…	[124, 150, 202, 216, 217, 218, 236, 237, 238, 240, 241, 242, 243, 244, 245, 246, 247, 248, 249, 250, 300, 301, 302, 303]	(10	9	19)	10
196	197	UPI000037F712 status=activ	([0.118441, 0.17593, 0.219301, 0.284882, 0.18812, 0.21291, 0.271506, 0.185198, 0.139895, 0.090864, 0.086953, 0.134866, 0.185198, 0.111485, 0.05306, 0.06312, 0.036378, 0.034884, 0.033407, 0.058088, 0.029376, 0.030003, 0.022667, 0.022667, 0.019401, 0.020876, 0.024393, 0.021381, 0.025316, 0.023963, 0.045352, 0.045352, 0.034884, 0.030003, 0.05306, 0.050641, 0.036378, 0.060549, 0.116183, 0.134866, 0.1…	[128, 129, 130, 131, 132, 133, 134, 135, 136, 137, 138, 139, 140]	(12	0	12)	12
197	198	UPI000037F713 status=activ	([0.370445, 0.436924, 0.390993, 0.370445, 0.268042, 0.31487, 0.301917, 0.225814, 0.137348, 0.191378, 0.134866, 0.17593, 0.083462, 0.092881, 0.067594, 0.125101, 0.071867, 0.078022, 0.076542, 0.078022, 0.139895, 0.122885, 0.06312, 0.03976, 0.05306, 0.078022, 0.03976, 0.05306, 0.05306, 0.111485, 0.094817, 0.15284, 0.15284, 0.222385, 0.129801, 0.167087, 0.17593, 0.268042, 0.278302, 0.281712, 0.281712…	[]	0			#VALUE!
198	199	UPI000037F714 status=activ	([0.21291, 0.288399, 0.31487, 0.301917, 0.342579, 0.332115, 0.377384, 0.295083, 0.291804, 0.328603, 0.346032, 0.284882, 0.321458, 0.301917, 0.298791, 0.380708, 0.384043, 0.398279, 0.40511, 0.295083, 0.387226, 0.447574, 0.4292, 0.356642, 0.318242, 0.243554, 0.196879, 0.122885, 0.139895, 0.158265, 0.158265, 0.17593, 0.288399, 0.25031, 0.26085, 0.352862, 0.268042, 0.170161, 0.109221, 0.106997, 0.188…	[78]	0			#VALUE!
199	200	UPI000037F715 status=activ	([0.060549, 0.094817, 0.125101, 0.073402, 0.046336, 0.060549, 0.081712, 0.098513, 0.055536, 0.074921, 0.074921, 0.106997, 0.15284, 0.086953, 0.046336, 0.092881, 0.15284, 0.102787, 0.094817, 0.055536, 0.055536, 0.094817, 0.098513, 0.058088, 0.100716, 0.17593, 0.096677, 0.100716, 0.06184, 0.127496, 0.100716, 0.134866, 0.106997, 0.092881, 0.161087, 0.155435, 0.074921, 0.073402, 0.069024, 0.116183, 0…	[444]	0			#VALUE!
200	201	UPI000037F71B status=activ	([0.185198, 0.083462, 0.134866, 0.173081, 0.098513, 0.078022, 0.122885, 0.158265, 0.102787, 0.071867, 0.073402, 0.10481, 0.111485, 0.179055, 0.185198, 0.206376, 0.144935, 0.142424, 0.155435, 0.229226, 0.137348, 0.139895, 0.243554, 0.144935, 0.15284, 0.239899, 0.328603, 0.209395, 0.206376, 0.30533, 0.321458, 0.30533, 0.243554, 0.232838, 0.147574, 0.147574, 0.085092, 0.127496, 0.144935, 0.239899, 0…	[175, 184, 185, 188, 189, 190, 216, 372]	0			#VALUE!
201	202	UPI000037F71C status=activ	([0.222385, 0.21291, 0.15008, 0.182256, 0.239899, 0.147574, 0.111485, 0.17593, 0.219301, 0.25031, 0.243554, 0.281712, 0.185198, 0.147574, 0.239899, 0.142424, 0.216401, 0.216401, 0.222385, 0.232838, 0.291804, 0.243554, 0.194234, 0.301917, 0.232838, 0.191378, 0.209395, 0.191378, 0.098513, 0.088832, 0.085092, 0.102787, 0.058088, 0.109221, 0.079919, 0.06184, 0.073402, 0.06184, 0.060549, 0.059222, 0.0…	[62, 207, 208]	0			#VALUE!
202	203	UPI000037F71D status=activ	([0.033407, 0.05306, 0.034068, 0.021381, 0.014783, 0.01227, 0.010372, 0.011518, 0.015344, 0.014315, 0.018415, 0.020876, 0.017447, 0.022306, 0.034068, 0.069024, 0.071867, 0.073402, 0.118441, 0.079919, 0.125101, 0.173081, 0.111485, 0.182256, 0.239899, 0.335645, 0.422041, 0.509769, 0.468512, 0.458154, 0.529623, 0.525368, 0.529623, 0.575842, 0.549308, 0.557691, 0.575842, 0.575842, 0.585406, 0.59014, …	[27, 30, 31, 32, 33, 34, 35, 36, 37, 38, 39, 40]	(10	1	11)	10
203	204	UPI000037F723 status=activ	([0.036378, 0.054297, 0.034884, 0.05306, 0.069024, 0.085092, 0.116183, 0.081712, 0.102787, 0.074921, 0.092881, 0.109221, 0.058088, 0.071867, 0.067594, 0.066181, 0.066181, 0.06312, 0.06184, 0.059222, 0.10481, 0.18812, 0.185198, 0.18812, 0.134866, 0.088832, 0.094817, 0.085092, 0.132295, 0.079919, 0.083462, 0.088832, 0.090864, 0.10481, 0.111485, 0.118441, 0.060549, 0.132295, 0.118441, 0.06312, 0.066…	[]	0			#VALUE!
204	205	UPI000037F725 status=activ	([0.060549, 0.086953, 0.047319, 0.067594, 0.088832, 0.11371, 0.085092, 0.118441, 0.076542, 0.094817, 0.067594, 0.067594, 0.071867, 0.060549, 0.049374, 0.092881, 0.179055, 0.167087, 0.10481, 0.06184, 0.058088, 0.118441, 0.120615, 0.196879, 0.132295, 0.10481, 0.088832, 0.144935, 0.10481, 0.200174, 0.200174, 0.182256, 0.247041, 0.236433, 0.239899, 0.271506, 0.25406, 0.170161, 0.17593, 0.25406, 0.352…	[123, 125, 126]	0			#VALUE!
205	206	UPI000037F726 status=activ	([0.167087, 0.222385, 0.191378, 0.147574, 0.079919, 0.043307, 0.076542, 0.051831, 0.049374, 0.047319, 0.041405, 0.074921, 0.035586, 0.046336, 0.044297, 0.023087, 0.01227, 0.013821, 0.013437, 0.008624, 0.013265, 0.010926, 0.010926, 0.014783, 0.014783, 0.014783, 0.028695, 0.013016, 0.023963, 0.018787, 0.013265, 0.017138, 0.011518, 0.015344, 0.018787, 0.020522, 0.028695, 0.033407, 0.021816, 0.020165…	[]	0			#VALUE!
206	207	UPI000037F728 status=activ	([0.06184, 0.06312, 0.042364, 0.044297, 0.06312, 0.083462, 0.116183, 0.076542, 0.051831, 0.081712, 0.056825, 0.074921, 0.058088, 0.069024, 0.125101, 0.134866, 0.142424, 0.088832, 0.042364, 0.074921, 0.129801, 0.129801, 0.127496, 0.116183, 0.137348, 0.088832, 0.088832, 0.047319, 0.069024, 0.067594, 0.058088, 0.109221, 0.11371, 0.142424, 0.203355, 0.132295, 0.073402, 0.0704, 0.090864, 0.191378, 0.1…	[]	0			#VALUE!
207	208	UPI000037F729 status=activ	([0.079919, 0.034068, 0.021816, 0.041405, 0.074921, 0.056825, 0.051831, 0.069024, 0.038042, 0.048328, 0.066181, 0.10481, 0.092881, 0.088832, 0.090864, 0.071867, 0.055536, 0.058088, 0.098513, 0.092881, 0.078022, 0.046336, 0.054297, 0.090864, 0.081712, 0.035586, 0.05306, 0.037156, 0.019401, 0.021816, 0.01227, 0.011669, 0.011669, 0.007091, 0.004899, 0.005503, 0.005872, 0.004431, 0.004431, 0.004577, …	[429, 430, 431, 432]	0			#VALUE!
208	209	UPI000037F72A status=activ	([0, 0, 0, 0, 9e-06, 9e-06, 1.7e-05, 2.6e-05, 2.6e-05, 2.6e-05, 1.7e-05, 3e-05, 3.4e-05, 3e-05, 5.2e-05, 0.000125, 0.000116, 0.000245, 0.000271, 0.000468, 0.000532, 0.001103, 0.001936, 0.002014, 0.002078, 0.001271, 0.001271, 0.000713, 0.000614, 0.001142, 0.000936, 0.000945, 0.000477, 0.000447, 0.000468, 0.000301, 0.000305, 0.000704, 0.000391, 0.000399, 0.000215, 0.000485, 0.000412, 0.000262, 0.00…	[]	0			#VALUE!
209	210	UPI000037F72E status=activ	([0.257454, 0.288399, 0.335645, 0.236433, 0.182256, 0.21291, 0.137348, 0.173081, 0.125101, 0.15284, 0.173081, 0.21291, 0.264545, 0.291804, 0.26085, 0.247041, 0.384043, 0.311707, 0.311707, 0.301917, 0.301917, 0.25031, 0.191378, 0.132295, 0.173081, 0.229226, 0.167087, 0.257454, 0.216401, 0.219301, 0.185198, 0.120615, 0.116183, 0.147574, 0.088832, 0.116183, 0.116183, 0.055536, 0.074921, 0.076542, 0.…	[68, 69, 70, 71]	0			#VALUE!
210	211	UPI000037F72F status=activ	([0.060549, 0.106997, 0.142424, 0.179055, 0.21291, 0.243554, 0.271506, 0.298791, 0.328603, 0.349426, 0.384043, 0.408655, 0.486429, 0.570702, 0.570702, 0.618285, 0.59917, 0.694846, 0.694846, 0.690604, 0.795062, 0.795062, 0.775545, 0.788093, 0.754692, 0.76285, 0.76285, 0.775545, 0.779859, 0.703578, 0.703578, 0.685117, 0.685117, 0.671169, 0.562014, 0.486429, 0.40511, 0.41194, 0.422041, 0.422041, 0.4…	[13, 14, 15, 16, 17, 18, 19, 20, 21, 22, 23, 24, 25, 26, 27, 28, 29, 30, 31, 32, 33, 34, 42, 88, 89, 90]	(21	0	21)	21
211	212	UPI000037F730 status=activ	([0.106997, 0.079919, 0.106997, 0.15284, 0.185198, 0.219301, 0.216401, 0.26085, 0.209395, 0.236433, 0.257454, 0.26085, 0.295083, 0.225814, 0.225814, 0.308712, 0.298791, 0.232838, 0.308712, 0.377384, 0.408655, 0.490133, 0.472492, 0.447574, 0.447574, 0.390993, 0.31487, 0.342579, 0.247041, 0.324872, 0.328603, 0.335645, 0.377384, 0.370445, 0.444081, 0.436924, 0.440853, 0.370445, 0.444081, 0.450668, 0…	[86, 93, 244, 252, 253, 254, 255, 256, 257, 615, 619, 620, 621, 813, 887, 888, 889, 890, 891, 892, 893]	(6	14	20)	6
212	213	UPI000037F73B status=activ	([0.009015, 0.017138, 0.013016, 0.008624, 0.010672, 0.015344, 0.015078, 0.01078, 0.008723, 0.007091, 0.006567, 0.006039, 0.00558, 0.008723, 0.008525, 0.010672, 0.010221, 0.008409, 0.008525, 0.009401, 0.012491, 0.009865, 0.008804, 0.011518, 0.021816, 0.022667, 0.020876, 0.014783, 0.025316, 0.047319, 0.102787, 0.092881, 0.118441, 0.066181, 0.031287, 0.024826, 0.020522, 0.032017, 0.021381, 0.019401,…	[]	0			#VALUE!
213	214	UPI000037F740 status=activ	([0.281712, 0.342579, 0.196879, 0.257454, 0.308712, 0.352862, 0.377384, 0.398279, 0.308712, 0.346032, 0.366687, 0.398279, 0.40511, 0.480142, 0.575842, 0.703578, 0.733139, 0.648219, 0.549308, 0.585406, 0.608892, 0.604312, 0.490133, 0.653063, 0.648219, 0.534167, 0.509769, 0.483068, 0.384043, 0.486429, 0.465241, 0.454136, 0.398279, 0.374039, 0.295083, 0.229226, 0.26085, 0.147574, 0.200174, 0.239899,…	[14, 15, 16, 17, 18, 19, 20, 21, 23, 24, 25, 26, 62, 63, 64, 97, 100, 213, 218]	(7	0	7)	7
214	215	UPI000037F741 status=activ	([0.298791, 0.346032, 0.271506, 0.26085, 0.25406, 0.182256, 0.11371, 0.069024, 0.092881, 0.122885, 0.167087, 0.203355, 0.209395, 0.109221, 0.060549, 0.049374, 0.043307, 0.023087, 0.023087, 0.027463, 0.042364, 0.024826, 0.023963, 0.03976, 0.050641, 0.064632, 0.086953, 0.164327, 0.182256, 0.17593, 0.179055, 0.15008, 0.164327, 0.096677, 0.120615, 0.129801, 0.144935, 0.203355, 0.278302, 0.25031, 0.31…	[76, 77, 78, 405, 406, 407, 408, 409, 428, 431, 432, 524, 525, 526, 527, 530, 531, 738, 739, 768, 769, 770, 774, 775, 776, 777, 778, 780, 781, 782, 783, 784, 785, 786, 787, 788, 789, 790, 791, 792, 793, 794, 795, 796, 797, 798, 799, 800, 801, 802, 812, 813, 814, 815, 824, 825, 842, 843, 844, 847, 851, 852, 853, 856, 857, 858]	(22	27	49)	22
215	216	UPI000037F742 status=activ	([0.801317, 0.745909, 0.750527, 0.73685, 0.771762, 0.784345, 0.798249, 0.819762, 0.834292, 0.767246, 0.754692, 0.741537, 0.707965, 0.733139, 0.728858, 0.720929, 0.724957, 0.694846, 0.728858, 0.685117, 0.671169, 0.648219, 0.703578, 0.724957, 0.741537, 0.76285, 0.771762, 0.720929, 0.720929, 0.703578, 0.795062, 0.819762, 0.83125, 0.874069, 0.876521, 0.868118, 0.862302, 0.81615, 0.84206, 0.81615, 0.8…	[0, 1, 2, 3, 4, 5, 6, 7, 8, 9, 10, 11, 12, 13, 14, 15, 16, 17, 18, 19, 20, 21, 22, 23, 24, 25, 26, 27, 28, 29, 30, 31, 32, 33, 34, 35, 36, 37, 38, 39, 40, 41, 42, 43, 44, 45, 46, 47, 48, 49, 50, 51, 52, 53, 54, 55, 56, 57, 58, 59, 60, 61, 62, 63, 64, 65, 66, 67, 68, 69, 70, 71, 72, 73, 74]	(74	0	74)	74
216	217	UPI000037F743 status=activ	([0.037156, 0.016826, 0.013016, 0.019401, 0.026338, 0.037156, 0.023963, 0.034068, 0.046336, 0.030611, 0.022667, 0.032017, 0.059222, 0.060549, 0.094817, 0.158265, 0.155435, 0.25031, 0.170161, 0.096677, 0.090864, 0.03976, 0.081712, 0.132295, 0.092881, 0.074921, 0.073402, 0.139895, 0.109221, 0.060549, 0.0704, 0.071867, 0.035586, 0.040537, 0.03976, 0.042364, 0.038042, 0.086953, 0.090864, 0.092881, 0.…	[]	0			#VALUE!
217	218	UPI000037F747 status=activ	([0.122885, 0.081712, 0.11371, 0.139895, 0.164327, 0.191378, 0.21291, 0.155435, 0.185198, 0.209395, 0.173081, 0.191378, 0.18812, 0.164327, 0.232838, 0.219301, 0.144935, 0.111485, 0.179055, 0.25031, 0.222385, 0.21291, 0.21291, 0.209395, 0.229226, 0.15284, 0.167087, 0.182256, 0.257454, 0.268042, 0.232838, 0.301917, 0.328603, 0.408655, 0.352862, 0.356642, 0.275179, 0.281712, 0.352862, 0.311707, 0.22…	[]	0			#VALUE!
218	219	UPI000037F751 status=activ	([0.010672, 0.009401, 0.008409, 0.008075, 0.010672, 0.009728, 0.013016, 0.011518, 0.015078, 0.01204, 0.014783, 0.01204, 0.014783, 0.023963, 0.022306, 0.034068, 0.06184, 0.102787, 0.11371, 0.179055, 0.182256, 0.164327, 0.232838, 0.288399, 0.349426, 0.349426, 0.422041, 0.40511, 0.458154, 0.458154, 0.480142, 0.41194, 0.486429, 0.51388, 0.497853, 0.486429, 0.486429, 0.476583, 0.444081, 0.458154, 0.45…	[33, 52, 53, 54, 55, 62, 63, 67, 68, 69, 70, 71, 77, 78, 90, 91, 92, 93, 94, 95, 96, 97, 98, 99, 100, 101, 102, 103, 104, 105, 106, 107, 108, 109, 110, 111, 112, 113, 114, 115, 116, 117, 118, 119, 120, 121, 122, 123, 124, 125, 126, 127, 128, 129, 130, 131, 132, 133, 134, 135, 136, 137, 141, 142, 143, 144, 145, 152, 153, 155, 156, 157, 158, 159, 160, 161, 166, 167, 168, 169, 170, 171, 172, 173, 17…	(47	14	61)	47
219	220	UPI000037F755 status=activ	([0.060549, 0.125101, 0.079919, 0.038858, 0.06312, 0.090864, 0.06184, 0.047319, 0.064632, 0.083462, 0.11371, 0.137348, 0.15008, 0.142424, 0.081712, 0.079919, 0.109221, 0.106997, 0.10481, 0.102787, 0.185198, 0.26085, 0.15284, 0.155435, 0.271506, 0.257454, 0.247041, 0.346032, 0.418646, 0.318242, 0.232838, 0.18812, 0.216401, 0.21291, 0.21291, 0.30533, 0.328603, 0.36309, 0.36309, 0.366687, 0.278302, …	[]	0			#VALUE!
220	221	UPI000037F758 status=activ	([0.25406, 0.17593, 0.222385, 0.281712, 0.185198, 0.18812, 0.25031, 0.247041, 0.194234, 0.232838, 0.271506, 0.321458, 0.321458, 0.41194, 0.321458, 0.311707, 0.295083, 0.288399, 0.295083, 0.295083, 0.271506, 0.394753, 0.398279, 0.394753, 0.394753, 0.494003, 0.541878, 0.517562, 0.549308, 0.666105, 0.666105, 0.59917, 0.585406, 0.59508, 0.58069, 0.618285, 0.716283, 0.680603, 0.541878, 0.661982, 0.671…	[26, 27, 28, 29, 30, 31, 32, 33, 34, 35, 36, 37, 38, 39, 40, 41, 43, 44, 45, 46, 47, 48, 49, 52, 53, 98, 102, 103, 104, 105, 106, 111, 112, 113, 114, 117, 118, 119, 120, 121, 122, 123]	(15	0	15)	15
221	222	UPI000037F75B status=activ	([0.486429, 0.497853, 0.458154, 0.384043, 0.318242, 0.301917, 0.216401, 0.236433, 0.257454, 0.196879, 0.167087, 0.122885, 0.185198, 0.196879, 0.139895, 0.081712, 0.081712, 0.074921, 0.043307, 0.067594, 0.047319, 0.025762, 0.025762, 0.034068, 0.030003, 0.051831, 0.050641, 0.086953, 0.055536, 0.058088, 0.102787, 0.088832, 0.088832, 0.088832, 0.074921, 0.111485, 0.17593, 0.164327, 0.170161, 0.161087…	[]	0			#VALUE!
222	223	UPI000037F75C status=activ	([0.63748, 0.534167, 0.458154, 0.36309, 0.440853, 0.387226, 0.394753, 0.36309, 0.384043, 0.40511, 0.36309, 0.30533, 0.247041, 0.203355, 0.25031, 0.275179, 0.291804, 0.288399, 0.216401, 0.21291, 0.243554, 0.209395, 0.26085, 0.335645, 0.454136, 0.398279, 0.472492, 0.486429, 0.557691, 0.608892, 0.608892, 0.690604, 0.784345, 0.771762, 0.83125, 0.823549, 0.808535, 0.808535, 0.808535, 0.894241, 0.91264…	[0, 1, 28, 29, 30, 31, 32, 33, 34, 35, 36, 37, 38, 39, 40, 41, 42, 43, 44, 45, 46, 47, 48, 49, 50, 51, 52, 53, 54, 55, 56, 57, 58, 59, 60, 61, 62, 63, 64, 65, 66, 67, 68, 69, 70, 71, 72, 73, 74, 75, 76, 77, 78, 79, 80, 81, 82, 83, 84, 85, 86, 87, 88, 89, 90, 91, 92, 93, 94, 95, 96, 97, 98, 99, 100, 101, 102, 103, 104, 105, 106, 107, 108, 109, 110, 111, 112, 113, 114, 115, 116, 117, 118, 119, 120,…	(158	2	160)	158
223	224	UPI000037F760 status=activ	([0.010926, 0.021381, 0.030611, 0.047319, 0.06312, 0.078022, 0.106997, 0.071867, 0.049374, 0.044297, 0.06312, 0.081712, 0.050641, 0.05306, 0.096677, 0.17593, 0.15008, 0.243554, 0.328603, 0.321458, 0.247041, 0.216401, 0.125101, 0.132295, 0.079919, 0.085092, 0.096677, 0.054297, 0.088832, 0.155435, 0.134866, 0.074921, 0.06312, 0.116183, 0.116183, 0.06184, 0.06184, 0.060549, 0.058088, 0.06184, 0.0493…	[205]	0			#VALUE!
224	225	UPI000037F761 status=activ	([0.264545, 0.247041, 0.328603, 0.401658, 0.308712, 0.352862, 0.236433, 0.271506, 0.222385, 0.243554, 0.236433, 0.17593, 0.281712, 0.281712, 0.278302, 0.377384, 0.298791, 0.295083, 0.308712, 0.222385, 0.257454, 0.219301, 0.206376, 0.118441, 0.098513, 0.132295, 0.102787, 0.182256, 0.203355, 0.219301, 0.219301, 0.25406, 0.401658, 0.298791, 0.209395, 0.134866, 0.132295, 0.206376, 0.185198, 0.17593, …	[132, 140, 147, 148]	0			#VALUE!
225	226	UPI000037F763 status=activ	([0.004611, 0.003461, 0.004835, 0.006533, 0.006619, 0.008276, 0.006374, 0.008002, 0.006374, 0.006533, 0.00543, 0.004431, 0.00389, 0.004315, 0.004161, 0.003924, 0.003963, 0.003924, 0.003864, 0.003671, 0.003512, 0.004899, 0.006894, 0.005734, 0.00558, 0.006567, 0.005011, 0.005086, 0.004899, 0.006894, 0.008276, 0.008075, 0.012491, 0.016826, 0.01204, 0.01227, 0.01227, 0.011342, 0.021381, 0.024826, 0.0…	[]	0			#VALUE!
226	227	UPI000037F76D status=activ	([0.005734, 0.007422, 0.00543, 0.004315, 0.003478, 0.003212, 0.003864, 0.004577, 0.003864, 0.003405, 0.003924, 0.003276, 0.002366, 0.002155, 0.001267, 0.001267, 0.001335, 0.001748, 0.002435, 0.003341, 0.003366, 0.002435, 0.002512, 0.00359, 0.004775, 0.006894, 0.006245, 0.006194, 0.004135, 0.00543, 0.005249, 0.005223, 0.008624, 0.008409, 0.015694, 0.035586, 0.017797, 0.015694, 0.015694, 0.009187, …	[]	0			#VALUE!
227	228	UPI000037F778 status=activ	([0.422041, 0.480142, 0.356642, 0.26085, 0.185198, 0.229226, 0.225814, 0.179055, 0.206376, 0.15008, 0.17593, 0.21291, 0.219301, 0.219301, 0.18812, 0.127496, 0.083462, 0.090864, 0.088832, 0.083462, 0.069024, 0.083462, 0.045352, 0.079919, 0.129801, 0.21291, 0.132295, 0.164327, 0.222385, 0.229226, 0.335645, 0.301917, 0.301917, 0.229226, 0.209395, 0.318242, 0.278302, 0.281712, 0.191378, 0.118441, 0.1…	[60]	0			#VALUE!
228	229	UPI000037F779 status=activ	([0.281712, 0.173081, 0.232838, 0.264545, 0.173081, 0.196879, 0.216401, 0.25031, 0.278302, 0.295083, 0.229226, 0.268042, 0.264545, 0.328603, 0.194234, 0.194234, 0.185198, 0.18812, 0.137348, 0.185198, 0.167087, 0.161087, 0.247041, 0.229226, 0.25031, 0.335645, 0.339168, 0.298791, 0.21291, 0.21291, 0.161087, 0.25406, 0.268042, 0.264545, 0.264545, 0.298791, 0.239899, 0.236433, 0.247041, 0.295083, 0.3…	[]	0			#VALUE!
229	230	UPI000037F77A status=activ	([0.284882, 0.342579, 0.384043, 0.394753, 0.436924, 0.321458, 0.359901, 0.394753, 0.422041, 0.335645, 0.288399, 0.346032, 0.229226, 0.155435, 0.158265, 0.268042, 0.271506, 0.268042, 0.36309, 0.370445, 0.278302, 0.311707, 0.200174, 0.185198, 0.118441, 0.118441, 0.18812, 0.191378, 0.203355, 0.120615, 0.185198, 0.182256, 0.098513, 0.118441, 0.18812, 0.191378, 0.122885, 0.088832, 0.056825, 0.067594, …	[108, 110, 111, 116, 117, 119, 120, 121, 228, 352, 353, 354, 388, 389, 390, 391]	(3	12	15)	3
230	231	UPI000037F77B status=activ	([0.229226, 0.271506, 0.359901, 0.225814, 0.167087, 0.191378, 0.147574, 0.182256, 0.134866, 0.161087, 0.194234, 0.216401, 0.30533, 0.268042, 0.26085, 0.26085, 0.206376, 0.291804, 0.301917, 0.311707, 0.25031, 0.18812, 0.137348, 0.111485, 0.137348, 0.191378, 0.137348, 0.132295, 0.125101, 0.18812, 0.18812, 0.18812, 0.127496, 0.125101, 0.15284, 0.229226, 0.229226, 0.206376, 0.209395, 0.21291, 0.13486…	[124, 125, 126, 127, 128, 129, 130, 131, 134, 160, 161, 162, 163, 164, 165, 166, 167, 168, 169, 170, 263, 264]	(10	9	19)	10
231	232	UPI000037F77C status=activ	([0.301917, 0.206376, 0.288399, 0.194234, 0.219301, 0.139895, 0.164327, 0.200174, 0.142424, 0.161087, 0.111485, 0.147574, 0.17593, 0.17593, 0.170161, 0.167087, 0.229226, 0.15284, 0.079919, 0.079919, 0.081712, 0.047319, 0.042364, 0.021381, 0.018787, 0.013613, 0.025762, 0.016021, 0.013265, 0.013265, 0.015344, 0.025762, 0.024826, 0.026892, 0.017447, 0.011903, 0.013613, 0.013613, 0.013613, 0.024826, …	[]	0			#VALUE!
232	233	UPI000037F77E status=activ	([0.002503, 0.002606, 0.00231, 0.001675, 0.002366, 0.001748, 0.001597, 0.001335, 0.001048, 0.001408, 0.001048, 0.000833, 0.00076, 0.001048, 0.000983, 0.000498, 0.000468, 0.000854, 0.000893, 0.001687, 0.002529, 0.003512, 0.002727, 0.002482, 0.002435, 0.002396, 0.002366, 0.003341, 0.003246, 0.005011, 0.00543, 0.005318, 0.006701, 0.007422, 0.008156, 0.013437, 0.013016, 0.00777, 0.004736, 0.004431, 0…	[]	0			#VALUE!
233	234	UPI000037F787 status=activ	([0.653063, 0.444081, 0.486429, 0.521092, 0.414856, 0.328603, 0.370445, 0.264545, 0.206376, 0.203355, 0.200174, 0.268042, 0.268042, 0.295083, 0.298791, 0.288399, 0.17593, 0.203355, 0.209395, 0.209395, 0.222385, 0.182256, 0.31487, 0.311707, 0.222385, 0.219301, 0.222385, 0.185198, 0.288399, 0.377384, 0.328603, 0.275179, 0.275179, 0.170161, 0.098513, 0.081712, 0.083462, 0.15008, 0.11371, 0.085092, 0…	[0, 3, 213, 216]	0			#VALUE!
234	235	UPI000037F788 status=activ	([0.444081, 0.494003, 0.374039, 0.401658, 0.31487, 0.342579, 0.366687, 0.257454, 0.298791, 0.239899, 0.295083, 0.222385, 0.219301, 0.203355, 0.196879, 0.161087, 0.200174, 0.10481, 0.10481, 0.185198, 0.247041, 0.164327, 0.155435, 0.232838, 0.232838, 0.308712, 0.30533, 0.308712, 0.332115, 0.324872, 0.324872, 0.308712, 0.418646, 0.422041, 0.422041, 0.335645, 0.36309, 0.291804, 0.408655, 0.366687, 0.…	[]	0			#VALUE!
235	236	UPI000037F790 status=activ	([0.031287, 0.044297, 0.026338, 0.048328, 0.06184, 0.03976, 0.064632, 0.078022, 0.118441, 0.144935, 0.170161, 0.144935, 0.085092, 0.074921, 0.118441, 0.203355, 0.182256, 0.264545, 0.25406, 0.142424, 0.125101, 0.118441, 0.085092, 0.090864, 0.051831, 0.05306, 0.100716, 0.085092, 0.049374, 0.045352, 0.034884, 0.038858, 0.031287, 0.040537, 0.067594, 0.081712, 0.067594, 0.11371, 0.106997, 0.066181, 0.…	[79, 80, 81, 151, 152, 153, 155, 156, 157, 158, 159, 160, 161, 162, 163, 164, 165, 166, 167, 168, 169, 170, 171, 172, 173, 175, 203, 206, 207, 210, 214, 215, 216, 217]	(18	6	24)	18
236	237	UPI000037F796 status=activ	([0.023534, 0.027463, 0.022667, 0.033407, 0.020522, 0.016826, 0.015694, 0.013437, 0.014783, 0.019401, 0.017797, 0.020876, 0.020876, 0.021816, 0.019401, 0.020165, 0.021816, 0.037156, 0.059222, 0.102787, 0.179055, 0.25031, 0.275179, 0.324872, 0.349426, 0.444081, 0.440853, 0.497853, 0.517562, 0.483068, 0.458154, 0.525368, 0.541878, 0.553315, 0.450668, 0.40511, 0.380708, 0.380708, 0.339168, 0.342579,…	[28, 31, 32, 33, 74, 76, 106, 130, 131, 132, 236, 238, 239, 311, 312, 313, 314, 315]	(4	13	17)	4
237	238	UPI000037F797 status=activ	([0.15284, 0.173081, 0.243554, 0.308712, 0.239899, 0.139895, 0.161087, 0.11371, 0.079919, 0.096677, 0.120615, 0.15008, 0.15008, 0.264545, 0.264545, 0.288399, 0.291804, 0.288399, 0.30533, 0.40511, 0.311707, 0.40511, 0.308712, 0.203355, 0.203355, 0.239899, 0.36309, 0.284882, 0.335645, 0.408655, 0.324872, 0.209395, 0.129801, 0.096677, 0.096677, 0.098513, 0.098513, 0.116183, 0.111485, 0.111485, 0.113…	[]	0			#VALUE!
238	239	UPI000037F798 status=activ	([0.4292, 0.444081, 0.458154, 0.359901, 0.394753, 0.318242, 0.359901, 0.374039, 0.311707, 0.342579, 0.268042, 0.301917, 0.301917, 0.356642, 0.377384, 0.390993, 0.284882, 0.359901, 0.4292, 0.332115, 0.308712, 0.321458, 0.332115, 0.26085, 0.352862, 0.359901, 0.450668, 0.4292, 0.418646, 0.476583, 0.476583, 0.59014, 0.59014, 0.58069, 0.618285, 0.486429, 0.468512, 0.575842, 0.608892, 0.626927, 0.63217…	[31, 32, 33, 34, 37, 38, 39, 40, 41, 42, 43, 44, 45, 46, 47, 48, 49, 53, 56, 84, 125]	(12	4	16)	12
239	240	UPI000037F79F status=activ	([0.335645, 0.264545, 0.243554, 0.17593, 0.222385, 0.219301, 0.161087, 0.10481, 0.125101, 0.15284, 0.185198, 0.222385, 0.239899, 0.26085, 0.225814, 0.161087, 0.17593, 0.147574, 0.127496, 0.125101, 0.074921, 0.116183, 0.158265, 0.18812, 0.257454, 0.257454, 0.288399, 0.298791, 0.31487, 0.328603, 0.268042, 0.182256, 0.18812, 0.102787, 0.098513, 0.11371, 0.106997, 0.15008, 0.173081, 0.182256, 0.15543…	[129, 130, 132, 133, 134, 135, 137, 138, 139, 250, 254, 255, 256, 257, 258, 259, 260]	(6	10	16)	6
240	241	UPI000037F7A2 status=activ	([0.311707, 0.342579, 0.366687, 0.390993, 0.408655, 0.288399, 0.191378, 0.120615, 0.15008, 0.15284, 0.111485, 0.090864, 0.078022, 0.05306, 0.079919, 0.083462, 0.083462, 0.122885, 0.194234, 0.179055, 0.132295, 0.142424, 0.139895, 0.139895, 0.139895, 0.142424, 0.239899, 0.257454, 0.339168, 0.324872, 0.36309, 0.444081, 0.529623, 0.5017, 0.575842, 0.497853, 0.472492, 0.374039, 0.370445, 0.366687, 0.2…	[32, 33, 34, 136, 137, 138]	0			#VALUE!
241	242	UPI000037F7A7 status=activ	([0.024826, 0.03976, 0.038858, 0.055536, 0.081712, 0.118441, 0.106997, 0.074921, 0.100716, 0.129801, 0.088832, 0.069024, 0.079919, 0.120615, 0.116183, 0.191378, 0.264545, 0.264545, 0.167087, 0.229226, 0.321458, 0.335645, 0.268042, 0.318242, 0.236433, 0.167087, 0.170161, 0.206376, 0.301917, 0.308712, 0.271506, 0.339168, 0.422041, 0.394753, 0.390993, 0.480142, 0.390993, 0.401658, 0.414856, 0.517562…	[39, 88, 89, 90, 132]	0			#VALUE!
242	243	UPI000037F7A8 status=activ	([0.604312, 0.618285, 0.622677, 0.497853, 0.525368, 0.538167, 0.454136, 0.387226, 0.401658, 0.433034, 0.468512, 0.509769, 0.509769, 0.42561, 0.339168, 0.301917, 0.219301, 0.298791, 0.30533, 0.239899, 0.236433, 0.318242, 0.31487, 0.247041, 0.328603, 0.328603, 0.352862, 0.4292, 0.4292, 0.36309, 0.332115, 0.324872, 0.243554, 0.236433, 0.324872, 0.390993, 0.318242, 0.387226, 0.398279, 0.366687, 0.444…	[0, 1, 2, 4, 5, 11, 12, 53, 57, 58, 64, 67, 68, 70, 71, 72, 73, 109, 110, 111, 112, 113, 114, 115, 116, 117, 118, 119, 120, 121, 122, 123]	(14	17	31)	14
243	244	UPI000037F7B3 status=activ	([0.30533, 0.339168, 0.36309, 0.40511, 0.4292, 0.342579, 0.236433, 0.281712, 0.21291, 0.161087, 0.191378, 0.225814, 0.21291, 0.318242, 0.356642, 0.352862, 0.349426, 0.346032, 0.346032, 0.21291, 0.229226, 0.225814, 0.167087, 0.17593, 0.116183, 0.127496, 0.191378, 0.288399, 0.295083, 0.377384, 0.461924, 0.366687, 0.36309, 0.359901, 0.359901, 0.380708, 0.480142, 0.447574, 0.454136, 0.342579, 0.45413…	[]	0			#VALUE!
244	245	UPI000037F7B4 status=activ	([0.268042, 0.18812, 0.116183, 0.15008, 0.111485, 0.15008, 0.191378, 0.127496, 0.161087, 0.191378, 0.222385, 0.257454, 0.264545, 0.264545, 0.356642, 0.390993, 0.41194, 0.352862, 0.352862, 0.366687, 0.26085, 0.359901, 0.335645, 0.349426, 0.318242, 0.384043, 0.377384, 0.370445, 0.366687, 0.291804, 0.216401, 0.147574, 0.155435, 0.092881, 0.088832, 0.085092, 0.090864, 0.088832, 0.125101, 0.0704, 0.03…	[]	0			#VALUE!
245	246	UPI000037F7C7 status=activ	([0.006619, 0.004208, 0.003014, 0.00389, 0.00292, 0.002276, 0.0028, 0.002211, 0.002662, 0.002155, 0.002606, 0.00225, 0.001709, 0.001722, 0.00231, 0.001786, 0.001305, 0.000708, 0.000378, 0.00076, 0.00076, 0.000708, 0.000854, 0.000833, 0.000854, 0.001499, 0.001499, 0.001572, 0.002138, 0.001408, 0.002327, 0.00231, 0.002276, 0.001936, 0.002881, 0.00292, 0.004208, 0.003997, 0.004208, 0.004208, 0.00396…	[]	0			#VALUE!
246	247	UPI000037F7CD status=activ	([0.225814, 0.275179, 0.311707, 0.366687, 0.349426, 0.295083, 0.284882, 0.318242, 0.271506, 0.301917, 0.247041, 0.222385, 0.284882, 0.275179, 0.346032, 0.335645, 0.418646, 0.422041, 0.433034, 0.359901, 0.380708, 0.377384, 0.377384, 0.384043, 0.30533, 0.339168, 0.408655, 0.356642, 0.268042, 0.366687, 0.377384, 0.422041, 0.494003, 0.380708, 0.394753, 0.394753, 0.335645, 0.25031, 0.349426, 0.352862,…	[113, 114, 115, 118, 119, 120, 121, 122, 123, 124, 125, 128, 129]	(7	3	10)	7
247	248	UPI000037F7D2 status=activ	([0.014783, 0.011342, 0.007555, 0.010131, 0.013265, 0.017797, 0.023963, 0.020522, 0.013437, 0.011342, 0.013821, 0.011342, 0.020876, 0.011342, 0.013437, 0.015078, 0.010131, 0.008156, 0.008409, 0.005932, 0.00543, 0.003821, 0.004689, 0.004646, 0.004835, 0.005318, 0.003821, 0.002688, 0.002662, 0.003701, 0.004689, 0.004736, 0.004611, 0.004577, 0.006567, 0.008804, 0.007877, 0.010926, 0.019109, 0.013265…	[]	0			#VALUE!
248	249	UPI000037F7D3 status=activ	([0.004161, 0.006245, 0.009187, 0.015344, 0.016257, 0.012727, 0.017138, 0.022667, 0.016257, 0.01227, 0.017797, 0.025316, 0.034068, 0.032677, 0.069024, 0.060549, 0.055536, 0.064632, 0.106997, 0.11371, 0.125101, 0.118441, 0.086953, 0.046336, 0.03976, 0.050641, 0.088832, 0.100716, 0.100716, 0.167087, 0.167087, 0.085092, 0.03976, 0.066181, 0.125101, 0.066181, 0.081712, 0.051831, 0.096677, 0.056825, 0…	[]	0			#VALUE!
249	250	UPI000037F7D5 status=activ	([0.007031, 0.005872, 0.006567, 0.006078, 0.005683, 0.004976, 0.004388, 0.003864, 0.003727, 0.00359, 0.003276, 0.003804, 0.0028, 0.001855, 0.001906, 0.001722, 0.001906, 0.002503, 0.002503, 0.003298, 0.004414, 0.005872, 0.006078, 0.006482, 0.008075, 0.011106, 0.009865, 0.016021, 0.025762, 0.023534, 0.046336, 0.049374, 0.049374, 0.106997, 0.194234, 0.10481, 0.120615, 0.194234, 0.216401, 0.30533, 0.…	[]	0			#VALUE!
250	251	UPI000037F7E1 status=activ	([0.06184, 0.106997, 0.125101, 0.134866, 0.079919, 0.116183, 0.129801, 0.076542, 0.111485, 0.125101, 0.090864, 0.058088, 0.060549, 0.111485, 0.122885, 0.111485, 0.081712, 0.144935, 0.203355, 0.167087, 0.179055, 0.222385, 0.120615, 0.155435, 0.122885, 0.216401, 0.216401, 0.216401, 0.298791, 0.311707, 0.339168, 0.342579, 0.444081, 0.418646, 0.377384, 0.450668, 0.349426, 0.352862, 0.31487, 0.194234,…	[93, 136]	0			#VALUE!
251	252	UPI000037F7E3 status=activ	([0.257454, 0.318242, 0.359901, 0.239899, 0.291804, 0.321458, 0.346032, 0.374039, 0.295083, 0.332115, 0.36309, 0.40511, 0.40511, 0.335645, 0.321458, 0.398279, 0.394753, 0.390993, 0.387226, 0.295083, 0.374039, 0.284882, 0.275179, 0.30533, 0.40511, 0.390993, 0.291804, 0.229226, 0.229226, 0.232838, 0.142424, 0.134866, 0.125101, 0.125101, 0.173081, 0.216401, 0.216401, 0.216401, 0.298791, 0.288399, 0.…	[185]	0			#VALUE!
252	253	UPI000037F7E6 status=activ	([0.014075, 0.021816, 0.014586, 0.01078, 0.007422, 0.010221, 0.014075, 0.021381, 0.016021, 0.013613, 0.010926, 0.009483, 0.01078, 0.014586, 0.013821, 0.017447, 0.017447, 0.019109, 0.032677, 0.032677, 0.044297, 0.029376, 0.029376, 0.023534, 0.049374, 0.060549, 0.059222, 0.054297, 0.051831, 0.05306, 0.047319, 0.048328, 0.083462, 0.033407, 0.024393, 0.023963, 0.015078, 0.022306, 0.038858, 0.055536, …	[]	0			#VALUE!
253	254	UPI000037F7E8 status=activ	([0.534167, 0.59014, 0.680603, 0.716283, 0.745909, 0.657645, 0.694846, 0.671169, 0.685117, 0.690604, 0.575842, 0.642678, 0.642678, 0.505461, 0.418646, 0.414856, 0.41194, 0.494003, 0.418646, 0.321458, 0.321458, 0.436924, 0.422041, 0.394753, 0.394753, 0.377384, 0.433034, 0.398279, 0.414856, 0.444081, 0.352862, 0.440853, 0.352862, 0.298791, 0.318242, 0.418646, 0.436924, 0.454136, 0.458154, 0.468512,…	[0, 1, 2, 3, 4, 5, 6, 7, 8, 9, 10, 11, 12, 13, 40, 41, 42, 55, 228, 229, 280, 281, 282, 284, 285, 286, 287, 288, 290, 291, 292, 296, 297, 298, 299, 300, 301, 849, 855, 856, 857, 858]	(13	0	13)	13
254	255	UPI000037F7EA status=activ	([0.167087, 0.209395, 0.170161, 0.122885, 0.090864, 0.054297, 0.069024, 0.071867, 0.058088, 0.074921, 0.058088, 0.06312, 0.060549, 0.059222, 0.06312, 0.092881, 0.102787, 0.11371, 0.125101, 0.170161, 0.222385, 0.194234, 0.170161, 0.155435, 0.209395, 0.278302, 0.370445, 0.398279, 0.370445, 0.440853, 0.4292, 0.509769, 0.509769, 0.5017, 0.509769, 0.490133, 0.497853, 0.56648, 0.56648, 0.461924, 0.4685…	[31, 32, 33, 34, 37, 38, 42, 43, 44, 45, 46, 47, 48, 49, 50, 51, 52, 53, 54, 55, 56, 57, 58, 60, 68, 69, 70, 71, 80, 81, 82, 83, 84, 137, 138, 139, 141, 149, 152, 153, 154, 155, 156, 157, 158]	(16	6	22)	16
255	256	UPI000037F7EB status=activ	([0.003924, 0.002881, 0.002211, 0.001906, 0.002529, 0.003276, 0.002512, 0.003366, 0.002881, 0.00243, 0.002035, 0.001808, 0.001778, 0.001172, 0.001103, 0.001172, 0.000859, 0.001434, 0.001142, 0.001288, 0.000958, 0.001271, 0.001249, 0.001533, 0.002057, 0.002057, 0.002078, 0.003212, 0.003177, 0.002976, 0.002727, 0.003405, 0.004431, 0.003177, 0.003177, 0.003405, 0.002155, 0.00243, 0.001687, 0.002503,…	[]	0			#VALUE!
256	257	UPI000037F7EE status=activ	([0.011903, 0.017447, 0.01227, 0.00962, 0.008804, 0.011669, 0.016257, 0.020522, 0.025762, 0.021816, 0.027463, 0.020522, 0.020876, 0.038042, 0.038858, 0.037156, 0.035586, 0.073402, 0.071867, 0.064632, 0.116183, 0.182256, 0.203355, 0.295083, 0.384043, 0.366687, 0.356642, 0.346032, 0.359901, 0.278302, 0.346032, 0.359901, 0.36309, 0.370445, 0.370445, 0.458154, 0.36309, 0.339168, 0.324872, 0.328603, 0…	[]	0			#VALUE!
257	258	UPI000037F7EF status=activ	([0.004611, 0.005378, 0.007177, 0.008075, 0.006701, 0.006421, 0.005683, 0.007259, 0.008002, 0.007495, 0.006619, 0.008002, 0.005223, 0.00515, 0.006142, 0.006194, 0.008409, 0.013821, 0.01227, 0.019109, 0.040537, 0.05306, 0.037156, 0.037156, 0.050641, 0.05306, 0.083462, 0.142424, 0.134866, 0.158265, 0.222385, 0.243554, 0.21291, 0.239899, 0.236433, 0.225814, 0.321458, 0.349426, 0.339168, 0.461924, 0.…	[124]	0			#VALUE!
258	259	UPI000037F7F0 status=activ	([0.008895, 0.008156, 0.01204, 0.009015, 0.006078, 0.008276, 0.010672, 0.014075, 0.014315, 0.020876, 0.028107, 0.0198, 0.010926, 0.018787, 0.017447, 0.01204, 0.012491, 0.026338, 0.018787, 0.011106, 0.012727, 0.016826, 0.015694, 0.009483, 0.01078, 0.012727, 0.009187, 0.006894, 0.006078, 0.005734, 0.00558, 0.00558, 0.006142, 0.006194, 0.00558, 0.005318, 0.004775, 0.004611, 0.004976, 0.007091, 0.009…	[]	0			#VALUE!
259	260	UPI000037F7F6 status=activ	([0.083462, 0.049374, 0.078022, 0.122885, 0.120615, 0.167087, 0.120615, 0.170161, 0.200174, 0.139895, 0.17593, 0.222385, 0.25406, 0.239899, 0.239899, 0.25031, 0.247041, 0.182256, 0.21291, 0.170161, 0.25031, 0.271506, 0.366687, 0.328603, 0.328603, 0.370445, 0.278302, 0.352862, 0.324872, 0.268042, 0.36309, 0.271506, 0.170161, 0.164327, 0.236433, 0.239899, 0.216401, 0.219301, 0.288399, 0.179055, 0.2…	[]	0			#VALUE!
260	261	UPI000037F7F7 status=activ	([0.784345, 0.759478, 0.741537, 0.767246, 0.613573, 0.509769, 0.545602, 0.468512, 0.401658, 0.408655, 0.447574, 0.414856, 0.447574, 0.454136, 0.461924, 0.458154, 0.486429, 0.494003, 0.380708, 0.398279, 0.324872, 0.278302, 0.288399, 0.308712, 0.288399, 0.370445, 0.447574, 0.444081, 0.534167, 0.59917, 0.545602, 0.450668, 0.436924, 0.4292, 0.335645, 0.342579, 0.349426, 0.257454, 0.229226, 0.284882, …	[0, 1, 2, 3, 4, 5, 6, 28, 29, 30, 66, 67, 68, 69, 70]	(6	0	6)	6
261	262	UPI000037F7F8 status=activ	([0.366687, 0.359901, 0.387226, 0.332115, 0.366687, 0.30533, 0.332115, 0.352862, 0.295083, 0.31487, 0.342579, 0.377384, 0.394753, 0.311707, 0.377384, 0.370445, 0.433034, 0.352862, 0.42561, 0.4292, 0.359901, 0.291804, 0.318242, 0.321458, 0.311707, 0.30533, 0.374039, 0.377384, 0.401658, 0.408655, 0.384043, 0.401658, 0.401658, 0.387226, 0.458154, 0.36309, 0.370445, 0.36309, 0.394753, 0.394753, 0.414…	[42, 43, 44, 45, 46, 47, 48, 49, 50, 51, 52, 53, 54, 55, 56, 57, 59]	(15	0	15)	15
262	263	UPI000037F7F9 status=activ	([0.308712, 0.222385, 0.164327, 0.134866, 0.098513, 0.102787, 0.086953, 0.092881, 0.116183, 0.142424, 0.106997, 0.137348, 0.083462, 0.085092, 0.092881, 0.142424, 0.155435, 0.137348, 0.200174, 0.203355, 0.155435, 0.158265, 0.229226, 0.239899, 0.232838, 0.21291, 0.243554, 0.31487, 0.342579, 0.308712, 0.301917, 0.374039, 0.318242, 0.321458, 0.311707, 0.298791, 0.268042, 0.203355, 0.243554, 0.26085, …	[]	0			#VALUE!
263	264	UPI000037F7FA status=activ	([0.014586, 0.023534, 0.009977, 0.006194, 0.004775, 0.003821, 0.0028, 0.003671, 0.004736, 0.006078, 0.007031, 0.009015, 0.006078, 0.004161, 0.004135, 0.003405, 0.003405, 0.002705, 0.001722, 0.002529, 0.003963, 0.002581, 0.001722, 0.001906, 0.003053, 0.003014, 0.003014, 0.004483, 0.003405, 0.002211, 0.001335, 0.001142, 0.000906, 0.000983, 0.001142, 0.001743, 0.001417, 0.00152, 0.001722, 0.002529, …	[220, 221, 222]	0			#VALUE!
264	265	UPI000037F7FB status=activ	([0.045352, 0.023534, 0.035586, 0.025316, 0.0198, 0.015344, 0.013016, 0.014315, 0.018787, 0.016826, 0.021381, 0.016021, 0.019401, 0.018106, 0.019401, 0.025316, 0.025762, 0.035586, 0.035586, 0.048328, 0.079919, 0.129801, 0.21291, 0.142424, 0.203355, 0.200174, 0.278302, 0.352862, 0.380708, 0.298791, 0.36309, 0.359901, 0.486429, 0.414856, 0.433034, 0.42561, 0.380708, 0.349426, 0.335645, 0.257454, 0.…	[98, 99, 100]	0			#VALUE!
265	266	UPI000037F7FC status=activ	([0.127496, 0.043307, 0.019401, 0.026892, 0.03976, 0.05306, 0.023534, 0.038042, 0.048328, 0.028107, 0.018106, 0.013613, 0.012727, 0.011903, 0.013437, 0.021816, 0.01204, 0.007495, 0.005249, 0.005318, 0.003757, 0.00246, 0.002503, 0.00316, 0.002396, 0.002529, 0.001743, 0.002705, 0.001855, 0.001318, 0.001318, 0.002014, 0.003014, 0.001936, 0.002194, 0.003177, 0.00316, 0.003757, 0.005503, 0.00543, 0.00…	[212]	0			#VALUE!
266	267	UPI000037F803 status=activ	([0.538167, 0.41194, 0.494003, 0.541878, 0.585406, 0.483068, 0.505461, 0.384043, 0.418646, 0.352862, 0.374039, 0.394753, 0.298791, 0.257454, 0.268042, 0.257454, 0.346032, 0.31487, 0.342579, 0.236433, 0.236433, 0.236433, 0.301917, 0.196879, 0.122885, 0.120615, 0.118441, 0.11371, 0.21291, 0.21291, 0.21291, 0.196879, 0.21291, 0.288399, 0.408655, 0.401658, 0.401658, 0.377384, 0.377384, 0.36309, 0.394…	[0, 3, 4, 6, 45, 46]	0			#VALUE!
267	268	UPI000037F808 status=activ	([0.055536, 0.086953, 0.081712, 0.049374, 0.073402, 0.109221, 0.15008, 0.194234, 0.25406, 0.161087, 0.182256, 0.236433, 0.295083, 0.232838, 0.225814, 0.288399, 0.284882, 0.335645, 0.356642, 0.342579, 0.271506, 0.26085, 0.268042, 0.281712, 0.377384, 0.332115, 0.318242, 0.335645, 0.243554, 0.144935, 0.173081, 0.17593, 0.088832, 0.102787, 0.147574, 0.15284, 0.155435, 0.219301, 0.295083, 0.281712, 0.…	[122, 123]	0			#VALUE!
268	269	UPI000037F80D status=activ	([0.034884, 0.020876, 0.014315, 0.0198, 0.033407, 0.05306, 0.034068, 0.023534, 0.030003, 0.044297, 0.025762, 0.022306, 0.022306, 0.048328, 0.049374, 0.088832, 0.038858, 0.037156, 0.038858, 0.042364, 0.028107, 0.059222, 0.11371, 0.17593, 0.15008, 0.147574, 0.067594, 0.069024, 0.127496, 0.079919, 0.069024, 0.081712, 0.129801, 0.127496, 0.127496, 0.122885, 0.100716, 0.18812, 0.155435, 0.232838, 0.22…	[277, 335, 336, 337, 338, 339, 340, 345, 426, 429, 430, 431, 455, 456, 457, 480, 481]	(5	1	6)	5
269	270	UPI000037F80E status=activ	([0.002581, 0.004358, 0.004161, 0.005378, 0.006894, 0.005249, 0.005378, 0.006988, 0.00558, 0.006619, 0.005503, 0.005086, 0.008276, 0.006619, 0.00777, 0.009096, 0.007259, 0.006142, 0.009294, 0.01078, 0.011669, 0.011669, 0.006795, 0.00962, 0.005992, 0.006142, 0.006142, 0.00543, 0.00515, 0.007259, 0.005992, 0.005623, 0.005378, 0.003963, 0.003405, 0.004611, 0.004135, 0.003461, 0.004388, 0.003177, 0.0…	[]	0			#VALUE!
270	271	UPI000037F80F status=activ	([0.074921, 0.122885, 0.164327, 0.200174, 0.239899, 0.132295, 0.15008, 0.081712, 0.10481, 0.137348, 0.111485, 0.083462, 0.032017, 0.034884, 0.034068, 0.029376, 0.015344, 0.009015, 0.006533, 0.009977, 0.006245, 0.006374, 0.006142, 0.005249, 0.003405, 0.002138, 0.001872, 0.001202, 0.001391, 0.001434, 0.001061, 0.001383, 0.001318, 0.001649, 0.00103, 0.000575, 0.000614, 0.000575, 0.000945, 0.001159, …	[]	0			#VALUE!
271	272	UPI000037F810 status=activ	([0.472492, 0.377384, 0.414856, 0.447574, 0.321458, 0.36309, 0.288399, 0.222385, 0.15008, 0.185198, 0.21291, 0.243554, 0.284882, 0.236433, 0.239899, 0.328603, 0.239899, 0.164327, 0.158265, 0.170161, 0.219301, 0.125101, 0.179055, 0.17593, 0.142424, 0.232838, 0.219301, 0.318242, 0.36309, 0.359901, 0.366687, 0.387226, 0.318242, 0.321458, 0.370445, 0.366687, 0.281712, 0.359901, 0.447574, 0.408655, 0.…	[42, 50, 51, 52, 53]	0			#VALUE!
272	273	UPI000037F811 status=activ	([0.088832, 0.049374, 0.026892, 0.043307, 0.06312, 0.081712, 0.102787, 0.137348, 0.098513, 0.074921, 0.096677, 0.120615, 0.125101, 0.118441, 0.069024, 0.051831, 0.051831, 0.096677, 0.092881, 0.092881, 0.05306, 0.085092, 0.147574, 0.232838, 0.229226, 0.139895, 0.139895, 0.155435, 0.094817, 0.090864, 0.144935, 0.137348, 0.078022, 0.073402, 0.081712, 0.083462, 0.064632, 0.0704, 0.064632, 0.122885, 0…	[290, 291, 292, 293, 294, 295, 554, 555]	0			#VALUE!
273	274	UPI000037F812 status=activ	([0.027463, 0.028695, 0.042364, 0.060549, 0.081712, 0.078022, 0.078022, 0.078022, 0.096677, 0.11371, 0.139895, 0.173081, 0.191378, 0.11371, 0.071867, 0.11371, 0.185198, 0.26085, 0.324872, 0.377384, 0.433034, 0.36309, 0.318242, 0.25031, 0.264545, 0.232838, 0.196879, 0.229226, 0.229226, 0.232838, 0.26085, 0.25406, 0.26085, 0.26085, 0.332115, 0.352862, 0.352862, 0.352862, 0.356642, 0.36309, 0.229226…	[]	0			#VALUE!
274	275	UPI000037F813 status=activ	([0.088832, 0.132295, 0.194234, 0.229226, 0.281712, 0.278302, 0.298791, 0.31487, 0.229226, 0.229226, 0.268042, 0.311707, 0.278302, 0.295083, 0.301917, 0.359901, 0.359901, 0.356642, 0.366687, 0.444081, 0.41194, 0.335645, 0.324872, 0.284882, 0.295083, 0.291804, 0.318242, 0.339168, 0.359901, 0.454136, 0.394753, 0.390993, 0.298791, 0.25406, 0.216401, 0.229226, 0.164327, 0.161087, 0.232838, 0.318242, …	[]	0			#VALUE!
275	276	UPI000037F81A status=activ	([0.257454, 0.122885, 0.179055, 0.209395, 0.257454, 0.298791, 0.356642, 0.40511, 0.356642, 0.349426, 0.370445, 0.433034, 0.352862, 0.271506, 0.278302, 0.219301, 0.15008, 0.158265, 0.167087, 0.15284, 0.25406, 0.356642, 0.5017, 0.509769, 0.51388, 0.509769, 0.42561, 0.374039, 0.352862, 0.324872, 0.278302, 0.216401, 0.219301, 0.264545, 0.352862, 0.324872, 0.281712, 0.295083, 0.366687, 0.374039, 0.390…	[22, 23, 24, 25, 54, 57, 58, 112, 113, 114, 115, 116, 117, 118, 119, 120, 121, 122, 123, 124, 125, 126, 127, 167, 205, 206, 207, 208, 209]	(15	7	22)	15
276	277	UPI000037F81B status=activ	([0.064632, 0.11371, 0.060549, 0.034884, 0.059222, 0.071867, 0.098513, 0.074921, 0.098513, 0.129801, 0.096677, 0.132295, 0.092881, 0.083462, 0.051831, 0.051831, 0.048328, 0.092881, 0.092881, 0.134866, 0.219301, 0.203355, 0.194234, 0.194234, 0.30533, 0.194234, 0.147574, 0.094817, 0.132295, 0.076542, 0.034068, 0.048328, 0.050641, 0.088832, 0.096677, 0.137348, 0.132295, 0.120615, 0.122885, 0.067594,…	[]	0			#VALUE!
277	278	UPI000037F81E status=activ	([0.086953, 0.120615, 0.142424, 0.200174, 0.132295, 0.073402, 0.056825, 0.038858, 0.059222, 0.074921, 0.102787, 0.137348, 0.078022, 0.085092, 0.137348, 0.15284, 0.167087, 0.173081, 0.109221, 0.088832, 0.142424, 0.102787, 0.11371, 0.139895, 0.137348, 0.219301, 0.339168, 0.342579, 0.324872, 0.232838, 0.206376, 0.11371, 0.116183, 0.194234, 0.196879, 0.129801, 0.173081, 0.164327, 0.118441, 0.147574, …	[76, 77, 78, 129, 130, 131, 132, 181, 182, 183, 184, 185]	(4	7	11)	4
278	279	UPI000037F823 status=activ	([0.027463, 0.051831, 0.071867, 0.10481, 0.048328, 0.042364, 0.037156, 0.033407, 0.040537, 0.0198, 0.013821, 0.010926, 0.012491, 0.007031, 0.004775, 0.004775, 0.003431, 0.003053, 0.003298, 0.003821, 0.002581, 0.001649, 0.001499, 0.000945, 0.000906, 0.000906, 0.000687, 0.000936, 0.001172, 0.001159, 0.001786, 0.002623, 0.003671, 0.002366, 0.002606, 0.003177, 0.004315, 0.006194, 0.006194, 0.00558, 0…	[611, 612, 613, 615, 616, 657, 658, 659, 660, 661, 662, 663, 669, 670, 671, 672, 703, 776, 777, 778, 877, 878, 879, 880, 881, 882, 883, 884, 885, 886, 887, 888]	(11	20	31)	11
279	280	UPI000037F824 status=activ	([0.038858, 0.06184, 0.094817, 0.144935, 0.081712, 0.120615, 0.15008, 0.096677, 0.125101, 0.144935, 0.17593, 0.229226, 0.308712, 0.311707, 0.394753, 0.40511, 0.366687, 0.454136, 0.545602, 0.59014, 0.608892, 0.608892, 0.604312, 0.604312, 0.490133, 0.632174, 0.604312, 0.549308, 0.648219, 0.657645, 0.671169, 0.653063, 0.626927, 0.509769, 0.51388, 0.444081, 0.335645, 0.401658, 0.387226, 0.380708, 0.3…	[18, 19, 20, 21, 22, 23, 25, 26, 27, 28, 29, 30, 31, 32, 33, 34, 75, 76, 77]	(9	6	15)	9
280	281	UPI000037F826 status=activ	([0.167087, 0.096677, 0.144935, 0.225814, 0.284882, 0.318242, 0.384043, 0.288399, 0.332115, 0.366687, 0.387226, 0.390993, 0.308712, 0.288399, 0.295083, 0.311707, 0.311707, 0.271506, 0.339168, 0.25031, 0.342579, 0.356642, 0.454136, 0.444081, 0.328603, 0.318242, 0.291804, 0.18812, 0.219301, 0.206376, 0.203355, 0.206376, 0.232838, 0.301917, 0.40511, 0.384043, 0.465241, 0.458154, 0.41194, 0.332115, 0…	[63, 64, 65, 66, 67, 68, 69, 70, 71, 72, 73, 74, 75, 76, 77, 78, 172, 173]	(15	0	15)	15
281	282	UPI000037F82B status=activ	([0.671169, 0.557691, 0.585406, 0.608892, 0.648219, 0.529623, 0.56648, 0.545602, 0.557691, 0.483068, 0.472492, 0.525368, 0.472492, 0.525368, 0.521092, 0.521092, 0.486429, 0.486429, 0.486429, 0.490133, 0.40511, 0.321458, 0.352862, 0.278302, 0.281712, 0.275179, 0.352862, 0.359901, 0.387226, 0.401658, 0.454136, 0.41194, 0.370445, 0.366687, 0.349426, 0.349426, 0.321458, 0.41194, 0.398279, 0.318242, 0…	[0, 1, 2, 3, 4, 5, 6, 7, 8, 11, 13, 14, 15, 54, 57, 58, 60, 61, 62, 63, 64, 65, 66, 67, 68, 69, 71, 72, 73, 74, 76, 77, 78, 79, 80, 81, 82, 83, 84, 85, 86, 87, 88, 89, 90, 91, 92, 93, 94, 95, 96, 97, 98, 107, 108, 109, 110, 111, 112, 113, 114, 115, 116, 117, 118, 119, 120, 121, 122, 123, 124, 125, 126, 127, 128]	(22	30	52)	22
282	283	UPI000037F82C status=activ	([0.257454, 0.30533, 0.342579, 0.374039, 0.324872, 0.281712, 0.239899, 0.275179, 0.219301, 0.25406, 0.209395, 0.170161, 0.137348, 0.134866, 0.137348, 0.155435, 0.170161, 0.229226, 0.236433, 0.291804, 0.26085, 0.264545, 0.18812, 0.129801, 0.11371, 0.15284, 0.17593, 0.225814, 0.170161, 0.243554, 0.236433, 0.30533, 0.321458, 0.394753, 0.339168, 0.422041, 0.42561, 0.339168, 0.339168, 0.346032, 0.3740…	[44, 91, 92, 93, 94, 95, 96, 97, 98, 99, 100, 101, 102, 103, 104, 105, 106, 107, 108, 109, 110, 111, 112, 113, 114, 115, 116, 117, 118, 119, 120]	(29	1	30)	29
283	284	UPI000037F82D status=activ	([0.328603, 0.380708, 0.301917, 0.236433, 0.291804, 0.332115, 0.25406, 0.31487, 0.352862, 0.342579, 0.321458, 0.257454, 0.284882, 0.219301, 0.219301, 0.142424, 0.18812, 0.288399, 0.275179, 0.342579, 0.339168, 0.278302, 0.194234, 0.225814, 0.301917, 0.219301, 0.21291, 0.295083, 0.264545, 0.167087, 0.194234, 0.191378, 0.298791, 0.219301, 0.200174, 0.18812, 0.185198, 0.11371, 0.122885, 0.120615, 0.1…	[]	0			#VALUE!
284	285	UPI000037F830 status=activ	([0.59917, 0.626927, 0.657645, 0.694846, 0.59917, 0.626927, 0.661982, 0.685117, 0.608892, 0.618285, 0.642678, 0.666105, 0.671169, 0.759478, 0.733139, 0.728858, 0.81615, 0.812494, 0.775545, 0.805026, 0.779859, 0.779859, 0.784345, 0.775545, 0.775545, 0.834292, 0.827927, 0.823549, 0.819762, 0.849326, 0.859585, 0.852992, 0.852992, 0.84206, 0.837511, 0.771762, 0.784345, 0.680603, 0.680603, 0.557691, 0…	[0, 1, 2, 3, 4, 5, 6, 7, 8, 9, 10, 11, 12, 13, 14, 15, 16, 17, 18, 19, 20, 21, 22, 23, 24, 25, 26, 27, 28, 29, 30, 31, 32, 33, 34, 35, 36, 37, 38, 39, 40, 41, 42, 43, 44, 45, 46, 60, 61, 62]	(46	0	46)	46
285	286	UPI000037F831 status=activ	([0.295083, 0.191378, 0.120615, 0.155435, 0.196879, 0.271506, 0.30533, 0.346032, 0.370445, 0.401658, 0.4292, 0.458154, 0.414856, 0.408655, 0.465241, 0.387226, 0.450668, 0.366687, 0.454136, 0.458154, 0.36309, 0.374039, 0.461924, 0.557691, 0.486429, 0.414856, 0.387226, 0.414856, 0.40511, 0.414856, 0.41194, 0.377384, 0.288399, 0.352862, 0.349426, 0.356642, 0.349426, 0.36309, 0.447574, 0.374039, 0.37…	[23]	0			#VALUE!
286	287	UPI000037F832 status=activ	([0.079919, 0.127496, 0.179055, 0.225814, 0.170161, 0.129801, 0.129801, 0.085092, 0.116183, 0.142424, 0.11371, 0.144935, 0.203355, 0.222385, 0.239899, 0.232838, 0.203355, 0.200174, 0.191378, 0.278302, 0.185198, 0.271506, 0.167087, 0.134866, 0.109221, 0.102787, 0.10481, 0.083462, 0.098513, 0.088832, 0.092881, 0.139895, 0.139895, 0.137348, 0.209395, 0.21291, 0.209395, 0.127496, 0.127496, 0.129801, …	[59]	0			#VALUE!
287	288	UPI000037F837 status=activ	([0.010509, 0.011342, 0.016257, 0.029376, 0.047319, 0.071867, 0.036378, 0.036378, 0.028107, 0.044297, 0.044297, 0.028107, 0.056825, 0.056825, 0.035586, 0.051831, 0.028107, 0.026338, 0.035586, 0.047319, 0.048328, 0.06184, 0.041405, 0.023087, 0.022667, 0.023963, 0.017797, 0.042364, 0.054297, 0.048328, 0.047319, 0.047319, 0.122885, 0.073402, 0.076542, 0.064632, 0.073402, 0.074921, 0.071867, 0.116183…	[137, 146, 147]	0			#VALUE!
288	289	UPI000037F838 status=activ	([0.538167, 0.387226, 0.30533, 0.359901, 0.278302, 0.196879, 0.225814, 0.271506, 0.311707, 0.342579, 0.25031, 0.25406, 0.339168, 0.25031, 0.247041, 0.318242, 0.222385, 0.132295, 0.142424, 0.083462, 0.050641, 0.050641, 0.054297, 0.081712, 0.081712, 0.106997, 0.173081, 0.10481, 0.092881, 0.085092, 0.083462, 0.096677, 0.076542, 0.03976, 0.035586, 0.038042, 0.036378, 0.06184, 0.109221, 0.058088, 0.05…	[0]	0			#VALUE!
289	290	UPI000037F839 status=activ	([0.004611, 0.003109, 0.0028, 0.002035, 0.001675, 0.001786, 0.001434, 0.001172, 0.00103, 0.000936, 0.000893, 0.000743, 0.00076, 0.000816, 0.000713, 0.000378, 0.000468, 0.000567, 0.000906, 0.000743, 0.000485, 0.000704, 0.001249, 0.001649, 0.001687, 0.001748, 0.002138, 0.002396, 0.002396, 0.002276, 0.002276, 0.002276, 0.002606, 0.001675, 0.001069, 0.001249, 0.001267, 0.001267, 0.001743, 0.001172, 0…	[]	0			#VALUE!
290	291	UPI000037F83D status=activ	([0.003701, 0.003461, 0.003478, 0.004577, 0.004513, 0.005872, 0.004921, 0.007031, 0.006795, 0.007495, 0.009187, 0.010221, 0.010509, 0.011342, 0.01204, 0.017447, 0.032017, 0.033407, 0.0704, 0.137348, 0.222385, 0.271506, 0.352862, 0.335645, 0.229226, 0.298791, 0.301917, 0.414856, 0.387226, 0.36309, 0.40511, 0.398279, 0.31487, 0.370445, 0.370445, 0.377384, 0.374039, 0.394753, 0.458154, 0.359901, 0.3…	[74, 75, 76, 77, 157, 228, 229, 230, 231, 232, 233, 234, 235, 236, 237, 238, 239, 240, 241, 242, 243, 244, 245, 246, 247, 248, 249, 250, 251, 252, 253, 254, 255, 256, 257, 258]	(30	5	35)	30
291	292	UPI000037F845 status=activ	([0.032017, 0.013613, 0.023087, 0.033407, 0.016257, 0.009865, 0.013437, 0.009096, 0.007555, 0.006142, 0.004899, 0.006421, 0.005734, 0.003864, 0.002606, 0.003701, 0.00359, 0.002435, 0.002662, 0.001687, 0.001434, 0.001417, 0.001408, 0.001335, 0.000893, 0.000816, 0.001344, 0.000687, 0.001155, 0.001675, 0.002078, 0.003014, 0.001855, 0.002581, 0.002976, 0.003366, 0.002881, 0.00225, 0.00225, 0.002976, …	[]	0			#VALUE!
292	293	UPI000037F846 status=activ	([0.090864, 0.122885, 0.06184, 0.069024, 0.092881, 0.06184, 0.044297, 0.049374, 0.036378, 0.03976, 0.043307, 0.035586, 0.038042, 0.038042, 0.044297, 0.042364, 0.066181, 0.100716, 0.100716, 0.147574, 0.142424, 0.229226, 0.232838, 0.349426, 0.384043, 0.384043, 0.461924, 0.517562, 0.538167, 0.529623, 0.56648, 0.490133, 0.472492, 0.483068, 0.40511, 0.328603, 0.339168, 0.346032, 0.30533, 0.30533, 0.34…	[27, 28, 29, 30, 56, 184, 185, 186, 188, 189, 191, 192, 194, 195, 196, 197, 198, 199, 200, 201, 202, 234, 235, 273, 274, 278, 279, 309, 310, 311, 313, 320, 398, 403, 404, 405, 406, 407, 408, 409, 410, 411, 412, 413, 414, 420, 421, 422, 423, 426, 435, 436, 437, 438, 439, 440, 441, 442, 443, 444, 445, 446, 448, 449, 450, 451, 452, 475, 476, 477, 479, 480, 481, 484, 485, 488, 491, 492, 493, 494, 495…	(11	33	44)	11
293	294	UPI000037F847 status=activ	([0.144935, 0.083462, 0.0704, 0.10481, 0.127496, 0.158265, 0.216401, 0.236433, 0.179055, 0.129801, 0.161087, 0.219301, 0.203355, 0.106997, 0.125101, 0.125101, 0.132295, 0.137348, 0.116183, 0.134866, 0.086953, 0.092881, 0.090864, 0.122885, 0.078022, 0.054297, 0.031287, 0.025316, 0.026338, 0.021381, 0.037156, 0.020876, 0.013016, 0.008409, 0.014075, 0.021381, 0.022667, 0.023534, 0.026892, 0.05306, 0…	[]	0			#VALUE!
294	295	UPI000037F84F status=activ	([0.324872, 0.374039, 0.301917, 0.335645, 0.387226, 0.414856, 0.356642, 0.384043, 0.318242, 0.346032, 0.342579, 0.275179, 0.196879, 0.17593, 0.264545, 0.257454, 0.328603, 0.40511, 0.390993, 0.394753, 0.401658, 0.311707, 0.281712, 0.247041, 0.170161, 0.164327, 0.100716, 0.144935, 0.147574, 0.216401, 0.216401, 0.216401, 0.216401, 0.182256, 0.206376, 0.196879, 0.147574, 0.10481, 0.071867, 0.0704, 0.…	[100, 101, 106, 107]	0			#VALUE!
295	296	UPI000037F853 status=activ	([0.001112, 0.000687, 0.001202, 0.001692, 0.001335, 0.001048, 0.00146, 0.001906, 0.001533, 0.001936, 0.001748, 0.001434, 0.001267, 0.001383, 0.002194, 0.001434, 0.000854, 0.000859, 0.001, 0.000893, 0.00155, 0.00155, 0.001675, 0.001675, 0.001112, 0.001855, 0.001855, 0.001855, 0.001533, 0.00246, 0.001906, 0.001623, 0.002529, 0.002057, 0.002057, 0.002035, 0.001906, 0.00283, 0.002482, 0.002688, 0.004…	[]	0			#VALUE!
296	297	UPI000037F857 status=activ	([0.003298, 0.002336, 0.003461, 0.002194, 0.001623, 0.002211, 0.001722, 0.001872, 0.001709, 0.001481, 0.001112, 0.001541, 0.001344, 0.001692, 0.002194, 0.002117, 0.001434, 0.00225, 0.003212, 0.002976, 0.001808, 0.001808, 0.00243, 0.001675, 0.001906, 0.002482, 0.002503, 0.002276, 0.001906, 0.001722, 0.002512, 0.003079, 0.001855, 0.002396, 0.002396, 0.001936, 0.001434, 0.002057, 0.002349, 0.001541,…	[]	0			#VALUE!
297	298	UPI000037F858 status=activ	([0.069024, 0.096677, 0.125101, 0.074921, 0.102787, 0.064632, 0.094817, 0.06312, 0.049374, 0.069024, 0.086953, 0.116183, 0.127496, 0.11371, 0.167087, 0.155435, 0.170161, 0.236433, 0.170161, 0.098513, 0.106997, 0.167087, 0.173081, 0.185198, 0.182256, 0.182256, 0.264545, 0.278302, 0.366687, 0.352862, 0.356642, 0.271506, 0.271506, 0.25406, 0.17593, 0.096677, 0.167087, 0.096677, 0.056825, 0.088832, 0…	[307, 311]	0			#VALUE!
298	299	UPI000037F85C status=activ	([0.170161, 0.216401, 0.139895, 0.179055, 0.219301, 0.257454, 0.170161, 0.122885, 0.17593, 0.17593, 0.206376, 0.232838, 0.21291, 0.25031, 0.229226, 0.232838, 0.275179, 0.30533, 0.30533, 0.30533, 0.243554, 0.200174, 0.206376, 0.284882, 0.31487, 0.31487, 0.222385, 0.335645, 0.308712, 0.194234, 0.158265, 0.170161, 0.18812, 0.185198, 0.139895, 0.158265, 0.161087, 0.15008, 0.109221, 0.18812, 0.170161,…	[65, 73, 83, 142, 143, 154, 155, 156, 157, 187, 188, 223, 224, 225, 226, 227, 228, 229, 230, 293, 294, 295, 296, 297, 298, 299, 300, 301, 302, 303, 304, 305, 306, 307, 308, 309]	(16	19	35)	16
299	300	UPI000037F865 status=activ	([0.03976, 0.025762, 0.015078, 0.029376, 0.021816, 0.017138, 0.013265, 0.014783, 0.011903, 0.009977, 0.008804, 0.00777, 0.007091, 0.009401, 0.007031, 0.006482, 0.005872, 0.005734, 0.00558, 0.008075, 0.010509, 0.01227, 0.018106, 0.040537, 0.020522, 0.025762, 0.041405, 0.088832, 0.0704, 0.122885, 0.196879, 0.216401, 0.301917, 0.346032, 0.352862, 0.468512, 0.517562, 0.549308, 0.545602, 0.694846, 0.6…	[36, 37, 38, 39, 40, 41, 42, 108, 236, 237, 238, 239, 240, 241, 242, 243, 244, 245, 246, 247, 248, 249, 250, 251, 252, 253, 254, 286, 287, 288, 289, 290, 291, 292, 293, 294, 295, 296, 297]	(18	8	26)	18
300	301	UPI000037F866 status=activ	([0.529623, 0.56648, 0.56648, 0.56648, 0.59508, 0.63748, 0.509769, 0.384043, 0.390993, 0.281712, 0.268042, 0.185198, 0.120615, 0.067594, 0.038858, 0.023534, 0.022667, 0.022306, 0.015694, 0.010372, 0.009865, 0.009977, 0.009865, 0.008002, 0.005683, 0.004358, 0.004135, 0.00515, 0.007315, 0.005683, 0.005734, 0.005683, 0.008804, 0.012491, 0.021816, 0.044297, 0.086953, 0.048328, 0.090864, 0.15008, 0.14…	[0, 1, 2, 3, 4, 5, 6, 51, 209, 210, 211, 212, 213, 214, 215, 216, 217, 218, 219, 220, 221, 222, 223, 224, 225, 226, 227, 228, 229, 230, 231, 232, 233, 234, 235, 236]	(27	8	35)	27
301	302	UPI000037F86E status=activ	([0.465241, 0.349426, 0.374039, 0.401658, 0.31487, 0.352862, 0.374039, 0.298791, 0.332115, 0.366687, 0.418646, 0.450668, 0.36309, 0.359901, 0.36309, 0.370445, 0.356642, 0.370445, 0.468512, 0.505461, 0.490133, 0.486429, 0.58069, 0.5017, 0.505461, 0.613573, 0.56648, 0.476583, 0.538167, 0.529623, 0.414856, 0.394753, 0.387226, 0.465241, 0.370445, 0.36309, 0.436924, 0.450668, 0.408655, 0.31487, 0.2001…	[19, 22, 23, 24, 25, 26, 28, 29]	0			#VALUE!
302	303	UPI000037F87D status=activ	([0.013265, 0.021381, 0.029376, 0.040537, 0.022306, 0.030003, 0.03976, 0.026892, 0.034884, 0.035586, 0.026338, 0.036378, 0.026338, 0.017138, 0.032017, 0.033407, 0.046336, 0.027463, 0.040537, 0.051831, 0.046336, 0.092881, 0.050641, 0.051831, 0.043307, 0.050641, 0.028695, 0.029376, 0.058088, 0.06312, 0.076542, 0.10481, 0.094817, 0.15284, 0.209395, 0.206376, 0.206376, 0.206376, 0.301917, 0.21291, 0.…	[387, 388, 485, 486, 487, 489]	0			#VALUE!
303	304	UPI000037F87E status=activ	([0.182256, 0.10481, 0.10481, 0.067594, 0.046336, 0.064632, 0.066181, 0.085092, 0.059222, 0.044297, 0.033407, 0.042364, 0.036378, 0.024393, 0.024393, 0.048328, 0.046336, 0.047319, 0.079919, 0.094817, 0.10481, 0.109221, 0.173081, 0.200174, 0.275179, 0.268042, 0.203355, 0.229226, 0.15284, 0.194234, 0.225814, 0.342579, 0.346032, 0.370445, 0.4292, 0.398279, 0.408655, 0.414856, 0.335645, 0.247041, 0.2…	[310, 313, 314, 315, 316, 317, 318, 319, 320, 321, 322]	(9	1	10)	9
304	305	UPI000037F87F status=activ	([0.004775, 0.004646, 0.004247, 0.004899, 0.004358, 0.005683, 0.005992, 0.006374, 0.00777, 0.00777, 0.009483, 0.013265, 0.014586, 0.015078, 0.021381, 0.03976, 0.06312, 0.139895, 0.222385, 0.281712, 0.278302, 0.275179, 0.271506, 0.356642, 0.275179, 0.370445, 0.374039, 0.414856, 0.461924, 0.465241, 0.545602, 0.534167, 0.5017, 0.384043, 0.380708, 0.380708, 0.359901, 0.390993, 0.370445, 0.374039, 0.3…	[30, 31, 32, 162, 163, 164, 173, 175, 176, 177, 178, 179, 191, 192, 193, 194, 195, 196, 197, 250, 251]	(6	12	18)	6
305	306	UPI000037F884 status=activ	([0.414856, 0.30533, 0.164327, 0.229226, 0.125101, 0.088832, 0.11371, 0.142424, 0.10481, 0.076542, 0.096677, 0.144935, 0.122885, 0.200174, 0.139895, 0.161087, 0.10481, 0.071867, 0.083462, 0.069024, 0.038858, 0.029376, 0.03976, 0.086953, 0.083462, 0.083462, 0.129801, 0.079919, 0.074921, 0.134866, 0.129801, 0.10481, 0.10481, 0.125101, 0.076542, 0.116183, 0.069024, 0.109221, 0.137348, 0.127496, 0.16…	[]	0			#VALUE!
306	307	UPI000037F887 status=activ	([0.21291, 0.264545, 0.164327, 0.120615, 0.158265, 0.106997, 0.071867, 0.096677, 0.058088, 0.079919, 0.058088, 0.083462, 0.086953, 0.10481, 0.173081, 0.167087, 0.219301, 0.219301, 0.21291, 0.203355, 0.161087, 0.137348, 0.144935, 0.222385, 0.295083, 0.308712, 0.390993, 0.398279, 0.408655, 0.436924, 0.398279, 0.40511, 0.401658, 0.422041, 0.40511, 0.301917, 0.401658, 0.308712, 0.295083, 0.206376, 0.…	[63, 64, 65, 122, 127, 128, 130]	0			#VALUE!
307	308	UPI000037F888 status=activ	([0.012491, 0.008409, 0.006988, 0.005992, 0.005249, 0.004689, 0.004513, 0.00558, 0.004976, 0.004388, 0.003821, 0.004358, 0.004388, 0.004431, 0.004483, 0.003555, 0.003555, 0.004513, 0.004431, 0.003512, 0.003366, 0.004611, 0.006421, 0.008723, 0.008525, 0.008895, 0.013613, 0.020522, 0.020876, 0.038858, 0.074921, 0.086953, 0.050641, 0.051831, 0.102787, 0.098513, 0.134866, 0.21291, 0.139895, 0.079919,…	[]	0			#VALUE!
308	309	UPI000037F889 status=activ	([0.318242, 0.349426, 0.377384, 0.284882, 0.318242, 0.349426, 0.377384, 0.390993, 0.401658, 0.422041, 0.436924, 0.398279, 0.30533, 0.295083, 0.206376, 0.194234, 0.318242, 0.298791, 0.206376, 0.21291, 0.222385, 0.219301, 0.139895, 0.142424, 0.179055, 0.179055, 0.179055, 0.118441, 0.120615, 0.132295, 0.129801, 0.073402, 0.122885, 0.196879, 0.191378, 0.247041, 0.321458, 0.308712, 0.324872, 0.41194, …	[]	0			#VALUE!
309	310	UPI000037F895 status=activ	([0.132295, 0.196879, 0.109221, 0.144935, 0.083462, 0.129801, 0.15284, 0.182256, 0.17593, 0.125101, 0.164327, 0.209395, 0.264545, 0.257454, 0.328603, 0.229226, 0.209395, 0.206376, 0.196879, 0.116183, 0.066181, 0.118441, 0.132295, 0.222385, 0.21291, 0.236433, 0.182256, 0.127496, 0.071867, 0.090864, 0.164327, 0.15008, 0.15284, 0.122885, 0.102787, 0.125101, 0.129801, 0.127496, 0.100716, 0.111485, 0.…	[]	0			#VALUE!
310	311	UPI000037F897 status=activ	([0.015078, 0.010509, 0.008156, 0.010926, 0.01227, 0.016826, 0.018106, 0.0198, 0.015078, 0.014315, 0.011106, 0.013437, 0.016021, 0.016826, 0.017797, 0.034068, 0.076542, 0.081712, 0.074921, 0.047319, 0.054297, 0.054297, 0.054297, 0.106997, 0.106997, 0.132295, 0.132295, 0.155435, 0.18812, 0.278302, 0.359901, 0.461924, 0.42561, 0.349426, 0.36309, 0.352862, 0.321458, 0.209395, 0.225814, 0.328603, 0.3…	[]	0			#VALUE!
311	312	UPI000037F89E status=activ	([0.271506, 0.308712, 0.179055, 0.096677, 0.064632, 0.090864, 0.111485, 0.088832, 0.086953, 0.109221, 0.127496, 0.106997, 0.064632, 0.051831, 0.051831, 0.035586, 0.038042, 0.060549, 0.044297, 0.073402, 0.060549, 0.071867, 0.071867, 0.090864, 0.161087, 0.236433, 0.229226, 0.243554, 0.225814, 0.26085, 0.271506, 0.196879, 0.268042, 0.25406, 0.298791, 0.295083, 0.366687, 0.25031, 0.25031, 0.288399, 0…	[]	0			#VALUE!
312	313	UPI000037F89F status=activ	([0.321458, 0.356642, 0.26085, 0.321458, 0.377384, 0.342579, 0.236433, 0.281712, 0.216401, 0.21291, 0.247041, 0.206376, 0.170161, 0.086953, 0.100716, 0.142424, 0.120615, 0.116183, 0.179055, 0.203355, 0.281712, 0.278302, 0.278302, 0.374039, 0.352862, 0.222385, 0.26085, 0.374039, 0.281712, 0.324872, 0.374039, 0.377384, 0.465241, 0.374039, 0.5017, 0.398279, 0.398279, 0.324872, 0.203355, 0.206376, 0.…	[34]	0			#VALUE!
313	314	UPI000037F8A0 status=activ	([0.720929, 0.712013, 0.745909, 0.685117, 0.680603, 0.694846, 0.707965, 0.707965, 0.707965, 0.73685, 0.754692, 0.745909, 0.720929, 0.675549, 0.671169, 0.626927, 0.622677, 0.622677, 0.570702, 0.632174, 0.690604, 0.724957, 0.728858, 0.712013, 0.745909, 0.779859, 0.808535, 0.805026, 0.805026, 0.808535, 0.784345, 0.791621, 0.791621, 0.788093, 0.76285, 0.767246, 0.685117, 0.690604, 0.690604, 0.73685, …	[0, 1, 2, 3, 4, 5, 6, 7, 8, 9, 10, 11, 12, 13, 14, 15, 16, 17, 18, 19, 20, 21, 22, 23, 24, 25, 26, 27, 28, 29, 30, 31, 32, 33, 34, 35, 36, 37, 38, 39, 40, 41, 42, 43, 44, 45, 46]	(46	0	46)	46
314	315	UPI000037F8A2 status=activ	([0.444081, 0.414856, 0.31487, 0.335645, 0.281712, 0.30533, 0.321458, 0.380708, 0.291804, 0.232838, 0.25031, 0.275179, 0.25031, 0.185198, 0.120615, 0.106997, 0.094817, 0.06184, 0.049374, 0.034068, 0.022667, 0.016826, 0.013613, 0.014315, 0.010509, 0.009977, 0.010131, 0.010372, 0.008624, 0.009483, 0.014075, 0.014586, 0.015078, 0.0198, 0.032677, 0.058088, 0.100716, 0.127496, 0.161087, 0.182256, 0.23…	[44, 45, 46, 47, 48, 49, 50, 51, 52, 53, 54, 55, 56, 57, 58, 59, 60, 61, 62, 63, 64, 65, 66, 67, 68, 69, 70, 94, 95, 96, 97, 98, 99, 100, 101, 102, 104, 106, 113, 114, 126, 127, 128, 129, 130, 131, 132, 133, 134, 135, 136, 137, 138, 139, 140, 141, 142, 143, 144, 145, 146, 147, 148, 149, 150, 151, 152, 153, 154, 155, 156, 157, 161, 162, 164]	(31	40	71)	31
315	316	UPI000037F8A3 status=activ	([0.028695, 0.016528, 0.028695, 0.018415, 0.023963, 0.019109, 0.015694, 0.01204, 0.011518, 0.016826, 0.015694, 0.020165, 0.03976, 0.081712, 0.083462, 0.066181, 0.038858, 0.019109, 0.030003, 0.049374, 0.058088, 0.049374, 0.050641, 0.025316, 0.020522, 0.013821, 0.021816, 0.038858, 0.076542, 0.06184, 0.029376, 0.041405, 0.049374, 0.043307, 0.028695, 0.032677, 0.058088, 0.044297, 0.076542, 0.037156, …	[]	0			#VALUE!
316	317	UPI000037F8A4 status=activ	([0.11371, 0.137348, 0.161087, 0.21291, 0.25031, 0.268042, 0.295083, 0.243554, 0.284882, 0.295083, 0.26085, 0.298791, 0.384043, 0.387226, 0.414856, 0.40511, 0.342579, 0.414856, 0.414856, 0.418646, 0.4292, 0.387226, 0.328603, 0.335645, 0.257454, 0.247041, 0.271506, 0.271506, 0.352862, 0.370445, 0.380708, 0.444081, 0.447574, 0.4292, 0.356642, 0.436924, 0.447574, 0.440853, 0.414856, 0.433034, 0.3528…	[66, 67, 68, 69, 70, 72]	0			#VALUE!
317	318	UPI000037F8AC status=activ	([0.058088, 0.085092, 0.116183, 0.111485, 0.054297, 0.028695, 0.020522, 0.027463, 0.043307, 0.064632, 0.064632, 0.051831, 0.088832, 0.139895, 0.132295, 0.216401, 0.225814, 0.225814, 0.142424, 0.229226, 0.247041, 0.268042, 0.264545, 0.17593, 0.134866, 0.236433, 0.356642, 0.346032, 0.257454, 0.229226, 0.144935, 0.10481, 0.158265, 0.164327, 0.106997, 0.085092, 0.083462, 0.079919, 0.078022, 0.139895,…	[]	0			#VALUE!
318	319	UPI000037F8AE status=activ	([0.023963, 0.01204, 0.008002, 0.01227, 0.016257, 0.021816, 0.031287, 0.030003, 0.022667, 0.033407, 0.040537, 0.032017, 0.032017, 0.030611, 0.045352, 0.034884, 0.0198, 0.015694, 0.028107, 0.06184, 0.109221, 0.067594, 0.081712, 0.100716, 0.046336, 0.038042, 0.038042, 0.028107, 0.022667, 0.024826, 0.014315, 0.010131, 0.009294, 0.007877, 0.006194, 0.005799, 0.007315, 0.009977, 0.007555, 0.005932, 0.…	[68, 69, 74, 76, 77, 78, 79, 80, 81, 82, 83, 84, 85, 86, 87, 88, 91, 96, 152, 158, 159, 160, 161, 162, 163, 164, 165, 166, 167, 168, 169, 170, 171, 172, 173, 174, 175, 176, 177, 178, 179, 180, 181, 182, 183, 184, 185, 186, 187, 188, 191, 192, 193, 194, 218, 219, 220]	(30	19	49)	30
319	320	UPI000037F8AF status=activ	([0.033407, 0.020522, 0.014075, 0.010509, 0.007877, 0.010131, 0.010372, 0.009015, 0.007877, 0.006894, 0.008276, 0.006619, 0.005623, 0.004976, 0.004208, 0.004513, 0.004689, 0.006701, 0.005223, 0.00389, 0.00389, 0.005249, 0.006795, 0.010221, 0.015344, 0.022667, 0.023534, 0.017797, 0.032017, 0.032017, 0.055536, 0.064632, 0.074921, 0.066181, 0.10481, 0.10481, 0.094817, 0.164327, 0.134866, 0.236433, 0…	[192, 194, 195, 196, 197, 198, 210, 211, 212, 218, 219, 220, 221, 222, 223, 224, 225, 226, 228, 255, 256, 257, 258, 259, 260, 261, 262, 263, 264, 265, 269, 302, 303, 304, 305, 306, 309]	(10	19	29)	10
320	321	UPI000037F8B2 status=activ	([0.229226, 0.278302, 0.191378, 0.219301, 0.25031, 0.182256, 0.17593, 0.200174, 0.194234, 0.229226, 0.257454, 0.291804, 0.318242, 0.398279, 0.483068, 0.494003, 0.494003, 0.414856, 0.497853, 0.521092, 0.521092, 0.4292, 0.324872, 0.414856, 0.384043, 0.30533, 0.380708, 0.447574, 0.36309, 0.298791, 0.298791, 0.291804, 0.30533, 0.278302, 0.206376, 0.134866, 0.134866, 0.085092, 0.067594, 0.058088, 0.05…	[19, 20]	0			#VALUE!
321	322	UPI000037F8B3 status=activ	([0.209395, 0.247041, 0.271506, 0.291804, 0.318242, 0.239899, 0.170161, 0.132295, 0.071867, 0.058088, 0.043307, 0.055536, 0.031287, 0.051831, 0.05306, 0.028107, 0.027463, 0.029376, 0.034884, 0.032677, 0.055536, 0.025762, 0.026338, 0.017797, 0.01227, 0.012491, 0.012727, 0.013821, 0.019401, 0.038858, 0.056825, 0.074921, 0.073402, 0.074921, 0.050641, 0.032677, 0.033407, 0.021816, 0.013016, 0.021816,…	[]	0			#VALUE!
322	323	UPI000037F8B4 status=activ	([0.094817, 0.147574, 0.191378, 0.134866, 0.094817, 0.122885, 0.096677, 0.100716, 0.132295, 0.134866, 0.100716, 0.11371, 0.161087, 0.216401, 0.194234, 0.191378, 0.155435, 0.194234, 0.295083, 0.209395, 0.21291, 0.21291, 0.21291, 0.203355, 0.281712, 0.352862, 0.318242, 0.398279, 0.436924, 0.422041, 0.422041, 0.5017, 0.440853, 0.356642, 0.359901, 0.295083, 0.284882, 0.321458, 0.324872, 0.225814, 0.2…	[31, 77]	0			#VALUE!
323	324	UPI000037F8B7 status=activ	([0.155435, 0.083462, 0.081712, 0.055536, 0.074921, 0.055536, 0.031287, 0.041405, 0.042364, 0.031287, 0.042364, 0.060549, 0.035586, 0.037156, 0.032677, 0.054297, 0.088832, 0.0704, 0.064632, 0.036378, 0.021816, 0.016257, 0.030003, 0.042364, 0.073402, 0.083462, 0.073402, 0.137348, 0.092881, 0.118441, 0.185198, 0.100716, 0.085092, 0.120615, 0.132295, 0.225814, 0.200174, 0.120615, 0.111485, 0.074921,…	[169, 171, 172, 173, 174, 175, 176, 177, 178, 179, 180, 484, 485, 490, 491, 731, 732, 819, 820, 821, 822, 823, 826, 827, 828, 894, 1061, 1062, 1067, 1068, 1069, 1070, 1071]	(9	1	10)	9
324	325	UPI000037F8BB status=activ	([0.461924, 0.525368, 0.41194, 0.318242, 0.377384, 0.298791, 0.335645, 0.370445, 0.41194, 0.42561, 0.450668, 0.41194, 0.40511, 0.30533, 0.295083, 0.291804, 0.401658, 0.318242, 0.288399, 0.401658, 0.346032, 0.25031, 0.219301, 0.30533, 0.398279, 0.366687, 0.380708, 0.291804, 0.311707, 0.26085, 0.281712, 0.278302, 0.31487, 0.281712, 0.374039, 0.332115, 0.284882, 0.271506, 0.335645, 0.342579, 0.32860…	[1, 76, 78]	0			#VALUE!
325	326	UPI000037F8BC status=activ	([0.015694, 0.010926, 0.021816, 0.035586, 0.023534, 0.016826, 0.013016, 0.018415, 0.018787, 0.024826, 0.037156, 0.027463, 0.023087, 0.046336, 0.046336, 0.085092, 0.078022, 0.081712, 0.144935, 0.167087, 0.236433, 0.335645, 0.335645, 0.311707, 0.21291, 0.298791, 0.298791, 0.384043, 0.387226, 0.440853, 0.447574, 0.384043, 0.440853, 0.40511, 0.394753, 0.401658, 0.359901, 0.377384, 0.387226, 0.387226,…	[246, 247, 254, 255, 257, 258]	0			#VALUE!
326	327	UPI000037F8BE status=activ	([0.472492, 0.51388, 0.374039, 0.394753, 0.472492, 0.490133, 0.41194, 0.436924, 0.458154, 0.40511, 0.418646, 0.447574, 0.454136, 0.380708, 0.291804, 0.281712, 0.281712, 0.200174, 0.206376, 0.291804, 0.380708, 0.366687, 0.284882, 0.377384, 0.377384, 0.275179, 0.278302, 0.284882, 0.311707, 0.243554, 0.31487, 0.264545, 0.247041, 0.17593, 0.25031, 0.377384, 0.374039, 0.387226, 0.461924, 0.465241, 0.3…	[1, 52, 53, 54, 55, 62, 64, 65, 66, 111, 112, 113, 114, 115, 116, 117, 118, 119, 120, 121, 122, 123, 124, 125, 126, 127, 128, 129, 130, 131, 132, 133, 134, 135, 136, 137, 138, 139, 140, 141, 142, 143, 144, 145, 146, 147, 148, 149, 150, 151, 152, 177, 178, 179, 180, 181, 182, 183, 184, 185, 189, 190, 191, 192, 193]	(41	9	50)	41
327	328	UPI000037F8BF status=activ	([0.288399, 0.352862, 0.408655, 0.324872, 0.36309, 0.408655, 0.440853, 0.321458, 0.342579, 0.356642, 0.387226, 0.308712, 0.236433, 0.120615, 0.125101, 0.069024, 0.074921, 0.111485, 0.111485, 0.111485, 0.11371, 0.125101, 0.11371, 0.050641, 0.090864, 0.076542, 0.066181, 0.0704, 0.069024, 0.071867, 0.073402, 0.071867, 0.15284, 0.139895, 0.161087, 0.25031, 0.346032, 0.247041, 0.268042, 0.247041, 0.23…	[]	0			#VALUE!
328	329	UPI000037F8C5 status=activ	([0.139895, 0.102787, 0.155435, 0.18812, 0.222385, 0.161087, 0.194234, 0.229226, 0.257454, 0.291804, 0.236433, 0.236433, 0.321458, 0.321458, 0.243554, 0.18812, 0.155435, 0.216401, 0.222385, 0.222385, 0.219301, 0.164327, 0.219301, 0.137348, 0.142424, 0.147574, 0.229226, 0.222385, 0.158265, 0.155435, 0.144935, 0.17593, 0.196879, 0.109221, 0.073402, 0.125101, 0.109221, 0.18812, 0.18812, 0.10481, 0.0…	[]	0			#VALUE!
329	330	UPI000037F8CA status=activ	([0.147574, 0.185198, 0.127496, 0.161087, 0.116183, 0.139895, 0.17593, 0.134866, 0.158265, 0.18812, 0.139895, 0.100716, 0.129801, 0.127496, 0.206376, 0.209395, 0.125101, 0.179055, 0.222385, 0.222385, 0.271506, 0.264545, 0.264545, 0.328603, 0.239899, 0.275179, 0.295083, 0.25406, 0.232838, 0.232838, 0.194234, 0.191378, 0.291804, 0.191378, 0.191378, 0.200174, 0.203355, 0.203355, 0.129801, 0.098513, …	[300]	0			#VALUE!
330	331	UPI000037F8CB status=activ	([0.017447, 0.021381, 0.032677, 0.026338, 0.022306, 0.030003, 0.024826, 0.032677, 0.044297, 0.038858, 0.050641, 0.03976, 0.024393, 0.026892, 0.03976, 0.059222, 0.078022, 0.116183, 0.182256, 0.239899, 0.30533, 0.324872, 0.342579, 0.339168, 0.40511, 0.465241, 0.468512, 0.486429, 0.42561, 0.408655, 0.440853, 0.458154, 0.509769, 0.59014, 0.59014, 0.585406, 0.58069, 0.59508, 0.58069, 0.525368, 0.45413…	[32, 33, 34, 35, 36, 37, 38, 39, 78, 79, 80, 81, 82, 83, 84, 85, 86, 87, 88, 89, 96]	(11	8	19)	11
331	332	UPI000037F8CC status=activ	([0.013613, 0.014783, 0.021816, 0.030003, 0.042364, 0.056825, 0.035586, 0.050641, 0.071867, 0.066181, 0.046336, 0.050641, 0.049374, 0.092881, 0.090864, 0.161087, 0.25406, 0.25031, 0.288399, 0.164327, 0.179055, 0.200174, 0.25406, 0.185198, 0.209395, 0.222385, 0.243554, 0.359901, 0.278302, 0.182256, 0.26085, 0.26085, 0.179055, 0.118441, 0.102787, 0.191378, 0.21291, 0.232838, 0.25406, 0.142424, 0.22…	[215, 219, 220, 222, 223, 224, 225, 230, 231, 232]	0			#VALUE!
332	333	UPI000037F8CF status=activ	([0.017138, 0.013016, 0.010672, 0.008723, 0.009294, 0.008409, 0.010509, 0.009015, 0.007877, 0.006374, 0.006078, 0.004921, 0.003512, 0.00359, 0.003555, 0.004513, 0.004775, 0.005623, 0.005932, 0.009294, 0.006701, 0.006142, 0.008276, 0.01204, 0.020522, 0.026338, 0.023087, 0.024393, 0.046336, 0.06312, 0.125101, 0.17593, 0.284882, 0.352862, 0.342579, 0.271506, 0.288399, 0.318242, 0.216401, 0.291804, 0…	[229, 230, 232, 233, 234, 235, 236, 237, 252, 276, 277, 285]	(5	2	7)	5
333	334	UPI000037F8D0 status=activ	([0.264545, 0.158265, 0.21291, 0.257454, 0.30533, 0.356642, 0.40511, 0.342579, 0.342579, 0.342579, 0.374039, 0.377384, 0.377384, 0.268042, 0.278302, 0.281712, 0.268042, 0.284882, 0.387226, 0.476583, 0.370445, 0.271506, 0.377384, 0.366687, 0.281712, 0.25031, 0.232838, 0.15284, 0.219301, 0.164327, 0.120615, 0.074921, 0.096677, 0.049374, 0.096677, 0.088832, 0.158265, 0.167087, 0.167087, 0.090864, 0.…	[]	0			#VALUE!
334	335	UPI000037F8D2 status=activ	([0.071867, 0.120615, 0.06184, 0.086953, 0.05306, 0.079919, 0.120615, 0.170161, 0.21291, 0.232838, 0.18812, 0.196879, 0.109221, 0.18812, 0.170161, 0.173081, 0.281712, 0.377384, 0.356642, 0.398279, 0.380708, 0.366687, 0.370445, 0.377384, 0.36309, 0.468512, 0.422041, 0.398279, 0.387226, 0.339168, 0.25406, 0.298791, 0.236433, 0.239899, 0.15008, 0.194234, 0.173081, 0.147574, 0.092881, 0.102787, 0.098…	[333, 334, 494, 498, 502, 503]	0			#VALUE!
335	336	UPI000037F8D9 status=activ	([0.017138, 0.023963, 0.03976, 0.016021, 0.023087, 0.031287, 0.022306, 0.027463, 0.026892, 0.020522, 0.026338, 0.030611, 0.047319, 0.027463, 0.017138, 0.017797, 0.018415, 0.019109, 0.011518, 0.019401, 0.009294, 0.010926, 0.007877, 0.006567, 0.011669, 0.010926, 0.010509, 0.015078, 0.012727, 0.016257, 0.028695, 0.028695, 0.029376, 0.020876, 0.016826, 0.023963, 0.023963, 0.010926, 0.010131, 0.01078,…	[]	0			#VALUE!
336	337	UPI000037F8DA status=activ	([0.034884, 0.054297, 0.078022, 0.120615, 0.076542, 0.11371, 0.142424, 0.083462, 0.109221, 0.074921, 0.109221, 0.144935, 0.132295, 0.083462, 0.064632, 0.036378, 0.034884, 0.064632, 0.094817, 0.127496, 0.125101, 0.120615, 0.125101, 0.083462, 0.074921, 0.120615, 0.094817, 0.090864, 0.170161, 0.17593, 0.26085, 0.206376, 0.206376, 0.222385, 0.200174, 0.295083, 0.295083, 0.291804, 0.18812, 0.18812, 0.…	[]	0			#VALUE!
337	338	UPI000037F8DB status=activ	([0.225814, 0.301917, 0.339168, 0.257454, 0.30533, 0.298791, 0.222385, 0.161087, 0.206376, 0.247041, 0.268042, 0.298791, 0.321458, 0.225814, 0.144935, 0.247041, 0.352862, 0.236433, 0.339168, 0.335645, 0.275179, 0.185198, 0.139895, 0.167087, 0.236433, 0.144935, 0.196879, 0.243554, 0.332115, 0.311707, 0.206376, 0.142424, 0.167087, 0.167087, 0.247041, 0.356642, 0.356642, 0.318242, 0.321458, 0.229226…	[183, 274, 275, 276, 277, 278, 279, 520, 523, 524, 525, 526, 527, 528, 529, 530, 531, 533, 535, 538, 539, 542, 543, 544, 550, 551, 553, 554]	(8	8	16)	8
338	339	UPI000037F8DC status=activ	([0.209395, 0.268042, 0.349426, 0.25031, 0.301917, 0.31487, 0.324872, 0.25406, 0.275179, 0.229226, 0.25406, 0.232838, 0.158265, 0.15008, 0.219301, 0.247041, 0.342579, 0.271506, 0.377384, 0.268042, 0.18812, 0.164327, 0.086953, 0.086953, 0.144935, 0.15008, 0.15284, 0.164327, 0.26085, 0.26085, 0.332115, 0.264545, 0.318242, 0.298791, 0.239899, 0.247041, 0.247041, 0.232838, 0.324872, 0.308712, 0.28171…	[98]	0			#VALUE!
339	340	UPI000037F8DD status=activ	([0.63748, 0.653063, 0.694846, 0.699094, 0.703578, 0.671169, 0.694846, 0.703578, 0.59508, 0.622677, 0.632174, 0.549308, 0.541878, 0.562014, 0.444081, 0.356642, 0.374039, 0.356642, 0.450668, 0.394753, 0.332115, 0.349426, 0.352862, 0.356642, 0.352862, 0.275179, 0.239899, 0.243554, 0.179055, 0.219301, 0.222385, 0.219301, 0.219301, 0.144935, 0.116183, 0.196879, 0.268042, 0.264545, 0.26085, 0.196879, …	[0, 1, 2, 3, 4, 5, 6, 7, 8, 9, 10, 11, 12, 13, 159, 160, 366, 367, 368, 369, 370, 371, 372, 373, 374, 375, 376, 377, 378, 379, 380, 381, 382, 383, 384, 385, 386, 387, 388, 389, 390, 391, 392, 393, 394, 395, 396, 397, 398, 399]	(33	16	49)	33
340	341	UPI000037F8F0 status=activ	([0.06312, 0.096677, 0.147574, 0.094817, 0.134866, 0.179055, 0.125101, 0.164327, 0.11371, 0.147574, 0.096677, 0.116183, 0.11371, 0.182256, 0.111485, 0.076542, 0.071867, 0.060549, 0.060549, 0.060549, 0.060549, 0.109221, 0.088832, 0.083462, 0.134866, 0.125101, 0.120615, 0.200174, 0.122885, 0.127496, 0.127496, 0.21291, 0.139895, 0.088832, 0.054297, 0.054297, 0.066181, 0.088832, 0.161087, 0.232838, 0…	[257, 258, 259, 260, 284, 371, 372, 373]	0			#VALUE!
341	342	UPI000037F8F1 status=activ	([0.476583, 0.486429, 0.545602, 0.422041, 0.461924, 0.444081, 0.465241, 0.494003, 0.408655, 0.436924, 0.387226, 0.335645, 0.346032, 0.328603, 0.225814, 0.247041, 0.219301, 0.236433, 0.301917, 0.275179, 0.278302, 0.335645, 0.342579, 0.291804, 0.298791, 0.203355, 0.229226, 0.229226, 0.225814, 0.311707, 0.30533, 0.384043, 0.465241, 0.36309, 0.374039, 0.465241, 0.366687, 0.332115, 0.308712, 0.324872,…	[2, 90, 175, 176, 177, 178, 223, 290, 312, 313, 314, 315, 316, 317, 318, 319, 320, 323, 330, 335, 341, 342, 343, 344, 345, 346, 347, 348, 349, 350, 352, 405, 418, 556, 565, 566, 567, 568, 571, 580, 581, 582, 593, 594, 596, 597]	(9	20	29)	9
342	343	UPI000037F8F8 status=activ	([0.295083, 0.206376, 0.206376, 0.268042, 0.31487, 0.243554, 0.275179, 0.216401, 0.243554, 0.239899, 0.278302, 0.281712, 0.243554, 0.225814, 0.30533, 0.311707, 0.408655, 0.328603, 0.216401, 0.225814, 0.216401, 0.196879, 0.284882, 0.321458, 0.321458, 0.318242, 0.394753, 0.387226, 0.472492, 0.41194, 0.380708, 0.366687, 0.401658, 0.436924, 0.36309, 0.380708, 0.374039, 0.359901, 0.356642, 0.476583, 0…	[100, 135, 136, 137, 138, 139, 221, 222, 223, 224, 225, 226, 227, 228, 229, 230, 231, 232, 234, 235, 281, 293]	(11	6	17)	11
343	344	UPI000037F8F9 status=activ	([0.088832, 0.129801, 0.173081, 0.11371, 0.147574, 0.179055, 0.129801, 0.085092, 0.118441, 0.142424, 0.164327, 0.127496, 0.137348, 0.100716, 0.094817, 0.086953, 0.134866, 0.125101, 0.129801, 0.209395, 0.222385, 0.281712, 0.281712, 0.247041, 0.359901, 0.291804, 0.225814, 0.30533, 0.366687, 0.349426, 0.26085, 0.155435, 0.25406, 0.239899, 0.295083, 0.342579, 0.239899, 0.229226, 0.219301, 0.129801, 0…	[195]	0			#VALUE!
344	345	UPI000037F8FA status=activ	([0.173081, 0.170161, 0.116183, 0.15008, 0.106997, 0.147574, 0.185198, 0.219301, 0.264545, 0.200174, 0.222385, 0.25031, 0.167087, 0.194234, 0.185198, 0.25406, 0.167087, 0.106997, 0.109221, 0.066181, 0.03976, 0.048328, 0.034068, 0.058088, 0.06312, 0.102787, 0.102787, 0.10481, 0.10481, 0.092881, 0.161087, 0.109221, 0.122885, 0.122885, 0.073402, 0.079919, 0.076542, 0.122885, 0.120615, 0.147574, 0.22…	[92, 93]	0			#VALUE!
345	346	UPI000037F902 status=activ	([0.051831, 0.030611, 0.055536, 0.088832, 0.05306, 0.079919, 0.078022, 0.05306, 0.071867, 0.056825, 0.044297, 0.06184, 0.034884, 0.020522, 0.020165, 0.018787, 0.012491, 0.022306, 0.027463, 0.023087, 0.022306, 0.021816, 0.034884, 0.025316, 0.024393, 0.054297, 0.028107, 0.037156, 0.048328, 0.048328, 0.074921, 0.071867, 0.040537, 0.069024, 0.109221, 0.11371, 0.129801, 0.196879, 0.182256, 0.194234, 0…	[]	0			#VALUE!
346	347	UPI000037F904 status=activ	([0.17593, 0.129801, 0.055536, 0.090864, 0.06184, 0.041405, 0.066181, 0.085092, 0.118441, 0.092881, 0.116183, 0.129801, 0.118441, 0.06312, 0.122885, 0.06312, 0.109221, 0.060549, 0.06184, 0.06184, 0.041405, 0.035586, 0.058088, 0.06184, 0.056825, 0.094817, 0.161087, 0.142424, 0.144935, 0.144935, 0.203355, 0.194234, 0.137348, 0.090864, 0.164327, 0.132295, 0.200174, 0.196879, 0.288399, 0.398279, 0.40…	[41, 42, 43, 44, 45, 46]	0			#VALUE!
347	348	UPI000037F905 status=activ	([0.125101, 0.090864, 0.092881, 0.125101, 0.079919, 0.060549, 0.086953, 0.086953, 0.109221, 0.147574, 0.194234, 0.137348, 0.209395, 0.118441, 0.127496, 0.15008, 0.164327, 0.15284, 0.170161, 0.275179, 0.236433, 0.275179, 0.359901, 0.298791, 0.318242, 0.356642, 0.42561, 0.374039, 0.318242, 0.346032, 0.346032, 0.339168, 0.377384, 0.366687, 0.374039, 0.377384, 0.366687, 0.349426, 0.275179, 0.278302, …	[]	0			#VALUE!
348	349	UPI000037F906 status=activ	([0.332115, 0.387226, 0.308712, 0.191378, 0.229226, 0.264545, 0.324872, 0.349426, 0.370445, 0.390993, 0.408655, 0.440853, 0.4292, 0.349426, 0.25031, 0.229226, 0.308712, 0.380708, 0.278302, 0.247041, 0.164327, 0.15284, 0.147574, 0.196879, 0.308712, 0.278302, 0.291804, 0.268042, 0.26085, 0.179055, 0.15284, 0.106997, 0.071867, 0.076542, 0.11371, 0.129801, 0.134866, 0.158265, 0.15284, 0.247041, 0.275…	[]	0			#VALUE!
349	350	UPI000037F907 status=activ	([0.339168, 0.219301, 0.25031, 0.284882, 0.26085, 0.308712, 0.342579, 0.243554, 0.161087, 0.194234, 0.225814, 0.225814, 0.225814, 0.222385, 0.222385, 0.21291, 0.216401, 0.18812, 0.191378, 0.122885, 0.118441, 0.06184, 0.06312, 0.038858, 0.032677, 0.021816, 0.0198, 0.019109, 0.036378, 0.074921, 0.042364, 0.040537, 0.026338, 0.030003, 0.03976, 0.036378, 0.029376, 0.017447, 0.028695, 0.047319, 0.0869…	[]	0			#VALUE!
350	351	UPI000037F908 status=activ	([0.01078, 0.008525, 0.011342, 0.015694, 0.011669, 0.009096, 0.008075, 0.007031, 0.008804, 0.007645, 0.008002, 0.007091, 0.007091, 0.006988, 0.009865, 0.014586, 0.012727, 0.0198, 0.020522, 0.020522, 0.034068, 0.038042, 0.040537, 0.042364, 0.045352, 0.054297, 0.096677, 0.109221, 0.116183, 0.071867, 0.086953, 0.106997, 0.109221, 0.083462, 0.069024, 0.035586, 0.034884, 0.059222, 0.059222, 0.06184, 0…	[73, 74, 76, 77, 78, 80, 81]	0			#VALUE!
351	352	UPI000037F909 status=activ	([0.064632, 0.096677, 0.076542, 0.066181, 0.044297, 0.060549, 0.081712, 0.067594, 0.083462, 0.100716, 0.132295, 0.15008, 0.158265, 0.173081, 0.239899, 0.281712, 0.311707, 0.359901, 0.346032, 0.414856, 0.408655, 0.436924, 0.433034, 0.490133, 0.472492, 0.585406, 0.59014, 0.570702, 0.63748, 0.632174, 0.626927, 0.59917, 0.59014, 0.59014, 0.585406, 0.613573, 0.632174, 0.661982, 0.661982, 0.741537, 0.7…	[25, 26, 27, 28, 29, 30, 31, 32, 33, 34, 35, 36, 37, 38, 39, 40, 41, 42, 43, 44, 45, 46, 47, 48, 49, 50, 51, 52, 53, 54, 55, 56, 57, 58, 59, 60, 61, 62, 63, 64, 66, 68, 69, 70, 71, 74, 121, 130, 134, 135, 136, 137, 138, 178, 179, 180, 181, 189, 190, 191, 192, 193, 194, 204, 205, 206, 207, 208, 209, 210, 211, 212, 213, 214, 215, 216, 217, 218, 219, 220, 221, 222, 223, 224, 225, 226, 227, 228, 229,…	(39	0	39)	39
352	353	UPI000037F911 status=activ	([0.079919, 0.111485, 0.078022, 0.10481, 0.144935, 0.17593, 0.209395, 0.164327, 0.18812, 0.222385, 0.21291, 0.170161, 0.243554, 0.257454, 0.342579, 0.339168, 0.25406, 0.257454, 0.288399, 0.30533, 0.356642, 0.390993, 0.394753, 0.472492, 0.472492, 0.370445, 0.377384, 0.387226, 0.370445, 0.339168, 0.328603, 0.380708, 0.42561, 0.42561, 0.328603, 0.328603, 0.359901, 0.458154, 0.461924, 0.461924, 0.411…	[]	0			#VALUE!
353	354	UPI000037F912 status=activ	([0.194234, 0.26085, 0.328603, 0.311707, 0.390993, 0.31487, 0.332115, 0.268042, 0.200174, 0.229226, 0.158265, 0.191378, 0.21291, 0.216401, 0.318242, 0.21291, 0.17593, 0.158265, 0.236433, 0.209395, 0.139895, 0.158265, 0.086953, 0.079919, 0.055536, 0.044297, 0.074921, 0.046336, 0.079919, 0.142424, 0.144935, 0.243554, 0.170161, 0.088832, 0.086953, 0.079919, 0.15284, 0.132295, 0.116183, 0.069024, 0.0…	[127, 128, 129, 404, 408, 410, 411]	0			#VALUE!
354	355	UPI000037F913 status=activ	([0.321458, 0.387226, 0.422041, 0.454136, 0.490133, 0.51388, 0.450668, 0.401658, 0.356642, 0.352862, 0.301917, 0.335645, 0.440853, 0.339168, 0.370445, 0.440853, 0.440853, 0.408655, 0.418646, 0.380708, 0.387226, 0.374039, 0.36309, 0.370445, 0.374039, 0.36309, 0.281712, 0.339168, 0.398279, 0.380708, 0.414856, 0.497853, 0.408655, 0.408655, 0.5017, 0.465241, 0.472492, 0.458154, 0.366687, 0.328603, 0.…	[5, 34, 182, 184, 185, 348, 350, 351, 352, 353, 354, 355, 356, 357]	(7	6	13)	7
355	356	UPI000037F91A status=activ	([0.398279, 0.222385, 0.100716, 0.045352, 0.038042, 0.017797, 0.025316, 0.018106, 0.029376, 0.018787, 0.013437, 0.010131, 0.009483, 0.00962, 0.010509, 0.006533, 0.006619, 0.006988, 0.004736, 0.00316, 0.003804, 0.003276, 0.003212, 0.004646, 0.00558, 0.004646, 0.004899, 0.003701, 0.004775, 0.004414, 0.006245, 0.006194, 0.009096, 0.009187, 0.009187, 0.010509, 0.011342, 0.009187, 0.007495, 0.008624, …	[]	0			#VALUE!
356	357	UPI000037F91B status=activ	([0.247041, 0.142424, 0.134866, 0.167087, 0.116183, 0.147574, 0.109221, 0.079919, 0.098513, 0.118441, 0.079919, 0.125101, 0.243554, 0.239899, 0.158265, 0.182256, 0.182256, 0.182256, 0.11371, 0.058088, 0.025316, 0.016021, 0.016021, 0.020522, 0.012727, 0.020522, 0.01227, 0.017138, 0.025762, 0.017797, 0.011342, 0.021816, 0.011342, 0.011903, 0.011342, 0.011342, 0.011342, 0.010926, 0.007177, 0.010509,…	[]	0			#VALUE!
357	358	UPI000037F91C status=activ	([0.398279, 0.324872, 0.356642, 0.433034, 0.454136, 0.476583, 0.401658, 0.42561, 0.458154, 0.468512, 0.408655, 0.436924, 0.450668, 0.525368, 0.525368, 0.608892, 0.517562, 0.632174, 0.59508, 0.525368, 0.458154, 0.36309, 0.42561, 0.349426, 0.31487, 0.25406, 0.268042, 0.335645, 0.342579, 0.359901, 0.281712, 0.352862, 0.25031, 0.247041, 0.236433, 0.170161, 0.179055, 0.170161, 0.144935, 0.161087, 0.15…	[13, 14, 15, 16, 17, 18, 19, 92, 93, 94, 104, 106, 107, 140, 141, 142, 153, 166, 175, 176, 177, 178, 179, 180, 181, 182, 183, 184, 185, 186, 187, 188, 189, 190, 191, 192, 193, 194, 195, 196, 197, 198, 199, 200]	(25	18	43)	25
358	359	UPI000037F91D status=activ	([0.167087, 0.236433, 0.284882, 0.328603, 0.349426, 0.366687, 0.408655, 0.394753, 0.40511, 0.418646, 0.359901, 0.288399, 0.268042, 0.268042, 0.25031, 0.264545, 0.271506, 0.321458, 0.222385, 0.216401, 0.222385, 0.30533, 0.229226, 0.236433, 0.139895, 0.139895, 0.147574, 0.15008, 0.170161, 0.191378, 0.142424, 0.21291, 0.31487, 0.268042, 0.271506, 0.284882, 0.281712, 0.257454, 0.298791, 0.324872, 0.2…	[]	0			#VALUE!
359	360	UPI000037F91E status=activ	([0.026338, 0.045352, 0.0704, 0.044297, 0.030003, 0.045352, 0.024826, 0.037156, 0.026338, 0.035586, 0.051831, 0.055536, 0.06312, 0.090864, 0.055536, 0.054297, 0.076542, 0.076542, 0.076542, 0.06184, 0.10481, 0.106997, 0.10481, 0.059222, 0.100716, 0.100716, 0.096677, 0.21291, 0.219301, 0.216401, 0.229226, 0.216401, 0.243554, 0.15008, 0.170161, 0.222385, 0.147574, 0.185198, 0.264545, 0.374039, 0.314…	[]	0			#VALUE!
360	361	UPI000037F91F status=activ	([0.15008, 0.196879, 0.239899, 0.275179, 0.30533, 0.332115, 0.352862, 0.377384, 0.387226, 0.41194, 0.4292, 0.40511, 0.401658, 0.40511, 0.374039, 0.295083, 0.161087, 0.247041, 0.335645, 0.301917, 0.332115, 0.41194, 0.408655, 0.408655, 0.318242, 0.281712, 0.243554, 0.164327, 0.182256, 0.200174, 0.203355, 0.206376, 0.194234, 0.129801, 0.125101, 0.15284, 0.243554, 0.352862, 0.342579, 0.239899, 0.3566…	[]	0			#VALUE!
361	362	UPI000037F922 status=activ	([0.229226, 0.11371, 0.06184, 0.098513, 0.127496, 0.155435, 0.116183, 0.139895, 0.161087, 0.11371, 0.139895, 0.120615, 0.139895, 0.134866, 0.232838, 0.191378, 0.109221, 0.100716, 0.102787, 0.048328, 0.106997, 0.116183, 0.21291, 0.318242, 0.21291, 0.142424, 0.083462, 0.083462, 0.083462, 0.092881, 0.161087, 0.129801, 0.191378, 0.196879, 0.229226, 0.137348, 0.161087, 0.271506, 0.281712, 0.30533, 0.3…	[]	0			#VALUE!
362	363	UPI000037F926 status=activ	([0.015694, 0.010672, 0.008409, 0.010926, 0.008804, 0.009483, 0.007645, 0.006701, 0.007259, 0.006533, 0.007031, 0.007877, 0.006567, 0.006533, 0.008723, 0.009096, 0.009187, 0.009187, 0.008075, 0.01204, 0.020522, 0.038858, 0.03976, 0.040537, 0.045352, 0.083462, 0.102787, 0.173081, 0.257454, 0.291804, 0.390993, 0.440853, 0.349426, 0.31487, 0.229226, 0.225814, 0.15284, 0.15284, 0.15284, 0.185198, 0.1…	[268, 269, 270]	0			#VALUE!
363	364	UPI000037F929 status=activ	([0.257454, 0.308712, 0.339168, 0.366687, 0.281712, 0.321458, 0.25031, 0.275179, 0.311707, 0.247041, 0.203355, 0.247041, 0.25406, 0.164327, 0.257454, 0.359901, 0.450668, 0.377384, 0.349426, 0.298791, 0.298791, 0.232838, 0.236433, 0.257454, 0.271506, 0.366687, 0.36309, 0.36309, 0.26085, 0.185198, 0.225814, 0.203355, 0.17593, 0.185198, 0.216401, 0.225814, 0.191378, 0.120615, 0.17593, 0.21291, 0.268…	[113, 115, 116, 117, 158, 160, 187, 188, 192, 193, 194, 195, 196, 227, 229, 230, 231, 232, 233, 235, 261, 302, 303, 304]	(4	8	12)	4
364	365	UPI000037F93D status=activ	([0.008002, 0.009096, 0.012727, 0.009865, 0.008409, 0.007177, 0.005872, 0.006421, 0.007877, 0.00777, 0.009187, 0.011518, 0.011669, 0.011669, 0.011669, 0.011669, 0.017797, 0.030611, 0.067594, 0.046336, 0.067594, 0.111485, 0.081712, 0.088832, 0.161087, 0.257454, 0.335645, 0.436924, 0.387226, 0.321458, 0.301917, 0.30533, 0.21291, 0.225814, 0.239899, 0.243554, 0.15284, 0.129801, 0.15008, 0.11371, 0.1…	[114, 138, 139, 141]	0			#VALUE!
365	366	UPI000037F93E status=activ	([0.033407, 0.051831, 0.090864, 0.116183, 0.139895, 0.086953, 0.055536, 0.069024, 0.094817, 0.066181, 0.090864, 0.067594, 0.0704, 0.034068, 0.078022, 0.085092, 0.086953, 0.132295, 0.127496, 0.078022, 0.076542, 0.085092, 0.054297, 0.047319, 0.060549, 0.06184, 0.106997, 0.173081, 0.179055, 0.164327, 0.25031, 0.243554, 0.243554, 0.247041, 0.346032, 0.219301, 0.137348, 0.11371, 0.116183, 0.064632, 0.…	[]	0			#VALUE!
366	367	UPI000037F93F status=activ	([0.003555, 0.002512, 0.002138, 0.002881, 0.003079, 0.00243, 0.003298, 0.004315, 0.003461, 0.004208, 0.003478, 0.002761, 0.001692, 0.001597, 0.002529, 0.002662, 0.001597, 0.002336, 0.0028, 0.001709, 0.001872, 0.001936, 0.002881, 0.002623, 0.001936, 0.00155, 0.002035, 0.001305, 0.001249, 0.001267, 0.001267, 0.001267, 0.002014, 0.001786, 0.003014, 0.003177, 0.003212, 0.004689, 0.003431, 0.002435, 0…	[]	0			#VALUE!
367	368	UPI000037F940 status=activ	([0.56648, 0.444081, 0.346032, 0.374039, 0.398279, 0.318242, 0.346032, 0.26085, 0.288399, 0.196879, 0.229226, 0.25406, 0.185198, 0.194234, 0.232838, 0.26085, 0.222385, 0.137348, 0.132295, 0.15284, 0.164327, 0.15284, 0.232838, 0.239899, 0.275179, 0.17593, 0.25031, 0.17593, 0.298791, 0.298791, 0.440853, 0.444081, 0.374039, 0.444081, 0.447574, 0.352862, 0.243554, 0.191378, 0.278302, 0.271506, 0.2715…	[0]	0			#VALUE!
368	369	UPI000037F950 status=activ	([0.229226, 0.134866, 0.064632, 0.067594, 0.044297, 0.069024, 0.090864, 0.127496, 0.155435, 0.209395, 0.158265, 0.167087, 0.182256, 0.185198, 0.111485, 0.147574, 0.21291, 0.173081, 0.10481, 0.098513, 0.109221, 0.118441, 0.118441, 0.200174, 0.232838, 0.31487, 0.301917, 0.232838, 0.225814, 0.229226, 0.116183, 0.182256, 0.222385, 0.206376, 0.219301, 0.21291, 0.257454, 0.219301, 0.268042, 0.239899, 0…	[315, 316, 318, 319, 320]	0			#VALUE!
369	370	UPI000037F954 status=activ	([0.185198, 0.25031, 0.17593, 0.194234, 0.147574, 0.111485, 0.137348, 0.179055, 0.216401, 0.257454, 0.271506, 0.30533, 0.229226, 0.206376, 0.18812, 0.288399, 0.216401, 0.318242, 0.232838, 0.25031, 0.30533, 0.200174, 0.200174, 0.275179, 0.275179, 0.374039, 0.476583, 0.468512, 0.36309, 0.36309, 0.278302, 0.275179, 0.284882, 0.281712, 0.275179, 0.311707, 0.308712, 0.380708, 0.384043, 0.450668, 0.476…	[42, 43, 45, 49, 50, 52, 53, 54, 55, 56, 57, 67]	(5	5	10)	5
370	371	UPI000037F957 status=activ	([0.071867, 0.102787, 0.17593, 0.21291, 0.247041, 0.196879, 0.229226, 0.239899, 0.268042, 0.301917, 0.25406, 0.295083, 0.281712, 0.225814, 0.161087, 0.090864, 0.15284, 0.216401, 0.308712, 0.384043, 0.468512, 0.486429, 0.377384, 0.356642, 0.275179, 0.275179, 0.257454, 0.257454, 0.232838, 0.239899, 0.239899, 0.301917, 0.295083, 0.271506, 0.298791, 0.394753, 0.505461, 0.505461, 0.436924, 0.436924, 0…	[36, 37]	0			#VALUE!
371	372	UPI000037F958 status=activ	([0.374039, 0.433034, 0.447574, 0.387226, 0.436924, 0.465241, 0.480142, 0.414856, 0.440853, 0.394753, 0.36309, 0.30533, 0.257454, 0.30533, 0.311707, 0.271506, 0.26085, 0.31487, 0.318242, 0.321458, 0.321458, 0.390993, 0.36309, 0.374039, 0.414856, 0.41194, 0.440853, 0.454136, 0.461924, 0.468512, 0.541878, 0.497853, 0.59508, 0.680603, 0.622677, 0.608892, 0.622677, 0.562014, 0.59014, 0.585406, 0.5533…	[30, 32, 33, 34, 35, 36, 37, 38, 39, 40, 41, 42, 43, 45, 52, 53, 54, 55, 56, 57, 58, 59, 60, 61, 62, 63, 64, 65, 66, 67, 68, 69, 70, 71, 72, 73, 74, 75, 76, 77, 78, 79, 80, 81, 82, 83, 84, 85, 86, 87, 88, 89, 90, 91, 92, 93, 94, 95, 96, 97, 98, 99, 100]	(48	14	62)	48
372	373	UPI000037F95F status=activ	([0.056825, 0.025316, 0.026338, 0.042364, 0.058088, 0.034068, 0.043307, 0.06184, 0.081712, 0.079919, 0.100716, 0.106997, 0.076542, 0.03976, 0.074921, 0.144935, 0.229226, 0.194234, 0.229226, 0.139895, 0.144935, 0.100716, 0.109221, 0.134866, 0.10481, 0.055536, 0.102787, 0.118441, 0.129801, 0.134866, 0.185198, 0.179055, 0.134866, 0.137348, 0.155435, 0.164327, 0.086953, 0.081712, 0.122885, 0.056825, …	[]	0			#VALUE!
373	374	UPI000037F960 status=activ	([0.027463, 0.017138, 0.028107, 0.03976, 0.060549, 0.044297, 0.034884, 0.022306, 0.028695, 0.020522, 0.025762, 0.032017, 0.056825, 0.031287, 0.060549, 0.054297, 0.058088, 0.10481, 0.059222, 0.033407, 0.0198, 0.028107, 0.054297, 0.050641, 0.055536, 0.043307, 0.056825, 0.094817, 0.173081, 0.182256, 0.17593, 0.179055, 0.17593, 0.15008, 0.229226, 0.142424, 0.232838, 0.142424, 0.139895, 0.21291, 0.324…	[154]	0			#VALUE!
374	375	UPI000037F961 status=activ	([0.003478, 0.004646, 0.004135, 0.003109, 0.003276, 0.002555, 0.00225, 0.003079, 0.003804, 0.004689, 0.00407, 0.003461, 0.004611, 0.006078, 0.004976, 0.005223, 0.005011, 0.005683, 0.008276, 0.009483, 0.00962, 0.009865, 0.007422, 0.010131, 0.020165, 0.015344, 0.018787, 0.034884, 0.016826, 0.010926, 0.007177, 0.010372, 0.019401, 0.015344, 0.017138, 0.023534, 0.021381, 0.023963, 0.011106, 0.008002, …	[245, 246, 247, 248, 249, 250, 251, 252, 253, 254, 255, 256]	(11	0	11)	11
375	376	UPI000037F962 status=activ	([0.26085, 0.298791, 0.352862, 0.229226, 0.170161, 0.096677, 0.122885, 0.147574, 0.086953, 0.090864, 0.0704, 0.109221, 0.092881, 0.081712, 0.041405, 0.040537, 0.020876, 0.021816, 0.025762, 0.056825, 0.040537, 0.081712, 0.059222, 0.05306, 0.050641, 0.058088, 0.060549, 0.060549, 0.036378, 0.060549, 0.085092, 0.081712, 0.045352, 0.06184, 0.066181, 0.078022, 0.037156, 0.0704, 0.066181, 0.078022, 0.08…	[]	0			#VALUE!
376	377	UPI000037F963 status=activ	([0.219301, 0.209395, 0.236433, 0.26085, 0.318242, 0.264545, 0.284882, 0.30533, 0.236433, 0.200174, 0.137348, 0.118441, 0.106997, 0.073402, 0.074921, 0.054297, 0.086953, 0.118441, 0.100716, 0.096677, 0.098513, 0.085092, 0.120615, 0.102787, 0.102787, 0.055536, 0.041405, 0.026892, 0.029376, 0.051831, 0.081712, 0.122885, 0.161087, 0.170161, 0.158265, 0.164327, 0.125101, 0.125101, 0.134866, 0.102787,…	[84]	0			#VALUE!
377	378	UPI000037F96B status=activ	([0.185198, 0.232838, 0.284882, 0.335645, 0.366687, 0.394753, 0.454136, 0.356642, 0.380708, 0.36309, 0.384043, 0.418646, 0.517562, 0.490133, 0.465241, 0.444081, 0.545602, 0.557691, 0.608892, 0.51388, 0.517562, 0.433034, 0.436924, 0.394753, 0.380708, 0.291804, 0.301917, 0.288399, 0.291804, 0.196879, 0.232838, 0.144935, 0.147574, 0.147574, 0.196879, 0.229226, 0.25031, 0.239899, 0.229226, 0.239899, …	[12, 16, 17, 18, 19, 20]	0			#VALUE!
378	379	UPI000037F96E status=activ	([0.17593, 0.090864, 0.06184, 0.10481, 0.066181, 0.042364, 0.059222, 0.038042, 0.026338, 0.022667, 0.030003, 0.043307, 0.05306, 0.092881, 0.086953, 0.161087, 0.161087, 0.102787, 0.090864, 0.069024, 0.03976, 0.037156, 0.067594, 0.102787, 0.102787, 0.137348, 0.139895, 0.139895, 0.216401, 0.21291, 0.281712, 0.284882, 0.179055, 0.191378, 0.203355, 0.206376, 0.203355, 0.158265, 0.15008, 0.092881, 0.06…	[]	0			#VALUE!
379	380	UPI000037F96F status=activ	([0.642678, 0.642678, 0.648219, 0.653063, 0.468512, 0.505461, 0.370445, 0.401658, 0.41194, 0.4292, 0.461924, 0.394753, 0.377384, 0.384043, 0.271506, 0.17593, 0.142424, 0.155435, 0.191378, 0.10481, 0.049374, 0.051831, 0.026892, 0.015694, 0.009728, 0.009728, 0.006533, 0.006701, 0.004689, 0.004976, 0.00389, 0.003727, 0.003804, 0.002761, 0.002155, 0.002366, 0.002396, 0.002606, 0.002503, 0.001936, 0.0…	[0, 1, 2, 3, 5]	0			#VALUE!
380	381	UPI000037F972 status=activ	([0.377384, 0.41194, 0.26085, 0.30533, 0.18812, 0.236433, 0.278302, 0.225814, 0.173081, 0.129801, 0.094817, 0.137348, 0.118441, 0.120615, 0.194234, 0.182256, 0.127496, 0.076542, 0.167087, 0.173081, 0.191378, 0.134866, 0.142424, 0.203355, 0.200174, 0.236433, 0.236433, 0.15008, 0.182256, 0.257454, 0.349426, 0.346032, 0.311707, 0.257454, 0.25406, 0.173081, 0.194234, 0.17593, 0.17593, 0.15008, 0.1184…	[84, 85, 466, 467, 468, 469, 470, 471, 475, 476, 477, 478, 479, 480, 481, 482, 483, 484, 485, 486, 487, 488, 491, 493]	(13	8	21)	13
381	382	UPI000037F976 status=activ	([0.109221, 0.15008, 0.222385, 0.264545, 0.264545, 0.18812, 0.236433, 0.264545, 0.298791, 0.328603, 0.26085, 0.291804, 0.335645, 0.275179, 0.349426, 0.311707, 0.311707, 0.352862, 0.398279, 0.328603, 0.366687, 0.295083, 0.298791, 0.191378, 0.158265, 0.18812, 0.18812, 0.173081, 0.17593, 0.120615, 0.086953, 0.122885, 0.100716, 0.134866, 0.191378, 0.194234, 0.222385, 0.144935, 0.170161, 0.17593, 0.24…	[58, 62]	0			#VALUE!
382	383	UPI000037F97A status=activ	([0.035586, 0.027463, 0.042364, 0.06184, 0.038042, 0.051831, 0.066181, 0.083462, 0.058088, 0.048328, 0.050641, 0.054297, 0.05306, 0.032677, 0.05306, 0.090864, 0.102787, 0.092881, 0.086953, 0.096677, 0.102787, 0.142424, 0.129801, 0.127496, 0.086953, 0.147574, 0.092881, 0.102787, 0.100716, 0.090864, 0.134866, 0.185198, 0.147574, 0.090864, 0.155435, 0.109221, 0.111485, 0.196879, 0.275179, 0.284882, …	[190, 191, 192, 195, 196, 272, 401, 402, 403, 405, 408, 409, 410, 411, 412, 414, 415, 450, 451, 452]	(4	10	14)	4
383	384	UPI000037F97B status=activ	([0.26085, 0.284882, 0.308712, 0.216401, 0.144935, 0.194234, 0.243554, 0.291804, 0.324872, 0.275179, 0.291804, 0.232838, 0.222385, 0.225814, 0.158265, 0.120615, 0.106997, 0.106997, 0.111485, 0.060549, 0.031287, 0.054297, 0.060549, 0.036378, 0.059222, 0.10481, 0.06312, 0.064632, 0.037156, 0.041405, 0.040537, 0.041405, 0.088832, 0.086953, 0.094817, 0.144935, 0.125101, 0.139895, 0.147574, 0.15008, 0…	[109, 324, 334, 386]	0			#VALUE!
384	385	UPI000037F97C status=activ	([0.56648, 0.468512, 0.332115, 0.414856, 0.324872, 0.352862, 0.384043, 0.335645, 0.318242, 0.339168, 0.288399, 0.324872, 0.335645, 0.25406, 0.257454, 0.219301, 0.291804, 0.30533, 0.225814, 0.222385, 0.182256, 0.118441, 0.170161, 0.275179, 0.25031, 0.339168, 0.268042, 0.203355, 0.271506, 0.339168, 0.352862, 0.4292, 0.42561, 0.42561, 0.5017, 0.51388, 0.545602, 0.545602, 0.494003, 0.497853, 0.5017, …	[0, 34, 35, 36, 37, 40, 41, 42, 43, 44, 45, 82, 84, 85, 86, 87, 88, 89, 90, 91, 92, 93, 94, 95]	(11	12	23)	11
385	386	UPI000037F980 status=activ	([0.380708, 0.422041, 0.458154, 0.359901, 0.401658, 0.4292, 0.321458, 0.359901, 0.271506, 0.185198, 0.137348, 0.158265, 0.155435, 0.236433, 0.225814, 0.301917, 0.321458, 0.301917, 0.380708, 0.390993, 0.384043, 0.275179, 0.191378, 0.11371, 0.11371, 0.059222, 0.058088, 0.067594, 0.067594, 0.132295, 0.229226, 0.225814, 0.229226, 0.200174, 0.194234, 0.194234, 0.122885, 0.064632, 0.060549, 0.036378, 0…	[62]	0			#VALUE!
386	387	UPI000037F984 status=activ	([0.139895, 0.17593, 0.11371, 0.167087, 0.200174, 0.232838, 0.229226, 0.179055, 0.209395, 0.268042, 0.308712, 0.346032, 0.377384, 0.458154, 0.541878, 0.56648, 0.549308, 0.657645, 0.63748, 0.58069, 0.675549, 0.642678, 0.541878, 0.685117, 0.661982, 0.685117, 0.575842, 0.613573, 0.745909, 0.73685, 0.699094, 0.666105, 0.661982, 0.622677, 0.618285, 0.575842, 0.468512, 0.505461, 0.414856, 0.4292, 0.454…	[14, 15, 16, 17, 18, 19, 20, 21, 22, 23, 24, 25, 26, 27, 28, 29, 30, 31, 32, 33, 34, 35, 37, 42, 43, 44, 45, 47, 48, 361, 362, 363, 364, 365, 366, 367, 368, 369, 370]	(21	0	21)	21
387	388	UPI000037F98A status=activ	([0.122885, 0.06184, 0.060549, 0.037156, 0.023087, 0.030611, 0.020876, 0.014783, 0.019109, 0.023963, 0.029376, 0.042364, 0.102787, 0.120615, 0.071867, 0.041405, 0.030611, 0.038042, 0.035586, 0.071867, 0.076542, 0.066181, 0.069024, 0.083462, 0.081712, 0.142424, 0.088832, 0.158265, 0.209395, 0.120615, 0.071867, 0.074921, 0.076542, 0.069024, 0.067594, 0.076542, 0.076542, 0.06312, 0.048328, 0.067594,…	[190, 191, 192, 193, 240, 241, 242]	0			#VALUE!
388	389	UPI000037F98B status=activ	([0.458154, 0.480142, 0.454136, 0.31487, 0.359901, 0.398279, 0.418646, 0.458154, 0.472492, 0.5017, 0.541878, 0.461924, 0.454136, 0.342579, 0.281712, 0.281712, 0.182256, 0.111485, 0.170161, 0.182256, 0.291804, 0.236433, 0.271506, 0.311707, 0.332115, 0.291804, 0.21291, 0.21291, 0.209395, 0.15008, 0.147574, 0.079919, 0.147574, 0.142424, 0.25031, 0.281712, 0.206376, 0.291804, 0.268042, 0.26085, 0.167…	[9, 10, 213, 214, 215, 351, 353]	0			#VALUE!
389	390	UPI000037F98D status=activ	([0.626927, 0.716283, 0.754692, 0.775545, 0.648219, 0.653063, 0.666105, 0.553315, 0.570702, 0.59508, 0.626927, 0.685117, 0.575842, 0.549308, 0.570702, 0.570702, 0.458154, 0.398279, 0.41194, 0.422041, 0.408655, 0.346032, 0.222385, 0.222385, 0.243554, 0.318242, 0.31487, 0.243554, 0.318242, 0.247041, 0.247041, 0.161087, 0.158265, 0.222385, 0.243554, 0.268042, 0.247041, 0.30533, 0.301917, 0.268042, 0…	[0, 1, 2, 3, 4, 5, 6, 7, 8, 9, 10, 11, 12, 13, 14, 15, 92, 93, 94, 100, 102, 232]	(15	0	15)	15
390	391	UPI000037F98E status=activ	([0.116183, 0.073402, 0.109221, 0.073402, 0.098513, 0.129801, 0.179055, 0.222385, 0.243554, 0.275179, 0.301917, 0.25406, 0.271506, 0.275179, 0.328603, 0.41194, 0.408655, 0.380708, 0.356642, 0.30533, 0.390993, 0.339168, 0.414856, 0.40511, 0.480142, 0.5017, 0.461924, 0.450668, 0.374039, 0.346032, 0.257454, 0.25406, 0.25406, 0.21291, 0.225814, 0.147574, 0.129801, 0.132295, 0.236433, 0.236433, 0.1913…	[25]	0			#VALUE!
391	392	UPI000037F991 status=activ	([0.018787, 0.015078, 0.010672, 0.016257, 0.024393, 0.036378, 0.038042, 0.058088, 0.033407, 0.045352, 0.032677, 0.041405, 0.0704, 0.038042, 0.036378, 0.054297, 0.05306, 0.10481, 0.109221, 0.18812, 0.111485, 0.111485, 0.096677, 0.164327, 0.096677, 0.096677, 0.092881, 0.116183, 0.050641, 0.11371, 0.122885, 0.206376, 0.137348, 0.155435, 0.257454, 0.194234, 0.196879, 0.281712, 0.301917, 0.301917, 0.2…	[139]	0			#VALUE!
392	393	UPI000037F992 status=activ	([0.370445, 0.450668, 0.497853, 0.529623, 0.56648, 0.458154, 0.468512, 0.476583, 0.401658, 0.422041, 0.359901, 0.384043, 0.387226, 0.384043, 0.268042, 0.17593, 0.264545, 0.200174, 0.196879, 0.17593, 0.096677, 0.147574, 0.073402, 0.0704, 0.056825, 0.050641, 0.050641, 0.050641, 0.058088, 0.058088, 0.027463, 0.038858, 0.047319, 0.046336, 0.041405, 0.081712, 0.132295, 0.118441, 0.161087, 0.232838, 0.…	[3, 4]	0			#VALUE!
393	394	UPI000037F993 status=activ	([0.21291, 0.203355, 0.243554, 0.191378, 0.18812, 0.225814, 0.26085, 0.295083, 0.25031, 0.278302, 0.308712, 0.281712, 0.229226, 0.321458, 0.324872, 0.398279, 0.42561, 0.422041, 0.390993, 0.422041, 0.440853, 0.450668, 0.486429, 0.486429, 0.553315, 0.59014, 0.505461, 0.509769, 0.497853, 0.472492, 0.4292, 0.433034, 0.51388, 0.51388, 0.497853, 0.401658, 0.321458, 0.321458, 0.335645, 0.380708, 0.38404…	[24, 25, 26, 27, 32, 33]	0			#VALUE!
394	395	UPI000037F994 status=activ	([0.024826, 0.021381, 0.01227, 0.007495, 0.005318, 0.004431, 0.003431, 0.002606, 0.002705, 0.00225, 0.001748, 0.00225, 0.001499, 0.000906, 0.000468, 0.000468, 0.000477, 0.000451, 0.000451, 0.000202, 0.000202, 0.000451, 0.00055, 0.000485, 0.001048, 0.001061, 0.000906, 0.001305, 0.001649, 0.001249, 0.001541, 0.001967, 0.001305, 0.001202, 0.001103, 0.001112, 0.001692, 0.001743, 0.001748, 0.001722, 0…	[]	0			#VALUE!
395	396	UPI000037F996 status=activ	([0.349426, 0.408655, 0.394753, 0.311707, 0.196879, 0.137348, 0.167087, 0.206376, 0.236433, 0.236433, 0.281712, 0.328603, 0.332115, 0.328603, 0.25031, 0.225814, 0.225814, 0.203355, 0.134866, 0.137348, 0.134866, 0.216401, 0.144935, 0.122885, 0.191378, 0.31487, 0.398279, 0.328603, 0.318242, 0.209395, 0.232838, 0.229226, 0.229226, 0.144935, 0.10481, 0.185198, 0.291804, 0.301917, 0.281712, 0.377384, …	[50, 54, 55, 56, 57, 58, 59, 60, 61, 62, 63, 64, 124, 125, 126, 127]	(10	1	11)	10
396	397	UPI000037F99C status=activ	([0.21291, 0.25031, 0.298791, 0.332115, 0.206376, 0.120615, 0.056825, 0.033407, 0.020876, 0.026338, 0.033407, 0.022667, 0.01078, 0.008002, 0.007877, 0.005683, 0.004161, 0.005872, 0.005872, 0.004315, 0.004611, 0.003512, 0.003478, 0.00246, 0.001602, 0.002349, 0.002327, 0.003366, 0.003341, 0.004736, 0.004736, 0.003555, 0.004736, 0.007259, 0.006894, 0.005378, 0.007555, 0.011106, 0.007422, 0.005503, 0…	[]	0			#VALUE!
397	398	UPI000037F99E status=activ	([0.073402, 0.11371, 0.0704, 0.046336, 0.037156, 0.050641, 0.040537, 0.056825, 0.073402, 0.05306, 0.06312, 0.045352, 0.076542, 0.129801, 0.078022, 0.125101, 0.120615, 0.161087, 0.144935, 0.132295, 0.139895, 0.129801, 0.118441, 0.116183, 0.206376, 0.271506, 0.275179, 0.328603, 0.324872, 0.236433, 0.332115, 0.278302, 0.356642, 0.356642, 0.268042, 0.268042, 0.247041, 0.25031, 0.194234, 0.209395, 0.1…	[101, 103, 104]	0			#VALUE!
398	399	UPI000037F9A6 status=activ	([0.191378, 0.088832, 0.129801, 0.17593, 0.21291, 0.236433, 0.26085, 0.281712, 0.321458, 0.275179, 0.298791, 0.352862, 0.359901, 0.387226, 0.349426, 0.26085, 0.191378, 0.122885, 0.170161, 0.15008, 0.170161, 0.182256, 0.298791, 0.288399, 0.281712, 0.203355, 0.222385, 0.257454, 0.182256, 0.182256, 0.257454, 0.17593, 0.118441, 0.11371, 0.118441, 0.088832, 0.088832, 0.127496, 0.18812, 0.196879, 0.254…	[]	0			#VALUE!
399	400	UPI000037F9A7 status=activ	([0.203355, 0.268042, 0.196879, 0.239899, 0.185198, 0.185198, 0.132295, 0.161087, 0.196879, 0.257454, 0.185198, 0.219301, 0.144935, 0.209395, 0.216401, 0.222385, 0.30533, 0.222385, 0.30533, 0.219301, 0.144935, 0.147574, 0.085092, 0.137348, 0.144935, 0.173081, 0.209395, 0.301917, 0.31487, 0.203355, 0.173081, 0.170161, 0.182256, 0.271506, 0.182256, 0.203355, 0.209395, 0.139895, 0.139895, 0.109221, …	[71]	0			#VALUE!
400	401	UPI000037F9A8 status=activ	([0.924947, 0.922952, 0.915074, 0.938133, 0.93079, 0.862302, 0.871313, 0.795062, 0.724957, 0.759478, 0.788093, 0.83125, 0.823549, 0.805026, 0.84206, 0.84206, 0.775545, 0.690604, 0.733139, 0.618285, 0.541878, 0.436924, 0.444081, 0.390993, 0.377384, 0.384043, 0.465241, 0.490133, 0.608892, 0.557691, 0.538167, 0.486429, 0.486429, 0.41194, 0.349426, 0.257454, 0.18812, 0.18812, 0.288399, 0.239899, 0.31…	[0, 1, 2, 3, 4, 5, 6, 7, 8, 9, 10, 11, 12, 13, 14, 15, 16, 17, 18, 19, 20, 28, 29, 30, 46, 57, 58, 59, 60, 61, 62, 63, 64, 65, 66, 67, 68, 69, 70, 71, 72, 73, 74, 75, 76, 77, 78, 79, 80, 81, 82, 83, 89, 90, 91, 92, 93, 95, 96, 97, 98, 99, 100]	(26	25	51)	26
401	402	UPI000037F9A9 status=activ	([0.232838, 0.271506, 0.301917, 0.185198, 0.109221, 0.083462, 0.056825, 0.073402, 0.078022, 0.056825, 0.045352, 0.058088, 0.05306, 0.060549, 0.111485, 0.086953, 0.081712, 0.137348, 0.132295, 0.15284, 0.15284, 0.15284, 0.116183, 0.120615, 0.203355, 0.30533, 0.370445, 0.370445, 0.366687, 0.394753, 0.476583, 0.553315, 0.562014, 0.58069, 0.56648, 0.483068, 0.497853, 0.422041, 0.422041, 0.4292, 0.3286…	[31, 32, 33, 34, 160, 161]	0			#VALUE!
402	403	UPI000037F9AA status=activ	([0.690604, 0.534167, 0.618285, 0.653063, 0.622677, 0.545602, 0.575842, 0.59917, 0.608892, 0.63748, 0.657645, 0.59014, 0.58069, 0.505461, 0.483068, 0.480142, 0.387226, 0.450668, 0.476583, 0.468512, 0.40511, 0.401658, 0.447574, 0.4292, 0.4292, 0.387226, 0.440853, 0.42561, 0.422041, 0.359901, 0.349426, 0.374039, 0.483068, 0.450668, 0.517562, 0.545602, 0.534167, 0.59917, 0.517562, 0.517562, 0.534167…	[0, 1, 2, 3, 4, 5, 6, 7, 8, 9, 10, 11, 12, 13, 34, 35, 36, 37, 38, 39, 40, 42, 43, 44, 46, 49, 50, 51, 52, 55, 101, 181, 186, 187]	(13	0	13)	13
403	404	UPI000037F9AB status=activ	([0.10481, 0.158265, 0.243554, 0.229226, 0.129801, 0.155435, 0.10481, 0.0704, 0.096677, 0.127496, 0.15284, 0.137348, 0.085092, 0.142424, 0.15008, 0.167087, 0.167087, 0.17593, 0.25406, 0.257454, 0.335645, 0.324872, 0.232838, 0.137348, 0.164327, 0.191378, 0.129801, 0.216401, 0.298791, 0.281712, 0.182256, 0.182256, 0.147574, 0.236433, 0.225814, 0.147574, 0.170161, 0.173081, 0.164327, 0.134866, 0.134…	[]	0			#VALUE!
404	405	UPI000037F9AC status=activ	([0.538167, 0.422041, 0.321458, 0.352862, 0.394753, 0.298791, 0.229226, 0.271506, 0.318242, 0.36309, 0.390993, 0.390993, 0.339168, 0.36309, 0.275179, 0.25031, 0.25031, 0.191378, 0.239899, 0.332115, 0.291804, 0.278302, 0.271506, 0.370445, 0.394753, 0.394753, 0.377384, 0.480142, 0.40511, 0.30533, 0.21291, 0.225814, 0.25031, 0.25031, 0.25031, 0.25406, 0.278302, 0.247041, 0.25031, 0.158265, 0.191378,…	[0]	0			#VALUE!
405	406	UPI000037F9AD status=activ	([0.129801, 0.173081, 0.092881, 0.071867, 0.102787, 0.067594, 0.096677, 0.125101, 0.161087, 0.118441, 0.086953, 0.092881, 0.064632, 0.054297, 0.050641, 0.088832, 0.100716, 0.079919, 0.083462, 0.0704, 0.069024, 0.11371, 0.067594, 0.120615, 0.17593, 0.122885, 0.191378, 0.17593, 0.15284, 0.090864, 0.147574, 0.222385, 0.164327, 0.247041, 0.271506, 0.278302, 0.275179, 0.271506, 0.298791, 0.291804, 0.3…	[]	0			#VALUE!
406	407	UPI000037F9AE status=activ	([0.42561, 0.41194, 0.275179, 0.324872, 0.359901, 0.257454, 0.194234, 0.120615, 0.15008, 0.11371, 0.085092, 0.102787, 0.127496, 0.144935, 0.147574, 0.155435, 0.155435, 0.161087, 0.167087, 0.100716, 0.125101, 0.118441, 0.071867, 0.139895, 0.092881, 0.047319, 0.088832, 0.116183, 0.134866, 0.134866, 0.196879, 0.288399, 0.301917, 0.295083, 0.370445, 0.380708, 0.342579, 0.311707, 0.311707, 0.30533, 0.…	[48, 49, 50, 51, 88]	0			#VALUE!
407	408	UPI000037F9B0 status=activ	([0.102787, 0.134866, 0.079919, 0.118441, 0.074921, 0.106997, 0.144935, 0.094817, 0.127496, 0.15008, 0.170161, 0.127496, 0.170161, 0.182256, 0.11371, 0.125101, 0.203355, 0.301917, 0.196879, 0.194234, 0.271506, 0.271506, 0.194234, 0.179055, 0.167087, 0.26085, 0.247041, 0.142424, 0.236433, 0.232838, 0.229226, 0.155435, 0.243554, 0.203355, 0.129801, 0.132295, 0.083462, 0.045352, 0.03976, 0.067594, 0…	[]	0			#VALUE!
408	409	UPI000037F9B1 status=activ	([0.390993, 0.450668, 0.465241, 0.483068, 0.505461, 0.394753, 0.414856, 0.352862, 0.275179, 0.328603, 0.275179, 0.311707, 0.359901, 0.349426, 0.342579, 0.418646, 0.328603, 0.380708, 0.324872, 0.31487, 0.298791, 0.366687, 0.349426, 0.356642, 0.271506, 0.281712, 0.384043, 0.36309, 0.436924, 0.545602, 0.525368, 0.618285, 0.63748, 0.618285, 0.521092, 0.529623, 0.562014, 0.545602, 0.422041, 0.497853, …	[4, 29, 30, 31, 32, 33, 34, 35, 36, 37, 40, 41, 42, 43, 44, 45, 46, 47, 71, 72, 198, 213, 214, 281]	(8	1	9)	8
409	410	UPI000037F9B2 status=activ	([0.144935, 0.200174, 0.102787, 0.170161, 0.225814, 0.225814, 0.25031, 0.298791, 0.318242, 0.356642, 0.384043, 0.4292, 0.374039, 0.298791, 0.324872, 0.247041, 0.25031, 0.335645, 0.232838, 0.203355, 0.275179, 0.346032, 0.257454, 0.356642, 0.268042, 0.264545, 0.284882, 0.295083, 0.281712, 0.298791, 0.203355, 0.194234, 0.179055, 0.268042, 0.342579, 0.271506, 0.298791, 0.31487, 0.284882, 0.394753, 0.…	[297, 473, 474, 475, 476, 477, 483, 484, 485, 486, 487, 489, 490]	(4	1	5)	4
410	411	UPI000037F9B3 status=activ	([0.219301, 0.281712, 0.144935, 0.194234, 0.127496, 0.164327, 0.206376, 0.26085, 0.239899, 0.278302, 0.288399, 0.21291, 0.209395, 0.164327, 0.25406, 0.339168, 0.26085, 0.222385, 0.120615, 0.127496, 0.102787, 0.083462, 0.046336, 0.06184, 0.060549, 0.118441, 0.122885, 0.067594, 0.058088, 0.078022, 0.034068, 0.038858, 0.102787, 0.182256, 0.161087, 0.094817, 0.085092, 0.079919, 0.074921, 0.167087, 0.…	[]	0			#VALUE!
411	412	UPI000037F9B4 status=activ	([0.167087, 0.236433, 0.247041, 0.26085, 0.209395, 0.26085, 0.191378, 0.216401, 0.25406, 0.278302, 0.31487, 0.36309, 0.377384, 0.356642, 0.352862, 0.26085, 0.26085, 0.275179, 0.25031, 0.356642, 0.36309, 0.366687, 0.335645, 0.295083, 0.308712, 0.349426, 0.281712, 0.370445, 0.275179, 0.25031, 0.257454, 0.243554, 0.232838, 0.179055, 0.164327, 0.144935, 0.17593, 0.182256, 0.182256, 0.30533, 0.216401,…	[]	0			#VALUE!
412	413	UPI000037F9B5 status=activ	([0.31487, 0.144935, 0.18812, 0.219301, 0.170161, 0.137348, 0.161087, 0.120615, 0.147574, 0.179055, 0.206376, 0.164327, 0.096677, 0.127496, 0.129801, 0.134866, 0.132295, 0.219301, 0.21291, 0.216401, 0.236433, 0.222385, 0.288399, 0.288399, 0.295083, 0.352862, 0.41194, 0.418646, 0.497853, 0.505461, 0.494003, 0.486429, 0.562014, 0.724957, 0.63748, 0.521092, 0.521092, 0.42561, 0.377384, 0.380708, 0.3…	[29, 32, 33, 34, 35, 36, 110, 112, 113, 114, 115, 116, 117, 118, 119, 120, 121, 122, 123, 124, 125]	(13	7	20)	13
413	414	UPI000037F9B7 status=activ	([0.509769, 0.538167, 0.58069, 0.465241, 0.483068, 0.5017, 0.538167, 0.570702, 0.585406, 0.562014, 0.486429, 0.525368, 0.461924, 0.472492, 0.418646, 0.42561, 0.517562, 0.622677, 0.525368, 0.418646, 0.41194, 0.42561, 0.436924, 0.454136, 0.461924, 0.390993, 0.40511, 0.31487, 0.30533, 0.335645, 0.390993, 0.476583, 0.380708, 0.41194, 0.380708, 0.380708, 0.374039, 0.339168, 0.328603, 0.398279, 0.50976…	[0, 1, 2, 5, 6, 7, 8, 9, 11, 16, 17, 18, 40, 107, 108, 109, 110, 112, 113, 114, 115, 122, 137, 138, 139, 140, 141, 142, 143, 147, 148, 149, 150, 151, 152, 153, 154, 155, 156]	(9	29	38)	9
414	415	UPI000037F9C4 status=activ	([0.001344, 0.000958, 0.000713, 0.001305, 0.002014, 0.002705, 0.003478, 0.002761, 0.002336, 0.001872, 0.002503, 0.001936, 0.003177, 0.002194, 0.00231, 0.003366, 0.003053, 0.004358, 0.006795, 0.009096, 0.006078, 0.005011, 0.007259, 0.011106, 0.006194, 0.003963, 0.00389, 0.002662, 0.002662, 0.002581, 0.003246, 0.001855, 0.002138, 0.002336, 0.00359, 0.002336, 0.001335, 0.002349, 0.001675, 0.001155, …	[]	0			#VALUE!
415	416	UPI000037F9C7 status=activ	([0.013265, 0.020165, 0.013821, 0.014315, 0.01078, 0.007495, 0.006039, 0.007315, 0.006142, 0.005249, 0.006194, 0.005623, 0.004921, 0.005318, 0.006421, 0.006795, 0.005992, 0.00515, 0.005223, 0.003821, 0.00283, 0.003924, 0.004388, 0.005683, 0.004646, 0.004388, 0.006421, 0.009401, 0.007031, 0.006988, 0.010672, 0.009187, 0.008409, 0.006533, 0.008895, 0.011342, 0.018787, 0.025316, 0.035586, 0.05306, 0…	[390, 425, 426, 427, 428, 429, 430, 431, 432, 433, 434, 435, 436, 437, 459, 460, 461, 462, 463, 468, 470, 568, 569]	(12	1	13)	12
416	417	UPI000037F9C9 status=activ	([0.21291, 0.127496, 0.076542, 0.11371, 0.170161, 0.11371, 0.079919, 0.106997, 0.164327, 0.191378, 0.229226, 0.268042, 0.288399, 0.216401, 0.219301, 0.219301, 0.308712, 0.268042, 0.374039, 0.387226, 0.380708, 0.384043, 0.483068, 0.59508, 0.497853, 0.374039, 0.377384, 0.4292, 0.440853, 0.408655, 0.31487, 0.301917, 0.291804, 0.36309, 0.433034, 0.4292, 0.384043, 0.295083, 0.328603, 0.222385, 0.21930…	[23, 60, 62, 63, 112, 113]	0			#VALUE!
417	418	UPI000037F9D3 status=activ	([0.179055, 0.122885, 0.15008, 0.209395, 0.257454, 0.200174, 0.134866, 0.155435, 0.111485, 0.132295, 0.164327, 0.209395, 0.139895, 0.209395, 0.239899, 0.335645, 0.264545, 0.206376, 0.129801, 0.090864, 0.092881, 0.076542, 0.079919, 0.086953, 0.079919, 0.045352, 0.071867, 0.125101, 0.127496, 0.209395, 0.142424, 0.111485, 0.120615, 0.191378, 0.139895, 0.222385, 0.144935, 0.147574, 0.132295, 0.147574…	[116, 120, 121, 122, 130]	0			#VALUE!
418	419	UPI000037F9D5 status=activ	([0.25406, 0.31487, 0.370445, 0.271506, 0.25031, 0.239899, 0.185198, 0.127496, 0.15008, 0.185198, 0.147574, 0.102787, 0.11371, 0.127496, 0.17593, 0.106997, 0.109221, 0.125101, 0.067594, 0.034884, 0.032017, 0.054297, 0.047319, 0.043307, 0.047319, 0.066181, 0.047319, 0.059222, 0.060549, 0.058088, 0.055536, 0.05306, 0.102787, 0.085092, 0.073402, 0.083462, 0.15008, 0.137348, 0.118441, 0.17593, 0.2751…	[]	0			#VALUE!
419	420	UPI000037F9DF status=activ	([0.002606, 0.003671, 0.00389, 0.004161, 0.003405, 0.004247, 0.004414, 0.005318, 0.004388, 0.005223, 0.006482, 0.00777, 0.007645, 0.008624, 0.008525, 0.010131, 0.012727, 0.017797, 0.017447, 0.026338, 0.055536, 0.054297, 0.040537, 0.060549, 0.086953, 0.191378, 0.222385, 0.209395, 0.21291, 0.324872, 0.339168, 0.200174, 0.219301, 0.225814, 0.332115, 0.380708, 0.26085, 0.15284, 0.137348, 0.155435, 0.…	[]	0			#VALUE!
420	421	UPI000037F9E0 status=activ	([0.074921, 0.122885, 0.125101, 0.132295, 0.085092, 0.111485, 0.15284, 0.118441, 0.083462, 0.067594, 0.054297, 0.064632, 0.111485, 0.10481, 0.05306, 0.056825, 0.03976, 0.042364, 0.030611, 0.023534, 0.022306, 0.014586, 0.013437, 0.017138, 0.011669, 0.015344, 0.010221, 0.009728, 0.016021, 0.015694, 0.022306, 0.036378, 0.021381, 0.013821, 0.013613, 0.022667, 0.035586, 0.067594, 0.118441, 0.179055, 0…	[54, 55, 56, 60, 61, 62, 63, 64, 65, 66, 67, 68, 69, 70, 71, 72, 73, 74, 89, 97, 98, 99, 100, 115, 123, 157, 158, 159, 160, 161, 162, 163, 164, 165, 170, 171, 172, 173]	(14	3	17)	14
421	422	UPI000037F9E2 status=activ	([0.102787, 0.056825, 0.076542, 0.127496, 0.170161, 0.109221, 0.158265, 0.196879, 0.144935, 0.17593, 0.209395, 0.17593, 0.132295, 0.209395, 0.155435, 0.206376, 0.206376, 0.118441, 0.18812, 0.194234, 0.161087, 0.25031, 0.25406, 0.196879, 0.173081, 0.185198, 0.268042, 0.164327, 0.134866, 0.203355, 0.167087, 0.170161, 0.232838, 0.236433, 0.25406, 0.335645, 0.284882, 0.229226, 0.321458, 0.321458, 0.3…	[132, 133, 134, 135, 136, 137, 138, 139, 474, 475, 482, 485, 508, 509, 510, 511, 512, 513, 514]	(7	0	7)	7
422	423	UPI000037F9E7 status=activ	([0.129801, 0.222385, 0.222385, 0.264545, 0.18812, 0.15284, 0.111485, 0.147574, 0.185198, 0.222385, 0.225814, 0.239899, 0.158265, 0.111485, 0.125101, 0.173081, 0.161087, 0.225814, 0.222385, 0.26085, 0.324872, 0.328603, 0.219301, 0.247041, 0.167087, 0.167087, 0.25406, 0.328603, 0.332115, 0.295083, 0.318242, 0.26085, 0.203355, 0.219301, 0.308712, 0.288399, 0.318242, 0.239899, 0.239899, 0.239899, 0.…	[91, 92, 93, 94, 95, 96, 97, 98, 99, 100, 101, 102, 103, 104, 105, 106, 107, 108, 109, 110, 111, 112, 113, 114, 115, 118, 119]	(24	0	24)	24
423	424	UPI000037F9E8 status=activ	([0.284882, 0.173081, 0.236433, 0.271506, 0.318242, 0.25031, 0.281712, 0.196879, 0.247041, 0.271506, 0.257454, 0.295083, 0.288399, 0.232838, 0.26085, 0.271506, 0.377384, 0.288399, 0.206376, 0.179055, 0.142424, 0.139895, 0.139895, 0.078022, 0.064632, 0.067594, 0.118441, 0.116183, 0.116183, 0.109221, 0.118441, 0.085092, 0.094817, 0.094817, 0.073402, 0.134866, 0.127496, 0.06184, 0.111485, 0.185198, …	[295, 296, 297, 298, 299, 300, 301, 302, 303, 304, 305, 418, 419, 420, 421, 423, 425, 426, 428, 429, 430, 431, 432]	(10	0	10)	10
424	425	UPI000037F9F4 status=activ	([0.03976, 0.0704, 0.106997, 0.056825, 0.032677, 0.051831, 0.0704, 0.066181, 0.079919, 0.106997, 0.071867, 0.049374, 0.042364, 0.038858, 0.03976, 0.074921, 0.134866, 0.21291, 0.194234, 0.18812, 0.109221, 0.051831, 0.049374, 0.049374, 0.043307, 0.081712, 0.073402, 0.088832, 0.066181, 0.067594, 0.050641, 0.05306, 0.106997, 0.048328, 0.098513, 0.058088, 0.031287, 0.032017, 0.026338, 0.031287, 0.0320…	[129, 179, 180, 181, 182, 183, 184, 185, 186, 187, 188, 189, 190, 191]	(12	1	13)	12
425	426	UPI000037F9F5 status=activ	([0.264545, 0.18812, 0.219301, 0.257454, 0.139895, 0.167087, 0.21291, 0.26085, 0.278302, 0.30533, 0.243554, 0.209395, 0.132295, 0.15008, 0.142424, 0.142424, 0.142424, 0.232838, 0.239899, 0.318242, 0.311707, 0.281712, 0.339168, 0.229226, 0.167087, 0.288399, 0.284882, 0.161087, 0.147574, 0.161087, 0.173081, 0.185198, 0.147574, 0.247041, 0.229226, 0.239899, 0.129801, 0.069024, 0.046336, 0.027463, 0.…	[]	0			#VALUE!
426	427	UPI000037F9F6 status=activ	([0.127496, 0.120615, 0.158265, 0.088832, 0.050641, 0.025316, 0.017447, 0.013265, 0.009294, 0.00777, 0.009401, 0.007645, 0.005223, 0.00389, 0.00407, 0.004899, 0.003701, 0.002761, 0.002057, 0.001872, 0.001872, 0.001872, 0.001541, 0.001155, 0.00155, 0.002211, 0.00316, 0.004208, 0.005683, 0.007315, 0.007495, 0.005623, 0.008002, 0.008804, 0.008002, 0.008156, 0.00962, 0.014586, 0.023963, 0.046336, 0.0…	[365, 516, 517, 519, 520, 521, 528]	0			#VALUE!
427	428	UPI000037F9F7 status=activ	([0.318242, 0.161087, 0.21291, 0.132295, 0.167087, 0.164327, 0.164327, 0.116183, 0.144935, 0.106997, 0.066181, 0.094817, 0.090864, 0.15284, 0.158265, 0.164327, 0.247041, 0.219301, 0.125101, 0.094817, 0.094817, 0.05306, 0.127496, 0.079919, 0.083462, 0.049374, 0.06184, 0.06184, 0.064632, 0.031287, 0.054297, 0.106997, 0.094817, 0.058088, 0.059222, 0.034068, 0.047319, 0.030003, 0.023534, 0.048328, 0.…	[131, 132]	0			#VALUE!
428	429	UPI000037F9F8 status=activ	([0.008525, 0.009401, 0.013265, 0.017797, 0.026338, 0.038042, 0.025762, 0.034068, 0.043307, 0.055536, 0.038858, 0.040537, 0.05306, 0.034068, 0.034068, 0.06184, 0.102787, 0.182256, 0.122885, 0.15008, 0.191378, 0.125101, 0.158265, 0.167087, 0.167087, 0.098513, 0.106997, 0.185198, 0.191378, 0.125101, 0.129801, 0.129801, 0.155435, 0.090864, 0.116183, 0.196879, 0.125101, 0.0704, 0.066181, 0.066181, 0.…	[147, 149, 150, 151]	0			#VALUE!
429	430	UPI000037F9FB status=activ	([0.045352, 0.0704, 0.106997, 0.058088, 0.078022, 0.046336, 0.034884, 0.047319, 0.06184, 0.078022, 0.102787, 0.076542, 0.132295, 0.125101, 0.161087, 0.18812, 0.161087, 0.076542, 0.129801, 0.173081, 0.142424, 0.161087, 0.127496, 0.120615, 0.111485, 0.106997, 0.120615, 0.179055, 0.122885, 0.0704, 0.078022, 0.088832, 0.098513, 0.098513, 0.109221, 0.100716, 0.15008, 0.15008, 0.203355, 0.21291, 0.1822…	[]	0			#VALUE!
430	431	UPI000037F9FC status=activ	([0.366687, 0.418646, 0.311707, 0.18812, 0.232838, 0.284882, 0.332115, 0.370445, 0.377384, 0.308712, 0.311707, 0.321458, 0.298791, 0.200174, 0.229226, 0.25031, 0.257454, 0.196879, 0.111485, 0.088832, 0.118441, 0.122885, 0.098513, 0.086953, 0.139895, 0.142424, 0.081712, 0.074921, 0.074921, 0.048328, 0.098513, 0.11371, 0.139895, 0.236433, 0.257454, 0.232838, 0.288399, 0.200174, 0.268042, 0.36309, 0…	[138, 253, 256, 260, 264, 265, 266, 267, 268, 269, 270, 271]	(7	4	11)	7
431	432	UPI000037F9FD status=activ	([0.137348, 0.081712, 0.106997, 0.147574, 0.096677, 0.125101, 0.125101, 0.158265, 0.194234, 0.222385, 0.239899, 0.170161, 0.106997, 0.064632, 0.085092, 0.137348, 0.086953, 0.050641, 0.050641, 0.029376, 0.048328, 0.096677, 0.10481, 0.066181, 0.036378, 0.032017, 0.034884, 0.041405, 0.040537, 0.038858, 0.037156, 0.0198, 0.022667, 0.037156, 0.030611, 0.028695, 0.027463, 0.027463, 0.047319, 0.049374, …	[]	0			#VALUE!
432	433	UPI000037F9FE status=activ	([0.232838, 0.222385, 0.25406, 0.284882, 0.194234, 0.137348, 0.090864, 0.118441, 0.139895, 0.173081, 0.206376, 0.25406, 0.161087, 0.102787, 0.055536, 0.030003, 0.055536, 0.058088, 0.055536, 0.055536, 0.059222, 0.048328, 0.060549, 0.050641, 0.030003, 0.056825, 0.094817, 0.127496, 0.122885, 0.120615, 0.120615, 0.118441, 0.06184, 0.10481, 0.167087, 0.25406, 0.339168, 0.342579, 0.335645, 0.436924, 0.…	[200, 201]	0			#VALUE!
433	434	UPI000037F9FF status=activ	([0.006795, 0.010372, 0.015344, 0.013265, 0.010372, 0.015344, 0.024393, 0.034068, 0.043307, 0.06312, 0.06312, 0.054297, 0.079919, 0.137348, 0.161087, 0.120615, 0.170161, 0.239899, 0.26085, 0.25031, 0.25031, 0.278302, 0.271506, 0.185198, 0.268042, 0.36309, 0.264545, 0.236433, 0.15284, 0.155435, 0.132295, 0.102787, 0.079919, 0.098513, 0.06184, 0.081712, 0.073402, 0.060549, 0.067594, 0.073402, 0.083…	[]	0			#VALUE!
434	435	UPI000037FA00 status=activ	([0.012491, 0.020876, 0.013613, 0.021381, 0.022306, 0.034068, 0.032677, 0.023087, 0.016826, 0.017797, 0.015344, 0.019401, 0.023087, 0.027463, 0.026338, 0.041405, 0.056825, 0.092881, 0.144935, 0.137348, 0.0704, 0.046336, 0.042364, 0.073402, 0.074921, 0.106997, 0.098513, 0.122885, 0.122885, 0.216401, 0.25406, 0.206376, 0.222385, 0.200174, 0.219301, 0.179055, 0.111485, 0.155435, 0.147574, 0.17593, 0…	[198]	0			#VALUE!
435	436	UPI000037FA09 status=activ	([0.390993, 0.401658, 0.447574, 0.352862, 0.398279, 0.40511, 0.433034, 0.359901, 0.387226, 0.394753, 0.335645, 0.298791, 0.239899, 0.25031, 0.225814, 0.25031, 0.239899, 0.179055, 0.196879, 0.200174, 0.281712, 0.222385, 0.222385, 0.219301, 0.284882, 0.26085, 0.219301, 0.225814, 0.311707, 0.257454, 0.271506, 0.335645, 0.408655, 0.509769, 0.472492, 0.604312, 0.604312, 0.509769, 0.575842, 0.450668, 0…	[33, 35, 36, 37, 38, 71]	0			#VALUE!
436	437	UPI000037FA0D status=activ	([0.127496, 0.170161, 0.161087, 0.203355, 0.158265, 0.209395, 0.247041, 0.236433, 0.281712, 0.219301, 0.25406, 0.219301, 0.173081, 0.222385, 0.219301, 0.182256, 0.26085, 0.209395, 0.222385, 0.194234, 0.284882, 0.206376, 0.139895, 0.179055, 0.147574, 0.173081, 0.15284, 0.092881, 0.0704, 0.0704, 0.069024, 0.071867, 0.111485, 0.111485, 0.120615, 0.071867, 0.081712, 0.083462, 0.081712, 0.081712, 0.11…	[]	0			#VALUE!
437	438	UPI000037FA13 status=activ	([0.022306, 0.040537, 0.059222, 0.092881, 0.120615, 0.076542, 0.098513, 0.132295, 0.173081, 0.125101, 0.090864, 0.116183, 0.102787, 0.173081, 0.170161, 0.243554, 0.239899, 0.332115, 0.408655, 0.311707, 0.301917, 0.308712, 0.301917, 0.30533, 0.295083, 0.194234, 0.194234, 0.18812, 0.15008, 0.137348, 0.219301, 0.30533, 0.298791, 0.225814, 0.144935, 0.158265, 0.161087, 0.120615, 0.127496, 0.139895, 0…	[]	0			#VALUE!
438	439	UPI000037FA17 status=activ	([0.374039, 0.414856, 0.332115, 0.380708, 0.408655, 0.447574, 0.380708, 0.390993, 0.42561, 0.450668, 0.398279, 0.4292, 0.4292, 0.370445, 0.324872, 0.335645, 0.374039, 0.433034, 0.4292, 0.408655, 0.414856, 0.408655, 0.41194, 0.40511, 0.339168, 0.352862, 0.335645, 0.41194, 0.4292, 0.4292, 0.352862, 0.4292, 0.398279, 0.398279, 0.476583, 0.541878, 0.517562, 0.472492, 0.472492, 0.480142, 0.509769, 0.5…	[35, 36, 40, 41, 44, 45, 46, 47, 51, 52, 53, 54, 58, 59, 62, 63, 64, 65, 66, 67, 68, 69]	(7	14	21)	7
439	440	UPI000037FA18 status=activ	([0.529623, 0.436924, 0.328603, 0.359901, 0.408655, 0.335645, 0.264545, 0.209395, 0.173081, 0.229226, 0.26085, 0.318242, 0.311707, 0.295083, 0.295083, 0.222385, 0.236433, 0.349426, 0.31487, 0.31487, 0.21291, 0.191378, 0.25031, 0.268042, 0.271506, 0.222385, 0.219301, 0.308712, 0.401658, 0.465241, 0.450668, 0.370445, 0.257454, 0.311707, 0.308712, 0.31487, 0.40511, 0.394753, 0.384043, 0.436924, 0.44…	[0, 41, 42, 53, 54, 55, 66, 67, 68, 93, 94, 95, 156, 157]	(2	3	5)	2
440	441	UPI000037FA19 status=activ	([0.298791, 0.342579, 0.377384, 0.408655, 0.4292, 0.352862, 0.284882, 0.31487, 0.25406, 0.288399, 0.271506, 0.31487, 0.321458, 0.200174, 0.173081, 0.137348, 0.232838, 0.15284, 0.239899, 0.25406, 0.243554, 0.243554, 0.243554, 0.268042, 0.281712, 0.179055, 0.25406, 0.328603, 0.328603, 0.4292, 0.339168, 0.318242, 0.232838, 0.232838, 0.342579, 0.450668, 0.505461, 0.505461, 0.59014, 0.575842, 0.553315…	[36, 37, 38, 39, 40, 41, 42, 43, 53, 54, 251, 252, 254, 255, 256, 259, 260, 261, 262, 263]	(7	0	7)	7
441	442	UPI000037FA1A status=activ	([0.377384, 0.394753, 0.436924, 0.332115, 0.349426, 0.384043, 0.414856, 0.332115, 0.268042, 0.257454, 0.288399, 0.239899, 0.236433, 0.25406, 0.132295, 0.144935, 0.066181, 0.045352, 0.044297, 0.081712, 0.137348, 0.161087, 0.120615, 0.109221, 0.179055, 0.179055, 0.11371, 0.064632, 0.074921, 0.116183, 0.137348, 0.076542, 0.079919, 0.043307, 0.030003, 0.034068, 0.035586, 0.0704, 0.059222, 0.028107, 0…	[]	0			#VALUE!
442	443	UPI000037FA27 status=activ	([0.045352, 0.0704, 0.106997, 0.142424, 0.164327, 0.118441, 0.067594, 0.092881, 0.118441, 0.098513, 0.127496, 0.100716, 0.155435, 0.081712, 0.122885, 0.137348, 0.129801, 0.191378, 0.139895, 0.134866, 0.134866, 0.164327, 0.106997, 0.100716, 0.085092, 0.096677, 0.144935, 0.21291, 0.203355, 0.18812, 0.247041, 0.239899, 0.216401, 0.158265, 0.247041, 0.185198, 0.10481, 0.106997, 0.098513, 0.147574, 0.…	[54, 55, 56, 57, 58, 61, 62, 149, 152]	0			#VALUE!
443	444	UPI000037FA28 status=activ	([0.055536, 0.032677, 0.069024, 0.043307, 0.059222, 0.045352, 0.032017, 0.032677, 0.040537, 0.06184, 0.071867, 0.06312, 0.116183, 0.054297, 0.056825, 0.085092, 0.06184, 0.06184, 0.036378, 0.060549, 0.055536, 0.054297, 0.100716, 0.086953, 0.155435, 0.098513, 0.096677, 0.164327, 0.209395, 0.144935, 0.127496, 0.127496, 0.18812, 0.088832, 0.185198, 0.182256, 0.200174, 0.247041, 0.158265, 0.196879, 0.…	[]	0			#VALUE!
444	445	UPI000037FA29 status=activ	([0.066181, 0.092881, 0.134866, 0.18812, 0.219301, 0.247041, 0.275179, 0.298791, 0.219301, 0.25031, 0.284882, 0.219301, 0.15008, 0.15008, 0.219301, 0.298791, 0.332115, 0.41194, 0.349426, 0.26085, 0.222385, 0.324872, 0.247041, 0.25031, 0.232838, 0.232838, 0.243554, 0.26085, 0.232838, 0.318242, 0.324872, 0.318242, 0.335645, 0.414856, 0.311707, 0.308712, 0.291804, 0.257454, 0.247041, 0.225814, 0.308…	[287, 291, 292, 293, 294, 295, 296]	0			#VALUE!
445	446	UPI000037FA2A status=activ	([0.377384, 0.422041, 0.472492, 0.346032, 0.401658, 0.377384, 0.4292, 0.458154, 0.433034, 0.370445, 0.298791, 0.335645, 0.321458, 0.225814, 0.196879, 0.209395, 0.216401, 0.167087, 0.194234, 0.298791, 0.17593, 0.086953, 0.090864, 0.069024, 0.098513, 0.098513, 0.073402, 0.035586, 0.038858, 0.060549, 0.088832, 0.164327, 0.090864, 0.055536, 0.081712, 0.144935, 0.222385, 0.209395, 0.25031, 0.147574, 0…	[333, 335, 336, 337, 372, 373, 376, 377, 378, 379, 403, 404, 405, 406, 407, 408, 409, 410, 411, 412, 413, 414, 415, 416, 417, 418, 419, 420, 421]	(18	10	28)	18
446	447	UPI000037FA2B status=activ	([0.094817, 0.127496, 0.161087, 0.191378, 0.219301, 0.25031, 0.288399, 0.222385, 0.247041, 0.278302, 0.239899, 0.291804, 0.275179, 0.332115, 0.335645, 0.398279, 0.472492, 0.483068, 0.398279, 0.394753, 0.321458, 0.318242, 0.339168, 0.356642, 0.291804, 0.271506, 0.275179, 0.275179, 0.324872, 0.332115, 0.321458, 0.384043, 0.352862, 0.298791, 0.298791, 0.377384, 0.328603, 0.298791, 0.284882, 0.359901…	[41, 45, 46, 47, 48, 49, 50, 54, 58, 59]	0			#VALUE!
447	448	UPI000037FA2E status=activ	([0.045352, 0.025316, 0.018787, 0.012727, 0.018787, 0.028695, 0.040537, 0.067594, 0.06184, 0.056825, 0.038858, 0.056825, 0.050641, 0.024393, 0.056825, 0.028107, 0.030003, 0.029376, 0.056825, 0.116183, 0.109221, 0.064632, 0.058088, 0.102787, 0.167087, 0.096677, 0.048328, 0.047319, 0.042364, 0.056825, 0.043307, 0.044297, 0.032677, 0.033407, 0.038042, 0.018787, 0.019109, 0.018787, 0.018787, 0.020165…	[]	0			#VALUE!
448	449	UPI000037FA2F status=activ	([0.001155, 0.000842, 0.000773, 0.000958, 0.000773, 0.000614, 0.00076, 0.001172, 0.001623, 0.002211, 0.002662, 0.002211, 0.001649, 0.001112, 0.001318, 0.001623, 0.002211, 0.002117, 0.001533, 0.00152, 0.001481, 0.001786, 0.002688, 0.002482, 0.001906, 0.003177, 0.003821, 0.004414, 0.004431, 0.004247, 0.002727, 0.001786, 0.003053, 0.002662, 0.002688, 0.003246, 0.003701, 0.004315, 0.006421, 0.005872,…	[]	0			#VALUE!
449	450	UPI000037FA32 status=activ	([0.001541, 0.001249, 0.001855, 0.001533, 0.001318, 0.002057, 0.002662, 0.002327, 0.003014, 0.003924, 0.003512, 0.002881, 0.004646, 0.004899, 0.005503, 0.00515, 0.007495, 0.011518, 0.010926, 0.008276, 0.007422, 0.007091, 0.009015, 0.009401, 0.017797, 0.015078, 0.008276, 0.008156, 0.008002, 0.008075, 0.006421, 0.008804, 0.014315, 0.013265, 0.01204, 0.009865, 0.009865, 0.007877, 0.00515, 0.00558, 0…	[]	0			#VALUE!
450	451	UPI000037FA33 status=activ	([0.127496, 0.167087, 0.196879, 0.239899, 0.216401, 0.129801, 0.167087, 0.196879, 0.15008, 0.18812, 0.209395, 0.191378, 0.196879, 0.182256, 0.100716, 0.064632, 0.11371, 0.185198, 0.281712, 0.257454, 0.264545, 0.264545, 0.271506, 0.278302, 0.281712, 0.339168, 0.444081, 0.356642, 0.346032, 0.332115, 0.229226, 0.232838, 0.288399, 0.278302, 0.196879, 0.288399, 0.366687, 0.298791, 0.301917, 0.17593, 0…	[]	0			#VALUE!
451	452	UPI000037FA36 status=activ	([0.18812, 0.25406, 0.194234, 0.25406, 0.288399, 0.332115, 0.370445, 0.318242, 0.335645, 0.370445, 0.366687, 0.308712, 0.342579, 0.359901, 0.352862, 0.380708, 0.377384, 0.486429, 0.401658, 0.480142, 0.56648, 0.570702, 0.450668, 0.525368, 0.41194, 0.40511, 0.398279, 0.387226, 0.450668, 0.398279, 0.390993, 0.339168, 0.41194, 0.324872, 0.324872, 0.335645, 0.335645, 0.352862, 0.268042, 0.281712, 0.21…	[20, 21, 23, 99]	0			#VALUE!
452	453	UPI000037FA37 status=activ	([0.127496, 0.167087, 0.066181, 0.037156, 0.023087, 0.013437, 0.009187, 0.006894, 0.008723, 0.010221, 0.008002, 0.010372, 0.008409, 0.008409, 0.009187, 0.00777, 0.005318, 0.005318, 0.003555, 0.002276, 0.002327, 0.001481, 0.001602, 0.002078, 0.002881, 0.00283, 0.002662, 0.003727, 0.004611, 0.004414, 0.003757, 0.00558, 0.005249, 0.004315, 0.004315, 0.005799, 0.004611, 0.004577, 0.004358, 0.006078, …	[291, 292, 293, 294, 295, 296, 300, 301, 302, 303, 304, 305]	(5	0	5)	5
453	454	UPI000037FA38 status=activ	([0.812494, 0.856457, 0.675549, 0.728858, 0.570702, 0.454136, 0.461924, 0.509769, 0.51388, 0.42561, 0.356642, 0.36309, 0.332115, 0.222385, 0.275179, 0.222385, 0.158265, 0.081712, 0.092881, 0.109221, 0.125101, 0.0704, 0.060549, 0.060549, 0.058088, 0.056825, 0.064632, 0.073402, 0.035586, 0.037156, 0.038042, 0.037156, 0.025316, 0.033407, 0.032677, 0.032677, 0.022306, 0.034884, 0.074921, 0.078022, 0.…	[0, 1, 2, 3, 4, 7, 8]	0			#VALUE!
454	455	UPI000037FA3D status=activ	([0.118441, 0.15284, 0.194234, 0.229226, 0.161087, 0.15284, 0.147574, 0.139895, 0.17593, 0.200174, 0.167087, 0.21291, 0.203355, 0.25031, 0.284882, 0.346032, 0.359901, 0.349426, 0.390993, 0.318242, 0.346032, 0.268042, 0.275179, 0.275179, 0.196879, 0.281712, 0.324872, 0.291804, 0.298791, 0.209395, 0.209395, 0.284882, 0.268042, 0.268042, 0.295083, 0.332115, 0.298791, 0.281712, 0.366687, 0.257454, 0.…	[]	0			#VALUE!
455	456	UPI000037FA40 status=activ	([0.268042, 0.31487, 0.346032, 0.284882, 0.206376, 0.26085, 0.257454, 0.298791, 0.232838, 0.229226, 0.179055, 0.239899, 0.239899, 0.216401, 0.200174, 0.122885, 0.088832, 0.139895, 0.10481, 0.125101, 0.086953, 0.088832, 0.092881, 0.064632, 0.092881, 0.161087, 0.102787, 0.129801, 0.125101, 0.206376, 0.164327, 0.236433, 0.155435, 0.102787, 0.122885, 0.076542, 0.116183, 0.185198, 0.18812, 0.268042, 0…	[73, 74]	0			#VALUE!
456	457	UPI000037FA41 status=activ	([0.054297, 0.078022, 0.127496, 0.073402, 0.047319, 0.060549, 0.078022, 0.059222, 0.074921, 0.047319, 0.06312, 0.088832, 0.047319, 0.088832, 0.079919, 0.086953, 0.15284, 0.155435, 0.232838, 0.144935, 0.109221, 0.170161, 0.144935, 0.0704, 0.134866, 0.209395, 0.216401, 0.229226, 0.301917, 0.209395, 0.225814, 0.21291, 0.200174, 0.298791, 0.291804, 0.311707, 0.298791, 0.288399, 0.236433, 0.158265, 0.…	[]	0			#VALUE!
457	458	UPI000037FA42 status=activ	([0.041405, 0.024393, 0.036378, 0.059222, 0.026892, 0.044297, 0.064632, 0.086953, 0.111485, 0.139895, 0.081712, 0.083462, 0.047319, 0.086953, 0.088832, 0.11371, 0.064632, 0.132295, 0.134866, 0.137348, 0.086953, 0.144935, 0.229226, 0.147574, 0.083462, 0.170161, 0.158265, 0.167087, 0.081712, 0.037156, 0.037156, 0.046336, 0.059222, 0.118441, 0.073402, 0.074921, 0.094817, 0.158265, 0.158265, 0.129801…	[]	0			#VALUE!
458	459	UPI000037FA43 status=activ	([0.06312, 0.085092, 0.127496, 0.15008, 0.18812, 0.125101, 0.100716, 0.118441, 0.137348, 0.100716, 0.118441, 0.147574, 0.222385, 0.219301, 0.298791, 0.219301, 0.209395, 0.209395, 0.203355, 0.142424, 0.142424, 0.200174, 0.179055, 0.144935, 0.164327, 0.092881, 0.147574, 0.191378, 0.216401, 0.155435, 0.200174, 0.137348, 0.122885, 0.073402, 0.118441, 0.111485, 0.170161, 0.167087, 0.179055, 0.179055, …	[]	0			#VALUE!
459	460	UPI000037FA45 status=activ	([0.370445, 0.25031, 0.15284, 0.094817, 0.059222, 0.044297, 0.06312, 0.06312, 0.079919, 0.10481, 0.147574, 0.120615, 0.120615, 0.066181, 0.116183, 0.111485, 0.064632, 0.054297, 0.055536, 0.056825, 0.059222, 0.11371, 0.122885, 0.194234, 0.209395, 0.295083, 0.366687, 0.268042, 0.301917, 0.216401, 0.21291, 0.116183, 0.173081, 0.173081, 0.173081, 0.170161, 0.182256, 0.161087, 0.120615, 0.125101, 0.12…	[506, 507]	0			#VALUE!
460	461	UPI000037FA4A status=activ	([0.007259, 0.005799, 0.004775, 0.006194, 0.008624, 0.011903, 0.009187, 0.011669, 0.017797, 0.024393, 0.018106, 0.024826, 0.028107, 0.017138, 0.026338, 0.058088, 0.059222, 0.060549, 0.064632, 0.031287, 0.027463, 0.028695, 0.032677, 0.060549, 0.071867, 0.05306, 0.048328, 0.098513, 0.100716, 0.098513, 0.067594, 0.100716, 0.05306, 0.086953, 0.15008, 0.088832, 0.049374, 0.098513, 0.098513, 0.086953, …	[329, 330, 331]	0			#VALUE!
461	462	UPI000037FA4B status=activ	([0.356642, 0.370445, 0.342579, 0.318242, 0.298791, 0.236433, 0.167087, 0.116183, 0.137348, 0.102787, 0.098513, 0.120615, 0.076542, 0.086953, 0.144935, 0.11371, 0.196879, 0.209395, 0.236433, 0.17593, 0.161087, 0.106997, 0.067594, 0.094817, 0.120615, 0.122885, 0.111485, 0.191378, 0.284882, 0.284882, 0.284882, 0.332115, 0.225814, 0.206376, 0.206376, 0.196879, 0.196879, 0.191378, 0.118441, 0.058088,…	[]	0			#VALUE!
462	463	UPI000037FA4C status=activ	([0.06312, 0.116183, 0.155435, 0.15008, 0.092881, 0.118441, 0.142424, 0.167087, 0.118441, 0.085092, 0.085092, 0.106997, 0.120615, 0.18812, 0.203355, 0.278302, 0.370445, 0.308712, 0.247041, 0.173081, 0.147574, 0.164327, 0.144935, 0.147574, 0.200174, 0.284882, 0.243554, 0.25406, 0.25406, 0.349426, 0.433034, 0.377384, 0.387226, 0.281712, 0.216401, 0.25031, 0.161087, 0.155435, 0.232838, 0.335645, 0.4…	[216, 217, 218, 219, 220, 221, 222, 223, 224, 225, 226, 228, 229, 230, 231]	(10	0	10)	10
463	464	UPI000037FA4D status=activ	([0.239899, 0.295083, 0.328603, 0.239899, 0.18812, 0.18812, 0.118441, 0.120615, 0.155435, 0.182256, 0.142424, 0.106997, 0.118441, 0.122885, 0.144935, 0.15284, 0.25031, 0.170161, 0.158265, 0.161087, 0.158265, 0.161087, 0.158265, 0.164327, 0.232838, 0.301917, 0.301917, 0.318242, 0.359901, 0.342579, 0.31487, 0.394753, 0.394753, 0.366687, 0.359901, 0.281712, 0.349426, 0.243554, 0.346032, 0.454136, 0.…	[79, 82, 84, 388, 389, 390, 391]	0			#VALUE!
464	465	UPI000037FA4E status=activ	([0.054297, 0.076542, 0.120615, 0.050641, 0.079919, 0.076542, 0.048328, 0.048328, 0.067594, 0.044297, 0.030611, 0.03976, 0.03976, 0.0704, 0.086953, 0.076542, 0.164327, 0.194234, 0.194234, 0.120615, 0.118441, 0.064632, 0.038042, 0.017797, 0.023534, 0.023087, 0.030611, 0.066181, 0.090864, 0.069024, 0.0704, 0.081712, 0.046336, 0.045352, 0.046336, 0.037156, 0.0704, 0.050641, 0.029376, 0.029376, 0.034…	[]	0			#VALUE!
465	466	UPI000037FA4F status=activ	([0.086953, 0.059222, 0.10481, 0.098513, 0.122885, 0.071867, 0.109221, 0.085092, 0.067594, 0.096677, 0.120615, 0.088832, 0.106997, 0.096677, 0.122885, 0.142424, 0.167087, 0.167087, 0.209395, 0.236433, 0.311707, 0.216401, 0.278302, 0.216401, 0.209395, 0.209395, 0.268042, 0.161087, 0.216401, 0.275179, 0.155435, 0.144935, 0.222385, 0.15008, 0.086953, 0.092881, 0.085092, 0.088832, 0.06312, 0.031287, …	[]	0			#VALUE!
466	467	UPI000037FA57 status=activ	([0.311707, 0.377384, 0.374039, 0.308712, 0.359901, 0.408655, 0.450668, 0.342579, 0.380708, 0.390993, 0.41194, 0.422041, 0.398279, 0.321458, 0.335645, 0.318242, 0.40511, 0.40511, 0.42561, 0.390993, 0.494003, 0.59508, 0.58069, 0.483068, 0.570702, 0.570702, 0.465241, 0.384043, 0.509769, 0.497853, 0.422041, 0.433034, 0.472492, 0.401658, 0.41194, 0.339168, 0.366687, 0.370445, 0.380708, 0.359901, 0.39…	[21, 22, 24, 25, 28, 55]	0			#VALUE!
467	468	UPI000037FA59 status=activ	([0.40511, 0.288399, 0.164327, 0.203355, 0.137348, 0.185198, 0.21291, 0.257454, 0.291804, 0.342579, 0.278302, 0.295083, 0.311707, 0.295083, 0.21291, 0.264545, 0.25031, 0.179055, 0.096677, 0.092881, 0.15008, 0.167087, 0.167087, 0.26085, 0.257454, 0.339168, 0.257454, 0.196879, 0.179055, 0.182256, 0.086953, 0.142424, 0.179055, 0.161087, 0.179055, 0.17593, 0.206376, 0.132295, 0.196879, 0.209395, 0.22…	[290, 303, 316, 317]	0			#VALUE!
468	469	UPI000037FA5E status=activ	([0.008624, 0.01227, 0.022306, 0.033407, 0.022667, 0.016826, 0.023087, 0.030611, 0.046336, 0.06184, 0.035586, 0.03976, 0.043307, 0.079919, 0.094817, 0.078022, 0.064632, 0.069024, 0.058088, 0.059222, 0.129801, 0.173081, 0.191378, 0.18812, 0.200174, 0.200174, 0.194234, 0.196879, 0.196879, 0.090864, 0.096677, 0.158265, 0.132295, 0.06312, 0.06312, 0.120615, 0.222385, 0.26085, 0.243554, 0.247041, 0.15…	[]	0			#VALUE!
469	470	UPI000037FA65 status=activ	([0.324872, 0.206376, 0.264545, 0.158265, 0.203355, 0.106997, 0.073402, 0.090864, 0.060549, 0.043307, 0.058088, 0.071867, 0.067594, 0.066181, 0.066181, 0.102787, 0.06184, 0.06184, 0.059222, 0.088832, 0.047319, 0.028695, 0.041405, 0.025762, 0.046336, 0.041405, 0.051831, 0.102787, 0.06184, 0.074921, 0.073402, 0.073402, 0.081712, 0.086953, 0.147574, 0.085092, 0.081712, 0.127496, 0.074921, 0.032677, …	[]	0			#VALUE!
470	471	UPI000037FA66 status=activ	([0.349426, 0.377384, 0.398279, 0.42561, 0.447574, 0.461924, 0.384043, 0.40511, 0.30533, 0.25031, 0.182256, 0.209395, 0.18812, 0.127496, 0.125101, 0.122885, 0.125101, 0.200174, 0.200174, 0.206376, 0.122885, 0.18812, 0.18812, 0.185198, 0.185198, 0.18812, 0.167087, 0.236433, 0.167087, 0.239899, 0.236433, 0.257454, 0.26085, 0.25031, 0.332115, 0.332115, 0.335645, 0.332115, 0.335645, 0.257454, 0.25406…	[371, 372]	0			#VALUE!
471	472	UPI000037FA67 status=activ	([0.182256, 0.21291, 0.158265, 0.10481, 0.137348, 0.170161, 0.096677, 0.086953, 0.120615, 0.147574, 0.167087, 0.200174, 0.200174, 0.275179, 0.281712, 0.298791, 0.324872, 0.311707, 0.30533, 0.291804, 0.291804, 0.332115, 0.332115, 0.31487, 0.31487, 0.236433, 0.164327, 0.264545, 0.321458, 0.243554, 0.167087, 0.164327, 0.173081, 0.134866, 0.142424, 0.137348, 0.18812, 0.116183, 0.118441, 0.071867, 0.0…	[]	0			#VALUE!
472	473	UPI000037FA69 status=activ	([0.268042, 0.127496, 0.125101, 0.088832, 0.058088, 0.031287, 0.019401, 0.015344, 0.012727, 0.01078, 0.010131, 0.008075, 0.005932, 0.004689, 0.004646, 0.004646, 0.004899, 0.006194, 0.004921, 0.006039, 0.005378, 0.006988, 0.011106, 0.012727, 0.021816, 0.022306, 0.043307, 0.044297, 0.076542, 0.078022, 0.129801, 0.194234, 0.298791, 0.374039, 0.346032, 0.359901, 0.359901, 0.339168, 0.324872, 0.36309,…	[55, 56, 96, 97, 98, 99, 100, 112, 113, 114, 122, 123, 124, 125, 126, 127, 128, 129, 130, 131, 132, 139, 140, 141, 142, 143, 144]	(10	10	20)	10
473	474	UPI000037FA6A status=activ	([0.521092, 0.40511, 0.4292, 0.450668, 0.36309, 0.387226, 0.31487, 0.247041, 0.308712, 0.321458, 0.339168, 0.390993, 0.480142, 0.440853, 0.418646, 0.454136, 0.418646, 0.394753, 0.318242, 0.301917, 0.225814, 0.236433, 0.301917, 0.301917, 0.247041, 0.342579, 0.356642, 0.422041, 0.521092, 0.483068, 0.497853, 0.401658, 0.356642, 0.349426, 0.359901, 0.447574, 0.40511, 0.374039, 0.436924, 0.436924, 0.3…	[0, 28, 64, 137, 138, 139, 140, 141, 142, 143, 152, 261, 262, 263, 264, 265, 266, 267, 268, 269, 270, 271, 272, 273, 274, 275, 276, 277, 278, 279, 280, 281, 282, 283, 284, 285, 286, 287, 288, 289, 290, 291, 292, 293, 294, 295, 296, 297, 298, 332, 333, 334, 335, 336]	(37	11	48)	37
474	475	UPI000037FA6B status=activ	([0.06184, 0.041405, 0.06312, 0.092881, 0.096677, 0.06312, 0.06184, 0.048328, 0.038042, 0.060549, 0.040537, 0.037156, 0.025762, 0.023963, 0.026892, 0.028107, 0.028107, 0.024393, 0.047319, 0.056825, 0.05306, 0.083462, 0.106997, 0.074921, 0.0704, 0.100716, 0.164327, 0.222385, 0.31487, 0.401658, 0.31487, 0.418646, 0.414856, 0.5017, 0.42561, 0.497853, 0.486429, 0.41194, 0.433034, 0.30533, 0.374039, 0…	[33, 44, 45, 46, 58, 59, 60, 61, 62, 63, 64, 65, 97, 98, 99, 111, 112, 113, 114, 115, 129, 130, 131, 139, 140, 141, 142, 143, 144]	(7	4	11)	7
475	476	UPI000037FA6C status=activ	([0.545602, 0.461924, 0.380708, 0.42561, 0.5017, 0.486429, 0.538167, 0.553315, 0.538167, 0.480142, 0.494003, 0.436924, 0.436924, 0.440853, 0.534167, 0.521092, 0.521092, 0.505461, 0.505461, 0.433034, 0.483068, 0.450668, 0.521092, 0.59917, 0.509769, 0.401658, 0.436924, 0.41194, 0.42561, 0.377384, 0.444081, 0.380708, 0.408655, 0.4292, 0.4292, 0.40511, 0.380708, 0.394753, 0.40511, 0.40511, 0.401658, …	[0, 4, 6, 7, 8, 14, 15, 16, 17, 18, 22, 23, 24, 46, 47, 48, 49, 50, 51, 52, 53, 54, 55, 56, 57, 61, 62, 63, 64, 74, 75, 76, 77, 78, 79, 80, 81, 82, 83, 84, 85, 86, 87, 88, 89, 90, 91, 92, 93, 94, 95, 96, 97, 98, 99, 100, 101, 102, 103, 169, 212, 213, 214, 215, 216, 217, 218, 219, 220, 221, 222, 223, 224, 225, 226, 227, 228, 229, 230, 231, 232, 233]	(29	29	58)	29
476	477	UPI000037FA71 status=activ	([0.132295, 0.167087, 0.094817, 0.120615, 0.106997, 0.067594, 0.085092, 0.059222, 0.042364, 0.031287, 0.043307, 0.06184, 0.066181, 0.064632, 0.059222, 0.066181, 0.06312, 0.034884, 0.060549, 0.067594, 0.036378, 0.038858, 0.044297, 0.085092, 0.049374, 0.064632, 0.071867, 0.0704, 0.11371, 0.170161, 0.243554, 0.15284, 0.092881, 0.094817, 0.054297, 0.073402, 0.11371, 0.122885, 0.125101, 0.125101, 0.12…	[]	0			#VALUE!
477	478	UPI000037FA7A status=activ	([0.015694, 0.008002, 0.007495, 0.005734, 0.008723, 0.006421, 0.006567, 0.005318, 0.004513, 0.006142, 0.005623, 0.005932, 0.009015, 0.006245, 0.004513, 0.004899, 0.004835, 0.003431, 0.004646, 0.004646, 0.003924, 0.003366, 0.005086, 0.006482, 0.010372, 0.009096, 0.01204, 0.009187, 0.016528, 0.022667, 0.010672, 0.0198, 0.013016, 0.008624, 0.014315, 0.027463, 0.069024, 0.037156, 0.037156, 0.038858, …	[]	0			#VALUE!
478	479	UPI000037FA7B status=activ	([0.059222, 0.081712, 0.11371, 0.069024, 0.044297, 0.034068, 0.046336, 0.034884, 0.050641, 0.051831, 0.036378, 0.055536, 0.049374, 0.056825, 0.071867, 0.037156, 0.041405, 0.071867, 0.073402, 0.132295, 0.219301, 0.219301, 0.144935, 0.120615, 0.21291, 0.203355, 0.170161, 0.142424, 0.132295, 0.102787, 0.102787, 0.179055, 0.155435, 0.132295, 0.120615, 0.083462, 0.10481, 0.170161, 0.109221, 0.098513, …	[160, 162, 163]	0			#VALUE!
479	480	UPI000037FA7C status=activ	([0.013265, 0.026338, 0.014783, 0.011342, 0.016021, 0.020522, 0.026892, 0.041405, 0.050641, 0.06184, 0.050641, 0.05306, 0.056825, 0.049374, 0.049374, 0.048328, 0.088832, 0.139895, 0.142424, 0.122885, 0.116183, 0.116183, 0.059222, 0.069024, 0.111485, 0.111485, 0.092881, 0.090864, 0.085092, 0.05306, 0.05306, 0.076542, 0.102787, 0.098513, 0.170161, 0.182256, 0.257454, 0.25031, 0.219301, 0.225814, 0.…	[]	0			#VALUE!
480	481	UPI000037FA7D status=activ	([0.339168, 0.377384, 0.225814, 0.139895, 0.17593, 0.219301, 0.15008, 0.10481, 0.071867, 0.098513, 0.069024, 0.044297, 0.042364, 0.030611, 0.021381, 0.028107, 0.029376, 0.030003, 0.027463, 0.059222, 0.10481, 0.102787, 0.10481, 0.18812, 0.278302, 0.281712, 0.278302, 0.332115, 0.433034, 0.525368, 0.414856, 0.414856, 0.534167, 0.433034, 0.440853, 0.541878, 0.538167, 0.480142, 0.352862, 0.342579, 0.2…	[29, 32, 35, 36]	0			#VALUE!
481	482	UPI000037FA97 status=activ	([0.17593, 0.11371, 0.155435, 0.106997, 0.129801, 0.17593, 0.125101, 0.094817, 0.111485, 0.144935, 0.161087, 0.120615, 0.18812, 0.185198, 0.179055, 0.179055, 0.137348, 0.158265, 0.239899, 0.229226, 0.311707, 0.380708, 0.370445, 0.394753, 0.440853, 0.458154, 0.444081, 0.545602, 0.538167, 0.458154, 0.454136, 0.465241, 0.465241, 0.465241, 0.390993, 0.394753, 0.380708, 0.374039, 0.352862, 0.271506, 0…	[27, 28]	0			#VALUE!
482	483	UPI000037FAA9 status=activ	([0.191378, 0.25406, 0.324872, 0.301917, 0.239899, 0.284882, 0.271506, 0.298791, 0.284882, 0.321458, 0.349426, 0.308712, 0.318242, 0.318242, 0.324872, 0.271506, 0.384043, 0.288399, 0.257454, 0.271506, 0.26085, 0.291804, 0.295083, 0.209395, 0.15008, 0.239899, 0.170161, 0.232838, 0.247041, 0.278302, 0.281712, 0.281712, 0.352862, 0.352862, 0.4292, 0.380708, 0.4292, 0.328603, 0.422041, 0.454136, 0.44…	[42, 44, 45, 46, 47, 48, 145, 210, 211, 212, 213, 214, 215, 216, 217, 218, 219, 220, 221, 222, 223, 224, 225, 226, 227, 228, 229, 230, 231, 323, 330, 370, 379, 380, 381, 382, 440, 441, 444, 445, 446, 447, 448, 449, 452, 453, 500, 501, 517, 518, 526, 527, 528, 529, 530, 531, 532, 533, 534, 535, 536, 537, 538, 539, 540, 541, 542, 543, 544]	(21	7	28)	21
483	484	UPI000037FAAA status=activ	([0.219301, 0.209395, 0.25031, 0.179055, 0.21291, 0.268042, 0.288399, 0.311707, 0.298791, 0.288399, 0.311707, 0.271506, 0.239899, 0.236433, 0.236433, 0.222385, 0.137348, 0.122885, 0.200174, 0.120615, 0.158265, 0.247041, 0.194234, 0.127496, 0.191378, 0.120615, 0.064632, 0.081712, 0.040537, 0.050641, 0.034068, 0.038042, 0.069024, 0.047319, 0.050641, 0.094817, 0.096677, 0.173081, 0.102787, 0.106997,…	[192, 193, 194, 195, 196, 197, 198, 264, 265, 266, 276, 277, 588]	(6	0	6)	6
484	485	UPI000037FAB0 status=activ	([0.132295, 0.096677, 0.142424, 0.090864, 0.15284, 0.102787, 0.137348, 0.164327, 0.18812, 0.127496, 0.086953, 0.118441, 0.122885, 0.079919, 0.125101, 0.191378, 0.196879, 0.21291, 0.147574, 0.125101, 0.134866, 0.139895, 0.18812, 0.132295, 0.200174, 0.102787, 0.109221, 0.06312, 0.067594, 0.067594, 0.120615, 0.196879, 0.18812, 0.118441, 0.164327, 0.106997, 0.073402, 0.069024, 0.106997, 0.164327, 0.1…	[48, 49, 82, 84, 85, 125, 264, 265, 266, 267, 268, 269, 270, 271, 272, 273, 274, 275, 276]	(12	6	18)	12
485	486	UPI000037FAB1 status=activ	([0.004135, 0.004161, 0.003246, 0.004899, 0.006482, 0.005683, 0.004513, 0.003804, 0.003276, 0.003924, 0.003671, 0.00316, 0.00316, 0.002078, 0.001391, 0.001408, 0.001709, 0.001743, 0.001533, 0.001675, 0.002606, 0.003671, 0.004577, 0.007091, 0.004388, 0.004414, 0.005683, 0.005734, 0.005683, 0.008624, 0.009483, 0.015344, 0.029376, 0.069024, 0.170161, 0.225814, 0.239899, 0.167087, 0.182256, 0.229226,…	[]	0			#VALUE!
486	487	UPI000037FAB2 status=activ	([0.575842, 0.59508, 0.414856, 0.494003, 0.570702, 0.505461, 0.517562, 0.398279, 0.422041, 0.384043, 0.295083, 0.298791, 0.30533, 0.308712, 0.191378, 0.17593, 0.161087, 0.167087, 0.200174, 0.179055, 0.134866, 0.06184, 0.029376, 0.058088, 0.023087, 0.018415, 0.013613, 0.008804, 0.009401, 0.006795, 0.005683, 0.005623, 0.004577, 0.003478, 0.002349, 0.002336, 0.001602, 0.001597, 0.001318, 0.001061, 0…	[0, 1, 4, 5, 6]	0			#VALUE!
487	488	UPI000037FAB3 status=activ	([0.032677, 0.033407, 0.049374, 0.054297, 0.046336, 0.040537, 0.032677, 0.036378, 0.040537, 0.033407, 0.043307, 0.055536, 0.060549, 0.064632, 0.064632, 0.106997, 0.179055, 0.17593, 0.268042, 0.30533, 0.339168, 0.408655, 0.447574, 0.450668, 0.490133, 0.553315, 0.63748, 0.741537, 0.759478, 0.81615, 0.899122, 0.84206, 0.84206, 0.728858, 0.779859, 0.690604, 0.642678, 0.642678, 0.626927, 0.63748, 0.63…	[25, 26, 27, 28, 29, 30, 31, 32, 33, 34, 35, 36, 37, 38, 39, 40, 41, 42, 43, 44, 45, 46, 47, 48, 54, 56, 57, 58, 59, 99, 107, 124, 125, 196, 226, 341, 342, 343, 415, 416, 417, 418, 420, 429, 430, 432, 483, 484, 485, 486, 487, 488, 489, 490, 495, 496, 498, 500, 501, 523, 586, 588]	(23	0	23)	23
488	489	UPI000037FABB status=activ	([0.042364, 0.03976, 0.060549, 0.032677, 0.018787, 0.026338, 0.044297, 0.027463, 0.038042, 0.054297, 0.071867, 0.046336, 0.024826, 0.014586, 0.009977, 0.011518, 0.008075, 0.005623, 0.008002, 0.006245, 0.004577, 0.006421, 0.005799, 0.005011, 0.004689, 0.006701, 0.005249, 0.004414, 0.004414, 0.004689, 0.003461, 0.002662, 0.003963, 0.005223, 0.00515, 0.007091, 0.010372, 0.017447, 0.03976, 0.020165, …	[333]	0			#VALUE!
489	490	UPI000037FABC status=activ	([0.284882, 0.275179, 0.284882, 0.301917, 0.352862, 0.278302, 0.321458, 0.332115, 0.257454, 0.291804, 0.31487, 0.264545, 0.196879, 0.196879, 0.30533, 0.374039, 0.394753, 0.275179, 0.301917, 0.384043, 0.349426, 0.349426, 0.278302, 0.196879, 0.219301, 0.216401, 0.308712, 0.191378, 0.203355, 0.206376, 0.21291, 0.200174, 0.191378, 0.222385, 0.194234, 0.18812, 0.132295, 0.118441, 0.139895, 0.081712, 0…	[]	0			#VALUE!
490	491	UPI000037FABD status=activ	([0.15284, 0.086953, 0.116183, 0.164327, 0.122885, 0.155435, 0.102787, 0.127496, 0.173081, 0.209395, 0.170161, 0.21291, 0.120615, 0.076542, 0.079919, 0.137348, 0.134866, 0.092881, 0.050641, 0.06312, 0.060549, 0.096677, 0.155435, 0.167087, 0.100716, 0.090864, 0.085092, 0.086953, 0.086953, 0.078022, 0.073402, 0.118441, 0.120615, 0.122885, 0.18812, 0.284882, 0.275179, 0.31487, 0.295083, 0.301917, 0.…	[130, 131, 132, 145, 156, 158, 159, 160]	0			#VALUE!
491	492	UPI000037FABE status=activ	([0.125101, 0.167087, 0.216401, 0.243554, 0.311707, 0.349426, 0.321458, 0.232838, 0.275179, 0.196879, 0.137348, 0.179055, 0.17593, 0.179055, 0.185198, 0.15284, 0.164327, 0.239899, 0.239899, 0.134866, 0.094817, 0.05306, 0.054297, 0.050641, 0.056825, 0.030003, 0.030003, 0.042364, 0.086953, 0.045352, 0.066181, 0.129801, 0.129801, 0.0704, 0.0704, 0.096677, 0.106997, 0.055536, 0.030003, 0.028695, 0.02…	[160, 161, 162, 163, 164, 165, 166, 167, 168, 169, 170, 196]	(10	0	10)	10
492	493	UPI000037FABF status=activ	([0.007422, 0.005932, 0.008156, 0.010672, 0.011518, 0.009865, 0.008804, 0.008002, 0.006988, 0.006078, 0.007177, 0.007177, 0.007177, 0.006795, 0.007031, 0.008525, 0.008276, 0.008409, 0.008525, 0.013613, 0.014783, 0.021816, 0.045352, 0.045352, 0.046336, 0.060549, 0.098513, 0.164327, 0.15008, 0.243554, 0.25031, 0.247041, 0.216401, 0.30533, 0.414856, 0.311707, 0.374039, 0.380708, 0.288399, 0.398279, …	[]	0			#VALUE!
493	494	UPI000037FAC0 status=activ	([0.25406, 0.291804, 0.342579, 0.387226, 0.461924, 0.5017, 0.541878, 0.56648, 0.480142, 0.534167, 0.517562, 0.436924, 0.486429, 0.490133, 0.557691, 0.575842, 0.608892, 0.517562, 0.517562, 0.486429, 0.494003, 0.494003, 0.40511, 0.41194, 0.328603, 0.30533, 0.225814, 0.219301, 0.147574, 0.216401, 0.182256, 0.216401, 0.31487, 0.257454, 0.173081, 0.129801, 0.132295, 0.109221, 0.158265, 0.167087, 0.203…	[5, 6, 7, 9, 10, 14, 15, 16, 17, 18, 56, 57, 58, 59]	(4	5	9)	4
494	495	UPI000037FAC1 status=activ	([0.083462, 0.083462, 0.054297, 0.074921, 0.098513, 0.132295, 0.129801, 0.086953, 0.109221, 0.085092, 0.118441, 0.088832, 0.06312, 0.067594, 0.06312, 0.058088, 0.088832, 0.147574, 0.229226, 0.15284, 0.074921, 0.071867, 0.088832, 0.147574, 0.15008, 0.096677, 0.096677, 0.069024, 0.071867, 0.069024, 0.116183, 0.059222, 0.111485, 0.076542, 0.073402, 0.125101, 0.179055, 0.17593, 0.109221, 0.092881, 0.…	[49, 59, 125, 126, 150, 173, 174]	0			#VALUE!
495	496	UPI000037FAC2 status=activ	([0.086953, 0.134866, 0.196879, 0.194234, 0.25031, 0.284882, 0.308712, 0.239899, 0.167087, 0.196879, 0.236433, 0.26085, 0.219301, 0.216401, 0.239899, 0.225814, 0.236433, 0.324872, 0.311707, 0.318242, 0.408655, 0.401658, 0.36309, 0.349426, 0.380708, 0.380708, 0.30533, 0.232838, 0.21291, 0.31487, 0.219301, 0.21291, 0.21291, 0.232838, 0.216401, 0.236433, 0.321458, 0.321458, 0.335645, 0.42561, 0.4148…	[142, 143, 144, 145, 146, 147, 148, 149, 150, 151, 152, 153, 154, 155, 156, 178, 179, 180, 181, 182, 184, 365, 366, 367, 369, 371, 372, 373]	(14	0	14)	14
496	497	UPI000037FAC5 status=activ	([0.196879, 0.239899, 0.284882, 0.275179, 0.30533, 0.339168, 0.328603, 0.366687, 0.401658, 0.418646, 0.447574, 0.41194, 0.332115, 0.298791, 0.298791, 0.295083, 0.318242, 0.229226, 0.31487, 0.291804, 0.232838, 0.206376, 0.179055, 0.15284, 0.17593, 0.17593, 0.167087, 0.196879, 0.21291, 0.203355, 0.232838, 0.232838, 0.275179, 0.366687, 0.414856, 0.41194, 0.42561, 0.436924, 0.414856, 0.342579, 0.3391…	[45, 202, 203, 204, 205, 206, 207, 209, 210, 213, 217, 218]	(5	1	6)	5
497	498	UPI000037FAC6 status=activ	([0.086953, 0.116183, 0.059222, 0.035586, 0.048328, 0.064632, 0.040537, 0.051831, 0.064632, 0.048328, 0.066181, 0.098513, 0.051831, 0.054297, 0.034884, 0.073402, 0.042364, 0.083462, 0.079919, 0.043307, 0.098513, 0.088832, 0.051831, 0.076542, 0.137348, 0.137348, 0.083462, 0.118441, 0.118441, 0.058088, 0.090864, 0.054297, 0.05306, 0.092881, 0.066181, 0.100716, 0.05306, 0.081712, 0.083462, 0.045352,…	[]	0			#VALUE!
498	499	UPI000037FAC7 status=activ	([0.671169, 0.712013, 0.754692, 0.76285, 0.63748, 0.680603, 0.58069, 0.497853, 0.521092, 0.450668, 0.483068, 0.517562, 0.517562, 0.472492, 0.41194, 0.418646, 0.486429, 0.461924, 0.461924, 0.465241, 0.468512, 0.450668, 0.444081, 0.436924, 0.450668, 0.497853, 0.494003, 0.58069, 0.675549, 0.675549, 0.759478, 0.754692, 0.750527, 0.703578, 0.750527, 0.83125, 0.805026, 0.707965, 0.712013, 0.675549, 0.6…	[0, 1, 2, 3, 4, 5, 6, 8, 11, 12, 27, 28, 29, 30, 31, 32, 33, 34, 35, 36, 37, 38, 39, 40, 41, 42, 43, 44, 45, 46, 47, 48, 49, 58, 423, 424]	(22	10	32)	22
499	500	UPI000037FAC9 status=activ	([0.257454, 0.30533, 0.346032, 0.41194, 0.454136, 0.494003, 0.42561, 0.461924, 0.494003, 0.480142, 0.465241, 0.497853, 0.480142, 0.494003, 0.562014, 0.557691, 0.608892, 0.525368, 0.622677, 0.690604, 0.690604, 0.699094, 0.712013, 0.680603, 0.680603, 0.666105, 0.666105, 0.767246, 0.666105, 0.661982, 0.632174, 0.585406, 0.505461, 0.509769, 0.613573, 0.557691, 0.541878, 0.562014, 0.63748, 0.632174, 0…	[14, 15, 16, 17, 18, 19, 20, 21, 22, 23, 24, 25, 26, 27, 28, 29, 30, 31, 32, 33, 34, 35, 36, 37, 38, 39, 40, 41, 53]	(27	0	27)	27
500	501	UPI000037FAD3 status=activ	([0.490133, 0.521092, 0.5017, 0.541878, 0.585406, 0.648219, 0.675549, 0.534167, 0.541878, 0.56648, 0.585406, 0.657645, 0.5017, 0.604312, 0.626927, 0.483068, 0.557691, 0.545602, 0.476583, 0.497853, 0.401658, 0.42561, 0.380708, 0.41194, 0.30533, 0.191378, 0.147574, 0.158265, 0.264545, 0.271506, 0.264545, 0.271506, 0.275179, 0.390993, 0.377384, 0.346032, 0.335645, 0.225814, 0.134866, 0.17593, 0.1759…	[1, 2, 3, 4, 5, 6, 7, 8, 9, 10, 11, 12, 13, 14, 16, 17, 293, 396, 397, 398, 399, 401, 596, 597, 598, 599, 600, 601, 655, 656, 663]	(13	0	13)	13
501	502	UPI000037FAD5 status=activ	([0.058088, 0.086953, 0.054297, 0.035586, 0.058088, 0.083462, 0.058088, 0.042364, 0.059222, 0.073402, 0.054297, 0.059222, 0.035586, 0.021816, 0.032017, 0.018787, 0.030003, 0.032017, 0.06312, 0.047319, 0.048328, 0.03976, 0.040537, 0.043307, 0.041405, 0.0198, 0.018787, 0.017447, 0.027463, 0.026892, 0.014586, 0.024826, 0.030611, 0.050641, 0.088832, 0.109221, 0.179055, 0.15284, 0.225814, 0.239899, 0.…	[48, 49, 50, 51, 52, 53, 54, 55, 56, 57, 146, 147, 148, 149, 150, 152, 153, 516, 517, 518]	(9	0	9)	9
502	503	UPI000037FAD7 status=activ	([0.033407, 0.025762, 0.038042, 0.040537, 0.028107, 0.021381, 0.016826, 0.021816, 0.029376, 0.023087, 0.024393, 0.025762, 0.018415, 0.028107, 0.046336, 0.047319, 0.046336, 0.076542, 0.090864, 0.170161, 0.179055, 0.155435, 0.229226, 0.200174, 0.229226, 0.318242, 0.394753, 0.490133, 0.497853, 0.41194, 0.509769, 0.494003, 0.440853, 0.525368, 0.436924, 0.433034, 0.450668, 0.450668, 0.486429, 0.505461…	[30, 33, 39, 40, 262, 263, 272, 273, 288, 332, 333, 368, 371, 378, 384, 385, 402, 403, 404, 405, 444, 446, 447, 448, 449, 451, 452, 453, 454, 455, 456, 457, 458, 459, 460, 478, 481, 482, 483, 484]	(9	25	34)	9
503	504	UPI000037FAEA status=activ	([0.120615, 0.164327, 0.203355, 0.102787, 0.144935, 0.203355, 0.243554, 0.298791, 0.335645, 0.264545, 0.203355, 0.25031, 0.17593, 0.170161, 0.275179, 0.278302, 0.25406, 0.17593, 0.102787, 0.051831, 0.06184, 0.100716, 0.096677, 0.047319, 0.106997, 0.049374, 0.025316, 0.027463, 0.024393, 0.014075, 0.022306, 0.025316, 0.015344, 0.023963, 0.023963, 0.020876, 0.022306, 0.022667, 0.025762, 0.048328, 0.…	[61, 215, 247, 248, 249, 250, 304, 305, 306, 307, 308, 309, 310, 311, 312, 313, 315, 316, 319, 320, 321, 322]	(9	6	15)	9
504	505	UPI000037FAEC status=activ	([0.106997, 0.164327, 0.161087, 0.100716, 0.139895, 0.179055, 0.25031, 0.284882, 0.321458, 0.232838, 0.278302, 0.321458, 0.236433, 0.284882, 0.311707, 0.301917, 0.219301, 0.31487, 0.318242, 0.324872, 0.295083, 0.30533, 0.209395, 0.275179, 0.366687, 0.352862, 0.352862, 0.352862, 0.342579, 0.268042, 0.291804, 0.194234, 0.137348, 0.206376, 0.209395, 0.191378, 0.194234, 0.200174, 0.196879, 0.295083, …	[157, 209, 210, 211, 212, 213, 266, 267, 268, 269, 272, 273, 274, 275, 276, 277, 278, 279, 280, 281, 282, 283, 284, 285, 292, 293]	(13	10	23)	13
505	506	UPI000037FAED status=activ	([0.185198, 0.222385, 0.26085, 0.288399, 0.328603, 0.387226, 0.40511, 0.4292, 0.436924, 0.450668, 0.384043, 0.342579, 0.324872, 0.433034, 0.41194, 0.40511, 0.549308, 0.657645, 0.505461, 0.490133, 0.380708, 0.40511, 0.308712, 0.209395, 0.229226, 0.147574, 0.071867, 0.043307, 0.046336, 0.056825, 0.032677, 0.06184, 0.116183, 0.074921, 0.076542, 0.06312, 0.033407, 0.017797, 0.014783, 0.016528, 0.0248…	[16, 17, 18]	0			#VALUE!
506	507	UPI000037FAF2 status=activ	([0.15284, 0.203355, 0.196879, 0.191378, 0.219301, 0.25031, 0.182256, 0.225814, 0.219301, 0.167087, 0.134866, 0.164327, 0.144935, 0.164327, 0.096677, 0.098513, 0.106997, 0.127496, 0.118441, 0.116183, 0.17593, 0.142424, 0.147574, 0.120615, 0.15284, 0.170161, 0.170161, 0.243554, 0.200174, 0.222385, 0.200174, 0.278302, 0.281712, 0.291804, 0.239899, 0.339168, 0.349426, 0.257454, 0.311707, 0.318242, 0…	[383, 384, 385, 386, 387]	0			#VALUE!
507	508	UPI000037FAF3 status=activ	([0.264545, 0.332115, 0.232838, 0.295083, 0.219301, 0.161087, 0.200174, 0.239899, 0.239899, 0.191378, 0.219301, 0.182256, 0.132295, 0.129801, 0.073402, 0.071867, 0.139895, 0.209395, 0.206376, 0.194234, 0.222385, 0.264545, 0.26085, 0.335645, 0.295083, 0.370445, 0.422041, 0.328603, 0.318242, 0.339168, 0.4292, 0.359901, 0.450668, 0.525368, 0.422041, 0.454136, 0.356642, 0.349426, 0.268042, 0.18812, 0…	[33, 184, 189, 190, 191, 192, 193, 194, 195, 196, 197, 198, 470]	(9	2	11)	9
508	509	UPI000037FAF7 status=activ	([0.036378, 0.059222, 0.030003, 0.043307, 0.060549, 0.094817, 0.059222, 0.037156, 0.051831, 0.066181, 0.045352, 0.058088, 0.06184, 0.071867, 0.066181, 0.11371, 0.167087, 0.17593, 0.191378, 0.17593, 0.182256, 0.158265, 0.161087, 0.271506, 0.185198, 0.185198, 0.142424, 0.25406, 0.374039, 0.298791, 0.21291, 0.324872, 0.324872, 0.332115, 0.324872, 0.324872, 0.222385, 0.243554, 0.144935, 0.083462, 0.1…	[120, 121, 122, 123, 124, 125, 126, 127, 128, 129, 130, 131, 132, 133, 134]	(14	0	14)	14
509	510	UPI000037FAF8 status=activ	([0.40511, 0.291804, 0.31487, 0.194234, 0.264545, 0.30533, 0.36309, 0.268042, 0.284882, 0.308712, 0.335645, 0.328603, 0.298791, 0.155435, 0.147574, 0.147574, 0.144935, 0.076542, 0.06184, 0.10481, 0.064632, 0.036378, 0.059222, 0.064632, 0.073402, 0.032017, 0.028695, 0.019109, 0.034068, 0.021381, 0.011106, 0.006894, 0.008276, 0.007177, 0.009483, 0.016257, 0.010372, 0.010372, 0.0198, 0.013016, 0.013…	[]	0			#VALUE!
510	511	UPI000037FAF9 status=activ	([0.001155, 0.00076, 0.000447, 0.000335, 0.000275, 0.00018, 0.000146, 0.000137, 0.000176, 0.000313, 0.000262, 0.000301, 0.000309, 0.000172, 0.000266, 0.000485, 0.001048, 0.001533, 0.002606, 0.001709, 0.002366, 0.001434, 0.00146, 0.00243, 0.002194, 0.002155, 0.002349, 0.002366, 0.002336, 0.001743, 0.001675, 0.002529, 0.001778, 0.002194, 0.001967, 0.001408, 0.000743, 0.00076, 0.000399, 0.000386, 0.…	[]	0			#VALUE!
511	512	UPI000037FAFA status=activ	([0.004689, 0.003555, 0.002688, 0.00246, 0.001649, 0.002512, 0.001748, 0.001533, 0.001687, 0.00146, 0.001597, 0.001335, 0.001541, 0.001541, 0.001675, 0.001499, 0.000747, 0.000348, 0.000365, 0.000399, 0.000468, 0.000614, 0.001, 0.000983, 0.001391, 0.00243, 0.001335, 0.00146, 0.001541, 0.001872, 0.002727, 0.002705, 0.003053, 0.002138, 0.00146, 0.001335, 0.002194, 0.002155, 0.002349, 0.002057, 0.001…	[384, 385, 386]	0			#VALUE!
512	513	UPI000037FAFC status=activ	([0.102787, 0.137348, 0.132295, 0.092881, 0.094817, 0.078022, 0.058088, 0.073402, 0.056825, 0.058088, 0.059222, 0.048328, 0.049374, 0.050641, 0.056825, 0.056825, 0.098513, 0.142424, 0.206376, 0.164327, 0.164327, 0.164327, 0.137348, 0.155435, 0.21291, 0.236433, 0.288399, 0.281712, 0.281712, 0.295083, 0.324872, 0.36309, 0.328603, 0.25031, 0.264545, 0.275179, 0.247041, 0.222385, 0.161087, 0.170161, …	[150, 158, 159, 160, 161, 162, 170, 171, 172, 173, 174, 175, 176, 177, 178, 179, 180, 182, 183, 184, 185, 186, 187, 188, 189, 190, 191, 194, 219, 220, 237, 241, 242, 243, 244, 245, 246, 247, 248, 249, 250, 251, 252, 253, 254, 298, 299, 300, 301, 302, 303, 304, 305, 306, 307, 308, 309, 310, 311, 312, 313, 314, 315, 316, 317, 318, 319, 320, 321, 322, 323, 324, 325, 326, 327, 328, 329, 330, 331, 332…	(37	45	82)	37
513	514	UPI000037FAFD status=activ	([0.013613, 0.021816, 0.026338, 0.030611, 0.035586, 0.050641, 0.071867, 0.056825, 0.074921, 0.096677, 0.073402, 0.054297, 0.056825, 0.050641, 0.058088, 0.102787, 0.167087, 0.17593, 0.18812, 0.275179, 0.352862, 0.447574, 0.433034, 0.450668, 0.398279, 0.342579, 0.359901, 0.370445, 0.359901, 0.374039, 0.387226, 0.436924, 0.525368, 0.626927, 0.557691, 0.525368, 0.545602, 0.562014, 0.472492, 0.472492,…	[32, 33, 34, 35, 36, 37, 98, 106, 113]	0			#VALUE!
514	515	UPI000037FAFF status=activ	([0.109221, 0.059222, 0.083462, 0.118441, 0.073402, 0.122885, 0.094817, 0.06312, 0.078022, 0.10481, 0.073402, 0.092881, 0.047319, 0.085092, 0.096677, 0.170161, 0.185198, 0.179055, 0.264545, 0.170161, 0.120615, 0.120615, 0.122885, 0.071867, 0.0704, 0.069024, 0.06312, 0.094817, 0.129801, 0.132295, 0.122885, 0.196879, 0.200174, 0.311707, 0.209395, 0.271506, 0.264545, 0.15008, 0.090864, 0.078022, 0.0…	[]	0			#VALUE!
515	516	UPI000037FB02 status=activ	([0.56648, 0.494003, 0.370445, 0.352862, 0.339168, 0.366687, 0.422041, 0.458154, 0.349426, 0.301917, 0.232838, 0.275179, 0.288399, 0.384043, 0.390993, 0.295083, 0.194234, 0.170161, 0.170161, 0.196879, 0.132295, 0.129801, 0.17593, 0.182256, 0.120615, 0.155435, 0.167087, 0.15284, 0.142424, 0.271506, 0.247041, 0.339168, 0.25031, 0.25406, 0.147574, 0.144935, 0.179055, 0.278302, 0.278302, 0.278302, 0.…	[0]	0			#VALUE!
516	517	UPI000037FB04 status=activ	([0.098513, 0.129801, 0.182256, 0.21291, 0.106997, 0.10481, 0.127496, 0.15284, 0.144935, 0.17593, 0.203355, 0.179055, 0.106997, 0.111485, 0.066181, 0.076542, 0.109221, 0.106997, 0.109221, 0.069024, 0.043307, 0.045352, 0.026892, 0.016257, 0.00962, 0.016826, 0.012727, 0.013016, 0.012727, 0.015078, 0.014783, 0.014783, 0.011518, 0.009977, 0.014586, 0.023087, 0.013613, 0.016021, 0.016021, 0.012727, 0.…	[]	0			#VALUE!
517	518	UPI000037FB06 status=activ	([0.129801, 0.049374, 0.081712, 0.045352, 0.025762, 0.03976, 0.038042, 0.025762, 0.018106, 0.015344, 0.01204, 0.009977, 0.007091, 0.005249, 0.005318, 0.004247, 0.004414, 0.003555, 0.003461, 0.003366, 0.002366, 0.001786, 0.00292, 0.003014, 0.002976, 0.003963, 0.003821, 0.003461, 0.004431, 0.006245, 0.008156, 0.008525, 0.012727, 0.021381, 0.043307, 0.043307, 0.071867, 0.134866, 0.167087, 0.158265, …	[]	0			#VALUE!
518	519	UPI000037FB07 status=activ	([0.206376, 0.122885, 0.059222, 0.058088, 0.073402, 0.098513, 0.056825, 0.076542, 0.046336, 0.025762, 0.038042, 0.050641, 0.026338, 0.016021, 0.010372, 0.010672, 0.00777, 0.005734, 0.005932, 0.005683, 0.005734, 0.004388, 0.004135, 0.00543, 0.004247, 0.004646, 0.003727, 0.003757, 0.003405, 0.003246, 0.004483, 0.003821, 0.0028, 0.003727, 0.00515, 0.007315, 0.007259, 0.009015, 0.00962, 0.009728, 0.0…	[]	0			#VALUE!
519	520	UPI000037FB0B status=activ	([0.476583, 0.505461, 0.557691, 0.433034, 0.483068, 0.461924, 0.359901, 0.384043, 0.311707, 0.247041, 0.275179, 0.31487, 0.36309, 0.243554, 0.225814, 0.243554, 0.268042, 0.15284, 0.092881, 0.102787, 0.155435, 0.088832, 0.055536, 0.056825, 0.106997, 0.078022, 0.10481, 0.191378, 0.120615, 0.111485, 0.185198, 0.194234, 0.11371, 0.132295, 0.137348, 0.132295, 0.081712, 0.051831, 0.111485, 0.173081, 0.…	[1, 2, 215, 216]	0			#VALUE!
520	521	UPI000037FB0C status=activ	([0.229226, 0.278302, 0.31487, 0.21291, 0.236433, 0.147574, 0.185198, 0.125101, 0.086953, 0.111485, 0.10481, 0.155435, 0.173081, 0.196879, 0.196879, 0.216401, 0.179055, 0.232838, 0.21291, 0.247041, 0.164327, 0.109221, 0.122885, 0.122885, 0.120615, 0.125101, 0.129801, 0.132295, 0.222385, 0.311707, 0.209395, 0.15284, 0.132295, 0.066181, 0.055536, 0.029376, 0.045352, 0.078022, 0.102787, 0.111485, 0.…	[]	0			#VALUE!
521	522	UPI000037FB10 status=activ	([0.042364, 0.073402, 0.034884, 0.024393, 0.018787, 0.015078, 0.022306, 0.016826, 0.018106, 0.026338, 0.037156, 0.051831, 0.092881, 0.086953, 0.090864, 0.10481, 0.11371, 0.088832, 0.074921, 0.144935, 0.098513, 0.049374, 0.046336, 0.086953, 0.155435, 0.216401, 0.209395, 0.21291, 0.219301, 0.268042, 0.239899, 0.164327, 0.109221, 0.083462, 0.098513, 0.094817, 0.05306, 0.090864, 0.127496, 0.098513, 0…	[86, 118, 122, 123, 124, 125]	0			#VALUE!
522	523	UPI000037FB12 status=activ	([0.118441, 0.161087, 0.222385, 0.268042, 0.196879, 0.26085, 0.31487, 0.25406, 0.243554, 0.275179, 0.321458, 0.36309, 0.370445, 0.480142, 0.486429, 0.494003, 0.494003, 0.40511, 0.318242, 0.321458, 0.318242, 0.328603, 0.36309, 0.346032, 0.36309, 0.40511, 0.387226, 0.374039, 0.36309, 0.370445, 0.257454, 0.236433, 0.25406, 0.17593, 0.18812, 0.200174, 0.194234, 0.200174, 0.200174, 0.298791, 0.194234,…	[83, 132, 134, 137, 140, 171, 172, 173, 174, 175]	0			#VALUE!
523	524	UPI000037FB13 status=activ	([0.079919, 0.127496, 0.120615, 0.15284, 0.17593, 0.196879, 0.239899, 0.298791, 0.232838, 0.247041, 0.194234, 0.15008, 0.079919, 0.10481, 0.06184, 0.059222, 0.11371, 0.203355, 0.129801, 0.222385, 0.203355, 0.191378, 0.200174, 0.239899, 0.229226, 0.170161, 0.102787, 0.094817, 0.090864, 0.142424, 0.15008, 0.219301, 0.206376, 0.225814, 0.15284, 0.137348, 0.127496, 0.122885, 0.059222, 0.118441, 0.109…	[]	0			#VALUE!
524	525	UPI000037FB14 status=activ	([0.100716, 0.144935, 0.182256, 0.116183, 0.085092, 0.111485, 0.142424, 0.17593, 0.170161, 0.125101, 0.139895, 0.116183, 0.069024, 0.0704, 0.127496, 0.071867, 0.073402, 0.058088, 0.118441, 0.120615, 0.118441, 0.142424, 0.083462, 0.081712, 0.081712, 0.073402, 0.060549, 0.056825, 0.051831, 0.064632, 0.10481, 0.090864, 0.132295, 0.196879, 0.127496, 0.071867, 0.081712, 0.038042, 0.074921, 0.060549, 0…	[162, 163, 164, 165, 166, 167, 168, 169, 170, 175, 194, 195, 196, 198, 199, 200, 201, 202, 203, 206, 207, 208, 210]	(8	0	8)	8
525	526	UPI000037FB15 status=activ	([0.134866, 0.179055, 0.222385, 0.257454, 0.239899, 0.268042, 0.295083, 0.332115, 0.366687, 0.390993, 0.291804, 0.324872, 0.321458, 0.236433, 0.229226, 0.321458, 0.232838, 0.236433, 0.182256, 0.182256, 0.301917, 0.328603, 0.342579, 0.335645, 0.342579, 0.308712, 0.219301, 0.158265, 0.100716, 0.094817, 0.074921, 0.085092, 0.088832, 0.086953, 0.127496, 0.132295, 0.127496, 0.209395, 0.284882, 0.38070…	[271, 273, 275, 276, 277, 443, 444, 445, 446, 447, 448, 449, 450, 451, 452]	(9	5	14)	9
526	527	UPI000037FB1D status=activ	([0.106997, 0.134866, 0.083462, 0.134866, 0.139895, 0.137348, 0.109221, 0.15284, 0.182256, 0.182256, 0.216401, 0.26085, 0.278302, 0.200174, 0.206376, 0.147574, 0.206376, 0.26085, 0.185198, 0.278302, 0.335645, 0.377384, 0.387226, 0.401658, 0.40511, 0.414856, 0.390993, 0.458154, 0.370445, 0.374039, 0.321458, 0.321458, 0.295083, 0.247041, 0.328603, 0.332115, 0.401658, 0.308712, 0.335645, 0.356642, 0…	[]	0			#VALUE!
527	528	UPI000037FB1F status=activ	([0.366687, 0.264545, 0.203355, 0.239899, 0.191378, 0.111485, 0.15284, 0.179055, 0.132295, 0.098513, 0.120615, 0.085092, 0.085092, 0.074921, 0.074921, 0.127496, 0.085092, 0.081712, 0.116183, 0.106997, 0.111485, 0.094817, 0.142424, 0.194234, 0.129801, 0.179055, 0.196879, 0.185198, 0.196879, 0.247041, 0.332115, 0.332115, 0.328603, 0.332115, 0.295083, 0.209395, 0.200174, 0.247041, 0.17593, 0.17593, …	[]	0			#VALUE!
528	529	UPI000037FB20 status=activ	([0.25031, 0.291804, 0.229226, 0.158265, 0.236433, 0.295083, 0.31487, 0.247041, 0.18812, 0.21291, 0.247041, 0.284882, 0.278302, 0.18812, 0.278302, 0.275179, 0.264545, 0.308712, 0.318242, 0.349426, 0.342579, 0.380708, 0.401658, 0.377384, 0.374039, 0.339168, 0.31487, 0.324872, 0.40511, 0.486429, 0.401658, 0.398279, 0.41194, 0.40511, 0.497853, 0.41194, 0.352862, 0.390993, 0.433034, 0.433034, 0.45066…	[]	0			#VALUE!
529	530	UPI000037FB21 status=activ	([0.060549, 0.116183, 0.185198, 0.118441, 0.155435, 0.158265, 0.216401, 0.25031, 0.30533, 0.352862, 0.291804, 0.284882, 0.268042, 0.359901, 0.342579, 0.387226, 0.384043, 0.384043, 0.384043, 0.480142, 0.468512, 0.521092, 0.468512, 0.461924, 0.553315, 0.458154, 0.505461, 0.394753, 0.301917, 0.278302, 0.182256, 0.185198, 0.222385, 0.328603, 0.243554, 0.26085, 0.26085, 0.36309, 0.271506, 0.264545, 0.…	[21, 24, 26]	0			#VALUE!
530	531	UPI000037FB23 status=activ	([0.125101, 0.155435, 0.196879, 0.239899, 0.281712, 0.298791, 0.219301, 0.243554, 0.264545, 0.25031, 0.239899, 0.243554, 0.161087, 0.18812, 0.116183, 0.098513, 0.100716, 0.076542, 0.109221, 0.15284, 0.232838, 0.155435, 0.10481, 0.064632, 0.066181, 0.06184, 0.067594, 0.109221, 0.122885, 0.076542, 0.11371, 0.137348, 0.179055, 0.25406, 0.200174, 0.311707, 0.36309, 0.278302, 0.328603, 0.301917, 0.236…	[]	0			#VALUE!
531	532	UPI000037FB24 status=activ	([0.059222, 0.090864, 0.122885, 0.196879, 0.134866, 0.161087, 0.203355, 0.243554, 0.229226, 0.268042, 0.291804, 0.236433, 0.155435, 0.158265, 0.216401, 0.196879, 0.271506, 0.288399, 0.288399, 0.384043, 0.398279, 0.465241, 0.377384, 0.342579, 0.342579, 0.339168, 0.349426, 0.335645, 0.219301, 0.268042, 0.222385, 0.222385, 0.342579, 0.4292, 0.414856, 0.328603, 0.418646, 0.339168, 0.284882, 0.284882,…	[212, 213, 214, 215, 216, 217, 218, 219, 220, 221, 222, 268, 269, 270, 272, 275, 276, 277, 278, 279, 280, 281, 282, 283, 284, 285, 293, 294, 295, 296, 297, 298, 299, 300, 301, 302, 303, 304, 306, 307, 308, 310, 311, 312, 363, 365, 370, 371, 372, 373, 374, 375, 376, 377]	(11	26	37)	11
532	533	UPI000037FB25 status=activ	([0.291804, 0.346032, 0.225814, 0.291804, 0.332115, 0.359901, 0.387226, 0.31487, 0.349426, 0.387226, 0.308712, 0.356642, 0.26085, 0.335645, 0.342579, 0.324872, 0.41194, 0.311707, 0.311707, 0.308712, 0.291804, 0.26085, 0.264545, 0.346032, 0.339168, 0.321458, 0.328603, 0.328603, 0.40511, 0.398279, 0.346032, 0.458154, 0.408655, 0.418646, 0.42561, 0.414856, 0.42561, 0.440853, 0.557691, 0.450668, 0.56…	[38, 40, 41, 42, 43, 44, 45, 46, 47, 54, 55, 56, 57, 62, 63, 64, 69]	(7	1	8)	7
533	534	UPI000037FB26 status=activ	([0.137348, 0.18812, 0.229226, 0.137348, 0.203355, 0.18812, 0.127496, 0.088832, 0.059222, 0.081712, 0.102787, 0.081712, 0.083462, 0.15284, 0.116183, 0.066181, 0.127496, 0.129801, 0.127496, 0.209395, 0.209395, 0.127496, 0.102787, 0.098513, 0.164327, 0.15008, 0.125101, 0.203355, 0.194234, 0.298791, 0.301917, 0.324872, 0.295083, 0.17593, 0.170161, 0.206376, 0.291804, 0.170161, 0.196879, 0.200174, 0.…	[]	0			#VALUE!
534	535	UPI000037FB2C status=activ	([0.332115, 0.324872, 0.349426, 0.339168, 0.359901, 0.40511, 0.42561, 0.339168, 0.370445, 0.387226, 0.324872, 0.359901, 0.264545, 0.179055, 0.185198, 0.219301, 0.15008, 0.085092, 0.127496, 0.179055, 0.096677, 0.161087, 0.194234, 0.139895, 0.167087, 0.170161, 0.164327, 0.161087, 0.173081, 0.098513, 0.083462, 0.139895, 0.139895, 0.232838, 0.295083, 0.200174, 0.134866, 0.196879, 0.288399, 0.203355, …	[71, 72, 73, 74, 75]	0			#VALUE!
535	536	UPI000037FB2D status=activ	([0.044297, 0.081712, 0.081712, 0.044297, 0.025762, 0.03976, 0.024826, 0.034884, 0.058088, 0.058088, 0.078022, 0.060549, 0.116183, 0.125101, 0.067594, 0.120615, 0.066181, 0.055536, 0.042364, 0.050641, 0.038042, 0.06184, 0.059222, 0.040537, 0.081712, 0.155435, 0.15008, 0.161087, 0.090864, 0.060549, 0.041405, 0.042364, 0.081712, 0.100716, 0.098513, 0.161087, 0.167087, 0.275179, 0.291804, 0.232838, …	[]	0			#VALUE!
536	537	UPI000037FB30 status=activ	([0.179055, 0.225814, 0.268042, 0.298791, 0.284882, 0.332115, 0.377384, 0.295083, 0.318242, 0.370445, 0.301917, 0.222385, 0.222385, 0.222385, 0.219301, 0.219301, 0.219301, 0.219301, 0.142424, 0.15284, 0.243554, 0.301917, 0.278302, 0.191378, 0.132295, 0.158265, 0.086953, 0.081712, 0.142424, 0.120615, 0.059222, 0.106997, 0.182256, 0.182256, 0.278302, 0.194234, 0.125101, 0.122885, 0.078022, 0.134866…	[]	0			#VALUE!
537	538	UPI000037FB35 status=activ	([0.007877, 0.013821, 0.011518, 0.011342, 0.017797, 0.030003, 0.041405, 0.029376, 0.020876, 0.028107, 0.037156, 0.026892, 0.020522, 0.029376, 0.013437, 0.013016, 0.022306, 0.026338, 0.05306, 0.05306, 0.100716, 0.106997, 0.100716, 0.155435, 0.185198, 0.185198, 0.100716, 0.056825, 0.11371, 0.116183, 0.090864, 0.05306, 0.098513, 0.161087, 0.18812, 0.271506, 0.18812, 0.170161, 0.118441, 0.100716, 0.0…	[192]	0			#VALUE!
538	539	UPI000037FB3A status=activ	([0.291804, 0.288399, 0.321458, 0.366687, 0.398279, 0.324872, 0.318242, 0.332115, 0.324872, 0.243554, 0.26085, 0.298791, 0.295083, 0.374039, 0.401658, 0.401658, 0.472492, 0.377384, 0.374039, 0.414856, 0.387226, 0.384043, 0.342579, 0.339168, 0.25406, 0.247041, 0.31487, 0.352862, 0.281712, 0.30533, 0.414856, 0.418646, 0.324872, 0.247041, 0.243554, 0.239899, 0.203355, 0.206376, 0.281712, 0.275179, 0…	[206, 207, 208, 216, 219, 348, 372, 373, 374, 375, 376, 377, 378, 379, 380, 381, 382, 383, 384, 385]	(13	6	19)	13
539	540	UPI000037FB3C status=activ	([0.414856, 0.295083, 0.281712, 0.209395, 0.229226, 0.281712, 0.321458, 0.247041, 0.185198, 0.147574, 0.179055, 0.127496, 0.129801, 0.125101, 0.125101, 0.129801, 0.203355, 0.194234, 0.111485, 0.090864, 0.134866, 0.167087, 0.167087, 0.164327, 0.21291, 0.236433, 0.194234, 0.127496, 0.132295, 0.129801, 0.18812, 0.179055, 0.271506, 0.191378, 0.170161, 0.158265, 0.15284, 0.085092, 0.085092, 0.074921, …	[]	0			#VALUE!
540	541	UPI000037FB3D status=activ	([0.36309, 0.418646, 0.447574, 0.461924, 0.318242, 0.239899, 0.26085, 0.196879, 0.147574, 0.173081, 0.209395, 0.247041, 0.275179, 0.25406, 0.243554, 0.25031, 0.26085, 0.26085, 0.243554, 0.225814, 0.219301, 0.25031, 0.232838, 0.173081, 0.191378, 0.301917, 0.384043, 0.40511, 0.401658, 0.483068, 0.480142, 0.380708, 0.374039, 0.26085, 0.271506, 0.284882, 0.191378, 0.17593, 0.203355, 0.209395, 0.21640…	[]	0			#VALUE!
541	542	UPI000037FB3E status=activ	([0.497853, 0.377384, 0.42561, 0.436924, 0.476583, 0.384043, 0.40511, 0.394753, 0.324872, 0.335645, 0.359901, 0.390993, 0.370445, 0.468512, 0.472492, 0.461924, 0.349426, 0.36309, 0.26085, 0.257454, 0.164327, 0.094817, 0.155435, 0.15008, 0.155435, 0.100716, 0.158265, 0.173081, 0.200174, 0.295083, 0.222385, 0.25031, 0.257454, 0.349426, 0.225814, 0.222385, 0.158265, 0.161087, 0.10481, 0.106997, 0.12…	[]	0			#VALUE!
542	543	UPI000037FB3F status=activ	([0.239899, 0.288399, 0.342579, 0.377384, 0.41194, 0.339168, 0.278302, 0.236433, 0.264545, 0.257454, 0.291804, 0.318242, 0.268042, 0.268042, 0.25406, 0.264545, 0.374039, 0.374039, 0.447574, 0.370445, 0.366687, 0.366687, 0.374039, 0.339168, 0.257454, 0.25406, 0.324872, 0.394753, 0.458154, 0.458154, 0.461924, 0.374039, 0.346032, 0.36309, 0.366687, 0.366687, 0.278302, 0.281712, 0.281712, 0.281712, 0…	[54, 55, 56, 57, 58, 59, 60, 61, 62, 63, 64, 65, 66, 68, 101, 102, 103]	(12	0	12)	12
543	544	UPI000037FB43 status=activ	([0.079919, 0.030611, 0.06312, 0.096677, 0.060549, 0.038858, 0.049374, 0.060549, 0.042364, 0.044297, 0.032677, 0.037156, 0.041405, 0.037156, 0.069024, 0.122885, 0.076542, 0.092881, 0.147574, 0.25406, 0.232838, 0.225814, 0.359901, 0.324872, 0.247041, 0.356642, 0.447574, 0.458154, 0.398279, 0.398279, 0.4292, 0.517562, 0.458154, 0.440853, 0.447574, 0.332115, 0.264545, 0.36309, 0.349426, 0.264545, 0.…	[31, 209, 210]	0			#VALUE!
544	545	UPI000037FB44 status=activ	([0.035586, 0.06312, 0.098513, 0.094817, 0.134866, 0.17593, 0.120615, 0.118441, 0.158265, 0.185198, 0.139895, 0.116183, 0.194234, 0.185198, 0.185198, 0.26085, 0.26085, 0.25406, 0.308712, 0.30533, 0.291804, 0.30533, 0.206376, 0.132295, 0.161087, 0.127496, 0.120615, 0.134866, 0.161087, 0.155435, 0.147574, 0.147574, 0.222385, 0.209395, 0.179055, 0.18812, 0.122885, 0.111485, 0.120615, 0.139895, 0.209…	[420, 421, 644]	0			#VALUE!
545	546	UPI000037FB49 status=activ	([0.308712, 0.349426, 0.436924, 0.318242, 0.25406, 0.301917, 0.342579, 0.370445, 0.318242, 0.346032, 0.268042, 0.291804, 0.308712, 0.203355, 0.21291, 0.232838, 0.278302, 0.298791, 0.298791, 0.216401, 0.147574, 0.167087, 0.161087, 0.139895, 0.21291, 0.281712, 0.271506, 0.236433, 0.236433, 0.295083, 0.295083, 0.390993, 0.321458, 0.225814, 0.301917, 0.301917, 0.219301, 0.243554, 0.134866, 0.173081, …	[62, 63, 64, 65, 66, 92, 93, 94, 95, 96, 97, 98, 99, 100, 101, 102, 103, 104, 198, 336, 337, 339, 340, 341, 342, 343, 344, 345, 346, 347, 348, 352, 353, 354, 362, 363, 364, 365, 366, 367, 370, 383, 384, 393, 396, 397, 398, 451, 452, 453, 454, 455, 456, 457, 458, 459, 460, 464, 465, 466, 467, 469, 470, 478, 479, 480, 481, 482, 483, 484, 485, 486, 487, 488, 522, 523, 524, 525, 526, 527, 528, 529, 5…	(14	74	88)	14
546	547	UPI000037FB4A status=activ	([0.100716, 0.129801, 0.167087, 0.194234, 0.236433, 0.161087, 0.120615, 0.15008, 0.185198, 0.209395, 0.232838, 0.21291, 0.155435, 0.247041, 0.191378, 0.209395, 0.209395, 0.209395, 0.219301, 0.288399, 0.377384, 0.414856, 0.359901, 0.264545, 0.275179, 0.243554, 0.339168, 0.356642, 0.278302, 0.268042, 0.268042, 0.284882, 0.268042, 0.264545, 0.232838, 0.229226, 0.301917, 0.203355, 0.206376, 0.203355,…	[440, 558, 1021]	0			#VALUE!
547	548	UPI000037FB4D status=activ	([0.051831, 0.079919, 0.050641, 0.054297, 0.079919, 0.081712, 0.083462, 0.085092, 0.069024, 0.071867, 0.086953, 0.064632, 0.042364, 0.034884, 0.066181, 0.064632, 0.064632, 0.067594, 0.118441, 0.122885, 0.109221, 0.111485, 0.129801, 0.122885, 0.144935, 0.147574, 0.179055, 0.21291, 0.209395, 0.247041, 0.194234, 0.200174, 0.281712, 0.359901, 0.398279, 0.398279, 0.468512, 0.433034, 0.401658, 0.401658…	[41, 44, 45, 46, 47, 49, 50, 51, 52, 53, 54]	(5	5	10)	5
548	549	UPI000037FB54 status=activ	([0.098513, 0.134866, 0.102787, 0.132295, 0.206376, 0.200174, 0.232838, 0.191378, 0.216401, 0.236433, 0.203355, 0.164327, 0.200174, 0.132295, 0.21291, 0.25406, 0.25406, 0.264545, 0.288399, 0.216401, 0.295083, 0.243554, 0.216401, 0.281712, 0.275179, 0.25031, 0.271506, 0.185198, 0.15008, 0.167087, 0.147574, 0.173081, 0.264545, 0.25031, 0.25406, 0.257454, 0.15284, 0.147574, 0.206376, 0.21291, 0.2715…	[49]	0			#VALUE!
549	550	UPI000037FB57 status=activ	([0.116183, 0.059222, 0.033407, 0.035586, 0.060549, 0.040537, 0.031287, 0.020522, 0.020876, 0.016257, 0.020165, 0.028107, 0.054297, 0.076542, 0.043307, 0.055536, 0.056825, 0.050641, 0.102787, 0.11371, 0.051831, 0.067594, 0.116183, 0.15008, 0.182256, 0.086953, 0.086953, 0.109221, 0.196879, 0.155435, 0.25031, 0.26085, 0.271506, 0.257454, 0.284882, 0.387226, 0.268042, 0.18812, 0.120615, 0.073402, 0.…	[]	0			#VALUE!
550	551	UPI000037FB58 status=activ	([0.092881, 0.127496, 0.083462, 0.129801, 0.191378, 0.236433, 0.264545, 0.206376, 0.200174, 0.155435, 0.122885, 0.147574, 0.147574, 0.129801, 0.122885, 0.21291, 0.206376, 0.203355, 0.232838, 0.342579, 0.222385, 0.158265, 0.132295, 0.191378, 0.182256, 0.088832, 0.090864, 0.090864, 0.139895, 0.164327, 0.232838, 0.18812, 0.18812, 0.17593, 0.118441, 0.0704, 0.073402, 0.15008, 0.161087, 0.137348, 0.12…	[]	0			#VALUE!
551	552	UPI000037FB59 status=activ	([0.044297, 0.059222, 0.037156, 0.054297, 0.035586, 0.055536, 0.088832, 0.118441, 0.064632, 0.092881, 0.106997, 0.071867, 0.0704, 0.111485, 0.109221, 0.127496, 0.102787, 0.106997, 0.206376, 0.139895, 0.229226, 0.25406, 0.257454, 0.339168, 0.275179, 0.275179, 0.264545, 0.236433, 0.15284, 0.257454, 0.229226, 0.236433, 0.36309, 0.284882, 0.196879, 0.096677, 0.092881, 0.185198, 0.173081, 0.167087, 0.…	[232]	0			#VALUE!
552	553	UPI000037FB5A status=activ	([0.161087, 0.209395, 0.239899, 0.161087, 0.18812, 0.229226, 0.182256, 0.137348, 0.102787, 0.118441, 0.134866, 0.191378, 0.182256, 0.196879, 0.185198, 0.203355, 0.216401, 0.298791, 0.321458, 0.328603, 0.342579, 0.447574, 0.356642, 0.332115, 0.42561, 0.4292, 0.342579, 0.332115, 0.30533, 0.394753, 0.414856, 0.332115, 0.332115, 0.25031, 0.167087, 0.179055, 0.164327, 0.127496, 0.125101, 0.209395, 0.2…	[55, 160, 168, 169, 170, 171, 208, 295, 296, 309, 310, 311, 312, 340, 341, 342, 343, 344, 391, 392, 394, 395, 396, 397, 399, 400, 401, 402, 403]	(4	13	17)	4
553	554	UPI000037FB5C status=activ	([0.086953, 0.118441, 0.173081, 0.170161, 0.109221, 0.074921, 0.098513, 0.127496, 0.167087, 0.167087, 0.191378, 0.196879, 0.219301, 0.196879, 0.196879, 0.209395, 0.295083, 0.328603, 0.31487, 0.311707, 0.408655, 0.418646, 0.394753, 0.377384, 0.318242, 0.328603, 0.346032, 0.339168, 0.239899, 0.15008, 0.191378, 0.196879, 0.225814, 0.25031, 0.298791, 0.222385, 0.15008, 0.085092, 0.102787, 0.164327, 0…	[58, 59, 60, 61, 62, 63, 64, 66, 67, 70, 71, 72, 73, 74, 75, 76, 77, 119, 121, 122, 123, 126, 127, 128, 129, 130, 131, 132, 133, 134, 135, 136, 137, 138, 139, 140, 141, 144, 145, 146, 147, 148, 149, 150, 151]	(15	21	36)	15
554	555	UPI000037FB5D status=activ	([0.239899, 0.15008, 0.209395, 0.206376, 0.155435, 0.182256, 0.229226, 0.275179, 0.216401, 0.247041, 0.194234, 0.247041, 0.239899, 0.164327, 0.182256, 0.182256, 0.185198, 0.17593, 0.219301, 0.239899, 0.301917, 0.36309, 0.447574, 0.40511, 0.447574, 0.534167, 0.541878, 0.538167, 0.450668, 0.505461, 0.390993, 0.505461, 0.458154, 0.335645, 0.40511, 0.30533, 0.264545, 0.335645, 0.342579, 0.239899, 0.2…	[25, 26, 27, 29, 31, 105, 108, 109, 110, 111, 112, 114, 115, 116, 392, 395, 396, 397, 398, 400, 401, 402, 403, 404]	(4	6	10)	4
555	556	UPI000037FB5F status=activ	([0.118441, 0.196879, 0.122885, 0.073402, 0.045352, 0.078022, 0.100716, 0.120615, 0.137348, 0.098513, 0.116183, 0.094817, 0.11371, 0.111485, 0.116183, 0.060549, 0.06184, 0.118441, 0.118441, 0.15284, 0.109221, 0.116183, 0.081712, 0.081712, 0.11371, 0.179055, 0.094817, 0.086953, 0.086953, 0.055536, 0.069024, 0.069024, 0.059222, 0.06312, 0.038042, 0.020165, 0.020522, 0.013437, 0.013437, 0.020522, 0.…	[59, 60, 61, 531, 532, 533, 534, 535, 538, 539, 540, 541, 542, 543, 544, 545, 546, 547, 548, 549, 550, 551, 552, 606, 639, 640, 641, 653, 654, 655, 656, 657, 658, 665, 666, 667, 668]	(14	8	22)	14
556	557	UPI000037FB60 status=activ	([0.525368, 0.422041, 0.335645, 0.26085, 0.308712, 0.339168, 0.349426, 0.352862, 0.374039, 0.401658, 0.4292, 0.465241, 0.359901, 0.308712, 0.414856, 0.332115, 0.264545, 0.281712, 0.26085, 0.257454, 0.26085, 0.26085, 0.352862, 0.433034, 0.4292, 0.4292, 0.418646, 0.454136, 0.472492, 0.398279, 0.398279, 0.328603, 0.332115, 0.352862, 0.359901, 0.281712, 0.349426, 0.359901, 0.278302, 0.301917, 0.28488…	[0, 84, 85, 86, 87, 88, 89, 90, 91, 94, 100, 110, 111, 268, 269]	(7	1	8)	7
557	558	UPI000037FB62 status=activ	([0.247041, 0.281712, 0.339168, 0.25031, 0.158265, 0.206376, 0.167087, 0.194234, 0.216401, 0.236433, 0.275179, 0.318242, 0.222385, 0.219301, 0.200174, 0.209395, 0.295083, 0.288399, 0.271506, 0.278302, 0.18812, 0.275179, 0.203355, 0.129801, 0.206376, 0.298791, 0.298791, 0.36309, 0.268042, 0.275179, 0.206376, 0.144935, 0.134866, 0.196879, 0.191378, 0.216401, 0.278302, 0.264545, 0.25406, 0.332115, 0…	[43, 44, 51, 52, 53, 54, 55, 56, 145, 146, 147, 148, 149, 150, 151, 254, 255, 257, 262, 263, 264, 265, 266, 267, 268, 269, 270, 271, 272, 273, 274, 275, 277, 278, 279, 280, 281]	(13	18	31)	13
558	559	UPI000037FB64 status=activ	([0.225814, 0.209395, 0.278302, 0.173081, 0.243554, 0.229226, 0.281712, 0.328603, 0.232838, 0.173081, 0.222385, 0.179055, 0.173081, 0.206376, 0.31487, 0.298791, 0.31487, 0.332115, 0.450668, 0.436924, 0.447574, 0.541878, 0.472492, 0.465241, 0.534167, 0.538167, 0.58069, 0.458154, 0.450668, 0.450668, 0.440853, 0.42561, 0.538167, 0.521092, 0.414856, 0.40511, 0.398279, 0.288399, 0.268042, 0.247041, 0.…	[21, 24, 25, 26, 32, 33]	0			#VALUE!
559	560	UPI000037FB69 status=activ	([0.387226, 0.264545, 0.243554, 0.298791, 0.324872, 0.236433, 0.17593, 0.125101, 0.179055, 0.196879, 0.232838, 0.30533, 0.219301, 0.295083, 0.25406, 0.342579, 0.232838, 0.185198, 0.158265, 0.158265, 0.167087, 0.083462, 0.085092, 0.116183, 0.116183, 0.137348, 0.15008, 0.15284, 0.142424, 0.127496, 0.139895, 0.086953, 0.074921, 0.122885, 0.092881, 0.067594, 0.067594, 0.060549, 0.10481, 0.125101, 0.1…	[209, 212, 213, 217]	0			#VALUE!
560	561	UPI000037FB6A status=activ	([0.321458, 0.370445, 0.41194, 0.257454, 0.164327, 0.106997, 0.144935, 0.167087, 0.191378, 0.147574, 0.167087, 0.239899, 0.144935, 0.161087, 0.142424, 0.139895, 0.071867, 0.056825, 0.056825, 0.051831, 0.044297, 0.041405, 0.022667, 0.021381, 0.051831, 0.05306, 0.071867, 0.071867, 0.086953, 0.048328, 0.090864, 0.100716, 0.069024, 0.081712, 0.054297, 0.06312, 0.064632, 0.060549, 0.116183, 0.209395, …	[141, 142, 144, 145, 146, 147, 148, 149, 152, 153, 154, 155, 198, 244, 245, 248, 249]	(5	2	7)	5
561	562	UPI000037FB6B status=activ	([0.038858, 0.06184, 0.046336, 0.069024, 0.045352, 0.064632, 0.098513, 0.102787, 0.15284, 0.18812, 0.18812, 0.232838, 0.328603, 0.229226, 0.229226, 0.30533, 0.236433, 0.311707, 0.390993, 0.461924, 0.509769, 0.414856, 0.414856, 0.486429, 0.401658, 0.458154, 0.447574, 0.447574, 0.447574, 0.414856, 0.328603, 0.366687, 0.295083, 0.332115, 0.440853, 0.359901, 0.370445, 0.450668, 0.366687, 0.366687, 0.…	[20, 252, 328, 329, 330, 331, 332, 333]	0			#VALUE!
562	563	UPI000037FB6C status=activ	([0.003079, 0.004577, 0.006039, 0.008409, 0.006374, 0.00558, 0.004483, 0.00543, 0.006894, 0.009187, 0.007422, 0.006142, 0.004431, 0.004431, 0.006245, 0.004135, 0.005683, 0.008075, 0.009728, 0.009096, 0.014586, 0.032677, 0.032017, 0.031287, 0.028695, 0.028695, 0.029376, 0.067594, 0.03976, 0.036378, 0.016257, 0.038042, 0.078022, 0.076542, 0.050641, 0.030003, 0.042364, 0.042364, 0.032017, 0.014586, …	[]	0			#VALUE!
563	564	UPI000037FB6D status=activ	([0.275179, 0.137348, 0.076542, 0.137348, 0.083462, 0.042364, 0.055536, 0.036378, 0.025316, 0.016826, 0.020876, 0.015694, 0.008895, 0.005872, 0.005734, 0.005011, 0.003366, 0.002396, 0.003053, 0.002581, 0.002194, 0.001967, 0.002688, 0.002366, 0.002194, 0.003177, 0.003079, 0.003212, 0.00407, 0.003727, 0.005086, 0.005011, 0.005992, 0.006078, 0.009187, 0.007877, 0.00777, 0.008075, 0.01204, 0.015344, …	[361, 362, 363, 364, 365, 370, 371, 372, 373, 374, 375, 376]	(6	5	11)	6
564	565	UPI000037FB6E status=activ	([0.158265, 0.222385, 0.134866, 0.182256, 0.216401, 0.278302, 0.185198, 0.21291, 0.247041, 0.173081, 0.196879, 0.203355, 0.284882, 0.284882, 0.278302, 0.182256, 0.281712, 0.271506, 0.370445, 0.284882, 0.321458, 0.288399, 0.271506, 0.377384, 0.281712, 0.298791, 0.247041, 0.275179, 0.203355, 0.196879, 0.311707, 0.324872, 0.352862, 0.308712, 0.298791, 0.284882, 0.374039, 0.366687, 0.366687, 0.321458…	[67, 115, 116, 117, 118, 246, 316, 317, 318, 319, 320, 321, 322, 323, 324, 325, 327, 328, 329, 330, 331, 332, 333, 334, 335, 336, 337, 338, 374, 375, 401, 402, 513, 514, 515, 516, 517, 518, 519]	(11	16	27)	11
565	566	UPI000037FB76 status=activ	([0.025316, 0.028695, 0.043307, 0.064632, 0.088832, 0.111485, 0.10481, 0.098513, 0.100716, 0.100716, 0.073402, 0.094817, 0.0704, 0.058088, 0.102787, 0.18812, 0.179055, 0.209395, 0.295083, 0.291804, 0.271506, 0.194234, 0.144935, 0.161087, 0.158265, 0.167087, 0.170161, 0.203355, 0.209395, 0.239899, 0.268042, 0.352862, 0.275179, 0.222385, 0.216401, 0.206376, 0.191378, 0.194234, 0.219301, 0.219301, 0…	[99, 100]	0			#VALUE!
566	567	UPI000037FB77 status=activ	([0.352862, 0.243554, 0.291804, 0.281712, 0.225814, 0.275179, 0.311707, 0.335645, 0.352862, 0.284882, 0.332115, 0.275179, 0.301917, 0.318242, 0.332115, 0.346032, 0.342579, 0.414856, 0.321458, 0.328603, 0.328603, 0.352862, 0.447574, 0.36309, 0.390993, 0.422041, 0.408655, 0.401658, 0.339168, 0.31487, 0.41194, 0.390993, 0.401658, 0.42561, 0.42561, 0.414856, 0.408655, 0.5017, 0.490133, 0.5017, 0.3840…	[37, 39]	0			#VALUE!
567	568	UPI000037FB79 status=activ	([0.366687, 0.401658, 0.291804, 0.31487, 0.335645, 0.36309, 0.278302, 0.339168, 0.271506, 0.209395, 0.243554, 0.268042, 0.281712, 0.352862, 0.271506, 0.30533, 0.311707, 0.346032, 0.352862, 0.370445, 0.387226, 0.374039, 0.374039, 0.465241, 0.366687, 0.301917, 0.311707, 0.311707, 0.206376, 0.295083, 0.366687, 0.366687, 0.387226, 0.384043, 0.264545, 0.268042, 0.268042, 0.26085, 0.232838, 0.144935, 0…	[]	0			#VALUE!
568	569	UPI000037FB7C status=activ	([0.17593, 0.096677, 0.134866, 0.092881, 0.050641, 0.032677, 0.025316, 0.042364, 0.028695, 0.041405, 0.05306, 0.0704, 0.071867, 0.060549, 0.028695, 0.030003, 0.058088, 0.111485, 0.060549, 0.074921, 0.067594, 0.071867, 0.078022, 0.042364, 0.041405, 0.064632, 0.111485, 0.098513, 0.088832, 0.164327, 0.071867, 0.058088, 0.028695, 0.015694, 0.016257, 0.028107, 0.056825, 0.023963, 0.028107, 0.03976, 0.…	[]	0			#VALUE!
569	570	UPI000037FB7D status=activ	([0.00543, 0.005011, 0.006795, 0.007091, 0.006421, 0.007031, 0.006142, 0.005378, 0.004899, 0.004513, 0.004161, 0.003821, 0.003804, 0.00389, 0.004976, 0.004646, 0.004689, 0.004736, 0.004775, 0.006421, 0.007031, 0.010672, 0.015344, 0.009865, 0.013265, 0.022306, 0.030003, 0.059222, 0.06312, 0.109221, 0.173081, 0.182256, 0.15008, 0.15008, 0.144935, 0.122885, 0.236433, 0.225814, 0.161087, 0.26085, 0.2…	[119, 214, 215, 216, 241, 242, 243, 244, 245, 246, 247, 248, 249, 250, 251, 252, 253, 254, 255, 256, 257, 258, 259, 260, 261, 262, 291, 292, 293, 294, 296]	(21	4	25)	21
570	571	UPI000037FB7E status=activ	([0.236433, 0.164327, 0.203355, 0.281712, 0.247041, 0.216401, 0.268042, 0.236433, 0.15284, 0.098513, 0.071867, 0.10481, 0.111485, 0.17593, 0.15008, 0.209395, 0.268042, 0.25031, 0.139895, 0.127496, 0.064632, 0.0704, 0.109221, 0.10481, 0.102787, 0.137348, 0.111485, 0.111485, 0.122885, 0.125101, 0.142424, 0.236433, 0.236433, 0.25031, 0.264545, 0.374039, 0.243554, 0.281712, 0.232838, 0.26085, 0.27150…	[156]	0			#VALUE!
571	572	UPI000037FB80 status=activ	([0.058088, 0.036378, 0.06184, 0.083462, 0.11371, 0.079919, 0.058088, 0.081712, 0.085092, 0.100716, 0.120615, 0.142424, 0.092881, 0.086953, 0.167087, 0.185198, 0.158265, 0.200174, 0.191378, 0.257454, 0.311707, 0.308712, 0.359901, 0.271506, 0.264545, 0.288399, 0.374039, 0.461924, 0.387226, 0.335645, 0.374039, 0.318242, 0.25031, 0.298791, 0.301917, 0.271506, 0.247041, 0.311707, 0.36309, 0.339168, 0…	[]	0			#VALUE!
572	573	UPI000037FB84 status=activ	([0.008409, 0.007259, 0.005223, 0.007031, 0.008804, 0.007259, 0.006245, 0.008276, 0.006421, 0.007645, 0.010131, 0.008723, 0.009015, 0.006988, 0.006988, 0.010509, 0.010509, 0.010509, 0.009728, 0.020522, 0.020522, 0.018787, 0.015078, 0.034884, 0.017447, 0.010509, 0.009865, 0.009977, 0.009401, 0.016021, 0.009294, 0.00558, 0.005318, 0.003727, 0.00283, 0.003555, 0.003431, 0.002155, 0.002349, 0.002211,…	[415, 416, 418, 419, 420, 421, 422, 423, 424, 425, 426, 427, 428, 429]	(11	2	13)	11
573	574	UPI000037FB86 status=activ	([0.349426, 0.236433, 0.158265, 0.161087, 0.196879, 0.232838, 0.264545, 0.291804, 0.318242, 0.356642, 0.374039, 0.324872, 0.268042, 0.170161, 0.170161, 0.170161, 0.155435, 0.17593, 0.275179, 0.278302, 0.284882, 0.203355, 0.222385, 0.311707, 0.308712, 0.308712, 0.225814, 0.222385, 0.225814, 0.222385, 0.206376, 0.134866, 0.206376, 0.295083, 0.298791, 0.247041, 0.219301, 0.21291, 0.142424, 0.15008, …	[57]	0			#VALUE!
574	575	UPI000037FB87 status=activ	([0.00515, 0.005011, 0.005799, 0.004513, 0.004208, 0.005318, 0.004775, 0.006245, 0.006078, 0.00515, 0.004899, 0.00407, 0.003864, 0.005378, 0.004388, 0.004483, 0.006078, 0.005223, 0.006039, 0.006142, 0.009187, 0.016528, 0.025762, 0.034068, 0.047319, 0.046336, 0.047319, 0.079919, 0.078022, 0.125101, 0.216401, 0.31487, 0.418646, 0.335645, 0.352862, 0.444081, 0.444081, 0.346032, 0.342579, 0.401658, 0…	[117, 161, 283, 287, 288]	0			#VALUE!
575	576	UPI000037FB88 status=activ	([0.096677, 0.051831, 0.031287, 0.020522, 0.022306, 0.018415, 0.020165, 0.015344, 0.0198, 0.015078, 0.01227, 0.009294, 0.009187, 0.009187, 0.008409, 0.005932, 0.004247, 0.003997, 0.004835, 0.005249, 0.006245, 0.006194, 0.008276, 0.011106, 0.016826, 0.012491, 0.019401, 0.015344, 0.026338, 0.030003, 0.055536, 0.10481, 0.196879, 0.206376, 0.257454, 0.196879, 0.30533, 0.414856, 0.517562, 0.517562, 0.…	[38, 39, 40, 41, 42, 43, 44, 45, 46, 192, 193, 194, 195, 197, 198, 199, 206, 250, 272, 274, 275, 333, 336, 337, 338]	(8	0	8)	8
576	577	UPI000037FB89 status=activ	([0.044297, 0.076542, 0.037156, 0.050641, 0.032677, 0.034884, 0.024393, 0.034884, 0.023087, 0.018415, 0.014783, 0.011903, 0.008723, 0.006482, 0.00515, 0.006482, 0.005011, 0.007177, 0.007645, 0.005992, 0.006039, 0.006894, 0.005249, 0.005318, 0.004315, 0.005503, 0.005992, 0.005932, 0.006039, 0.008409, 0.011106, 0.017797, 0.017138, 0.030611, 0.055536, 0.050641, 0.030003, 0.049374, 0.046336, 0.064632…	[64, 67, 68, 71, 146, 249, 250, 252, 253, 254, 255, 259, 262, 329, 330, 331, 332, 375, 376, 377, 378, 379, 380, 381]	(6	17	23)	6
577	578	UPI000037FB8A status=activ	([0.15284, 0.25406, 0.147574, 0.18812, 0.236433, 0.15284, 0.118441, 0.137348, 0.079919, 0.109221, 0.081712, 0.088832, 0.092881, 0.111485, 0.158265, 0.15284, 0.219301, 0.222385, 0.142424, 0.139895, 0.10481, 0.067594, 0.060549, 0.106997, 0.118441, 0.122885, 0.173081, 0.167087, 0.191378, 0.291804, 0.21291, 0.264545, 0.31487, 0.26085, 0.26085, 0.295083, 0.390993, 0.30533, 0.281712, 0.291804, 0.206376…	[120, 121, 122, 123, 124, 126, 127, 129, 132, 133, 134, 204, 205, 211, 212, 214]	(4	0	4)	4
578	579	UPI000037FB8B status=activ	([0.078022, 0.11371, 0.147574, 0.194234, 0.25406, 0.191378, 0.257454, 0.308712, 0.352862, 0.291804, 0.225814, 0.25406, 0.257454, 0.173081, 0.182256, 0.158265, 0.170161, 0.167087, 0.164327, 0.264545, 0.243554, 0.21291, 0.139895, 0.085092, 0.049374, 0.040537, 0.071867, 0.06312, 0.034884, 0.019401, 0.032017, 0.06184, 0.06184, 0.038858, 0.0704, 0.034884, 0.046336, 0.073402, 0.10481, 0.185198, 0.09851…	[56, 57, 58]	0			#VALUE!
579	580	UPI000037FB90 status=activ	([0.206376, 0.25406, 0.18812, 0.209395, 0.291804, 0.328603, 0.25031, 0.295083, 0.356642, 0.366687, 0.401658, 0.458154, 0.370445, 0.444081, 0.422041, 0.414856, 0.311707, 0.408655, 0.387226, 0.339168, 0.311707, 0.36309, 0.281712, 0.268042, 0.268042, 0.225814, 0.147574, 0.257454, 0.15284, 0.081712, 0.081712, 0.074921, 0.036378, 0.041405, 0.025762, 0.027463, 0.017138, 0.028107, 0.025316, 0.047319, 0.…	[59, 60, 63, 64, 65, 66, 209, 248]	0			#VALUE!
580	581	UPI000037FB92 status=activ	([0.155435, 0.194234, 0.142424, 0.182256, 0.216401, 0.170161, 0.209395, 0.264545, 0.288399, 0.222385, 0.161087, 0.200174, 0.18812, 0.127496, 0.073402, 0.100716, 0.158265, 0.18812, 0.18812, 0.18812, 0.222385, 0.167087, 0.100716, 0.155435, 0.155435, 0.098513, 0.083462, 0.085092, 0.086953, 0.092881, 0.15008, 0.257454, 0.257454, 0.225814, 0.342579, 0.42561, 0.41194, 0.41194, 0.346032, 0.346032, 0.359…	[455, 456, 457, 458, 459, 460, 461, 462, 463, 464, 465, 466, 467, 468, 469, 470, 498, 500, 501, 502, 503, 504]	(15	0	15)	15
581	582	UPI000037FB93 status=activ	([0.680603, 0.517562, 0.408655, 0.318242, 0.346032, 0.36309, 0.295083, 0.229226, 0.194234, 0.194234, 0.194234, 0.222385, 0.229226, 0.144935, 0.085092, 0.078022, 0.0704, 0.060549, 0.06312, 0.06312, 0.067594, 0.069024, 0.106997, 0.139895, 0.222385, 0.219301, 0.232838, 0.30533, 0.390993, 0.440853, 0.490133, 0.454136, 0.454136, 0.377384, 0.458154, 0.436924, 0.359901, 0.398279, 0.458154, 0.359901, 0.3…	[0, 1, 172, 173, 174, 175, 176, 177, 178, 179, 180, 181, 182, 183, 184, 185, 186, 187, 188, 189, 190, 227, 255, 259, 260, 261, 262, 263, 292, 296, 297, 298, 358, 366, 368, 371, 372, 413, 414, 417, 418, 419]	(18	2	20)	18
582	583	UPI000037FB95 status=activ	([0.079919, 0.127496, 0.15008, 0.194234, 0.222385, 0.194234, 0.132295, 0.15008, 0.173081, 0.194234, 0.216401, 0.167087, 0.118441, 0.106997, 0.098513, 0.049374, 0.049374, 0.067594, 0.030611, 0.030611, 0.016257, 0.014075, 0.008156, 0.006374, 0.004431, 0.003864, 0.00283, 0.003924, 0.002581, 0.001743, 0.001211, 0.000743, 0.000721, 0.000708, 0.000661, 0.000614, 0.000498, 0.00052, 0.000704, 0.001271, 0…	[]	0			#VALUE!
583	584	UPI000037FB96 status=activ	([0.009294, 0.005734, 0.003924, 0.003298, 0.002705, 0.003478, 0.004577, 0.003701, 0.00292, 0.002366, 0.001855, 0.002336, 0.001499, 0.001499, 0.001417, 0.000876, 0.000451, 0.000271, 0.000391, 0.000339, 0.000412, 0.000249, 0.000253, 0.000485, 0.000451, 0.000451, 0.00052, 0.000386, 0.000721, 0.000983, 0.001344, 0.001481, 0.000854, 0.000893, 0.000983, 0.001249, 0.001417, 0.002211, 0.002078, 0.002482,…	[]	0			#VALUE!
584	585	UPI000037FB97 status=activ	([0.335645, 0.387226, 0.243554, 0.288399, 0.225814, 0.264545, 0.308712, 0.239899, 0.264545, 0.288399, 0.301917, 0.26085, 0.155435, 0.147574, 0.134866, 0.102787, 0.074921, 0.118441, 0.122885, 0.147574, 0.155435, 0.142424, 0.092881, 0.120615, 0.069024, 0.106997, 0.106997, 0.060549, 0.058088, 0.064632, 0.078022, 0.081712, 0.127496, 0.229226, 0.232838, 0.206376, 0.321458, 0.387226, 0.380708, 0.387226…	[252, 253, 254, 255, 256, 257, 258, 259, 260, 261, 460, 461, 462, 463, 466, 467, 468, 469]	(9	0	9)	9
585	586	UPI000037FB98 status=activ	([0.067594, 0.098513, 0.15008, 0.185198, 0.185198, 0.229226, 0.284882, 0.170161, 0.139895, 0.092881, 0.111485, 0.147574, 0.203355, 0.209395, 0.206376, 0.196879, 0.200174, 0.11371, 0.05306, 0.048328, 0.085092, 0.120615, 0.085092, 0.088832, 0.088832, 0.059222, 0.06184, 0.037156, 0.050641, 0.081712, 0.090864, 0.090864, 0.092881, 0.076542, 0.071867, 0.069024, 0.076542, 0.144935, 0.243554, 0.268042, 0…	[159, 257, 258, 259, 281, 282, 283, 284, 285, 286, 287, 288, 289, 290, 291, 292, 293, 294, 295, 296, 299]	(15	4	19)	15
586	587	UPI000037FB9C status=activ	([0.005623, 0.008002, 0.01078, 0.016528, 0.01078, 0.008276, 0.006619, 0.008075, 0.011342, 0.008525, 0.006619, 0.008156, 0.007877, 0.00558, 0.008409, 0.010509, 0.007645, 0.007422, 0.009401, 0.006533, 0.004921, 0.005011, 0.005503, 0.003963, 0.003341, 0.003821, 0.004513, 0.006142, 0.004513, 0.003053, 0.004431, 0.006619, 0.006482, 0.006701, 0.00962, 0.007315, 0.009015, 0.013265, 0.026892, 0.023087, 0…	[466, 467]	0			#VALUE!
587	588	UPI000037FB9D status=activ	([0.321458, 0.356642, 0.370445, 0.196879, 0.225814, 0.257454, 0.122885, 0.155435, 0.200174, 0.129801, 0.083462, 0.125101, 0.120615, 0.06312, 0.031287, 0.023963, 0.028695, 0.018415, 0.011106, 0.006619, 0.004899, 0.00543, 0.00389, 0.002881, 0.003109, 0.002555, 0.00225, 0.0028, 0.002705, 0.002705, 0.003821, 0.00515, 0.005318, 0.003607, 0.003757, 0.00515, 0.004513, 0.005872, 0.007555, 0.010509, 0.011…	[]	0			#VALUE!
588	589	UPI000037FBA0 status=activ	([0.034884, 0.020522, 0.033407, 0.047319, 0.071867, 0.054297, 0.055536, 0.033407, 0.044297, 0.032677, 0.042364, 0.058088, 0.10481, 0.090864, 0.15284, 0.125101, 0.129801, 0.144935, 0.081712, 0.046336, 0.026338, 0.038042, 0.073402, 0.073402, 0.078022, 0.047319, 0.088832, 0.111485, 0.206376, 0.219301, 0.209395, 0.206376, 0.196879, 0.196879, 0.295083, 0.206376, 0.236433, 0.15008, 0.170161, 0.25031, 0…	[]	0			#VALUE!
589	590	UPI000037FBA1 status=activ	([0.001936, 0.00231, 0.001649, 0.001541, 0.001709, 0.002482, 0.003212, 0.004431, 0.003804, 0.003924, 0.003461, 0.00389, 0.005734, 0.007315, 0.00515, 0.004358, 0.005623, 0.008075, 0.014586, 0.009015, 0.010221, 0.016528, 0.020876, 0.023963, 0.0198, 0.028107, 0.026338, 0.014586, 0.008895, 0.009187, 0.010672, 0.020522, 0.013437, 0.012727, 0.013437, 0.023534, 0.022667, 0.01227, 0.009483, 0.008276, 0.0…	[256, 257, 258]	0			#VALUE!
590	591	UPI000037FBA2 status=activ	([0.384043, 0.422041, 0.444081, 0.461924, 0.51388, 0.41194, 0.447574, 0.465241, 0.40511, 0.30533, 0.219301, 0.271506, 0.271506, 0.15008, 0.164327, 0.116183, 0.194234, 0.106997, 0.096677, 0.050641, 0.055536, 0.048328, 0.05306, 0.055536, 0.060549, 0.038858, 0.071867, 0.048328, 0.03976, 0.031287, 0.041405, 0.041405, 0.033407, 0.025762, 0.030003, 0.033407, 0.025762, 0.014315, 0.026338, 0.026338, 0.02…	[4]	0			#VALUE!
591	592	UPI000037FBA5 status=activ	([0.05306, 0.031287, 0.018106, 0.009977, 0.013437, 0.017447, 0.011903, 0.008895, 0.010672, 0.013265, 0.010131, 0.009294, 0.008276, 0.008156, 0.008409, 0.007645, 0.01078, 0.021381, 0.020165, 0.016257, 0.016826, 0.013265, 0.021381, 0.020876, 0.047319, 0.034068, 0.022306, 0.020165, 0.038042, 0.023963, 0.016826, 0.030611, 0.036378, 0.036378, 0.024393, 0.023534, 0.023534, 0.013016, 0.011342, 0.007555,…	[]	0			#VALUE!
592	593	UPI000037FBA6 status=activ	([0.067594, 0.100716, 0.144935, 0.109221, 0.073402, 0.078022, 0.081712, 0.058088, 0.074921, 0.088832, 0.120615, 0.158265, 0.134866, 0.144935, 0.139895, 0.15008, 0.111485, 0.064632, 0.100716, 0.147574, 0.139895, 0.092881, 0.098513, 0.102787, 0.147574, 0.144935, 0.167087, 0.139895, 0.206376, 0.222385, 0.232838, 0.222385, 0.142424, 0.116183, 0.196879, 0.142424, 0.139895, 0.155435, 0.216401, 0.139895…	[101, 102]	0			#VALUE!
593	594	UPI000037FBA7 status=activ	([0.122885, 0.054297, 0.083462, 0.134866, 0.064632, 0.111485, 0.158265, 0.203355, 0.247041, 0.264545, 0.155435, 0.21291, 0.111485, 0.046336, 0.085092, 0.086953, 0.041405, 0.042364, 0.083462, 0.078022, 0.029376, 0.015694, 0.031287, 0.029376, 0.024826, 0.049374, 0.042364, 0.018106, 0.018106, 0.016826, 0.009865, 0.010372, 0.010372, 0.020165, 0.021816, 0.020876, 0.040537, 0.092881, 0.076542, 0.067594…	[]	0			#VALUE!
594	595	UPI000037FBA8 status=activ	([0.033407, 0.050641, 0.033407, 0.036378, 0.025762, 0.036378, 0.049374, 0.064632, 0.046336, 0.034884, 0.037156, 0.046336, 0.036378, 0.060549, 0.036378, 0.034068, 0.037156, 0.059222, 0.083462, 0.086953, 0.086953, 0.142424, 0.090864, 0.144935, 0.106997, 0.170161, 0.179055, 0.179055, 0.21291, 0.295083, 0.298791, 0.243554, 0.25406, 0.25406, 0.191378, 0.278302, 0.295083, 0.377384, 0.374039, 0.398279, …	[82, 214, 220, 221, 222, 223, 224, 226, 227, 228, 229, 230, 231, 238, 239, 240, 241, 261, 262, 263, 264, 265, 266, 267, 268, 269, 270, 271, 272, 273, 274, 275]	(14	17	31)	14
595	596	UPI000037FBAA status=activ	([0.014783, 0.008525, 0.008525, 0.010926, 0.007315, 0.006194, 0.007555, 0.005932, 0.005223, 0.004646, 0.003924, 0.004247, 0.002976, 0.002078, 0.002035, 0.001344, 0.000906, 0.000936, 0.000859, 0.000906, 0.000477, 0.000477, 0.000661, 0.000477, 0.000485, 0.000721, 0.001103, 0.000743, 0.000747, 0.000893, 0.000833, 0.000713, 0.000485, 0.000854, 0.000747, 0.000365, 0.000378, 0.000447, 0.000485, 0.00056…	[175, 279, 280, 281, 282, 283, 284, 285, 286, 287, 288]	(9	1	10)	9
596	597	UPI000037FBAB status=activ	([0.006533, 0.005734, 0.005683, 0.005623, 0.005623, 0.005249, 0.005932, 0.007091, 0.006894, 0.008156, 0.007259, 0.007645, 0.008075, 0.006482, 0.006795, 0.007091, 0.008409, 0.008409, 0.010672, 0.016257, 0.023963, 0.027463, 0.028107, 0.027463, 0.041405, 0.034884, 0.056825, 0.0704, 0.074921, 0.109221, 0.116183, 0.17593, 0.206376, 0.147574, 0.216401, 0.268042, 0.328603, 0.374039, 0.377384, 0.377384, …	[44, 46]	0			#VALUE!
597	598	UPI000037FBAC status=activ	([0.25406, 0.284882, 0.216401, 0.142424, 0.17593, 0.203355, 0.25031, 0.291804, 0.335645, 0.352862, 0.366687, 0.401658, 0.394753, 0.374039, 0.377384, 0.440853, 0.42561, 0.40511, 0.394753, 0.288399, 0.366687, 0.295083, 0.31487, 0.377384, 0.458154, 0.472492, 0.380708, 0.284882, 0.271506, 0.173081, 0.155435, 0.158265, 0.134866, 0.127496, 0.147574, 0.216401, 0.216401, 0.21291, 0.295083, 0.298791, 0.31…	[68, 69, 172, 178, 179, 228, 229]	0			#VALUE!
598	599	UPI000037FBAD status=activ	([0.004135, 0.00543, 0.007555, 0.00558, 0.007422, 0.009728, 0.006894, 0.005503, 0.004899, 0.004135, 0.003246, 0.00389, 0.005378, 0.005623, 0.004208, 0.004899, 0.004247, 0.005992, 0.004921, 0.00359, 0.003341, 0.002327, 0.001808, 0.001069, 0.001743, 0.001675, 0.001335, 0.001687, 0.00246, 0.003431, 0.005086, 0.006795, 0.004483, 0.003298, 0.004611, 0.006039, 0.007877, 0.009728, 0.006619, 0.005992, 0.…	[320, 321, 322, 329, 332, 333, 371, 372, 373, 374, 376, 377, 378, 379, 380, 381, 382, 383, 384, 385, 386, 389, 396, 397, 398, 399]	(10	10	20)	10
599	600	UPI000037FBB3 status=activ	([0.229226, 0.271506, 0.308712, 0.236433, 0.155435, 0.155435, 0.200174, 0.194234, 0.222385, 0.257454, 0.179055, 0.222385, 0.225814, 0.155435, 0.15284, 0.094817, 0.139895, 0.229226, 0.191378, 0.191378, 0.147574, 0.25406, 0.185198, 0.209395, 0.173081, 0.25406, 0.291804, 0.301917, 0.324872, 0.229226, 0.239899, 0.257454, 0.209395, 0.15008, 0.225814, 0.236433, 0.328603, 0.239899, 0.25406, 0.288399, 0.…	[]	0			#VALUE!
600	601	UPI000037FBB4 status=activ	([0.257454, 0.236433, 0.298791, 0.339168, 0.374039, 0.30533, 0.342579, 0.281712, 0.311707, 0.346032, 0.332115, 0.40511, 0.390993, 0.4292, 0.483068, 0.505461, 0.575842, 0.626927, 0.657645, 0.613573, 0.741537, 0.759478, 0.707965, 0.570702, 0.585406, 0.541878, 0.63748, 0.618285, 0.716283, 0.707965, 0.690604, 0.699094, 0.661982, 0.680603, 0.59014, 0.517562, 0.461924, 0.42561, 0.458154, 0.447574, 0.47…	[15, 16, 17, 18, 19, 20, 21, 22, 23, 24, 25, 26, 27, 28, 29, 30, 31, 32, 33, 34, 35, 44, 45, 58, 83, 84, 85, 162, 163, 164, 169]	(20	0	20)	20
601	602	UPI000037FBB5 status=activ	([0.090864, 0.090864, 0.116183, 0.0704, 0.092881, 0.118441, 0.088832, 0.109221, 0.074921, 0.096677, 0.118441, 0.098513, 0.144935, 0.094817, 0.059222, 0.035586, 0.069024, 0.067594, 0.122885, 0.127496, 0.129801, 0.179055, 0.120615, 0.125101, 0.219301, 0.216401, 0.219301, 0.222385, 0.229226, 0.308712, 0.239899, 0.161087, 0.194234, 0.167087, 0.236433, 0.335645, 0.436924, 0.339168, 0.339168, 0.239899,…	[]	0			#VALUE!
602	603	UPI000037FBB6 status=activ	([0.206376, 0.134866, 0.170161, 0.203355, 0.239899, 0.229226, 0.139895, 0.11371, 0.11371, 0.078022, 0.100716, 0.098513, 0.096677, 0.090864, 0.161087, 0.098513, 0.058088, 0.058088, 0.079919, 0.134866, 0.229226, 0.15008, 0.216401, 0.25406, 0.257454, 0.257454, 0.257454, 0.332115, 0.390993, 0.332115, 0.346032, 0.339168, 0.394753, 0.394753, 0.40511, 0.30533, 0.31487, 0.311707, 0.301917, 0.288399, 0.20…	[]	0			#VALUE!
603	604	UPI000037FBBB status=activ	([0.033407, 0.05306, 0.05306, 0.074921, 0.076542, 0.078022, 0.111485, 0.137348, 0.098513, 0.120615, 0.142424, 0.109221, 0.090864, 0.164327, 0.236433, 0.291804, 0.377384, 0.288399, 0.222385, 0.225814, 0.158265, 0.17593, 0.173081, 0.203355, 0.229226, 0.179055, 0.147574, 0.139895, 0.074921, 0.10481, 0.111485, 0.073402, 0.120615, 0.092881, 0.096677, 0.050641, 0.035586, 0.020165, 0.034068, 0.051831, 0…	[94, 306, 307, 308, 309, 310, 337, 387]	0			#VALUE!
604	605	UPI000037FBBC status=activ	([0.06312, 0.096677, 0.074921, 0.132295, 0.173081, 0.127496, 0.158265, 0.194234, 0.222385, 0.182256, 0.144935, 0.179055, 0.17593, 0.275179, 0.311707, 0.335645, 0.26085, 0.268042, 0.288399, 0.295083, 0.295083, 0.40511, 0.374039, 0.440853, 0.328603, 0.328603, 0.398279, 0.394753, 0.398279, 0.318242, 0.387226, 0.454136, 0.418646, 0.40511, 0.387226, 0.356642, 0.454136, 0.454136, 0.454136, 0.517562, 0.…	[39, 50]	0			#VALUE!
605	606	UPI000037FBBD status=activ	([0.380708, 0.284882, 0.311707, 0.346032, 0.377384, 0.414856, 0.433034, 0.461924, 0.394753, 0.414856, 0.4292, 0.377384, 0.377384, 0.450668, 0.418646, 0.339168, 0.352862, 0.349426, 0.433034, 0.505461, 0.509769, 0.440853, 0.494003, 0.509769, 0.444081, 0.366687, 0.36309, 0.377384, 0.295083, 0.370445, 0.346032, 0.288399, 0.359901, 0.356642, 0.36309, 0.311707, 0.394753, 0.387226, 0.318242, 0.288399, 0…	[19, 20, 23, 60, 61, 62, 63, 64, 65, 66, 67, 68, 69, 70, 71, 72, 73, 74]	(14	3	17)	14
606	607	UPI000037FBBE status=activ	([0.03976, 0.059222, 0.033407, 0.048328, 0.079919, 0.111485, 0.137348, 0.158265, 0.196879, 0.15284, 0.173081, 0.222385, 0.15008, 0.134866, 0.18812, 0.264545, 0.25406, 0.380708, 0.384043, 0.370445, 0.476583, 0.352862, 0.288399, 0.308712, 0.30533, 0.21291, 0.219301, 0.219301, 0.139895, 0.109221, 0.094817, 0.102787, 0.092881, 0.090864, 0.094817, 0.106997, 0.129801, 0.106997, 0.098513, 0.0704, 0.0749…	[]	0			#VALUE!
607	608	UPI000037FBBF status=activ	([0.024393, 0.040537, 0.066181, 0.025316, 0.046336, 0.071867, 0.033407, 0.018106, 0.022667, 0.013821, 0.008804, 0.011342, 0.007177, 0.006619, 0.004736, 0.003276, 0.003461, 0.003555, 0.002503, 0.001675, 0.001048, 0.000945, 0.000614, 0.000318, 0.000614, 0.000537, 0.000477, 0.000447, 0.000468, 0.000262, 0.000386, 0.000799, 0.000631, 0.000743, 0.000833, 0.000906, 0.001, 0.000859, 0.001391, 0.001374, …	[]	0			#VALUE!
608	609	UPI000037FBC2 status=activ	([0.196879, 0.06312, 0.025762, 0.036378, 0.055536, 0.028695, 0.017138, 0.011669, 0.009977, 0.008075, 0.006619, 0.008156, 0.008409, 0.008409, 0.006039, 0.006245, 0.005318, 0.004513, 0.005086, 0.006533, 0.004689, 0.004483, 0.006795, 0.010131, 0.010372, 0.008624, 0.014315, 0.020522, 0.038858, 0.06312, 0.071867, 0.071867, 0.043307, 0.020165, 0.016528, 0.013265, 0.017447, 0.013613, 0.016528, 0.014315,…	[]	0			#VALUE!
609	610	UPI000037FBC8 status=activ	([0.127496, 0.191378, 0.225814, 0.264545, 0.209395, 0.144935, 0.170161, 0.127496, 0.142424, 0.155435, 0.116183, 0.122885, 0.125101, 0.17593, 0.284882, 0.194234, 0.219301, 0.129801, 0.088832, 0.094817, 0.147574, 0.109221, 0.100716, 0.096677, 0.059222, 0.085092, 0.088832, 0.073402, 0.134866, 0.147574, 0.086953, 0.132295, 0.161087, 0.106997, 0.127496, 0.120615, 0.122885, 0.116183, 0.185198, 0.216401…	[]	0			#VALUE!
610	611	UPI000037FBCB status=activ	([0.229226, 0.137348, 0.173081, 0.239899, 0.288399, 0.36309, 0.390993, 0.414856, 0.433034, 0.414856, 0.36309, 0.401658, 0.328603, 0.450668, 0.349426, 0.264545, 0.281712, 0.370445, 0.450668, 0.454136, 0.370445, 0.370445, 0.468512, 0.483068, 0.461924, 0.384043, 0.352862, 0.359901, 0.387226, 0.380708, 0.42561, 0.41194, 0.433034, 0.418646, 0.380708, 0.472492, 0.562014, 0.549308, 0.562014, 0.608892, 0…	[36, 37, 38, 39, 40, 41, 42, 43, 46, 342, 343]	(7	0	7)	7
611	612	UPI000037FBD0 status=activ	([0.179055, 0.109221, 0.085092, 0.127496, 0.100716, 0.10481, 0.120615, 0.098513, 0.116183, 0.147574, 0.179055, 0.222385, 0.308712, 0.377384, 0.26085, 0.26085, 0.271506, 0.182256, 0.158265, 0.144935, 0.196879, 0.194234, 0.268042, 0.25406, 0.25406, 0.308712, 0.339168, 0.377384, 0.444081, 0.342579, 0.335645, 0.271506, 0.182256, 0.164327, 0.164327, 0.264545, 0.271506, 0.18812, 0.301917, 0.30533, 0.31…	[]	0			#VALUE!
612	613	UPI000037FBD1 status=activ	([0.454136, 0.366687, 0.268042, 0.318242, 0.36309, 0.380708, 0.418646, 0.433034, 0.356642, 0.387226, 0.42561, 0.377384, 0.374039, 0.374039, 0.444081, 0.480142, 0.468512, 0.483068, 0.51388, 0.480142, 0.394753, 0.342579, 0.324872, 0.321458, 0.308712, 0.295083, 0.295083, 0.200174, 0.200174, 0.288399, 0.196879, 0.11371, 0.185198, 0.155435, 0.147574, 0.155435, 0.200174, 0.139895, 0.132295, 0.071867, 0…	[18]	0			#VALUE!
613	614	UPI000037FBD2 status=activ	([0.06184, 0.06312, 0.031287, 0.022306, 0.034068, 0.046336, 0.064632, 0.046336, 0.06184, 0.090864, 0.094817, 0.098513, 0.051831, 0.030003, 0.050641, 0.066181, 0.074921, 0.0704, 0.139895, 0.129801, 0.129801, 0.122885, 0.15284, 0.25031, 0.239899, 0.225814, 0.232838, 0.25406, 0.339168, 0.247041, 0.144935, 0.158265, 0.194234, 0.21291, 0.288399, 0.288399, 0.321458, 0.41194, 0.42561, 0.418646, 0.444081…	[]	0			#VALUE!
614	615	UPI000037FBD3 status=activ	([0.064632, 0.116183, 0.120615, 0.088832, 0.129801, 0.155435, 0.182256, 0.209395, 0.147574, 0.109221, 0.132295, 0.102787, 0.170161, 0.191378, 0.122885, 0.06312, 0.069024, 0.11371, 0.109221, 0.111485, 0.122885, 0.173081, 0.161087, 0.158265, 0.222385, 0.147574, 0.15284, 0.158265, 0.164327, 0.170161, 0.25406, 0.268042, 0.247041, 0.25406, 0.232838, 0.321458, 0.41194, 0.394753, 0.30533, 0.30533, 0.301…	[181, 182, 191, 260]	0			#VALUE!
615	616	UPI000037FBD6 status=activ	([0.129801, 0.167087, 0.243554, 0.116183, 0.050641, 0.079919, 0.102787, 0.059222, 0.071867, 0.092881, 0.120615, 0.15284, 0.076542, 0.040537, 0.074921, 0.106997, 0.066181, 0.06312, 0.125101, 0.111485, 0.050641, 0.026892, 0.028695, 0.019401, 0.029376, 0.074921, 0.051831, 0.027463, 0.029376, 0.015078, 0.014586, 0.013265, 0.008895, 0.008409, 0.008409, 0.006142, 0.005011, 0.005683, 0.004899, 0.003804,…	[]	0			#VALUE!
616	617	UPI000037FBD8 status=activ	([0.342579, 0.370445, 0.25406, 0.161087, 0.120615, 0.076542, 0.111485, 0.073402, 0.090864, 0.111485, 0.139895, 0.116183, 0.118441, 0.116183, 0.109221, 0.078022, 0.074921, 0.100716, 0.096677, 0.050641, 0.079919, 0.076542, 0.046336, 0.081712, 0.090864, 0.073402, 0.125101, 0.127496, 0.129801, 0.081712, 0.081712, 0.078022, 0.129801, 0.071867, 0.0704, 0.096677, 0.179055, 0.18812, 0.132295, 0.127496, 0…	[347, 348, 350, 351, 352, 353, 354, 520]	0			#VALUE!
617	618	UPI000037FBED status=activ	([0.001232, 0.00225, 0.001786, 0.001936, 0.002117, 0.001786, 0.001623, 0.002327, 0.002211, 0.002705, 0.003366, 0.00407, 0.004161, 0.004247, 0.006619, 0.006701, 0.006894, 0.010672, 0.008002, 0.008156, 0.008276, 0.015344, 0.009015, 0.009401, 0.010221, 0.008723, 0.008895, 0.013613, 0.009977, 0.009294, 0.006894, 0.006894, 0.006078, 0.006194, 0.004513, 0.003924, 0.003997, 0.004431, 0.004388, 0.004247,…	[63, 64, 65, 66, 67, 68, 69, 122]	0			#VALUE!
618	619	UPI000037FBEF status=activ	([0.468512, 0.517562, 0.377384, 0.268042, 0.308712, 0.342579, 0.36309, 0.380708, 0.318242, 0.30533, 0.257454, 0.203355, 0.137348, 0.079919, 0.073402, 0.056825, 0.06184, 0.118441, 0.073402, 0.064632, 0.064632, 0.038858, 0.036378, 0.054297, 0.059222, 0.055536, 0.064632, 0.064632, 0.037156, 0.066181, 0.088832, 0.079919, 0.081712, 0.139895, 0.216401, 0.142424, 0.182256, 0.090864, 0.098513, 0.125101, …	[1]	0			#VALUE!
619	620	UPI000037FBF0 status=activ	([0.229226, 0.271506, 0.318242, 0.219301, 0.295083, 0.209395, 0.144935, 0.098513, 0.125101, 0.090864, 0.064632, 0.090864, 0.051831, 0.029376, 0.030611, 0.06184, 0.086953, 0.069024, 0.069024, 0.085092, 0.081712, 0.066181, 0.066181, 0.06184, 0.109221, 0.100716, 0.098513, 0.158265, 0.25406, 0.21291, 0.229226, 0.324872, 0.25406, 0.352862, 0.436924, 0.384043, 0.377384, 0.321458, 0.328603, 0.335645, 0.…	[213, 214, 215, 216, 217]	0			#VALUE!
620	621	UPI000037FBF2 status=activ	([0.056825, 0.096677, 0.049374, 0.0704, 0.074921, 0.116183, 0.090864, 0.064632, 0.042364, 0.06312, 0.085092, 0.060549, 0.109221, 0.106997, 0.182256, 0.111485, 0.132295, 0.127496, 0.122885, 0.170161, 0.194234, 0.139895, 0.11371, 0.127496, 0.086953, 0.102787, 0.090864, 0.142424, 0.209395, 0.275179, 0.25406, 0.236433, 0.321458, 0.321458, 0.324872, 0.229226, 0.308712, 0.225814, 0.144935, 0.127496, 0.…	[105, 289, 292, 293, 294, 295, 296, 297, 298, 299, 300, 301, 302, 303, 304, 305, 314, 315, 413, 539, 540, 541, 542, 543, 544, 545, 546, 547, 548, 549, 550, 551, 552, 553, 554, 555, 556, 557, 558, 559, 560, 561, 562, 598, 601, 602, 603, 604, 605, 606, 607, 608, 609, 610, 611, 612, 613, 614, 615, 616, 617, 618, 619, 620, 621, 622, 623, 624, 625, 626, 627, 628, 629, 630, 631, 632, 633, 634, 635, 639…	(34	44	78)	34
621	622	UPI000037FBF4 status=activ	([0.339168, 0.40511, 0.454136, 0.321458, 0.196879, 0.247041, 0.179055, 0.106997, 0.132295, 0.155435, 0.111485, 0.15284, 0.167087, 0.194234, 0.102787, 0.161087, 0.161087, 0.142424, 0.129801, 0.127496, 0.106997, 0.106997, 0.098513, 0.076542, 0.15008, 0.164327, 0.164327, 0.147574, 0.164327, 0.161087, 0.170161, 0.26085, 0.179055, 0.170161, 0.079919, 0.137348, 0.137348, 0.11371, 0.129801, 0.18812, 0.1…	[91, 605, 606]	0			#VALUE!
622	623	UPI000037FBF5 status=activ	([0.534167, 0.398279, 0.281712, 0.335645, 0.271506, 0.268042, 0.288399, 0.324872, 0.349426, 0.284882, 0.311707, 0.328603, 0.324872, 0.225814, 0.222385, 0.219301, 0.185198, 0.17593, 0.288399, 0.295083, 0.216401, 0.25031, 0.239899, 0.243554, 0.225814, 0.200174, 0.236433, 0.243554, 0.232838, 0.15008, 0.222385, 0.222385, 0.185198, 0.111485, 0.179055, 0.179055, 0.179055, 0.219301, 0.142424, 0.137348, …	[0, 174, 175, 176]	0			#VALUE!
623	624	UPI000037FBF7 status=activ	([0.076542, 0.106997, 0.158265, 0.182256, 0.21291, 0.243554, 0.271506, 0.229226, 0.26085, 0.288399, 0.311707, 0.366687, 0.42561, 0.408655, 0.418646, 0.418646, 0.490133, 0.346032, 0.352862, 0.239899, 0.15284, 0.26085, 0.284882, 0.139895, 0.088832, 0.043307, 0.018415, 0.009483, 0.00777, 0.005799, 0.005734, 0.00407, 0.003053, 0.00225, 0.00243, 0.001675, 0.001211, 0.000923, 0.001417, 0.000833, 0.0010…	[]	0			#VALUE!
624	625	UPI000037FBF8 status=activ	([0.657645, 0.56648, 0.472492, 0.538167, 0.505461, 0.517562, 0.433034, 0.444081, 0.468512, 0.450668, 0.461924, 0.509769, 0.418646, 0.370445, 0.444081, 0.42561, 0.370445, 0.332115, 0.26085, 0.281712, 0.196879, 0.122885, 0.167087, 0.219301, 0.191378, 0.225814, 0.142424, 0.229226, 0.25031, 0.236433, 0.196879, 0.147574, 0.144935, 0.229226, 0.257454, 0.284882, 0.298791, 0.229226, 0.229226, 0.298791, 0…	[0, 1, 3, 4, 5, 11]	0			#VALUE!
625	626	UPI000037FBFB status=activ	([0.067594, 0.116183, 0.058088, 0.037156, 0.049374, 0.064632, 0.086953, 0.05306, 0.0704, 0.047319, 0.058088, 0.040537, 0.071867, 0.129801, 0.209395, 0.206376, 0.203355, 0.11371, 0.098513, 0.076542, 0.06312, 0.081712, 0.041405, 0.036378, 0.06312, 0.035586, 0.020876, 0.012727, 0.023534, 0.025762, 0.044297, 0.036378, 0.076542, 0.037156, 0.021381, 0.017447, 0.035586, 0.017138, 0.023963, 0.024393, 0.0…	[]	0			#VALUE!
626	627	UPI000037FC05 status=activ	([0.111485, 0.164327, 0.219301, 0.25406, 0.17593, 0.194234, 0.194234, 0.139895, 0.191378, 0.142424, 0.098513, 0.134866, 0.142424, 0.094817, 0.046336, 0.048328, 0.047319, 0.047319, 0.048328, 0.055536, 0.047319, 0.092881, 0.071867, 0.0704, 0.074921, 0.0704, 0.090864, 0.10481, 0.164327, 0.15284, 0.239899, 0.352862, 0.275179, 0.191378, 0.167087, 0.278302, 0.18812, 0.098513, 0.161087, 0.15284, 0.22238…	[62]	0			#VALUE!
627	628	UPI000037FC06 status=activ	([0.301917, 0.352862, 0.384043, 0.41194, 0.436924, 0.454136, 0.468512, 0.509769, 0.454136, 0.480142, 0.505461, 0.570702, 0.59917, 0.618285, 0.657645, 0.63748, 0.666105, 0.557691, 0.585406, 0.521092, 0.58069, 0.534167, 0.562014, 0.557691, 0.549308, 0.549308, 0.486429, 0.509769, 0.497853, 0.538167, 0.534167, 0.534167, 0.534167, 0.541878, 0.545602, 0.461924, 0.461924, 0.414856, 0.461924, 0.450668, 0…	[7, 10, 11, 12, 13, 14, 15, 16, 17, 18, 19, 20, 21, 22, 23, 24, 25, 27, 29, 30, 31, 32, 33, 34]	(15	1	16)	15
628	629	UPI000037FC0C status=activ	([0.0704, 0.034884, 0.048328, 0.064632, 0.081712, 0.098513, 0.134866, 0.161087, 0.182256, 0.122885, 0.147574, 0.11371, 0.048328, 0.026892, 0.013265, 0.008624, 0.009401, 0.016021, 0.015694, 0.015694, 0.016257, 0.013821, 0.013821, 0.014315, 0.014783, 0.016257, 0.01078, 0.007422, 0.006533, 0.006795, 0.009294, 0.006039, 0.008002, 0.010509, 0.015694, 0.034884, 0.059222, 0.069024, 0.026892, 0.016528, 0…	[515, 516]	0			#VALUE!
629	630	UPI000037FC0E status=activ	([0.024393, 0.055536, 0.096677, 0.055536, 0.074921, 0.106997, 0.127496, 0.173081, 0.134866, 0.17593, 0.129801, 0.179055, 0.257454, 0.144935, 0.236433, 0.216401, 0.179055, 0.278302, 0.200174, 0.182256, 0.308712, 0.40511, 0.374039, 0.370445, 0.458154, 0.472492, 0.490133, 0.42561, 0.301917, 0.284882, 0.264545, 0.236433, 0.209395, 0.216401, 0.328603, 0.324872, 0.247041, 0.18812, 0.185198, 0.271506, 0…	[401, 402, 403, 404, 405]	0			#VALUE!
630	631	UPI000037FC13 status=activ	([0.11371, 0.118441, 0.15284, 0.109221, 0.069024, 0.11371, 0.111485, 0.076542, 0.06184, 0.064632, 0.076542, 0.079919, 0.10481, 0.100716, 0.088832, 0.100716, 0.155435, 0.17593, 0.164327, 0.170161, 0.182256, 0.21291, 0.25031, 0.264545, 0.25031, 0.257454, 0.170161, 0.118441, 0.120615, 0.17593, 0.203355, 0.137348, 0.161087, 0.155435, 0.161087, 0.179055, 0.106997, 0.118441, 0.11371, 0.122885, 0.069024…	[]	0			#VALUE!
631	632	UPI000037FC14 status=activ	([0.018106, 0.009096, 0.008525, 0.00543, 0.003821, 0.004976, 0.004899, 0.004899, 0.004161, 0.003431, 0.002705, 0.002327, 0.003607, 0.003341, 0.002117, 0.002705, 0.001743, 0.001267, 0.000648, 0.001305, 0.001383, 0.001335, 0.001602, 0.001417, 0.001335, 0.002078, 0.001172, 0.000833, 0.001048, 0.000945, 0.000906, 0.000906, 0.00155, 0.001344, 0.000842, 0.000842, 0.000687, 0.000687, 0.000558, 0.00103, …	[]	0			#VALUE!
632	633	UPI000037FC1C status=activ	([0.028695, 0.041405, 0.029376, 0.03976, 0.05306, 0.0704, 0.074921, 0.090864, 0.118441, 0.064632, 0.041405, 0.051831, 0.074921, 0.071867, 0.066181, 0.049374, 0.076542, 0.106997, 0.106997, 0.219301, 0.15008, 0.167087, 0.18812, 0.278302, 0.173081, 0.116183, 0.120615, 0.134866, 0.137348, 0.079919, 0.167087, 0.158265, 0.111485, 0.092881, 0.059222, 0.06312, 0.092881, 0.090864, 0.11371, 0.120615, 0.104…	[224, 226]	0			#VALUE!
633	634	UPI000037FC1D status=activ	([0.232838, 0.155435, 0.194234, 0.219301, 0.257454, 0.30533, 0.349426, 0.370445, 0.311707, 0.349426, 0.384043, 0.332115, 0.332115, 0.332115, 0.332115, 0.422041, 0.332115, 0.324872, 0.321458, 0.377384, 0.380708, 0.31487, 0.398279, 0.339168, 0.36309, 0.301917, 0.298791, 0.281712, 0.25406, 0.301917, 0.281712, 0.264545, 0.311707, 0.394753, 0.377384, 0.366687, 0.284882, 0.370445, 0.390993, 0.387226, 0…	[49, 257, 258, 259, 260, 261, 271]	0			#VALUE!
634	635	UPI000037FC23 status=activ	([0.006701, 0.004689, 0.003053, 0.002035, 0.001533, 0.001103, 0.000743, 0.001288, 0.001, 0.000936, 0.000816, 0.000614, 0.000713, 0.000313, 0.000326, 0.000228, 0.000228, 0.000468, 0.000335, 0.000206, 0.000249, 0.000447, 0.000816, 0.001211, 0.002155, 0.002155, 0.002336, 0.003671, 0.002327, 0.00231, 0.003109, 0.004414, 0.006078, 0.005623, 0.00558, 0.003963, 0.004414, 0.005683, 0.005378, 0.006567, 0.…	[]	0			#VALUE!
635	636	UPI000037FC24 status=activ	([0.098513, 0.134866, 0.088832, 0.067594, 0.050641, 0.056825, 0.074921, 0.058088, 0.074921, 0.094817, 0.111485, 0.132295, 0.134866, 0.15008, 0.203355, 0.284882, 0.366687, 0.36309, 0.40511, 0.408655, 0.440853, 0.476583, 0.490133, 0.58069, 0.671169, 0.775545, 0.805026, 0.81615, 0.899122, 0.903857, 0.859585, 0.852992, 0.767246, 0.694846, 0.648219, 0.553315, 0.529623, 0.534167, 0.534167, 0.538167, 0.…	[23, 24, 25, 26, 27, 28, 29, 30, 31, 32, 33, 34, 35, 36, 37, 38, 39, 68, 69, 72, 73, 74, 75, 102, 103, 159, 160, 161, 162, 164, 165, 172, 173, 175, 176, 177, 178, 179, 180, 181, 182, 183, 184, 185, 186, 187, 188, 189, 190, 191, 192, 193, 194, 195, 196, 197, 198, 222, 224, 225, 226, 227, 228, 229, 257, 258, 259, 260, 261, 262, 289, 290, 291, 292, 293, 294, 295]	(23	33	56)	23
636	637	UPI000037FC29 status=activ	([0.225814, 0.137348, 0.185198, 0.129801, 0.098513, 0.139895, 0.096677, 0.071867, 0.090864, 0.116183, 0.142424, 0.111485, 0.116183, 0.116183, 0.111485, 0.161087, 0.109221, 0.092881, 0.098513, 0.10481, 0.155435, 0.158265, 0.268042, 0.26085, 0.349426, 0.418646, 0.418646, 0.422041, 0.505461, 0.505461, 0.384043, 0.291804, 0.377384, 0.295083, 0.278302, 0.284882, 0.324872, 0.394753, 0.356642, 0.352862,…	[28, 29]	0			#VALUE!
637	638	UPI000037FC39 status=activ	([0.132295, 0.200174, 0.271506, 0.298791, 0.219301, 0.139895, 0.17593, 0.21291, 0.236433, 0.25031, 0.194234, 0.21291, 0.196879, 0.132295, 0.059222, 0.076542, 0.076542, 0.132295, 0.085092, 0.083462, 0.129801, 0.232838, 0.209395, 0.127496, 0.134866, 0.216401, 0.321458, 0.219301, 0.194234, 0.132295, 0.139895, 0.191378, 0.196879, 0.225814, 0.284882, 0.394753, 0.324872, 0.4292, 0.352862, 0.377384, 0.3…	[98, 103, 104, 139, 190, 225]	0			#VALUE!
638	639	UPI000037FC3A status=activ	([0.26085, 0.31487, 0.229226, 0.26085, 0.222385, 0.26085, 0.30533, 0.216401, 0.25031, 0.281712, 0.264545, 0.30533, 0.295083, 0.408655, 0.301917, 0.414856, 0.4292, 0.414856, 0.298791, 0.239899, 0.268042, 0.284882, 0.179055, 0.247041, 0.158265, 0.109221, 0.056825, 0.041405, 0.038858, 0.036378, 0.019109, 0.014315, 0.014315, 0.009187, 0.007877, 0.011669, 0.011342, 0.010221, 0.009294, 0.014315, 0.0181…	[353, 354, 355, 466, 467, 468, 469]	0			#VALUE!
639	640	UPI000037FC3B status=activ	([0.25031, 0.243554, 0.30533, 0.179055, 0.127496, 0.155435, 0.185198, 0.25031, 0.275179, 0.328603, 0.288399, 0.30533, 0.291804, 0.374039, 0.370445, 0.308712, 0.278302, 0.278302, 0.203355, 0.132295, 0.191378, 0.196879, 0.222385, 0.206376, 0.311707, 0.394753, 0.30533, 0.225814, 0.196879, 0.21291, 0.120615, 0.179055, 0.194234, 0.206376, 0.209395, 0.15284, 0.179055, 0.137348, 0.122885, 0.182256, 0.19…	[74, 75, 76, 77, 78, 79, 81, 82, 83, 84, 85]	(5	0	5)	5
640	641	UPI000037FC3C status=activ	([0.031287, 0.06184, 0.088832, 0.120615, 0.073402, 0.098513, 0.137348, 0.088832, 0.10481, 0.142424, 0.142424, 0.10481, 0.17593, 0.18812, 0.185198, 0.158265, 0.18812, 0.102787, 0.085092, 0.144935, 0.219301, 0.308712, 0.288399, 0.288399, 0.196879, 0.275179, 0.30533, 0.26085, 0.268042, 0.185198, 0.173081, 0.196879, 0.247041, 0.158265, 0.161087, 0.243554, 0.247041, 0.268042, 0.349426, 0.356642, 0.352…	[]	0			#VALUE!
641	642	UPI000037FC3D status=activ	([0.019401, 0.013016, 0.018106, 0.030611, 0.042364, 0.030611, 0.048328, 0.025762, 0.0198, 0.013265, 0.0198, 0.015344, 0.010372, 0.010372, 0.01078, 0.008075, 0.009294, 0.006039, 0.005623, 0.003757, 0.005318, 0.005318, 0.004899, 0.00359, 0.003478, 0.00359, 0.004414, 0.003276, 0.004247, 0.004247, 0.006194, 0.005872, 0.005378, 0.007177, 0.010221, 0.00962, 0.014586, 0.023534, 0.054297, 0.036378, 0.086…	[]	0			#VALUE!
642	643	UPI000037FC40 status=activ	([0.085092, 0.129801, 0.164327, 0.200174, 0.111485, 0.129801, 0.167087, 0.185198, 0.232838, 0.281712, 0.268042, 0.222385, 0.21291, 0.137348, 0.134866, 0.11371, 0.203355, 0.15284, 0.122885, 0.129801, 0.129801, 0.167087, 0.155435, 0.098513, 0.06312, 0.132295, 0.155435, 0.167087, 0.109221, 0.056825, 0.054297, 0.055536, 0.073402, 0.048328, 0.094817, 0.15284, 0.170161, 0.155435, 0.155435, 0.155435, 0.…	[]	0			#VALUE!
643	644	UPI000037FC41 status=activ	([0.127496, 0.167087, 0.203355, 0.239899, 0.155435, 0.109221, 0.134866, 0.182256, 0.144935, 0.10481, 0.106997, 0.111485, 0.118441, 0.139895, 0.125101, 0.129801, 0.139895, 0.147574, 0.106997, 0.071867, 0.071867, 0.078022, 0.081712, 0.088832, 0.094817, 0.098513, 0.094817, 0.102787, 0.074921, 0.067594, 0.118441, 0.15284, 0.179055, 0.161087, 0.179055, 0.18812, 0.18812, 0.18812, 0.200174, 0.203355, 0.…	[61, 62, 63, 340, 342, 343, 344, 366, 369, 370, 372]	(2	0	2)	2
644	645	UPI000037FC42 status=activ	([0.0198, 0.012727, 0.017447, 0.027463, 0.018787, 0.016826, 0.024393, 0.034068, 0.023534, 0.028695, 0.040537, 0.06312, 0.076542, 0.076542, 0.079919, 0.038858, 0.049374, 0.025762, 0.046336, 0.034884, 0.020876, 0.028107, 0.059222, 0.06184, 0.03976, 0.067594, 0.06184, 0.058088, 0.034068, 0.06312, 0.069024, 0.073402, 0.038042, 0.025762, 0.024393, 0.024393, 0.041405, 0.0704, 0.142424, 0.074921, 0.1373…	[168, 169, 170, 171, 172, 173]	0			#VALUE!
645	646	UPI000037FC4F status=activ	([0.079919, 0.042364, 0.076542, 0.122885, 0.15008, 0.096677, 0.134866, 0.170161, 0.206376, 0.134866, 0.083462, 0.10481, 0.120615, 0.098513, 0.161087, 0.216401, 0.308712, 0.30533, 0.339168, 0.308712, 0.288399, 0.173081, 0.264545, 0.243554, 0.144935, 0.164327, 0.239899, 0.222385, 0.132295, 0.144935, 0.257454, 0.370445, 0.370445, 0.257454, 0.301917, 0.209395, 0.257454, 0.257454, 0.370445, 0.25031, 0…	[]	0			#VALUE!
646	647	UPI000037FC50 status=activ	([0.147574, 0.209395, 0.271506, 0.200174, 0.257454, 0.281712, 0.328603, 0.25031, 0.17593, 0.10481, 0.134866, 0.090864, 0.050641, 0.047319, 0.023534, 0.037156, 0.074921, 0.127496, 0.100716, 0.120615, 0.051831, 0.05306, 0.047319, 0.021381, 0.032017, 0.034068, 0.028695, 0.016826, 0.026338, 0.051831, 0.11371, 0.059222, 0.076542, 0.071867, 0.067594, 0.090864, 0.060549, 0.048328, 0.054297, 0.073402, 0.…	[265, 266, 267, 269, 270]	0			#VALUE!
647	648	UPI000037FC51 status=activ	([0.032677, 0.030003, 0.016257, 0.022667, 0.022306, 0.011903, 0.015344, 0.0198, 0.026338, 0.035586, 0.0198, 0.015078, 0.010131, 0.010372, 0.007031, 0.008525, 0.013265, 0.008075, 0.004976, 0.005318, 0.004208, 0.003821, 0.003405, 0.004646, 0.004577, 0.005318, 0.006533, 0.004358, 0.003757, 0.003671, 0.003671, 0.00558, 0.00777, 0.008804, 0.008804, 0.015344, 0.01227, 0.011903, 0.015344, 0.017797, 0.01…	[]	0			#VALUE!
648	649	UPI000037FC52 status=activ	([0.41194, 0.298791, 0.342579, 0.257454, 0.179055, 0.216401, 0.161087, 0.206376, 0.247041, 0.264545, 0.301917, 0.324872, 0.25406, 0.30533, 0.222385, 0.203355, 0.137348, 0.132295, 0.219301, 0.15284, 0.142424, 0.125101, 0.18812, 0.122885, 0.137348, 0.203355, 0.139895, 0.196879, 0.182256, 0.182256, 0.196879, 0.18812, 0.209395, 0.216401, 0.191378, 0.194234, 0.196879, 0.182256, 0.191378, 0.18812, 0.23…	[82, 87, 88, 89, 90, 91, 93, 94, 96, 122, 123, 124, 125, 126, 132, 133, 134, 162, 258, 259, 290, 291, 292, 293, 295, 296, 297, 298, 299, 300, 301, 302, 303, 304]	(9	24	33)	9
649	650	UPI000037FC53 status=activ	([0.191378, 0.18812, 0.257454, 0.291804, 0.179055, 0.209395, 0.278302, 0.295083, 0.311707, 0.335645, 0.356642, 0.418646, 0.318242, 0.298791, 0.30533, 0.332115, 0.332115, 0.414856, 0.318242, 0.328603, 0.26085, 0.284882, 0.311707, 0.31487, 0.31487, 0.42561, 0.436924, 0.318242, 0.339168, 0.342579, 0.339168, 0.339168, 0.26085, 0.236433, 0.370445, 0.339168, 0.308712, 0.219301, 0.219301, 0.216401, 0.20…	[220, 221, 222, 223, 224, 282]	0			#VALUE!
650	651	UPI000037FC55 status=activ	([0.264545, 0.311707, 0.328603, 0.229226, 0.271506, 0.284882, 0.324872, 0.366687, 0.401658, 0.433034, 0.422041, 0.440853, 0.42561, 0.418646, 0.525368, 0.545602, 0.680603, 0.653063, 0.657645, 0.680603, 0.626927, 0.63748, 0.521092, 0.541878, 0.675549, 0.557691, 0.585406, 0.570702, 0.465241, 0.370445, 0.359901, 0.401658, 0.387226, 0.298791, 0.21291, 0.182256, 0.25406, 0.209395, 0.196879, 0.137348, 0…	[14, 15, 16, 17, 18, 19, 20, 21, 22, 23, 24, 25, 26, 27]	(13	0	13)	13
651	652	UPI000037FC58 status=activ	([0.073402, 0.106997, 0.142424, 0.17593, 0.209395, 0.243554, 0.284882, 0.308712, 0.247041, 0.196879, 0.239899, 0.203355, 0.127496, 0.137348, 0.203355, 0.147574, 0.194234, 0.268042, 0.352862, 0.349426, 0.36309, 0.308712, 0.31487, 0.239899, 0.147574, 0.164327, 0.139895, 0.132295, 0.139895, 0.139895, 0.132295, 0.120615, 0.100716, 0.122885, 0.118441, 0.079919, 0.125101, 0.100716, 0.098513, 0.058088, …	[62, 63, 93, 94, 96, 97, 98, 99, 374, 383]	0			#VALUE!
652	653	UPI000037FC5C status=activ	([0.041405, 0.0704, 0.11371, 0.144935, 0.094817, 0.098513, 0.118441, 0.155435, 0.185198, 0.206376, 0.15284, 0.10481, 0.167087, 0.26085, 0.17593, 0.243554, 0.257454, 0.257454, 0.339168, 0.356642, 0.268042, 0.229226, 0.232838, 0.225814, 0.236433, 0.232838, 0.257454, 0.179055, 0.094817, 0.098513, 0.106997, 0.167087, 0.185198, 0.173081, 0.161087, 0.264545, 0.281712, 0.264545, 0.278302, 0.278302, 0.25…	[138, 139, 140, 145, 156, 157]	0			#VALUE!
653	654	UPI000037FC64 status=activ	([0.401658, 0.239899, 0.122885, 0.158265, 0.069024, 0.034068, 0.046336, 0.043307, 0.026338, 0.034884, 0.054297, 0.081712, 0.071867, 0.071867, 0.035586, 0.017138, 0.009865, 0.016528, 0.009728, 0.006245, 0.004577, 0.004358, 0.005872, 0.006039, 0.00407, 0.005932, 0.009015, 0.006421, 0.00543, 0.005932, 0.004646, 0.003821, 0.003298, 0.00359, 0.002623, 0.002688, 0.003555, 0.004835, 0.003607, 0.004835, …	[343, 487]	0			#VALUE!
654	655	UPI000037FC65 status=activ	([0.002705, 0.003804, 0.004161, 0.005683, 0.007315, 0.00962, 0.007177, 0.005734, 0.007259, 0.009096, 0.009294, 0.01227, 0.012727, 0.012491, 0.009977, 0.018415, 0.045352, 0.048328, 0.073402, 0.027463, 0.051831, 0.055536, 0.028107, 0.036378, 0.018415, 0.011669, 0.006988, 0.006533, 0.009483, 0.009187, 0.006245, 0.00515, 0.003431, 0.002276, 0.00225, 0.002276, 0.001623, 0.001597, 0.001481, 0.001271, 0…	[185, 186, 187, 188, 228, 229, 230, 237, 238, 239, 243, 244, 245, 246, 247, 248, 253]	(5	10	15)	5
655	656	UPI000037FC6A status=activ	([0.281712, 0.335645, 0.387226, 0.301917, 0.298791, 0.342579, 0.278302, 0.216401, 0.236433, 0.203355, 0.229226, 0.173081, 0.173081, 0.17593, 0.179055, 0.281712, 0.196879, 0.196879, 0.144935, 0.144935, 0.144935, 0.194234, 0.191378, 0.116183, 0.17593, 0.203355, 0.200174, 0.196879, 0.271506, 0.284882, 0.318242, 0.239899, 0.346032, 0.239899, 0.225814, 0.219301, 0.203355, 0.264545, 0.264545, 0.349426,…	[]	0			#VALUE!
656	657	UPI000037FC6B status=activ	([0.444081, 0.342579, 0.398279, 0.444081, 0.370445, 0.387226, 0.418646, 0.359901, 0.41194, 0.433034, 0.465241, 0.422041, 0.42561, 0.433034, 0.42561, 0.40511, 0.40511, 0.41194, 0.40511, 0.41194, 0.450668, 0.525368, 0.585406, 0.59014, 0.486429, 0.56648, 0.58069, 0.5017, 0.490133, 0.461924, 0.380708, 0.295083, 0.374039, 0.342579, 0.328603, 0.324872, 0.321458, 0.342579, 0.318242, 0.394753, 0.414856, …	[21, 22, 23, 25, 26, 27, 45, 46, 48, 49, 50, 51, 52, 53, 54, 55, 56, 57, 58, 59, 60, 61, 70, 73, 107, 108, 109, 111, 133, 134, 135, 136, 137, 139, 141, 147, 148, 149, 150, 151, 165, 166, 167, 194, 222, 273, 274, 275, 276, 277, 278, 279, 280, 281, 282, 283, 284, 285, 286, 287, 288, 289, 290, 291, 314, 315, 316, 317, 318, 319, 320, 321, 322, 323, 324, 325, 326, 327, 328, 329, 366, 367, 368, 369, 37…	(18	45	63)	18
657	658	UPI000037FC6D status=activ	([0.401658, 0.288399, 0.324872, 0.206376, 0.243554, 0.170161, 0.21291, 0.209395, 0.206376, 0.170161, 0.18812, 0.158265, 0.088832, 0.092881, 0.078022, 0.081712, 0.076542, 0.069024, 0.035586, 0.054297, 0.030611, 0.032017, 0.054297, 0.054297, 0.10481, 0.10481, 0.191378, 0.185198, 0.139895, 0.164327, 0.222385, 0.170161, 0.232838, 0.31487, 0.209395, 0.216401, 0.21291, 0.30533, 0.390993, 0.494003, 0.45…	[41, 42, 55, 56]	0			#VALUE!
658	659	UPI000037FC6E status=activ	([0.069024, 0.040537, 0.041405, 0.059222, 0.088832, 0.064632, 0.081712, 0.100716, 0.118441, 0.134866, 0.129801, 0.10481, 0.06184, 0.033407, 0.029376, 0.059222, 0.034068, 0.071867, 0.038042, 0.03976, 0.03976, 0.073402, 0.06312, 0.076542, 0.060549, 0.054297, 0.088832, 0.058088, 0.058088, 0.038042, 0.042364, 0.041405, 0.073402, 0.06312, 0.111485, 0.200174, 0.122885, 0.21291, 0.132295, 0.216401, 0.20…	[]	0			#VALUE!
659	660	UPI000037FC6F status=activ	([0.0028, 0.003431, 0.002662, 0.003212, 0.002976, 0.003864, 0.00515, 0.005011, 0.004358, 0.004689, 0.00558, 0.006245, 0.008895, 0.009294, 0.009728, 0.013613, 0.012491, 0.013437, 0.019109, 0.013016, 0.013265, 0.011669, 0.013821, 0.016826, 0.013016, 0.011669, 0.009096, 0.007645, 0.009483, 0.010372, 0.011669, 0.008723, 0.006619, 0.00543, 0.006482, 0.006567, 0.00515, 0.007031, 0.00962, 0.009865, 0.00…	[97, 98, 99, 100, 101, 102, 103, 104, 105, 106, 107, 108, 109, 110, 111, 112, 113, 114, 115, 116, 149, 174, 175, 176, 177, 183, 186, 187, 188, 189, 190, 191, 192, 193, 194, 195, 196, 197, 198, 199, 200, 201, 202, 203, 204, 205, 206, 207, 208, 209, 210, 211, 212, 213, 214]	(28	26	54)	28
660	661	UPI000037FC73 status=activ	([0.06312, 0.098513, 0.134866, 0.155435, 0.083462, 0.06184, 0.037156, 0.051831, 0.032677, 0.044297, 0.06184, 0.088832, 0.050641, 0.051831, 0.055536, 0.067594, 0.032017, 0.030611, 0.024393, 0.022306, 0.046336, 0.076542, 0.0704, 0.071867, 0.051831, 0.10481, 0.088832, 0.147574, 0.094817, 0.155435, 0.15284, 0.147574, 0.109221, 0.132295, 0.111485, 0.191378, 0.167087, 0.167087, 0.194234, 0.203355, 0.22…	[148, 149, 150, 151, 152, 153, 154, 155, 160]	0			#VALUE!
661	662	UPI000037FC74 status=activ	([0.257454, 0.321458, 0.203355, 0.26085, 0.288399, 0.219301, 0.144935, 0.167087, 0.11371, 0.071867, 0.049374, 0.06312, 0.088832, 0.098513, 0.05306, 0.054297, 0.051831, 0.055536, 0.106997, 0.056825, 0.03976, 0.049374, 0.044297, 0.083462, 0.044297, 0.024826, 0.043307, 0.086953, 0.090864, 0.102787, 0.194234, 0.281712, 0.206376, 0.239899, 0.219301, 0.288399, 0.191378, 0.222385, 0.229226, 0.18812, 0.2…	[]	0			#VALUE!
662	663	UPI000037FC75 status=activ	([0.754692, 0.570702, 0.444081, 0.318242, 0.349426, 0.268042, 0.179055, 0.129801, 0.092881, 0.067594, 0.056825, 0.038042, 0.025316, 0.017138, 0.017447, 0.011669, 0.008525, 0.006482, 0.005992, 0.004689, 0.003757, 0.004161, 0.003924, 0.003963, 0.004315, 0.004414, 0.00558, 0.005734, 0.007645, 0.010131, 0.00962, 0.008895, 0.013016, 0.018787, 0.026892, 0.026892, 0.026892, 0.048328, 0.085092, 0.066181,…	[0, 1, 57, 58, 59, 60, 61, 62, 63, 64, 65, 68, 69, 70, 71, 72, 73, 74, 75, 76, 77, 78, 79, 80, 81, 82, 83, 84, 85, 86, 87, 88, 89, 90, 91, 136, 143, 148, 235, 236, 237, 238, 239, 240, 241, 242, 243]	(23	11	34)	23
663	664	UPI000037FC77 status=activ	([0.092881, 0.056825, 0.092881, 0.15284, 0.203355, 0.271506, 0.318242, 0.332115, 0.346032, 0.281712, 0.308712, 0.36309, 0.291804, 0.377384, 0.42561, 0.41194, 0.41194, 0.321458, 0.239899, 0.25406, 0.268042, 0.288399, 0.377384, 0.298791, 0.191378, 0.158265, 0.088832, 0.083462, 0.092881, 0.056825, 0.102787, 0.102787, 0.059222, 0.060549, 0.076542, 0.069024, 0.078022, 0.137348, 0.142424, 0.219301, 0.2…	[]	0			#VALUE!
664	665	UPI000037FC7E status=activ	([0.905695, 0.932927, 0.894241, 0.889439, 0.88723, 0.910643, 0.905695, 0.910643, 0.905695, 0.901269, 0.91684, 0.938133, 0.945666, 0.950334, 0.889439, 0.879233, 0.795062, 0.784345, 0.741537, 0.76285, 0.750527, 0.788093, 0.750527, 0.805026, 0.666105, 0.549308, 0.509769, 0.517562, 0.422041, 0.436924, 0.454136, 0.328603, 0.222385, 0.206376, 0.11371, 0.147574, 0.147574, 0.219301, 0.225814, 0.185198, 0…	[0, 1, 2, 3, 4, 5, 6, 7, 8, 9, 10, 11, 12, 13, 14, 15, 16, 17, 18, 19, 20, 21, 22, 23, 24, 25, 26, 27, 372, 373, 374, 375, 376, 377, 378, 379, 380, 381, 520, 603, 629]	(27	0	27)	27
665	666	UPI000037FC81 status=activ	([0.173081, 0.243554, 0.271506, 0.324872, 0.342579, 0.36309, 0.281712, 0.209395, 0.25406, 0.239899, 0.225814, 0.275179, 0.170161, 0.179055, 0.081712, 0.078022, 0.15284, 0.18812, 0.216401, 0.219301, 0.191378, 0.209395, 0.167087, 0.170161, 0.100716, 0.088832, 0.098513, 0.10481, 0.118441, 0.10481, 0.083462, 0.086953, 0.090864, 0.096677, 0.10481, 0.200174, 0.206376, 0.206376, 0.173081, 0.092881, 0.16…	[74, 124, 125, 126, 127, 128, 129, 130, 131, 132, 133, 134, 135, 136, 137, 138, 139, 140, 141, 143, 144]	(17	1	18)	17
666	667	UPI000037FC82 status=activ	([0.158265, 0.203355, 0.122885, 0.200174, 0.127496, 0.173081, 0.161087, 0.203355, 0.225814, 0.161087, 0.132295, 0.102787, 0.134866, 0.127496, 0.134866, 0.232838, 0.239899, 0.219301, 0.219301, 0.134866, 0.239899, 0.225814, 0.239899, 0.335645, 0.216401, 0.301917, 0.295083, 0.328603, 0.229226, 0.232838, 0.229226, 0.328603, 0.377384, 0.332115, 0.232838, 0.15284, 0.167087, 0.170161, 0.264545, 0.170161…	[]	0			#VALUE!
667	668	UPI000037FC83 status=activ	([0.185198, 0.109221, 0.15284, 0.155435, 0.21291, 0.271506, 0.291804, 0.30533, 0.335645, 0.284882, 0.298791, 0.298791, 0.243554, 0.25031, 0.311707, 0.281712, 0.264545, 0.332115, 0.339168, 0.25031, 0.236433, 0.222385, 0.318242, 0.31487, 0.374039, 0.366687, 0.356642, 0.380708, 0.328603, 0.328603, 0.332115, 0.264545, 0.308712, 0.311707, 0.219301, 0.219301, 0.339168, 0.433034, 0.339168, 0.380708, 0.4…	[]	0			#VALUE!
668	669	UPI000037FC84 status=activ	([0.465241, 0.468512, 0.281712, 0.10481, 0.046336, 0.06312, 0.031287, 0.014586, 0.009401, 0.012491, 0.017138, 0.026338, 0.014075, 0.009187, 0.009401, 0.007422, 0.004921, 0.003405, 0.002366, 0.001692, 0.00103, 0.000936, 0.000537, 0.000532, 0.000648, 0.000631, 0.000386, 0.000322, 0.000399, 0.000378, 0.000348, 0.000318, 0.000198, 0.000313, 0.000301, 0.000146, 8.6e-05, 0.000142, 0.000305, 0.000275, 0…	[]	0			#VALUE!
669	670	UPI000037FC86 status=activ	([0.038858, 0.060549, 0.088832, 0.142424, 0.173081, 0.194234, 0.216401, 0.15008, 0.11371, 0.139895, 0.098513, 0.132295, 0.142424, 0.132295, 0.142424, 0.239899, 0.31487, 0.41194, 0.440853, 0.356642, 0.401658, 0.408655, 0.328603, 0.328603, 0.229226, 0.203355, 0.161087, 0.185198, 0.291804, 0.380708, 0.377384, 0.5017, 0.494003, 0.494003, 0.422041, 0.387226, 0.356642, 0.36309, 0.332115, 0.281712, 0.35…	[31, 124, 125, 126, 127, 128, 129, 130, 131, 134, 135, 136, 137, 138, 139, 140, 141, 177, 178, 186, 231, 278]	(7	1	8)	7
[truncated: 2,156 more rows]

## Sheet: dat2
	num	OS	kappa	omega	Fdp	f+	f-	Fexp	delta	mw	phosites
[truncated: 2,825 more rows]

## Sheet: Sheet1
	num	OS	kappa	omega	Fdp	f+	f-	Fexp	delta	mw	phosites
[truncated: 74 more rows]
