# Supplementary material for: Biomolecular condensates as stress sensors and modulators of bacterial signaling
Source: PLoS Pathog. 2024 Aug 15;20(8):e1012413. doi: 10.1371/journal.ppat.1012413 (PMC11326607; doi:10.1371/journal.ppat.1012413)
Supplement: S1 Files — They can also be downloaded from a Github repository (https://github.com/saurabhLabNYU/BacterialIDPAnalysis). (ZIP) [file ppat.1012413.s003.zip › DataAnalysis/Analyzed proteomes/KlebsiellapneumoniaeUP000008890.fasta.xlsx]

## Sheet: >50IDR
	num	OS	iupred	res	startend
2882	2883	UPI000218603D status=activ	([0.394753, 0.41194, 0.264545, 0.30533, 0.328603, 0.209395, 0.229226, 0.247041, 0.271506, 0.284882, 0.298791, 0.247041, 0.155435, 0.167087, 0.118441, 0.167087, 0.086953, 0.03976, 0.019109, 0.013265, 0.011106, 0.009865, 0.006482, 0.008002, 0.005623, 0.004208, 0.004208, 0.003607, 0.003341, 0.002881, 0.002138, 0.001499, 0.002117, 0.001906, 0.001778, 0.002327, 0.002606, 0.003757, 0.005503, 0.007422, …	[210, 211, 212, 213, 214, 215, 216, 217, 218, 219, 220, 221, 222, 223, 224, 225, 226, 227, 228, 229, 230, 231, 232, 234, 255, 265, 266, 267, 268, 270, 277, 278, 279, 280, 281, 282, 283, 284, 293, 294, 295, 296, 297, 298, 299, 305, 306, 307, 308, 309, 310, 311, 312, 313, 314, 315, 316, 320, 321, 322, 323, 324, 325, 326, 327, 328, 329, 330, 332, 333, 335, 336, 337, 338, 339, 340, 342, 343, 344, 345…	(347	355	702)	347
902	903	UPI0001576447 status=activ	([0.370445, 0.414856, 0.339168, 0.380708, 0.408655, 0.436924, 0.394753, 0.42561, 0.447574, 0.40511, 0.36309, 0.377384, 0.384043, 0.308712, 0.349426, 0.356642, 0.41194, 0.422041, 0.377384, 0.436924, 0.447574, 0.447574, 0.42561, 0.5017, 0.505461, 0.505461, 0.450668, 0.509769, 0.5017, 0.509769, 0.585406, 0.661982, 0.661982, 0.657645, 0.680603, 0.622677, 0.618285, 0.671169, 0.585406, 0.690604, 0.6906…	[23, 24, 25, 27, 28, 29, 30, 31, 32, 33, 34, 35, 36, 37, 38, 39, 40, 41, 42, 43, 44, 45, 46, 47, 48, 49, 50, 51, 52, 53, 54, 55, 56, 57, 58, 59, 60, 61, 62, 63, 64, 65, 66, 67, 68, 69, 70, 71, 72, 73, 74, 75, 76, 77, 78, 79, 80, 81, 82, 83, 84, 85, 86, 87, 88, 89, 90, 91, 92, 93, 94, 95, 96, 97, 98, 99, 100, 101, 102, 103, 104, 105, 106, 107, 108, 109, 110, 111, 112, 113, 114, 115, 116, 117, 118,…	(285	3	288)	285
4451	4452	UPI000218665F status=activ	([0.865454, 0.849326, 0.868118, 0.849326, 0.865454, 0.879233, 0.865454, 0.849326, 0.834292, 0.846163, 0.83125, 0.837511, 0.812494, 0.819762, 0.885302, 0.89662, 0.874069, 0.862302, 0.862302, 0.84206, 0.859585, 0.89662, 0.915074, 0.865454, 0.88723, 0.805026, 0.805026, 0.83125, 0.795062, 0.819762, 0.754692, 0.784345, 0.759478, 0.791621, 0.779859, 0.779859, 0.76285, 0.795062, 0.808535, 0.788093, 0.78…	[0, 1, 2, 3, 4, 5, 6, 7, 8, 9, 10, 11, 12, 13, 14, 15, 16, 17, 18, 19, 20, 21, 22, 23, 24, 25, 26, 27, 28, 29, 30, 31, 32, 33, 34, 35, 36, 37, 38, 39, 40, 41, 42, 43, 44, 45, 46, 47, 48, 49, 50, 51, 52, 53, 54, 55, 56, 57, 58, 59, 60, 61, 62, 63, 64, 65, 66, 67, 68, 69, 70, 71, 72, 73, 74, 75, 76, 77, 78, 79, 80, 81, 82, 83, 84, 85, 86, 87, 88, 89, 90, 91, 92, 93, 94, 95, 96, 97, 120, 121, 122, 1…	(233	98	331)	233
4269	4270	UPI00021865A9 status=activ	([0.074921, 0.11371, 0.083462, 0.048328, 0.076542, 0.044297, 0.067594, 0.090864, 0.118441, 0.086953, 0.109221, 0.15008, 0.271506, 0.278302, 0.318242, 0.414856, 0.422041, 0.458154, 0.570702, 0.58069, 0.585406, 0.575842, 0.608892, 0.59014, 0.716283, 0.720929, 0.767246, 0.754692, 0.642678, 0.675549, 0.791621, 0.788093, 0.622677, 0.509769, 0.41194, 0.480142, 0.394753, 0.387226, 0.387226, 0.390993, 0.…	[18, 19, 20, 21, 22, 23, 24, 25, 26, 27, 28, 29, 30, 31, 32, 33, 76, 77, 89, 90, 91, 92, 93, 120, 121, 122, 123, 253, 297, 298, 446, 447, 448, 453, 454, 455, 456, 457, 458, 459, 460, 461, 463, 464, 465, 466, 467, 468, 469, 470, 471, 472, 473, 474, 475, 476, 477, 478, 479, 480, 481, 482, 483, 484, 485, 486, 487, 488, 491, 492, 493, 494, 495, 496, 497, 498, 499, 500, 507, 508, 509, 510, 511, 512, 5…	(231	78	309)	231
3805	3806	UPI00021863D9 status=activ	([0.074921, 0.045352, 0.030003, 0.023087, 0.033407, 0.035586, 0.050641, 0.037156, 0.028107, 0.030611, 0.033407, 0.036378, 0.038042, 0.067594, 0.033407, 0.034884, 0.023534, 0.020876, 0.0198, 0.035586, 0.066181, 0.096677, 0.125101, 0.194234, 0.170161, 0.144935, 0.196879, 0.222385, 0.332115, 0.380708, 0.422041, 0.465241, 0.465241, 0.490133, 0.454136, 0.575842, 0.675549, 0.724957, 0.707965, 0.720929,…	[35, 36, 37, 38, 39, 40, 41, 42, 43, 44, 45, 46, 47, 48, 49, 50, 51, 97, 105, 106, 107, 108, 109, 110, 144, 145, 160, 161, 166, 167, 168, 169, 170, 176, 177, 178, 179, 183, 184, 185, 186, 192, 193, 194, 195, 196, 197, 198, 199, 200, 201, 202, 204, 205, 206, 207, 208, 209, 210, 211, 215, 242, 243, 244, 245, 246, 247, 279, 280, 282, 283, 284, 285, 286, 287, 288, 289, 290, 291, 292, 293, 294, 295, 2…	(218	102	320)	218
2253	2254	UPI0001A58447 status=activ	([0.694846, 0.707965, 0.712013, 0.685117, 0.553315, 0.461924, 0.380708, 0.408655, 0.352862, 0.356642, 0.301917, 0.349426, 0.275179, 0.206376, 0.167087, 0.111485, 0.094817, 0.060549, 0.035586, 0.020876, 0.014315, 0.022306, 0.022667, 0.015078, 0.018787, 0.030611, 0.059222, 0.06184, 0.069024, 0.090864, 0.102787, 0.139895, 0.120615, 0.179055, 0.247041, 0.31487, 0.387226, 0.408655, 0.480142, 0.472492,…	[0, 1, 2, 3, 4, 40, 41, 42, 43, 44, 45, 46, 47, 48, 49, 52, 60, 61, 62, 63, 64, 65, 66, 67, 68, 69, 70, 71, 72, 73, 74, 75, 76, 77, 78, 79, 80, 81, 82, 83, 84, 85, 86, 87, 88, 89, 90, 91, 92, 93, 94, 95, 96, 97, 98, 99, 100, 101, 102, 103, 104, 105, 106, 107, 108, 109, 110, 111, 112, 113, 114, 115, 116, 117, 118, 119, 120, 121, 122, 123, 124, 125, 126, 127, 128, 129, 130, 131, 132, 133, 134, 135,…	(206	16	222)	206
2932	2933	UPI000218606F status=activ	([0.056825, 0.047319, 0.078022, 0.098513, 0.074921, 0.092881, 0.073402, 0.060549, 0.073402, 0.06312, 0.055536, 0.047319, 0.06312, 0.060549, 0.033407, 0.026892, 0.029376, 0.047319, 0.071867, 0.106997, 0.164327, 0.225814, 0.288399, 0.288399, 0.281712, 0.268042, 0.281712, 0.370445, 0.436924, 0.476583, 0.476583, 0.545602, 0.618285, 0.575842, 0.562014, 0.685117, 0.812494, 0.827927, 0.849326, 0.862302,…	[31, 32, 33, 34, 35, 36, 37, 38, 39, 40, 41, 42, 43, 44, 45, 46, 47, 48, 49, 50, 51, 52, 53, 54, 55, 56, 57, 58, 59, 60, 61, 62, 63, 64, 65, 66, 67, 68, 69, 70, 71, 72, 73, 74, 75, 76, 77, 78, 79, 80, 81, 82, 83, 84, 85, 86, 87, 88, 89, 90, 91, 92, 93, 94, 95, 96, 97, 98, 99, 100, 101, 102, 103, 104, 105, 106, 107, 108, 109, 110, 111, 112, 113, 114, 115, 116, 117, 118, 119, 120, 121, 122, 123, 12…	(192	0	192)	192
4051	4052	UPI00021864CF status=activ	([0.06312, 0.03976, 0.030003, 0.048328, 0.073402, 0.060549, 0.043307, 0.034068, 0.028107, 0.03976, 0.058088, 0.074921, 0.106997, 0.116183, 0.182256, 0.209395, 0.209395, 0.239899, 0.284882, 0.324872, 0.384043, 0.414856, 0.497853, 0.58069, 0.557691, 0.534167, 0.622677, 0.754692, 0.846163, 0.852992, 0.879233, 0.89662, 0.882776, 0.912647, 0.921076, 0.919029, 0.915074, 0.871313, 0.862302, 0.798249, 0.…	[23, 24, 25, 26, 27, 28, 29, 30, 31, 32, 33, 34, 35, 36, 37, 38, 39, 40, 41, 42, 43, 44, 45, 46, 47, 48, 49, 50, 51, 52, 53, 54, 55, 56, 57, 58, 59, 60, 61, 62, 63, 64, 65, 66, 67, 68, 69, 70, 71, 72, 73, 74, 75, 76, 77, 78, 79, 80, 81, 82, 83, 84, 85, 86, 87, 88, 89, 90, 91, 92, 93, 94, 95, 96, 97, 98, 99, 100, 101, 102, 103, 104, 105, 106, 107, 108, 109, 110, 111, 112, 113, 114, 115, 116, 117, …	(190	0	190)	190
3474	3475	UPI000218628E status=activ	([0.356642, 0.408655, 0.454136, 0.36309, 0.387226, 0.328603, 0.321458, 0.264545, 0.219301, 0.257454, 0.281712, 0.328603, 0.332115, 0.257454, 0.216401, 0.301917, 0.30533, 0.298791, 0.236433, 0.239899, 0.229226, 0.247041, 0.236433, 0.236433, 0.321458, 0.335645, 0.398279, 0.418646, 0.465241, 0.549308, 0.447574, 0.366687, 0.352862, 0.356642, 0.4292, 0.42561, 0.422041, 0.505461, 0.408655, 0.517562, 0.…	[29, 37, 39, 40, 41, 88, 104, 138, 139, 140, 141, 142, 143, 312, 314, 318, 358, 359, 360, 394, 395, 397, 398, 399, 400, 401, 402, 403, 404, 405, 406, 407, 408, 409, 471, 472, 473, 483, 484, 485, 486, 487, 488, 497, 498, 499, 500, 502, 506, 507, 508, 509, 510, 511, 512, 513, 514, 515, 516, 517, 518, 519, 520, 521, 522, 523, 524, 525, 526, 527, 528, 529, 530, 531, 532, 533, 534, 535, 536, 537, 538,…	(174	115	289)	174
2934	2935	UPI0002186071 status=activ	([0.096677, 0.132295, 0.129801, 0.127496, 0.170161, 0.222385, 0.164327, 0.203355, 0.185198, 0.219301, 0.243554, 0.239899, 0.239899, 0.284882, 0.222385, 0.239899, 0.232838, 0.209395, 0.173081, 0.15284, 0.102787, 0.102787, 0.086953, 0.064632, 0.078022, 0.090864, 0.085092, 0.11371, 0.060549, 0.066181, 0.06312, 0.076542, 0.109221, 0.118441, 0.127496, 0.179055, 0.17593, 0.236433, 0.30533, 0.328603, 0.…	[49, 50, 51, 188, 189, 190, 191, 223, 224, 225, 226, 227, 228, 229, 230, 231, 232, 233, 234, 235, 236, 239, 240, 241, 242, 243, 244, 245, 246, 247, 257, 258, 259, 260, 261, 262, 265, 267, 269, 270, 271, 272, 273, 274, 275, 276, 277, 278, 279, 280, 281, 282, 283, 284, 285, 286, 287, 288, 289, 290, 291, 292, 293, 294, 295, 296, 297, 298, 299, 300, 301, 302, 303, 304, 305, 306, 307, 308, 309, 310, 3…	(170	38	208)	170
5099	5100	UPI00021868E8 status=activ	([0.932927, 0.921076, 0.945666, 0.934618, 0.891961, 0.91684, 0.915074, 0.919029, 0.88723, 0.885302, 0.894241, 0.891961, 0.885302, 0.879233, 0.88723, 0.910643, 0.926919, 0.915074, 0.882776, 0.889439, 0.89662, 0.889439, 0.862302, 0.834292, 0.798249, 0.846163, 0.837511, 0.827927, 0.837511, 0.868118, 0.891961, 0.876521, 0.834292, 0.846163, 0.856457, 0.846163, 0.808535, 0.779859, 0.801317, 0.865454, 0…	[0, 1, 2, 3, 4, 5, 6, 7, 8, 9, 10, 11, 12, 13, 14, 15, 16, 17, 18, 19, 20, 21, 22, 23, 24, 25, 26, 27, 28, 29, 30, 31, 32, 33, 34, 35, 36, 37, 38, 39, 40, 41, 42, 43, 44, 45, 46, 47, 48, 49, 50, 51, 52, 53, 54, 55, 56, 57, 58, 59, 60, 61, 62, 63, 64, 65, 66, 67, 68, 69, 70, 71, 72, 73, 74, 75, 76, 77, 78, 79, 80, 81, 82, 83, 84, 85, 86, 87, 88, 89, 90, 91, 92, 93, 94, 95, 96, 97, 98, 99, 100, 101…	(146	0	146)	146
2910	2911	UPI0002186059 status=activ	([0.374039, 0.440853, 0.494003, 0.440853, 0.394753, 0.4292, 0.384043, 0.398279, 0.342579, 0.377384, 0.41194, 0.4292, 0.356642, 0.36309, 0.321458, 0.394753, 0.332115, 0.288399, 0.206376, 0.30533, 0.295083, 0.324872, 0.321458, 0.324872, 0.324872, 0.311707, 0.318242, 0.390993, 0.414856, 0.494003, 0.497853, 0.497853, 0.529623, 0.618285, 0.59917, 0.632174, 0.525368, 0.604312, 0.648219, 0.694846, 0.661…	[32, 33, 34, 35, 36, 37, 38, 39, 40, 41, 42, 43, 44, 45, 46, 47, 48, 49, 50, 51, 52, 53, 54, 55, 56, 57, 58, 59, 60, 61, 62, 63, 64, 65, 66, 67, 68, 69, 70, 71, 72, 73, 74, 75, 76, 77, 78, 79, 80, 81, 82, 83, 84, 85, 86, 87, 88, 89, 90, 91, 92, 93, 94, 95, 96, 97, 98, 99, 100, 101, 102, 103, 104, 105, 106, 107, 108, 109, 110, 111, 112, 113, 114, 115, 116, 117, 118, 119, 120, 121, 122, 123, 124, 1…	(145	0	145)	145
1854	1855	UPI0001576F74 status=activ	([0.959312, 0.957673, 0.957673, 0.956248, 0.954657, 0.953422, 0.953422, 0.951925, 0.948786, 0.922952, 0.928747, 0.936162, 0.934618, 0.928747, 0.910643, 0.915074, 0.912647, 0.915074, 0.912647, 0.91684, 0.915074, 0.910643, 0.922952, 0.921076, 0.919029, 0.932927, 0.924947, 0.919029, 0.921076, 0.922952, 0.94331, 0.932927, 0.93079, 0.932927, 0.938133, 0.941505, 0.93079, 0.924947, 0.926919, 0.921076, 0…	[0, 1, 2, 3, 4, 5, 6, 7, 8, 9, 10, 11, 12, 13, 14, 15, 16, 17, 18, 19, 20, 21, 22, 23, 24, 25, 26, 27, 28, 29, 30, 31, 32, 33, 34, 35, 36, 37, 38, 39, 40, 41, 42, 43, 44, 45, 46, 47, 48, 49, 50, 51, 52, 53, 54, 55, 56, 57, 58, 59, 60, 61, 62, 63, 64, 65, 66, 67, 68, 69, 70, 71, 72, 73, 74, 75, 76, 77, 78, 79, 80, 81, 82, 83, 84, 85, 86, 87, 88, 89, 90, 91, 92, 93, 94, 95, 96, 97, 98, 99, 100, 101…	(134	0	134)	134
189	190	UPI0000212C20 status=activ	([0.525368, 0.494003, 0.468512, 0.529623, 0.42561, 0.359901, 0.387226, 0.332115, 0.311707, 0.356642, 0.298791, 0.339168, 0.335645, 0.458154, 0.384043, 0.295083, 0.216401, 0.247041, 0.257454, 0.243554, 0.335645, 0.25031, 0.200174, 0.236433, 0.219301, 0.216401, 0.291804, 0.229226, 0.216401, 0.219301, 0.203355, 0.295083, 0.21291, 0.158265, 0.086953, 0.109221, 0.15284, 0.155435, 0.086953, 0.081712, 0…	[0, 3, 64, 65, 66, 67, 68, 69, 70, 71, 72, 73, 74, 75, 76, 77, 78, 79, 80, 81, 82, 83, 84, 85, 86, 87, 88, 89, 90, 91, 92, 93, 94, 95, 96, 97, 98, 99, 100, 101, 102, 103, 104, 105, 106, 107, 108, 109, 110, 111, 112, 113, 114, 115, 116, 117, 118, 119, 120, 121, 122, 123, 124, 125, 126, 127, 128, 129, 130, 131, 132, 133, 134, 135, 136, 137, 138, 139, 140, 141, 142, 143, 144, 145, 146, 147, 148, 149…	(117	2	119)	117
2388	2389	UPI0001A587C8 status=activ	([0.856457, 0.819762, 0.819762, 0.791621, 0.805026, 0.73685, 0.712013, 0.716283, 0.733139, 0.733139, 0.73685, 0.724957, 0.724957, 0.728858, 0.733139, 0.767246, 0.771762, 0.775545, 0.788093, 0.81615, 0.801317, 0.805026, 0.834292, 0.834292, 0.862302, 0.865454, 0.903857, 0.91684, 0.938133, 0.938133, 0.939629, 0.945666, 0.94331, 0.922952, 0.924947, 0.928747, 0.928747, 0.928747, 0.91684, 0.93079, 0.90…	[0, 1, 2, 3, 4, 5, 6, 7, 8, 9, 10, 11, 12, 13, 14, 15, 16, 17, 18, 19, 20, 21, 22, 23, 24, 25, 26, 27, 28, 29, 30, 31, 32, 33, 34, 35, 36, 37, 38, 39, 40, 41, 42, 43, 44, 45, 46, 47, 48, 49, 50, 51, 52, 53, 54, 55, 56, 57, 58, 59, 60, 61, 62, 63, 64, 65, 66, 67, 68, 69, 70, 71, 72, 73, 74, 75, 76, 77, 78, 79, 80, 81, 82, 83, 84, 85, 86, 87, 88, 89, 90, 91, 92, 93, 94, 95, 96, 97, 98, 99, 100, 101…	(115	0	115)	115
2697	2698	UPI000205B14D status=activ	([0.30533, 0.36309, 0.26085, 0.209395, 0.164327, 0.132295, 0.144935, 0.118441, 0.15008, 0.127496, 0.098513, 0.074921, 0.059222, 0.071867, 0.078022, 0.098513, 0.06184, 0.067594, 0.0704, 0.120615, 0.167087, 0.158265, 0.164327, 0.164327, 0.236433, 0.328603, 0.408655, 0.349426, 0.401658, 0.380708, 0.370445, 0.480142, 0.5017, 0.509769, 0.509769, 0.497853, 0.618285, 0.712013, 0.720929, 0.720929, 0.7368…	[32, 33, 34, 36, 37, 38, 39, 40, 41, 42, 43, 44, 45, 46, 47, 48, 49, 50, 51, 52, 53, 54, 55, 56, 57, 58, 59, 60, 61, 62, 63, 64, 65, 66, 67, 68, 69, 70, 71, 72, 73, 74, 75, 76, 77, 78, 79, 80, 81, 82, 83, 84, 85, 86, 87, 88, 89, 90, 91, 92, 93, 94, 95, 96, 97, 98, 99, 100, 101, 102, 103, 104, 105, 106, 107, 108, 109, 110, 111, 112, 113, 114, 115, 116, 117, 118, 119, 120, 121, 122, 123, 124, 125, …	(115	3	118)	115
1915	1916	UPI000157702B status=activ	([0.170161, 0.21291, 0.137348, 0.167087, 0.161087, 0.236433, 0.158265, 0.116183, 0.158265, 0.155435, 0.118441, 0.15008, 0.18812, 0.106997, 0.191378, 0.100716, 0.109221, 0.100716, 0.21291, 0.243554, 0.264545, 0.25031, 0.26085, 0.308712, 0.335645, 0.301917, 0.173081, 0.298791, 0.387226, 0.281712, 0.232838, 0.328603, 0.321458, 0.30533, 0.40511, 0.335645, 0.349426, 0.324872, 0.295083, 0.229226, 0.239…	[207, 208, 211, 212, 213, 275, 276, 437, 438, 439, 440, 441, 442, 443, 444, 445, 446, 447, 448, 449, 450, 451, 452, 453, 454, 455, 456, 457, 458, 459, 460, 461, 462, 463, 464, 465, 466, 467, 468, 469, 470, 471, 472, 473, 474, 475, 476, 477, 478, 479, 480, 481, 482, 483, 484, 485, 486, 487, 488, 489, 503, 504, 505, 506, 507, 508, 520, 521, 529, 530, 531, 532, 533, 534, 535, 536, 537, 538, 539, 540…	(113	68	181)	113
3780	3781	UPI00021863C0 status=activ	([0.549308, 0.4292, 0.339168, 0.377384, 0.40511, 0.394753, 0.418646, 0.440853, 0.458154, 0.476583, 0.509769, 0.56648, 0.562014, 0.562014, 0.56648, 0.59014, 0.476583, 0.5017, 0.40511, 0.332115, 0.308712, 0.308712, 0.387226, 0.436924, 0.359901, 0.284882, 0.311707, 0.324872, 0.321458, 0.324872, 0.324872, 0.311707, 0.295083, 0.275179, 0.18812, 0.203355, 0.127496, 0.134866, 0.144935, 0.21291, 0.21291,…	[0, 10, 11, 12, 13, 14, 15, 17, 87, 88, 97, 98, 101, 102, 103, 137, 138, 139, 140, 141, 142, 143, 185, 186, 187, 188, 189, 190, 194, 195, 196, 199, 201, 202, 205, 206, 207, 238, 240, 244, 245, 246, 247, 248, 249, 250, 251, 252, 253, 254, 255, 256, 257, 258, 259, 260, 261, 262, 263, 264, 265, 266, 267, 268, 269, 270, 271, 272, 273, 274, 275, 276, 277, 278, 279, 280, 281, 282, 283, 284, 285, 286, 2…	(110	39	149)	110
4744	4745	UPI0002186785 status=activ	([0.384043, 0.31487, 0.278302, 0.335645, 0.264545, 0.31487, 0.346032, 0.346032, 0.394753, 0.418646, 0.4292, 0.440853, 0.472492, 0.51388, 0.509769, 0.553315, 0.618285, 0.648219, 0.59917, 0.622677, 0.745909, 0.771762, 0.837511, 0.882776, 0.862302, 0.876521, 0.856457, 0.871313, 0.903857, 0.83125, 0.856457, 0.852992, 0.791621, 0.791621, 0.791621, 0.798249, 0.771762, 0.771762, 0.798249, 0.823549, 0.87…	[13, 14, 15, 16, 17, 18, 19, 20, 21, 22, 23, 24, 25, 26, 27, 28, 29, 30, 31, 32, 33, 34, 35, 36, 37, 38, 39, 40, 41, 42, 43, 44, 45, 46, 47, 48, 49, 50, 51, 52, 53, 54, 55, 56, 57, 58, 59, 60, 61, 62, 63, 64, 65, 66, 67, 68, 69, 70, 71, 72, 73, 74, 75, 76, 77, 78, 79, 80, 81, 82, 83, 84, 85, 86, 87, 88, 89, 90, 91, 92, 93, 94, 95, 96, 97, 98, 99, 100, 101, 102, 103, 104, 105, 106, 107, 108, 109, …	(110	0	110)	110
1498	1499	UPI0001576B3C status=activ	([0.912647, 0.879233, 0.894241, 0.89662, 0.899122, 0.899122, 0.874069, 0.871313, 0.788093, 0.788093, 0.798249, 0.798249, 0.784345, 0.791621, 0.788093, 0.716283, 0.712013, 0.58069, 0.56648, 0.562014, 0.557691, 0.51388, 0.468512, 0.422041, 0.4292, 0.422041, 0.335645, 0.301917, 0.216401, 0.291804, 0.229226, 0.219301, 0.25031, 0.18812, 0.173081, 0.173081, 0.170161, 0.179055, 0.264545, 0.275179, 0.264…	[0, 1, 2, 3, 4, 5, 6, 7, 8, 9, 10, 11, 12, 13, 14, 15, 16, 17, 18, 19, 20, 21, 99, 100, 137, 138, 139, 140, 141, 142, 143, 144, 145, 146, 147, 148, 149, 150, 151, 152, 153, 154, 155, 156, 157, 158, 159, 160, 161, 162, 163, 164, 165, 166, 167, 168, 169, 170, 171, 172, 173, 174, 175, 176, 177, 178, 179, 180, 181, 182, 183, 184, 185, 186, 187, 188, 189, 190, 191, 192, 193, 194, 195, 196, 197, 198, 1…	(108	24	132)	108
344	345	UPI0001575E07 status=activ	([0.30533, 0.26085, 0.232838, 0.257454, 0.275179, 0.352862, 0.328603, 0.275179, 0.288399, 0.301917, 0.318242, 0.335645, 0.359901, 0.352862, 0.36309, 0.387226, 0.450668, 0.461924, 0.476583, 0.465241, 0.465241, 0.51388, 0.59014, 0.626927, 0.661982, 0.661982, 0.626927, 0.680603, 0.750527, 0.759478, 0.788093, 0.784345, 0.724957, 0.728858, 0.754692, 0.741537, 0.745909, 0.76285, 0.784345, 0.823549, 0.8…	[21, 22, 23, 24, 25, 26, 27, 28, 29, 30, 31, 32, 33, 34, 35, 36, 37, 38, 39, 40, 41, 42, 43, 44, 45, 46, 47, 48, 49, 50, 51, 52, 53, 54, 55, 56, 57, 58, 59, 60, 61, 62, 63, 64, 65, 66, 67, 68, 69, 70, 71, 72, 73, 74, 75, 76, 77, 78, 79, 80, 81, 82, 83, 84, 85, 86, 87, 88, 89, 90, 91, 92, 93, 94, 95, 96, 97, 98, 99, 100, 101, 102, 103, 104, 105, 106, 107, 108, 109, 110, 111, 112, 113, 114, 115, 11…	(107	0	107)	107
3330	3331	UPI00021861FE status=activ	([0.239899, 0.295083, 0.219301, 0.200174, 0.170161, 0.209395, 0.196879, 0.264545, 0.288399, 0.232838, 0.257454, 0.291804, 0.298791, 0.324872, 0.359901, 0.42561, 0.433034, 0.494003, 0.497853, 0.575842, 0.661982, 0.767246, 0.791621, 0.871313, 0.865454, 0.827927, 0.852992, 0.894241, 0.876521, 0.901269, 0.950334, 0.953422, 0.953422, 0.951925, 0.938133, 0.922952, 0.932927, 0.939629, 0.941505, 0.945666…	[19, 20, 21, 22, 23, 24, 25, 26, 27, 28, 29, 30, 31, 32, 33, 34, 35, 36, 37, 38, 39, 40, 41, 42, 43, 44, 45, 46, 47, 48, 49, 50, 51, 52, 53, 54, 55, 56, 57, 58, 59, 60, 61, 62, 63, 64, 65, 66, 67, 68, 69, 70, 71, 72, 73, 74, 75, 76, 77, 78, 79, 80, 81, 82, 83, 84, 85, 86, 87, 88, 89, 90, 91, 92, 93, 94, 95, 96, 97, 98, 99, 100, 101, 102, 103, 104, 105, 106, 107, 108, 109, 110, 111, 112, 113, 114,…	(102	0	102)	102
234	235	UPI00003DDC7B status=activ	([0.461924, 0.521092, 0.422041, 0.414856, 0.408655, 0.352862, 0.377384, 0.328603, 0.298791, 0.321458, 0.288399, 0.239899, 0.18812, 0.18812, 0.18812, 0.129801, 0.127496, 0.134866, 0.203355, 0.209395, 0.275179, 0.301917, 0.311707, 0.352862, 0.40511, 0.370445, 0.4292, 0.42561, 0.461924, 0.517562, 0.521092, 0.557691, 0.618285, 0.694846, 0.720929, 0.712013, 0.805026, 0.812494, 0.798249, 0.795062, 0.74…	[1, 29, 30, 31, 32, 33, 34, 35, 36, 37, 38, 39, 40, 41, 42, 44, 45, 46, 47, 48, 49, 50, 51, 52, 53, 54, 55, 56, 57, 58, 59, 60, 61, 62, 63, 64, 65, 66, 67, 68, 69, 70, 71, 72, 73, 74, 75, 76, 77, 78, 79, 80, 81, 82, 83, 84, 85, 86, 87, 88, 89, 90, 108, 109, 111, 112, 113, 136, 137, 138, 139, 140, 141, 142, 143, 149, 154, 158, 159, 160, 161, 162, 163, 164, 165, 166, 167, 168, 169, 170, 171, 172, 1…	(101	77	178)	101
784	785	UPI00015762D7 status=activ	([0.387226, 0.414856, 0.414856, 0.440853, 0.40511, 0.42561, 0.398279, 0.401658, 0.422041, 0.440853, 0.440853, 0.447574, 0.401658, 0.40511, 0.394753, 0.408655, 0.450668, 0.450668, 0.436924, 0.497853, 0.541878, 0.608892, 0.622677, 0.642678, 0.666105, 0.703578, 0.716283, 0.767246, 0.784345, 0.767246, 0.779859, 0.779859, 0.791621, 0.849326, 0.83125, 0.83125, 0.865454, 0.876521, 0.865454, 0.88723, 0.8…	[20, 21, 22, 23, 24, 25, 26, 27, 28, 29, 30, 31, 32, 33, 34, 35, 36, 37, 38, 39, 40, 41, 42, 43, 44, 45, 46, 47, 48, 49, 50, 51, 52, 53, 54, 55, 56, 57, 58, 59, 60, 61, 62, 63, 64, 65, 66, 67, 68, 69, 70, 71, 72, 73, 74, 75, 76, 77, 78, 79, 80, 81, 82, 83, 84, 85, 86, 87, 88, 89, 90, 91, 92, 93, 94, 95, 96, 97, 98, 99, 100, 101, 102, 103, 104, 105, 106, 107, 108, 109, 110, 111, 112, 113, 114, 115…	(100	0	100)	100
3986	3987	UPI000218648E status=activ	([0.991212, 0.991569, 0.989597, 0.991497, 0.984871, 0.984871, 0.985417, 0.984159, 0.98442, 0.984871, 0.981594, 0.985964, 0.988861, 0.988291, 0.982235, 0.983019, 0.976962, 0.960642, 0.939629, 0.951925, 0.947281, 0.941505, 0.93079, 0.941505, 0.859585, 0.891961, 0.905695, 0.899122, 0.919029, 0.905695, 0.91684, 0.922952, 0.903857, 0.901269, 0.899122, 0.901269, 0.901269, 0.919029, 0.948786, 0.945666, …	[0, 1, 2, 3, 4, 5, 6, 7, 8, 9, 10, 11, 12, 13, 14, 15, 16, 17, 18, 19, 20, 21, 22, 23, 24, 25, 26, 27, 28, 29, 30, 31, 32, 33, 34, 35, 36, 37, 38, 39, 40, 41, 42, 43, 44, 45, 46, 47, 48, 49, 50, 51, 52, 53, 54, 55, 56, 57, 58, 59, 60, 61, 62, 63, 64, 65, 66, 67, 68, 69, 70, 71, 72, 73, 74, 75, 76, 77, 78, 79, 80, 81, 82, 83, 84, 85, 86, 87, 88, 89, 90, 91, 92, 93, 94, 95, 96, 97, 119, 120, 123, 1…	(97	0	97)	97
4484	4485	UPI0002186681 status=activ	([0.42561, 0.422041, 0.447574, 0.352862, 0.25031, 0.295083, 0.298791, 0.366687, 0.418646, 0.447574, 0.377384, 0.41194, 0.31487, 0.243554, 0.264545, 0.394753, 0.301917, 0.414856, 0.440853, 0.414856, 0.418646, 0.497853, 0.525368, 0.541878, 0.549308, 0.58069, 0.545602, 0.585406, 0.454136, 0.36309, 0.288399, 0.318242, 0.247041, 0.243554, 0.318242, 0.222385, 0.137348, 0.139895, 0.139895, 0.116183, 0.1…	[22, 23, 24, 25, 26, 27, 51, 52, 53, 54, 55, 56, 57, 58, 59, 60, 61, 62, 63, 64, 65, 66, 67, 68, 69, 70, 71, 72, 73, 74, 75, 76, 77, 78, 79, 80, 81, 82, 83, 84, 85, 86, 87, 88, 89, 90, 91, 92, 93, 94, 95, 96, 97, 98, 99, 100, 101, 102, 103, 104, 105, 106, 107, 108, 109, 110, 111, 112, 113, 114, 115, 116, 117, 118, 119, 120, 121, 122, 123, 124, 125, 126, 127, 128, 129, 130, 131, 132, 133, 134, 135…	(92	6	98)	92
3962	3963	UPI0002186476 status=activ	([0.059222, 0.0704, 0.100716, 0.078022, 0.06184, 0.069024, 0.076542, 0.049374, 0.06312, 0.079919, 0.111485, 0.147574, 0.111485, 0.127496, 0.127496, 0.173081, 0.232838, 0.182256, 0.243554, 0.342579, 0.444081, 0.476583, 0.538167, 0.5017, 0.509769, 0.480142, 0.517562, 0.541878, 0.712013, 0.716283, 0.648219, 0.648219, 0.525368, 0.59014, 0.570702, 0.521092, 0.549308, 0.585406, 0.675549, 0.56648, 0.590…	[22, 23, 24, 26, 27, 28, 29, 30, 31, 32, 33, 34, 35, 36, 37, 38, 39, 40, 41, 42, 43, 44, 45, 46, 47, 48, 49, 50, 51, 52, 53, 54, 55, 56, 57, 58, 59, 60, 61, 62, 63, 64, 65, 67, 68, 93, 94, 95, 96, 97, 98, 99, 100, 101, 102, 103, 104, 105, 106, 107, 108, 111, 112, 134, 141, 142, 143, 144, 145, 146, 147, 148, 149, 150, 151, 152, 153, 154, 156, 157, 158, 159, 163, 164, 165, 166, 167, 168, 169, 170, …	(90	95	185)	90
3929	3930	UPI0002186455 status=activ	([0.626927, 0.657645, 0.675549, 0.703578, 0.716283, 0.741537, 0.754692, 0.76285, 0.694846, 0.703578, 0.716283, 0.661982, 0.608892, 0.685117, 0.642678, 0.618285, 0.703578, 0.622677, 0.59508, 0.618285, 0.622677, 0.648219, 0.690604, 0.613573, 0.608892, 0.626927, 0.59508, 0.59014, 0.59014, 0.685117, 0.685117, 0.622677, 0.694846, 0.759478, 0.754692, 0.661982, 0.604312, 0.59917, 0.680603, 0.626927, 0.5…	[0, 1, 2, 3, 4, 5, 6, 7, 8, 9, 10, 11, 12, 13, 14, 15, 16, 17, 18, 19, 20, 21, 22, 23, 24, 25, 26, 27, 28, 29, 30, 31, 32, 33, 34, 35, 36, 37, 38, 39, 40, 41, 42, 43, 44, 45, 46, 47, 48, 49, 50, 51, 52, 53, 54, 55, 56, 57, 58, 59, 60, 61, 62, 63, 64, 65, 66, 67, 68, 69, 70, 71, 72, 73, 74, 75, 76, 77, 78, 79, 80, 81, 82, 83, 84, 85, 86, 87, 88, 89]	(89	0	89)	89
4323	4324	UPI00021865DF status=activ	([0.010509, 0.009483, 0.007031, 0.006701, 0.005799, 0.007422, 0.006701, 0.005992, 0.005872, 0.005503, 0.006567, 0.008156, 0.013016, 0.01204, 0.013265, 0.015694, 0.0198, 0.017447, 0.011518, 0.016826, 0.026892, 0.029376, 0.030003, 0.06184, 0.050641, 0.05306, 0.051831, 0.090864, 0.098513, 0.144935, 0.21291, 0.147574, 0.109221, 0.111485, 0.118441, 0.129801, 0.111485, 0.17593, 0.21291, 0.209395, 0.194…	[66, 69, 70, 73, 74, 75, 76, 77, 78, 79, 80, 81, 82, 83, 84, 85, 86, 88, 89, 90, 91, 92, 93, 94, 95, 96, 97, 98, 99, 100, 101, 102, 103, 104, 105, 106, 107, 108, 109, 110, 111, 112, 113, 114, 115, 116, 117, 118, 119, 120, 121, 122, 123, 124, 125, 126, 127, 128, 129, 130, 131, 132, 133, 134, 135, 136, 137, 138, 139, 140, 141, 142, 143, 144, 145, 146, 147, 148, 149, 150, 151, 152, 153, 154, 155, 15…	(89	17	106)	89
771	772	UPI00015762C5 status=activ	([0.078022, 0.155435, 0.200174, 0.243554, 0.144935, 0.144935, 0.182256, 0.147574, 0.122885, 0.144935, 0.173081, 0.21291, 0.219301, 0.243554, 0.161087, 0.216401, 0.264545, 0.209395, 0.185198, 0.196879, 0.281712, 0.196879, 0.167087, 0.102787, 0.098513, 0.173081, 0.127496, 0.125101, 0.173081, 0.196879, 0.129801, 0.076542, 0.035586, 0.034884, 0.050641, 0.088832, 0.086953, 0.102787, 0.116183, 0.137348…	[312, 313, 344, 358, 359, 360, 361, 362, 363, 364, 365, 366, 367, 368, 369, 370, 371, 372, 373, 374, 375, 376, 377, 378, 379, 380, 381, 382, 383, 384, 385, 386, 387, 388, 389, 390, 391, 392, 393, 394, 395, 396, 397, 398, 399, 400, 401, 402, 403, 404, 405, 406, 407, 408, 409, 410, 411, 412, 413, 414, 415, 416, 417, 418, 419, 420, 421, 422, 423, 424, 425, 426, 427, 428, 429, 430, 431, 432, 433, 434…	(88	3	91)	88
2473	2474	UPI0001A58A40 status=activ	([0.158265, 0.206376, 0.21291, 0.170161, 0.179055, 0.209395, 0.291804, 0.288399, 0.219301, 0.222385, 0.225814, 0.271506, 0.196879, 0.18812, 0.291804, 0.298791, 0.359901, 0.25031, 0.308712, 0.366687, 0.422041, 0.394753, 0.30533, 0.257454, 0.321458, 0.36309, 0.384043, 0.342579, 0.370445, 0.458154, 0.483068, 0.534167, 0.51388, 0.562014, 0.59014, 0.545602, 0.570702, 0.517562, 0.613573, 0.613573, 0.57…	[31, 32, 33, 34, 35, 36, 37, 38, 39, 40, 41, 42, 43, 44, 45, 46, 47, 48, 49, 50, 51, 52, 53, 54, 55, 56, 57, 58, 59, 60, 61, 62, 63, 64, 65, 66, 67, 68, 69, 70, 71, 72, 73, 74, 75, 76, 77, 78, 79, 80, 81, 82, 83, 84, 85, 86, 87, 88, 89, 90, 91, 92, 93, 94, 95, 96, 97, 98, 99, 100, 101, 102, 103, 104, 105, 106, 107, 108, 109, 110, 111, 112, 113, 114, 115, 116, 117, 118, 119]	(88	0	88)	88
2147	2148	UPI0001A580D5 status=activ	([0.11371, 0.155435, 0.118441, 0.161087, 0.129801, 0.161087, 0.196879, 0.167087, 0.182256, 0.194234, 0.209395, 0.209395, 0.225814, 0.185198, 0.17593, 0.196879, 0.203355, 0.203355, 0.206376, 0.264545, 0.349426, 0.359901, 0.374039, 0.454136, 0.433034, 0.436924, 0.450668, 0.454136, 0.5017, 0.468512, 0.497853, 0.56648, 0.59014, 0.585406, 0.671169, 0.728858, 0.724957, 0.724957, 0.750527, 0.823549, 0.8…	[28, 31, 32, 33, 34, 35, 36, 37, 38, 39, 40, 41, 42, 43, 44, 45, 46, 47, 48, 49, 50, 51, 52, 53, 54, 55, 56, 57, 58, 59, 60, 61, 62, 63, 64, 65, 66, 67, 68, 69, 70, 71, 72, 73, 74, 75, 76, 77, 78, 79, 80, 81, 82, 83, 84, 85, 86, 87, 88, 89, 90, 91, 92, 93, 94, 95, 96, 97, 98, 99, 100, 101, 102, 103, 104, 105, 106, 107, 108, 109, 110, 111, 112, 113, 114, 115, 116]	(85	1	86)	85
1456	1457	UPI0001576A9D status=activ	([0.63748, 0.476583, 0.505461, 0.51388, 0.529623, 0.458154, 0.472492, 0.465241, 0.486429, 0.51388, 0.461924, 0.486429, 0.529623, 0.472492, 0.450668, 0.398279, 0.366687, 0.380708, 0.377384, 0.342579, 0.301917, 0.219301, 0.271506, 0.206376, 0.191378, 0.191378, 0.15284, 0.173081, 0.191378, 0.182256, 0.185198, 0.26085, 0.26085, 0.185198, 0.225814, 0.18812, 0.158265, 0.18812, 0.239899, 0.216401, 0.254…	[0, 2, 3, 4, 9, 12, 47, 66, 67, 74, 75, 76, 78, 80, 83, 85, 92, 93, 94, 98, 99, 100, 101, 102, 103, 104, 105, 106, 107, 108, 109, 110, 111, 112, 113, 114, 116, 132, 138, 139, 140, 141, 142, 143, 144, 145, 146, 147, 148, 149, 150, 151, 152, 153, 154, 155, 156, 157, 158, 159, 160, 161, 162, 163, 164, 165, 166, 167, 168, 169, 170, 171, 172, 173, 174, 175, 176, 177, 178, 179, 180, 181, 182, 183, 184,…	(84	38	122)	84
2806	2807	UPI000205D5A0 status=activ	([0.106997, 0.21291, 0.167087, 0.21291, 0.173081, 0.144935, 0.161087, 0.194234, 0.268042, 0.216401, 0.264545, 0.21291, 0.219301, 0.25406, 0.346032, 0.440853, 0.529623, 0.59917, 0.675549, 0.699094, 0.680603, 0.622677, 0.497853, 0.622677, 0.626927, 0.712013, 0.784345, 0.81615, 0.791621, 0.741537, 0.846163, 0.837511, 0.885302, 0.876521, 0.798249, 0.784345, 0.73685, 0.716283, 0.720929, 0.671169, 0.67…	[16, 17, 18, 19, 20, 21, 23, 24, 25, 26, 27, 28, 29, 30, 31, 32, 33, 34, 35, 36, 37, 38, 39, 40, 41, 42, 43, 44, 45, 46, 47, 48, 49, 50, 51, 52, 53, 54, 55, 56, 57, 58, 59, 60, 61, 62, 63, 64, 65, 66, 67, 68, 69, 70, 71, 72, 73, 74, 75, 76, 77, 78, 79, 80, 81, 82, 83, 84, 85, 86, 87, 88, 89, 90, 91, 92, 93, 94, 95, 96, 97, 98, 99, 100, 101, 102, 103, 104, 105]	(82	6	88)	82
4124	4125	UPI0002186518 status=activ	([0.871313, 0.908098, 0.934618, 0.953422, 0.9657, 0.966441, 0.966441, 0.968436, 0.967676, 0.97245, 0.976226, 0.981594, 0.983019, 0.982235, 0.991497, 0.99221, 0.992519, 0.992495, 0.992661, 0.992519, 0.992661, 0.992661, 0.99259, 0.9924, 0.991569, 0.991569, 0.991497, 0.99221, 0.987032, 0.988291, 0.985964, 0.983019, 0.983019, 0.984871, 0.987531, 0.986462, 0.985964, 0.99012, 0.99012, 0.990547, 0.99121…	[0, 1, 2, 3, 4, 5, 6, 7, 8, 9, 10, 11, 12, 13, 14, 15, 16, 17, 18, 19, 20, 21, 22, 23, 24, 25, 26, 27, 28, 29, 30, 31, 32, 33, 34, 35, 36, 37, 38, 39, 40, 41, 42, 43, 44, 45, 46, 47, 48, 49, 50, 51, 52, 53, 54, 55, 56, 57, 58, 59, 60, 61, 62, 63, 64, 65, 66, 67, 68, 69, 70, 71, 72, 73, 74, 75, 76, 77, 78, 79]	(79	0	79)	79
349	350	UPI0001575E1C status=activ	([0.401658, 0.275179, 0.18812, 0.232838, 0.225814, 0.173081, 0.173081, 0.219301, 0.257454, 0.284882, 0.219301, 0.185198, 0.194234, 0.321458, 0.311707, 0.346032, 0.328603, 0.335645, 0.42561, 0.418646, 0.352862, 0.243554, 0.366687, 0.414856, 0.342579, 0.291804, 0.370445, 0.401658, 0.390993, 0.398279, 0.31487, 0.366687, 0.408655, 0.398279, 0.332115, 0.332115, 0.30533, 0.398279, 0.398279, 0.387226, 0…	[74, 75, 212, 221, 222, 223, 261, 262, 263, 271, 272, 273, 274, 275, 276, 328, 330, 331, 332, 333, 334, 335, 336, 343, 344, 370, 373, 374, 375, 376, 377, 378, 379, 380, 381, 382, 383, 384, 385, 386, 387, 388, 389, 390, 391, 392, 393, 394, 395, 396, 397, 398, 399, 400, 401, 402, 403, 404, 405, 406, 407, 408, 409, 410, 411, 412, 413, 414, 415, 416, 417, 418, 419, 420, 421, 422, 423, 424, 425, 426, …	(77	26	103)	77
2170	2171	UPI0001A5814F status=activ	([0.707965, 0.741537, 0.73685, 0.608892, 0.59014, 0.632174, 0.703578, 0.59917, 0.661982, 0.675549, 0.675549, 0.716283, 0.59014, 0.494003, 0.414856, 0.394753, 0.494003, 0.408655, 0.408655, 0.41194, 0.394753, 0.4292, 0.414856, 0.458154, 0.505461, 0.534167, 0.509769, 0.480142, 0.570702, 0.458154, 0.436924, 0.370445, 0.366687, 0.387226, 0.468512, 0.461924, 0.458154, 0.454136, 0.538167, 0.534167, 0.55…	[0, 1, 2, 3, 4, 5, 6, 7, 8, 9, 10, 11, 12, 24, 25, 26, 28, 38, 39, 40, 41, 42, 43, 54, 55, 56, 57, 129, 247, 248, 251, 450, 484, 507, 510, 511, 514, 516, 517, 518, 519, 520, 521, 522, 523, 596, 597, 598, 620, 621, 694, 730, 732, 733, 734, 735, 736, 737, 738, 739, 740, 741, 742, 743, 744, 745, 746, 747, 748, 749, 750, 751, 752, 753, 754, 755, 756, 757, 758, 759, 760, 761, 762, 763, 764, 765, 766, …	(77	52	129)	77
5067	5068	UPI00021868C8 status=activ	([0.268042, 0.321458, 0.308712, 0.26085, 0.301917, 0.301917, 0.370445, 0.366687, 0.321458, 0.352862, 0.377384, 0.440853, 0.483068, 0.517562, 0.59917, 0.585406, 0.575842, 0.657645, 0.653063, 0.694846, 0.801317, 0.754692, 0.750527, 0.675549, 0.788093, 0.808535, 0.76285, 0.73685, 0.798249, 0.837511, 0.801317, 0.83125, 0.795062, 0.795062, 0.795062, 0.795062, 0.819762, 0.846163, 0.876521, 0.915074, 0.…	[13, 14, 15, 16, 17, 18, 19, 20, 21, 22, 23, 24, 25, 26, 27, 28, 29, 30, 31, 32, 33, 34, 35, 36, 37, 38, 39, 40, 41, 42, 43, 44, 45, 46, 47, 48, 49, 50, 51, 52, 53, 54, 55, 56, 57, 58, 59, 60, 61, 62, 63, 64, 65, 66, 67, 68, 69, 70, 71, 72, 73, 74, 75, 76, 77, 78, 79, 80, 81, 82, 83, 84, 85, 86, 87, 88, 89, 91, 92, 110, 111, 112, 113, 114, 115, 116, 117, 127, 128, 129, 155, 157, 158, 170, 172, 20…	(76	0	76)	76
932	933	UPI00015764B6 status=activ	([0.100716, 0.11371, 0.15008, 0.161087, 0.122885, 0.086953, 0.069024, 0.085092, 0.069024, 0.049374, 0.06184, 0.044297, 0.071867, 0.086953, 0.078022, 0.118441, 0.15284, 0.10481, 0.11371, 0.127496, 0.173081, 0.170161, 0.200174, 0.196879, 0.194234, 0.25406, 0.339168, 0.422041, 0.40511, 0.486429, 0.608892, 0.585406, 0.680603, 0.685117, 0.63748, 0.63748, 0.608892, 0.626927, 0.699094, 0.657645, 0.65764…	[30, 31, 32, 33, 34, 35, 36, 37, 38, 39, 40, 41, 42, 43, 44, 45, 46, 47, 48, 49, 50, 51, 52, 53, 55, 56, 57, 58, 59, 60, 61, 62, 63, 64, 65, 66, 67, 68, 69, 70, 71, 72, 73, 74, 75, 76, 77, 78, 79, 80, 81, 82, 85, 86, 87, 89, 90, 91, 92, 93, 94, 95, 96, 97, 98, 99, 100, 101, 102, 103, 104, 105, 106, 107, 108, 109, 110, 111, 112, 113, 114, 115, 116, 117, 118, 119, 120, 121, 122, 123, 124, 125, 126,…	(72	55	127)	72
1971	1972	UPI000166010E status=activ	([0.905695, 0.910643, 0.915074, 0.795062, 0.791621, 0.73685, 0.745909, 0.76285, 0.775545, 0.791621, 0.808535, 0.823549, 0.819762, 0.771762, 0.767246, 0.754692, 0.745909, 0.808535, 0.849326, 0.823549, 0.823549, 0.827927, 0.827927, 0.812494, 0.852992, 0.868118, 0.894241, 0.889439, 0.885302, 0.885302, 0.83125, 0.823549, 0.81615, 0.823549, 0.879233, 0.879233, 0.876521, 0.876521, 0.808535, 0.771762, 0…	[0, 1, 2, 3, 4, 5, 6, 7, 8, 9, 10, 11, 12, 13, 14, 15, 16, 17, 18, 19, 20, 21, 22, 23, 24, 25, 26, 27, 28, 29, 30, 31, 32, 33, 34, 35, 36, 37, 38, 39, 40, 41, 42, 43, 44, 45, 46, 47, 48, 49, 50, 51, 52, 53, 54, 55, 56, 57, 58, 59, 60, 61, 62, 63, 64, 65, 66, 67, 68, 69, 70, 71, 72]	(72	0	72)	72
3122	3123	UPI000218612E status=activ	([0.042364, 0.069024, 0.098513, 0.073402, 0.050641, 0.035586, 0.03976, 0.05306, 0.058088, 0.043307, 0.055536, 0.054297, 0.090864, 0.060549, 0.035586, 0.021816, 0.023963, 0.035586, 0.042364, 0.050641, 0.050641, 0.088832, 0.073402, 0.079919, 0.129801, 0.196879, 0.291804, 0.324872, 0.243554, 0.275179, 0.356642, 0.271506, 0.301917, 0.278302, 0.36309, 0.359901, 0.414856, 0.461924, 0.494003, 0.5017, 0.…	[39, 40, 41, 79, 86, 87, 88, 89, 90, 91, 101, 102, 103, 104, 105, 106, 108, 112, 115, 116, 117, 118, 119, 120, 121, 122, 123, 128, 129, 130, 131, 132, 133, 134, 135, 136, 137, 138, 161, 162, 163, 164, 165, 166, 167, 168, 169, 170, 171, 172, 173, 174, 175, 176, 177, 178, 179, 180, 181, 182, 183, 184, 185, 186, 187, 188, 189, 190, 191, 192, 193, 194, 195, 196, 197, 198, 199, 200, 201, 202, 203, 204…	(72	38	110)	72
4378	4379	UPI0002186616 status=activ	([0.236433, 0.301917, 0.390993, 0.311707, 0.247041, 0.247041, 0.264545, 0.264545, 0.25031, 0.288399, 0.31487, 0.321458, 0.288399, 0.275179, 0.161087, 0.122885, 0.129801, 0.200174, 0.268042, 0.25406, 0.26085, 0.318242, 0.318242, 0.194234, 0.17593, 0.275179, 0.311707, 0.318242, 0.232838, 0.18812, 0.111485, 0.111485, 0.076542, 0.050641, 0.055536, 0.098513, 0.15284, 0.158265, 0.155435, 0.173081, 0.12…	[83, 84, 85, 86, 146, 147, 148, 149, 150, 151, 152, 153, 154, 155, 156, 157, 158, 159, 160, 161, 162, 163, 164, 165, 166, 167, 168, 169, 170, 171, 173, 174, 175, 176, 179, 184, 185, 186, 187, 213, 226, 238, 239, 368, 369, 600, 601, 614, 615, 616, 653, 654, 655, 657, 660, 661, 662, 748, 752, 753, 804, 805, 806, 807, 808, 809, 810, 811, 812, 813, 814, 815, 816, 817, 818, 819, 820, 821, 822, 823, 82…	(71	60	131)	71
4476	4477	UPI0002186679 status=activ	([0.036378, 0.041405, 0.027463, 0.032017, 0.023534, 0.032677, 0.044297, 0.033407, 0.047319, 0.050641, 0.066181, 0.067594, 0.056825, 0.096677, 0.056825, 0.100716, 0.10481, 0.059222, 0.11371, 0.120615, 0.139895, 0.17593, 0.203355, 0.295083, 0.332115, 0.422041, 0.394753, 0.401658, 0.390993, 0.384043, 0.339168, 0.335645, 0.268042, 0.236433, 0.243554, 0.342579, 0.380708, 0.384043, 0.390993, 0.384043, …	[82, 83, 84, 85, 86, 87, 93, 94, 95, 96, 97, 98, 99, 100, 101, 103, 104, 105, 106, 107, 108, 109, 110, 111, 112, 113, 120, 121, 122, 123, 124, 125, 126, 127, 128, 129, 130, 131, 132, 133, 134, 135, 136, 137, 138, 139, 140, 141, 142, 143, 144, 145, 146, 147, 148, 149, 150, 151, 152, 153, 154, 155, 156, 157, 158, 159, 160, 161, 162, 163, 164, 165, 166, 167, 168, 169, 170, 171, 172, 173, 174, 175, 1…	(70	26	96)	70
5069	5070	UPI00021868CA status=activ	([0.444081, 0.521092, 0.541878, 0.58069, 0.604312, 0.632174, 0.675549, 0.707965, 0.622677, 0.661982, 0.549308, 0.604312, 0.642678, 0.541878, 0.653063, 0.618285, 0.608892, 0.680603, 0.63748, 0.642678, 0.771762, 0.784345, 0.775545, 0.788093, 0.808535, 0.716283, 0.680603, 0.56648, 0.483068, 0.575842, 0.58069, 0.626927, 0.626927, 0.632174, 0.728858, 0.707965, 0.73685, 0.716283, 0.775545, 0.798249, 0.…	[1, 2, 3, 4, 5, 6, 7, 8, 9, 10, 11, 12, 13, 14, 15, 16, 17, 18, 19, 20, 21, 22, 23, 24, 25, 26, 27, 29, 30, 31, 32, 33, 34, 35, 36, 37, 38, 39, 40, 41, 42, 43, 44, 45, 46, 47, 48, 49, 50, 51, 52, 53, 54, 55, 56, 57, 58, 59, 62, 63, 64, 65, 66, 68, 69, 70, 71, 72, 73, 74, 75, 76, 78, 80, 81, 82, 83, 84, 85, 86, 87, 88, 89, 90, 91, 92, 93, 94, 95, 96, 97, 98, 99, 100, 101, 102, 103, 104, 105, 106, …	(69	73	142)	69
470	471	UPI0001575FA8 status=activ	([0.301917, 0.342579, 0.390993, 0.418646, 0.450668, 0.450668, 0.40511, 0.440853, 0.458154, 0.494003, 0.509769, 0.450668, 0.384043, 0.472492, 0.549308, 0.534167, 0.521092, 0.494003, 0.505461, 0.5017, 0.486429, 0.497853, 0.497853, 0.414856, 0.418646, 0.42561, 0.418646, 0.401658, 0.40511, 0.398279, 0.384043, 0.380708, 0.398279, 0.468512, 0.476583, 0.40511, 0.483068, 0.486429, 0.51388, 0.5017, 0.5806…	[10, 14, 15, 16, 18, 19, 38, 39, 40, 41, 42, 44, 45, 46, 47, 48, 49, 50, 51, 52, 53, 54, 55, 56, 57, 58, 59, 60, 61, 62, 63, 64, 65, 66, 67, 68, 69, 70, 71, 72, 73, 74, 75, 76, 77, 78, 79, 80, 81, 82, 83, 84, 85, 86, 87, 88, 89, 90, 91, 92, 93, 94, 95, 96, 97, 98, 99, 100, 101, 102, 103, 104, 105, 106, 107, 108, 109, 110, 111, 112, 139, 140, 141, 142, 143, 144, 145, 146, 147, 148, 149, 150, 151, …	(68	11	79)	68
921	922	UPI000157647C status=activ	([0.247041, 0.308712, 0.36309, 0.25031, 0.239899, 0.232838, 0.264545, 0.311707, 0.26085, 0.21291, 0.257454, 0.281712, 0.281712, 0.349426, 0.335645, 0.335645, 0.359901, 0.318242, 0.298791, 0.206376, 0.229226, 0.278302, 0.281712, 0.271506, 0.278302, 0.324872, 0.324872, 0.328603, 0.281712, 0.359901, 0.42561, 0.318242, 0.335645, 0.209395, 0.25406, 0.170161, 0.25406, 0.318242, 0.321458, 0.30533, 0.359…	[120, 135, 162, 199, 200, 302, 303, 304, 305, 333, 334, 335, 336, 337, 338, 339, 340, 341, 342, 343, 344, 345, 346, 347, 348, 349, 350, 351, 352, 353, 354, 355, 356, 357, 358, 359, 360, 361, 362, 363, 364, 365, 366, 367, 368, 369, 370, 371, 372, 373, 374, 375, 376, 377, 378, 379, 380, 381, 382, 383, 384, 385, 386, 387, 388, 389, 390, 391, 392, 393, 394, 395, 396, 397, 398, 399, 400, 401, 405, 406…	(68	9	77)	68
1887	1888	UPI0001576FD6 status=activ	([0.724957, 0.76285, 0.626927, 0.494003, 0.476583, 0.366687, 0.295083, 0.291804, 0.328603, 0.352862, 0.275179, 0.339168, 0.332115, 0.247041, 0.155435, 0.132295, 0.116183, 0.185198, 0.17593, 0.185198, 0.164327, 0.164327, 0.185198, 0.17593, 0.25031, 0.196879, 0.295083, 0.291804, 0.229226, 0.222385, 0.236433, 0.264545, 0.17593, 0.179055, 0.25031, 0.284882, 0.288399, 0.31487, 0.311707, 0.295083, 0.29…	[0, 1, 2, 84, 89, 90, 91, 92, 93, 94, 95, 96, 97, 98, 99, 100, 101, 102, 103, 104, 106, 107, 108, 109, 110, 111, 112, 113, 114, 115, 116, 117, 118, 119, 120, 121, 122, 123, 124, 125, 126, 127, 128, 129, 130, 131, 132, 133, 134, 135, 136, 137, 138, 139, 140, 141, 142, 143, 144, 145, 146, 147, 148, 149, 150, 151, 152, 153, 154, 155, 156, 157, 158, 159, 160, 161, 162, 163, 164, 165, 166, 167, 168, 1…	(68	20	88)	68
1680	1681	UPI0001576DAA status=activ	([0.225814, 0.288399, 0.36309, 0.414856, 0.332115, 0.257454, 0.318242, 0.308712, 0.25031, 0.291804, 0.324872, 0.356642, 0.349426, 0.308712, 0.308712, 0.30533, 0.444081, 0.447574, 0.394753, 0.384043, 0.374039, 0.42561, 0.387226, 0.335645, 0.232838, 0.342579, 0.461924, 0.40511, 0.356642, 0.444081, 0.4292, 0.418646, 0.436924, 0.342579, 0.374039, 0.370445, 0.366687, 0.301917, 0.328603, 0.36309, 0.454…	[44, 45, 46, 92, 93, 209, 210, 213, 214, 333, 334, 335, 336, 337, 343, 344, 345, 346, 347, 376, 377, 378, 379, 380, 381, 382, 383, 384, 385, 386, 387, 388, 389, 390, 391, 392, 393, 394, 395, 396, 397, 398, 399, 400, 401, 402, 403, 404, 405, 406, 407, 408, 409, 410, 411, 412, 413, 414, 415, 416, 417, 418, 419, 420, 421, 422, 423, 424, 425, 426, 427, 428, 429, 430, 431, 432, 433, 434, 435, 436, 437…	(66	19	85)	66
4064	4065	UPI00021864DC status=activ	([0.308712, 0.264545, 0.200174, 0.288399, 0.239899, 0.200174, 0.21291, 0.170161, 0.203355, 0.179055, 0.236433, 0.194234, 0.209395, 0.268042, 0.239899, 0.257454, 0.25406, 0.308712, 0.284882, 0.366687, 0.374039, 0.440853, 0.5017, 0.618285, 0.59508, 0.694846, 0.767246, 0.767246, 0.819762, 0.823549, 0.859585, 0.84206, 0.903857, 0.901269, 0.922952, 0.94331, 0.936162, 0.91684, 0.901269, 0.84206, 0.8279…	[22, 23, 24, 25, 26, 27, 28, 29, 30, 31, 32, 33, 34, 35, 36, 37, 38, 39, 40, 41, 42, 43, 44, 45, 46, 47, 48, 49, 50, 51, 52, 53, 54, 55, 57, 58, 59, 60, 61, 62, 63, 64, 65, 66, 67, 68, 69, 70, 71, 72, 73, 74, 75, 76, 77, 78, 79, 80, 81, 82, 83, 84, 85, 86, 87, 88, 89, 90, 91, 92, 93, 94, 95, 96, 97, 98, 99, 100, 101, 102, 103, 104, 105, 106, 107, 108, 109, 110, 111, 112, 113, 114, 115, 116, 117, …	(66	34	100)	66
1585	1586	UPI0001576C62 status=activ	([0.200174, 0.158265, 0.200174, 0.257454, 0.194234, 0.225814, 0.26085, 0.298791, 0.359901, 0.394753, 0.352862, 0.384043, 0.324872, 0.295083, 0.332115, 0.332115, 0.390993, 0.380708, 0.366687, 0.366687, 0.414856, 0.494003, 0.465241, 0.472492, 0.390993, 0.444081, 0.450668, 0.450668, 0.454136, 0.42561, 0.342579, 0.40511, 0.422041, 0.505461, 0.545602, 0.509769, 0.509769, 0.525368, 0.490133, 0.509769, …	[33, 34, 35, 36, 37, 39, 40, 41, 42, 43, 44, 45, 46, 47, 48, 49, 51, 52, 82, 83, 84, 85, 86, 88, 89, 90, 91, 92, 93, 94, 95, 96, 97, 98, 99, 100, 101, 108, 109, 110, 111, 112, 113, 114, 115, 116, 117, 118, 119, 120, 121, 122, 123, 124, 125, 126, 127, 128, 129, 130, 131, 132, 133, 134, 135, 136, 137, 138, 139, 140, 141, 142, 143, 144, 145, 146, 147, 148, 149, 150, 151, 152, 153, 154, 155, 156, 157…	(65	37	102)	65
4034	4035	UPI00021864BE status=activ	([0.25406, 0.194234, 0.127496, 0.096677, 0.142424, 0.17593, 0.219301, 0.268042, 0.301917, 0.335645, 0.387226, 0.422041, 0.529623, 0.5017, 0.408655, 0.517562, 0.51388, 0.608892, 0.653063, 0.525368, 0.5017, 0.525368, 0.575842, 0.724957, 0.805026, 0.805026, 0.805026, 0.775545, 0.759478, 0.666105, 0.657645, 0.613573, 0.538167, 0.534167, 0.562014, 0.685117, 0.694846, 0.58069, 0.585406, 0.585406, 0.703…	[12, 13, 15, 16, 17, 18, 19, 20, 21, 22, 23, 24, 25, 26, 27, 28, 29, 30, 31, 32, 33, 34, 35, 36, 37, 38, 39, 40, 41, 42, 43, 44, 45, 46, 47, 48, 49, 50, 51, 52, 53, 54, 55, 56, 57, 58, 59, 60, 61, 62, 63, 64, 65, 66, 67, 68, 69, 70, 71, 72, 73, 74, 75, 76, 77, 78, 79, 80, 119, 120, 121, 122, 145, 146, 147, 148, 154]	(65	2	67)	65
1772	1773	UPI0001576E92 status=activ	([0.125101, 0.170161, 0.216401, 0.167087, 0.206376, 0.222385, 0.257454, 0.271506, 0.229226, 0.243554, 0.257454, 0.268042, 0.30533, 0.206376, 0.209395, 0.281712, 0.295083, 0.359901, 0.42561, 0.494003, 0.476583, 0.553315, 0.553315, 0.553315, 0.549308, 0.549308, 0.494003, 0.476583, 0.494003, 0.56648, 0.613573, 0.666105, 0.685117, 0.63748, 0.741537, 0.733139, 0.642678, 0.648219, 0.642678, 0.549308, 0…	[21, 22, 23, 24, 25, 29, 30, 31, 32, 33, 34, 35, 36, 37, 38, 39, 40, 41, 42, 43, 44, 45, 46, 47, 48, 49, 50, 51, 52, 53, 54, 57, 58, 59, 60, 61, 62, 63, 64, 65, 66, 67, 68, 69, 70, 71, 72, 73, 74, 75, 76, 77, 78, 79, 80, 81, 82, 83, 84, 85, 86, 87, 88, 89, 90, 91, 92, 93, 94, 95, 96, 97, 98, 99, 100, 101, 102, 103, 104, 105, 106, 107, 108, 109, 110, 111, 112, 113, 114, 115, 116, 117, 118, 119, 12…	(64	31	95)	64
4425	4426	UPI0002186645 status=activ	([0.534167, 0.521092, 0.51388, 0.472492, 0.401658, 0.4292, 0.387226, 0.387226, 0.36309, 0.356642, 0.356642, 0.356642, 0.436924, 0.41194, 0.324872, 0.288399, 0.298791, 0.380708, 0.370445, 0.380708, 0.398279, 0.461924, 0.476583, 0.509769, 0.549308, 0.626927, 0.622677, 0.707965, 0.759478, 0.798249, 0.84206, 0.865454, 0.876521, 0.859585, 0.891961, 0.932927, 0.948786, 0.94331, 0.932927, 0.939629, 0.94…	[0, 1, 2, 23, 24, 25, 26, 27, 28, 29, 30, 31, 32, 33, 34, 35, 36, 37, 38, 39, 40, 41, 42, 43, 44, 45, 46, 47, 48, 49, 50, 51, 52, 53, 54, 55, 56, 57, 58, 59, 60, 61, 62, 63, 64, 65, 66, 67, 68, 69, 70, 71, 72, 73, 74, 75, 76, 77, 78, 79, 80, 81, 82, 83, 84, 85, 86, 87, 90, 115, 116, 117, 118, 119, 120, 121, 122, 123, 124, 125, 126, 127, 128, 129, 130, 131]	(64	3	67)	64
488	489	UPI0001575FD5 status=activ	([0.142424, 0.191378, 0.25031, 0.288399, 0.239899, 0.196879, 0.200174, 0.15284, 0.155435, 0.191378, 0.216401, 0.25031, 0.25406, 0.232838, 0.31487, 0.335645, 0.264545, 0.356642, 0.356642, 0.408655, 0.42561, 0.422041, 0.4292, 0.422041, 0.422041, 0.486429, 0.59917, 0.632174, 0.632174, 0.570702, 0.525368, 0.440853, 0.440853, 0.444081, 0.486429, 0.480142, 0.56648, 0.666105, 0.549308, 0.468512, 0.49785…	[26, 27, 28, 29, 30, 36, 37, 38, 42, 50, 51, 52, 53, 54, 55, 56, 60, 105, 106, 107, 115, 117, 118, 220, 283, 284, 286, 356, 358, 359, 367, 368, 369, 421, 422, 423, 424, 425, 426, 428, 436, 437, 438, 439, 440, 441, 442, 445, 448, 450, 451, 452, 453, 454, 455, 456, 457, 458, 459, 460, 461, 462, 463, 464, 467, 468, 469, 470, 471, 472, 486, 487, 488, 489, 493, 494, 495, 496, 497, 498, 499, 500, 501, …	(63	89	152)	63
523	524	UPI000157604A status=activ	([0.899122, 0.88723, 0.83125, 0.771762, 0.771762, 0.712013, 0.741537, 0.73685, 0.759478, 0.795062, 0.812494, 0.846163, 0.837511, 0.83125, 0.795062, 0.779859, 0.622677, 0.626927, 0.618285, 0.56648, 0.541878, 0.541878, 0.58069, 0.545602, 0.632174, 0.653063, 0.73685, 0.745909, 0.76285, 0.699094, 0.604312, 0.59014, 0.59014, 0.575842, 0.59508, 0.666105, 0.666105, 0.801317, 0.871313, 0.846163, 0.852992…	[0, 1, 2, 3, 4, 5, 6, 7, 8, 9, 10, 11, 12, 13, 14, 15, 16, 17, 18, 19, 20, 21, 22, 23, 24, 25, 26, 27, 28, 29, 30, 31, 32, 33, 34, 35, 36, 37, 38, 39, 40, 41, 42, 43, 44, 45, 46, 47, 48, 49, 50, 51, 52, 53, 54, 55, 56, 57, 58, 59, 60, 61, 62]	(62	0	62)	62
3950	3951	UPI000218646A status=activ	([0.63748, 0.648219, 0.666105, 0.666105, 0.728858, 0.741537, 0.733139, 0.784345, 0.791621, 0.791621, 0.808535, 0.834292, 0.798249, 0.798249, 0.788093, 0.779859, 0.779859, 0.707965, 0.661982, 0.759478, 0.759478, 0.775545, 0.680603, 0.685117, 0.703578, 0.671169, 0.557691, 0.575842, 0.549308, 0.549308, 0.557691, 0.454136, 0.461924, 0.525368, 0.521092, 0.529623, 0.570702, 0.51388, 0.618285, 0.622677,…	[0, 1, 2, 3, 4, 5, 6, 7, 8, 9, 10, 11, 12, 13, 14, 15, 16, 17, 18, 19, 20, 21, 22, 23, 24, 25, 26, 27, 28, 29, 30, 33, 34, 35, 36, 37, 38, 39, 40, 41, 42, 43, 44, 45, 46, 47, 48, 49, 50, 51, 52, 53, 54, 55, 543, 544, 545, 546, 548, 549, 550, 551, 552, 694, 695, 704, 718, 719, 728, 731, 732, 754, 755, 756, 757, 758, 759, 760, 767, 778, 784, 785, 786, 787, 788, 789, 790, 791, 792, 793, 794, 795, 79…	(62	80	142)	62
4855	4856	UPI00021867F4 status=activ	([0.032677, 0.023087, 0.025316, 0.017138, 0.024393, 0.019401, 0.016021, 0.012491, 0.017138, 0.022306, 0.028695, 0.030611, 0.018415, 0.010372, 0.01078, 0.016826, 0.025316, 0.032017, 0.023087, 0.025316, 0.03976, 0.078022, 0.066181, 0.066181, 0.127496, 0.098513, 0.100716, 0.158265, 0.247041, 0.206376, 0.219301, 0.18812, 0.225814, 0.229226, 0.349426, 0.339168, 0.335645, 0.301917, 0.328603, 0.440853, …	[188, 190, 227, 264, 266, 295, 321, 360, 362, 386, 387, 388, 389, 390, 394, 427, 430, 431, 433, 436, 437, 445, 446, 453, 458, 459, 460, 461, 462, 463, 464, 465, 466, 467, 469, 470, 471, 472, 473, 474, 475, 476, 480, 481, 482, 483, 484, 485, 486, 487, 488, 489, 490, 491, 492, 493, 494, 495, 496, 497, 498, 499, 500, 501, 502, 503, 504, 505, 506, 507, 508, 509, 510, 511, 512, 513, 514, 515, 516, 517…	(62	42	104)	62
181	182	UPI0000212C14 status=activ	([0.147574, 0.158265, 0.118441, 0.064632, 0.044297, 0.06312, 0.0704, 0.078022, 0.051831, 0.058088, 0.081712, 0.096677, 0.086953, 0.134866, 0.129801, 0.164327, 0.17593, 0.191378, 0.167087, 0.200174, 0.308712, 0.209395, 0.185198, 0.257454, 0.366687, 0.42561, 0.422041, 0.422041, 0.394753, 0.490133, 0.538167, 0.458154, 0.476583, 0.480142, 0.468512, 0.553315, 0.604312, 0.608892, 0.604312, 0.549308, 0.…	[30, 35, 36, 37, 38, 39, 40, 41, 42, 43, 44, 45, 46, 47, 48, 49, 50, 51, 52, 53, 54, 55, 56, 57, 58, 59, 60, 61, 62, 63, 64, 65, 66, 67, 68, 69, 72, 83, 84, 85, 87, 88, 89, 90, 91, 92, 93, 94, 95, 96, 97, 98, 99, 100, 101, 102, 103, 104, 105, 106, 107, 108, 109, 110, 111, 112, 113, 114, 115, 116, 117, 118, 119, 120, 121, 122, 123, 124, 125, 126, 127, 128, 129, 130, 131, 132, 133, 134, 135, 136, 1…	(60	40	100)	60
416	417	UPI0001575EE6 status=activ	([0.908098, 0.903857, 0.905695, 0.908098, 0.919029, 0.922952, 0.922952, 0.919029, 0.919029, 0.919029, 0.91684, 0.915074, 0.922952, 0.919029, 0.901269, 0.89662, 0.912647, 0.928747, 0.928747, 0.928747, 0.924947, 0.950334, 0.93079, 0.928747, 0.93079, 0.924947, 0.941505, 0.951925, 0.957673, 0.953422, 0.954657, 0.957673, 0.954657, 0.951925, 0.951925, 0.951925, 0.951925, 0.941505, 0.938133, 0.939629, 0…	[0, 1, 2, 3, 4, 5, 6, 7, 8, 9, 10, 11, 12, 13, 14, 15, 16, 17, 18, 19, 20, 21, 22, 23, 24, 25, 26, 27, 28, 29, 30, 31, 32, 33, 34, 35, 36, 37, 38, 39, 40, 41, 42, 43, 44, 45, 46, 47, 48, 49, 50, 51, 52, 53, 54, 55, 56, 57, 58, 59, 60]	(60	0	60)	60
1293	1294	UPI00015768C7 status=activ	([0.899122, 0.894241, 0.89662, 0.89662, 0.908098, 0.912647, 0.910643, 0.905695, 0.908098, 0.910643, 0.905695, 0.903857, 0.910643, 0.908098, 0.889439, 0.885302, 0.901269, 0.919029, 0.919029, 0.919029, 0.91684, 0.94331, 0.921076, 0.919029, 0.921076, 0.915074, 0.93079, 0.934618, 0.941505, 0.938133, 0.938133, 0.941505, 0.938133, 0.936162, 0.936162, 0.934618, 0.934618, 0.921076, 0.903857, 0.903857, 0.…	[0, 1, 2, 3, 4, 5, 6, 7, 8, 9, 10, 11, 12, 13, 14, 15, 16, 17, 18, 19, 20, 21, 22, 23, 24, 25, 26, 27, 28, 29, 30, 31, 32, 33, 34, 35, 36, 37, 38, 39, 40, 41, 42, 43, 44, 45, 46, 47, 48, 49, 50, 51, 52, 53, 54, 55, 56, 57, 58, 59, 60]	(60	0	60)	60
1332	1333	UPI000157693C status=activ	([0.5017, 0.521092, 0.56648, 0.608892, 0.657645, 0.575842, 0.509769, 0.534167, 0.483068, 0.436924, 0.468512, 0.525368, 0.549308, 0.525368, 0.613573, 0.613573, 0.703578, 0.703578, 0.707965, 0.575842, 0.545602, 0.549308, 0.476583, 0.398279, 0.394753, 0.384043, 0.450668, 0.51388, 0.51388, 0.58069, 0.653063, 0.632174, 0.608892, 0.622677, 0.733139, 0.728858, 0.720929, 0.73685, 0.632174, 0.604312, 0.72…	[0, 1, 2, 3, 4, 5, 6, 7, 11, 12, 13, 14, 15, 16, 17, 18, 19, 20, 21, 27, 28, 29, 30, 31, 32, 33, 34, 35, 36, 37, 38, 39, 40, 41, 42, 43, 44, 45, 46, 47, 48, 49, 50, 51, 52, 53, 54, 55, 59, 60, 61, 77, 78, 79, 132, 134, 135, 136, 137, 138, 139, 140, 141, 142, 143, 144, 145, 146, 147, 148, 149, 150, 151, 152, 186, 187, 188, 189, 212, 213, 214, 215, 216, 217, 218, 219, 220, 221, 222, 223, 224, 225, …	(60	78	138)	60
924	925	UPI0001576480 status=activ	([0.819762, 0.846163, 0.856457, 0.868118, 0.903857, 0.83125, 0.83125, 0.834292, 0.834292, 0.834292, 0.868118, 0.889439, 0.905695, 0.941505, 0.938133, 0.934618, 0.915074, 0.921076, 0.91684, 0.91684, 0.91684, 0.905695, 0.899122, 0.89662, 0.899122, 0.885302, 0.926919, 0.94331, 0.959312, 0.96342, 0.93079, 0.919029, 0.924947, 0.876521, 0.788093, 0.791621, 0.775545, 0.685117, 0.675549, 0.671169, 0.6576…	[0, 1, 2, 3, 4, 5, 6, 7, 8, 9, 10, 11, 12, 13, 14, 15, 16, 17, 18, 19, 20, 21, 22, 23, 24, 25, 26, 27, 28, 29, 30, 31, 32, 33, 34, 35, 36, 37, 38, 39, 40, 41, 42, 43, 55, 56, 58, 59, 60, 61, 62, 63, 64, 65, 66, 67, 68, 69, 70, 71, 72, 73, 74, 210, 211, 213, 214, 215, 216, 217, 218, 221, 247, 248, 249, 250, 251, 264, 265, 266, 267, 268, 269, 270, 271, 272, 273, 274, 275, 276, 277, 278, 279, 280, 2…	(59	107	166)	59
1060	1061	UPI0001576604 status=activ	([0.538167, 0.387226, 0.281712, 0.18812, 0.216401, 0.206376, 0.118441, 0.078022, 0.111485, 0.067594, 0.050641, 0.040537, 0.041405, 0.074921, 0.081712, 0.044297, 0.085092, 0.096677, 0.079919, 0.049374, 0.033407, 0.019109, 0.036378, 0.03976, 0.074921, 0.045352, 0.069024, 0.139895, 0.158265, 0.092881, 0.120615, 0.21291, 0.25406, 0.26085, 0.167087, 0.137348, 0.200174, 0.206376, 0.179055, 0.194234, 0.…	[0, 103, 104, 105, 106, 107, 108, 109, 110, 111, 112, 113, 114, 115, 116, 117, 118, 119, 120, 121, 122, 123, 124, 125, 126, 127, 128, 129, 130, 131, 132, 133, 134, 135, 136, 137, 138, 139, 140, 141, 142, 143, 144, 145, 146, 147, 148, 149, 150, 151, 152, 153, 154, 155, 156, 157, 158, 159, 160, 161, 162]	(59	1	60)	59
3856	3857	UPI000218640C status=activ	([0.859585, 0.903857, 0.910643, 0.910643, 0.88723, 0.81615, 0.859585, 0.882776, 0.899122, 0.903857, 0.889439, 0.922952, 0.908098, 0.91684, 0.915074, 0.865454, 0.865454, 0.856457, 0.88723, 0.912647, 0.928747, 0.960642, 0.960642, 0.968436, 0.968436, 0.954657, 0.976962, 0.96342, 0.96342, 0.941505, 0.948786, 0.968436, 0.957673, 0.970265, 0.966441, 0.96342, 0.980739, 0.979242, 0.976962, 0.974374, 0.93…	[0, 1, 2, 3, 4, 5, 6, 7, 8, 9, 10, 11, 12, 13, 14, 15, 16, 17, 18, 19, 20, 21, 22, 23, 24, 25, 26, 27, 28, 29, 30, 31, 32, 33, 34, 35, 36, 37, 38, 39, 40, 41, 42, 43, 44, 45, 46, 47, 48, 49, 50, 51, 52, 53, 54, 55, 56, 57, 58, 59, 61, 62, 89, 90, 100, 101, 248, 253, 254, 255, 256, 257, 258, 259, 260, 261, 262, 263, 264, 266, 267]	(59	0	59)	59
106	107	UPI00001356AF status=activ	([0.100716, 0.116183, 0.086953, 0.066181, 0.092881, 0.120615, 0.15284, 0.161087, 0.170161, 0.17593, 0.222385, 0.232838, 0.308712, 0.31487, 0.332115, 0.264545, 0.284882, 0.349426, 0.301917, 0.384043, 0.422041, 0.5017, 0.454136, 0.5017, 0.549308, 0.476583, 0.494003, 0.486429, 0.517562, 0.472492, 0.5017, 0.494003, 0.465241, 0.480142, 0.480142, 0.468512, 0.51388, 0.497853, 0.5017, 0.557691, 0.557691,…	[21, 23, 24, 28, 30, 36, 38, 39, 40, 41, 42, 43, 44, 45, 46, 47, 48, 49, 50, 51, 52, 53, 54, 55, 56, 57, 58, 59, 60, 61, 62, 63, 64, 65, 66, 67, 68, 69, 70, 71, 72, 73, 74, 75, 76, 77, 78, 79, 80, 81, 82, 83, 84, 85, 86, 87, 88, 89, 90, 91, 92, 93, 94, 107, 111, 112, 113, 114, 115, 116, 117, 118, 119, 120, 121, 122, 123, 124, 125, 126, 127, 128, 129, 130, 131, 132, 133, 142, 143, 144, 145, 146, 1…	(56	6	62)	56
353	354	UPI0001575E26 status=activ	([0.066181, 0.078022, 0.058088, 0.069024, 0.047319, 0.033407, 0.028695, 0.034068, 0.047319, 0.035586, 0.040537, 0.049374, 0.038858, 0.041405, 0.058088, 0.102787, 0.116183, 0.170161, 0.216401, 0.222385, 0.321458, 0.328603, 0.328603, 0.394753, 0.447574, 0.541878, 0.694846, 0.784345, 0.81615, 0.846163, 0.891961, 0.912647, 0.928747, 0.96342, 0.970265, 0.966441, 0.934618, 0.934618, 0.950334, 0.89662, …	[25, 26, 27, 28, 29, 30, 31, 32, 33, 34, 35, 36, 37, 38, 39, 40, 41, 42, 43, 44, 45, 46, 47, 48, 49, 50, 51, 52, 53, 54, 55, 56, 57, 58, 59, 60, 61, 62, 63, 64, 65, 66, 67, 68, 69, 70, 71, 72, 73, 74, 75, 76, 77, 78, 79, 80, 81, 114, 115, 116, 117, 118, 119, 120, 121, 122, 123, 124, 125, 155, 157, 164, 165]	(56	0	56)	56
792	793	UPI00015762EA status=activ	([0.912647, 0.905695, 0.905695, 0.905695, 0.91684, 0.921076, 0.926919, 0.921076, 0.922952, 0.921076, 0.91684, 0.91684, 0.922952, 0.921076, 0.903857, 0.899122, 0.912647, 0.928747, 0.928747, 0.928747, 0.926919, 0.953422, 0.93079, 0.932927, 0.936162, 0.928747, 0.945666, 0.950334, 0.956248, 0.953422, 0.954657, 0.956248, 0.953422, 0.951925, 0.951925, 0.951925, 0.951925, 0.941505, 0.926919, 0.928747, 0…	[0, 1, 2, 3, 4, 5, 6, 7, 8, 9, 10, 11, 12, 13, 14, 15, 16, 17, 18, 19, 20, 21, 22, 23, 24, 25, 26, 27, 28, 29, 30, 31, 32, 33, 34, 35, 36, 37, 38, 39, 40, 41, 42, 43, 44, 45, 46, 47, 48, 49, 50, 51, 52, 53, 54, 55, 56]	(56	0	56)	56
1509	1510	UPI0001576B5A status=activ	([0.712013, 0.56648, 0.476583, 0.517562, 0.521092, 0.545602, 0.545602, 0.604312, 0.632174, 0.653063, 0.557691, 0.51388, 0.494003, 0.401658, 0.370445, 0.356642, 0.281712, 0.284882, 0.295083, 0.370445, 0.311707, 0.422041, 0.517562, 0.622677, 0.509769, 0.454136, 0.476583, 0.497853, 0.490133, 0.486429, 0.40511, 0.509769, 0.626927, 0.517562, 0.51388, 0.545602, 0.483068, 0.465241, 0.465241, 0.465241, 0…	[0, 1, 3, 4, 5, 6, 7, 8, 9, 10, 11, 22, 23, 24, 31, 32, 33, 34, 35, 55, 58, 59, 60, 61, 62, 63, 64, 65, 66, 67, 68, 69, 70, 71, 72, 75, 76, 77, 78, 79, 80, 81, 82, 83, 84, 85, 86, 87, 88, 89, 93, 94, 95, 96, 97, 98, 99, 101, 103, 104, 105, 115, 118, 120, 121, 122, 129, 131, 144, 145, 158, 160, 161, 162, 163, 164, 165, 166, 167, 168, 169, 170, 171, 172, 173, 174, 175, 176, 177, 178, 179, 180, 181,…	(56	71	127)	56
2762	2763	UPI000205C5CC status=activ	([0.109221, 0.147574, 0.203355, 0.144935, 0.18812, 0.191378, 0.21291, 0.21291, 0.25406, 0.288399, 0.247041, 0.278302, 0.271506, 0.232838, 0.170161, 0.161087, 0.164327, 0.155435, 0.167087, 0.26085, 0.342579, 0.380708, 0.390993, 0.31487, 0.42561, 0.324872, 0.268042, 0.25031, 0.268042, 0.185198, 0.170161, 0.219301, 0.222385, 0.191378, 0.222385, 0.284882, 0.291804, 0.288399, 0.374039, 0.377384, 0.370…	[140, 141, 142, 143, 145, 238, 239, 240, 241, 242, 243, 244, 245, 246, 247, 249, 250, 251, 252, 533, 563, 564, 566, 567, 620, 621, 622, 623, 624, 625, 626, 628, 629, 630, 631, 632, 633, 634, 635, 636, 637, 682, 715, 716, 717, 718, 719, 720, 721, 722, 723, 724, 725, 726, 727, 728, 729, 730, 731, 732, 733, 734, 735, 736, 737, 738, 739, 740, 741, 742, 743, 744, 745, 746, 747, 748, 749, 750, 751, 752…	(56	42	98)	56
773	774	UPI00015762C7 status=activ	([0.26085, 0.370445, 0.433034, 0.461924, 0.401658, 0.401658, 0.447574, 0.440853, 0.468512, 0.422041, 0.418646, 0.447574, 0.366687, 0.380708, 0.4292, 0.40511, 0.529623, 0.618285, 0.716283, 0.63748, 0.541878, 0.553315, 0.5017, 0.5017, 0.517562, 0.517562, 0.465241, 0.387226, 0.4292, 0.339168, 0.41194, 0.440853, 0.450668, 0.529623, 0.450668, 0.40511, 0.346032, 0.321458, 0.264545, 0.284882, 0.284882, …	[16, 17, 18, 19, 20, 21, 22, 23, 24, 25, 33, 71, 72, 73, 76, 77, 78, 79, 80, 81, 82, 83, 84, 85, 86, 87, 88, 89, 90, 91, 92, 93, 94, 95, 96, 97, 98, 99, 100, 101, 102, 103, 104, 105, 106, 107, 108, 109, 110, 111, 112, 113, 114, 115, 116, 117, 118, 119, 120, 124, 125, 128, 129, 131, 132, 133, 134, 135, 136, 137, 138, 139, 140, 141, 142, 143, 144, 145, 146, 147, 148, 149, 150, 151, 152, 153, 154, 1…	(55	63	118)	55
3175	3176	UPI0002186163 status=activ	([0.301917, 0.194234, 0.268042, 0.173081, 0.236433, 0.225814, 0.281712, 0.222385, 0.216401, 0.239899, 0.185198, 0.137348, 0.164327, 0.144935, 0.15008, 0.137348, 0.127496, 0.158265, 0.170161, 0.167087, 0.200174, 0.196879, 0.301917, 0.291804, 0.291804, 0.268042, 0.318242, 0.311707, 0.349426, 0.384043, 0.387226, 0.476583, 0.570702, 0.557691, 0.570702, 0.461924, 0.454136, 0.447574, 0.398279, 0.40511,…	[32, 33, 34, 46, 350, 351, 352, 353, 382, 383, 384, 385, 386, 387, 388, 389, 390, 391, 392, 393, 394, 395, 396, 397, 398, 399, 400, 401, 402, 403, 404, 405, 406, 407, 408, 409, 410, 411, 412, 413, 414, 415, 416, 417, 418, 419, 420, 421, 422, 423, 424, 425, 426, 427, 428, 429, 430, 431, 432, 433, 434, 435, 436, 437, 440, 441, 442, 443, 444, 445, 446, 449, 450, 451, 452, 453, 454, 455, 456, 457, 45…	(55	8	63)	55
907	908	UPI0001576451 status=activ	([0.006245, 0.007259, 0.006619, 0.006245, 0.005503, 0.005932, 0.007259, 0.006701, 0.00543, 0.006619, 0.008002, 0.005992, 0.006482, 0.007091, 0.006619, 0.009187, 0.013016, 0.021381, 0.038858, 0.066181, 0.098513, 0.109221, 0.139895, 0.118441, 0.170161, 0.264545, 0.194234, 0.125101, 0.194234, 0.324872, 0.247041, 0.264545, 0.394753, 0.40511, 0.384043, 0.31487, 0.30533, 0.321458, 0.275179, 0.278302, 0…	[260, 261, 262, 263, 264, 265, 266, 267, 268, 270, 272, 273, 275, 277, 278, 279, 398, 399, 400, 403, 404, 405, 406, 407, 408, 490, 491, 529, 530, 537, 538, 539, 540, 541, 544, 545, 589, 590, 591, 592, 593, 594, 595, 596, 597, 598, 599, 600, 601, 602, 603, 604, 605, 606, 607, 608, 609, 610, 611, 612, 613, 614, 615, 616, 617, 618, 619, 620, 621, 622, 623, 624, 625, 626, 627, 628, 629, 630, 631, 632…	(54	36	90)	54
4304	4305	UPI00021865CC status=activ	([0.81615, 0.837511, 0.754692, 0.750527, 0.754692, 0.759478, 0.754692, 0.699094, 0.642678, 0.680603, 0.694846, 0.754692, 0.791621, 0.834292, 0.823549, 0.823549, 0.759478, 0.745909, 0.759478, 0.745909, 0.680603, 0.720929, 0.712013, 0.775545, 0.767246, 0.767246, 0.707965, 0.724957, 0.798249, 0.849326, 0.827927, 0.788093, 0.733139, 0.690604, 0.694846, 0.712013, 0.712013, 0.759478, 0.767246, 0.767246…	[0, 1, 2, 3, 4, 5, 6, 7, 8, 9, 10, 11, 12, 13, 14, 15, 16, 17, 18, 19, 20, 21, 22, 23, 24, 25, 26, 27, 28, 29, 30, 31, 32, 33, 34, 35, 36, 37, 38, 39, 40, 41, 42, 43, 44, 45, 46, 47, 48, 49, 50, 51, 52, 53, 54]	(54	0	54)	54
1186	1187	UPI000157678C status=activ	([0.206376, 0.264545, 0.142424, 0.179055, 0.11371, 0.067594, 0.045352, 0.047319, 0.037156, 0.027463, 0.023087, 0.023963, 0.015078, 0.012491, 0.014586, 0.016257, 0.010131, 0.009096, 0.009483, 0.008409, 0.008525, 0.008624, 0.008409, 0.013437, 0.008525, 0.011903, 0.0198, 0.018415, 0.021816, 0.035586, 0.037156, 0.048328, 0.064632, 0.116183, 0.094817, 0.096677, 0.164327, 0.295083, 0.216401, 0.139895, …	[276, 277, 278, 279, 280, 281, 282, 283, 284, 285, 286, 287, 288, 289, 290, 291, 292, 293, 294, 295, 296, 297, 298, 299, 300, 301, 302, 303, 304, 305, 306, 307, 308, 309, 310, 311, 312, 313, 314, 315, 316, 317, 318, 319, 320, 321, 322, 323, 324, 325, 326, 327, 328, 329]	(53	0	53)	53
4838	4839	UPI00021867E3 status=activ	([0.374039, 0.298791, 0.36309, 0.366687, 0.318242, 0.359901, 0.387226, 0.339168, 0.36309, 0.387226, 0.450668, 0.401658, 0.40511, 0.339168, 0.321458, 0.30533, 0.352862, 0.352862, 0.418646, 0.418646, 0.480142, 0.468512, 0.51388, 0.497853, 0.494003, 0.494003, 0.486429, 0.486429, 0.562014, 0.562014, 0.570702, 0.521092, 0.521092, 0.517562, 0.59014, 0.529623, 0.545602, 0.58069, 0.549308, 0.553315, 0.54…	[22, 28, 29, 30, 31, 32, 33, 34, 35, 36, 37, 38, 39, 40, 41, 42, 43, 44, 45, 46, 47, 48, 49, 50, 56, 57, 58, 59, 60, 61, 62, 63, 64, 66, 67, 68, 69, 70, 71, 72, 73, 74, 75, 76, 77, 78, 79, 80, 81, 82, 83, 84, 85, 86, 87, 88, 89, 90, 91, 92, 93, 94, 95, 96, 97, 98, 99, 100, 101, 102, 103, 104, 105, 106, 107, 108, 109, 110, 111, 112, 113, 114, 115, 116, 117, 118, 119, 136, 137, 138, 139, 140, 141, …	(53	33	86)	53
715	716	UPI0001576239 status=activ	([0.031287, 0.050641, 0.074921, 0.116183, 0.147574, 0.182256, 0.222385, 0.167087, 0.194234, 0.222385, 0.21291, 0.243554, 0.318242, 0.342579, 0.281712, 0.324872, 0.318242, 0.222385, 0.232838, 0.291804, 0.359901, 0.370445, 0.401658, 0.370445, 0.321458, 0.332115, 0.332115, 0.247041, 0.324872, 0.324872, 0.328603, 0.377384, 0.298791, 0.301917, 0.335645, 0.398279, 0.394753, 0.450668, 0.562014, 0.42561,…	[38, 253, 256, 257, 258, 259, 260, 261, 262, 267, 345, 346, 347, 359, 360, 363, 525, 529, 534, 535, 536, 537, 559, 564, 565, 566, 567, 568, 569, 570, 571, 572, 573, 574, 575, 609, 610, 622, 795, 796, 832, 833, 834, 835, 836, 837, 838, 839, 840, 841, 842, 843, 844, 845, 846, 847, 848, 849, 850, 851, 852, 853, 854, 855, 856, 857, 858, 859, 860, 861, 862, 863, 864, 865, 866, 867, 868, 869, 870, 871,…	(52	40	92)	52
2169	2170	UPI0001A58146 status=activ	([0.008002, 0.011342, 0.009483, 0.013437, 0.00962, 0.013265, 0.015078, 0.012727, 0.014315, 0.016021, 0.021816, 0.021381, 0.026892, 0.048328, 0.0704, 0.111485, 0.109221, 0.118441, 0.179055, 0.25031, 0.291804, 0.295083, 0.311707, 0.394753, 0.370445, 0.472492, 0.444081, 0.444081, 0.525368, 0.613573, 0.618285, 0.608892, 0.703578, 0.675549, 0.657645, 0.604312, 0.632174, 0.541878, 0.562014, 0.557691, 0…	[28, 29, 30, 31, 32, 33, 34, 35, 36, 37, 38, 39, 40, 41, 42, 43, 47, 48, 49, 51, 60, 66, 67, 89, 90, 91, 92, 93, 94, 95, 96, 97, 98, 99, 100, 101, 116, 118, 120, 121, 122, 123, 124, 125, 126, 127, 128, 129, 130, 131, 132, 133, 134, 135, 136, 137, 138, 139, 140, 141, 142, 143, 144, 145, 146, 147, 148, 149, 150, 151, 152, 153, 154, 155, 156, 157, 158, 159, 160, 161, 162, 163, 164, 165, 166, 167, 16…	(52	38	90)	52
1828	1829	UPI0001576F33 status=activ	([0.947281, 0.950334, 0.934618, 0.957673, 0.960642, 0.962114, 0.91684, 0.856457, 0.865454, 0.876521, 0.885302, 0.901269, 0.910643, 0.91684, 0.88723, 0.88723, 0.868118, 0.827927, 0.83125, 0.83125, 0.83125, 0.76285, 0.754692, 0.750527, 0.724957, 0.720929, 0.622677, 0.733139, 0.846163, 0.823549, 0.823549, 0.827927, 0.798249, 0.685117, 0.63748, 0.733139, 0.622677, 0.661982, 0.712013, 0.703578, 0.5664…	[0, 1, 2, 3, 4, 5, 6, 7, 8, 9, 10, 11, 12, 13, 14, 15, 16, 17, 18, 19, 20, 21, 22, 23, 24, 25, 26, 27, 28, 29, 30, 31, 32, 33, 34, 35, 36, 37, 38, 39, 40, 41, 42, 43, 44, 45, 46, 47, 48, 49, 50, 51, 57, 58, 59, 60, 61, 62, 63, 64, 65, 66, 67, 68, 69, 70, 71, 72, 73, 74, 75, 76, 77, 78, 79, 153]	(51	0	51)	51
3685	3686	UPI0002186361 status=activ	([0.229226, 0.182256, 0.239899, 0.179055, 0.21291, 0.155435, 0.116183, 0.142424, 0.122885, 0.129801, 0.096677, 0.137348, 0.086953, 0.081712, 0.069024, 0.094817, 0.10481, 0.106997, 0.132295, 0.155435, 0.222385, 0.298791, 0.349426, 0.349426, 0.42561, 0.401658, 0.458154, 0.557691, 0.575842, 0.661982, 0.661982, 0.703578, 0.59014, 0.690604, 0.661982, 0.661982, 0.716283, 0.712013, 0.716283, 0.657645, 0…	[27, 28, 29, 30, 31, 32, 33, 34, 35, 36, 37, 38, 39, 40, 41, 42, 43, 44, 45, 46, 47, 48, 51, 52, 53, 54, 55, 56, 57, 58, 59, 60, 61, 62, 63, 64, 65, 66, 67, 68, 69, 70, 71, 72, 73, 74, 75, 76, 77, 78, 79, 80, 81, 82, 83, 84, 85, 86, 87, 88, 89, 90, 91, 92, 93, 94, 95, 96, 97, 98, 99, 100, 101, 109, 111, 112, 113, 114, 122, 123, 124, 125, 126, 127, 128, 129, 130, 131, 132, 133, 134, 135, 136, 137,…	(50	22	72)	50
3802	3803	UPI00021863D6 status=activ	([0.529623, 0.418646, 0.318242, 0.352862, 0.398279, 0.422041, 0.444081, 0.36309, 0.31487, 0.339168, 0.356642, 0.380708, 0.472492, 0.41194, 0.41194, 0.41194, 0.311707, 0.222385, 0.236433, 0.324872, 0.31487, 0.332115, 0.342579, 0.324872, 0.247041, 0.243554, 0.247041, 0.239899, 0.318242, 0.356642, 0.359901, 0.278302, 0.278302, 0.271506, 0.311707, 0.239899, 0.236433, 0.366687, 0.454136, 0.447574, 0.3…	[0, 240, 241, 242, 243, 244, 245, 246, 247, 248, 249, 250, 251, 252, 253, 254, 255, 256, 257, 258, 259, 260, 261, 262, 263, 264, 265, 266, 267, 268, 269, 270, 271, 272, 273, 274, 275, 276, 277, 278, 279, 280, 281, 282, 283, 284, 285, 286, 287, 288, 289, 290]	(50	1	51)	50

## Sheet: dat1
0	1	UPI00000000D1 status=activ	([0.155435, 0.219301, 0.200174, 0.239899, 0.17593, 0.164327, 0.098513, 0.129801, 0.081712, 0.079919, 0.100716, 0.069024, 0.069024, 0.132295, 0.127496, 0.06184, 0.085092, 0.086953, 0.132295, 0.096677, 0.051831, 0.048328, 0.043307, 0.044297, 0.024393, 0.042364, 0.042364, 0.046336, 0.042364, 0.081712, 0.058088, 0.055536, 0.118441, 0.071867, 0.064632, 0.134866, 0.243554, 0.243554, 0.142424, 0.15008, …	[127, 128]	0			#VALUE!
1	2	UPI00000009E0 status=activ	([0.06184, 0.088832, 0.094817, 0.125101, 0.158265, 0.185198, 0.164327, 0.144935, 0.185198, 0.216401, 0.236433, 0.271506, 0.295083, 0.295083, 0.31487, 0.31487, 0.387226, 0.394753, 0.545602, 0.414856, 0.352862, 0.352862, 0.352862, 0.387226, 0.264545, 0.278302, 0.288399, 0.335645, 0.298791, 0.291804, 0.216401, 0.229226, 0.142424, 0.144935, 0.086953, 0.102787, 0.088832, 0.085092, 0.085092, 0.090864, …	[18, 87, 88, 90]	0			#VALUE!
2	3	UPI0000000AFA status=activ	([0.076542, 0.125101, 0.182256, 0.167087, 0.194234, 0.132295, 0.155435, 0.15284, 0.111485, 0.078022, 0.106997, 0.127496, 0.071867, 0.037156, 0.037156, 0.0704, 0.076542, 0.132295, 0.11371, 0.173081, 0.173081, 0.158265, 0.15008, 0.096677, 0.102787, 0.116183, 0.155435, 0.173081, 0.209395, 0.257454, 0.359901, 0.339168, 0.26085, 0.264545, 0.36309, 0.346032, 0.349426, 0.342579, 0.236433, 0.349426, 0.25…	[124, 126, 153, 154, 155, 182, 183, 184]	0			#VALUE!
3	4	UPI0000003DFB status=activ	([0.505461, 0.545602, 0.40511, 0.42561, 0.40511, 0.422041, 0.346032, 0.243554, 0.268042, 0.295083, 0.31487, 0.26085, 0.222385, 0.209395, 0.200174, 0.194234, 0.239899, 0.232838, 0.225814, 0.137348, 0.164327, 0.15008, 0.092881, 0.096677, 0.116183, 0.147574, 0.147574, 0.229226, 0.257454, 0.185198, 0.155435, 0.161087, 0.275179, 0.311707, 0.30533, 0.278302, 0.185198, 0.144935, 0.144935, 0.15008, 0.150…	[0, 1, 166, 167, 168, 169, 170, 171, 172, 173, 174, 175]	(9	2	11)	9
4	5	UPI0000003DFE status=activ	([0.161087, 0.158265, 0.092881, 0.066181, 0.10481, 0.137348, 0.167087, 0.196879, 0.191378, 0.15284, 0.17593, 0.120615, 0.206376, 0.191378, 0.194234, 0.18812, 0.200174, 0.116183, 0.067594, 0.066181, 0.073402, 0.122885, 0.155435, 0.206376, 0.281712, 0.173081, 0.170161, 0.170161, 0.182256, 0.144935, 0.206376, 0.206376, 0.21291, 0.216401, 0.216401, 0.308712, 0.295083, 0.196879, 0.203355, 0.219301, 0.…	[]	0			#VALUE!
5	6	UPI0000003DFF status=activ	([0.032677, 0.050641, 0.071867, 0.0704, 0.10481, 0.129801, 0.088832, 0.06312, 0.050641, 0.064632, 0.051831, 0.055536, 0.058088, 0.049374, 0.069024, 0.120615, 0.137348, 0.134866, 0.167087, 0.179055, 0.243554, 0.278302, 0.243554, 0.26085, 0.200174, 0.191378, 0.164327, 0.161087, 0.236433, 0.301917, 0.311707, 0.414856, 0.359901, 0.349426, 0.243554, 0.288399, 0.196879, 0.127496, 0.182256, 0.191378, 0.…	[]	0			#VALUE!
6	7	UPI0000006216 status=activ	([0.222385, 0.275179, 0.206376, 0.25031, 0.288399, 0.232838, 0.284882, 0.31487, 0.342579, 0.370445, 0.394753, 0.36309, 0.472492, 0.465241, 0.461924, 0.494003, 0.486429, 0.476583, 0.483068, 0.476583, 0.476583, 0.553315, 0.553315, 0.604312, 0.509769, 0.505461, 0.608892, 0.494003, 0.387226, 0.359901, 0.352862, 0.278302, 0.359901, 0.352862, 0.349426, 0.359901, 0.257454, 0.346032, 0.349426, 0.268042, …	[21, 22, 23, 24, 25, 26]	0			#VALUE!
7	8	UPI000003EAC6 status=activ	([0.517562, 0.553315, 0.59014, 0.553315, 0.58069, 0.608892, 0.626927, 0.521092, 0.549308, 0.575842, 0.494003, 0.525368, 0.486429, 0.490133, 0.490133, 0.41194, 0.377384, 0.30533, 0.41194, 0.41194, 0.408655, 0.476583, 0.472492, 0.490133, 0.433034, 0.346032, 0.311707, 0.318242, 0.335645, 0.243554, 0.209395, 0.321458, 0.339168, 0.366687, 0.359901, 0.36309, 0.377384, 0.36309, 0.36309, 0.31487, 0.28171…	[0, 1, 2, 3, 4, 5, 6, 7, 8, 9, 11]	(9	0	9)	9
8	9	UPI000003EACA status=activ	([0.129801, 0.086953, 0.06184, 0.085092, 0.111485, 0.071867, 0.067594, 0.090864, 0.120615, 0.071867, 0.096677, 0.069024, 0.090864, 0.090864, 0.100716, 0.074921, 0.078022, 0.094817, 0.18812, 0.191378, 0.132295, 0.132295, 0.191378, 0.173081, 0.179055, 0.11371, 0.191378, 0.191378, 0.185198, 0.120615, 0.209395, 0.209395, 0.271506, 0.17593, 0.147574, 0.21291, 0.25406, 0.239899, 0.219301, 0.125101, 0.1…	[]	0			#VALUE!
9	10	UPI000003EACB status=activ	([0.398279, 0.295083, 0.232838, 0.164327, 0.203355, 0.232838, 0.268042, 0.298791, 0.324872, 0.346032, 0.36309, 0.394753, 0.418646, 0.447574, 0.380708, 0.465241, 0.468512, 0.394753, 0.31487, 0.311707, 0.311707, 0.374039, 0.450668, 0.450668, 0.447574, 0.380708, 0.384043, 0.380708, 0.295083, 0.308712, 0.236433, 0.17593, 0.170161, 0.170161, 0.18812, 0.257454, 0.257454, 0.275179, 0.275179, 0.380708, 0…	[46, 51, 52, 53]	0			#VALUE!
10	11	UPI000003EAF7 status=activ	([0.005249, 0.005318, 0.005378, 0.00543, 0.004611, 0.004388, 0.004161, 0.004921, 0.00407, 0.004208, 0.004315, 0.003671, 0.003276, 0.002581, 0.003246, 0.002057, 0.002529, 0.001541, 0.00231, 0.002194, 0.00231, 0.002727, 0.003246, 0.003804, 0.002976, 0.002727, 0.003864, 0.004689, 0.00407, 0.004899, 0.005992, 0.007315, 0.014315, 0.016528, 0.01204, 0.009015, 0.019401, 0.011106, 0.011903, 0.013016, 0.0…	[]	0			#VALUE!
11	12	UPI000003EB27 status=activ	([0.349426, 0.374039, 0.278302, 0.31487, 0.366687, 0.380708, 0.301917, 0.349426, 0.291804, 0.25031, 0.206376, 0.161087, 0.164327, 0.15284, 0.203355, 0.185198, 0.229226, 0.219301, 0.203355, 0.206376, 0.275179, 0.196879, 0.203355, 0.288399, 0.278302, 0.281712, 0.328603, 0.339168, 0.257454, 0.370445, 0.444081, 0.529623, 0.632174, 0.685117, 0.703578, 0.733139, 0.759478, 0.703578, 0.608892, 0.585406, …	[31, 32, 33, 34, 35, 36, 37, 38, 39, 40, 41, 42, 44, 45, 46, 64, 65, 68, 69, 70, 73, 74, 76, 77, 78, 79, 80]	(11	0	11)	11
12	13	UPI000003FF29 status=activ	([0.185198, 0.092881, 0.137348, 0.137348, 0.179055, 0.203355, 0.236433, 0.15284, 0.179055, 0.120615, 0.094817, 0.118441, 0.147574, 0.15008, 0.164327, 0.196879, 0.194234, 0.18812, 0.264545, 0.264545, 0.182256, 0.191378, 0.291804, 0.18812, 0.209395, 0.179055, 0.127496, 0.139895, 0.236433, 0.247041, 0.346032, 0.321458, 0.31487, 0.278302, 0.194234, 0.194234, 0.21291, 0.216401, 0.239899, 0.222385, 0.2…	[55]	0			#VALUE!
13	14	UPI0000047CA9 status=activ	([0.21291, 0.134866, 0.142424, 0.090864, 0.120615, 0.161087, 0.203355, 0.158265, 0.196879, 0.155435, 0.18812, 0.15284, 0.15008, 0.216401, 0.222385, 0.21291, 0.209395, 0.222385, 0.288399, 0.219301, 0.216401, 0.134866, 0.200174, 0.161087, 0.25031, 0.222385, 0.239899, 0.229226, 0.311707, 0.232838, 0.308712, 0.229226, 0.311707, 0.390993, 0.401658, 0.480142, 0.398279, 0.324872, 0.308712, 0.311707, 0.2…	[]	0			#VALUE!
14	15	UPI0000047CBB status=activ	([0.137348, 0.127496, 0.179055, 0.243554, 0.288399, 0.328603, 0.236433, 0.161087, 0.196879, 0.229226, 0.216401, 0.268042, 0.298791, 0.196879, 0.179055, 0.167087, 0.127496, 0.139895, 0.200174, 0.301917, 0.264545, 0.167087, 0.209395, 0.137348, 0.100716, 0.046336, 0.045352, 0.064632, 0.074921, 0.038042, 0.038858, 0.038858, 0.034884, 0.038042, 0.038042, 0.055536, 0.031287, 0.043307, 0.040537, 0.04429…	[]	0			#VALUE!
15	16	UPI0000047CBC status=activ	([0.5017, 0.557691, 0.63748, 0.468512, 0.51388, 0.557691, 0.570702, 0.575842, 0.618285, 0.622677, 0.626927, 0.534167, 0.521092, 0.525368, 0.648219, 0.657645, 0.618285, 0.716283, 0.585406, 0.626927, 0.699094, 0.626927, 0.525368, 0.494003, 0.642678, 0.642678, 0.58069, 0.58069, 0.608892, 0.618285, 0.648219, 0.685117, 0.83125, 0.733139, 0.741537, 0.754692, 0.745909, 0.750527, 0.699094, 0.720929, 0.68…	[0, 1, 2, 4, 5, 6, 7, 8, 9, 10, 11, 12, 13, 14, 15, 16, 17, 18, 19, 20, 21, 22, 24, 25, 26, 27, 28, 29, 30, 31, 32, 33, 34, 35, 36, 37, 38, 39, 40, 41, 42, 43, 44, 45, 46, 47]	(23	22	45)	23
16	17	UPI0000059AF8 status=activ	([0.022667, 0.035586, 0.060549, 0.094817, 0.111485, 0.129801, 0.170161, 0.206376, 0.232838, 0.268042, 0.203355, 0.257454, 0.17593, 0.191378, 0.264545, 0.284882, 0.209395, 0.298791, 0.311707, 0.332115, 0.335645, 0.332115, 0.346032, 0.25031, 0.257454, 0.278302, 0.219301, 0.243554, 0.247041, 0.179055, 0.120615, 0.111485, 0.081712, 0.15008, 0.200174, 0.15284, 0.085092, 0.142424, 0.15284, 0.15284, 0.0…	[]	0			#VALUE!
17	18	UPI0000059D29 status=activ	([0.079919, 0.129801, 0.191378, 0.219301, 0.247041, 0.281712, 0.185198, 0.216401, 0.147574, 0.111485, 0.134866, 0.191378, 0.18812, 0.203355, 0.284882, 0.284882, 0.278302, 0.281712, 0.281712, 0.196879, 0.18812, 0.295083, 0.18812, 0.170161, 0.15284, 0.102787, 0.109221, 0.185198, 0.196879, 0.291804, 0.271506, 0.26085, 0.232838, 0.182256, 0.147574, 0.161087, 0.164327, 0.17593, 0.17593, 0.173081, 0.27…	[]	0			#VALUE!
18	19	UPI0000059F9B status=activ	([0.328603, 0.236433, 0.281712, 0.352862, 0.387226, 0.31487, 0.346032, 0.295083, 0.298791, 0.324872, 0.374039, 0.422041, 0.352862, 0.352862, 0.444081, 0.4292, 0.377384, 0.394753, 0.374039, 0.332115, 0.377384, 0.472492, 0.472492, 0.472492, 0.422041, 0.436924, 0.517562, 0.433034, 0.525368, 0.557691, 0.480142, 0.480142, 0.377384, 0.384043, 0.352862, 0.321458, 0.239899, 0.288399, 0.308712, 0.418646, …	[26, 28, 29, 48, 49, 50, 51, 53, 54, 55, 56, 57, 58, 59, 60, 61, 65]	(8	7	15)	8
19	20	UPI000005A08B status=activ	([0.505461, 0.541878, 0.454136, 0.366687, 0.408655, 0.436924, 0.359901, 0.418646, 0.450668, 0.476583, 0.454136, 0.390993, 0.422041, 0.359901, 0.359901, 0.281712, 0.278302, 0.377384, 0.36309, 0.408655, 0.339168, 0.281712, 0.281712, 0.311707, 0.394753, 0.301917, 0.298791, 0.374039, 0.339168, 0.291804, 0.284882, 0.31487, 0.42561, 0.339168, 0.321458, 0.311707, 0.311707, 0.229226, 0.219301, 0.219301, …	[0, 1]	0			#VALUE!
20	21	UPI000005A4AC status=activ	([0.538167, 0.387226, 0.40511, 0.352862, 0.359901, 0.30533, 0.335645, 0.359901, 0.281712, 0.311707, 0.335645, 0.349426, 0.271506, 0.308712, 0.377384, 0.352862, 0.408655, 0.352862, 0.30533, 0.271506, 0.271506, 0.196879, 0.288399, 0.298791, 0.352862, 0.359901, 0.332115, 0.26085, 0.247041, 0.342579, 0.36309, 0.370445, 0.377384, 0.422041, 0.436924, 0.433034, 0.454136, 0.433034, 0.486429, 0.534167, 0.…	[0, 39, 40, 41, 42, 43, 44, 45, 46, 47, 48, 49, 50, 51, 52, 53, 54, 55, 56, 57, 58, 59, 60, 61, 62, 63, 64, 65]	(26	1	27)	26
21	22	UPI000005A5E1 status=activ	([0.15008, 0.10481, 0.102787, 0.15008, 0.109221, 0.137348, 0.182256, 0.139895, 0.137348, 0.158265, 0.182256, 0.185198, 0.142424, 0.209395, 0.170161, 0.179055, 0.120615, 0.094817, 0.100716, 0.096677, 0.118441, 0.18812, 0.185198, 0.222385, 0.15008, 0.222385, 0.219301, 0.173081, 0.247041, 0.295083, 0.21291, 0.216401, 0.247041, 0.295083, 0.295083, 0.328603, 0.414856, 0.450668, 0.483068, 0.40511, 0.31…	[]	0			#VALUE!
22	23	UPI000005A5E4 status=activ	([0.21291, 0.15284, 0.21291, 0.21291, 0.122885, 0.15284, 0.18812, 0.116183, 0.15008, 0.179055, 0.200174, 0.179055, 0.158265, 0.161087, 0.18812, 0.109221, 0.111485, 0.118441, 0.122885, 0.137348, 0.21291, 0.203355, 0.275179, 0.275179, 0.268042, 0.380708, 0.387226, 0.311707, 0.318242, 0.31487, 0.321458, 0.26085, 0.291804, 0.25031, 0.268042, 0.275179, 0.359901, 0.370445, 0.298791, 0.229226, 0.318242,…	[50, 52, 96, 102, 103, 104, 105, 106, 113, 114, 115, 121, 122, 123, 124, 125, 126, 127, 128, 129, 130]	(9	11	20)	9
23	24	UPI000005A680 status=activ	([0.085092, 0.090864, 0.15008, 0.203355, 0.25406, 0.236433, 0.15284, 0.185198, 0.21291, 0.161087, 0.134866, 0.185198, 0.206376, 0.164327, 0.164327, 0.185198, 0.179055, 0.257454, 0.243554, 0.332115, 0.398279, 0.414856, 0.359901, 0.339168, 0.236433, 0.147574, 0.209395, 0.308712, 0.318242, 0.284882, 0.398279, 0.380708, 0.275179, 0.288399, 0.342579, 0.243554, 0.308712, 0.335645, 0.332115, 0.295083, 0…	[94, 95, 96, 97, 100, 101, 103, 106, 108, 110]	0			#VALUE!
24	25	UPI000005A698 status=activ	([0.648219, 0.707965, 0.754692, 0.795062, 0.801317, 0.846163, 0.849326, 0.73685, 0.771762, 0.750527, 0.779859, 0.779859, 0.733139, 0.720929, 0.741537, 0.859585, 0.849326, 0.834292, 0.849326, 0.849326, 0.852992, 0.812494, 0.81615, 0.81615, 0.81615, 0.795062, 0.788093, 0.788093, 0.88723, 0.856457, 0.88723, 0.812494, 0.83125, 0.795062, 0.791621, 0.791621, 0.76285, 0.759478, 0.724957, 0.694846, 0.750…	[0, 1, 2, 3, 4, 5, 6, 7, 8, 9, 10, 11, 12, 13, 14, 15, 16, 17, 18, 19, 20, 21, 22, 23, 24, 25, 26, 27, 28, 29, 30, 31, 32, 33, 34, 35, 36, 37, 38, 39, 40, 41, 42, 43, 44, 45]	(45	0	45)	45
25	26	UPI000005A7ED status=activ	([0.324872, 0.321458, 0.206376, 0.257454, 0.308712, 0.335645, 0.268042, 0.203355, 0.239899, 0.275179, 0.301917, 0.328603, 0.298791, 0.291804, 0.200174, 0.147574, 0.229226, 0.232838, 0.291804, 0.291804, 0.370445, 0.377384, 0.401658, 0.476583, 0.480142, 0.398279, 0.398279, 0.480142, 0.622677, 0.509769, 0.541878, 0.447574, 0.480142, 0.509769, 0.5017, 0.604312, 0.703578, 0.694846, 0.553315, 0.59508, …	[28, 29, 30, 33, 34, 35, 36, 37, 38, 39, 40, 52, 64]	(7	3	10)	7
26	27	UPI000005A7EF status=activ	([0.083462, 0.122885, 0.129801, 0.206376, 0.268042, 0.216401, 0.247041, 0.281712, 0.30533, 0.301917, 0.324872, 0.352862, 0.41194, 0.384043, 0.384043, 0.380708, 0.384043, 0.476583, 0.56648, 0.472492, 0.476583, 0.476583, 0.472492, 0.433034, 0.377384, 0.356642, 0.422041, 0.398279, 0.401658, 0.398279, 0.398279, 0.398279, 0.308712, 0.332115, 0.332115, 0.30533, 0.243554, 0.239899, 0.222385, 0.15284, 0.…	[18]	0			#VALUE!
27	28	UPI000005A7F1 status=activ	([0.398279, 0.42561, 0.335645, 0.390993, 0.318242, 0.257454, 0.295083, 0.328603, 0.291804, 0.318242, 0.346032, 0.352862, 0.275179, 0.264545, 0.264545, 0.339168, 0.328603, 0.332115, 0.335645, 0.335645, 0.36309, 0.450668, 0.454136, 0.42561, 0.41194, 0.494003, 0.59014, 0.58069, 0.575842, 0.553315, 0.440853, 0.461924, 0.497853, 0.534167, 0.447574, 0.450668, 0.377384, 0.380708, 0.298791, 0.271506, 0.1…	[26, 27, 28, 29, 33, 77, 78, 79, 80, 81, 82, 83, 84, 85, 86, 87, 88, 89, 90, 91]	(14	5	19)	14
28	29	UPI000005A7FB status=activ	([0.440853, 0.472492, 0.458154, 0.352862, 0.380708, 0.418646, 0.342579, 0.40511, 0.42561, 0.458154, 0.476583, 0.476583, 0.509769, 0.4292, 0.346032, 0.433034, 0.352862, 0.440853, 0.352862, 0.352862, 0.356642, 0.264545, 0.26085, 0.301917, 0.390993, 0.324872, 0.328603, 0.418646, 0.398279, 0.394753, 0.387226, 0.414856, 0.418646, 0.349426, 0.433034, 0.509769, 0.480142, 0.494003, 0.509769, 0.570702, 0.…	[12, 35, 38, 39]	0			#VALUE!
29	30	UPI000005A94A status=activ	([0.074921, 0.118441, 0.058088, 0.083462, 0.083462, 0.106997, 0.132295, 0.106997, 0.139895, 0.164327, 0.125101, 0.147574, 0.116183, 0.11371, 0.167087, 0.18812, 0.15284, 0.15008, 0.090864, 0.090864, 0.173081, 0.161087, 0.100716, 0.179055, 0.17593, 0.206376, 0.203355, 0.206376, 0.194234, 0.137348, 0.155435, 0.225814, 0.236433, 0.236433, 0.232838, 0.232838, 0.311707, 0.349426, 0.311707, 0.398279, 0.…	[]	0			#VALUE!
30	31	UPI00000AF575 status=activ	([0.079919, 0.129801, 0.161087, 0.247041, 0.182256, 0.229226, 0.275179, 0.31487, 0.342579, 0.271506, 0.206376, 0.243554, 0.268042, 0.185198, 0.21291, 0.232838, 0.26085, 0.366687, 0.30533, 0.288399, 0.346032, 0.335645, 0.335645, 0.346032, 0.346032, 0.311707, 0.308712, 0.332115, 0.25031, 0.25031, 0.342579, 0.359901, 0.356642, 0.271506, 0.377384, 0.356642, 0.342579, 0.243554, 0.164327, 0.182256, 0.2…	[140, 141, 142, 143, 144, 145, 437, 439, 440, 441, 442, 443, 444, 445, 446, 447, 452, 453, 454, 455, 456, 457]	(8	7	15)	8
31	32	UPI00000AF5C4 status=activ	([0.179055, 0.232838, 0.281712, 0.167087, 0.216401, 0.26085, 0.308712, 0.377384, 0.408655, 0.422041, 0.450668, 0.390993, 0.394753, 0.398279, 0.30533, 0.321458, 0.332115, 0.332115, 0.408655, 0.422041, 0.324872, 0.401658, 0.408655, 0.401658, 0.480142, 0.472492, 0.468512, 0.450668, 0.422041, 0.422041, 0.433034, 0.418646, 0.553315, 0.545602, 0.447574, 0.549308, 0.538167, 0.525368, 0.440853, 0.418646,…	[32, 33, 35, 36, 37]	0			#VALUE!
32	33	UPI00000B009A status=activ	([0.239899, 0.164327, 0.200174, 0.10481, 0.132295, 0.086953, 0.056825, 0.060549, 0.078022, 0.054297, 0.073402, 0.090864, 0.158265, 0.278302, 0.275179, 0.278302, 0.275179, 0.295083, 0.216401, 0.21291, 0.21291, 0.17593, 0.161087, 0.167087, 0.239899, 0.164327, 0.216401, 0.298791, 0.295083, 0.298791, 0.394753, 0.377384, 0.377384, 0.335645, 0.21291, 0.139895, 0.118441, 0.125101, 0.17593, 0.236433, 0.2…	[273, 390, 409, 410, 413, 417, 418, 419, 420, 421, 441, 442, 443, 444, 445, 446, 447, 448, 449, 478, 480, 482, 485, 486, 487, 488, 489, 878, 879, 880, 882, 883, 884, 885, 886, 887, 888, 889, 890, 891, 892, 893, 894, 895, 896, 897, 898, 899, 900, 901, 902, 903, 937, 938, 939, 940, 941, 942, 943, 944, 1185, 1186, 1187, 1196, 1198, 1199, 1200, 1201, 1211, 1212]	(21	30	51)	21
33	34	UPI00000B0AE7 status=activ	([0.271506, 0.308712, 0.349426, 0.387226, 0.370445, 0.295083, 0.229226, 0.257454, 0.281712, 0.30533, 0.324872, 0.268042, 0.359901, 0.359901, 0.454136, 0.545602, 0.444081, 0.447574, 0.377384, 0.394753, 0.359901, 0.291804, 0.291804, 0.295083, 0.225814, 0.26085, 0.352862, 0.349426, 0.268042, 0.271506, 0.278302, 0.203355, 0.284882, 0.206376, 0.15284, 0.094817, 0.074921, 0.129801, 0.137348, 0.18812, 0…	[15, 172, 174, 175]	0			#VALUE!
34	35	UPI00000B1F8D status=activ	([0.191378, 0.236433, 0.225814, 0.139895, 0.170161, 0.203355, 0.236433, 0.225814, 0.161087, 0.158265, 0.182256, 0.155435, 0.090864, 0.085092, 0.147574, 0.142424, 0.236433, 0.200174, 0.328603, 0.219301, 0.170161, 0.102787, 0.106997, 0.106997, 0.147574, 0.155435, 0.15284, 0.127496, 0.158265, 0.155435, 0.196879, 0.134866, 0.203355, 0.182256, 0.18812, 0.200174, 0.196879, 0.125101, 0.167087, 0.161087,…	[]	0			#VALUE!
35	36	UPI00000B2098 status=activ	([0.003366, 0.00246, 0.001675, 0.00155, 0.001288, 0.001335, 0.001155, 0.000936, 0.001344, 0.001048, 0.000923, 0.00103, 0.000958, 0.00155, 0.001748, 0.002606, 0.003177, 0.00246, 0.003014, 0.004414, 0.005011, 0.004835, 0.00543, 0.008409, 0.007645, 0.008002, 0.01078, 0.010672, 0.009728, 0.007315, 0.00962, 0.017447, 0.010926, 0.009401, 0.006421, 0.008276, 0.007031, 0.009187, 0.008409, 0.005086, 0.004…	[]	0			#VALUE!
36	37	UPI00000B22EB status=activ	([0.067594, 0.106997, 0.139895, 0.129801, 0.173081, 0.229226, 0.170161, 0.206376, 0.236433, 0.167087, 0.209395, 0.264545, 0.349426, 0.271506, 0.278302, 0.278302, 0.328603, 0.41194, 0.497853, 0.480142, 0.505461, 0.642678, 0.525368, 0.56648, 0.608892, 0.483068, 0.380708, 0.468512, 0.380708, 0.281712, 0.384043, 0.356642, 0.356642, 0.370445, 0.418646, 0.332115, 0.288399, 0.206376, 0.196879, 0.144935,…	[20, 21, 22, 23, 24, 223, 253, 254]	0			#VALUE!
37	38	UPI00000B259E status=activ	([0.00515, 0.007645, 0.010221, 0.014315, 0.0198, 0.021381, 0.032677, 0.044297, 0.058088, 0.049374, 0.034068, 0.058088, 0.118441, 0.164327, 0.26085, 0.370445, 0.387226, 0.444081, 0.450668, 0.346032, 0.486429, 0.356642, 0.342579, 0.346032, 0.25031, 0.15284, 0.194234, 0.109221, 0.05306, 0.06312, 0.100716, 0.085092, 0.081712, 0.038042, 0.05306, 0.032677, 0.025316, 0.037156, 0.037156, 0.040537, 0.0518…	[]	0			#VALUE!
38	39	UPI00000B28DA status=activ	([0.031287, 0.071867, 0.073402, 0.050641, 0.037156, 0.032677, 0.034884, 0.045352, 0.047319, 0.048328, 0.066181, 0.071867, 0.076542, 0.090864, 0.05306, 0.028107, 0.050641, 0.074921, 0.096677, 0.129801, 0.182256, 0.25031, 0.144935, 0.182256, 0.161087, 0.15008, 0.194234, 0.216401, 0.173081, 0.15008, 0.173081, 0.185198, 0.21291, 0.194234, 0.106997, 0.170161, 0.25031, 0.25031, 0.25406, 0.25406, 0.2608…	[46, 55, 56, 57, 86, 179, 181, 182, 183, 184, 185, 214, 215, 216, 217, 218, 219, 220, 221, 222, 256, 257, 258]	(8	11	19)	8
39	40	UPI00000B2E21 status=activ	([0.013821, 0.021816, 0.033407, 0.049374, 0.054297, 0.076542, 0.100716, 0.076542, 0.060549, 0.042364, 0.058088, 0.038042, 0.033407, 0.049374, 0.086953, 0.083462, 0.071867, 0.120615, 0.120615, 0.120615, 0.194234, 0.161087, 0.109221, 0.106997, 0.06184, 0.040537, 0.038858, 0.022306, 0.032677, 0.051831, 0.059222, 0.034068, 0.064632, 0.043307, 0.066181, 0.034884, 0.090864, 0.15284, 0.158265, 0.092881,…	[242, 243, 244]	0			#VALUE!
40	41	UPI00000B2EC1 status=activ	([0.436924, 0.335645, 0.268042, 0.311707, 0.200174, 0.243554, 0.185198, 0.203355, 0.158265, 0.196879, 0.236433, 0.268042, 0.271506, 0.284882, 0.26085, 0.346032, 0.328603, 0.339168, 0.324872, 0.324872, 0.36309, 0.4292, 0.494003, 0.622677, 0.575842, 0.618285, 0.480142, 0.56648, 0.486429, 0.58069, 0.58069, 0.570702, 0.56648, 0.476583, 0.468512, 0.521092, 0.5017, 0.422041, 0.436924, 0.458154, 0.47658…	[23, 24, 25, 27, 29, 30, 31, 32, 35, 36, 49, 50, 65, 66, 111, 113]	(3	4	7)	3
41	42	UPI00000B3376 status=activ	([0.074921, 0.11371, 0.142424, 0.11371, 0.158265, 0.216401, 0.275179, 0.288399, 0.30533, 0.349426, 0.295083, 0.31487, 0.247041, 0.236433, 0.222385, 0.206376, 0.301917, 0.203355, 0.239899, 0.318242, 0.232838, 0.222385, 0.229226, 0.257454, 0.219301, 0.203355, 0.194234, 0.173081, 0.18812, 0.170161, 0.147574, 0.185198, 0.196879, 0.243554, 0.26085, 0.264545, 0.216401, 0.144935, 0.222385, 0.167087, 0.1…	[325, 326, 327, 328, 329, 330, 331, 332, 333, 334, 335, 337, 361, 362, 363, 364, 365, 366, 367, 368, 369, 370, 371, 372, 373, 374, 375, 376, 377, 378, 379, 380, 381, 382, 383, 419, 420, 424, 425, 426, 427, 428, 433, 434]	(22	12	34)	22
42	43	UPI00000B3A02 status=activ	([0.179055, 0.125101, 0.173081, 0.243554, 0.225814, 0.216401, 0.206376, 0.15008, 0.144935, 0.164327, 0.111485, 0.139895, 0.092881, 0.055536, 0.044297, 0.076542, 0.090864, 0.164327, 0.139895, 0.232838, 0.236433, 0.200174, 0.278302, 0.264545, 0.206376, 0.206376, 0.179055, 0.216401, 0.26085, 0.247041, 0.25406, 0.264545, 0.222385, 0.216401, 0.308712, 0.232838, 0.170161, 0.185198, 0.102787, 0.116183, …	[234, 235, 236, 238, 239, 240, 241, 242, 243, 244, 245, 246, 247, 248, 249, 334, 335]	(11	3	14)	11
43	44	UPI00000B3C3D status=activ	([0.642678, 0.465241, 0.480142, 0.366687, 0.268042, 0.298791, 0.339168, 0.311707, 0.342579, 0.324872, 0.308712, 0.308712, 0.321458, 0.324872, 0.42561, 0.472492, 0.440853, 0.291804, 0.298791, 0.311707, 0.308712, 0.206376, 0.21291, 0.239899, 0.318242, 0.321458, 0.335645, 0.291804, 0.332115, 0.318242, 0.366687, 0.332115, 0.366687, 0.349426, 0.216401, 0.137348, 0.071867, 0.071867, 0.15284, 0.092881, …	[0]	0			#VALUE!
44	45	UPI00000B53EE status=activ	([0.118441, 0.170161, 0.203355, 0.120615, 0.147574, 0.17593, 0.167087, 0.109221, 0.106997, 0.073402, 0.094817, 0.069024, 0.044297, 0.044297, 0.076542, 0.090864, 0.078022, 0.098513, 0.060549, 0.050641, 0.034884, 0.029376, 0.030003, 0.018106, 0.033407, 0.037156, 0.030003, 0.038858, 0.056825, 0.0704, 0.098513, 0.060549, 0.086953, 0.132295, 0.144935, 0.079919, 0.086953, 0.167087, 0.167087, 0.225814, …	[]	0			#VALUE!
45	46	UPI00000B5F45 status=activ	([0.26085, 0.134866, 0.203355, 0.284882, 0.164327, 0.206376, 0.243554, 0.30533, 0.321458, 0.349426, 0.374039, 0.318242, 0.324872, 0.328603, 0.328603, 0.225814, 0.137348, 0.164327, 0.182256, 0.144935, 0.18812, 0.191378, 0.194234, 0.170161, 0.092881, 0.167087, 0.085092, 0.049374, 0.047319, 0.024826, 0.027463, 0.015078, 0.013265, 0.008804, 0.006078, 0.005249, 0.006795, 0.009187, 0.006619, 0.006619, …	[254, 255, 256, 258, 259, 260, 261, 262, 263, 264, 265, 266, 267, 268, 269, 270, 271]	(13	3	16)	13
46	47	UPI00000B6795 status=activ	([0.447574, 0.328603, 0.387226, 0.366687, 0.414856, 0.436924, 0.346032, 0.374039, 0.298791, 0.232838, 0.264545, 0.328603, 0.257454, 0.21291, 0.18812, 0.200174, 0.173081, 0.167087, 0.179055, 0.284882, 0.216401, 0.161087, 0.194234, 0.10481, 0.125101, 0.067594, 0.067594, 0.116183, 0.116183, 0.182256, 0.264545, 0.196879, 0.147574, 0.137348, 0.167087, 0.129801, 0.102787, 0.18812, 0.18812, 0.15284, 0.0…	[168, 169, 283, 284, 285]	0			#VALUE!
47	48	UPI00000B6980 status=activ	([0.026338, 0.044297, 0.06312, 0.100716, 0.059222, 0.038042, 0.025316, 0.020876, 0.027463, 0.036378, 0.047319, 0.064632, 0.037156, 0.030611, 0.06312, 0.048328, 0.085092, 0.132295, 0.209395, 0.129801, 0.129801, 0.079919, 0.086953, 0.073402, 0.066181, 0.096677, 0.167087, 0.185198, 0.26085, 0.18812, 0.196879, 0.170161, 0.094817, 0.155435, 0.098513, 0.090864, 0.116183, 0.122885, 0.074921, 0.079919, 0…	[194, 195, 202, 203, 204, 205, 206]	0			#VALUE!
48	49	UPI00000B6F5B status=activ	([0.028695, 0.050641, 0.029376, 0.018415, 0.034884, 0.036378, 0.051831, 0.067594, 0.051831, 0.037156, 0.038858, 0.027463, 0.016826, 0.015344, 0.028107, 0.049374, 0.050641, 0.058088, 0.079919, 0.046336, 0.03976, 0.037156, 0.043307, 0.03976, 0.073402, 0.064632, 0.086953, 0.085092, 0.054297, 0.040537, 0.058088, 0.038858, 0.0704, 0.132295, 0.076542, 0.073402, 0.083462, 0.036378, 0.027463, 0.035586, 0…	[]	0			#VALUE!
49	50	UPI00000B73FA status=activ	([0.142424, 0.229226, 0.264545, 0.295083, 0.349426, 0.26085, 0.291804, 0.216401, 0.239899, 0.278302, 0.206376, 0.21291, 0.209395, 0.185198, 0.100716, 0.167087, 0.232838, 0.236433, 0.179055, 0.191378, 0.17593, 0.179055, 0.167087, 0.182256, 0.109221, 0.096677, 0.090864, 0.050641, 0.047319, 0.026338, 0.015078, 0.017138, 0.023534, 0.024393, 0.028695, 0.038858, 0.021816, 0.021381, 0.025762, 0.03976, 0…	[148, 149, 189, 191, 192, 193, 194, 195, 197, 200, 201, 202, 203, 204, 219, 220, 221, 234, 312]	(4	3	7)	4
50	51	UPI00000B813B status=activ	([0.570702, 0.408655, 0.298791, 0.356642, 0.384043, 0.380708, 0.401658, 0.401658, 0.328603, 0.359901, 0.394753, 0.335645, 0.311707, 0.346032, 0.359901, 0.239899, 0.185198, 0.142424, 0.142424, 0.137348, 0.132295, 0.17593, 0.243554, 0.308712, 0.206376, 0.236433, 0.194234, 0.139895, 0.106997, 0.161087, 0.147574, 0.15008, 0.167087, 0.200174, 0.206376, 0.18812, 0.25406, 0.308712, 0.264545, 0.288399, 0…	[0, 49, 50, 51, 53, 198, 199, 200]	0			#VALUE!
51	52	UPI00000B9DCF status=activ	([0.179055, 0.109221, 0.164327, 0.200174, 0.134866, 0.134866, 0.196879, 0.25031, 0.243554, 0.301917, 0.239899, 0.239899, 0.239899, 0.225814, 0.247041, 0.155435, 0.173081, 0.173081, 0.142424, 0.179055, 0.18812, 0.232838, 0.332115, 0.31487, 0.328603, 0.31487, 0.359901, 0.324872, 0.324872, 0.370445, 0.268042, 0.356642, 0.295083, 0.200174, 0.173081, 0.182256, 0.179055, 0.179055, 0.194234, 0.225814, 0…	[222, 245]	0			#VALUE!
52	53	UPI00000BAFF5 status=activ	([0.086953, 0.076542, 0.0704, 0.032017, 0.031287, 0.030611, 0.045352, 0.042364, 0.038042, 0.037156, 0.045352, 0.050641, 0.023534, 0.012727, 0.008624, 0.008525, 0.008723, 0.005872, 0.005378, 0.006039, 0.004414, 0.003246, 0.002581, 0.003079, 0.004247, 0.004646, 0.004135, 0.00389, 0.003177, 0.002606, 0.002606, 0.002366, 0.001906, 0.002078, 0.003014, 0.003997, 0.004161, 0.003276, 0.004736, 0.005011, …	[]	0			#VALUE!
53	54	UPI00000BBA9F status=activ	([0.380708, 0.374039, 0.414856, 0.497853, 0.4292, 0.461924, 0.494003, 0.525368, 0.553315, 0.562014, 0.59508, 0.642678, 0.680603, 0.680603, 0.675549, 0.675549, 0.653063, 0.63748, 0.63748, 0.642678, 0.671169, 0.525368, 0.436924, 0.440853, 0.40511, 0.387226, 0.380708, 0.374039, 0.36309, 0.356642, 0.356642, 0.346032, 0.346032, 0.278302, 0.247041, 0.25031, 0.219301, 0.15284, 0.161087, 0.222385, 0.2608…	[7, 8, 9, 10, 11, 12, 13, 14, 15, 16, 17, 18, 19, 20, 21]	(14	0	14)	14
54	55	UPI00000BBAC2 status=activ	([0.408655, 0.433034, 0.30533, 0.36309, 0.349426, 0.264545, 0.194234, 0.194234, 0.194234, 0.219301, 0.264545, 0.308712, 0.308712, 0.346032, 0.301917, 0.291804, 0.268042, 0.268042, 0.281712, 0.219301, 0.142424, 0.173081, 0.173081, 0.164327, 0.155435, 0.182256, 0.291804, 0.311707, 0.247041, 0.271506, 0.185198, 0.17593, 0.106997, 0.074921, 0.092881, 0.129801, 0.132295, 0.111485, 0.088832, 0.081712, …	[]	0			#VALUE!
55	56	UPI00000BBD38 status=activ	([0.288399, 0.275179, 0.311707, 0.380708, 0.408655, 0.390993, 0.418646, 0.40511, 0.339168, 0.278302, 0.318242, 0.374039, 0.374039, 0.36309, 0.25406, 0.25406, 0.275179, 0.284882, 0.291804, 0.278302, 0.398279, 0.301917, 0.346032, 0.346032, 0.229226, 0.194234, 0.222385, 0.25406, 0.200174, 0.194234, 0.268042, 0.219301, 0.216401, 0.216401, 0.137348, 0.155435, 0.185198, 0.17593, 0.25406, 0.349426, 0.35…	[187, 267, 268]	0			#VALUE!
56	57	UPI00000BC88F status=activ	([0.200174, 0.247041, 0.288399, 0.18812, 0.222385, 0.170161, 0.096677, 0.092881, 0.088832, 0.05306, 0.051831, 0.05306, 0.051831, 0.047319, 0.049374, 0.048328, 0.036378, 0.036378, 0.034884, 0.05306, 0.055536, 0.092881, 0.071867, 0.071867, 0.073402, 0.073402, 0.11371, 0.142424, 0.173081, 0.144935, 0.25031, 0.295083, 0.295083, 0.206376, 0.21291, 0.209395, 0.216401, 0.268042, 0.281712, 0.271506, 0.23…	[]	0			#VALUE!
57	58	UPI00000BCA28 status=activ	([0.081712, 0.064632, 0.051831, 0.036378, 0.037156, 0.038042, 0.050641, 0.043307, 0.054297, 0.0704, 0.088832, 0.096677, 0.048328, 0.040537, 0.054297, 0.069024, 0.06184, 0.098513, 0.071867, 0.088832, 0.132295, 0.15284, 0.134866, 0.15008, 0.229226, 0.26085, 0.308712, 0.25406, 0.324872, 0.328603, 0.321458, 0.284882, 0.328603, 0.422041, 0.422041, 0.450668, 0.440853, 0.335645, 0.349426, 0.328603, 0.32…	[]	0			#VALUE!
58	59	UPI00000BCEE2 status=activ	([0.618285, 0.461924, 0.440853, 0.366687, 0.308712, 0.352862, 0.380708, 0.298791, 0.232838, 0.257454, 0.281712, 0.318242, 0.352862, 0.352862, 0.332115, 0.342579, 0.433034, 0.444081, 0.387226, 0.384043, 0.30533, 0.206376, 0.288399, 0.232838, 0.308712, 0.370445, 0.36309, 0.356642, 0.387226, 0.468512, 0.472492, 0.374039, 0.31487, 0.30533, 0.281712, 0.17593, 0.179055, 0.10481, 0.10481, 0.122885, 0.10…	[0, 112, 113, 114, 115, 116, 117, 118, 119, 120, 121, 122, 123, 124, 125, 126, 127, 128, 129, 130, 131, 132, 133, 135, 137, 167, 168, 169, 170, 171, 172]	(21	1	22)	21
59	60	UPI00000BD1CF status=activ	([0.494003, 0.549308, 0.575842, 0.59508, 0.613573, 0.642678, 0.675549, 0.690604, 0.712013, 0.716283, 0.724957, 0.657645, 0.648219, 0.690604, 0.648219, 0.648219, 0.604312, 0.642678, 0.642678, 0.642678, 0.63748, 0.661982, 0.690604, 0.703578, 0.712013, 0.720929, 0.608892, 0.51388, 0.51388, 0.433034, 0.352862, 0.366687, 0.454136, 0.366687, 0.278302, 0.275179, 0.295083, 0.318242, 0.291804, 0.288399, 0…	[1, 2, 3, 4, 5, 6, 7, 8, 9, 10, 11, 12, 13, 14, 15, 16, 17, 18, 19, 20, 21, 22, 23, 24, 25, 26, 27, 28, 63, 160, 161, 374, 375, 376, 377, 378, 379, 380, 381, 382, 383, 384, 385, 386, 387, 388, 389, 390, 393, 394, 395, 396, 397, 398, 399, 400, 401]	(27	0	27)	27
60	61	UPI00000BDACC status=activ	([0.064632, 0.067594, 0.094817, 0.142424, 0.139895, 0.139895, 0.132295, 0.132295, 0.090864, 0.054297, 0.067594, 0.10481, 0.058088, 0.035586, 0.034884, 0.06184, 0.059222, 0.118441, 0.083462, 0.139895, 0.229226, 0.225814, 0.264545, 0.15284, 0.139895, 0.096677, 0.074921, 0.092881, 0.060549, 0.06184, 0.102787, 0.11371, 0.092881, 0.185198, 0.25031, 0.216401, 0.229226, 0.132295, 0.125101, 0.206376, 0.1…	[143, 144, 145]	0			#VALUE!
61	62	UPI00000BDC11 status=activ	([0.05306, 0.078022, 0.120615, 0.155435, 0.243554, 0.275179, 0.247041, 0.173081, 0.167087, 0.15284, 0.102787, 0.161087, 0.179055, 0.275179, 0.390993, 0.472492, 0.359901, 0.384043, 0.352862, 0.366687, 0.318242, 0.318242, 0.284882, 0.200174, 0.127496, 0.098513, 0.111485, 0.158265, 0.173081, 0.219301, 0.275179, 0.284882, 0.26085, 0.247041, 0.206376, 0.200174, 0.200174, 0.209395, 0.311707, 0.308712, …	[]	0			#VALUE!
62	63	UPI00000BDFDB status=activ	([0.142424, 0.17593, 0.206376, 0.161087, 0.229226, 0.257454, 0.31487, 0.332115, 0.346032, 0.380708, 0.301917, 0.332115, 0.339168, 0.436924, 0.440853, 0.444081, 0.444081, 0.59508, 0.699094, 0.671169, 0.553315, 0.51388, 0.454136, 0.454136, 0.534167, 0.418646, 0.418646, 0.311707, 0.346032, 0.384043, 0.374039, 0.490133, 0.380708, 0.359901, 0.349426, 0.359901, 0.239899, 0.15284, 0.142424, 0.125101, 0.…	[17, 18, 19, 20, 21, 24, 157]	0			#VALUE!
63	64	UPI00000BE64F status=activ	([0.18812, 0.275179, 0.264545, 0.179055, 0.17593, 0.222385, 0.281712, 0.25406, 0.30533, 0.328603, 0.359901, 0.422041, 0.414856, 0.436924, 0.377384, 0.284882, 0.298791, 0.298791, 0.295083, 0.339168, 0.318242, 0.328603, 0.301917, 0.332115, 0.418646, 0.450668, 0.433034, 0.422041, 0.436924, 0.447574, 0.468512, 0.480142, 0.422041, 0.414856, 0.394753, 0.486429, 0.541878, 0.517562, 0.517562, 0.490133, 0…	[36, 37, 38]	0			#VALUE!
64	65	UPI00000BF6E2 status=activ	([0.016257, 0.025316, 0.040537, 0.025316, 0.034884, 0.023087, 0.032017, 0.041405, 0.028695, 0.020876, 0.026892, 0.034068, 0.035586, 0.034068, 0.024393, 0.041405, 0.05306, 0.05306, 0.102787, 0.11371, 0.076542, 0.144935, 0.096677, 0.098513, 0.170161, 0.142424, 0.18812, 0.194234, 0.125101, 0.203355, 0.291804, 0.288399, 0.194234, 0.194234, 0.194234, 0.200174, 0.129801, 0.15284, 0.122885, 0.074921, 0.…	[168, 174, 175, 176]	0			#VALUE!
65	66	UPI00000C04DF status=activ	([0.18812, 0.264545, 0.191378, 0.25031, 0.295083, 0.352862, 0.390993, 0.42561, 0.418646, 0.450668, 0.380708, 0.440853, 0.461924, 0.472492, 0.476583, 0.480142, 0.557691, 0.529623, 0.541878, 0.465241, 0.59508, 0.570702, 0.58069, 0.575842, 0.562014, 0.545602, 0.521092, 0.433034, 0.41194, 0.36309, 0.36309, 0.440853, 0.342579, 0.335645, 0.26085, 0.232838, 0.21291, 0.232838, 0.321458, 0.25031, 0.349426…	[16, 17, 18, 20, 21, 22, 23, 24, 25, 26, 50, 51, 52, 53, 54, 55, 56, 57, 58, 146, 147, 148, 149, 150, 151, 154, 155, 156, 157, 158, 159, 161]	(8	10	18)	8
66	67	UPI00001103C0 status=activ	([0.570702, 0.436924, 0.335645, 0.206376, 0.26085, 0.25406, 0.25031, 0.18812, 0.15008, 0.15008, 0.191378, 0.222385, 0.206376, 0.206376, 0.170161, 0.142424, 0.144935, 0.079919, 0.079919, 0.042364, 0.047319, 0.043307, 0.088832, 0.15008, 0.25031, 0.173081, 0.17593, 0.134866, 0.127496, 0.182256, 0.185198, 0.092881, 0.05306, 0.043307, 0.081712, 0.096677, 0.083462, 0.081712, 0.139895, 0.144935, 0.21291…	[0, 57]	0			#VALUE!
67	68	UPI00001117C4 status=activ	([0.398279, 0.450668, 0.342579, 0.339168, 0.26085, 0.308712, 0.352862, 0.377384, 0.398279, 0.387226, 0.418646, 0.384043, 0.472492, 0.377384, 0.31487, 0.239899, 0.339168, 0.342579, 0.418646, 0.418646, 0.40511, 0.408655, 0.42561, 0.422041, 0.461924, 0.472492, 0.461924, 0.450668, 0.461924, 0.370445, 0.41194, 0.298791, 0.346032, 0.356642, 0.352862, 0.433034, 0.534167, 0.486429, 0.394753, 0.384043, 0.…	[36, 103, 104]	0			#VALUE!
68	69	UPI00001256D6 status=activ	([0.056825, 0.085092, 0.116183, 0.158265, 0.086953, 0.118441, 0.179055, 0.206376, 0.15284, 0.125101, 0.094817, 0.096677, 0.06184, 0.038042, 0.06184, 0.066181, 0.106997, 0.167087, 0.247041, 0.173081, 0.200174, 0.129801, 0.132295, 0.132295, 0.078022, 0.137348, 0.0704, 0.032677, 0.035586, 0.064632, 0.102787, 0.158265, 0.161087, 0.236433, 0.328603, 0.377384, 0.374039, 0.278302, 0.232838, 0.25031, 0.3…	[102, 103, 238, 239, 240, 241, 251, 279, 280, 281, 282, 283, 284, 285, 286, 287]	(8	7	15)	8
69	70	UPI00001271AB status=activ	([0.11371, 0.11371, 0.11371, 0.147574, 0.191378, 0.232838, 0.167087, 0.209395, 0.15008, 0.185198, 0.222385, 0.18812, 0.15008, 0.257454, 0.216401, 0.134866, 0.137348, 0.144935, 0.222385, 0.31487, 0.31487, 0.301917, 0.26085, 0.291804, 0.288399, 0.291804, 0.194234, 0.275179, 0.275179, 0.278302, 0.284882, 0.284882, 0.370445, 0.31487, 0.301917, 0.243554, 0.342579, 0.335645, 0.222385, 0.144935, 0.13734…	[]	0			#VALUE!
70	71	UPI00001279B7 status=activ	([0.394753, 0.25406, 0.194234, 0.179055, 0.25406, 0.301917, 0.328603, 0.257454, 0.288399, 0.342579, 0.268042, 0.278302, 0.275179, 0.194234, 0.194234, 0.225814, 0.25406, 0.291804, 0.40511, 0.291804, 0.203355, 0.167087, 0.257454, 0.335645, 0.374039, 0.359901, 0.349426, 0.352862, 0.447574, 0.447574, 0.414856, 0.42561, 0.390993, 0.401658, 0.468512, 0.384043, 0.42561, 0.433034, 0.40511, 0.288399, 0.39…	[42, 43, 235, 236, 330, 335, 339, 340, 341, 342, 343, 344, 345, 346, 347, 348, 384, 385, 386, 388, 389, 390]	(9	6	15)	9
71	72	UPI00001279BB status=activ	([0.158265, 0.206376, 0.200174, 0.26085, 0.25031, 0.247041, 0.229226, 0.170161, 0.200174, 0.239899, 0.268042, 0.203355, 0.15284, 0.074921, 0.076542, 0.064632, 0.069024, 0.073402, 0.081712, 0.129801, 0.118441, 0.10481, 0.06312, 0.085092, 0.083462, 0.083462, 0.066181, 0.083462, 0.081712, 0.079919, 0.085092, 0.081712, 0.161087, 0.229226, 0.284882, 0.281712, 0.229226, 0.147574, 0.120615, 0.10481, 0.1…	[102, 103]	0			#VALUE!
72	73	UPI00001279BF status=activ	([0.243554, 0.139895, 0.203355, 0.243554, 0.281712, 0.339168, 0.268042, 0.26085, 0.203355, 0.229226, 0.164327, 0.18812, 0.21291, 0.21291, 0.18812, 0.278302, 0.298791, 0.324872, 0.318242, 0.346032, 0.257454, 0.264545, 0.257454, 0.26085, 0.26085, 0.170161, 0.100716, 0.15284, 0.173081, 0.247041, 0.15008, 0.239899, 0.209395, 0.15008, 0.102787, 0.134866, 0.137348, 0.069024, 0.042364, 0.078022, 0.08883…	[]	0			#VALUE!
73	74	UPI0000127A3A status=activ	([0.081712, 0.139895, 0.225814, 0.200174, 0.118441, 0.11371, 0.158265, 0.100716, 0.066181, 0.048328, 0.066181, 0.094817, 0.046336, 0.046336, 0.096677, 0.042364, 0.050641, 0.100716, 0.088832, 0.147574, 0.085092, 0.042364, 0.038042, 0.018106, 0.019109, 0.036378, 0.045352, 0.022667, 0.046336, 0.083462, 0.111485, 0.10481, 0.092881, 0.17593, 0.10481, 0.098513, 0.11371, 0.054297, 0.054297, 0.137348, 0.…	[152, 153, 154, 155, 156, 157, 222, 223, 224, 225, 226, 227, 228, 229, 230, 231, 232, 233]	(11	6	17)	11
74	75	UPI0000127A3D status=activ	([0.008624, 0.011903, 0.0198, 0.028107, 0.055536, 0.073402, 0.094817, 0.132295, 0.125101, 0.078022, 0.10481, 0.122885, 0.058088, 0.058088, 0.106997, 0.182256, 0.185198, 0.191378, 0.17593, 0.170161, 0.173081, 0.278302, 0.243554, 0.239899, 0.15284, 0.137348, 0.11371, 0.092881, 0.045352, 0.030611, 0.047319, 0.047319, 0.025762, 0.056825, 0.10481, 0.106997, 0.059222, 0.037156, 0.035586, 0.034884, 0.03…	[290, 341]	0			#VALUE!
75	76	UPI0000127A42 status=activ	([0.144935, 0.185198, 0.225814, 0.170161, 0.206376, 0.281712, 0.206376, 0.236433, 0.229226, 0.278302, 0.321458, 0.298791, 0.225814, 0.21291, 0.25031, 0.26085, 0.377384, 0.36309, 0.301917, 0.247041, 0.170161, 0.243554, 0.264545, 0.196879, 0.26085, 0.179055, 0.164327, 0.271506, 0.268042, 0.328603, 0.308712, 0.206376, 0.206376, 0.288399, 0.196879, 0.225814, 0.30533, 0.25406, 0.25406, 0.25406, 0.3425…	[200]	0			#VALUE!
76	77	UPI0000127CBB status=activ	([0.094817, 0.144935, 0.232838, 0.137348, 0.179055, 0.229226, 0.26085, 0.295083, 0.206376, 0.247041, 0.17593, 0.155435, 0.164327, 0.158265, 0.132295, 0.132295, 0.21291, 0.268042, 0.129801, 0.139895, 0.134866, 0.170161, 0.106997, 0.049374, 0.074921, 0.038042, 0.027463, 0.022667, 0.021816, 0.048328, 0.044297, 0.081712, 0.127496, 0.144935, 0.109221, 0.064632, 0.079919, 0.044297, 0.066181, 0.15284, 0…	[]	0			#VALUE!
77	78	UPI000012847F status=activ	([0.529623, 0.394753, 0.447574, 0.31487, 0.196879, 0.132295, 0.158265, 0.18812, 0.147574, 0.17593, 0.127496, 0.155435, 0.206376, 0.200174, 0.225814, 0.232838, 0.203355, 0.196879, 0.200174, 0.125101, 0.064632, 0.064632, 0.109221, 0.098513, 0.185198, 0.284882, 0.339168, 0.352862, 0.356642, 0.342579, 0.25031, 0.247041, 0.167087, 0.120615, 0.18812, 0.161087, 0.164327, 0.11371, 0.096677, 0.06184, 0.06…	[0, 161, 162, 163, 164]	0			#VALUE!
78	79	UPI0000128E23 status=activ	([0.008276, 0.014315, 0.008075, 0.011518, 0.007495, 0.00558, 0.004388, 0.005249, 0.00407, 0.003341, 0.003431, 0.002881, 0.002512, 0.002705, 0.00155, 0.001155, 0.001172, 0.001103, 0.001687, 0.002503, 0.00146, 0.002482, 0.001481, 0.001872, 0.00103, 0.00103, 0.001541, 0.00225, 0.001434, 0.001481, 0.002327, 0.002327, 0.002336, 0.002662, 0.00231, 0.003555, 0.004775, 0.003963, 0.004414, 0.003607, 0.003…	[]	0			#VALUE!
79	80	UPI000012A8C2 status=activ	([0.011106, 0.017447, 0.025762, 0.040537, 0.058088, 0.096677, 0.127496, 0.086953, 0.086953, 0.098513, 0.090864, 0.071867, 0.096677, 0.142424, 0.229226, 0.15008, 0.222385, 0.31487, 0.440853, 0.374039, 0.346032, 0.346032, 0.275179, 0.268042, 0.275179, 0.191378, 0.142424, 0.127496, 0.194234, 0.222385, 0.222385, 0.295083, 0.390993, 0.281712, 0.321458, 0.275179, 0.356642, 0.370445, 0.301917, 0.203355,…	[]	0			#VALUE!
80	81	UPI000012ACB9 status=activ	([0.024393, 0.019109, 0.017138, 0.011669, 0.010221, 0.015078, 0.01227, 0.016528, 0.014586, 0.011342, 0.009483, 0.010672, 0.010672, 0.011518, 0.016826, 0.011342, 0.017138, 0.026338, 0.025316, 0.03976, 0.045352, 0.048328, 0.083462, 0.122885, 0.21291, 0.222385, 0.216401, 0.271506, 0.281712, 0.359901, 0.433034, 0.541878, 0.562014, 0.534167, 0.51388, 0.433034, 0.509769, 0.472492, 0.461924, 0.56648, 0.…	[31, 32, 33, 34, 36, 39, 40, 41, 42, 65, 67, 68, 69, 70, 71, 72, 73, 85, 86, 87, 88, 89, 90, 91, 92, 93, 94, 95, 96, 97, 98, 99, 100, 101, 102, 103, 104]	(19	17	36)	19
81	82	UPI000012B713 status=activ	([0.041405, 0.056825, 0.032017, 0.049374, 0.071867, 0.05306, 0.0704, 0.100716, 0.100716, 0.069024, 0.0704, 0.098513, 0.067594, 0.0704, 0.071867, 0.071867, 0.088832, 0.116183, 0.182256, 0.134866, 0.111485, 0.206376, 0.155435, 0.225814, 0.219301, 0.127496, 0.182256, 0.182256, 0.17593, 0.194234, 0.281712, 0.31487, 0.301917, 0.390993, 0.301917, 0.301917, 0.295083, 0.295083, 0.298791, 0.311707, 0.2987…	[]	0			#VALUE!
82	83	UPI000012CE82 status=activ	([0.517562, 0.608892, 0.433034, 0.318242, 0.366687, 0.390993, 0.324872, 0.352862, 0.384043, 0.377384, 0.311707, 0.339168, 0.458154, 0.483068, 0.384043, 0.384043, 0.356642, 0.359901, 0.295083, 0.222385, 0.194234, 0.25031, 0.229226, 0.346032, 0.436924, 0.335645, 0.366687, 0.436924, 0.450668, 0.414856, 0.454136, 0.454136, 0.387226, 0.346032, 0.352862, 0.332115, 0.324872, 0.219301, 0.216401, 0.278302…	[0, 1]	0			#VALUE!
83	84	UPI000012E99E status=activ	([0.109221, 0.051831, 0.038858, 0.06184, 0.038042, 0.030003, 0.045352, 0.06312, 0.081712, 0.102787, 0.06312, 0.074921, 0.056825, 0.059222, 0.044297, 0.073402, 0.120615, 0.10481, 0.098513, 0.090864, 0.111485, 0.196879, 0.295083, 0.332115, 0.257454, 0.346032, 0.418646, 0.408655, 0.328603, 0.328603, 0.332115, 0.356642, 0.374039, 0.408655, 0.494003, 0.490133, 0.483068, 0.40511, 0.390993, 0.30533, 0.3…	[78, 79, 84, 85, 86, 155, 202, 204, 205, 215, 302, 303, 304, 305, 306, 307, 308]	(6	10	16)	6
84	85	UPI000012EE06 status=activ	([0.570702, 0.59014, 0.497853, 0.521092, 0.390993, 0.31487, 0.311707, 0.349426, 0.380708, 0.374039, 0.390993, 0.390993, 0.324872, 0.236433, 0.219301, 0.229226, 0.209395, 0.25406, 0.239899, 0.18812, 0.17593, 0.209395, 0.21291, 0.308712, 0.308712, 0.328603, 0.342579, 0.380708, 0.370445, 0.359901, 0.387226, 0.401658, 0.4292, 0.465241, 0.56648, 0.703578, 0.707965, 0.575842, 0.626927, 0.525368, 0.5901…	[0, 1, 3, 34, 35, 36, 37, 38, 39, 40, 47, 48, 82, 83, 90, 94, 95, 96, 97, 98, 186, 187, 189, 190, 191]	(6	3	9)	6
85	86	UPI000012F344 status=activ	([0.332115, 0.31487, 0.21291, 0.137348, 0.139895, 0.179055, 0.125101, 0.086953, 0.120615, 0.147574, 0.106997, 0.134866, 0.144935, 0.109221, 0.102787, 0.179055, 0.109221, 0.134866, 0.134866, 0.111485, 0.067594, 0.032017, 0.023087, 0.03976, 0.044297, 0.059222, 0.06312, 0.106997, 0.106997, 0.102787, 0.116183, 0.196879, 0.21291, 0.129801, 0.127496, 0.132295, 0.116183, 0.196879, 0.118441, 0.118441, 0.…	[45]	0			#VALUE!
86	87	UPI000012FC4D status=activ	([0.048328, 0.025762, 0.020165, 0.034068, 0.021381, 0.030003, 0.042364, 0.030003, 0.042364, 0.055536, 0.058088, 0.058088, 0.058088, 0.06312, 0.035586, 0.036378, 0.034884, 0.028695, 0.048328, 0.109221, 0.137348, 0.085092, 0.147574, 0.209395, 0.196879, 0.222385, 0.196879, 0.200174, 0.203355, 0.21291, 0.209395, 0.257454, 0.25406, 0.25406, 0.324872, 0.41194, 0.31487, 0.328603, 0.26085, 0.268042, 0.23…	[]	0			#VALUE!
87	88	UPI0000130B59 status=activ	([0.161087, 0.050641, 0.086953, 0.045352, 0.038858, 0.030003, 0.0198, 0.026338, 0.024393, 0.032017, 0.018787, 0.016257, 0.00962, 0.007031, 0.004513, 0.003821, 0.003701, 0.003701, 0.003727, 0.002623, 0.001597, 0.001417, 0.001533, 0.001499, 0.002117, 0.002117, 0.002555, 0.002555, 0.002327, 0.002117, 0.002211, 0.003405, 0.003246, 0.00283, 0.003924, 0.006194, 0.009401, 0.016826, 0.022667, 0.031287, 0…	[]	0			#VALUE!
88	89	UPI000013142B status=activ	([0.10481, 0.147574, 0.098513, 0.078022, 0.074921, 0.100716, 0.081712, 0.086953, 0.054297, 0.0704, 0.073402, 0.073402, 0.060549, 0.106997, 0.182256, 0.18812, 0.125101, 0.15008, 0.222385, 0.295083, 0.225814, 0.25406, 0.268042, 0.311707, 0.384043, 0.422041, 0.390993, 0.390993, 0.390993, 0.465241, 0.494003, 0.553315, 0.608892, 0.538167, 0.549308, 0.440853, 0.4292, 0.398279, 0.398279, 0.418646, 0.433…	[31, 32, 33, 34, 66, 73, 75, 76, 77, 78, 79, 80, 91, 103, 105]	(5	6	11)	5
89	90	UPI000013142E status=activ	([0.142424, 0.173081, 0.222385, 0.26085, 0.281712, 0.200174, 0.134866, 0.170161, 0.206376, 0.229226, 0.173081, 0.147574, 0.15284, 0.170161, 0.26085, 0.257454, 0.356642, 0.398279, 0.387226, 0.288399, 0.164327, 0.167087, 0.18812, 0.179055, 0.17593, 0.194234, 0.275179, 0.275179, 0.268042, 0.225814, 0.196879, 0.284882, 0.349426, 0.335645, 0.328603, 0.239899, 0.332115, 0.239899, 0.18812, 0.109221, 0.1…	[]	0			#VALUE!
90	91	UPI00001319B4 status=activ	([0.132295, 0.137348, 0.222385, 0.139895, 0.161087, 0.216401, 0.203355, 0.161087, 0.142424, 0.090864, 0.074921, 0.055536, 0.071867, 0.083462, 0.098513, 0.161087, 0.137348, 0.203355, 0.298791, 0.209395, 0.21291, 0.170161, 0.209395, 0.194234, 0.18812, 0.21291, 0.200174, 0.206376, 0.203355, 0.264545, 0.380708, 0.36309, 0.458154, 0.461924, 0.486429, 0.366687, 0.394753, 0.525368, 0.42561, 0.311707, 0.…	[37, 90, 91, 92, 93, 94, 95, 141, 142, 143, 144, 146, 147, 148, 149, 150, 210, 211]	(5	1	6)	5
91	92	UPI0000132129 status=activ	([0.010926, 0.007495, 0.010221, 0.007315, 0.009865, 0.008409, 0.010926, 0.008624, 0.007031, 0.005932, 0.006988, 0.008525, 0.014586, 0.011342, 0.009294, 0.006795, 0.006482, 0.008624, 0.011518, 0.008804, 0.013016, 0.009294, 0.015694], '')	[]	0			#VALUE!
92	93	UPI000013212C status=activ	([0.074921, 0.106997, 0.142424, 0.085092, 0.142424, 0.179055, 0.137348, 0.170161, 0.098513, 0.125101, 0.074921, 0.074921, 0.129801, 0.102787, 0.109221, 0.15008, 0.147574, 0.15008, 0.164327, 0.185198, 0.21291, 0.147574, 0.155435, 0.137348, 0.18812, 0.191378, 0.185198, 0.25406, 0.257454, 0.370445, 0.359901, 0.401658, 0.352862, 0.288399, 0.401658, 0.408655, 0.414856, 0.497853, 0.494003, 0.505461, 0.…	[39, 64, 166, 168, 169, 171, 172, 182, 194, 195, 196, 229, 230, 231, 232, 233, 234, 235, 239, 240, 241, 242, 243, 244, 278, 279, 280, 281, 282, 283, 284, 287, 288, 289]	(6	11	17)	6
93	94	UPI000013212F status=activ	([0.284882, 0.15008, 0.216401, 0.281712, 0.278302, 0.203355, 0.232838, 0.232838, 0.26085, 0.288399, 0.284882, 0.229226, 0.216401, 0.295083, 0.209395, 0.200174, 0.200174, 0.31487, 0.219301, 0.194234, 0.11371, 0.11371, 0.155435, 0.144935, 0.142424, 0.161087, 0.239899, 0.21291, 0.243554, 0.239899, 0.236433, 0.275179, 0.291804, 0.398279, 0.394753, 0.377384, 0.311707, 0.281712, 0.26085, 0.352862, 0.24…	[]	0			#VALUE!
94	95	UPI0000132132 status=activ	([0.127496, 0.170161, 0.092881, 0.11371, 0.069024, 0.096677, 0.06312, 0.092881, 0.092881, 0.094817, 0.118441, 0.158265, 0.15284, 0.161087, 0.102787, 0.06184, 0.06184, 0.05306, 0.078022, 0.155435, 0.161087, 0.139895, 0.118441, 0.18812, 0.122885, 0.203355, 0.21291, 0.311707, 0.264545, 0.268042, 0.268042, 0.182256, 0.102787, 0.11371, 0.066181, 0.066181, 0.118441, 0.185198, 0.268042, 0.225814, 0.2258…	[]	0			#VALUE!
95	96	UPI0000132134 status=activ	([0.83125, 0.675549, 0.483068, 0.387226, 0.30533, 0.298791, 0.346032, 0.271506, 0.301917, 0.229226, 0.25031, 0.196879, 0.232838, 0.15284, 0.164327, 0.109221, 0.111485, 0.06312, 0.054297, 0.049374, 0.043307, 0.044297, 0.042364, 0.086953, 0.071867, 0.096677, 0.111485, 0.106997, 0.179055, 0.170161, 0.275179, 0.196879, 0.288399, 0.257454, 0.356642, 0.356642, 0.346032, 0.225814, 0.328603, 0.349426, 0.…	[0, 1]	0			#VALUE!
96	97	UPI0000132135 status=activ	([0.318242, 0.356642, 0.394753, 0.295083, 0.346032, 0.332115, 0.366687, 0.291804, 0.243554, 0.278302, 0.311707, 0.390993, 0.398279, 0.450668, 0.494003, 0.486429, 0.454136, 0.418646, 0.461924, 0.366687, 0.422041, 0.380708, 0.308712, 0.278302, 0.328603, 0.318242, 0.349426, 0.349426, 0.444081, 0.538167, 0.575842, 0.562014, 0.51388, 0.387226, 0.454136, 0.444081, 0.359901, 0.36309, 0.40511, 0.349426, …	[29, 30, 31, 32, 142, 143, 144, 145, 317, 321, 402, 436, 437, 438, 450, 585, 586, 590]	(3	0	3)	3
97	98	UPI0000132895 status=activ	([0.020165, 0.016528, 0.008525, 0.01227, 0.021381, 0.014783, 0.009977, 0.007555, 0.005734, 0.007555, 0.005872, 0.006142, 0.009187, 0.006482, 0.004835, 0.005318, 0.00515, 0.003701, 0.004835, 0.003555, 0.002976, 0.002435, 0.003014, 0.004611, 0.004899, 0.003757, 0.003405, 0.003701, 0.00515, 0.008804, 0.006795, 0.007315, 0.008895, 0.007495, 0.013265, 0.022306, 0.037156, 0.019109, 0.017138, 0.016826, …	[521, 522, 523, 524, 525, 526, 527, 528, 529, 530, 531, 532, 533, 534, 535, 536, 537, 538, 539]	(18	0	18)	18
98	99	UPI00001328F1 status=activ	([0.359901, 0.418646, 0.450668, 0.370445, 0.418646, 0.444081, 0.468512, 0.538167, 0.521092, 0.505461, 0.521092, 0.444081, 0.480142, 0.468512, 0.486429, 0.440853, 0.497853, 0.494003, 0.480142, 0.480142, 0.5017, 0.483068, 0.384043, 0.384043, 0.390993, 0.377384, 0.374039, 0.384043, 0.349426, 0.36309, 0.387226, 0.359901, 0.454136, 0.490133, 0.490133, 0.468512, 0.42561, 0.339168, 0.328603, 0.356642, 0…	[7, 8, 9, 10, 20, 60, 65, 66]	0			#VALUE!
99	100	UPI00001329B9 status=activ	([0.018415, 0.011903, 0.013437, 0.018787, 0.020522, 0.020522, 0.014783, 0.022306, 0.028695, 0.023534, 0.016528, 0.016826, 0.017138, 0.010221, 0.011669, 0.022667, 0.029376, 0.05306, 0.041405, 0.040537, 0.033407, 0.020876, 0.030003, 0.019109, 0.013437, 0.018787, 0.023087, 0.048328, 0.045352, 0.038042, 0.049374, 0.109221, 0.078022, 0.100716, 0.106997, 0.116183, 0.056825, 0.10481, 0.098513, 0.088832,…	[134]	0			#VALUE!
100	101	UPI00001329BC status=activ	([0.158265, 0.088832, 0.050641, 0.074921, 0.100716, 0.134866, 0.102787, 0.129801, 0.161087, 0.127496, 0.088832, 0.11371, 0.11371, 0.129801, 0.106997, 0.18812, 0.18812, 0.191378, 0.288399, 0.18812, 0.111485, 0.06312, 0.074921, 0.139895, 0.144935, 0.15284, 0.102787, 0.081712, 0.086953, 0.090864, 0.144935, 0.161087, 0.164327, 0.164327, 0.229226, 0.17593, 0.100716, 0.122885, 0.122885, 0.100716, 0.142…	[]	0			#VALUE!
101	102	UPI00001329C6 status=activ	([0.067594, 0.142424, 0.076542, 0.042364, 0.058088, 0.074921, 0.098513, 0.137348, 0.17593, 0.116183, 0.109221, 0.132295, 0.096677, 0.144935, 0.139895, 0.085092, 0.118441, 0.125101, 0.125101, 0.069024, 0.125101, 0.120615, 0.059222, 0.058088, 0.06312, 0.0704, 0.076542, 0.059222, 0.027463, 0.020165, 0.03976, 0.055536, 0.059222, 0.059222, 0.03976, 0.035586, 0.058088, 0.037156, 0.038858, 0.036378, 0.0…	[]	0			#VALUE!
102	103	UPI00001330FA status=activ	([0.081712, 0.059222, 0.094817, 0.040537, 0.028107, 0.040537, 0.056825, 0.083462, 0.058088, 0.073402, 0.096677, 0.144935, 0.086953, 0.142424, 0.090864, 0.111485, 0.10481, 0.094817, 0.132295, 0.127496, 0.125101, 0.167087, 0.225814, 0.144935, 0.25406, 0.335645, 0.21291, 0.21291, 0.129801, 0.209395, 0.209395, 0.132295, 0.058088, 0.059222, 0.064632, 0.064632, 0.06312, 0.06312, 0.109221, 0.127496, 0.0…	[102, 103, 104, 105, 106, 107, 108, 109, 110, 111, 112]	(10	0	10)	10
103	104	UPI000013342E status=activ	([0.010509, 0.0198, 0.009977, 0.015344, 0.009187, 0.006533, 0.005086, 0.006142, 0.004736, 0.004247, 0.004358, 0.003701, 0.003276, 0.003246, 0.001808, 0.001374, 0.001408, 0.001335, 0.002014, 0.002976, 0.001722, 0.002881, 0.001722, 0.002276, 0.001271, 0.001271, 0.001786, 0.002555, 0.001709, 0.001743, 0.00246, 0.00246, 0.002482, 0.002881, 0.00243, 0.003963, 0.00543, 0.004483, 0.004646, 0.003821, 0.0…	[]	0			#VALUE!
104	105	UPI00001337C4 status=activ	([0.173081, 0.216401, 0.284882, 0.182256, 0.26085, 0.185198, 0.122885, 0.158265, 0.194234, 0.134866, 0.155435, 0.18812, 0.17593, 0.088832, 0.132295, 0.21291, 0.132295, 0.15008, 0.081712, 0.083462, 0.147574, 0.142424, 0.144935, 0.111485, 0.102787, 0.092881, 0.090864, 0.094817, 0.090864, 0.085092, 0.15008, 0.15008, 0.092881, 0.055536, 0.081712, 0.045352, 0.048328, 0.085092, 0.096677, 0.173081, 0.08…	[]	0			#VALUE!
105	106	UPI00001356A8 status=activ	([0.31487, 0.308712, 0.359901, 0.275179, 0.271506, 0.301917, 0.25406, 0.281712, 0.30533, 0.298791, 0.328603, 0.328603, 0.328603, 0.243554, 0.18812, 0.127496, 0.18812, 0.182256, 0.26085, 0.26085, 0.25031, 0.342579, 0.288399, 0.281712, 0.291804, 0.291804, 0.295083, 0.370445, 0.377384, 0.380708, 0.422041, 0.414856, 0.380708, 0.30533, 0.352862, 0.332115, 0.380708, 0.370445, 0.384043, 0.387226, 0.3982…	[56, 57, 58, 59, 113, 114, 160, 161]	0			#VALUE!
106	107	UPI00001356AF status=activ	([0.100716, 0.116183, 0.086953, 0.066181, 0.092881, 0.120615, 0.15284, 0.161087, 0.170161, 0.17593, 0.222385, 0.232838, 0.308712, 0.31487, 0.332115, 0.264545, 0.284882, 0.349426, 0.301917, 0.384043, 0.422041, 0.5017, 0.454136, 0.5017, 0.549308, 0.476583, 0.494003, 0.486429, 0.517562, 0.472492, 0.5017, 0.494003, 0.465241, 0.480142, 0.480142, 0.468512, 0.51388, 0.497853, 0.5017, 0.557691, 0.557691,…	[21, 23, 24, 28, 30, 36, 38, 39, 40, 41, 42, 43, 44, 45, 46, 47, 48, 49, 50, 51, 52, 53, 54, 55, 56, 57, 58, 59, 60, 61, 62, 63, 64, 65, 66, 67, 68, 69, 70, 71, 72, 73, 74, 75, 76, 77, 78, 79, 80, 81, 82, 83, 84, 85, 86, 87, 88, 89, 90, 91, 92, 93, 94, 107, 111, 112, 113, 114, 115, 116, 117, 118, 119, 120, 121, 122, 123, 124, 125, 126, 127, 128, 129, 130, 131, 132, 133, 142, 143, 144, 145, 146, 1…	(56	6	62)	56
107	108	UPI0000135CE6 status=activ	([0.236433, 0.271506, 0.30533, 0.352862, 0.268042, 0.295083, 0.225814, 0.271506, 0.298791, 0.219301, 0.247041, 0.200174, 0.219301, 0.194234, 0.161087, 0.167087, 0.196879, 0.281712, 0.298791, 0.295083, 0.30533, 0.278302, 0.278302, 0.219301, 0.155435, 0.229226, 0.243554, 0.318242, 0.225814, 0.147574, 0.164327, 0.158265, 0.229226, 0.129801, 0.144935, 0.185198, 0.155435, 0.15284, 0.15008, 0.142424, 0…	[51, 52, 53, 54, 218, 219, 220]	0			#VALUE!
108	109	UPI00001374D3 status=activ	([0.069024, 0.092881, 0.142424, 0.179055, 0.236433, 0.301917, 0.328603, 0.308712, 0.209395, 0.164327, 0.219301, 0.155435, 0.085092, 0.088832, 0.094817, 0.081712, 0.085092, 0.170161, 0.271506, 0.339168, 0.349426, 0.458154, 0.461924, 0.356642, 0.346032, 0.236433, 0.127496, 0.142424, 0.144935, 0.161087, 0.147574, 0.139895, 0.239899, 0.318242, 0.275179, 0.384043, 0.349426, 0.239899, 0.232838, 0.15284…	[]	0			#VALUE!
109	110	UPI0000137778 status=activ	([0.05306, 0.038858, 0.042364, 0.026892, 0.036378, 0.051831, 0.0704, 0.037156, 0.03976, 0.041405, 0.054297, 0.06312, 0.054297, 0.06312, 0.067594, 0.120615, 0.182256, 0.236433, 0.284882, 0.185198, 0.137348, 0.182256, 0.25406, 0.182256, 0.170161, 0.167087, 0.179055, 0.170161, 0.219301, 0.264545, 0.229226, 0.170161, 0.200174, 0.222385, 0.125101, 0.109221, 0.10481, 0.106997, 0.043307, 0.03976, 0.0888…	[]	0			#VALUE!
110	111	UPI00001377CB status=activ	([0.111485, 0.173081, 0.225814, 0.118441, 0.15008, 0.191378, 0.120615, 0.161087, 0.111485, 0.144935, 0.10481, 0.127496, 0.127496, 0.074921, 0.132295, 0.127496, 0.170161, 0.155435, 0.139895, 0.147574, 0.155435, 0.144935, 0.079919, 0.043307, 0.073402, 0.071867, 0.0704, 0.083462, 0.038858, 0.074921, 0.038858, 0.086953, 0.069024, 0.045352, 0.081712, 0.079919, 0.083462, 0.083462, 0.15284, 0.161087, 0.…	[]	0			#VALUE!
111	112	UPI0000137DE1 status=activ	([0.324872, 0.25406, 0.288399, 0.318242, 0.394753, 0.335645, 0.359901, 0.380708, 0.398279, 0.408655, 0.433034, 0.440853, 0.352862, 0.275179, 0.387226, 0.359901, 0.278302, 0.17593, 0.239899, 0.209395, 0.232838, 0.232838, 0.308712, 0.318242, 0.236433, 0.21291, 0.196879, 0.173081, 0.127496, 0.090864, 0.098513, 0.098513, 0.127496, 0.120615, 0.116183, 0.106997, 0.122885, 0.203355, 0.288399, 0.30533, 0…	[135, 136, 176, 177, 178]	0			#VALUE!
112	113	UPI000013A2F0 status=activ	([0.024393, 0.022667, 0.033407, 0.014783, 0.009401, 0.006988, 0.00543, 0.005734, 0.004611, 0.003864, 0.004513, 0.004414, 0.00316, 0.002336, 0.001408, 0.002349, 0.001808, 0.002014, 0.002761, 0.002727, 0.00283, 0.002327, 0.002662, 0.001786, 0.00246, 0.003478, 0.004921, 0.004899, 0.004358, 0.006533, 0.010131, 0.006078, 0.007177, 0.008804, 0.01078, 0.020876, 0.009865, 0.013265, 0.011518, 0.007555, 0.…	[]	0			#VALUE!
113	114	UPI000013A403 status=activ	([0.034068, 0.038042, 0.024826, 0.027463, 0.018415, 0.025762, 0.016528, 0.013821, 0.018106, 0.023534, 0.021381, 0.028695, 0.017447, 0.013016, 0.015344, 0.026338, 0.042364, 0.042364, 0.051831, 0.056825, 0.069024, 0.067594, 0.081712, 0.129801, 0.164327, 0.18812, 0.134866, 0.243554, 0.236433, 0.268042, 0.278302, 0.339168, 0.342579, 0.346032, 0.422041, 0.308712, 0.321458, 0.308712, 0.225814, 0.243554…	[105, 106, 107, 108, 109, 110, 113, 114]	0			#VALUE!
114	115	UPI000013BCD5 status=activ	([0.019401, 0.034068, 0.022306, 0.017138, 0.024393, 0.034068, 0.060549, 0.042364, 0.055536, 0.078022, 0.098513, 0.069024, 0.076542, 0.081712, 0.083462, 0.086953, 0.085092, 0.161087, 0.216401, 0.291804, 0.298791, 0.21291, 0.200174, 0.284882, 0.328603, 0.328603, 0.335645, 0.31487, 0.370445, 0.284882, 0.203355, 0.21291, 0.301917, 0.394753, 0.352862, 0.352862, 0.440853, 0.525368, 0.458154, 0.390993, …	[37]	0			#VALUE!
115	116	UPI000014599F status=activ	([0.239899, 0.284882, 0.366687, 0.295083, 0.342579, 0.384043, 0.422041, 0.444081, 0.342579, 0.298791, 0.318242, 0.370445, 0.281712, 0.196879, 0.216401, 0.236433, 0.339168, 0.219301, 0.167087, 0.21291, 0.196879, 0.219301, 0.222385, 0.219301, 0.298791, 0.298791, 0.311707, 0.301917, 0.328603, 0.436924, 0.418646, 0.422041, 0.324872, 0.352862, 0.454136, 0.440853, 0.394753, 0.332115, 0.447574, 0.557691…	[39, 40, 41, 42, 43, 44, 132, 133, 134, 135, 136, 137, 138, 139, 140, 141, 142, 143, 144, 145, 146, 436, 437, 438, 439, 440, 441, 442, 541, 543, 551, 552]	(14	6	20)	14
116	117	UPI000016225C status=activ	([0.712013, 0.538167, 0.575842, 0.585406, 0.458154, 0.490133, 0.5017, 0.538167, 0.444081, 0.377384, 0.408655, 0.444081, 0.42561, 0.42561, 0.422041, 0.436924, 0.440853, 0.444081, 0.318242, 0.318242, 0.335645, 0.257454, 0.346032, 0.257454, 0.26085, 0.346032, 0.328603, 0.268042, 0.25406, 0.26085, 0.339168, 0.359901, 0.356642, 0.476583, 0.390993, 0.31487, 0.318242, 0.31487, 0.25406, 0.335645, 0.33211…	[0, 1, 2, 3, 6, 7]	0			#VALUE!
117	118	UPI0000163A30 status=activ	([0.458154, 0.541878, 0.461924, 0.490133, 0.51388, 0.553315, 0.59508, 0.618285, 0.626927, 0.657645, 0.63748, 0.570702, 0.59508, 0.553315, 0.63748, 0.728858, 0.720929, 0.791621, 0.666105, 0.570702, 0.59917, 0.608892, 0.486429, 0.56648, 0.557691, 0.575842, 0.562014, 0.440853, 0.332115, 0.278302, 0.264545, 0.284882, 0.352862, 0.346032, 0.374039, 0.271506, 0.21291, 0.21291, 0.144935, 0.236433, 0.2503…	[1, 4, 5, 6, 7, 8, 9, 10, 11, 12, 13, 14, 15, 16, 17, 18, 19, 20, 21, 23, 24, 25, 26]	(17	1	18)	17
118	119	UPI00001654FE status=activ	([0.390993, 0.42561, 0.450668, 0.480142, 0.505461, 0.480142, 0.461924, 0.483068, 0.42561, 0.342579, 0.284882, 0.321458, 0.384043, 0.374039, 0.374039, 0.366687, 0.454136, 0.458154, 0.398279, 0.311707, 0.328603, 0.335645, 0.339168, 0.342579, 0.264545, 0.26085, 0.298791, 0.25406, 0.164327, 0.219301, 0.318242, 0.401658, 0.40511, 0.346032, 0.352862, 0.308712, 0.25031, 0.18812, 0.268042, 0.335645, 0.44…	[4, 114, 115, 118, 119, 121, 122, 123, 126, 127, 128, 129]	(3	8	11)	3
119	120	UPI000016F860 status=activ	([0.032677, 0.055536, 0.058088, 0.076542, 0.111485, 0.139895, 0.090864, 0.047319, 0.049374, 0.067594, 0.079919, 0.06184, 0.058088, 0.051831, 0.064632, 0.122885, 0.090864, 0.050641, 0.096677, 0.094817, 0.129801, 0.111485, 0.116183, 0.083462, 0.088832, 0.088832, 0.058088, 0.100716, 0.116183, 0.137348, 0.132295, 0.083462, 0.15008, 0.102787, 0.088832, 0.085092, 0.081712, 0.088832, 0.15284, 0.06312, 0…	[128, 129, 130, 382, 412, 416, 417, 419, 420, 448, 449, 450, 451, 453, 454, 455, 456, 457, 458, 459, 460, 461, 462, 463, 464, 465, 466, 467, 468, 469, 499, 500, 501, 502, 503, 504, 505, 506, 507, 508, 509, 510, 511, 512, 513, 514, 515, 516, 517, 518, 519, 520, 521, 522, 523, 525, 526]	(24	30	54)	24
120	121	UPI00001780DF status=activ	([0.043307, 0.028107, 0.030003, 0.041405, 0.023963, 0.025762, 0.036378, 0.030611, 0.032017, 0.046336, 0.047319, 0.055536, 0.0704, 0.0704, 0.074921, 0.098513, 0.158265, 0.120615, 0.109221, 0.109221, 0.147574, 0.173081, 0.243554, 0.196879, 0.196879, 0.21291, 0.243554, 0.257454, 0.222385, 0.26085, 0.257454, 0.295083, 0.321458, 0.191378, 0.120615, 0.109221, 0.109221, 0.106997, 0.096677, 0.17593, 0.21…	[49, 50, 54, 55, 56, 57, 59, 137, 138, 139, 140, 141, 142, 146, 185, 207, 208, 209, 210, 211, 212, 213, 214, 215, 219, 220, 249, 250, 251, 252, 253, 254, 278, 279, 280, 306, 307, 308, 309, 310, 311, 312, 313, 314, 315, 316, 317, 318]	(12	35	47)	12
121	122	UPI00001AA23E status=activ	([0.027463, 0.048328, 0.035586, 0.056825, 0.031287, 0.019401, 0.025316, 0.043307, 0.06184, 0.06312, 0.045352, 0.059222, 0.03976, 0.045352, 0.044297, 0.06312, 0.122885, 0.069024, 0.125101, 0.122885, 0.111485, 0.088832, 0.083462, 0.120615, 0.109221, 0.161087, 0.182256, 0.122885, 0.069024, 0.067594, 0.088832, 0.142424, 0.139895, 0.127496, 0.182256, 0.158265, 0.086953, 0.083462, 0.144935, 0.134866, 0…	[150, 151, 366, 367, 368, 370]	0			#VALUE!
122	123	UPI00001AA23F status=activ	([0.264545, 0.155435, 0.219301, 0.311707, 0.342579, 0.370445, 0.401658, 0.4292, 0.414856, 0.433034, 0.422041, 0.370445, 0.380708, 0.480142, 0.40511, 0.281712, 0.158265, 0.158265, 0.144935, 0.161087, 0.25406, 0.36309, 0.458154, 0.380708, 0.380708, 0.298791, 0.31487, 0.31487, 0.219301, 0.257454, 0.170161, 0.209395, 0.295083, 0.284882, 0.26085, 0.349426, 0.41194, 0.480142, 0.450668, 0.454136, 0.4292…	[82, 83, 84, 85, 86, 87, 88, 89, 90, 91, 92, 93, 94, 95, 96]	(14	0	14)	14
123	124	UPI00001D3E2A status=activ	([0.557691, 0.465241, 0.505461, 0.529623, 0.570702, 0.497853, 0.51388, 0.538167, 0.553315, 0.497853, 0.483068, 0.529623, 0.480142, 0.490133, 0.494003, 0.461924, 0.450668, 0.454136, 0.494003, 0.494003, 0.418646, 0.356642, 0.422041, 0.342579, 0.346032, 0.339168, 0.408655, 0.422041, 0.414856, 0.4292, 0.461924, 0.418646, 0.401658, 0.398279, 0.359901, 0.390993, 0.366687, 0.450668, 0.440853, 0.4292, 0.…	[0, 2, 3, 4, 6, 7, 8, 11, 44, 45, 46, 47, 48, 49, 53, 54, 55, 56, 57, 58, 62, 84, 85, 87, 88, 89, 90, 92, 93, 94, 95, 96, 97, 98, 113, 114, 115, 116, 117, 118, 119, 120, 121, 122, 123, 124, 125, 126, 127, 128]	(15	34	49)	15
124	125	UPI0000212B61 status=activ	([0.418646, 0.26085, 0.17593, 0.21291, 0.25031, 0.278302, 0.219301, 0.15284, 0.185198, 0.185198, 0.203355, 0.26085, 0.18812, 0.236433, 0.219301, 0.222385, 0.144935, 0.088832, 0.106997, 0.144935, 0.106997, 0.11371, 0.196879, 0.182256, 0.182256, 0.185198, 0.194234, 0.26085, 0.247041, 0.257454, 0.25406, 0.288399, 0.288399, 0.36309, 0.321458, 0.298791, 0.288399, 0.298791, 0.349426, 0.321458, 0.284882…	[109, 110, 111, 112, 113, 114, 115, 116, 117, 118, 119, 120, 149, 151, 152, 153, 154, 155, 156, 157, 158, 159]	(11	0	11)	11
125	126	UPI0000212B67 status=activ	([0.155435, 0.081712, 0.11371, 0.11371, 0.059222, 0.078022, 0.102787, 0.066181, 0.067594, 0.085092, 0.10481, 0.137348, 0.144935, 0.069024, 0.079919, 0.15008, 0.085092, 0.085092, 0.139895, 0.236433, 0.179055, 0.185198, 0.291804, 0.26085, 0.203355, 0.342579, 0.356642, 0.384043, 0.480142, 0.549308, 0.56648, 0.56648, 0.59014, 0.59014, 0.618285, 0.553315, 0.436924, 0.414856, 0.483068, 0.5017, 0.476583…	[29, 30, 31, 32, 33, 34, 35, 39, 41, 42, 177, 178, 179, 180, 181, 182, 183, 184]	(7	10	17)	7
126	127	UPI0000212B69 status=activ	([0.071867, 0.106997, 0.144935, 0.185198, 0.232838, 0.225814, 0.26085, 0.18812, 0.18812, 0.173081, 0.194234, 0.142424, 0.132295, 0.074921, 0.073402, 0.079919, 0.142424, 0.132295, 0.11371, 0.15284, 0.219301, 0.216401, 0.155435, 0.094817, 0.100716, 0.090864, 0.10481, 0.100716, 0.102787, 0.102787, 0.069024, 0.058088, 0.059222, 0.059222, 0.109221, 0.111485, 0.102787, 0.05306, 0.051831, 0.098513, 0.05…	[155, 221, 223, 224, 225, 226, 227, 228, 229, 230, 231, 232, 233, 234, 235, 236, 237, 238, 239, 240, 241, 312, 313, 314, 315, 316, 317, 318, 319, 321, 419, 420]	(18	2	20)	18
127	128	UPI0000212B89 status=activ	([0.106997, 0.139895, 0.078022, 0.100716, 0.122885, 0.120615, 0.076542, 0.045352, 0.056825, 0.0704, 0.049374, 0.036378, 0.040537, 0.032017, 0.045352, 0.050641, 0.024393, 0.037156, 0.042364, 0.050641, 0.028695, 0.024393, 0.024393, 0.041405, 0.034068, 0.034068, 0.023534, 0.040537, 0.036378, 0.038042, 0.019109, 0.025316, 0.028107, 0.022667, 0.024393, 0.028695, 0.023963, 0.034068, 0.020165, 0.020165,…	[]	0			#VALUE!
128	129	UPI0000212B8A status=activ	([0.170161, 0.102787, 0.15284, 0.18812, 0.125101, 0.15008, 0.106997, 0.071867, 0.100716, 0.134866, 0.167087, 0.209395, 0.236433, 0.179055, 0.301917, 0.298791, 0.380708, 0.377384, 0.384043, 0.4292, 0.352862, 0.268042, 0.342579, 0.268042, 0.264545, 0.318242, 0.257454, 0.332115, 0.335645, 0.332115, 0.225814, 0.216401, 0.219301, 0.122885, 0.147574, 0.073402, 0.044297, 0.025316, 0.023963, 0.023534, 0.…	[]	0			#VALUE!
129	130	UPI0000212B8C status=activ	([0.001159, 0.000842, 0.00076, 0.001249, 0.000906, 0.00146, 0.001202, 0.001597, 0.002276, 0.00292, 0.00246, 0.002138, 0.001743, 0.001408, 0.001967, 0.001288, 0.001597, 0.002057, 0.002976, 0.004414, 0.004689, 0.007422, 0.013613, 0.013821, 0.007877, 0.010372, 0.010372, 0.019401, 0.013613, 0.013265, 0.007091, 0.008804, 0.008075, 0.008075, 0.008624, 0.009294, 0.008723, 0.006988, 0.005734, 0.005318, 0…	[301, 302, 303, 304, 305, 306, 307, 308, 309, 310, 311, 312, 313, 314]	(13	0	13)	13
130	131	UPI0000212B8E status=activ	([0.012491, 0.020165, 0.033407, 0.048328, 0.036378, 0.023963, 0.032677, 0.041405, 0.056825, 0.079919, 0.055536, 0.069024, 0.059222, 0.048328, 0.028107, 0.033407, 0.060549, 0.111485, 0.102787, 0.106997, 0.083462, 0.085092, 0.046336, 0.041405, 0.043307, 0.064632, 0.122885, 0.118441, 0.071867, 0.056825, 0.054297, 0.05306, 0.069024, 0.118441, 0.086953, 0.147574, 0.216401, 0.139895, 0.076542, 0.083462…	[179, 186, 188]	0			#VALUE!
131	132	UPI0000212B8F status=activ	([0.079919, 0.118441, 0.069024, 0.109221, 0.11371, 0.118441, 0.090864, 0.125101, 0.164327, 0.129801, 0.17593, 0.219301, 0.229226, 0.321458, 0.31487, 0.321458, 0.200174, 0.284882, 0.401658, 0.295083, 0.26085, 0.271506, 0.284882, 0.278302, 0.26085, 0.284882, 0.30533, 0.284882, 0.18812, 0.173081, 0.161087, 0.158265, 0.158265, 0.158265, 0.137348, 0.216401, 0.229226, 0.275179, 0.18812, 0.17593, 0.1759…	[289, 290, 291, 297, 298, 300, 301, 729, 730, 731, 732, 733, 734, 735, 736, 737, 738, 739, 740]	(11	7	18)	11
132	133	UPI0000212B90 status=activ	([0.03976, 0.023087, 0.018106, 0.01227, 0.018787, 0.013821, 0.0198, 0.025762, 0.027463, 0.038042, 0.03976, 0.051831, 0.067594, 0.069024, 0.067594, 0.122885, 0.247041, 0.155435, 0.155435, 0.247041, 0.164327, 0.127496, 0.200174, 0.182256, 0.185198, 0.18812, 0.284882, 0.275179, 0.288399, 0.232838, 0.229226, 0.232838, 0.158265, 0.161087, 0.264545, 0.25031, 0.161087, 0.139895, 0.147574, 0.158265, 0.10…	[219, 220, 221]	0			#VALUE!
133	134	UPI0000212B91 status=activ	([0.25406, 0.31487, 0.335645, 0.380708, 0.31487, 0.332115, 0.387226, 0.339168, 0.384043, 0.42561, 0.422041, 0.42561, 0.444081, 0.51388, 0.450668, 0.541878, 0.538167, 0.541878, 0.538167, 0.553315, 0.494003, 0.58069, 0.472492, 0.509769, 0.472492, 0.557691, 0.59917, 0.618285, 0.618285, 0.59917, 0.486429, 0.534167, 0.570702, 0.521092, 0.440853, 0.521092, 0.534167, 0.505461, 0.422041, 0.505461, 0.4408…	[13, 15, 16, 17, 18, 19, 21, 23, 25, 26, 27, 28, 29, 31, 32, 33, 35, 36, 37, 39, 43, 44, 45, 46, 52, 56, 59, 62, 63, 64, 66, 67, 68, 69, 71, 72, 74, 75, 76, 77, 78, 79, 80, 81, 82, 83, 84, 85, 86, 87, 88, 89, 90, 91, 92, 93, 94, 95]	(21	36	57)	21
134	135	UPI0000212B93 status=activ	([0.001855, 0.001499, 0.001069, 0.001687, 0.001305, 0.001103, 0.001271, 0.001061, 0.001434, 0.001872, 0.001434, 0.001305, 0.000747, 0.000537, 0.00076, 0.000854, 0.000721, 0.000721, 0.00061, 0.001202, 0.001103, 0.000893, 0.001408, 0.001374, 0.000713, 0.000713, 0.001202, 0.001305, 0.001103, 0.001069, 0.001112, 0.001211, 0.001786, 0.001967, 0.001597, 0.001344, 0.001808, 0.002211, 0.00246, 0.002366, …	[]	0			#VALUE!
135	136	UPI0000212B94 status=activ	([0.216401, 0.25031, 0.158265, 0.096677, 0.122885, 0.15284, 0.170161, 0.170161, 0.100716, 0.129801, 0.15284, 0.111485, 0.100716, 0.055536, 0.036378, 0.031287, 0.033407, 0.059222, 0.031287, 0.028695, 0.051831, 0.055536, 0.069024, 0.111485, 0.127496, 0.122885, 0.127496, 0.079919, 0.090864, 0.122885, 0.079919, 0.078022, 0.142424, 0.086953, 0.085092, 0.142424, 0.088832, 0.088832, 0.094817, 0.098513, …	[]	0			#VALUE!
136	137	UPI0000212B95 status=activ	([0.18812, 0.236433, 0.328603, 0.384043, 0.281712, 0.155435, 0.196879, 0.222385, 0.257454, 0.295083, 0.346032, 0.295083, 0.203355, 0.324872, 0.31487, 0.390993, 0.311707, 0.200174, 0.196879, 0.194234, 0.219301, 0.222385, 0.225814, 0.120615, 0.116183, 0.191378, 0.236433, 0.200174, 0.216401, 0.243554, 0.200174, 0.10481, 0.15008, 0.200174, 0.125101, 0.206376, 0.203355, 0.275179, 0.318242, 0.324872, 0…	[266, 275, 277, 350, 351, 352, 353, 354, 355, 356, 357, 358, 359, 361, 362, 363, 364, 365]	(9	3	12)	9
137	138	UPI0000212B98 status=activ	([0.318242, 0.374039, 0.384043, 0.377384, 0.298791, 0.311707, 0.239899, 0.308712, 0.318242, 0.352862, 0.295083, 0.328603, 0.247041, 0.243554, 0.31487, 0.25031, 0.324872, 0.433034, 0.359901, 0.359901, 0.278302, 0.206376, 0.185198, 0.209395, 0.236433, 0.321458, 0.335645, 0.342579, 0.239899, 0.179055, 0.161087, 0.268042, 0.194234, 0.278302, 0.301917, 0.308712, 0.268042, 0.271506, 0.264545, 0.247041,…	[66, 67, 70, 71, 72, 73, 74]	0			#VALUE!
138	139	UPI0000212B99 status=activ	([0.155435, 0.109221, 0.144935, 0.073402, 0.044297, 0.043307, 0.060549, 0.090864, 0.122885, 0.173081, 0.167087, 0.173081, 0.122885, 0.071867, 0.069024, 0.118441, 0.085092, 0.155435, 0.158265, 0.129801, 0.081712, 0.083462, 0.125101, 0.125101, 0.222385, 0.311707, 0.257454, 0.191378, 0.120615, 0.11371, 0.076542, 0.06184, 0.078022, 0.06312, 0.088832, 0.096677, 0.074921, 0.127496, 0.058088, 0.05306, 0…	[]	0			#VALUE!
139	140	UPI0000212B9A status=activ	([0.59508, 0.618285, 0.642678, 0.671169, 0.716283, 0.73685, 0.791621, 0.798249, 0.671169, 0.680603, 0.712013, 0.745909, 0.707965, 0.604312, 0.562014, 0.557691, 0.534167, 0.653063, 0.657645, 0.549308, 0.549308, 0.447574, 0.418646, 0.394753, 0.36309, 0.321458, 0.311707, 0.291804, 0.209395, 0.321458, 0.247041, 0.158265, 0.158265, 0.17593, 0.25406, 0.185198, 0.17593, 0.17593, 0.092881, 0.092881, 0.14…	[0, 1, 2, 3, 4, 5, 6, 7, 8, 9, 10, 11, 12, 13, 14, 15, 16, 17, 18, 19, 20, 52, 53, 54, 57, 58, 59, 60, 61, 62, 63, 64, 65]	(20	0	20)	20
140	141	UPI0000212B9D status=activ	([0.007645, 0.010509, 0.014783, 0.020876, 0.028695, 0.042364, 0.029376, 0.032017, 0.019401, 0.020876, 0.026338, 0.019109, 0.046336, 0.05306, 0.051831, 0.050641, 0.085092, 0.058088, 0.048328, 0.092881, 0.155435, 0.125101, 0.088832, 0.074921, 0.083462, 0.094817, 0.090864, 0.092881, 0.066181, 0.064632, 0.046336, 0.048328, 0.085092, 0.047319, 0.0704, 0.069024, 0.035586, 0.037156, 0.055536, 0.111485, …	[]	0			#VALUE!
141	142	UPI0000212B9E status=activ	([0.047319, 0.073402, 0.116183, 0.073402, 0.096677, 0.118441, 0.083462, 0.074921, 0.074921, 0.092881, 0.129801, 0.173081, 0.164327, 0.086953, 0.056825, 0.116183, 0.088832, 0.125101, 0.102787, 0.098513, 0.155435, 0.25031, 0.243554, 0.161087, 0.167087, 0.096677, 0.102787, 0.155435, 0.15284, 0.206376, 0.21291, 0.127496, 0.078022, 0.050641, 0.060549, 0.069024, 0.066181, 0.102787, 0.132295, 0.090864, …	[66]	0			#VALUE!
142	143	UPI0000212B9F status=activ	([0.0704, 0.048328, 0.067594, 0.069024, 0.043307, 0.030003, 0.021816, 0.028695, 0.037156, 0.047319, 0.060549, 0.045352, 0.066181, 0.05306, 0.042364, 0.026892, 0.034068, 0.06184, 0.066181, 0.067594, 0.081712, 0.122885, 0.147574, 0.161087, 0.196879, 0.311707, 0.36309, 0.414856, 0.414856, 0.4292, 0.349426, 0.281712, 0.328603, 0.356642, 0.387226, 0.436924, 0.5017, 0.4292, 0.4292, 0.436924, 0.346032, …	[36, 113, 208, 209, 211, 222, 223, 224, 239, 240, 255, 256, 257, 258, 259, 260, 261, 262, 263]	(8	10	18)	8
143	144	UPI0000212BA0 status=activ	([0.335645, 0.21291, 0.139895, 0.090864, 0.054297, 0.073402, 0.102787, 0.071867, 0.073402, 0.058088, 0.043307, 0.056825, 0.041405, 0.036378, 0.038042, 0.049374, 0.030003, 0.028107, 0.016528, 0.016021, 0.010926, 0.010221, 0.018787, 0.017447, 0.017447, 0.029376, 0.024393, 0.024393, 0.044297, 0.059222, 0.074921, 0.122885, 0.076542, 0.102787, 0.11371, 0.06312, 0.0704, 0.122885, 0.083462, 0.142424, 0.…	[166]	0			#VALUE!
144	145	UPI0000212BA1 status=activ	([0.229226, 0.278302, 0.324872, 0.216401, 0.203355, 0.264545, 0.167087, 0.161087, 0.196879, 0.229226, 0.257454, 0.288399, 0.209395, 0.122885, 0.216401, 0.18812, 0.167087, 0.147574, 0.225814, 0.25406, 0.239899, 0.239899, 0.236433, 0.15008, 0.203355, 0.170161, 0.127496, 0.15284, 0.18812, 0.185198, 0.18812, 0.120615, 0.137348, 0.194234, 0.196879, 0.109221, 0.106997, 0.06184, 0.06312, 0.06184, 0.0542…	[]	0			#VALUE!
145	146	UPI0000212BA3 status=activ	([0.06312, 0.102787, 0.139895, 0.088832, 0.055536, 0.083462, 0.116183, 0.142424, 0.164327, 0.098513, 0.071867, 0.094817, 0.047319, 0.045352, 0.045352, 0.034068, 0.037156, 0.037156, 0.073402, 0.0704, 0.132295, 0.074921, 0.069024, 0.038042, 0.066181, 0.109221, 0.081712, 0.073402, 0.041405, 0.042364, 0.088832, 0.144935, 0.074921, 0.173081, 0.173081, 0.26085, 0.298791, 0.301917, 0.30533, 0.284882, 0.…	[]	0			#VALUE!
146	147	UPI0000212BA4 status=activ	([0.106997, 0.060549, 0.059222, 0.036378, 0.054297, 0.035586, 0.036378, 0.047319, 0.032677, 0.033407, 0.034068, 0.036378, 0.028695, 0.028107, 0.059222, 0.058088, 0.059222, 0.060549, 0.06312, 0.100716, 0.100716, 0.100716, 0.155435, 0.118441, 0.147574, 0.173081, 0.25406, 0.284882, 0.298791, 0.295083, 0.332115, 0.328603, 0.36309, 0.414856, 0.318242, 0.295083, 0.398279, 0.295083, 0.291804, 0.301917, …	[]	0			#VALUE!
147	148	UPI0000212BA5 status=activ	([0.034068, 0.023534, 0.041405, 0.085092, 0.059222, 0.044297, 0.033407, 0.047319, 0.050641, 0.05306, 0.056825, 0.088832, 0.094817, 0.11371, 0.096677, 0.102787, 0.109221, 0.185198, 0.18812, 0.275179, 0.387226, 0.422041, 0.398279, 0.321458, 0.225814, 0.301917, 0.346032, 0.433034, 0.42561, 0.458154, 0.505461, 0.538167, 0.5017, 0.461924, 0.497853, 0.545602, 0.497853, 0.458154, 0.458154, 0.450668, 0.4…	[30, 31, 32, 35, 87, 112, 113, 114, 116, 117, 118, 119, 158, 161, 162, 163, 164, 165, 166, 167, 168, 169, 170, 171, 173, 175, 176, 177, 178, 179, 180, 181, 182, 183, 184, 185, 186, 217, 281, 282, 283, 284, 336, 348, 349, 350]	(11	25	36)	11
148	149	UPI0000212BA7 status=activ	([0.164327, 0.219301, 0.129801, 0.092881, 0.096677, 0.122885, 0.111485, 0.073402, 0.074921, 0.10481, 0.073402, 0.109221, 0.05306, 0.06312, 0.069024, 0.03976, 0.037156, 0.033407, 0.056825, 0.096677, 0.088832, 0.098513, 0.094817, 0.164327, 0.225814, 0.247041, 0.155435, 0.129801, 0.125101, 0.155435, 0.083462, 0.170161, 0.155435, 0.219301, 0.21291, 0.118441, 0.164327, 0.164327, 0.164327, 0.167087, 0.…	[]	0			#VALUE!
149	150	UPI0000212BA8 status=activ	([0.109221, 0.155435, 0.086953, 0.109221, 0.086953, 0.127496, 0.155435, 0.102787, 0.139895, 0.164327, 0.209395, 0.164327, 0.182256, 0.111485, 0.127496, 0.06184, 0.116183, 0.100716, 0.116183, 0.129801, 0.122885, 0.191378, 0.132295, 0.137348, 0.139895, 0.10481, 0.111485, 0.116183, 0.209395, 0.125101, 0.142424, 0.129801, 0.216401, 0.116183, 0.122885, 0.120615, 0.219301, 0.191378, 0.191378, 0.18812, …	[]	0			#VALUE!
150	151	UPI0000212BAA status=activ	([0.366687, 0.401658, 0.440853, 0.301917, 0.321458, 0.268042, 0.173081, 0.236433, 0.15008, 0.137348, 0.073402, 0.100716, 0.071867, 0.073402, 0.073402, 0.030611, 0.032017, 0.024393, 0.020876, 0.030611, 0.026338, 0.025316, 0.013821, 0.008723, 0.009294, 0.008156, 0.006619, 0.010509, 0.007031, 0.007091, 0.006245, 0.006533, 0.006701, 0.008075, 0.008525, 0.008624, 0.013016, 0.008624, 0.011669, 0.007645…	[]	0			#VALUE!
151	152	UPI0000212BAB status=activ	([0.42561, 0.394753, 0.366687, 0.264545, 0.179055, 0.229226, 0.271506, 0.301917, 0.243554, 0.278302, 0.229226, 0.179055, 0.194234, 0.155435, 0.098513, 0.155435, 0.079919, 0.083462, 0.045352, 0.035586, 0.020876, 0.019109, 0.023534, 0.028107, 0.050641, 0.059222, 0.043307, 0.024393, 0.014783, 0.022306, 0.013613, 0.0198, 0.032017, 0.031287, 0.024826, 0.026338, 0.027463, 0.054297, 0.051831, 0.090864, …	[]	0			#VALUE!
152	153	UPI0000212BAF status=activ	([0.011518, 0.013265, 0.010509, 0.014783, 0.013437, 0.022667, 0.030003, 0.038858, 0.03976, 0.037156, 0.038042, 0.058088, 0.069024, 0.046336, 0.076542, 0.142424, 0.144935, 0.155435, 0.15284, 0.173081, 0.173081, 0.26085, 0.30533, 0.384043, 0.380708, 0.444081, 0.335645, 0.356642, 0.301917, 0.278302, 0.236433, 0.18812, 0.173081, 0.167087, 0.144935, 0.118441, 0.085092, 0.048328, 0.048328, 0.092881, 0.…	[]	0			#VALUE!
153	154	UPI0000212BB0 status=activ	([0.15284, 0.191378, 0.239899, 0.236433, 0.161087, 0.194234, 0.225814, 0.25406, 0.295083, 0.324872, 0.311707, 0.377384, 0.41194, 0.40511, 0.311707, 0.377384, 0.321458, 0.229226, 0.225814, 0.236433, 0.155435, 0.268042, 0.271506, 0.185198, 0.173081, 0.25406, 0.225814, 0.219301, 0.147574, 0.094817, 0.094817, 0.111485, 0.05306, 0.05306, 0.054297, 0.081712, 0.066181, 0.109221, 0.182256, 0.18812, 0.268…	[]	0			#VALUE!
154	155	UPI0000212BB8 status=activ	([0.549308, 0.58069, 0.613573, 0.642678, 0.476583, 0.505461, 0.529623, 0.444081, 0.480142, 0.494003, 0.414856, 0.359901, 0.359901, 0.295083, 0.295083, 0.200174, 0.275179, 0.275179, 0.18812, 0.18812, 0.18812, 0.206376, 0.209395, 0.206376, 0.200174, 0.30533, 0.219301, 0.147574, 0.219301, 0.209395, 0.155435, 0.247041, 0.222385, 0.200174, 0.200174, 0.18812, 0.25031, 0.239899, 0.25406, 0.264545, 0.264…	[0, 1, 2, 3, 5, 6, 99, 181, 182, 183, 184, 190, 191, 192]	(3	0	3)	3
155	156	UPI0000212BB9 status=activ	([0.060549, 0.034884, 0.051831, 0.023534, 0.015694, 0.016528, 0.017447, 0.013821, 0.018106, 0.024826, 0.033407, 0.046336, 0.06312, 0.125101, 0.076542, 0.134866, 0.209395, 0.225814, 0.209395, 0.196879, 0.185198, 0.182256, 0.222385, 0.191378, 0.321458, 0.380708, 0.380708, 0.321458, 0.30533, 0.30533, 0.194234, 0.21291, 0.219301, 0.116183, 0.051831, 0.037156, 0.021381, 0.011903, 0.021816, 0.023534, 0…	[]	0			#VALUE!
156	157	UPI0000212BBB status=activ	([0.139895, 0.194234, 0.229226, 0.25406, 0.298791, 0.264545, 0.185198, 0.219301, 0.247041, 0.278302, 0.30533, 0.324872, 0.349426, 0.352862, 0.401658, 0.408655, 0.454136, 0.458154, 0.483068, 0.465241, 0.335645, 0.465241, 0.450668, 0.332115, 0.264545, 0.264545, 0.264545, 0.268042, 0.200174, 0.144935, 0.139895, 0.086953, 0.088832, 0.046336, 0.046336, 0.03976, 0.03976, 0.03976, 0.038042, 0.069024, 0.…	[86, 89]	0			#VALUE!
157	158	UPI0000212BC1 status=activ	([0.349426, 0.335645, 0.359901, 0.26085, 0.284882, 0.311707, 0.352862, 0.281712, 0.278302, 0.275179, 0.301917, 0.339168, 0.328603, 0.288399, 0.342579, 0.268042, 0.25406, 0.271506, 0.144935, 0.081712, 0.096677, 0.167087, 0.167087, 0.185198, 0.268042, 0.191378, 0.206376, 0.196879, 0.30533, 0.25031, 0.216401, 0.179055, 0.206376, 0.232838, 0.275179, 0.268042, 0.301917, 0.318242, 0.318242, 0.444081, 0…	[40, 41, 43, 78, 79, 80, 81, 83, 131, 132, 139, 140, 141, 142, 143, 145, 154, 156, 157, 158, 159, 160, 161, 162, 163, 164, 165, 166, 167, 168, 169, 170, 280]	(14	17	31)	14
158	159	UPI0000212BC3 status=activ	([0.007645, 0.01078, 0.008276, 0.006701, 0.00543, 0.00777, 0.007031, 0.006078, 0.007315, 0.006421, 0.006701, 0.008525, 0.007315, 0.006619, 0.009015, 0.010372, 0.018106, 0.018106, 0.015694, 0.015078, 0.016528, 0.017797, 0.010672, 0.014075, 0.023087, 0.044297, 0.037156, 0.06184, 0.051831, 0.032017, 0.059222, 0.076542, 0.054297, 0.054297, 0.132295, 0.106997, 0.164327, 0.090864, 0.056825, 0.045352, 0…	[]	0			#VALUE!
159	160	UPI0000212BC5 status=activ	([0.067594, 0.100716, 0.134866, 0.164327, 0.209395, 0.155435, 0.096677, 0.067594, 0.069024, 0.0704, 0.049374, 0.06184, 0.055536, 0.032017, 0.034068, 0.040537, 0.023963, 0.015344, 0.015344, 0.016021, 0.013613, 0.021816, 0.020522, 0.014075, 0.009977, 0.007031, 0.008723, 0.008002, 0.010509, 0.01204, 0.014315, 0.022306, 0.024393, 0.024393, 0.044297, 0.026338, 0.026338, 0.025762, 0.049374, 0.025316, 0…	[351]	0			#VALUE!
160	161	UPI0000212BC6 status=activ	([0.088832, 0.051831, 0.085092, 0.10481, 0.0704, 0.048328, 0.064632, 0.088832, 0.109221, 0.134866, 0.164327, 0.158265, 0.10481, 0.098513, 0.102787, 0.147574, 0.225814, 0.301917, 0.308712, 0.311707, 0.332115, 0.321458, 0.339168, 0.335645, 0.356642, 0.447574, 0.541878, 0.517562, 0.40511, 0.332115, 0.318242, 0.308712, 0.268042, 0.268042, 0.288399, 0.298791, 0.281712, 0.278302, 0.288399, 0.291804, 0.…	[26, 27, 49, 50]	0			#VALUE!
161	162	UPI0000212BC8 status=activ	([0.264545, 0.308712, 0.21291, 0.281712, 0.30533, 0.229226, 0.155435, 0.18812, 0.21291, 0.232838, 0.257454, 0.301917, 0.191378, 0.125101, 0.125101, 0.144935, 0.071867, 0.042364, 0.074921, 0.085092, 0.085092, 0.085092, 0.088832, 0.139895, 0.109221, 0.055536, 0.094817, 0.137348, 0.137348, 0.144935, 0.088832, 0.076542, 0.078022, 0.158265, 0.232838, 0.137348, 0.085092, 0.161087, 0.170161, 0.139895, 0…	[101, 102]	0			#VALUE!
162	163	UPI0000212BCA status=activ	([0.008002, 0.005734, 0.004431, 0.00359, 0.003246, 0.004315, 0.00515, 0.006078, 0.006245, 0.004736, 0.00558, 0.00558, 0.008075, 0.005872, 0.005503, 0.008002, 0.008723, 0.009096, 0.014783, 0.034068, 0.018787, 0.025316, 0.020522, 0.042364, 0.085092, 0.15008, 0.173081, 0.094817, 0.10481, 0.066181, 0.069024, 0.034068, 0.05306, 0.023963, 0.022306, 0.011669, 0.00777, 0.004921, 0.004135, 0.003014, 0.002…	[]	0			#VALUE!
163	164	UPI0000212BDB status=activ	([0.129801, 0.088832, 0.06312, 0.069024, 0.092881, 0.0704, 0.049374, 0.054297, 0.071867, 0.090864, 0.064632, 0.086953, 0.047319, 0.03976, 0.056825, 0.058088, 0.088832, 0.120615, 0.125101, 0.144935, 0.158265, 0.21291, 0.295083, 0.328603, 0.370445, 0.271506, 0.339168, 0.414856, 0.468512, 0.384043, 0.398279, 0.509769, 0.5017, 0.51388, 0.553315, 0.494003, 0.497853, 0.374039, 0.377384, 0.384043, 0.380…	[31, 32, 33, 34, 92, 93, 94, 96, 97, 98, 99, 100, 103, 104, 105, 154, 156, 157, 158]	(4	7	11)	4
164	165	UPI0000212BDC status=activ	([0.196879, 0.26085, 0.191378, 0.232838, 0.284882, 0.278302, 0.225814, 0.164327, 0.191378, 0.25031, 0.170161, 0.129801, 0.129801, 0.132295, 0.132295, 0.11371, 0.206376, 0.203355, 0.206376, 0.318242, 0.229226, 0.271506, 0.229226, 0.30533, 0.298791, 0.26085, 0.295083, 0.370445, 0.461924, 0.370445, 0.311707, 0.4292, 0.517562, 0.398279, 0.401658, 0.384043, 0.509769, 0.408655, 0.284882, 0.173081, 0.15…	[32, 36, 60]	0			#VALUE!
165	166	UPI0000212BE2 status=activ	([0.18812, 0.243554, 0.170161, 0.120615, 0.144935, 0.15284, 0.185198, 0.142424, 0.109221, 0.083462, 0.10481, 0.127496, 0.081712, 0.03976, 0.041405, 0.048328, 0.06312, 0.10481, 0.185198, 0.173081, 0.216401, 0.247041, 0.232838, 0.281712, 0.349426, 0.374039, 0.398279, 0.394753, 0.380708, 0.450668, 0.468512, 0.436924, 0.433034, 0.422041, 0.458154, 0.480142, 0.497853, 0.461924, 0.444081, 0.436924, 0.3…	[83, 257, 259, 328, 330, 332, 435, 436, 437, 438, 443, 444, 445, 446, 492, 493, 494, 495, 496, 497, 501, 502, 503, 504, 505, 506]	(5	14	19)	5
166	167	UPI0000212BE3 status=activ	([0.116183, 0.164327, 0.18812, 0.275179, 0.291804, 0.173081, 0.092881, 0.049374, 0.033407, 0.041405, 0.054297, 0.031287, 0.015344, 0.007877, 0.013016, 0.025762, 0.025762, 0.013016, 0.008156, 0.006988, 0.006245, 0.004646, 0.005011, 0.003555, 0.002336, 0.002057, 0.002078, 0.001967, 0.002057, 0.002727, 0.002976, 0.003014, 0.003924, 0.004135, 0.004483, 0.004358, 0.004161, 0.003727, 0.004835, 0.004921…	[132]	0			#VALUE!
167	168	UPI0000212BE4 status=activ	([0.295083, 0.155435, 0.088832, 0.129801, 0.098513, 0.139895, 0.170161, 0.118441, 0.139895, 0.167087, 0.120615, 0.144935, 0.144935, 0.225814, 0.222385, 0.31487, 0.225814, 0.288399, 0.206376, 0.216401, 0.209395, 0.219301, 0.243554, 0.359901, 0.288399, 0.36309, 0.324872, 0.239899, 0.25406, 0.257454, 0.268042, 0.25031, 0.25031, 0.17593, 0.185198, 0.10481, 0.102787, 0.170161, 0.147574, 0.264545, 0.25…	[115]	0			#VALUE!
168	169	UPI0000212BE7 status=activ	([0.048328, 0.069024, 0.05306, 0.022306, 0.023963, 0.024393, 0.031287, 0.048328, 0.048328, 0.0704, 0.037156, 0.054297, 0.043307, 0.024826, 0.016257, 0.016826, 0.020165, 0.022306, 0.016528, 0.023963, 0.06184, 0.059222, 0.041405, 0.064632, 0.132295, 0.17593, 0.209395, 0.239899, 0.225814, 0.229226, 0.137348, 0.225814, 0.142424, 0.25031, 0.288399, 0.342579, 0.278302, 0.288399, 0.21291, 0.216401, 0.21…	[]	0			#VALUE!
169	170	UPI0000212BEB status=activ	([0.63748, 0.675549, 0.509769, 0.486429, 0.505461, 0.525368, 0.4292, 0.450668, 0.436924, 0.422041, 0.352862, 0.352862, 0.271506, 0.26085, 0.247041, 0.332115, 0.318242, 0.318242, 0.25406, 0.243554, 0.239899, 0.179055, 0.15008, 0.222385, 0.25406, 0.173081, 0.116183, 0.120615, 0.102787, 0.118441, 0.134866, 0.200174, 0.15284, 0.229226, 0.232838, 0.144935, 0.090864, 0.096677, 0.049374, 0.036378, 0.038…	[0, 1, 2, 4, 5]	0			#VALUE!
170	171	UPI0000212BEC status=activ	([0.321458, 0.366687, 0.239899, 0.298791, 0.229226, 0.275179, 0.298791, 0.342579, 0.380708, 0.401658, 0.42561, 0.408655, 0.352862, 0.4292, 0.349426, 0.414856, 0.418646, 0.401658, 0.41194, 0.494003, 0.41194, 0.359901, 0.288399, 0.359901, 0.342579, 0.387226, 0.311707, 0.321458, 0.30533, 0.295083, 0.295083, 0.281712, 0.335645, 0.359901, 0.359901, 0.349426, 0.301917, 0.284882, 0.271506, 0.271506, 0.2…	[44, 70, 71]	0			#VALUE!
171	172	UPI0000212BED status=activ	([0.196879, 0.147574, 0.090864, 0.045352, 0.0704, 0.106997, 0.086953, 0.050641, 0.064632, 0.092881, 0.118441, 0.10481, 0.109221, 0.200174, 0.216401, 0.206376, 0.239899, 0.15284, 0.069024, 0.067594, 0.118441, 0.069024, 0.100716, 0.158265, 0.26085, 0.170161, 0.158265, 0.219301, 0.342579, 0.346032, 0.339168, 0.271506, 0.339168, 0.318242, 0.275179, 0.216401, 0.229226, 0.15008, 0.147574, 0.271506, 0.2…	[]	0			#VALUE!
172	173	UPI0000212BF1 status=activ	([0.071867, 0.041405, 0.025316, 0.038858, 0.06184, 0.090864, 0.06312, 0.083462, 0.056825, 0.086953, 0.059222, 0.076542, 0.127496, 0.092881, 0.048328, 0.027463, 0.042364, 0.040537, 0.03976, 0.042364, 0.064632, 0.041405, 0.040537, 0.071867, 0.074921, 0.081712, 0.074921, 0.118441, 0.116183, 0.194234, 0.173081, 0.257454, 0.25406, 0.15284, 0.125101, 0.206376, 0.200174, 0.144935, 0.15008, 0.15284, 0.22…	[]	0			#VALUE!
173	174	UPI0000212BF3 status=activ	([0.281712, 0.264545, 0.30533, 0.377384, 0.356642, 0.384043, 0.31487, 0.342579, 0.31487, 0.30533, 0.295083, 0.25406, 0.161087, 0.155435, 0.134866, 0.132295, 0.096677, 0.083462, 0.132295, 0.219301, 0.196879, 0.129801, 0.10481, 0.069024, 0.06312, 0.076542, 0.076542, 0.134866, 0.088832, 0.116183, 0.116183, 0.134866, 0.118441, 0.15008, 0.147574, 0.083462, 0.102787, 0.139895, 0.236433, 0.232838, 0.216…	[260]	0			#VALUE!
174	175	UPI0000212BF7 status=activ	([0.232838, 0.278302, 0.268042, 0.185198, 0.268042, 0.321458, 0.232838, 0.275179, 0.298791, 0.332115, 0.349426, 0.384043, 0.401658, 0.497853, 0.553315, 0.59508, 0.626927, 0.608892, 0.5017, 0.59917, 0.553315, 0.440853, 0.440853, 0.440853, 0.553315, 0.525368, 0.408655, 0.521092, 0.422041, 0.458154, 0.356642, 0.374039, 0.284882, 0.239899, 0.243554, 0.219301, 0.25406, 0.173081, 0.173081, 0.219301, 0.…	[14, 15, 16, 17, 18, 19, 20, 24, 25, 27]	0			#VALUE!
175	176	UPI0000212BFF status=activ	([0.050641, 0.078022, 0.111485, 0.06312, 0.086953, 0.116183, 0.142424, 0.173081, 0.209395, 0.239899, 0.264545, 0.18812, 0.191378, 0.284882, 0.380708, 0.384043, 0.278302, 0.239899, 0.257454, 0.390993, 0.374039, 0.311707, 0.318242, 0.239899, 0.349426, 0.359901, 0.268042, 0.179055, 0.109221, 0.122885, 0.078022, 0.038042, 0.044297, 0.024826, 0.026892, 0.026892, 0.05306, 0.092881, 0.06312, 0.058088, 0…	[142, 143, 158, 224, 233]	0			#VALUE!
176	177	UPI0000212C01 status=activ	([0.050641, 0.064632, 0.094817, 0.125101, 0.179055, 0.142424, 0.096677, 0.106997, 0.125101, 0.147574, 0.167087, 0.203355, 0.288399, 0.370445, 0.257454, 0.288399, 0.26085, 0.278302, 0.271506, 0.247041, 0.158265, 0.15008, 0.161087, 0.098513, 0.10481, 0.094817, 0.129801, 0.196879, 0.134866, 0.085092, 0.083462, 0.081712, 0.058088, 0.056825, 0.06184, 0.116183, 0.118441, 0.142424, 0.122885, 0.122885, 0…	[]	0			#VALUE!
177	178	UPI0000212C0A status=activ	([0.40511, 0.4292, 0.476583, 0.494003, 0.394753, 0.30533, 0.298791, 0.222385, 0.284882, 0.318242, 0.308712, 0.342579, 0.321458, 0.335645, 0.26085, 0.17593, 0.257454, 0.339168, 0.247041, 0.284882, 0.167087, 0.170161, 0.185198, 0.182256, 0.191378, 0.191378, 0.271506, 0.229226, 0.225814, 0.196879, 0.196879, 0.222385, 0.219301, 0.21291, 0.17593, 0.225814, 0.328603, 0.328603, 0.243554, 0.335645, 0.216…	[221, 252, 315, 317, 318, 677, 678, 679, 680, 681, 682, 683, 684, 685, 686, 687, 688, 689, 690, 691, 693, 694, 695, 696, 697]	(14	5	19)	14
178	179	UPI0000212C0D status=activ	([0.137348, 0.191378, 0.243554, 0.311707, 0.384043, 0.308712, 0.243554, 0.281712, 0.339168, 0.366687, 0.356642, 0.414856, 0.387226, 0.398279, 0.4292, 0.4292, 0.433034, 0.436924, 0.436924, 0.509769, 0.517562, 0.604312, 0.525368, 0.422041, 0.401658, 0.291804, 0.387226, 0.472492, 0.436924, 0.418646, 0.31487, 0.377384, 0.352862, 0.401658, 0.390993, 0.433034, 0.387226, 0.30533, 0.308712, 0.311707, 0.3…	[19, 20, 21, 22, 106, 107, 108, 176, 306, 352, 353, 574, 588, 590, 660, 661, 662, 663, 671, 673, 674, 677, 678, 679, 680, 681, 682]	(5	21	26)	5
179	180	UPI0000212C0E status=activ	([0.137348, 0.182256, 0.222385, 0.134866, 0.182256, 0.139895, 0.106997, 0.139895, 0.096677, 0.116183, 0.085092, 0.06312, 0.06184, 0.111485, 0.120615, 0.18812, 0.125101, 0.071867, 0.144935, 0.170161, 0.196879, 0.173081, 0.170161, 0.170161, 0.25406, 0.239899, 0.31487, 0.278302, 0.268042, 0.278302, 0.200174, 0.278302, 0.374039, 0.332115, 0.339168, 0.247041, 0.26085, 0.342579, 0.349426, 0.321458, 0.2…	[136, 137, 138, 139, 140, 141, 142, 143]	0			#VALUE!
180	181	UPI0000212C0F status=activ	([0.023963, 0.034884, 0.020522, 0.013613, 0.008804, 0.010926, 0.011903, 0.010509, 0.010926, 0.009187, 0.011106, 0.009977, 0.006795, 0.007031, 0.005318, 0.007031, 0.007031, 0.006567, 0.004921, 0.003804, 0.002881, 0.003804, 0.00389, 0.003924, 0.00543, 0.007877, 0.006078, 0.004736, 0.005992, 0.007091, 0.010131, 0.010131, 0.014315, 0.028107, 0.027463, 0.028695, 0.030611, 0.031287, 0.066181, 0.067594,…	[221, 222, 224, 225, 348, 349]	0			#VALUE!
181	182	UPI0000212C14 status=activ	([0.147574, 0.158265, 0.118441, 0.064632, 0.044297, 0.06312, 0.0704, 0.078022, 0.051831, 0.058088, 0.081712, 0.096677, 0.086953, 0.134866, 0.129801, 0.164327, 0.17593, 0.191378, 0.167087, 0.200174, 0.308712, 0.209395, 0.185198, 0.257454, 0.366687, 0.42561, 0.422041, 0.422041, 0.394753, 0.490133, 0.538167, 0.458154, 0.476583, 0.480142, 0.468512, 0.553315, 0.604312, 0.608892, 0.604312, 0.549308, 0.…	[30, 35, 36, 37, 38, 39, 40, 41, 42, 43, 44, 45, 46, 47, 48, 49, 50, 51, 52, 53, 54, 55, 56, 57, 58, 59, 60, 61, 62, 63, 64, 65, 66, 67, 68, 69, 72, 83, 84, 85, 87, 88, 89, 90, 91, 92, 93, 94, 95, 96, 97, 98, 99, 100, 101, 102, 103, 104, 105, 106, 107, 108, 109, 110, 111, 112, 113, 114, 115, 116, 117, 118, 119, 120, 121, 122, 123, 124, 125, 126, 127, 128, 129, 130, 131, 132, 133, 134, 135, 136, 1…	(60	40	100)	60
182	183	UPI0000212C15 status=activ	([0.335645, 0.239899, 0.173081, 0.200174, 0.196879, 0.232838, 0.275179, 0.295083, 0.318242, 0.268042, 0.298791, 0.324872, 0.414856, 0.4292, 0.349426, 0.318242, 0.374039, 0.359901, 0.374039, 0.377384, 0.352862, 0.31487, 0.418646, 0.486429, 0.505461, 0.42561, 0.440853, 0.359901, 0.377384, 0.387226, 0.387226, 0.380708, 0.387226, 0.384043, 0.387226, 0.465241, 0.422041, 0.418646, 0.418646, 0.352862, 0…	[24, 108, 112, 113, 114, 115, 116, 118, 123, 124, 187, 188, 189, 190, 191, 192, 193, 201, 202]	(6	10	16)	6
183	184	UPI0000212C16 status=activ	([0.024826, 0.028107, 0.031287, 0.019109, 0.021381, 0.023534, 0.013613, 0.015344, 0.01204, 0.010131, 0.013265, 0.020165, 0.0198, 0.011106, 0.01078, 0.010509, 0.013265, 0.013016, 0.020522, 0.018787, 0.01204, 0.0198, 0.012727, 0.009865, 0.010221, 0.008525, 0.006988, 0.008624, 0.007177, 0.01078, 0.010672, 0.008525, 0.00777, 0.005872, 0.005799, 0.005872, 0.005799, 0.007031, 0.00777, 0.007645, 0.01166…	[51, 52, 53, 54, 55, 56, 57, 58, 59, 60, 61, 62, 63, 64]	(13	0	13)	13
184	185	UPI0000212C17 status=activ	([0.912647, 0.926919, 0.922952, 0.912647, 0.910643, 0.919029, 0.928747, 0.924947, 0.885302, 0.885302, 0.901269, 0.919029, 0.924947, 0.919029, 0.919029, 0.885302, 0.849326, 0.889439, 0.876521, 0.827927, 0.81615, 0.812494, 0.81615, 0.775545, 0.622677, 0.632174, 0.59014, 0.553315, 0.494003, 0.490133, 0.517562, 0.5017, 0.497853, 0.472492, 0.472492, 0.461924, 0.5017, 0.497853, 0.490133, 0.408655, 0.46…	[0, 1, 2, 3, 4, 5, 6, 7, 8, 9, 10, 11, 12, 13, 14, 15, 16, 17, 18, 19, 20, 21, 22, 23, 24, 25, 26, 27, 30, 31, 36, 45, 70, 71, 72, 73, 74, 75, 76, 77, 78, 79, 80, 81, 82, 83, 84, 85, 86, 87, 88, 89, 90, 91, 92, 93, 94, 95, 96, 97, 98, 99, 100, 101, 102, 103, 104, 105, 106, 107, 108, 109, 110, 111, 112, 113, 114, 115, 116, 117, 146, 306, 307, 308, 309, 311, 312, 313, 314, 316, 350, 351, 352, 353, …	(47	32	79)	47
185	186	UPI0000212C19 status=activ	([0.010372, 0.017797, 0.025762, 0.013437, 0.009865, 0.008804, 0.008804, 0.008723, 0.010672, 0.011518, 0.009401, 0.007555, 0.007555, 0.006988, 0.007091, 0.006988, 0.009728, 0.010131, 0.007031, 0.007315, 0.006894, 0.005799, 0.005799, 0.005992, 0.009865, 0.010672, 0.016826, 0.018787, 0.014783, 0.017138, 0.022667, 0.022667, 0.045352, 0.092881, 0.058088, 0.111485, 0.134866, 0.076542, 0.03976, 0.074921…	[212, 213, 214, 215, 216, 217, 421, 609, 616, 617, 618, 622, 624]	(5	0	5)	5
186	187	UPI0000212C1C status=activ	([0.051831, 0.054297, 0.025316, 0.036378, 0.028107, 0.027463, 0.017138, 0.022667, 0.023963, 0.031287, 0.023534, 0.033407, 0.025316, 0.026338, 0.026892, 0.051831, 0.055536, 0.071867, 0.106997, 0.179055, 0.243554, 0.257454, 0.257454, 0.335645, 0.335645, 0.418646, 0.42561, 0.549308, 0.472492, 0.525368, 0.545602, 0.575842, 0.461924, 0.509769, 0.486429, 0.480142, 0.468512, 0.384043, 0.30533, 0.308712,…	[27, 29, 30, 31, 33]	0			#VALUE!
187	188	UPI0000212C1E status=activ	([0.019109, 0.032677, 0.047319, 0.085092, 0.046336, 0.028107, 0.038858, 0.050641, 0.064632, 0.042364, 0.058088, 0.092881, 0.076542, 0.137348, 0.116183, 0.139895, 0.139895, 0.127496, 0.120615, 0.081712, 0.161087, 0.179055, 0.167087, 0.102787, 0.092881, 0.161087, 0.161087, 0.158265, 0.096677, 0.078022, 0.10481, 0.10481, 0.073402, 0.10481, 0.058088, 0.125101, 0.111485, 0.11371, 0.059222, 0.032677, 0…	[]	0			#VALUE!
188	189	UPI0000212C1F status=activ	([0.545602, 0.384043, 0.359901, 0.247041, 0.288399, 0.191378, 0.229226, 0.132295, 0.073402, 0.049374, 0.060549, 0.042364, 0.040537, 0.044297, 0.024826, 0.013016, 0.011518, 0.007259, 0.00543, 0.004513, 0.004513, 0.004646, 0.004414, 0.003431, 0.00407, 0.003109, 0.004135, 0.003924, 0.004577, 0.006894, 0.009977, 0.010372, 0.009401, 0.008723, 0.009096, 0.014315, 0.024393, 0.020165, 0.041405, 0.079919,…	[0, 138, 139, 489]	0			#VALUE!
189	190	UPI0000212C20 status=activ	([0.525368, 0.494003, 0.468512, 0.529623, 0.42561, 0.359901, 0.387226, 0.332115, 0.311707, 0.356642, 0.298791, 0.339168, 0.335645, 0.458154, 0.384043, 0.295083, 0.216401, 0.247041, 0.257454, 0.243554, 0.335645, 0.25031, 0.200174, 0.236433, 0.219301, 0.216401, 0.291804, 0.229226, 0.216401, 0.219301, 0.203355, 0.295083, 0.21291, 0.158265, 0.086953, 0.109221, 0.15284, 0.155435, 0.086953, 0.081712, 0…	[0, 3, 64, 65, 66, 67, 68, 69, 70, 71, 72, 73, 74, 75, 76, 77, 78, 79, 80, 81, 82, 83, 84, 85, 86, 87, 88, 89, 90, 91, 92, 93, 94, 95, 96, 97, 98, 99, 100, 101, 102, 103, 104, 105, 106, 107, 108, 109, 110, 111, 112, 113, 114, 115, 116, 117, 118, 119, 120, 121, 122, 123, 124, 125, 126, 127, 128, 129, 130, 131, 132, 133, 134, 135, 136, 137, 138, 139, 140, 141, 142, 143, 144, 145, 146, 147, 148, 149…	(117	2	119)	117
190	191	UPI0000212C23 status=activ	([0.030611, 0.049374, 0.069024, 0.102787, 0.060549, 0.047319, 0.032677, 0.045352, 0.034068, 0.044297, 0.034068, 0.041405, 0.026892, 0.035586, 0.06312, 0.034884, 0.035586, 0.036378, 0.037156, 0.020522, 0.030003, 0.050641, 0.048328, 0.048328, 0.030003, 0.028107, 0.043307, 0.074921, 0.0704, 0.111485, 0.067594, 0.092881, 0.079919, 0.0704, 0.064632, 0.058088, 0.056825, 0.030003, 0.030003, 0.055536, 0.…	[220, 227, 228]	0			#VALUE!
191	192	UPI0000212C29 status=activ	([0.047319, 0.088832, 0.092881, 0.147574, 0.164327, 0.081712, 0.118441, 0.161087, 0.088832, 0.06312, 0.088832, 0.132295, 0.132295, 0.122885, 0.179055, 0.200174, 0.129801, 0.11371, 0.167087, 0.271506, 0.25031, 0.36309, 0.36309, 0.26085, 0.26085, 0.284882, 0.377384, 0.328603, 0.324872, 0.359901, 0.346032, 0.229226, 0.111485, 0.11371, 0.200174, 0.194234, 0.155435, 0.142424, 0.17593, 0.167087, 0.1582…	[]	0			#VALUE!
192	193	UPI0000212C30 status=activ	([0.335645, 0.332115, 0.394753, 0.447574, 0.380708, 0.36309, 0.377384, 0.390993, 0.422041, 0.414856, 0.41194, 0.380708, 0.342579, 0.356642, 0.380708, 0.275179, 0.377384, 0.42561, 0.374039, 0.311707, 0.36309, 0.359901, 0.377384, 0.374039, 0.387226, 0.461924, 0.51388, 0.538167, 0.553315, 0.545602, 0.59508, 0.534167, 0.585406, 0.642678, 0.642678, 0.613573, 0.622677, 0.56648, 0.525368, 0.613573, 0.61…	[26, 27, 28, 29, 30, 31, 32, 33, 34, 35, 36, 37, 38, 39, 40, 41, 42, 43, 44, 45, 46, 47, 48, 49, 50, 80, 81, 82, 83, 84, 85, 86, 87, 92, 97, 98, 100, 101, 132, 133, 134, 135, 136, 137, 147, 148, 149, 181, 182, 183, 187, 188, 189, 196, 236, 237, 238, 239, 240, 241, 242, 267, 268, 269, 270, 271, 272, 273, 274, 275, 276, 277, 278, 279, 280, 281, 282, 283, 284, 285, 286]	(24	0	24)	24
193	194	UPI0000212C37 status=activ	([0.132295, 0.085092, 0.049374, 0.054297, 0.088832, 0.122885, 0.081712, 0.109221, 0.074921, 0.10481, 0.125101, 0.094817, 0.067594, 0.106997, 0.078022, 0.109221, 0.127496, 0.10481, 0.059222, 0.059222, 0.106997, 0.139895, 0.173081, 0.182256, 0.222385, 0.209395, 0.219301, 0.194234, 0.18812, 0.17593, 0.132295, 0.142424, 0.120615, 0.125101, 0.137348, 0.167087, 0.122885, 0.058088, 0.073402, 0.139895, 0…	[255, 256]	0			#VALUE!
194	195	UPI0000212C3A status=activ	([0.129801, 0.167087, 0.203355, 0.10481, 0.129801, 0.132295, 0.090864, 0.120615, 0.098513, 0.081712, 0.10481, 0.129801, 0.066181, 0.120615, 0.161087, 0.173081, 0.116183, 0.076542, 0.102787, 0.118441, 0.106997, 0.090864, 0.094817, 0.094817, 0.170161, 0.116183, 0.132295, 0.203355, 0.206376, 0.271506, 0.275179, 0.216401, 0.206376, 0.26085, 0.232838, 0.25031, 0.232838, 0.225814, 0.281712, 0.247041, 0…	[55, 87, 88, 95, 96, 127, 128, 134, 135, 136, 137, 138, 139, 141]	(5	7	12)	5
195	196	UPI0000212C3B status=activ	([0.007031, 0.009483, 0.014586, 0.024393, 0.034068, 0.046336, 0.024826, 0.035586, 0.021381, 0.016021, 0.020165, 0.016528, 0.0198, 0.017797, 0.018106, 0.011106, 0.009096, 0.015694, 0.028107, 0.055536, 0.076542, 0.11371, 0.106997, 0.056825, 0.024826, 0.013437, 0.013437, 0.014783, 0.011106, 0.016257, 0.021816, 0.016826, 0.025316, 0.032677, 0.023963, 0.015078, 0.024826, 0.045352], '')	[]	0			#VALUE!
196	197	UPI0000212C45 status=activ	([0.648219, 0.505461, 0.541878, 0.59014, 0.509769, 0.541878, 0.545602, 0.56648, 0.585406, 0.59917, 0.632174, 0.585406, 0.51388, 0.505461, 0.41194, 0.40511, 0.332115, 0.346032, 0.41194, 0.380708, 0.450668, 0.440853, 0.450668, 0.450668, 0.468512, 0.468512, 0.433034, 0.370445, 0.342579, 0.339168, 0.271506, 0.25406, 0.243554, 0.206376, 0.164327, 0.264545, 0.26085, 0.247041, 0.229226, 0.229226, 0.2292…	[0, 1, 2, 3, 4, 5, 6, 7, 8, 9, 10, 11, 12, 13, 54, 55, 56, 57, 58, 59, 229, 230, 231, 232, 233, 234, 290, 291, 292, 293, 294, 295, 296, 297, 298, 299, 300, 301, 302, 303, 304, 305, 306, 307, 308, 325, 326, 327, 328, 329, 330, 331, 332, 333, 335]	(18	26	44)	18
197	198	UPI0000212C4A status=activ	([0.461924, 0.366687, 0.25406, 0.301917, 0.257454, 0.295083, 0.288399, 0.31487, 0.281712, 0.30533, 0.335645, 0.295083, 0.295083, 0.288399, 0.295083, 0.324872, 0.271506, 0.271506, 0.264545, 0.229226, 0.298791, 0.335645, 0.401658, 0.401658, 0.394753, 0.366687, 0.394753, 0.370445, 0.342579, 0.328603, 0.26085, 0.257454, 0.328603, 0.335645, 0.335645, 0.359901, 0.281712, 0.247041, 0.209395, 0.15284, 0.…	[59, 60, 61, 62, 63, 64, 65, 66, 67, 68, 69, 70, 81, 82, 83, 84, 87, 90, 91, 92, 93, 94, 95, 96, 97, 98, 99, 100, 101, 102]	(12	17	29)	12
198	199	UPI0000212C4B status=activ	([0.450668, 0.401658, 0.359901, 0.308712, 0.236433, 0.281712, 0.31487, 0.247041, 0.288399, 0.321458, 0.342579, 0.394753, 0.394753, 0.390993, 0.374039, 0.318242, 0.194234, 0.120615, 0.106997, 0.127496, 0.116183, 0.179055, 0.147574, 0.164327, 0.232838, 0.321458, 0.203355, 0.222385, 0.25406, 0.243554, 0.232838, 0.25031, 0.196879, 0.291804, 0.284882, 0.281712, 0.31487, 0.30533, 0.414856, 0.447574, 0.…	[]	0			#VALUE!
199	200	UPI0000212C4C status=activ	([0.521092, 0.538167, 0.575842, 0.490133, 0.377384, 0.398279, 0.414856, 0.450668, 0.346032, 0.366687, 0.308712, 0.339168, 0.295083, 0.225814, 0.26085, 0.209395, 0.179055, 0.271506, 0.275179, 0.291804, 0.288399, 0.268042, 0.281712, 0.216401, 0.25406, 0.356642, 0.281712, 0.26085, 0.247041, 0.370445, 0.370445, 0.454136, 0.394753, 0.436924, 0.509769, 0.509769, 0.51388, 0.454136, 0.352862, 0.356642, 0…	[0, 1, 2, 34, 35, 36, 65, 71, 121]	0			#VALUE!
200	201	UPI0000212C4D status=activ	([0.054297, 0.029376, 0.022306, 0.025316, 0.037156, 0.03976, 0.056825, 0.076542, 0.073402, 0.088832, 0.106997, 0.132295, 0.118441, 0.127496, 0.21291, 0.109221, 0.11371, 0.120615, 0.125101, 0.073402, 0.125101, 0.203355, 0.222385, 0.200174, 0.229226, 0.239899, 0.271506, 0.301917, 0.182256, 0.216401, 0.225814, 0.219301, 0.139895, 0.142424, 0.078022, 0.036378, 0.066181, 0.066181, 0.059222, 0.051831, …	[]	0			#VALUE!
201	202	UPI0000212C51 status=activ	([0.271506, 0.132295, 0.18812, 0.120615, 0.155435, 0.109221, 0.090864, 0.116183, 0.139895, 0.122885, 0.092881, 0.11371, 0.069024, 0.069024, 0.083462, 0.071867, 0.090864, 0.094817, 0.139895, 0.142424, 0.090864, 0.064632, 0.127496, 0.118441, 0.182256, 0.185198, 0.275179, 0.229226, 0.239899, 0.239899, 0.295083, 0.370445, 0.366687, 0.458154, 0.454136, 0.458154, 0.51388, 0.5017, 0.59917, 0.59508, 0.62…	[36, 37, 38, 39, 40, 41, 42, 43, 44, 45, 46, 47, 48, 106, 107, 108, 112, 113, 114, 115, 116, 117, 118, 119, 216, 217, 218, 219, 220, 221, 222, 223, 224, 225, 226, 227, 228, 229, 230, 231, 232, 280, 281, 285, 286, 287, 288, 289, 290, 291, 292, 294, 295, 296, 297, 298, 299, 300]	(16	24	40)	16
202	203	UPI0000212C55 status=activ	([0.067594, 0.098513, 0.164327, 0.161087, 0.196879, 0.229226, 0.164327, 0.102787, 0.127496, 0.10481, 0.106997, 0.090864, 0.090864, 0.092881, 0.144935, 0.225814, 0.225814, 0.134866, 0.139895, 0.203355, 0.170161, 0.194234, 0.209395, 0.18812, 0.125101, 0.125101, 0.086953, 0.147574, 0.179055, 0.118441, 0.090864, 0.10481, 0.158265, 0.142424, 0.086953, 0.088832, 0.079919, 0.090864, 0.170161, 0.257454, …	[]	0			#VALUE!
203	204	UPI0000212C56 status=activ	([0.311707, 0.352862, 0.278302, 0.311707, 0.346032, 0.398279, 0.31487, 0.342579, 0.275179, 0.26085, 0.200174, 0.232838, 0.318242, 0.206376, 0.30533, 0.301917, 0.288399, 0.206376, 0.167087, 0.18812, 0.111485, 0.120615, 0.116183, 0.137348, 0.15284, 0.092881, 0.081712, 0.132295, 0.132295, 0.209395, 0.25406, 0.26085, 0.182256, 0.200174, 0.222385, 0.232838, 0.155435, 0.167087, 0.243554, 0.295083, 0.27…	[]	0			#VALUE!
204	205	UPI0000212C57 status=activ	([0.003405, 0.003177, 0.0028, 0.003246, 0.002482, 0.003246, 0.0028, 0.003757, 0.003341, 0.003014, 0.003727, 0.004431, 0.004414, 0.004358, 0.003804, 0.005011, 0.007259, 0.010221, 0.016021, 0.018787, 0.010672, 0.014075, 0.021381, 0.034884, 0.043307, 0.094817, 0.092881, 0.17593, 0.10481, 0.185198, 0.239899, 0.144935, 0.142424, 0.081712, 0.081712, 0.142424, 0.144935, 0.071867, 0.037156, 0.021816, 0.0…	[96, 98, 99, 100, 101, 102, 103, 104, 105, 106]	0			#VALUE!
205	206	UPI0000212C58 status=activ	([0.144935, 0.191378, 0.236433, 0.275179, 0.308712, 0.284882, 0.30533, 0.291804, 0.216401, 0.243554, 0.232838, 0.18812, 0.18812, 0.118441, 0.067594, 0.067594, 0.030611, 0.055536, 0.085092, 0.058088, 0.111485, 0.118441, 0.096677, 0.094817, 0.090864, 0.092881, 0.067594, 0.0704, 0.055536, 0.098513, 0.096677, 0.076542, 0.069024, 0.066181, 0.092881, 0.079919, 0.051831, 0.088832, 0.088832, 0.086953, 0.…	[282, 311]	0			#VALUE!
206	207	UPI0000212C59 status=activ	([0.051831, 0.11371, 0.155435, 0.096677, 0.060549, 0.088832, 0.109221, 0.129801, 0.173081, 0.194234, 0.216401, 0.167087, 0.118441, 0.200174, 0.120615, 0.100716, 0.111485, 0.069024, 0.096677, 0.15284, 0.179055, 0.26085, 0.147574, 0.098513, 0.106997, 0.167087, 0.100716, 0.111485, 0.096677, 0.088832, 0.054297, 0.056825, 0.098513, 0.088832, 0.054297, 0.100716, 0.111485, 0.106997, 0.17593, 0.127496, 0…	[64]	0			#VALUE!
207	208	UPI0000212C5A status=activ	([0.222385, 0.134866, 0.179055, 0.247041, 0.298791, 0.339168, 0.359901, 0.380708, 0.398279, 0.414856, 0.454136, 0.418646, 0.359901, 0.346032, 0.25031, 0.179055, 0.196879, 0.196879, 0.275179, 0.295083, 0.387226, 0.468512, 0.465241, 0.472492, 0.486429, 0.468512, 0.450668, 0.374039, 0.291804, 0.291804, 0.206376, 0.191378, 0.194234, 0.17593, 0.127496, 0.225814, 0.298791, 0.200174, 0.18812, 0.196879, …	[55]	0			#VALUE!
208	209	UPI000021C370 status=activ	([0.019109, 0.028107, 0.020165, 0.029376, 0.021816, 0.038858, 0.040537, 0.040537, 0.042364, 0.055536, 0.081712, 0.10481, 0.071867, 0.042364, 0.066181, 0.076542, 0.064632, 0.083462, 0.102787, 0.179055, 0.216401, 0.206376, 0.206376, 0.203355, 0.137348, 0.203355, 0.120615, 0.088832, 0.111485, 0.132295, 0.111485, 0.074921, 0.083462, 0.120615, 0.194234, 0.182256, 0.129801, 0.236433, 0.179055, 0.185198…	[115, 116, 117, 118, 119, 143, 144]	0			#VALUE!
209	210	UPI000021CD6B status=activ	([0.311707, 0.21291, 0.25406, 0.31487, 0.222385, 0.15284, 0.17593, 0.21291, 0.164327, 0.106997, 0.129801, 0.15284, 0.132295, 0.116183, 0.116183, 0.173081, 0.264545, 0.247041, 0.239899, 0.222385, 0.21291, 0.25406, 0.25406, 0.268042, 0.257454, 0.268042, 0.346032, 0.346032, 0.278302, 0.281712, 0.390993, 0.401658, 0.328603, 0.352862, 0.387226, 0.284882, 0.25031, 0.247041, 0.247041, 0.268042, 0.291804…	[67, 77, 81, 90, 142, 143, 144, 145, 146]	0			#VALUE!
210	211	UPI0000225F3E status=activ	([0.088832, 0.122885, 0.074921, 0.10481, 0.15008, 0.179055, 0.139895, 0.102787, 0.0704, 0.071867, 0.094817, 0.134866, 0.142424, 0.239899, 0.17593, 0.196879, 0.167087, 0.109221, 0.11371, 0.069024, 0.073402, 0.116183, 0.094817, 0.144935, 0.098513, 0.096677, 0.076542, 0.066181, 0.116183, 0.191378, 0.216401, 0.132295, 0.122885, 0.139895, 0.074921, 0.073402, 0.116183, 0.134866, 0.222385, 0.137348, 0.2…	[]	0			#VALUE!
211	212	UPI00002A2E5C status=activ	([0.185198, 0.25406, 0.144935, 0.179055, 0.209395, 0.161087, 0.191378, 0.219301, 0.25031, 0.200174, 0.222385, 0.25406, 0.264545, 0.26085, 0.301917, 0.414856, 0.418646, 0.356642, 0.366687, 0.387226, 0.352862, 0.356642, 0.342579, 0.440853, 0.414856, 0.418646, 0.51388, 0.444081, 0.444081, 0.440853, 0.444081, 0.444081, 0.440853, 0.366687, 0.436924, 0.440853, 0.465241, 0.468512, 0.557691, 0.549308, 0.…	[26, 38, 39, 41, 96]	0			#VALUE!
212	213	UPI00002B5267 status=activ	([0.901269, 0.908098, 0.919029, 0.91684, 0.894241, 0.905695, 0.915074, 0.915074, 0.926919, 0.919029, 0.905695, 0.876521, 0.88723, 0.903857, 0.856457, 0.837511, 0.823549, 0.745909, 0.707965, 0.648219, 0.618285, 0.632174, 0.618285, 0.604312, 0.59917, 0.632174, 0.622677, 0.632174, 0.549308, 0.541878, 0.575842, 0.626927, 0.618285, 0.618285, 0.618285, 0.666105, 0.671169, 0.553315, 0.538167, 0.549308, …	[0, 1, 2, 3, 4, 5, 6, 7, 8, 9, 10, 11, 12, 13, 14, 15, 16, 17, 18, 19, 20, 21, 22, 23, 24, 25, 26, 27, 28, 29, 30, 31, 32, 33, 34, 35, 36, 37, 38, 39, 40, 41, 42, 43, 44]	(44	0	44)	44
213	214	UPI00002BC53B status=activ	([0.025316, 0.014315, 0.013613, 0.019401, 0.027463, 0.038042, 0.059222, 0.078022, 0.060549, 0.076542, 0.094817, 0.116183, 0.118441, 0.085092, 0.120615, 0.18812, 0.219301, 0.196879, 0.243554, 0.311707, 0.308712, 0.374039, 0.494003, 0.51388, 0.490133, 0.414856, 0.433034, 0.433034, 0.40511, 0.480142, 0.494003, 0.468512, 0.380708, 0.387226, 0.444081, 0.436924, 0.436924, 0.534167, 0.538167, 0.494003, …	[23, 37, 38, 40, 67, 72, 73]	0			#VALUE!
214	215	UPI0000317BB7 status=activ	([0.394753, 0.291804, 0.26085, 0.291804, 0.21291, 0.243554, 0.271506, 0.229226, 0.275179, 0.298791, 0.232838, 0.271506, 0.278302, 0.196879, 0.209395, 0.185198, 0.206376, 0.137348, 0.147574, 0.142424, 0.15284, 0.225814, 0.216401, 0.264545, 0.18812, 0.264545, 0.264545, 0.281712, 0.346032, 0.25406, 0.225814, 0.25406, 0.158265, 0.100716, 0.15284, 0.122885, 0.10481, 0.142424, 0.209395, 0.196879, 0.137…	[]	0			#VALUE!
215	216	UPI0000321A9F status=activ	([0.023534, 0.034884, 0.060549, 0.092881, 0.098513, 0.137348, 0.092881, 0.096677, 0.116183, 0.15008, 0.173081, 0.125101, 0.15008, 0.144935, 0.142424, 0.090864, 0.137348, 0.229226, 0.30533, 0.298791, 0.298791, 0.30533, 0.324872, 0.284882, 0.284882, 0.346032, 0.339168, 0.352862, 0.298791, 0.332115, 0.324872, 0.247041, 0.321458, 0.308712, 0.408655, 0.408655, 0.394753, 0.433034, 0.352862, 0.271506, 0…	[85, 86, 87, 88]	0			#VALUE!
216	217	UPI00003590DB status=activ	([0.346032, 0.247041, 0.30533, 0.356642, 0.377384, 0.298791, 0.295083, 0.335645, 0.291804, 0.324872, 0.349426, 0.384043, 0.308712, 0.414856, 0.450668, 0.440853, 0.366687, 0.366687, 0.264545, 0.179055, 0.194234, 0.243554, 0.321458, 0.31487, 0.301917, 0.318242, 0.366687, 0.40511, 0.408655, 0.476583, 0.387226, 0.284882, 0.268042, 0.342579, 0.25031, 0.321458, 0.321458, 0.339168, 0.324872, 0.414856, 0…	[61, 70, 71, 72, 73]	0			#VALUE!
217	218	UPI00003DD0CC status=activ	([0.179055, 0.120615, 0.158265, 0.15284, 0.15008, 0.182256, 0.139895, 0.137348, 0.182256, 0.144935, 0.116183, 0.161087, 0.102787, 0.106997, 0.102787, 0.086953, 0.064632, 0.0704, 0.137348, 0.209395, 0.109221, 0.129801, 0.132295, 0.132295, 0.132295, 0.132295, 0.111485, 0.137348, 0.111485, 0.083462, 0.083462, 0.10481, 0.074921, 0.118441, 0.222385, 0.158265, 0.206376, 0.203355, 0.158265, 0.155435, 0.…	[]	0			#VALUE!
218	219	UPI00003DD1DC status=activ	([0.013437, 0.021381, 0.031287, 0.021816, 0.015078, 0.011106, 0.014315, 0.020165, 0.032017, 0.044297, 0.06312, 0.094817, 0.05306, 0.027463, 0.037156, 0.046336, 0.048328, 0.038858, 0.071867, 0.045352, 0.03976, 0.06184, 0.0704, 0.073402, 0.116183, 0.122885, 0.173081, 0.15284, 0.144935, 0.06312, 0.074921, 0.038042, 0.037156, 0.066181, 0.120615, 0.194234, 0.10481, 0.102787, 0.161087, 0.144935, 0.1398…	[173, 174, 176, 177, 178, 179, 180, 181, 182, 183]	0			#VALUE!
219	220	UPI00003DD4F8 status=activ	([0.167087, 0.21291, 0.284882, 0.281712, 0.206376, 0.167087, 0.170161, 0.196879, 0.225814, 0.17593, 0.216401, 0.257454, 0.288399, 0.247041, 0.321458, 0.291804, 0.321458, 0.239899, 0.281712, 0.36309, 0.352862, 0.422041, 0.433034, 0.433034, 0.465241, 0.549308, 0.622677, 0.661982, 0.553315, 0.458154, 0.553315, 0.529623, 0.529623, 0.454136, 0.497853, 0.517562, 0.454136, 0.384043, 0.458154, 0.36309, 0…	[25, 26, 27, 28, 30, 31, 32, 35, 214]	0			#VALUE!
220	221	UPI00003DD512 status=activ	([0.236433, 0.346032, 0.328603, 0.239899, 0.281712, 0.206376, 0.164327, 0.194234, 0.127496, 0.155435, 0.216401, 0.257454, 0.17593, 0.18812, 0.185198, 0.25031, 0.291804, 0.219301, 0.318242, 0.232838, 0.25031, 0.232838, 0.200174, 0.232838, 0.31487, 0.222385, 0.30533, 0.339168, 0.308712, 0.41194, 0.398279, 0.359901, 0.26085, 0.359901, 0.278302, 0.25031, 0.243554, 0.167087, 0.155435, 0.139895, 0.2223…	[]	0			#VALUE!
221	222	UPI00003DD6AD status=activ	([0.054297, 0.088832, 0.125101, 0.158265, 0.206376, 0.147574, 0.191378, 0.185198, 0.139895, 0.170161, 0.21291, 0.219301, 0.137348, 0.147574, 0.15008, 0.194234, 0.31487, 0.25406, 0.311707, 0.346032, 0.458154, 0.472492, 0.458154, 0.461924, 0.433034, 0.352862, 0.356642, 0.243554, 0.196879, 0.268042, 0.288399, 0.271506, 0.31487, 0.418646, 0.346032, 0.257454, 0.288399, 0.275179, 0.366687, 0.387226, 0.…	[49, 50, 51, 52, 56, 143, 144]	0			#VALUE!
222	223	UPI00003DD8E7 status=activ	([0.56648, 0.352862, 0.380708, 0.414856, 0.31487, 0.225814, 0.257454, 0.17593, 0.161087, 0.21291, 0.236433, 0.295083, 0.229226, 0.203355, 0.129801, 0.076542, 0.0704, 0.071867, 0.079919, 0.03976, 0.049374, 0.040537, 0.049374, 0.054297, 0.06184, 0.11371, 0.191378, 0.11371, 0.21291, 0.264545, 0.25031, 0.21291, 0.219301, 0.17593, 0.21291, 0.295083, 0.298791, 0.21291, 0.219301, 0.219301, 0.339168, 0.2…	[0, 198, 199, 200, 201, 202, 203, 209, 210, 214, 221]	(5	1	6)	5
223	224	UPI00003DD931 status=activ	([0.007031, 0.004835, 0.004921, 0.003727, 0.00292, 0.002276, 0.002035, 0.00292, 0.002349, 0.001906, 0.001623, 0.001249, 0.001211, 0.001533, 0.000945, 0.001597, 0.001709, 0.002512, 0.001786, 0.001271, 0.00155, 0.00155, 0.00246, 0.002396, 0.002396, 0.002396, 0.002327, 0.003053, 0.0028, 0.004161, 0.006194, 0.005872, 0.006039, 0.004835, 0.003821, 0.00543, 0.00359, 0.002482, 0.002117, 0.001709, 0.0028…	[]	0			#VALUE!
224	225	UPI00003DD936 status=activ	([0.051831, 0.073402, 0.030003, 0.058088, 0.081712, 0.10481, 0.048328, 0.026338, 0.016826, 0.011518, 0.008804, 0.008624, 0.008409, 0.007315, 0.00543, 0.004315, 0.004358, 0.005223, 0.00389, 0.003804, 0.002555, 0.002606, 0.002705, 0.00389, 0.00316, 0.003177, 0.00225, 0.003177, 0.003212, 0.003821, 0.005378, 0.008002, 0.011518, 0.013265, 0.023087, 0.03976, 0.083462, 0.038858, 0.054297, 0.046336, 0.03…	[]	0			#VALUE!
225	226	UPI00003DD96C status=activ	([0.005011, 0.003555, 0.00389, 0.005318, 0.007259, 0.00543, 0.007495, 0.00962, 0.007555, 0.008002, 0.010131, 0.016257, 0.013613, 0.017797, 0.020165, 0.019109, 0.013265, 0.013437, 0.013016, 0.007091, 0.006374, 0.006374, 0.006039, 0.005734, 0.00389, 0.002662, 0.002529, 0.001602, 0.001687, 0.002555, 0.00292, 0.001936, 0.001232, 0.001383, 0.001434, 0.001855, 0.001172, 0.000936, 0.001597, 0.002396, 0.…	[]	0			#VALUE!
226	227	UPI00003DDA23 status=activ	([0.074921, 0.106997, 0.139895, 0.179055, 0.219301, 0.142424, 0.179055, 0.239899, 0.264545, 0.203355, 0.170161, 0.173081, 0.139895, 0.083462, 0.046336, 0.102787, 0.158265, 0.17593, 0.170161, 0.25406, 0.179055, 0.206376, 0.134866, 0.139895, 0.155435, 0.092881, 0.158265, 0.098513, 0.045352, 0.049374, 0.088832, 0.127496, 0.158265, 0.206376, 0.291804, 0.384043, 0.359901, 0.356642, 0.31487, 0.311707, …	[230, 231, 284, 285, 286, 301]	0			#VALUE!
227	228	UPI00003DDA2B status=activ	([0.003757, 0.002727, 0.003804, 0.003997, 0.003014, 0.003804, 0.003079, 0.003804, 0.004835, 0.006078, 0.008002, 0.006194, 0.006078, 0.010372, 0.008002, 0.013821, 0.007877, 0.008002, 0.014075, 0.011669, 0.011342, 0.011342, 0.022306, 0.022306, 0.018106, 0.044297, 0.026338, 0.056825, 0.027463, 0.031287, 0.017447, 0.011903, 0.024393, 0.017797, 0.009401, 0.007645, 0.00777, 0.009483, 0.009187, 0.007031…	[]	0			#VALUE!
228	229	UPI00003DDA45 status=activ	([0.081712, 0.11371, 0.17593, 0.11371, 0.15008, 0.191378, 0.236433, 0.308712, 0.352862, 0.288399, 0.311707, 0.26085, 0.268042, 0.387226, 0.301917, 0.264545, 0.264545, 0.356642, 0.422041, 0.414856, 0.4292, 0.42561, 0.447574, 0.324872, 0.324872, 0.332115, 0.321458, 0.311707, 0.278302, 0.182256, 0.268042, 0.18812, 0.18812, 0.21291, 0.125101, 0.191378, 0.144935, 0.134866, 0.134866, 0.155435, 0.100716…	[246, 247, 253]	0			#VALUE!
229	230	UPI00003DDA63 status=activ	([0.004976, 0.00292, 0.003963, 0.005872, 0.008276, 0.01078, 0.017138, 0.012491, 0.016021, 0.021381, 0.020522, 0.016021, 0.01078, 0.007422, 0.006894, 0.007315, 0.007555, 0.007877, 0.005683, 0.006533, 0.004431, 0.006142, 0.006374, 0.004483, 0.004161, 0.003431, 0.002705, 0.001687, 0.002349, 0.00155, 0.001112, 0.001374, 0.002194, 0.001906, 0.002662, 0.002623, 0.00155, 0.001533, 0.001623, 0.001597, 0.…	[457, 464, 465, 466, 467, 468, 469, 470, 471]	0			#VALUE!
230	231	UPI00003DDA91 status=activ	([0.008156, 0.010926, 0.008409, 0.011669, 0.00962, 0.010221, 0.013437, 0.011903, 0.01078, 0.014075, 0.018106, 0.022667, 0.038042, 0.038858, 0.035586, 0.05306, 0.100716, 0.085092, 0.074921, 0.074921, 0.078022, 0.132295, 0.15284, 0.209395, 0.200174, 0.288399, 0.26085, 0.271506, 0.339168, 0.342579, 0.346032, 0.257454, 0.25406, 0.264545, 0.26085, 0.196879, 0.216401, 0.209395, 0.288399, 0.339168, 0.27…	[109, 110, 111, 112, 113, 123, 124, 126, 128, 138, 152, 153, 154]	(4	0	4)	4
231	232	UPI00003DDB55 status=activ	([0.11371, 0.094817, 0.067594, 0.090864, 0.118441, 0.088832, 0.059222, 0.03976, 0.059222, 0.073402, 0.0704, 0.055536, 0.064632, 0.066181, 0.10481, 0.11371, 0.100716, 0.15284, 0.164327, 0.161087, 0.161087, 0.137348, 0.17593, 0.144935, 0.081712, 0.081712, 0.122885, 0.191378, 0.275179, 0.222385, 0.222385, 0.229226, 0.346032, 0.318242, 0.332115, 0.257454, 0.158265, 0.264545, 0.247041, 0.236433, 0.321…	[237, 239, 240, 241]	0			#VALUE!
232	233	UPI00003DDB88 status=activ	([0.671169, 0.685117, 0.73685, 0.690604, 0.648219, 0.613573, 0.509769, 0.486429, 0.5017, 0.483068, 0.465241, 0.5017, 0.505461, 0.538167, 0.509769, 0.490133, 0.40511, 0.41194, 0.31487, 0.275179, 0.179055, 0.17593, 0.120615, 0.060549, 0.078022, 0.078022, 0.111485, 0.170161, 0.173081, 0.173081, 0.173081, 0.200174, 0.219301, 0.144935, 0.102787, 0.102787, 0.083462, 0.129801, 0.185198, 0.18812, 0.25745…	[0, 1, 2, 3, 4, 5, 6, 8, 11, 12, 13, 14, 44, 45, 46, 47, 54, 55, 56, 60, 61, 62, 63, 64, 65, 66]	(6	0	6)	6
233	234	UPI00003DDBBE status=activ	([0.370445, 0.26085, 0.179055, 0.118441, 0.15008, 0.196879, 0.229226, 0.257454, 0.196879, 0.225814, 0.25406, 0.295083, 0.291804, 0.232838, 0.257454, 0.257454, 0.257454, 0.170161, 0.203355, 0.222385, 0.281712, 0.281712, 0.374039, 0.454136, 0.454136, 0.454136, 0.444081, 0.454136, 0.370445, 0.450668, 0.461924, 0.377384, 0.374039, 0.349426, 0.436924, 0.440853, 0.436924, 0.366687, 0.370445, 0.359901, …	[52, 53, 54, 55, 56, 57, 58, 59, 60, 61, 68, 69]	(9	0	9)	9
234	235	UPI00003DDC7B status=activ	([0.461924, 0.521092, 0.422041, 0.414856, 0.408655, 0.352862, 0.377384, 0.328603, 0.298791, 0.321458, 0.288399, 0.239899, 0.18812, 0.18812, 0.18812, 0.129801, 0.127496, 0.134866, 0.203355, 0.209395, 0.275179, 0.301917, 0.311707, 0.352862, 0.40511, 0.370445, 0.4292, 0.42561, 0.461924, 0.517562, 0.521092, 0.557691, 0.618285, 0.694846, 0.720929, 0.712013, 0.805026, 0.812494, 0.798249, 0.795062, 0.74…	[1, 29, 30, 31, 32, 33, 34, 35, 36, 37, 38, 39, 40, 41, 42, 44, 45, 46, 47, 48, 49, 50, 51, 52, 53, 54, 55, 56, 57, 58, 59, 60, 61, 62, 63, 64, 65, 66, 67, 68, 69, 70, 71, 72, 73, 74, 75, 76, 77, 78, 79, 80, 81, 82, 83, 84, 85, 86, 87, 88, 89, 90, 108, 109, 111, 112, 113, 136, 137, 138, 139, 140, 141, 142, 143, 149, 154, 158, 159, 160, 161, 162, 163, 164, 165, 166, 167, 168, 169, 170, 171, 172, 1…	(101	77	178)	101
235	236	UPI00003DDF91 status=activ	([0.216401, 0.311707, 0.225814, 0.26085, 0.31487, 0.222385, 0.275179, 0.298791, 0.216401, 0.15008, 0.170161, 0.179055, 0.144935, 0.15284, 0.15008, 0.100716, 0.11371, 0.079919, 0.078022, 0.094817, 0.129801, 0.161087, 0.147574, 0.222385, 0.225814, 0.222385, 0.219301, 0.17593, 0.18812, 0.284882, 0.291804, 0.301917, 0.236433, 0.275179, 0.257454, 0.25406, 0.278302, 0.257454, 0.275179, 0.332115, 0.3391…	[178, 179, 180, 181, 182, 183, 184, 185, 186, 187, 188, 192, 193, 194, 195, 196, 210, 211, 212, 213, 216, 218, 219, 220, 221, 222, 223, 224, 225, 226, 227, 228, 229, 232, 254, 255, 256, 257, 258, 263]	(11	21	32)	11
236	237	UPI00003DDFBD status=activ	([0.046336, 0.037156, 0.058088, 0.074921, 0.106997, 0.074921, 0.076542, 0.05306, 0.0704, 0.083462, 0.067594, 0.088832, 0.092881, 0.098513, 0.11371, 0.094817, 0.147574, 0.170161, 0.271506, 0.321458, 0.377384, 0.418646, 0.468512, 0.468512, 0.480142, 0.465241, 0.454136, 0.480142, 0.538167, 0.525368, 0.440853, 0.505461, 0.5017, 0.422041, 0.356642, 0.311707, 0.366687, 0.352862, 0.301917, 0.275179, 0.2…	[28, 29, 31, 32, 91, 92, 93, 94, 102, 109, 117, 118, 119, 120, 121, 122, 148, 156, 157, 158, 159, 160, 161, 162, 163, 164, 185, 186, 187, 188, 189, 190, 191, 192, 193, 194, 195, 196, 197, 198, 199, 200, 201, 202, 203, 204, 205, 206, 207, 208, 209, 210, 211, 212, 213, 214, 215, 216, 217, 218]	(33	26	59)	33
237	238	UPI00003DE306 status=activ	([0.037156, 0.06312, 0.05306, 0.069024, 0.102787, 0.059222, 0.032017, 0.029376, 0.040537, 0.058088, 0.073402, 0.122885, 0.05306, 0.023963, 0.023963, 0.021816, 0.019401, 0.024826, 0.014075, 0.015344, 0.015344, 0.009483, 0.00777, 0.007877, 0.00543, 0.004513, 0.004208, 0.004208, 0.003405, 0.002512, 0.002366, 0.001906, 0.001172, 0.001305, 0.001572, 0.002366, 0.001722, 0.001872, 0.002276, 0.00316, 0.0…	[]	0			#VALUE!
238	239	UPI00003DE3B9 status=activ	([0.268042, 0.318242, 0.139895, 0.179055, 0.216401, 0.125101, 0.066181, 0.10481, 0.060549, 0.037156, 0.036378, 0.064632, 0.026338, 0.025316, 0.019109, 0.018787, 0.01078, 0.010926, 0.008525, 0.007177, 0.009401, 0.006988, 0.006078, 0.006795, 0.005378, 0.003924, 0.005623, 0.007091, 0.006482, 0.009096, 0.015078, 0.019109, 0.009096, 0.012727, 0.008525, 0.00962, 0.006894, 0.006894, 0.009865, 0.016528, …	[332, 514, 521]	0			#VALUE!
239	240	UPI00003DE3EA status=activ	([0.009977, 0.014586, 0.013016, 0.020165, 0.013265, 0.017797, 0.01078, 0.010672, 0.008723, 0.008156, 0.008156, 0.006701, 0.004835, 0.00316, 0.004431, 0.004775, 0.003405, 0.003431, 0.003405, 0.002881, 0.002396, 0.001722, 0.00152, 0.001374, 0.000833, 0.001374, 0.001344, 0.00146, 0.001709, 0.001692, 0.002211, 0.0028, 0.003109, 0.003555, 0.003804, 0.002705, 0.003431, 0.004611, 0.006533, 0.005249, 0.0…	[236, 237]	0			#VALUE!
240	241	UPI00003DE4AE status=activ	([0.012491, 0.019109, 0.015694, 0.011106, 0.016021, 0.016257, 0.024393, 0.036378, 0.038042, 0.038042, 0.059222, 0.043307, 0.081712, 0.046336, 0.096677, 0.137348, 0.170161, 0.125101, 0.173081, 0.122885, 0.100716, 0.088832, 0.085092, 0.134866, 0.222385, 0.147574, 0.194234, 0.17593, 0.191378, 0.161087, 0.142424, 0.096677, 0.161087, 0.144935, 0.147574, 0.132295, 0.094817, 0.096677, 0.155435, 0.118441…	[60, 125]	0			#VALUE!
241	242	UPI00003DE63B status=activ	([0.118441, 0.191378, 0.257454, 0.243554, 0.291804, 0.352862, 0.335645, 0.26085, 0.288399, 0.311707, 0.222385, 0.179055, 0.139895, 0.271506, 0.25406, 0.271506, 0.147574, 0.232838, 0.229226, 0.268042, 0.40511, 0.387226, 0.295083, 0.30533, 0.30533, 0.25031, 0.225814, 0.167087, 0.243554, 0.209395, 0.139895, 0.161087, 0.243554, 0.278302, 0.239899, 0.229226, 0.127496, 0.225814, 0.247041, 0.137348, 0.0…	[172, 238, 239, 240, 241]	0			#VALUE!
242	243	UPI00003DE657 status=activ	([0.001112, 0.001061, 0.001, 0.000816, 0.000799, 0.001211, 0.001172, 0.001318, 0.001748, 0.001541, 0.001344, 0.001142, 0.001687, 0.001572, 0.001675, 0.002503, 0.001855, 0.00283, 0.003821, 0.004208, 0.003079, 0.00283, 0.0028, 0.00359, 0.004899, 0.004483, 0.003276, 0.003053, 0.002512, 0.001623, 0.001748, 0.002606, 0.003276, 0.00231, 0.001572, 0.002327, 0.00231, 0.002662, 0.001967, 0.001391, 0.00207…	[]	0			#VALUE!
243	244	UPI00003DE6B1 status=activ	([0.173081, 0.21291, 0.268042, 0.301917, 0.288399, 0.21291, 0.271506, 0.200174, 0.236433, 0.200174, 0.15008, 0.173081, 0.17593, 0.167087, 0.127496, 0.139895, 0.17593, 0.194234, 0.21291, 0.144935, 0.222385, 0.15284, 0.15284, 0.144935, 0.088832, 0.109221, 0.164327, 0.139895, 0.209395, 0.147574, 0.118441, 0.182256, 0.109221, 0.11371, 0.137348, 0.206376, 0.118441, 0.111485, 0.106997, 0.15008, 0.19137…	[102, 234, 235, 236, 237, 238, 239, 240]	0			#VALUE!
244	245	UPI00003DE79A status=activ	([0.144935, 0.094817, 0.139895, 0.147574, 0.179055, 0.21291, 0.268042, 0.30533, 0.339168, 0.324872, 0.284882, 0.295083, 0.328603, 0.349426, 0.349426, 0.271506, 0.17593, 0.161087, 0.158265, 0.222385, 0.17593, 0.21291, 0.298791, 0.288399, 0.239899, 0.170161, 0.185198, 0.144935, 0.15008, 0.120615, 0.170161, 0.170161, 0.200174, 0.170161, 0.236433, 0.243554, 0.324872, 0.41194, 0.545602, 0.42561, 0.425…	[38]	0			#VALUE!
245	246	UPI00003DE914 status=activ	([0.079919, 0.10481, 0.15284, 0.209395, 0.209395, 0.125101, 0.142424, 0.182256, 0.209395, 0.257454, 0.17593, 0.15284, 0.17593, 0.191378, 0.264545, 0.271506, 0.26085, 0.278302, 0.356642, 0.387226, 0.36309, 0.476583, 0.394753, 0.377384, 0.301917, 0.222385, 0.225814, 0.144935, 0.081712, 0.096677, 0.071867, 0.142424, 0.118441, 0.106997, 0.083462, 0.056825, 0.033407, 0.044297, 0.042364, 0.047319, 0.02…	[105, 107, 108, 109, 168, 169]	0			#VALUE!
246	247	UPI00003DE9AD status=activ	([0.001417, 0.001159, 0.000906, 0.00076, 0.000743, 0.000721, 0.000614, 0.000945, 0.001112, 0.00155, 0.002117, 0.001692, 0.001808, 0.001808, 0.001808, 0.00152, 0.001743, 0.001649, 0.001623, 0.002117, 0.003212, 0.002688, 0.002662, 0.003701, 0.003461, 0.004976, 0.007422, 0.007315, 0.004775, 0.003727, 0.003512, 0.00283, 0.004208, 0.004135, 0.004315, 0.004899, 0.003757, 0.003701, 0.005683, 0.008002, 0…	[160]	0			#VALUE!
247	248	UPI00003DE9BF status=activ	([0.73685, 0.771762, 0.771762, 0.795062, 0.791621, 0.791621, 0.795062, 0.76285, 0.771762, 0.788093, 0.699094, 0.724957, 0.685117, 0.666105, 0.675549, 0.549308, 0.58069, 0.58069, 0.585406, 0.553315, 0.490133, 0.408655, 0.374039, 0.374039, 0.359901, 0.295083, 0.229226, 0.179055, 0.21291, 0.222385, 0.222385, 0.291804, 0.295083, 0.356642, 0.264545, 0.271506, 0.335645, 0.335645, 0.342579, 0.352862, 0.…	[0, 1, 2, 3, 4, 5, 6, 7, 8, 9, 10, 11, 12, 13, 14, 15, 16, 17, 18, 19, 46, 47, 48]	(19	0	19)	19
248	249	UPI00003DE9C4 status=activ	([0.63748, 0.657645, 0.486429, 0.377384, 0.414856, 0.450668, 0.476583, 0.366687, 0.384043, 0.414856, 0.4292, 0.370445, 0.301917, 0.308712, 0.318242, 0.295083, 0.30533, 0.30533, 0.332115, 0.335645, 0.257454, 0.26085, 0.257454, 0.349426, 0.40511, 0.308712, 0.196879, 0.191378, 0.21291, 0.225814, 0.229226, 0.15284, 0.25031, 0.324872, 0.31487, 0.321458, 0.349426, 0.25406, 0.155435, 0.15284, 0.182256, …	[0, 1]	0			#VALUE!
249	250	UPI00003DEC46 status=activ	([5.2e-05, 6.9e-05, 0.000137, 8.6e-05, 8.2e-05, 7.7e-05, 0.000185, 0.000176, 0.000137, 9.4e-05, 0.00015, 0.000236, 0.000129, 0.000125, 0.000283, 0.00021, 0.000451, 0.000451, 0.000983, 0.000893, 0.001743, 0.001786, 0.00146, 0.001786, 0.001855, 0.00231, 0.002688, 0.002581, 0.00316, 0.004358, 0.004483, 0.003924, 0.003512, 0.00515, 0.007877, 0.004483, 0.006482, 0.004736, 0.006988, 0.00407, 0.006421, …	[]	0			#VALUE!
250	251	UPI00004BA0ED status=activ	([0.088832, 0.040537, 0.044297, 0.024393, 0.024826, 0.020522, 0.028695, 0.018106, 0.014315, 0.0198, 0.021381, 0.026338, 0.033407, 0.036378, 0.051831, 0.042364, 0.051831, 0.054297, 0.043307, 0.017797, 0.032017, 0.032677, 0.06312, 0.078022, 0.076542, 0.098513, 0.142424, 0.139895, 0.137348, 0.209395, 0.137348, 0.179055, 0.185198, 0.21291, 0.281712, 0.311707, 0.219301, 0.196879, 0.182256, 0.118441, 0…	[]	0			#VALUE!
251	252	UPI00004BA0EF status=activ	([0.094817, 0.056825, 0.092881, 0.142424, 0.182256, 0.200174, 0.142424, 0.144935, 0.098513, 0.127496, 0.179055, 0.200174, 0.239899, 0.352862, 0.346032, 0.349426, 0.352862, 0.247041, 0.352862, 0.335645, 0.335645, 0.447574, 0.465241, 0.461924, 0.377384, 0.36309, 0.288399, 0.374039, 0.41194, 0.505461, 0.374039, 0.332115, 0.349426, 0.206376, 0.170161, 0.232838, 0.21291, 0.229226, 0.291804, 0.308712, …	[29, 170, 171, 172, 173, 174, 175, 178, 181, 182, 183, 189, 190]	(5	1	6)	5
252	253	UPI00004BA0F9 status=activ	([0.059222, 0.032017, 0.047319, 0.064632, 0.106997, 0.071867, 0.088832, 0.129801, 0.173081, 0.129801, 0.158265, 0.216401, 0.219301, 0.132295, 0.179055, 0.109221, 0.155435, 0.173081, 0.17593, 0.206376, 0.264545, 0.17593, 0.26085, 0.284882, 0.191378, 0.11371, 0.170161, 0.203355, 0.185198, 0.158265, 0.158265, 0.106997, 0.064632, 0.060549, 0.102787, 0.129801, 0.147574, 0.147574, 0.15284, 0.164327, 0.…	[105, 120, 121, 122, 123, 127, 128, 129, 130, 131, 132, 133, 134, 135, 136, 137, 138, 139, 140, 214, 215, 216, 217, 218, 219, 220, 221, 222, 224, 228, 229]	(13	5	18)	13
253	254	UPI00004CEEF1 status=activ	([0.219301, 0.216401, 0.278302, 0.271506, 0.164327, 0.196879, 0.139895, 0.200174, 0.196879, 0.222385, 0.247041, 0.225814, 0.158265, 0.243554, 0.222385, 0.232838, 0.236433, 0.236433, 0.170161, 0.179055, 0.179055, 0.200174, 0.225814, 0.232838, 0.264545, 0.370445, 0.384043, 0.384043, 0.36309, 0.408655, 0.41194, 0.30533, 0.30533, 0.301917, 0.321458, 0.271506, 0.209395, 0.139895, 0.147574, 0.132295, 0…	[66, 224, 292, 293]	0			#VALUE!
254	255	UPI0000509937 status=activ	([0.094817, 0.051831, 0.031287, 0.046336, 0.064632, 0.040537, 0.059222, 0.096677, 0.134866, 0.182256, 0.17593, 0.137348, 0.111485, 0.179055, 0.116183, 0.109221, 0.083462, 0.094817, 0.043307, 0.086953, 0.120615, 0.142424, 0.129801, 0.219301, 0.18812, 0.129801, 0.232838, 0.139895, 0.139895, 0.071867, 0.067594, 0.081712, 0.158265, 0.194234, 0.125101, 0.206376, 0.203355, 0.232838, 0.209395, 0.332115,…	[]	0			#VALUE!
255	256	UPI000052F163 status=activ	([0.013821, 0.022306, 0.037156, 0.033407, 0.031287, 0.028695, 0.03976, 0.060549, 0.078022, 0.055536, 0.035586, 0.049374, 0.051831, 0.054297, 0.092881, 0.11371, 0.167087, 0.090864, 0.092881, 0.102787, 0.167087, 0.142424, 0.081712, 0.081712, 0.073402, 0.071867, 0.079919, 0.092881, 0.067594, 0.030003, 0.036378, 0.0704, 0.081712, 0.043307, 0.043307, 0.043307, 0.05306, 0.037156, 0.085092, 0.078022, 0.…	[340, 341, 346, 347, 348, 349, 350, 351]	0			#VALUE!
256	257	UPI000052F168 status=activ	([0.505461, 0.570702, 0.661982, 0.613573, 0.632174, 0.486429, 0.394753, 0.339168, 0.25406, 0.284882, 0.219301, 0.271506, 0.268042, 0.243554, 0.232838, 0.236433, 0.278302, 0.191378, 0.122885, 0.0704, 0.059222, 0.120615, 0.066181, 0.030003, 0.036378, 0.030611, 0.032677, 0.058088, 0.094817, 0.170161, 0.096677, 0.182256, 0.15284, 0.129801, 0.125101, 0.085092, 0.083462, 0.074921, 0.076542, 0.078022, 0…	[0, 1, 2, 3, 4, 328]	0			#VALUE!
257	258	UPI000058D875 status=activ	([0.088832, 0.125101, 0.120615, 0.196879, 0.132295, 0.161087, 0.127496, 0.127496, 0.090864, 0.064632, 0.086953, 0.092881, 0.056825, 0.096677, 0.167087, 0.206376, 0.236433, 0.301917, 0.229226, 0.25406, 0.295083, 0.291804, 0.21291, 0.185198, 0.125101, 0.194234, 0.191378, 0.164327, 0.164327, 0.239899, 0.332115, 0.332115, 0.268042, 0.374039, 0.281712, 0.291804, 0.342579, 0.342579, 0.222385, 0.298791,…	[70]	0			#VALUE!
258	259	UPI000058D876 status=activ	([0.094817, 0.106997, 0.067594, 0.10481, 0.147574, 0.200174, 0.239899, 0.291804, 0.232838, 0.182256, 0.203355, 0.167087, 0.185198, 0.301917, 0.30533, 0.232838, 0.324872, 0.30533, 0.324872, 0.454136, 0.553315, 0.440853, 0.436924, 0.494003, 0.458154, 0.418646, 0.414856, 0.384043, 0.370445, 0.450668, 0.525368, 0.440853, 0.525368, 0.541878, 0.521092, 0.472492, 0.585406, 0.538167, 0.472492, 0.366687, …	[20, 30, 32, 33, 34, 36, 37, 77, 80, 103, 104, 106, 107, 108, 109, 110, 111, 112, 187, 445, 446, 447, 448, 449, 450, 451]	(6	11	17)	6
259	260	UPI000058D877 status=activ	([0.137348, 0.196879, 0.170161, 0.17593, 0.191378, 0.232838, 0.264545, 0.311707, 0.284882, 0.301917, 0.328603, 0.30533, 0.271506, 0.377384, 0.308712, 0.229226, 0.342579, 0.257454, 0.257454, 0.239899, 0.15284, 0.158265, 0.092881, 0.125101, 0.081712, 0.088832, 0.094817, 0.096677, 0.090864, 0.132295, 0.096677, 0.090864, 0.116183, 0.194234, 0.191378, 0.229226, 0.324872, 0.308712, 0.324872, 0.335645, …	[45, 46, 47, 48, 51, 52, 53, 54, 55, 56, 57, 59, 60, 61, 63, 64, 65, 66, 67, 68, 69, 70, 71, 72, 73, 74, 75, 76, 77]	(14	14	28)	14
260	261	UPI0000D4F800 status=activ	([0.032677, 0.049374, 0.071867, 0.094817, 0.041405, 0.073402, 0.046336, 0.032017, 0.044297, 0.060549, 0.040537, 0.054297, 0.055536, 0.056825, 0.028695, 0.034884, 0.047319, 0.092881, 0.161087, 0.106997, 0.125101, 0.088832, 0.096677, 0.116183, 0.056825, 0.079919, 0.064632, 0.090864, 0.147574, 0.137348, 0.090864, 0.078022, 0.045352, 0.051831, 0.056825, 0.10481, 0.041405, 0.037156, 0.038042, 0.020522…	[250, 263, 264]	0			#VALUE!
261	262	UPI0000DAC892 status=activ	([0.332115, 0.232838, 0.243554, 0.298791, 0.335645, 0.366687, 0.380708, 0.394753, 0.41194, 0.447574, 0.476583, 0.440853, 0.450668, 0.4292, 0.454136, 0.461924, 0.401658, 0.387226, 0.390993, 0.494003, 0.422041, 0.384043, 0.408655, 0.359901, 0.339168, 0.268042, 0.196879, 0.209395, 0.225814, 0.239899, 0.219301, 0.21291, 0.26085, 0.26085, 0.281712, 0.298791, 0.30533, 0.374039, 0.301917, 0.370445, 0.34…	[44, 45, 46, 47, 48, 49, 72, 73, 74, 75, 76, 77, 78, 79, 80, 81, 82, 83, 84, 89, 90, 91]	(12	6	18)	12
262	263	UPI0000DAC893 status=activ	([0.480142, 0.390993, 0.414856, 0.401658, 0.422041, 0.281712, 0.308712, 0.194234, 0.219301, 0.25031, 0.229226, 0.229226, 0.229226, 0.17593, 0.18812, 0.243554, 0.236433, 0.170161, 0.161087, 0.243554, 0.243554, 0.179055, 0.239899, 0.179055, 0.200174, 0.158265, 0.158265, 0.158265, 0.271506, 0.161087, 0.158265, 0.225814, 0.167087, 0.106997, 0.147574, 0.134866, 0.137348, 0.15008, 0.203355, 0.203355, 0…	[]	0			#VALUE!
263	264	UPI0000DAC895 status=activ	([0.219301, 0.284882, 0.271506, 0.298791, 0.335645, 0.359901, 0.377384, 0.394753, 0.31487, 0.339168, 0.366687, 0.394753, 0.418646, 0.352862, 0.36309, 0.349426, 0.370445, 0.281712, 0.284882, 0.321458, 0.36309, 0.418646, 0.401658, 0.356642, 0.301917, 0.194234, 0.203355, 0.206376, 0.155435, 0.257454, 0.219301, 0.209395, 0.209395, 0.216401, 0.243554, 0.232838, 0.243554, 0.311707, 0.394753, 0.356642, …	[287]	0			#VALUE!
264	265	UPI0000DAC899 status=activ	([0.078022, 0.125101, 0.064632, 0.086953, 0.083462, 0.129801, 0.120615, 0.147574, 0.142424, 0.098513, 0.096677, 0.134866, 0.0704, 0.134866, 0.132295, 0.085092, 0.085092, 0.06184, 0.109221, 0.079919, 0.078022, 0.071867, 0.051831, 0.100716, 0.058088, 0.040537, 0.034884, 0.044297, 0.050641, 0.0704, 0.067594, 0.083462, 0.074921, 0.100716, 0.047319, 0.03976, 0.028107, 0.036378, 0.025316, 0.020876, 0.0…	[184, 186, 187, 188, 189, 190, 192, 193, 194, 195, 196, 224, 230, 231, 236, 237, 238, 239, 240, 241, 242, 243, 244, 245, 246, 247, 248, 249, 250, 251, 252, 253, 254, 255, 256, 257, 258, 259, 260, 261]	(25	14	39)	25
265	266	UPI0000DAC89C status=activ	([0.040537, 0.022667, 0.048328, 0.066181, 0.046336, 0.074921, 0.094817, 0.056825, 0.03976, 0.040537, 0.029376, 0.030611, 0.034884, 0.060549, 0.118441, 0.088832, 0.155435, 0.083462, 0.118441, 0.185198, 0.10481, 0.139895, 0.18812, 0.17593, 0.179055, 0.243554, 0.158265, 0.134866, 0.134866, 0.182256, 0.137348, 0.232838, 0.284882, 0.179055, 0.200174, 0.185198, 0.229226, 0.147574, 0.167087, 0.092881, 0…	[219, 220, 221]	0			#VALUE!
266	267	UPI0000DAC89E status=activ	([0.549308, 0.661982, 0.5017, 0.549308, 0.63748, 0.685117, 0.707965, 0.585406, 0.553315, 0.575842, 0.494003, 0.545602, 0.5017, 0.465241, 0.461924, 0.5017, 0.486429, 0.349426, 0.359901, 0.377384, 0.465241, 0.562014, 0.440853, 0.5017, 0.394753, 0.291804, 0.268042, 0.264545, 0.25406, 0.185198, 0.116183, 0.179055, 0.122885, 0.092881, 0.120615, 0.122885, 0.122885, 0.106997, 0.182256, 0.15284, 0.106997…	[0, 1, 2, 3, 4, 5, 6, 7, 8, 9, 11, 12, 15, 21, 23, 116, 117, 122, 223, 225]	(9	0	9)	9
267	268	UPI0000DAC8A0 status=activ	([0.25031, 0.142424, 0.17593, 0.225814, 0.275179, 0.342579, 0.268042, 0.222385, 0.257454, 0.200174, 0.232838, 0.275179, 0.18812, 0.185198, 0.278302, 0.374039, 0.370445, 0.281712, 0.196879, 0.170161, 0.243554, 0.17593, 0.278302, 0.281712, 0.278302, 0.281712, 0.281712, 0.359901, 0.321458, 0.318242, 0.332115, 0.321458, 0.25406, 0.346032, 0.26085, 0.247041, 0.219301, 0.222385, 0.278302, 0.264545, 0.2…	[61, 62, 63, 126, 148, 149, 150, 151, 152, 153, 154, 155, 156, 157, 158, 159, 160, 199, 213, 214, 215]	(12	4	16)	12
268	269	UPI0000E74E4C status=activ	([0.321458, 0.356642, 0.257454, 0.194234, 0.247041, 0.161087, 0.21291, 0.25031, 0.203355, 0.229226, 0.257454, 0.295083, 0.298791, 0.271506, 0.264545, 0.264545, 0.264545, 0.173081, 0.288399, 0.401658, 0.324872, 0.308712, 0.308712, 0.390993, 0.352862, 0.339168, 0.444081, 0.433034, 0.342579, 0.41194, 0.422041, 0.390993, 0.301917, 0.295083, 0.321458, 0.243554, 0.229226, 0.15008, 0.222385, 0.209395, 0…	[154, 155, 156, 157, 158, 159, 202, 203, 204, 205, 248, 328]	(5	0	5)	5
269	270	UPI0000E950EB status=activ	([0.525368, 0.4292, 0.480142, 0.505461, 0.529623, 0.549308, 0.59014, 0.613573, 0.626927, 0.534167, 0.517562, 0.557691, 0.661982, 0.666105, 0.626927, 0.538167, 0.534167, 0.422041, 0.418646, 0.525368, 0.414856, 0.41194, 0.394753, 0.384043, 0.356642, 0.291804, 0.288399, 0.281712, 0.278302, 0.281712, 0.281712, 0.311707, 0.275179, 0.281712, 0.281712, 0.196879, 0.264545, 0.232838, 0.301917, 0.308712, 0…	[0, 3, 4, 5, 6, 7, 8, 9, 10, 11, 12, 13, 14, 15, 16, 19, 51, 77, 78, 79]	(13	1	14)	13
270	271	UPI0000F5340F status=activ	([0.111485, 0.161087, 0.206376, 0.098513, 0.127496, 0.161087, 0.203355, 0.132295, 0.155435, 0.209395, 0.206376, 0.15284, 0.144935, 0.268042, 0.26085, 0.15284, 0.086953, 0.086953, 0.060549, 0.125101, 0.102787, 0.106997, 0.122885, 0.122885, 0.219301, 0.219301, 0.120615, 0.118441, 0.137348, 0.090864, 0.076542, 0.058088, 0.088832, 0.10481, 0.055536, 0.056825, 0.102787, 0.194234, 0.134866, 0.216401, 0…	[]	0			#VALUE!
271	272	UPI0000F6E348 status=activ	([0.032677, 0.0198, 0.027463, 0.03976, 0.038042, 0.049374, 0.046336, 0.058088, 0.056825, 0.054297, 0.071867, 0.073402, 0.054297, 0.038858, 0.038858, 0.028695, 0.025762, 0.023534, 0.043307, 0.073402, 0.086953, 0.086953, 0.096677, 0.111485, 0.059222, 0.083462, 0.109221, 0.15284, 0.170161, 0.134866, 0.17593, 0.137348, 0.10481, 0.106997, 0.142424, 0.109221, 0.132295, 0.109221, 0.179055, 0.164327, 0.1…	[]	0			#VALUE!
272	273	UPI000150B356 status=activ	([0.173081, 0.167087, 0.164327, 0.102787, 0.127496, 0.158265, 0.155435, 0.088832, 0.129801, 0.15284, 0.125101, 0.116183, 0.071867, 0.071867, 0.0704, 0.060549, 0.056825, 0.058088, 0.060549, 0.060549, 0.116183, 0.182256, 0.137348, 0.170161, 0.164327, 0.17593, 0.120615, 0.137348, 0.173081, 0.164327, 0.100716, 0.090864, 0.15284, 0.239899, 0.167087, 0.106997, 0.139895, 0.134866, 0.081712, 0.044297, 0.…	[151, 155, 156, 157, 158, 159, 165, 166, 168, 184, 185, 374, 375, 397, 398, 400]	(4	1	5)	4
273	274	UPI0001575D17 status=activ	([0.480142, 0.359901, 0.247041, 0.185198, 0.219301, 0.15008, 0.155435, 0.158265, 0.161087, 0.200174, 0.200174, 0.268042, 0.173081, 0.179055, 0.17593, 0.17593, 0.132295, 0.069024, 0.049374, 0.05306, 0.064632, 0.092881, 0.170161, 0.25406, 0.321458, 0.342579, 0.401658, 0.42561, 0.458154, 0.483068, 0.366687, 0.422041, 0.401658, 0.51388, 0.525368, 0.618285, 0.59508, 0.745909, 0.73685, 0.801317, 0.7415…	[33, 34, 35, 36, 37, 38, 39, 40, 41, 42, 43, 44, 193, 194, 199, 202, 203, 268, 269, 271, 299, 300, 301, 305, 306, 307, 310, 366, 367, 368, 371, 372, 373, 374, 375, 376, 377, 378, 379, 380, 382, 383, 384, 385, 386, 387, 388, 389, 390, 391, 392, 393, 394, 395, 396]	(14	40	54)	14
274	275	UPI0001575D19 status=activ	([0.013613, 0.015694, 0.010372, 0.011669, 0.009096, 0.007422, 0.008156, 0.007422, 0.006482, 0.00777, 0.008409, 0.008723, 0.00777, 0.006078, 0.008002, 0.006078, 0.006194, 0.008804, 0.008895, 0.006619, 0.006701, 0.009401, 0.009401, 0.015694, 0.019109, 0.019401, 0.036378, 0.044297, 0.079919, 0.142424, 0.142424, 0.17593, 0.21291, 0.155435, 0.200174, 0.203355, 0.18812, 0.288399, 0.278302, 0.229226, 0.…	[123, 124]	0			#VALUE!
275	276	UPI0001575D1A status=activ	([0.25031, 0.173081, 0.164327, 0.116183, 0.120615, 0.078022, 0.060549, 0.038858, 0.024393, 0.027463, 0.021381, 0.023534, 0.024393, 0.016257, 0.013437, 0.010926, 0.009483, 0.010926, 0.010509, 0.016826, 0.017447, 0.016528, 0.024393, 0.032017, 0.047319, 0.056825, 0.056825, 0.088832, 0.144935, 0.206376, 0.243554, 0.342579, 0.366687, 0.268042, 0.268042, 0.268042, 0.335645, 0.275179, 0.191378, 0.173081…	[]	0			#VALUE!
276	277	UPI0001575D20 status=activ	([0.767246, 0.618285, 0.653063, 0.728858, 0.680603, 0.517562, 0.549308, 0.468512, 0.374039, 0.398279, 0.339168, 0.342579, 0.25031, 0.219301, 0.268042, 0.298791, 0.311707, 0.291804, 0.301917, 0.394753, 0.414856, 0.370445, 0.414856, 0.408655, 0.30533, 0.352862, 0.472492, 0.398279, 0.505461, 0.545602, 0.541878, 0.642678, 0.575842, 0.661982, 0.557691, 0.549308, 0.465241, 0.40511, 0.401658, 0.298791, …	[0, 1, 2, 3, 4, 5, 6, 28, 29, 30, 31, 32, 33, 34, 35, 72, 73, 74, 106, 107, 108, 109, 110, 111, 112, 113, 114, 115, 116, 117, 118, 119, 120, 121, 122, 123, 124, 125, 126, 127, 189, 190, 191, 192, 193, 194, 195, 204, 217]	(21	18	39)	21
277	278	UPI0001575D24 status=activ	([0.928747, 0.924947, 0.852992, 0.865454, 0.859585, 0.791621, 0.771762, 0.750527, 0.694846, 0.63748, 0.622677, 0.653063, 0.648219, 0.56648, 0.529623, 0.541878, 0.505461, 0.525368, 0.465241, 0.352862, 0.318242, 0.308712, 0.288399, 0.321458, 0.328603, 0.339168, 0.418646, 0.4292, 0.454136, 0.521092, 0.604312, 0.632174, 0.538167, 0.56648, 0.562014, 0.509769, 0.480142, 0.483068, 0.517562, 0.549308, 0.…	[0, 1, 2, 3, 4, 5, 6, 7, 8, 9, 10, 11, 12, 13, 14, 15, 16, 17, 29, 30, 31, 32, 33, 34, 35, 38, 39, 40, 41, 42, 43, 44, 45, 46, 47, 48, 49, 50, 55, 56, 57, 58, 59, 60, 61, 62, 63, 64, 65, 66, 67, 68, 69, 70, 71, 72, 73, 74, 75, 76, 77, 78, 79, 80, 81, 82, 83, 84, 85, 86, 87, 88, 89, 90, 91, 92, 93, 94, 95, 96, 97, 98, 99, 100, 102, 103, 104, 105, 106, 138, 141, 169, 170, 171, 182, 183, 184, 185, 1…	(45	38	83)	45
278	279	UPI0001575D25 status=activ	([0.938133, 0.788093, 0.750527, 0.618285, 0.657645, 0.680603, 0.585406, 0.613573, 0.490133, 0.509769, 0.458154, 0.521092, 0.51388, 0.497853, 0.490133, 0.41194, 0.30533, 0.30533, 0.36309, 0.275179, 0.268042, 0.18812, 0.295083, 0.21291, 0.31487, 0.311707, 0.311707, 0.370445, 0.301917, 0.41194, 0.41194, 0.398279, 0.281712, 0.281712, 0.284882, 0.295083, 0.366687, 0.440853, 0.436924, 0.401658, 0.47658…	[0, 1, 2, 3, 4, 5, 6, 7, 9, 11, 12, 44, 52, 53, 54, 55, 56, 57, 63, 64, 65, 66, 67, 68, 69, 70]	(7	0	7)	7
279	280	UPI0001575D27 status=activ	([0.009977, 0.014315, 0.029376, 0.041405, 0.026338, 0.019401, 0.015078, 0.013613, 0.010372, 0.009187, 0.010131, 0.008624, 0.01204, 0.009483, 0.009015, 0.009977, 0.014586, 0.018415, 0.013437, 0.008895, 0.011903, 0.008723, 0.009015, 0.008002, 0.006039, 0.00777, 0.011106, 0.016826, 0.018787, 0.037156, 0.064632, 0.078022, 0.076542, 0.076542, 0.134866, 0.161087, 0.216401, 0.239899, 0.311707, 0.268042,…	[45, 53, 112, 113, 119, 120, 530, 533, 534, 535, 536, 537, 538, 539, 540, 541, 542, 543, 544, 545, 546, 547, 548, 549, 557, 559, 560, 561, 562, 563, 564, 565, 566, 567, 573]	(16	7	23)	16
280	281	UPI0001575D28 status=activ	([0.035586, 0.020522, 0.031287, 0.032677, 0.034884, 0.023963, 0.025316, 0.019109, 0.025316, 0.032677, 0.024826, 0.041405, 0.051831, 0.051831, 0.03976, 0.083462, 0.048328, 0.06312, 0.066181, 0.048328, 0.083462, 0.096677, 0.164327, 0.194234, 0.247041, 0.247041, 0.332115, 0.374039, 0.497853, 0.40511, 0.40511, 0.497853, 0.377384, 0.394753, 0.288399, 0.324872, 0.239899, 0.324872, 0.321458, 0.401658, 0…	[247]	0			#VALUE!
281	282	UPI0001575D2D status=activ	([0.007495, 0.011669, 0.018787, 0.034068, 0.06184, 0.111485, 0.106997, 0.064632, 0.086953, 0.085092, 0.10481, 0.067594, 0.046336, 0.041405, 0.037156, 0.042364, 0.086953, 0.106997, 0.11371, 0.158265, 0.15284, 0.257454, 0.209395, 0.21291, 0.161087, 0.081712, 0.034068, 0.023534, 0.024393, 0.023534, 0.031287, 0.017797, 0.017447, 0.034068, 0.028107, 0.028695, 0.027463, 0.025316, 0.027463, 0.025316, 0.…	[166, 167, 202]	0			#VALUE!
282	283	UPI0001575D31 status=activ	([0.109221, 0.111485, 0.15284, 0.200174, 0.147574, 0.182256, 0.21291, 0.26085, 0.21291, 0.209395, 0.25031, 0.271506, 0.232838, 0.26085, 0.236433, 0.324872, 0.349426, 0.30533, 0.278302, 0.281712, 0.268042, 0.359901, 0.359901, 0.387226, 0.377384, 0.370445, 0.339168, 0.275179, 0.196879, 0.18812, 0.161087, 0.147574, 0.15284, 0.222385, 0.257454, 0.26085, 0.26085, 0.332115, 0.278302, 0.225814, 0.170161…	[]	0			#VALUE!
283	284	UPI0001575D33 status=activ	([0.013613, 0.015694, 0.014586, 0.013437, 0.009096, 0.009015, 0.007315, 0.008075, 0.00962, 0.012491, 0.011106, 0.012491, 0.009187, 0.010672, 0.010672, 0.016528, 0.023087, 0.026338, 0.024826, 0.024826, 0.037156, 0.074921, 0.094817, 0.092881, 0.122885, 0.222385, 0.288399, 0.31487, 0.278302, 0.295083, 0.295083, 0.359901, 0.308712, 0.349426, 0.374039, 0.284882, 0.318242, 0.308712, 0.31487, 0.284882, …	[]	0			#VALUE!
284	285	UPI0001575D34 status=activ	([0.01227, 0.009728, 0.013821, 0.00962, 0.013265, 0.015078, 0.01227, 0.013821, 0.015344, 0.023963, 0.034884, 0.044297, 0.047319, 0.045352, 0.067594, 0.073402, 0.090864, 0.05306, 0.048328, 0.092881, 0.098513, 0.161087, 0.239899, 0.243554, 0.264545, 0.295083, 0.318242, 0.4292, 0.458154, 0.418646, 0.394753, 0.288399, 0.30533, 0.216401, 0.31487, 0.31487, 0.398279, 0.398279, 0.490133, 0.618285, 0.5950…	[39, 40, 52, 53, 54, 66, 67, 68]	0			#VALUE!
285	286	UPI0001575D36 status=activ	([0.00407, 0.005992, 0.004646, 0.004921, 0.00407, 0.004976, 0.005223, 0.004483, 0.003864, 0.004835, 0.006374, 0.008156, 0.012727, 0.020876, 0.032017, 0.074921, 0.050641, 0.050641, 0.026892, 0.023087, 0.050641, 0.06184, 0.030003, 0.037156, 0.026338, 0.06312, 0.028695, 0.037156, 0.071867, 0.144935, 0.129801, 0.129801, 0.083462, 0.033407, 0.0198, 0.021381, 0.009865, 0.009294, 0.007495, 0.011669, 0.0…	[]	0			#VALUE!
286	287	UPI0001575D3D status=activ	([0.076542, 0.106997, 0.085092, 0.120615, 0.078022, 0.116183, 0.173081, 0.137348, 0.173081, 0.127496, 0.144935, 0.147574, 0.086953, 0.158265, 0.229226, 0.222385, 0.216401, 0.219301, 0.139895, 0.127496, 0.147574, 0.164327, 0.17593, 0.222385, 0.219301, 0.311707, 0.301917, 0.271506, 0.346032, 0.332115, 0.42561, 0.321458, 0.359901, 0.486429, 0.490133, 0.505461, 0.414856, 0.418646, 0.41194, 0.398279, …	[35, 41]	0			#VALUE!
287	288	UPI0001575D3E status=activ	([0.308712, 0.332115, 0.206376, 0.25406, 0.173081, 0.074921, 0.035586, 0.049374, 0.073402, 0.092881, 0.051831, 0.044297, 0.028107, 0.018106, 0.019401, 0.013613, 0.013016, 0.012491, 0.013265, 0.009096, 0.009865, 0.009187, 0.007031, 0.01078, 0.009401, 0.013265, 0.016826, 0.017447, 0.017138, 0.015694, 0.015344, 0.030611, 0.032677, 0.025762, 0.021816, 0.022306, 0.028695, 0.030611, 0.059222, 0.058088,…	[]	0			#VALUE!
288	289	UPI0001575D3F status=activ	([0.069024, 0.038858, 0.040537, 0.05306, 0.034884, 0.036378, 0.055536, 0.055536, 0.078022, 0.109221, 0.078022, 0.116183, 0.069024, 0.038858, 0.037156, 0.026338, 0.041405, 0.059222, 0.096677, 0.147574, 0.106997, 0.076542, 0.071867, 0.086953, 0.054297, 0.090864, 0.120615, 0.120615, 0.139895, 0.127496, 0.125101, 0.116183, 0.109221, 0.18812, 0.291804, 0.17593, 0.25406, 0.25406, 0.243554, 0.137348, 0.…	[]	0			#VALUE!
289	290	UPI0001575D42 status=activ	([0.000893, 0.000447, 0.000412, 0.000468, 0.000339, 0.000412, 0.000275, 0.000266, 0.000305, 0.000348, 0.000614, 0.000631, 0.000713, 0.000713, 0.000743, 0.000313, 0.000687, 0.000687, 0.000335, 0.000412, 0.000262, 0.000348, 0.000558, 0.000485, 0.000477, 0.001048, 0.000945, 0.001335, 0.001434, 0.001408, 0.001335, 0.000773, 0.000713, 0.000854, 0.000468, 0.000708], '')	[]	0			#VALUE!
290	291	UPI0001575D43 status=activ	([0.030611, 0.013821, 0.022667, 0.024393, 0.034884, 0.023534, 0.025316, 0.037156, 0.050641, 0.05306, 0.038042, 0.048328, 0.092881, 0.074921, 0.069024, 0.06184, 0.055536, 0.0704, 0.06184, 0.10481, 0.098513, 0.125101, 0.225814, 0.229226, 0.170161, 0.182256, 0.185198, 0.132295, 0.134866, 0.085092, 0.055536, 0.116183, 0.094817, 0.040537, 0.050641, 0.060549, 0.079919, 0.076542, 0.098513, 0.094817, 0.0…	[]	0			#VALUE!
291	292	UPI0001575D45 status=activ	([0.129801, 0.137348, 0.094817, 0.098513, 0.056825, 0.078022, 0.06312, 0.085092, 0.06312, 0.078022, 0.081712, 0.06312, 0.058088, 0.055536, 0.102787, 0.125101, 0.144935, 0.164327, 0.167087, 0.25031, 0.301917, 0.370445, 0.401658, 0.494003, 0.529623, 0.618285, 0.653063, 0.73685, 0.73685, 0.83125, 0.801317, 0.84206, 0.922952, 0.865454, 0.795062, 0.801317, 0.728858, 0.798249, 0.805026, 0.754692, 0.728…	[24, 25, 26, 27, 28, 29, 30, 31, 32, 33, 34, 35, 36, 37, 38, 39, 40, 41, 42, 43, 44, 45, 46, 148, 149, 150, 159, 160, 163, 164, 165, 166, 167, 265, 266, 267, 343, 344, 345, 381, 382, 384, 385, 386, 387, 388, 389, 390, 391, 392, 393, 394, 395, 396, 397, 398, 399, 400, 416, 417, 419, 420, 421, 422, 423, 424, 425, 426]	(22	0	22)	22
292	293	UPI0001575D4A status=activ	([0.377384, 0.398279, 0.25031, 0.30533, 0.264545, 0.30533, 0.332115, 0.219301, 0.257454, 0.147574, 0.090864, 0.100716, 0.046336, 0.041405, 0.037156, 0.027463, 0.014586, 0.01227, 0.012727, 0.021381, 0.020522, 0.010221, 0.006795, 0.009728, 0.009096, 0.009015, 0.008624, 0.007177, 0.007091, 0.006988, 0.009294, 0.011903, 0.014586, 0.030611, 0.023534, 0.014783, 0.010509, 0.010372, 0.008895, 0.005799, 0…	[]	0			#VALUE!
293	294	UPI0001575D4B status=activ	([0.002581, 0.003607, 0.002727, 0.002276, 0.002881, 0.003671, 0.003053, 0.002727, 0.003431, 0.003212, 0.003014, 0.003177, 0.002396, 0.002976, 0.00292, 0.004358, 0.00359, 0.00359, 0.003997, 0.004431, 0.003727, 0.00359, 0.00243, 0.00243, 0.003405, 0.002581, 0.002688, 0.003366, 0.00292, 0.001936, 0.00225, 0.002194, 0.002705, 0.003607, 0.00407, 0.005734, 0.00407, 0.005799, 0.008276, 0.005872, 0.00656…	[]	0			#VALUE!
294	295	UPI0001575D4C status=activ	([0.185198, 0.098513, 0.142424, 0.191378, 0.127496, 0.179055, 0.139895, 0.185198, 0.15008, 0.10481, 0.083462, 0.11371, 0.111485, 0.134866, 0.142424, 0.142424, 0.122885, 0.111485, 0.118441, 0.17593, 0.17593, 0.155435, 0.239899, 0.170161, 0.182256, 0.25406, 0.203355, 0.179055, 0.173081, 0.239899, 0.298791, 0.332115, 0.31487, 0.380708, 0.377384, 0.284882, 0.173081, 0.144935, 0.18812, 0.191378, 0.191…	[]	0			#VALUE!
295	296	UPI0001575D4D status=activ	([0.685117, 0.618285, 0.642678, 0.666105, 0.613573, 0.653063, 0.525368, 0.458154, 0.398279, 0.384043, 0.370445, 0.408655, 0.408655, 0.335645, 0.239899, 0.209395, 0.295083, 0.291804, 0.281712, 0.200174, 0.209395, 0.200174, 0.206376, 0.203355, 0.144935, 0.147574, 0.147574, 0.147574, 0.179055, 0.243554, 0.284882, 0.284882, 0.275179, 0.196879, 0.26085, 0.291804, 0.321458, 0.31487, 0.236433, 0.164327,…	[0, 1, 2, 3, 4, 5, 6, 133, 136, 140, 141, 142, 144]	(6	0	6)	6
296	297	UPI0001575D4E status=activ	([0.079919, 0.021816, 0.035586, 0.046336, 0.023534, 0.032017, 0.030611, 0.016021, 0.010926, 0.009977, 0.008002, 0.007031, 0.006701, 0.004611, 0.004736, 0.002976, 0.003607, 0.002503, 0.00246, 0.001597, 0.001722, 0.001872, 0.003014, 0.002761, 0.002688, 0.003727, 0.002503, 0.002688, 0.003246, 0.004646, 0.00558, 0.006988, 0.010926, 0.011903, 0.020165, 0.009401, 0.00962, 0.006894, 0.010221, 0.007031, …	[380, 381, 382, 383, 385]	0			#VALUE!
297	298	UPI0001575D56 status=activ	([0.001872, 0.001434, 0.002057, 0.00316, 0.003555, 0.002194, 0.001967, 0.001417, 0.000983, 0.000713, 0.000833, 0.000631, 0.000301, 0.000146, 0.000146, 0.00018, 0.000137, 9e-05, 9e-05, 0.000163, 6.4e-05, 3e-05, 3e-05, 1.7e-05, 9e-06, 0, 4e-06, 0, 0, 4e-06, 9e-06, 0, 0, 0, 0, 9e-06, 9e-06], '')	[]	0			#VALUE!
298	299	UPI0001575D59 status=activ	([0.229226, 0.229226, 0.144935, 0.229226, 0.281712, 0.31487, 0.311707, 0.239899, 0.284882, 0.281712, 0.219301, 0.26085, 0.284882, 0.387226, 0.284882, 0.346032, 0.339168, 0.414856, 0.352862, 0.335645, 0.346032, 0.346032, 0.268042, 0.387226, 0.324872, 0.229226, 0.239899, 0.26085, 0.356642, 0.275179, 0.295083, 0.31487, 0.291804, 0.196879, 0.161087, 0.236433, 0.243554, 0.268042, 0.284882, 0.284882, 0…	[]	0			#VALUE!
299	300	UPI0001575D5A status=activ	([0.232838, 0.281712, 0.359901, 0.408655, 0.447574, 0.328603, 0.356642, 0.278302, 0.30533, 0.247041, 0.278302, 0.335645, 0.342579, 0.384043, 0.321458, 0.247041, 0.225814, 0.295083, 0.31487, 0.26085, 0.380708, 0.281712, 0.284882, 0.257454, 0.271506, 0.158265, 0.167087, 0.167087, 0.25031, 0.219301, 0.209395, 0.155435, 0.11371, 0.125101, 0.127496, 0.106997, 0.118441, 0.139895, 0.158265, 0.155435, 0.…	[109, 110, 111, 114, 115]	0			#VALUE!
300	301	UPI0001575D5D status=activ	([0.078022, 0.106997, 0.060549, 0.088832, 0.122885, 0.161087, 0.185198, 0.129801, 0.10481, 0.083462, 0.100716, 0.074921, 0.10481, 0.098513, 0.179055, 0.179055, 0.194234, 0.15284, 0.122885, 0.10481, 0.060549, 0.074921, 0.081712, 0.074921, 0.038858, 0.030611, 0.031287, 0.034884, 0.060549, 0.074921, 0.054297, 0.031287, 0.055536, 0.098513, 0.049374, 0.050641, 0.060549, 0.037156, 0.046336, 0.098513, 0…	[]	0			#VALUE!
301	302	UPI0001575D5F status=activ	([0.026338, 0.030003, 0.048328, 0.069024, 0.071867, 0.044297, 0.030003, 0.050641, 0.041405, 0.030003, 0.038042, 0.040537, 0.034068, 0.069024, 0.069024, 0.055536, 0.086953, 0.049374, 0.090864, 0.074921, 0.06312, 0.06184, 0.073402, 0.085092, 0.083462, 0.102787, 0.182256, 0.268042, 0.206376, 0.18812, 0.271506, 0.179055, 0.139895, 0.179055, 0.173081, 0.102787, 0.173081, 0.137348, 0.243554, 0.147574, …	[203, 204, 205, 206, 207, 208, 215, 216]	0			#VALUE!
302	303	UPI0001575D80 status=activ	([0.069024, 0.067594, 0.032017, 0.064632, 0.094817, 0.06184, 0.034884, 0.054297, 0.076542, 0.109221, 0.129801, 0.167087, 0.102787, 0.102787, 0.173081, 0.132295, 0.191378, 0.170161, 0.161087, 0.243554, 0.173081, 0.092881, 0.118441, 0.206376, 0.106997, 0.10481, 0.170161, 0.182256, 0.167087, 0.155435, 0.144935, 0.142424, 0.090864, 0.17593, 0.257454, 0.164327, 0.200174, 0.167087, 0.25031, 0.281712, 0…	[]	0			#VALUE!
303	304	UPI0001575D82 status=activ	([0.25031, 0.301917, 0.173081, 0.203355, 0.118441, 0.144935, 0.173081, 0.196879, 0.134866, 0.155435, 0.182256, 0.18812, 0.096677, 0.049374, 0.051831, 0.054297, 0.056825, 0.056825, 0.030003, 0.032017, 0.032017, 0.018106, 0.011903, 0.0198, 0.020165, 0.022667, 0.022667, 0.013613, 0.009401, 0.014315, 0.008276, 0.008409, 0.009865, 0.017447, 0.030003, 0.028107, 0.028107, 0.018415, 0.031287, 0.032677, 0…	[191, 192, 193, 482, 483, 484, 488]	0			#VALUE!
304	305	UPI0001575D8B status=activ	([0.155435, 0.098513, 0.129801, 0.179055, 0.137348, 0.134866, 0.158265, 0.11371, 0.11371, 0.134866, 0.100716, 0.120615, 0.139895, 0.109221, 0.100716, 0.076542, 0.076542, 0.129801, 0.079919, 0.066181, 0.102787, 0.167087, 0.232838, 0.155435, 0.10481, 0.096677, 0.139895, 0.15008, 0.232838, 0.271506, 0.185198, 0.275179, 0.275179, 0.194234, 0.239899, 0.239899, 0.291804, 0.21291, 0.21291, 0.31487, 0.26…	[]	0			#VALUE!
305	306	UPI0001575D8C status=activ	([0.91684, 0.928747, 0.894241, 0.784345, 0.801317, 0.680603, 0.699094, 0.703578, 0.720929, 0.608892, 0.622677, 0.657645, 0.541878, 0.538167, 0.497853, 0.414856, 0.414856, 0.408655, 0.311707, 0.288399, 0.209395, 0.288399, 0.200174, 0.200174, 0.308712, 0.298791, 0.394753, 0.328603, 0.26085, 0.25406, 0.264545, 0.203355, 0.200174, 0.295083, 0.301917, 0.301917, 0.346032, 0.342579, 0.339168, 0.40511, 0…	[0, 1, 2, 3, 4, 5, 6, 7, 8, 9, 10, 11, 12, 13, 70, 71, 72, 73, 74, 75, 77, 78, 79]	(13	0	13)	13
306	307	UPI0001575D8E status=activ	([0.380708, 0.278302, 0.356642, 0.291804, 0.321458, 0.268042, 0.298791, 0.321458, 0.346032, 0.268042, 0.229226, 0.236433, 0.243554, 0.18812, 0.127496, 0.200174, 0.335645, 0.257454, 0.291804, 0.179055, 0.18812, 0.182256, 0.216401, 0.191378, 0.18812, 0.196879, 0.182256, 0.147574, 0.144935, 0.161087, 0.247041, 0.216401, 0.179055, 0.111485, 0.167087, 0.203355, 0.206376, 0.182256, 0.25406, 0.137348, 0…	[195, 196, 197, 199, 200, 279, 283, 284, 285, 286, 287, 288]	(5	6	11)	5
307	308	UPI0001575D92 status=activ	([0.25031, 0.301917, 0.377384, 0.284882, 0.194234, 0.264545, 0.288399, 0.311707, 0.268042, 0.301917, 0.324872, 0.40511, 0.342579, 0.349426, 0.31487, 0.185198, 0.185198, 0.26085, 0.295083, 0.288399, 0.321458, 0.366687, 0.390993, 0.288399, 0.264545, 0.264545, 0.257454, 0.268042, 0.232838, 0.308712, 0.291804, 0.257454, 0.142424, 0.132295, 0.0704, 0.092881, 0.120615, 0.120615, 0.120615, 0.167087, 0.1…	[]	0			#VALUE!
308	309	UPI0001575D94 status=activ	([0.185198, 0.232838, 0.308712, 0.291804, 0.278302, 0.268042, 0.30533, 0.31487, 0.271506, 0.281712, 0.301917, 0.268042, 0.194234, 0.155435, 0.15284, 0.225814, 0.271506, 0.352862, 0.352862, 0.436924, 0.335645, 0.42561, 0.346032, 0.324872, 0.298791, 0.247041, 0.203355, 0.196879, 0.206376, 0.264545, 0.275179, 0.18812, 0.257454, 0.328603, 0.257454, 0.25406, 0.155435, 0.142424, 0.074921, 0.06184, 0.03…	[]	0			#VALUE!
309	310	UPI0001575D95 status=activ	([0.001906, 0.00231, 0.002078, 0.001499, 0.001722, 0.001417, 0.001936, 0.002529, 0.00243, 0.002138, 0.001786, 0.001936, 0.002705, 0.003607, 0.003671, 0.004899, 0.005734, 0.005734, 0.009483, 0.009096, 0.009015, 0.006482, 0.005318, 0.005378, 0.005872, 0.006567, 0.007315, 0.005683, 0.005932, 0.006701, 0.007259, 0.010509, 0.013016, 0.013016, 0.013613, 0.013016, 0.013016, 0.019401, 0.013437, 0.009483,…	[]	0			#VALUE!
310	311	UPI0001575D97 status=activ	([0.094817, 0.164327, 0.11371, 0.15284, 0.098513, 0.066181, 0.086953, 0.122885, 0.142424, 0.098513, 0.134866, 0.170161, 0.17593, 0.275179, 0.284882, 0.284882, 0.380708, 0.295083, 0.321458, 0.359901, 0.339168, 0.339168, 0.222385, 0.206376, 0.206376, 0.284882, 0.377384, 0.288399, 0.278302, 0.278302, 0.298791, 0.288399, 0.21291, 0.179055, 0.109221, 0.060549, 0.102787, 0.098513, 0.158265, 0.096677, 0…	[]	0			#VALUE!
311	312	UPI0001575D9B status=activ	([0.158265, 0.225814, 0.318242, 0.356642, 0.390993, 0.308712, 0.342579, 0.36309, 0.308712, 0.332115, 0.275179, 0.298791, 0.370445, 0.374039, 0.328603, 0.42561, 0.447574, 0.450668, 0.454136, 0.377384, 0.450668, 0.370445, 0.291804, 0.170161, 0.173081, 0.161087, 0.239899, 0.225814, 0.229226, 0.301917, 0.206376, 0.191378, 0.173081, 0.158265, 0.15284, 0.127496, 0.11371, 0.056825, 0.05306, 0.056825, 0.…	[]	0			#VALUE!
312	313	UPI0001575D9C status=activ	([0.26085, 0.129801, 0.185198, 0.219301, 0.25031, 0.243554, 0.288399, 0.209395, 0.243554, 0.30533, 0.298791, 0.346032, 0.268042, 0.271506, 0.36309, 0.284882, 0.278302, 0.346032, 0.447574, 0.40511, 0.332115, 0.374039, 0.494003, 0.40511, 0.318242, 0.291804, 0.232838, 0.147574, 0.239899, 0.232838, 0.200174, 0.200174, 0.116183, 0.170161, 0.109221, 0.086953, 0.144935, 0.137348, 0.081712, 0.081712, 0.0…	[]	0			#VALUE!
313	314	UPI0001575DA0 status=activ	([0.18812, 0.11371, 0.158265, 0.222385, 0.264545, 0.298791, 0.31487, 0.301917, 0.318242, 0.308712, 0.295083, 0.342579, 0.30533, 0.281712, 0.356642, 0.318242, 0.275179, 0.278302, 0.374039, 0.398279, 0.414856, 0.390993, 0.480142, 0.387226, 0.380708, 0.295083, 0.257454, 0.179055, 0.222385, 0.239899, 0.236433, 0.268042, 0.25031, 0.321458, 0.321458, 0.295083, 0.243554, 0.31487, 0.278302, 0.229226, 0.2…	[211]	0			#VALUE!
314	315	UPI0001575DA1 status=activ	([0.308712, 0.173081, 0.100716, 0.059222, 0.083462, 0.05306, 0.071867, 0.086953, 0.122885, 0.118441, 0.083462, 0.118441, 0.139895, 0.134866, 0.139895, 0.164327, 0.083462, 0.06312, 0.05306, 0.106997, 0.081712, 0.079919, 0.078022, 0.076542, 0.137348, 0.139895, 0.170161, 0.137348, 0.15284, 0.15284, 0.106997, 0.17593, 0.185198, 0.118441, 0.076542, 0.076542, 0.045352, 0.090864, 0.050641, 0.102787, 0.0…	[240]	0			#VALUE!
315	316	UPI0001575DA3 status=activ	([0.047319, 0.024393, 0.033407, 0.06312, 0.079919, 0.03976, 0.021381, 0.015694, 0.011903, 0.008723, 0.007422, 0.009294, 0.006619, 0.006421, 0.006078, 0.004315, 0.00292, 0.003341, 0.002503, 0.002035, 0.002349, 0.002327, 0.003366, 0.00243, 0.002435, 0.001906, 0.002014, 0.002035, 0.002623, 0.002581, 0.003757, 0.00515, 0.004611, 0.004646, 0.004646, 0.006567, 0.006482, 0.008624, 0.009728, 0.014783, 0.…	[250, 251, 301, 305]	0			#VALUE!
316	317	UPI0001575DA6 status=activ	([0.013016, 0.010926, 0.017447, 0.023534, 0.017138, 0.013265, 0.013016, 0.016528, 0.023087, 0.0198, 0.017797, 0.024826, 0.024826, 0.024393, 0.017797, 0.013613, 0.008804, 0.008723, 0.009728, 0.01227, 0.023963, 0.016826, 0.018106, 0.016826, 0.009977, 0.014315, 0.021381, 0.015078, 0.01204, 0.007645, 0.007091, 0.008723, 0.006533, 0.005223, 0.003821, 0.00515, 0.004315, 0.004315, 0.005799, 0.004646, 0.…	[433, 434, 435, 436, 437, 438, 439, 440, 441, 442]	0			#VALUE!
317	318	UPI0001575DA7 status=activ	([0.028695, 0.021381, 0.014075, 0.008723, 0.011106, 0.017447, 0.026892, 0.044297, 0.029376, 0.037156, 0.054297, 0.042364, 0.038042, 0.058088, 0.081712, 0.058088, 0.118441, 0.155435, 0.085092, 0.096677, 0.066181, 0.064632, 0.056825, 0.066181, 0.081712, 0.098513, 0.096677, 0.090864, 0.074921, 0.139895, 0.15008, 0.079919, 0.081712, 0.081712, 0.048328, 0.033407, 0.067594, 0.064632, 0.071867, 0.122885…	[285, 660]	0			#VALUE!
318	319	UPI0001575DA8 status=activ	([0.139895, 0.05306, 0.022306, 0.015078, 0.014315, 0.009096, 0.01204, 0.008624, 0.006482, 0.008624, 0.006894, 0.005503, 0.005378, 0.003461, 0.002276, 0.002276, 0.001692, 0.001572, 0.001335, 0.00103, 0.001069, 0.001103, 0.001112, 0.001159, 0.001048, 0.001318, 0.001872, 0.001872, 0.001967, 0.002881, 0.001687, 0.002529, 0.004135, 0.00407, 0.006078, 0.007495, 0.005318, 0.006482, 0.004611, 0.003607, 0…	[]	0			#VALUE!
319	320	UPI0001575DA9 status=activ	([0.859585, 0.819762, 0.666105, 0.703578, 0.575842, 0.622677, 0.661982, 0.694846, 0.59014, 0.59917, 0.575842, 0.608892, 0.59508, 0.59917, 0.575842, 0.472492, 0.472492, 0.433034, 0.352862, 0.374039, 0.377384, 0.377384, 0.398279, 0.414856, 0.384043, 0.356642, 0.380708, 0.380708, 0.377384, 0.349426, 0.352862, 0.370445, 0.387226, 0.401658, 0.390993, 0.394753, 0.480142, 0.51388, 0.458154, 0.553315, 0.…	[0, 1, 2, 3, 4, 5, 6, 7, 8, 9, 10, 11, 12, 13, 14, 37, 39, 40, 41, 46, 47, 48, 49, 50, 51, 52, 400, 401, 402, 427, 428, 431, 432, 433, 434, 437, 438, 440, 441, 442, 443, 444]	(14	0	14)	14
320	321	UPI0001575DAE status=activ	([0.016021, 0.023963, 0.013016, 0.00962, 0.013016, 0.019401, 0.016528, 0.023963, 0.025316, 0.026338, 0.034068, 0.024826, 0.036378, 0.06312, 0.067594, 0.073402, 0.139895, 0.167087, 0.21291, 0.196879, 0.206376, 0.179055, 0.127496, 0.194234, 0.298791, 0.271506, 0.225814, 0.328603, 0.332115, 0.374039, 0.374039, 0.387226, 0.444081, 0.390993, 0.356642, 0.311707, 0.298791, 0.209395, 0.209395, 0.209395, …	[161, 162, 224, 227, 228, 253, 254, 255, 256, 258, 259, 260, 261, 263, 264]	(3	5	8)	3
321	322	UPI0001575DAF status=activ	([0.096677, 0.147574, 0.083462, 0.118441, 0.085092, 0.116183, 0.086953, 0.092881, 0.120615, 0.094817, 0.122885, 0.15008, 0.100716, 0.05306, 0.102787, 0.109221, 0.173081, 0.200174, 0.232838, 0.247041, 0.271506, 0.30533, 0.30533, 0.40511, 0.408655, 0.483068, 0.480142, 0.483068, 0.422041, 0.422041, 0.468512, 0.4292, 0.4292, 0.51388, 0.59014, 0.575842, 0.465241, 0.465241, 0.461924, 0.370445, 0.359901…	[33, 34, 35, 108, 109, 134, 173, 174, 186, 187, 188, 259]	(2	0	2)	2
322	323	UPI0001575DB0 status=activ	([0.058088, 0.032677, 0.034884, 0.030611, 0.031287, 0.021816, 0.03976, 0.041405, 0.032677, 0.026892, 0.028107, 0.029376, 0.026892, 0.054297, 0.034068, 0.034068, 0.019401, 0.032677, 0.032677, 0.041405, 0.032017, 0.045352, 0.046336, 0.029376, 0.045352, 0.064632, 0.118441, 0.049374, 0.034884, 0.058088, 0.050641, 0.036378, 0.047319, 0.048328, 0.044297, 0.055536, 0.056825, 0.102787, 0.116183, 0.137348…	[52, 53, 54, 56, 57, 58, 165, 168, 169, 170, 222, 300, 302, 303, 304, 305, 306]	(4	12	16)	4
323	324	UPI0001575DB1 status=activ	([0.098513, 0.137348, 0.17593, 0.092881, 0.049374, 0.085092, 0.109221, 0.085092, 0.106997, 0.109221, 0.081712, 0.109221, 0.109221, 0.090864, 0.164327, 0.125101, 0.194234, 0.127496, 0.15284, 0.164327, 0.164327, 0.25031, 0.18812, 0.191378, 0.264545, 0.291804, 0.222385, 0.222385, 0.30533, 0.318242, 0.349426, 0.398279, 0.387226, 0.377384, 0.444081, 0.447574, 0.447574, 0.40511, 0.472492, 0.40511, 0.29…	[65]	0			#VALUE!
324	325	UPI0001575DB2 status=activ	([0.222385, 0.257454, 0.284882, 0.134866, 0.058088, 0.05306, 0.078022, 0.043307, 0.059222, 0.074921, 0.090864, 0.092881, 0.11371, 0.209395, 0.216401, 0.275179, 0.318242, 0.173081, 0.111485, 0.066181, 0.032017, 0.023963, 0.013613, 0.009401, 0.009728, 0.014315, 0.010372, 0.010131, 0.009401, 0.010131, 0.006701, 0.005872, 0.006701, 0.004611, 0.003405, 0.00246, 0.002435, 0.002555, 0.003701, 0.005318, …	[339]	0			#VALUE!
325	326	UPI0001575DB7 status=activ	([0.243554, 0.229226, 0.11371, 0.142424, 0.173081, 0.167087, 0.164327, 0.18812, 0.21291, 0.147574, 0.17593, 0.216401, 0.25031, 0.26085, 0.342579, 0.243554, 0.25406, 0.239899, 0.268042, 0.236433, 0.232838, 0.278302, 0.225814, 0.25406, 0.179055, 0.179055, 0.216401, 0.167087, 0.144935, 0.144935, 0.225814, 0.236433, 0.129801, 0.106997, 0.10481, 0.06184, 0.06312, 0.064632, 0.054297, 0.054297, 0.055536…	[214]	0			#VALUE!
326	327	UPI0001575DBC status=activ	([0.021381, 0.014315, 0.010372, 0.016528, 0.023087, 0.016257, 0.011518, 0.00962, 0.010372, 0.01078, 0.014783, 0.018415, 0.021381, 0.038858, 0.03976, 0.040537, 0.051831, 0.047319, 0.043307, 0.025762, 0.032677, 0.060549, 0.085092, 0.144935, 0.15008, 0.127496, 0.17593, 0.18812, 0.278302, 0.222385, 0.232838, 0.219301, 0.232838, 0.216401, 0.142424, 0.219301, 0.200174, 0.170161, 0.111485, 0.066181, 0.1…	[]	0			#VALUE!
327	328	UPI0001575DBE status=activ	([0.366687, 0.298791, 0.243554, 0.236433, 0.167087, 0.196879, 0.225814, 0.25406, 0.284882, 0.30533, 0.247041, 0.278302, 0.278302, 0.209395, 0.17593, 0.170161, 0.26085, 0.206376, 0.200174, 0.278302, 0.191378, 0.185198, 0.236433, 0.295083, 0.239899, 0.328603, 0.328603, 0.239899, 0.185198, 0.18812, 0.196879, 0.288399, 0.298791, 0.30533, 0.366687, 0.398279, 0.401658, 0.408655, 0.494003, 0.497853, 0.4…	[44, 45, 46, 48, 49, 50, 51, 164, 167]	0			#VALUE!
328	329	UPI0001575DC0 status=activ	([0.390993, 0.408655, 0.30533, 0.298791, 0.219301, 0.15284, 0.194234, 0.15284, 0.179055, 0.203355, 0.222385, 0.243554, 0.247041, 0.257454, 0.298791, 0.31487, 0.356642, 0.346032, 0.447574, 0.541878, 0.509769, 0.41194, 0.339168, 0.414856, 0.458154, 0.51388, 0.58069, 0.58069, 0.699094, 0.661982, 0.666105, 0.690604, 0.707965, 0.613573, 0.509769, 0.509769, 0.486429, 0.444081, 0.356642, 0.295083, 0.284…	[19, 20, 25, 26, 27, 28, 29, 30, 31, 32, 33, 34, 35]	(10	2	12)	10
329	330	UPI0001575DC1 status=activ	([0.359901, 0.422041, 0.40511, 0.447574, 0.422041, 0.36309, 0.398279, 0.346032, 0.366687, 0.387226, 0.40511, 0.41194, 0.4292, 0.42561, 0.444081, 0.440853, 0.450668, 0.509769, 0.497853, 0.494003, 0.545602, 0.509769, 0.390993, 0.356642, 0.359901, 0.356642, 0.42561, 0.387226, 0.454136, 0.461924, 0.380708, 0.349426, 0.342579, 0.236433, 0.15008, 0.21291, 0.206376, 0.18812, 0.225814, 0.232838, 0.264545…	[17, 20, 21]	0			#VALUE!
330	331	UPI0001575DC4 status=activ	([0.081712, 0.122885, 0.15008, 0.196879, 0.236433, 0.26085, 0.15008, 0.185198, 0.216401, 0.127496, 0.100716, 0.111485, 0.109221, 0.059222, 0.060549, 0.047319, 0.021816, 0.015078, 0.014783, 0.010131, 0.017447, 0.015344, 0.009096, 0.006421, 0.006374, 0.005318, 0.00359, 0.003607, 0.003079, 0.002078, 0.001936, 0.002078, 0.002117, 0.002138, 0.0028, 0.004483, 0.00389, 0.004358, 0.004358, 0.003461, 0.00…	[]	0			#VALUE!
331	332	UPI0001575DC6 status=activ	([0.17593, 0.239899, 0.142424, 0.081712, 0.120615, 0.161087, 0.191378, 0.225814, 0.264545, 0.191378, 0.134866, 0.196879, 0.173081, 0.147574, 0.078022, 0.127496, 0.098513, 0.050641, 0.050641, 0.044297, 0.037156, 0.069024, 0.06184, 0.10481, 0.118441, 0.06312, 0.032677, 0.035586, 0.034068, 0.016826, 0.017447, 0.015694, 0.008525, 0.009977, 0.015694, 0.032677, 0.026338, 0.032017, 0.056825, 0.055536, 0…	[174, 177, 178, 179, 180, 181, 183, 184, 390, 391, 392, 393, 394, 395, 396, 397, 398, 399, 400, 401, 402, 403, 404, 405, 406, 407, 408, 409, 410, 411, 412, 413]	(23	8	31)	23
332	333	UPI0001575DCF status=activ	([0.257454, 0.349426, 0.288399, 0.31487, 0.349426, 0.342579, 0.374039, 0.380708, 0.394753, 0.335645, 0.370445, 0.31487, 0.328603, 0.335645, 0.318242, 0.25406, 0.301917, 0.268042, 0.349426, 0.352862, 0.359901, 0.366687, 0.332115, 0.324872, 0.335645, 0.349426, 0.374039, 0.308712, 0.257454, 0.26085, 0.271506, 0.275179, 0.352862, 0.352862, 0.288399, 0.380708, 0.36309, 0.387226, 0.36309, 0.349426, 0.2…	[100, 101, 102, 104, 105, 152, 154]	0			#VALUE!
333	334	UPI0001575DD0 status=activ	([0.570702, 0.604312, 0.454136, 0.486429, 0.541878, 0.626927, 0.648219, 0.661982, 0.694846, 0.724957, 0.73685, 0.675549, 0.694846, 0.791621, 0.694846, 0.675549, 0.549308, 0.517562, 0.398279, 0.41194, 0.335645, 0.40511, 0.40511, 0.497853, 0.509769, 0.380708, 0.342579, 0.380708, 0.377384, 0.298791, 0.284882, 0.21291, 0.328603, 0.295083, 0.264545, 0.264545, 0.268042, 0.31487, 0.264545, 0.349426, 0.3…	[0, 1, 4, 5, 6, 7, 8, 9, 10, 11, 12, 13, 14, 15, 16, 17, 24, 371, 372, 373, 374, 375, 376, 377, 378, 379, 380, 381, 382, 383, 384, 385]	(14	17	31)	14
334	335	UPI0001575DD1 status=activ	([0.074921, 0.043307, 0.088832, 0.144935, 0.18812, 0.147574, 0.182256, 0.216401, 0.25031, 0.236433, 0.275179, 0.222385, 0.339168, 0.328603, 0.291804, 0.301917, 0.40511, 0.408655, 0.401658, 0.414856, 0.440853, 0.465241, 0.465241, 0.366687, 0.346032, 0.342579, 0.41194, 0.401658, 0.30533, 0.30533, 0.366687, 0.359901, 0.450668, 0.335645, 0.30533, 0.311707, 0.339168, 0.318242, 0.339168, 0.346032, 0.26…	[191]	0			#VALUE!
335	336	UPI0001575DD3 status=activ	([0.081712, 0.11371, 0.11371, 0.144935, 0.179055, 0.206376, 0.139895, 0.164327, 0.191378, 0.185198, 0.134866, 0.137348, 0.15008, 0.247041, 0.15284, 0.109221, 0.092881, 0.15284, 0.17593, 0.219301, 0.281712, 0.21291, 0.139895, 0.161087, 0.170161, 0.142424, 0.15008, 0.232838, 0.25406, 0.25406, 0.284882, 0.339168, 0.384043, 0.328603, 0.236433, 0.318242, 0.390993, 0.332115, 0.25031, 0.25031, 0.247041,…	[202, 203]	0			#VALUE!
336	337	UPI0001575DD7 status=activ	([0.03976, 0.074921, 0.10481, 0.106997, 0.134866, 0.161087, 0.200174, 0.239899, 0.232838, 0.257454, 0.288399, 0.239899, 0.182256, 0.127496, 0.129801, 0.206376, 0.209395, 0.284882, 0.377384, 0.328603, 0.328603, 0.324872, 0.31487, 0.324872, 0.318242, 0.25406, 0.161087, 0.161087, 0.15284, 0.196879, 0.232838, 0.225814, 0.308712, 0.384043, 0.359901, 0.257454, 0.219301, 0.324872, 0.31487, 0.225814, 0.2…	[107, 108, 151]	0			#VALUE!
337	338	UPI0001575DF7 status=activ	([0.222385, 0.291804, 0.196879, 0.268042, 0.25406, 0.318242, 0.243554, 0.284882, 0.308712, 0.349426, 0.370445, 0.433034, 0.30533, 0.236433, 0.236433, 0.232838, 0.31487, 0.278302, 0.225814, 0.30533, 0.295083, 0.291804, 0.278302, 0.324872, 0.30533, 0.342579, 0.31487, 0.41194, 0.30533, 0.311707, 0.185198, 0.15008, 0.090864, 0.161087, 0.25406, 0.342579, 0.243554, 0.25406, 0.346032, 0.390993, 0.30533,…	[100, 333, 334, 336, 340]	0			#VALUE!
338	339	UPI0001575DF8 status=activ	([0.436924, 0.497853, 0.352862, 0.247041, 0.308712, 0.216401, 0.144935, 0.203355, 0.225814, 0.25031, 0.179055, 0.25031, 0.137348, 0.076542, 0.041405, 0.023963, 0.025762, 0.023963, 0.026338, 0.016257, 0.030003, 0.013821, 0.013821, 0.025316, 0.045352, 0.03976, 0.033407, 0.034068, 0.028107, 0.023534, 0.016021, 0.026338, 0.024393, 0.030611, 0.05306, 0.058088, 0.098513, 0.102787, 0.122885, 0.096677, 0…	[]	0			#VALUE!
339	340	UPI0001575DFA status=activ	([0.139895, 0.090864, 0.090864, 0.120615, 0.170161, 0.219301, 0.25031, 0.278302, 0.311707, 0.232838, 0.170161, 0.203355, 0.206376, 0.18812, 0.109221, 0.06312, 0.049374, 0.073402, 0.036378, 0.069024, 0.069024, 0.118441, 0.100716, 0.144935, 0.155435, 0.118441, 0.106997, 0.054297, 0.034068, 0.032017, 0.038042, 0.055536, 0.055536, 0.083462, 0.046336, 0.06312, 0.120615, 0.098513, 0.129801, 0.209395, 0…	[]	0			#VALUE!
340	341	UPI0001575DFB status=activ	([0.067594, 0.045352, 0.048328, 0.069024, 0.048328, 0.074921, 0.111485, 0.083462, 0.10481, 0.127496, 0.147574, 0.206376, 0.164327, 0.100716, 0.18812, 0.225814, 0.26085, 0.167087, 0.173081, 0.137348, 0.11371, 0.127496, 0.11371, 0.081712, 0.090864, 0.158265, 0.125101, 0.11371, 0.191378, 0.116183, 0.074921, 0.074921, 0.035586, 0.069024, 0.11371, 0.11371, 0.134866, 0.191378, 0.17593, 0.167087, 0.2129…	[117, 169, 170, 171, 172, 173, 174, 175, 176, 177, 178, 179, 180, 181, 182, 183, 184, 185]	(16	1	17)	16
341	342	UPI0001575DFD status=activ	([0.120615, 0.066181, 0.071867, 0.11371, 0.069024, 0.10481, 0.10481, 0.125101, 0.085092, 0.111485, 0.132295, 0.096677, 0.102787, 0.144935, 0.090864, 0.170161, 0.243554, 0.247041, 0.366687, 0.36309, 0.346032, 0.219301, 0.31487, 0.257454, 0.257454, 0.264545, 0.25406, 0.298791, 0.31487, 0.342579, 0.339168, 0.332115, 0.339168, 0.324872, 0.366687, 0.433034, 0.433034, 0.374039, 0.374039, 0.284882, 0.28…	[116, 118, 120, 125, 126, 127, 128, 129, 130, 131, 168, 171, 172, 173, 177, 178, 179, 278]	(6	3	9)	6
342	343	UPI0001575DFF status=activ	([0.030003, 0.018787, 0.013265, 0.014586, 0.021816, 0.032017, 0.020165, 0.021381, 0.027463, 0.034884, 0.043307, 0.046336, 0.038858, 0.021381, 0.022667, 0.024393, 0.015344, 0.013821, 0.014586, 0.008895, 0.013265, 0.010131, 0.016528, 0.025762, 0.036378, 0.017447, 0.010509, 0.016826, 0.016826, 0.019109, 0.019401, 0.021381, 0.025316, 0.026338, 0.047319, 0.083462, 0.083462, 0.081712, 0.116183, 0.06618…	[]	0			#VALUE!
343	344	UPI0001575E05 status=activ	([0.134866, 0.060549, 0.122885, 0.109221, 0.139895, 0.182256, 0.209395, 0.236433, 0.17593, 0.155435, 0.191378, 0.26085, 0.158265, 0.26085, 0.25031, 0.142424, 0.081712, 0.083462, 0.134866, 0.229226, 0.127496, 0.069024, 0.0704, 0.025762, 0.018415, 0.010926, 0.007177, 0.006374, 0.004611, 0.004388, 0.00359, 0.002623, 0.002276, 0.00316, 0.00231, 0.00155, 0.001623, 0.00231, 0.00146, 0.001249, 0.000773,…	[]	0			#VALUE!
344	345	UPI0001575E07 status=activ	([0.30533, 0.26085, 0.232838, 0.257454, 0.275179, 0.352862, 0.328603, 0.275179, 0.288399, 0.301917, 0.318242, 0.335645, 0.359901, 0.352862, 0.36309, 0.387226, 0.450668, 0.461924, 0.476583, 0.465241, 0.465241, 0.51388, 0.59014, 0.626927, 0.661982, 0.661982, 0.626927, 0.680603, 0.750527, 0.759478, 0.788093, 0.784345, 0.724957, 0.728858, 0.754692, 0.741537, 0.745909, 0.76285, 0.784345, 0.823549, 0.8…	[21, 22, 23, 24, 25, 26, 27, 28, 29, 30, 31, 32, 33, 34, 35, 36, 37, 38, 39, 40, 41, 42, 43, 44, 45, 46, 47, 48, 49, 50, 51, 52, 53, 54, 55, 56, 57, 58, 59, 60, 61, 62, 63, 64, 65, 66, 67, 68, 69, 70, 71, 72, 73, 74, 75, 76, 77, 78, 79, 80, 81, 82, 83, 84, 85, 86, 87, 88, 89, 90, 91, 92, 93, 94, 95, 96, 97, 98, 99, 100, 101, 102, 103, 104, 105, 106, 107, 108, 109, 110, 111, 112, 113, 114, 115, 11…	(107	0	107)	107
345	346	UPI0001575E0B status=activ	([0.295083, 0.328603, 0.229226, 0.222385, 0.308712, 0.222385, 0.182256, 0.11371, 0.139895, 0.167087, 0.200174, 0.179055, 0.127496, 0.127496, 0.073402, 0.060549, 0.060549, 0.06184, 0.071867, 0.069024, 0.069024, 0.127496, 0.067594, 0.094817, 0.067594, 0.031287, 0.058088, 0.071867, 0.071867, 0.047319, 0.049374, 0.044297, 0.069024, 0.066181, 0.0704, 0.10481, 0.06184, 0.111485, 0.111485, 0.085092, 0.0…	[67, 139, 231, 235, 236, 237]	0			#VALUE!
346	347	UPI0001575E13 status=activ	([0.037156, 0.055536, 0.056825, 0.030611, 0.028107, 0.021381, 0.030003, 0.045352, 0.06312, 0.078022, 0.100716, 0.071867, 0.043307, 0.03976, 0.043307, 0.102787, 0.17593, 0.179055, 0.182256, 0.11371, 0.064632, 0.086953, 0.056825, 0.045352, 0.046336, 0.079919, 0.073402, 0.03976, 0.021381, 0.012727, 0.008276, 0.005992, 0.005683, 0.007177, 0.00543, 0.005249, 0.003607, 0.003757, 0.002761, 0.00407, 0.00…	[122, 123, 124, 125]	0			#VALUE!
347	348	UPI0001575E16 status=activ	([0.741537, 0.545602, 0.408655, 0.380708, 0.359901, 0.339168, 0.25031, 0.236433, 0.278302, 0.191378, 0.21291, 0.278302, 0.185198, 0.185198, 0.196879, 0.206376, 0.155435, 0.147574, 0.179055, 0.18812, 0.191378, 0.111485, 0.15008, 0.196879, 0.236433, 0.236433, 0.268042, 0.370445, 0.418646, 0.311707, 0.387226, 0.356642, 0.239899, 0.335645, 0.243554, 0.147574, 0.074921, 0.090864, 0.088832, 0.086953, 0…	[0, 1]	0			#VALUE!
348	349	UPI0001575E1B status=activ	([0.671169, 0.59014, 0.505461, 0.380708, 0.356642, 0.377384, 0.288399, 0.271506, 0.311707, 0.359901, 0.380708, 0.447574, 0.41194, 0.398279, 0.321458, 0.335645, 0.264545, 0.288399, 0.26085, 0.26085, 0.185198, 0.155435, 0.118441, 0.15284, 0.232838, 0.185198, 0.155435, 0.206376, 0.257454, 0.25031, 0.257454, 0.284882, 0.185198, 0.155435, 0.15008, 0.17593, 0.15284, 0.15284, 0.139895, 0.164327, 0.16432…	[0, 1, 2]	0			#VALUE!
349	350	UPI0001575E1C status=activ	([0.401658, 0.275179, 0.18812, 0.232838, 0.225814, 0.173081, 0.173081, 0.219301, 0.257454, 0.284882, 0.219301, 0.185198, 0.194234, 0.321458, 0.311707, 0.346032, 0.328603, 0.335645, 0.42561, 0.418646, 0.352862, 0.243554, 0.366687, 0.414856, 0.342579, 0.291804, 0.370445, 0.401658, 0.390993, 0.398279, 0.31487, 0.366687, 0.408655, 0.398279, 0.332115, 0.332115, 0.30533, 0.398279, 0.398279, 0.387226, 0…	[74, 75, 212, 221, 222, 223, 261, 262, 263, 271, 272, 273, 274, 275, 276, 328, 330, 331, 332, 333, 334, 335, 336, 343, 344, 370, 373, 374, 375, 376, 377, 378, 379, 380, 381, 382, 383, 384, 385, 386, 387, 388, 389, 390, 391, 392, 393, 394, 395, 396, 397, 398, 399, 400, 401, 402, 403, 404, 405, 406, 407, 408, 409, 410, 411, 412, 413, 414, 415, 416, 417, 418, 419, 420, 421, 422, 423, 424, 425, 426, …	(77	26	103)	77
350	351	UPI0001575E1F status=activ	([0.026892, 0.028695, 0.020165, 0.030611, 0.031287, 0.023534, 0.032017, 0.020876, 0.026338, 0.026892, 0.0198, 0.020522, 0.017138, 0.018415, 0.038042, 0.025762, 0.048328, 0.074921, 0.074921, 0.100716, 0.098513, 0.185198, 0.21291, 0.247041, 0.257454, 0.291804, 0.278302, 0.275179, 0.311707, 0.257454, 0.291804, 0.352862, 0.401658, 0.433034, 0.366687, 0.335645, 0.40511, 0.321458, 0.30533, 0.335645, 0.…	[]	0			#VALUE!
351	352	UPI0001575E24 status=activ	([0.06184, 0.092881, 0.129801, 0.194234, 0.118441, 0.182256, 0.216401, 0.26085, 0.18812, 0.15284, 0.106997, 0.144935, 0.179055, 0.179055, 0.100716, 0.06312, 0.118441, 0.17593, 0.096677, 0.098513, 0.17593, 0.173081, 0.17593, 0.200174, 0.191378, 0.25406, 0.25406, 0.26085, 0.25406, 0.25406, 0.239899, 0.243554, 0.167087, 0.185198, 0.179055, 0.194234, 0.182256, 0.10481, 0.147574, 0.25406, 0.182256, 0.…	[]	0			#VALUE!
352	353	UPI0001575E25 status=activ	([0.018787, 0.020876, 0.032017, 0.021816, 0.016257, 0.017797, 0.024393, 0.019401, 0.025316, 0.032677, 0.044297, 0.067594, 0.127496, 0.067594, 0.076542, 0.081712, 0.129801, 0.142424, 0.17593, 0.257454, 0.301917, 0.247041, 0.21291, 0.173081, 0.275179, 0.352862, 0.384043, 0.311707, 0.30533, 0.271506, 0.236433, 0.229226, 0.120615, 0.10481, 0.147574, 0.125101, 0.200174, 0.229226, 0.182256, 0.120615, 0…	[]	0			#VALUE!
353	354	UPI0001575E26 status=activ	([0.066181, 0.078022, 0.058088, 0.069024, 0.047319, 0.033407, 0.028695, 0.034068, 0.047319, 0.035586, 0.040537, 0.049374, 0.038858, 0.041405, 0.058088, 0.102787, 0.116183, 0.170161, 0.216401, 0.222385, 0.321458, 0.328603, 0.328603, 0.394753, 0.447574, 0.541878, 0.694846, 0.784345, 0.81615, 0.846163, 0.891961, 0.912647, 0.928747, 0.96342, 0.970265, 0.966441, 0.934618, 0.934618, 0.950334, 0.89662, …	[25, 26, 27, 28, 29, 30, 31, 32, 33, 34, 35, 36, 37, 38, 39, 40, 41, 42, 43, 44, 45, 46, 47, 48, 49, 50, 51, 52, 53, 54, 55, 56, 57, 58, 59, 60, 61, 62, 63, 64, 65, 66, 67, 68, 69, 70, 71, 72, 73, 74, 75, 76, 77, 78, 79, 80, 81, 114, 115, 116, 117, 118, 119, 120, 121, 122, 123, 124, 125, 155, 157, 164, 165]	(56	0	56)	56
354	355	UPI0001575E2B status=activ	([0.030611, 0.034068, 0.023534, 0.034068, 0.027463, 0.030611, 0.034068, 0.029376, 0.031287, 0.040537, 0.032677, 0.042364, 0.047319, 0.036378, 0.041405, 0.079919, 0.079919, 0.161087, 0.167087, 0.155435, 0.158265, 0.18812, 0.164327, 0.185198, 0.191378, 0.257454, 0.288399, 0.352862, 0.335645, 0.366687, 0.387226, 0.468512, 0.394753, 0.454136, 0.541878, 0.562014, 0.562014, 0.570702, 0.549308, 0.458154…	[34, 35, 36, 37, 38, 40, 41, 42, 43, 44, 45, 46, 47, 48, 49, 50, 51, 52, 53, 54, 55, 56, 57, 58, 59, 60, 61, 63, 109, 110, 111, 112, 113, 114, 115, 116, 117, 118, 119, 120, 121, 122, 123, 124, 146, 147, 148, 149, 150, 151, 152, 153, 154, 155, 156, 157, 158, 159, 160, 161, 162, 163, 164, 165]	(21	5	26)	21
355	356	UPI0001575E32 status=activ	([0.060549, 0.036378, 0.054297, 0.079919, 0.046336, 0.0704, 0.106997, 0.129801, 0.164327, 0.134866, 0.167087, 0.203355, 0.203355, 0.15008, 0.155435, 0.229226, 0.321458, 0.243554, 0.324872, 0.206376, 0.196879, 0.18812, 0.264545, 0.284882, 0.278302, 0.394753, 0.346032, 0.295083, 0.268042, 0.173081, 0.17593, 0.164327, 0.164327, 0.155435, 0.21291, 0.291804, 0.284882, 0.275179, 0.342579, 0.346032, 0.3…	[77, 78, 79, 132, 133, 134, 136, 137, 138, 139, 140, 141, 142, 143, 144, 145, 146, 147, 148, 149, 171, 172]	(13	6	19)	13
356	357	UPI0001575E33 status=activ	([0.008624, 0.013016, 0.008409, 0.011106, 0.016257, 0.022306, 0.031287, 0.044297, 0.059222, 0.074921, 0.090864, 0.094817, 0.074921, 0.074921, 0.035586, 0.035586, 0.036378, 0.041405, 0.03976, 0.076542, 0.10481, 0.100716, 0.098513, 0.106997, 0.088832, 0.048328, 0.049374, 0.029376, 0.023534, 0.015694, 0.010221, 0.007315, 0.006533, 0.008525, 0.006245, 0.008409, 0.010509, 0.009187, 0.013437, 0.023087,…	[114]	0			#VALUE!
357	358	UPI0001575E3B status=activ	([0.051831, 0.054297, 0.035586, 0.024826, 0.027463, 0.029376, 0.038858, 0.040537, 0.042364, 0.054297, 0.055536, 0.059222, 0.069024, 0.03976, 0.023534, 0.037156, 0.058088, 0.074921, 0.116183, 0.167087, 0.236433, 0.134866, 0.170161, 0.167087, 0.158265, 0.182256, 0.206376, 0.155435, 0.194234, 0.222385, 0.15284, 0.179055, 0.137348, 0.064632, 0.106997, 0.170161, 0.167087, 0.170161, 0.155435, 0.15284, …	[178, 179, 180, 181, 182, 183, 184, 185, 186, 187, 188, 189, 190, 191, 192, 193, 194, 195, 227, 228, 229, 230, 231, 232, 233, 234, 235, 236, 237, 238, 273, 274, 275, 276, 277, 278, 279, 280, 281, 282, 283, 284, 286, 288]	(17	0	17)	17
358	359	UPI0001575E3E status=activ	([0.046336, 0.046336, 0.032677, 0.024393, 0.034068, 0.046336, 0.030611, 0.026892, 0.019109, 0.026338, 0.034068, 0.044297, 0.028107, 0.027463, 0.056825, 0.067594, 0.067594, 0.118441, 0.182256, 0.144935, 0.179055, 0.191378, 0.236433, 0.31487, 0.284882, 0.229226, 0.170161, 0.257454, 0.31487, 0.349426, 0.349426, 0.346032, 0.352862, 0.384043, 0.321458, 0.328603, 0.301917, 0.332115, 0.321458, 0.321458,…	[]	0			#VALUE!
359	360	UPI0001575E3F status=activ	([0.037156, 0.064632, 0.086953, 0.11371, 0.064632, 0.041405, 0.06184, 0.079919, 0.06312, 0.085092, 0.109221, 0.116183, 0.069024, 0.116183, 0.069024, 0.11371, 0.118441, 0.129801, 0.06312, 0.032017, 0.032017, 0.027463, 0.016826, 0.011106, 0.011669, 0.016021, 0.025316, 0.024826, 0.020165, 0.030003, 0.028695, 0.022306, 0.029376, 0.051831, 0.031287, 0.074921, 0.054297, 0.06184, 0.032677, 0.038042, 0.0…	[]	0			#VALUE!
360	361	UPI0001575E41 status=activ	([0.034884, 0.025316, 0.016528, 0.014075, 0.010672, 0.009728, 0.008276, 0.007091, 0.009728, 0.008525, 0.010509, 0.008804, 0.006482, 0.004899, 0.004921, 0.005086, 0.00515, 0.005734, 0.004431, 0.004976, 0.005992, 0.008276, 0.007495, 0.009187, 0.01204, 0.011342, 0.009294, 0.009187, 0.015694, 0.009865, 0.015694, 0.015344, 0.024393, 0.022667, 0.038042, 0.020522, 0.038042, 0.03976, 0.038858, 0.098513, …	[104, 109, 110, 112, 209, 210, 326, 868, 869, 870, 874, 875, 876, 877, 878]	(4	10	14)	4
361	362	UPI0001575E42 status=activ	([0.025316, 0.026892, 0.018106, 0.013265, 0.014586, 0.0198, 0.019109, 0.026892, 0.043307, 0.059222, 0.038042, 0.054297, 0.028107, 0.023087, 0.032017, 0.055536, 0.098513, 0.129801, 0.179055, 0.155435, 0.18812, 0.111485, 0.144935, 0.18812, 0.284882, 0.243554, 0.247041, 0.196879, 0.203355, 0.185198, 0.194234, 0.194234, 0.191378, 0.18812, 0.222385, 0.185198, 0.191378, 0.191378, 0.182256, 0.10481, 0.1…	[]	0			#VALUE!
362	363	UPI0001575E45 status=activ	([0.179055, 0.132295, 0.18812, 0.239899, 0.147574, 0.100716, 0.139895, 0.164327, 0.200174, 0.232838, 0.26085, 0.21291, 0.137348, 0.081712, 0.090864, 0.085092, 0.118441, 0.164327, 0.173081, 0.222385, 0.216401, 0.225814, 0.284882, 0.291804, 0.291804, 0.384043, 0.384043, 0.370445, 0.31487, 0.216401, 0.219301, 0.25406, 0.308712, 0.401658, 0.486429, 0.483068, 0.450668, 0.394753, 0.328603, 0.401658, 0.…	[50, 51, 336, 345, 370, 371, 473]	0			#VALUE!
363	364	UPI0001575E4A status=activ	([0.041405, 0.030003, 0.05306, 0.038858, 0.042364, 0.06312, 0.040537, 0.059222, 0.0704, 0.096677, 0.122885, 0.078022, 0.05306, 0.096677, 0.081712, 0.106997, 0.059222, 0.111485, 0.116183, 0.098513, 0.122885, 0.142424, 0.229226, 0.209395, 0.295083, 0.328603, 0.328603, 0.440853, 0.422041, 0.384043, 0.328603, 0.225814, 0.324872, 0.321458, 0.219301, 0.216401, 0.116183, 0.109221, 0.10481, 0.098513, 0.0…	[]	0			#VALUE!
364	365	UPI0001575E4B status=activ	([0.035586, 0.06184, 0.096677, 0.139895, 0.088832, 0.069024, 0.047319, 0.06312, 0.081712, 0.056825, 0.073402, 0.076542, 0.144935, 0.139895, 0.196879, 0.200174, 0.194234, 0.203355, 0.295083, 0.26085, 0.36309, 0.398279, 0.36309, 0.352862, 0.349426, 0.408655, 0.390993, 0.5017, 0.414856, 0.422041, 0.408655, 0.41194, 0.352862, 0.349426, 0.321458, 0.349426, 0.349426, 0.268042, 0.291804, 0.278302, 0.247…	[27, 103, 104, 105, 106, 107, 108, 109, 110, 111, 112, 113, 114, 115, 116, 117, 118, 119, 120, 121, 122, 123, 129, 130, 131]	(20	1	21)	20
365	366	UPI0001575E4E status=activ	([0.118441, 0.155435, 0.219301, 0.275179, 0.346032, 0.339168, 0.380708, 0.370445, 0.40511, 0.356642, 0.288399, 0.328603, 0.335645, 0.332115, 0.25406, 0.209395, 0.225814, 0.298791, 0.352862, 0.352862, 0.308712, 0.295083, 0.291804, 0.275179, 0.182256, 0.137348, 0.158265, 0.147574, 0.111485, 0.059222, 0.092881, 0.079919, 0.047319, 0.056825, 0.058088, 0.098513, 0.079919, 0.122885, 0.086953, 0.06184, …	[245, 246, 247, 248, 249, 250, 251, 252, 253, 307, 308, 309, 387, 389, 390, 391, 544]	(8	0	8)	8
366	367	UPI0001575E50 status=activ	([0.050641, 0.064632, 0.050641, 0.073402, 0.102787, 0.060549, 0.081712, 0.092881, 0.078022, 0.098513, 0.125101, 0.137348, 0.15008, 0.127496, 0.182256, 0.182256, 0.225814, 0.324872, 0.384043, 0.450668, 0.447574, 0.517562, 0.56648, 0.690604, 0.613573, 0.613573, 0.741537, 0.754692, 0.801317, 0.862302, 0.865454, 0.879233, 0.885302, 0.837511, 0.889439, 0.88723, 0.88723, 0.88723, 0.899122, 0.859585, 0.…	[21, 22, 23, 24, 25, 26, 27, 28, 29, 30, 31, 32, 33, 34, 35, 36, 37, 38, 39, 40, 41, 42, 43, 44, 45, 46, 47, 48, 49, 50, 51, 52, 63, 70, 71, 72, 73, 74, 75, 76, 77, 78, 79, 80, 81, 82, 83, 84, 85, 86, 87, 88, 89, 90, 91, 92, 93]	(31	0	31)	31
367	368	UPI0001575E51 status=activ	([0.012727, 0.018787, 0.020522, 0.014586, 0.010509, 0.014075, 0.018787, 0.014586, 0.015344, 0.012727, 0.011106, 0.013437, 0.011106, 0.019109, 0.018106, 0.038042, 0.044297, 0.041405, 0.092881, 0.132295, 0.173081, 0.25031, 0.167087, 0.191378, 0.203355, 0.295083, 0.225814, 0.147574, 0.161087, 0.191378, 0.239899, 0.332115, 0.346032, 0.42561, 0.359901, 0.318242, 0.324872, 0.236433, 0.206376, 0.196879,…	[132, 133, 134]	0			#VALUE!
368	369	UPI0001575E52 status=activ	([0.00359, 0.004921, 0.004135, 0.003276, 0.004689, 0.006245, 0.004921, 0.005086, 0.004976, 0.006374, 0.004835, 0.004513, 0.004513, 0.004247, 0.003298, 0.002606, 0.003246, 0.002976, 0.003276, 0.003341, 0.004646, 0.003341, 0.003607, 0.003671, 0.00515, 0.003671, 0.002503, 0.002529, 0.002035, 0.001786, 0.001786, 0.002881, 0.004208, 0.004247, 0.004358, 0.004513, 0.005223, 0.004577, 0.007315, 0.008525,…	[]	0			#VALUE!
369	370	UPI0001575E53 status=activ	([0.032677, 0.054297, 0.081712, 0.111485, 0.155435, 0.194234, 0.225814, 0.155435, 0.185198, 0.185198, 0.137348, 0.173081, 0.271506, 0.200174, 0.284882, 0.203355, 0.203355, 0.225814, 0.25406, 0.219301, 0.288399, 0.394753, 0.298791, 0.21291, 0.216401, 0.144935, 0.083462, 0.085092, 0.122885, 0.120615, 0.139895, 0.185198, 0.170161, 0.158265, 0.222385, 0.229226, 0.236433, 0.147574, 0.21291, 0.127496, …	[64, 65, 224, 323]	0			#VALUE!
370	371	UPI0001575E56 status=activ	([0.147574, 0.102787, 0.109221, 0.079919, 0.059222, 0.088832, 0.116183, 0.142424, 0.170161, 0.109221, 0.129801, 0.147574, 0.127496, 0.127496, 0.129801, 0.134866, 0.078022, 0.073402, 0.129801, 0.127496, 0.21291, 0.318242, 0.356642, 0.31487, 0.380708, 0.447574, 0.40511, 0.335645, 0.332115, 0.328603, 0.356642, 0.370445, 0.370445, 0.394753, 0.339168, 0.328603, 0.25406, 0.332115, 0.25031, 0.170161, 0.…	[]	0			#VALUE!
371	372	UPI0001575E5D status=activ	([0.147574, 0.18812, 0.129801, 0.086953, 0.11371, 0.155435, 0.216401, 0.243554, 0.298791, 0.321458, 0.342579, 0.281712, 0.356642, 0.332115, 0.25031, 0.268042, 0.257454, 0.239899, 0.335645, 0.339168, 0.335645, 0.346032, 0.349426, 0.42561, 0.408655, 0.408655, 0.374039, 0.346032, 0.257454, 0.225814, 0.161087, 0.161087, 0.257454, 0.268042, 0.301917, 0.377384, 0.380708, 0.390993, 0.414856, 0.384043, 0…	[121, 130, 131, 132, 133, 134, 135, 136, 137]	0			#VALUE!
372	373	UPI0001575E5E status=activ	([0.069024, 0.111485, 0.155435, 0.225814, 0.271506, 0.308712, 0.332115, 0.298791, 0.335645, 0.374039, 0.301917, 0.346032, 0.31487, 0.30533, 0.247041, 0.356642, 0.346032, 0.346032, 0.318242, 0.324872, 0.308712, 0.422041, 0.321458, 0.31487, 0.257454, 0.185198, 0.196879, 0.139895, 0.11371, 0.11371, 0.102787, 0.170161, 0.10481, 0.129801, 0.129801, 0.219301, 0.209395, 0.120615, 0.122885, 0.086953, 0.0…	[187, 188, 189, 190, 199, 200, 227]	0			#VALUE!
373	374	UPI0001575E61 status=activ	([0.25031, 0.318242, 0.232838, 0.288399, 0.359901, 0.278302, 0.311707, 0.332115, 0.284882, 0.30533, 0.25406, 0.216401, 0.222385, 0.222385, 0.324872, 0.366687, 0.450668, 0.436924, 0.444081, 0.4292, 0.525368, 0.505461, 0.422041, 0.476583, 0.468512, 0.41194, 0.461924, 0.377384, 0.284882, 0.352862, 0.377384, 0.483068, 0.58069, 0.59508, 0.59508, 0.465241, 0.444081, 0.366687, 0.401658, 0.321458, 0.2063…	[20, 21, 32, 33, 34, 74, 75, 80, 81, 89]	0			#VALUE!
374	375	UPI0001575E62 status=activ	([0.015694, 0.023087, 0.024393, 0.03976, 0.055536, 0.074921, 0.048328, 0.071867, 0.047319, 0.066181, 0.043307, 0.0704, 0.051831, 0.05306, 0.055536, 0.11371, 0.11371, 0.079919, 0.147574, 0.111485, 0.191378, 0.206376, 0.15008, 0.111485, 0.059222, 0.056825, 0.055536, 0.092881, 0.043307, 0.078022, 0.069024, 0.073402, 0.064632, 0.085092, 0.118441, 0.067594, 0.066181, 0.034884, 0.051831, 0.050641, 0.07…	[]	0			#VALUE!
375	376	UPI0001575E6C status=activ	([0.741537, 0.712013, 0.59508, 0.680603, 0.712013, 0.741537, 0.73685, 0.733139, 0.73685, 0.750527, 0.666105, 0.703578, 0.661982, 0.529623, 0.483068, 0.444081, 0.414856, 0.414856, 0.401658, 0.408655, 0.398279, 0.41194, 0.440853, 0.538167, 0.509769, 0.494003, 0.408655, 0.422041, 0.359901, 0.394753, 0.387226, 0.398279, 0.398279, 0.414856, 0.505461, 0.58069, 0.59917, 0.675549, 0.690604, 0.59508, 0.57…	[0, 1, 2, 3, 4, 5, 6, 7, 8, 9, 10, 11, 12, 13, 23, 24, 34, 35, 36, 37, 38, 39, 40, 41, 42, 43, 44, 45, 49, 112, 113, 114, 115, 129, 130]	(13	0	13)	13
376	377	UPI0001575E6F status=activ	([0.018106, 0.011903, 0.019109, 0.023087, 0.045352, 0.034884, 0.047319, 0.054297, 0.060549, 0.079919, 0.064632, 0.092881, 0.076542, 0.092881, 0.173081, 0.236433, 0.275179, 0.352862, 0.422041, 0.465241, 0.483068, 0.575842, 0.703578, 0.666105, 0.694846, 0.675549, 0.801317, 0.819762, 0.784345, 0.83125, 0.837511, 0.894241, 0.868118, 0.837511, 0.871313, 0.73685, 0.699094, 0.694846, 0.56648, 0.525368, …	[21, 22, 23, 24, 25, 26, 27, 28, 29, 30, 31, 32, 33, 34, 35, 36, 37, 38, 39, 40, 63, 64, 65, 66, 67, 68, 69, 70, 71, 72, 73, 74, 75, 76, 77, 78, 79, 80, 81, 82, 83, 84, 85, 86, 87, 91, 715, 717, 718, 719, 720, 721, 722, 723, 724, 725, 726, 727, 728, 729, 730]	(24	20	44)	24
377	378	UPI0001575E71 status=activ	([0.006482, 0.004577, 0.006988, 0.005086, 0.003864, 0.003014, 0.004208, 0.005086, 0.005249, 0.006374, 0.006039, 0.007877, 0.00515, 0.005992, 0.003963, 0.005318, 0.00407, 0.003341, 0.004646, 0.004388, 0.003478, 0.003997, 0.005734, 0.003727, 0.003804, 0.00389, 0.005734, 0.003701, 0.0028, 0.00283, 0.0028, 0.002336, 0.001872, 0.00283, 0.003298, 0.00316, 0.003177, 0.004161, 0.004388, 0.00316, 0.00389,…	[]	0			#VALUE!
378	379	UPI0001575E72 status=activ	([0.013016, 0.009096, 0.013016, 0.009401, 0.009865, 0.006894, 0.007315, 0.006701, 0.008156, 0.00962, 0.011903, 0.012491, 0.010672, 0.011669, 0.016826, 0.034884, 0.020876, 0.021816, 0.015078, 0.020522, 0.025762, 0.034068, 0.064632, 0.049374, 0.042364, 0.034884, 0.098513, 0.058088, 0.10481, 0.049374, 0.050641, 0.054297, 0.067594, 0.090864, 0.081712, 0.045352, 0.028695, 0.050641, 0.036378, 0.060549,…	[221, 222, 223]	0			#VALUE!
379	380	UPI0001575E73 status=activ	([0.288399, 0.321458, 0.380708, 0.284882, 0.225814, 0.15008, 0.185198, 0.219301, 0.264545, 0.295083, 0.25031, 0.26085, 0.268042, 0.264545, 0.311707, 0.311707, 0.394753, 0.4292, 0.433034, 0.339168, 0.356642, 0.301917, 0.219301, 0.222385, 0.308712, 0.384043, 0.408655, 0.31487, 0.318242, 0.194234, 0.118441, 0.173081, 0.132295, 0.127496, 0.081712, 0.041405, 0.041405, 0.041405, 0.054297, 0.043307, 0.0…	[]	0			#VALUE!
380	381	UPI0001575E77 status=activ	([0.005872, 0.008624, 0.011903, 0.006795, 0.00515, 0.006245, 0.004921, 0.00407, 0.003431, 0.0028, 0.002396, 0.002482, 0.001936, 0.002194, 0.001318, 0.002138, 0.00246, 0.00155, 0.001172, 0.001906, 0.001709, 0.001288, 0.001374, 0.001155, 0.001786, 0.001786, 0.002138, 0.002606, 0.003298, 0.003212, 0.004646, 0.004775, 0.005378, 0.006701, 0.006142, 0.006701, 0.007091, 0.005734, 0.008409, 0.01204, 0.00…	[]	0			#VALUE!
381	382	UPI0001575E79 status=activ	([0.016257, 0.017797, 0.011903, 0.010509, 0.014315, 0.009977, 0.009187, 0.012727, 0.017447, 0.018106, 0.023087, 0.024393, 0.016826, 0.028107, 0.016826, 0.018787, 0.018106, 0.034068, 0.044297, 0.06312, 0.078022, 0.15008, 0.18812, 0.196879, 0.194234, 0.196879, 0.311707, 0.394753, 0.390993, 0.318242, 0.264545, 0.271506, 0.21291, 0.31487, 0.321458, 0.433034, 0.414856, 0.505461, 0.483068, 0.505461, 0.…	[37, 39, 135, 136, 137, 138, 139, 140, 141, 144, 146, 147, 230, 231, 232, 233, 234, 235, 236, 241, 242, 243, 244, 245, 246, 247, 248, 249, 250, 251, 281, 287, 288, 289, 290, 291, 294, 299, 300, 303]	(10	19	29)	10
382	383	UPI0001575E80 status=activ	([0.094817, 0.137348, 0.196879, 0.120615, 0.120615, 0.086953, 0.088832, 0.06312, 0.046336, 0.064632, 0.083462, 0.109221, 0.179055, 0.170161, 0.170161, 0.170161, 0.185198, 0.10481, 0.139895, 0.161087, 0.243554, 0.225814, 0.219301, 0.129801, 0.206376, 0.236433, 0.222385, 0.25031, 0.25406, 0.335645, 0.321458, 0.229226, 0.137348, 0.132295, 0.127496, 0.102787, 0.094817, 0.088832, 0.161087, 0.185198, 0…	[]	0			#VALUE!
383	384	UPI0001575E84 status=activ	([0.035586, 0.0198, 0.040537, 0.05306, 0.067594, 0.033407, 0.018415, 0.011669, 0.008525, 0.011903, 0.009187, 0.007555, 0.005623, 0.006988, 0.004689, 0.004835, 0.004736, 0.004483, 0.004577, 0.003671, 0.003079, 0.003341, 0.004431, 0.003177, 0.002349, 0.002349, 0.002336, 0.003276, 0.004483, 0.007031, 0.006567, 0.009865, 0.012727, 0.011342, 0.008525, 0.013821, 0.016021, 0.030003, 0.026892, 0.024826, …	[315, 316, 329, 332, 333, 334]	0			#VALUE!
384	385	UPI0001575E86 status=activ	([0.196879, 0.185198, 0.109221, 0.106997, 0.059222, 0.085092, 0.120615, 0.144935, 0.102787, 0.085092, 0.085092, 0.06312, 0.036378, 0.037156, 0.060549, 0.041405, 0.069024, 0.040537, 0.054297, 0.032677, 0.024826, 0.032677, 0.023534, 0.040537, 0.049374, 0.102787, 0.094817, 0.090864, 0.096677, 0.15284, 0.206376, 0.243554, 0.271506, 0.271506, 0.288399, 0.308712, 0.332115, 0.30533, 0.401658, 0.359901, …	[93, 140, 141, 142]	0			#VALUE!
385	386	UPI0001575E8A status=activ	([0.05306, 0.076542, 0.078022, 0.05306, 0.054297, 0.036378, 0.048328, 0.043307, 0.055536, 0.056825, 0.059222, 0.083462, 0.0704, 0.076542, 0.15284, 0.15284, 0.144935, 0.147574, 0.15008, 0.139895, 0.088832, 0.06184, 0.0704, 0.042364, 0.069024, 0.094817, 0.088832, 0.06184, 0.100716, 0.118441, 0.137348, 0.109221, 0.067594, 0.094817, 0.098513, 0.047319, 0.048328, 0.048328, 0.055536, 0.086953, 0.144935…	[213]	0			#VALUE!
386	387	UPI0001575E8B status=activ	([0.005734, 0.008276, 0.008276, 0.006078, 0.004646, 0.004835, 0.003864, 0.003276, 0.002662, 0.00231, 0.003109, 0.002581, 0.002555, 0.001722, 0.001159, 0.001142, 0.001249, 0.001267, 0.001267, 0.000661, 0.001305, 0.001623, 0.00155, 0.001855, 0.001649, 0.002435, 0.001872, 0.00292, 0.002705, 0.00407, 0.005799, 0.003366, 0.004899, 0.007315, 0.011903, 0.011106, 0.01078, 0.016528, 0.009015, 0.006078, 0.…	[]	0			#VALUE!
387	388	UPI0001575E8C status=activ	([0.055536, 0.019109, 0.018106, 0.027463, 0.013437, 0.009977, 0.012727, 0.008276, 0.006482, 0.005734, 0.004689, 0.003607, 0.002688, 0.00152, 0.000906, 0.001103, 0.001159, 0.001344, 0.001, 0.000485, 0.000421, 0.000498, 0.000983, 0.001202, 0.000537, 0.000575, 0.000906, 0.000923, 0.001597, 0.00246, 0.002727, 0.004161, 0.004161, 0.004161, 0.006619, 0.006619, 0.004611, 0.002705, 0.00407, 0.003461, 0.0…	[]	0			#VALUE!
388	389	UPI0001575E8D status=activ	([0.549308, 0.585406, 0.59917, 0.626927, 0.63748, 0.712013, 0.58069, 0.5017, 0.529623, 0.450668, 0.440853, 0.468512, 0.380708, 0.374039, 0.374039, 0.36309, 0.257454, 0.349426, 0.335645, 0.42561, 0.422041, 0.324872, 0.232838, 0.243554, 0.25406, 0.179055, 0.161087, 0.164327, 0.225814, 0.142424, 0.222385, 0.264545, 0.264545, 0.366687, 0.257454, 0.182256, 0.18812, 0.209395, 0.137348, 0.137348, 0.1610…	[0, 1, 2, 3, 4, 5, 6, 7, 8, 76, 77, 79, 80, 81, 82, 86, 150, 229, 230, 231]	(8	0	8)	8
389	390	UPI0001575E93 status=activ	([0.064632, 0.028107, 0.021816, 0.033407, 0.025316, 0.020522, 0.031287, 0.043307, 0.06312, 0.076542, 0.054297, 0.05306, 0.051831, 0.041405, 0.081712, 0.079919, 0.142424, 0.085092, 0.083462, 0.083462, 0.069024, 0.122885, 0.236433, 0.30533, 0.21291, 0.281712, 0.264545, 0.219301, 0.139895, 0.127496, 0.142424, 0.142424, 0.182256, 0.170161, 0.206376, 0.116183, 0.120615, 0.122885, 0.203355, 0.127496, 0…	[275, 276]	0			#VALUE!
390	391	UPI0001575E95 status=activ	([0.422041, 0.461924, 0.483068, 0.529623, 0.557691, 0.454136, 0.51388, 0.549308, 0.570702, 0.545602, 0.472492, 0.529623, 0.505461, 0.517562, 0.4292, 0.359901, 0.359901, 0.41194, 0.346032, 0.384043, 0.454136, 0.440853, 0.447574, 0.454136, 0.374039, 0.284882, 0.301917, 0.271506, 0.26085, 0.26085, 0.225814, 0.301917, 0.295083, 0.295083, 0.18812, 0.236433, 0.301917, 0.308712, 0.26085, 0.239899, 0.239…	[3, 4, 6, 7, 8, 9, 11, 12, 13, 62, 63, 64, 143]	(3	2	5)	3
391	392	UPI0001575E97 status=activ	([0.712013, 0.661982, 0.685117, 0.529623, 0.575842, 0.604312, 0.480142, 0.51388, 0.497853, 0.529623, 0.549308, 0.570702, 0.5017, 0.40511, 0.311707, 0.311707, 0.324872, 0.236433, 0.139895, 0.21291, 0.225814, 0.132295, 0.109221, 0.120615, 0.18812, 0.11371, 0.096677, 0.17593, 0.167087, 0.137348, 0.129801, 0.109221, 0.076542, 0.085092, 0.116183, 0.173081, 0.194234, 0.185198, 0.26085, 0.268042, 0.2715…	[0, 1, 2, 3, 4, 5, 7, 9, 10, 11, 12, 53, 113, 114, 209, 237, 242, 247, 248, 249, 250, 251, 252, 253, 255, 256]	(6	17	23)	6
392	393	UPI0001575EA2 status=activ	([0.014586, 0.008525, 0.01227, 0.008723, 0.006533, 0.008624, 0.008895, 0.007091, 0.009015, 0.012491, 0.015694, 0.024393, 0.025316, 0.023087, 0.01204, 0.011669, 0.016528, 0.009977, 0.011518, 0.021381, 0.023963, 0.023963, 0.047319, 0.042364, 0.083462, 0.083462, 0.081712, 0.106997, 0.185198, 0.098513, 0.083462, 0.049374, 0.020876, 0.015694, 0.014586, 0.0198, 0.036378, 0.028107, 0.056825, 0.024826, 0…	[]	0			#VALUE!
393	394	UPI0001575EA4 status=activ	([0.002761, 0.00231, 0.001786, 0.002623, 0.003079, 0.002581, 0.002078, 0.001675, 0.002194, 0.002688, 0.002606, 0.003177, 0.002727, 0.00292, 0.003079, 0.003079, 0.004315, 0.004358, 0.00359, 0.002529, 0.002435, 0.002727, 0.002705, 0.00389, 0.003512, 0.00359, 0.003671, 0.00543, 0.007091, 0.006533, 0.006619, 0.006701, 0.004899, 0.007031, 0.006988, 0.006795, 0.00515, 0.003963, 0.003757, 0.005623, 0.00…	[211, 212, 213, 566, 567, 568, 569, 570, 685, 686, 687, 688, 708, 709, 710, 711, 712, 713, 799, 802, 803]	(5	12	17)	5
394	395	UPI0001575EA6 status=activ	([0.073402, 0.137348, 0.179055, 0.229226, 0.170161, 0.098513, 0.06184, 0.078022, 0.050641, 0.066181, 0.081712, 0.06312, 0.086953, 0.086953, 0.137348, 0.200174, 0.200174, 0.232838, 0.239899, 0.264545, 0.284882, 0.339168, 0.311707, 0.31487, 0.308712, 0.295083, 0.398279, 0.422041, 0.42561, 0.42561, 0.328603, 0.342579, 0.414856, 0.468512, 0.454136, 0.346032, 0.346032, 0.349426, 0.25031, 0.247041, 0.2…	[]	0			#VALUE!
395	396	UPI0001575EA7 status=activ	([0.00777, 0.006795, 0.006039, 0.009096, 0.008075, 0.007495, 0.009294, 0.007259, 0.00777, 0.009401, 0.008525, 0.007495, 0.007315, 0.007315, 0.010509, 0.01204, 0.020522, 0.041405, 0.073402, 0.10481, 0.090864, 0.139895, 0.206376, 0.30533, 0.18812, 0.26085, 0.342579, 0.359901, 0.390993, 0.380708, 0.377384, 0.458154, 0.58069, 0.5017, 0.408655, 0.308712, 0.324872, 0.216401, 0.118441, 0.111485, 0.10699…	[32, 33]	0			#VALUE!
396	397	UPI0001575EA8 status=activ	([0.118441, 0.060549, 0.06184, 0.086953, 0.083462, 0.137348, 0.092881, 0.125101, 0.161087, 0.11371, 0.137348, 0.191378, 0.25031, 0.281712, 0.342579, 0.26085, 0.257454, 0.26085, 0.278302, 0.232838, 0.236433, 0.137348, 0.216401, 0.264545, 0.278302, 0.222385, 0.134866, 0.206376, 0.167087, 0.158265, 0.278302, 0.243554, 0.182256, 0.185198, 0.109221, 0.132295, 0.203355, 0.206376, 0.219301, 0.298791, 0.…	[134, 135, 136, 375]	0			#VALUE!
397	398	UPI0001575EAB status=activ	([0.380708, 0.42561, 0.301917, 0.173081, 0.106997, 0.127496, 0.185198, 0.106997, 0.060549, 0.056825, 0.076542, 0.11371, 0.167087, 0.076542, 0.056825, 0.028107, 0.026338, 0.021816, 0.01227, 0.01078, 0.010926, 0.008723, 0.008409, 0.009728, 0.009865, 0.011903, 0.008723, 0.008156, 0.013437, 0.024826, 0.017797, 0.018787, 0.018415, 0.012491, 0.011903, 0.010131, 0.013016, 0.013437, 0.011669, 0.015694, 0…	[210, 211]	0			#VALUE!
398	399	UPI0001575EAD status=activ	([0.010926, 0.008723, 0.007091, 0.006701, 0.005992, 0.005799, 0.005223, 0.006421, 0.007555, 0.006795, 0.006194, 0.005249, 0.004483, 0.005318, 0.007031, 0.009401, 0.009483, 0.008895, 0.008804, 0.009865, 0.013265, 0.012491, 0.020522, 0.023087, 0.023534, 0.023087, 0.037156, 0.036378, 0.038042, 0.041405, 0.078022, 0.106997, 0.179055, 0.209395, 0.247041, 0.158265, 0.164327, 0.170161, 0.281712, 0.31824…	[235]	0			#VALUE!
399	400	UPI0001575EB3 status=activ	([0.079919, 0.042364, 0.069024, 0.038042, 0.055536, 0.056825, 0.074921, 0.094817, 0.06312, 0.066181, 0.081712, 0.100716, 0.058088, 0.030003, 0.036378, 0.041405, 0.0704, 0.11371, 0.058088, 0.106997, 0.102787, 0.073402, 0.073402, 0.058088, 0.067594, 0.067594, 0.079919, 0.081712, 0.083462, 0.085092, 0.067594, 0.079919, 0.081712, 0.116183, 0.116183, 0.054297, 0.0704, 0.06184, 0.064632, 0.067594, 0.06…	[]	0			#VALUE!
400	401	UPI0001575EB4 status=activ	([0.179055, 0.225814, 0.311707, 0.335645, 0.222385, 0.25406, 0.281712, 0.342579, 0.377384, 0.40511, 0.418646, 0.468512, 0.390993, 0.318242, 0.335645, 0.31487, 0.298791, 0.298791, 0.268042, 0.268042, 0.352862, 0.486429, 0.494003, 0.444081, 0.40511, 0.525368, 0.521092, 0.494003, 0.377384, 0.36309, 0.359901, 0.377384, 0.370445, 0.387226, 0.461924, 0.468512, 0.374039, 0.380708, 0.377384, 0.31487, 0.2…	[25, 26, 112, 113, 373, 374]	0			#VALUE!
401	402	UPI0001575EB9 status=activ	([0.562014, 0.59917, 0.642678, 0.724957, 0.750527, 0.750527, 0.771762, 0.791621, 0.76285, 0.76285, 0.767246, 0.720929, 0.733139, 0.680603, 0.728858, 0.741537, 0.622677, 0.613573, 0.699094, 0.608892, 0.480142, 0.394753, 0.387226, 0.374039, 0.239899, 0.232838, 0.161087, 0.161087, 0.155435, 0.173081, 0.100716, 0.106997, 0.092881, 0.102787, 0.118441, 0.127496, 0.127496, 0.18812, 0.15008, 0.155435, 0.…	[0, 1, 2, 3, 4, 5, 6, 7, 8, 9, 10, 11, 12, 13, 14, 15, 16, 17, 18, 19, 103, 105, 106, 107]	(19	0	19)	19
402	403	UPI0001575EBA status=activ	([0.003276, 0.003607, 0.00389, 0.003246, 0.004135, 0.003298, 0.002761, 0.003757, 0.004513, 0.005623, 0.004775, 0.00407, 0.00543, 0.005872, 0.005623, 0.00558, 0.003727, 0.005318, 0.007495, 0.008804, 0.008804, 0.010131, 0.009977, 0.009187, 0.011903, 0.008156, 0.014315, 0.024393, 0.013265, 0.009401, 0.007177, 0.010372, 0.018787, 0.011342, 0.018106, 0.020876, 0.027463, 0.028107, 0.014783, 0.008723, 0…	[]	0			#VALUE!
403	404	UPI0001575EBC status=activ	([0.073402, 0.027463, 0.028695, 0.040537, 0.055536, 0.032677, 0.024393, 0.035586, 0.046336, 0.030611, 0.038858, 0.028107, 0.017138, 0.010372, 0.017447, 0.032017, 0.06184, 0.078022, 0.078022, 0.047319, 0.024393, 0.029376, 0.038042, 0.030003, 0.024826, 0.015344, 0.028695, 0.055536, 0.056825, 0.030003, 0.035586, 0.038042, 0.074921, 0.15008, 0.25031, 0.167087, 0.179055, 0.164327, 0.170161, 0.10481, 0…	[135, 136, 137, 138, 139, 140, 141, 142, 143]	0			#VALUE!
404	405	UPI0001575EBE status=activ	([0.436924, 0.461924, 0.346032, 0.335645, 0.247041, 0.284882, 0.196879, 0.25406, 0.167087, 0.196879, 0.232838, 0.278302, 0.203355, 0.100716, 0.10481, 0.05306, 0.092881, 0.111485, 0.102787, 0.088832, 0.109221, 0.078022, 0.041405, 0.0704, 0.055536, 0.098513, 0.096677, 0.164327, 0.090864, 0.094817, 0.074921, 0.040537, 0.041405, 0.051831, 0.106997, 0.054297, 0.10481, 0.10481, 0.090864, 0.073402, 0.07…	[118, 119, 121]	0			#VALUE!
405	406	UPI0001575EC0 status=activ	([0.003555, 0.00246, 0.001855, 0.001391, 0.00146, 0.001155, 0.001232, 0.000906, 0.000747, 0.000567, 0.000631, 0.000945, 0.001069, 0.000721, 0.001267, 0.001249, 0.001159, 0.001288, 0.000708, 0.000648, 0.000575, 0.000485, 0.000906, 0.001159, 0.001159, 0.001155, 0.001391, 0.001344, 0.001623, 0.002117, 0.002623, 0.002662, 0.001786, 0.002529, 0.003079, 0.002276], '')	[]	0			#VALUE!
406	407	UPI0001575EC5 status=activ	([0.517562, 0.352862, 0.390993, 0.295083, 0.332115, 0.25031, 0.30533, 0.232838, 0.281712, 0.219301, 0.25406, 0.219301, 0.132295, 0.21291, 0.275179, 0.291804, 0.398279, 0.301917, 0.318242, 0.236433, 0.219301, 0.194234, 0.308712, 0.278302, 0.359901, 0.359901, 0.359901, 0.257454, 0.31487, 0.311707, 0.328603, 0.324872, 0.394753, 0.483068, 0.384043, 0.352862, 0.25406, 0.25406, 0.359901, 0.31487, 0.398…	[0, 345, 346]	0			#VALUE!
407	408	UPI0001575EC7 status=activ	([0.002276, 0.002581, 0.002035, 0.003298, 0.004483, 0.004483, 0.003757, 0.004646, 0.004315, 0.004483, 0.004208, 0.003478, 0.004135, 0.002555, 0.002057, 0.002035, 0.002155, 0.003212, 0.002211, 0.002688, 0.003997, 0.005503, 0.006533, 0.010926, 0.006619, 0.004921, 0.005992, 0.006374, 0.005223, 0.007555, 0.009865, 0.016021, 0.023963, 0.033407, 0.096677, 0.106997, 0.10481, 0.170161, 0.170161, 0.298791…	[]	0			#VALUE!
408	409	UPI0001575EC9 status=activ	([0.545602, 0.517562, 0.562014, 0.604312, 0.618285, 0.59014, 0.570702, 0.476583, 0.486429, 0.517562, 0.494003, 0.51388, 0.557691, 0.553315, 0.557691, 0.51388, 0.480142, 0.480142, 0.384043, 0.380708, 0.476583, 0.377384, 0.414856, 0.380708, 0.308712, 0.21291, 0.247041, 0.264545, 0.268042, 0.271506, 0.232838, 0.26085, 0.185198, 0.173081, 0.209395, 0.281712, 0.203355, 0.243554, 0.247041, 0.243554, 0.…	[0, 1, 2, 3, 4, 5, 6, 9, 11, 12, 13, 14, 15, 186, 187, 193, 194, 195, 196, 197, 198, 199, 200, 201, 242, 392]	(8	15	23)	8
409	410	UPI0001575ED2 status=activ	([0.004483, 0.003512, 0.002688, 0.004247, 0.005799, 0.004646, 0.003963, 0.003341, 0.003109, 0.003366, 0.003177, 0.002623, 0.00283, 0.001709, 0.001748, 0.001533, 0.001687, 0.001623, 0.001344, 0.001335, 0.002138, 0.002138, 0.003109, 0.004736, 0.003864, 0.003727, 0.003757, 0.003671, 0.004577, 0.005992, 0.007422, 0.010926, 0.015344, 0.026892, 0.049374, 0.10481, 0.137348, 0.137348, 0.11371, 0.111485, …	[]	0			#VALUE!
410	411	UPI0001575ED4 status=activ	([0.497853, 0.346032, 0.281712, 0.31487, 0.239899, 0.271506, 0.194234, 0.257454, 0.275179, 0.308712, 0.26085, 0.229226, 0.243554, 0.236433, 0.318242, 0.311707, 0.232838, 0.164327, 0.147574, 0.170161, 0.179055, 0.179055, 0.281712, 0.356642, 0.356642, 0.352862, 0.366687, 0.394753, 0.30533, 0.342579, 0.335645, 0.328603, 0.401658, 0.401658, 0.374039, 0.366687, 0.332115, 0.352862, 0.342579, 0.278302, …	[110, 111, 112, 113, 346, 347, 348, 349, 350, 351, 396, 397, 398, 411, 422]	(5	4	9)	5
411	412	UPI0001575ED9 status=activ	([0.007555, 0.010372, 0.007645, 0.009865, 0.008624, 0.010672, 0.007495, 0.006482, 0.005623, 0.006039, 0.007422, 0.007877, 0.008002, 0.006245, 0.006701, 0.006894, 0.005623, 0.004315, 0.005932, 0.006567, 0.00543, 0.00543, 0.00558, 0.006482, 0.005249, 0.006078, 0.004646, 0.005503, 0.007422, 0.007315, 0.008276, 0.006245, 0.007031, 0.004775, 0.006245, 0.008002, 0.01204, 0.018787, 0.016528, 0.016257, 0…	[143, 144, 145, 146, 147, 149, 231, 232, 233, 234, 235, 236, 237, 238, 239, 241, 242, 413, 414, 415, 416, 417, 424, 425, 426, 427, 428, 432, 433, 434, 486, 487]	(8	6	14)	8
412	413	UPI0001575EDA status=activ	([0.06184, 0.035586, 0.047319, 0.071867, 0.098513, 0.06312, 0.081712, 0.06184, 0.086953, 0.06184, 0.081712, 0.11371, 0.071867, 0.111485, 0.179055, 0.25031, 0.247041, 0.243554, 0.203355, 0.164327, 0.200174, 0.298791, 0.356642, 0.359901, 0.374039, 0.342579, 0.447574, 0.36309, 0.349426, 0.25031, 0.342579, 0.346032, 0.335645, 0.335645, 0.370445, 0.377384, 0.271506, 0.318242, 0.209395, 0.173081, 0.209…	[]	0			#VALUE!
413	414	UPI0001575EDD status=activ	([0.196879, 0.129801, 0.17593, 0.21291, 0.239899, 0.155435, 0.18812, 0.225814, 0.247041, 0.191378, 0.21291, 0.219301, 0.127496, 0.200174, 0.203355, 0.129801, 0.109221, 0.102787, 0.137348, 0.102787, 0.10481, 0.048328, 0.043307, 0.040537, 0.019109, 0.019401, 0.021816, 0.023087, 0.015078, 0.016826, 0.017447, 0.017797, 0.013016, 0.013265, 0.014075, 0.013613, 0.013821, 0.021816, 0.018787, 0.017447, 0.…	[168, 171, 172, 173, 174, 175, 176, 177, 178, 179]	0			#VALUE!
414	415	UPI0001575EDF status=activ	([0.046336, 0.034068, 0.048328, 0.054297, 0.081712, 0.118441, 0.139895, 0.081712, 0.059222, 0.042364, 0.036378, 0.050641, 0.111485, 0.120615, 0.058088, 0.064632, 0.100716, 0.094817, 0.120615, 0.083462, 0.074921, 0.118441, 0.17593, 0.206376, 0.209395, 0.203355, 0.18812, 0.125101, 0.232838, 0.288399, 0.384043, 0.468512, 0.458154, 0.349426, 0.25406, 0.352862, 0.31487, 0.284882, 0.308712, 0.324872, 0…	[]	0			#VALUE!
415	416	UPI0001575EE5 status=activ	([0.271506, 0.203355, 0.239899, 0.185198, 0.236433, 0.271506, 0.25406, 0.31487, 0.346032, 0.394753, 0.380708, 0.346032, 0.370445, 0.374039, 0.4292, 0.436924, 0.557691, 0.468512, 0.394753, 0.288399, 0.295083, 0.232838, 0.301917, 0.268042, 0.335645, 0.291804, 0.206376, 0.147574, 0.125101, 0.118441, 0.106997, 0.079919, 0.127496, 0.0704, 0.047319, 0.059222, 0.054297, 0.048328, 0.048328, 0.094817, 0.1…	[16, 112, 113, 114, 248]	0			#VALUE!
416	417	UPI0001575EE6 status=activ	([0.908098, 0.903857, 0.905695, 0.908098, 0.919029, 0.922952, 0.922952, 0.919029, 0.919029, 0.919029, 0.91684, 0.915074, 0.922952, 0.919029, 0.901269, 0.89662, 0.912647, 0.928747, 0.928747, 0.928747, 0.924947, 0.950334, 0.93079, 0.928747, 0.93079, 0.924947, 0.941505, 0.951925, 0.957673, 0.953422, 0.954657, 0.957673, 0.954657, 0.951925, 0.951925, 0.951925, 0.951925, 0.941505, 0.938133, 0.939629, 0…	[0, 1, 2, 3, 4, 5, 6, 7, 8, 9, 10, 11, 12, 13, 14, 15, 16, 17, 18, 19, 20, 21, 22, 23, 24, 25, 26, 27, 28, 29, 30, 31, 32, 33, 34, 35, 36, 37, 38, 39, 40, 41, 42, 43, 44, 45, 46, 47, 48, 49, 50, 51, 52, 53, 54, 55, 56, 57, 58, 59, 60]	(60	0	60)	60
417	418	UPI0001575EE7 status=activ	([0.137348, 0.206376, 0.139895, 0.092881, 0.122885, 0.167087, 0.206376, 0.15008, 0.179055, 0.17593, 0.219301, 0.232838, 0.225814, 0.17593, 0.185198, 0.182256, 0.26085, 0.170161, 0.139895, 0.185198, 0.196879, 0.247041, 0.229226, 0.275179, 0.321458, 0.318242, 0.30533, 0.31487, 0.394753, 0.311707, 0.339168, 0.295083, 0.271506, 0.173081, 0.26085, 0.225814, 0.243554, 0.173081, 0.264545, 0.311707, 0.32…	[88]	0			#VALUE!
418	419	UPI0001575EE8 status=activ	([0.191378, 0.236433, 0.295083, 0.284882, 0.321458, 0.311707, 0.288399, 0.339168, 0.356642, 0.390993, 0.377384, 0.433034, 0.422041, 0.377384, 0.359901, 0.359901, 0.352862, 0.401658, 0.366687, 0.352862, 0.458154, 0.454136, 0.472492, 0.468512, 0.401658, 0.433034, 0.476583, 0.433034, 0.408655, 0.384043, 0.366687, 0.31487, 0.318242, 0.332115, 0.374039, 0.384043, 0.377384, 0.398279, 0.444081, 0.465241…	[167]	0			#VALUE!
419	420	UPI0001575EEA status=activ	([0.00283, 0.002117, 0.003177, 0.002078, 0.002336, 0.00155, 0.00231, 0.002035, 0.002512, 0.001808, 0.002276, 0.001872, 0.002155, 0.001172, 0.002194, 0.001743, 0.001408, 0.002435, 0.001709, 0.002555, 0.002057, 0.001722, 0.002512, 0.001572, 0.001748, 0.001541, 0.001936, 0.001271, 0.001872, 0.001967, 0.002581, 0.001855, 0.001872, 0.002727, 0.004483, 0.004161, 0.004835, 0.007315, 0.005318, 0.005378, …	[442, 443, 444, 445, 453, 454, 455, 456, 457, 458, 459, 460, 462, 463, 465, 466, 467]	(7	4	11)	7
420	421	UPI0001575EF3 status=activ	([0.465241, 0.414856, 0.278302, 0.346032, 0.370445, 0.408655, 0.433034, 0.349426, 0.335645, 0.36309, 0.377384, 0.380708, 0.377384, 0.281712, 0.295083, 0.179055, 0.179055, 0.18812, 0.144935, 0.179055, 0.182256, 0.236433, 0.17593, 0.239899, 0.225814, 0.18812, 0.17593, 0.139895, 0.21291, 0.185198, 0.179055, 0.15284, 0.200174, 0.167087, 0.170161, 0.161087, 0.232838, 0.321458, 0.31487, 0.359901, 0.271…	[]	0			#VALUE!
421	422	UPI0001575EFE status=activ	([0.685117, 0.694846, 0.733139, 0.517562, 0.476583, 0.538167, 0.549308, 0.59508, 0.608892, 0.661982, 0.613573, 0.549308, 0.408655, 0.40511, 0.394753, 0.41194, 0.390993, 0.384043, 0.384043, 0.390993, 0.418646, 0.384043, 0.41194, 0.356642, 0.472492, 0.521092, 0.387226, 0.352862, 0.219301, 0.216401, 0.127496, 0.100716, 0.170161, 0.173081, 0.102787, 0.066181, 0.034884, 0.020165, 0.020165, 0.017447, 0…	[0, 1, 2, 3, 5, 6, 7, 8, 9, 10, 11, 25]	(6	4	10)	6
422	423	UPI0001575F02 status=activ	([0.335645, 0.380708, 0.408655, 0.476583, 0.342579, 0.377384, 0.408655, 0.318242, 0.25406, 0.281712, 0.31487, 0.278302, 0.275179, 0.278302, 0.298791, 0.268042, 0.387226, 0.324872, 0.247041, 0.232838, 0.243554, 0.170161, 0.144935, 0.088832, 0.038042, 0.051831, 0.054297, 0.054297, 0.059222, 0.096677, 0.094817, 0.100716, 0.158265, 0.147574, 0.125101, 0.11371, 0.083462, 0.048328, 0.090864, 0.086953, …	[76, 79]	0			#VALUE!
423	424	UPI0001575F08 status=activ	([0.529623, 0.585406, 0.497853, 0.41194, 0.401658, 0.42561, 0.444081, 0.454136, 0.480142, 0.408655, 0.401658, 0.436924, 0.366687, 0.447574, 0.447574, 0.444081, 0.436924, 0.4292, 0.433034, 0.342579, 0.342579, 0.390993, 0.318242, 0.377384, 0.36309, 0.31487, 0.31487, 0.328603, 0.335645, 0.324872, 0.335645, 0.295083, 0.21291, 0.268042, 0.257454, 0.179055, 0.179055, 0.122885, 0.111485, 0.076542, 0.073…	[0, 1, 70, 73, 74, 75, 76, 78, 79, 80, 81, 82, 83, 84]	(6	7	13)	6
424	425	UPI0001575F16 status=activ	([0.324872, 0.284882, 0.25031, 0.219301, 0.194234, 0.219301, 0.194234, 0.236433, 0.264545, 0.298791, 0.31487, 0.25031, 0.222385, 0.216401, 0.206376, 0.167087, 0.085092, 0.081712, 0.081712, 0.054297, 0.047319, 0.03976, 0.055536, 0.086953, 0.111485, 0.139895, 0.090864, 0.071867, 0.03976, 0.038858, 0.022306, 0.014315, 0.014586, 0.014586, 0.009187, 0.006533, 0.006078, 0.007422, 0.005249, 0.004577, 0.…	[]	0			#VALUE!
425	426	UPI0001575F1E status=activ	([0.003997, 0.005992, 0.007555, 0.004736, 0.003607, 0.003727, 0.004577, 0.00359, 0.002662, 0.002761, 0.003555, 0.003053, 0.003177, 0.002057, 0.001936, 0.001335, 0.001906, 0.002482, 0.00316, 0.002155, 0.002482, 0.002078, 0.001305, 0.000816, 0.000893, 0.001434, 0.001142, 0.000906, 0.000906, 0.001335, 0.00103, 0.000477, 0.000893, 0.000893, 0.000906, 0.001602, 0.00246, 0.00243, 0.002078, 0.001623, 0.…	[]	0			#VALUE!
426	427	UPI0001575F1F status=activ	([0.370445, 0.288399, 0.324872, 0.356642, 0.390993, 0.281712, 0.318242, 0.359901, 0.30533, 0.339168, 0.295083, 0.239899, 0.209395, 0.209395, 0.139895, 0.219301, 0.170161, 0.236433, 0.17593, 0.247041, 0.25031, 0.236433, 0.311707, 0.247041, 0.185198, 0.182256, 0.200174, 0.129801, 0.122885, 0.17593, 0.170161, 0.229226, 0.311707, 0.308712, 0.30533, 0.390993, 0.384043, 0.384043, 0.301917, 0.370445, 0.…	[65, 66, 67, 73, 75, 76, 80, 82, 247, 248]	0			#VALUE!
427	428	UPI0001575F20 status=activ	([0.054297, 0.055536, 0.088832, 0.116183, 0.147574, 0.074921, 0.096677, 0.139895, 0.134866, 0.132295, 0.129801, 0.170161, 0.142424, 0.067594, 0.055536, 0.055536, 0.0704, 0.106997, 0.120615, 0.203355, 0.120615, 0.079919, 0.056825, 0.051831, 0.05306, 0.05306, 0.111485, 0.060549, 0.064632, 0.081712, 0.055536, 0.069024, 0.050641, 0.043307, 0.096677, 0.127496, 0.120615, 0.083462, 0.067594, 0.096677, 0…	[]	0			#VALUE!
428	429	UPI0001575F24 status=activ	([0.009294, 0.013437, 0.019109, 0.037156, 0.035586, 0.035586, 0.017797, 0.023087, 0.030003, 0.020165, 0.027463, 0.020522, 0.011669, 0.007315, 0.007555, 0.007495, 0.009015, 0.008895, 0.009187, 0.008002, 0.008002, 0.00515, 0.004577, 0.005086, 0.003246, 0.002606, 0.002581, 0.004315, 0.004208, 0.004388, 0.006533, 0.006619, 0.006245, 0.008409, 0.014075, 0.018787, 0.025762, 0.032017, 0.06312, 0.029376,…	[]	0			#VALUE!
429	430	UPI0001575F28 status=activ	([0.064632, 0.064632, 0.064632, 0.086953, 0.0704, 0.0704, 0.047319, 0.034068, 0.021381, 0.017138, 0.015344, 0.016257, 0.024826, 0.020165, 0.013265, 0.016826, 0.025762, 0.021381, 0.041405, 0.043307, 0.025316, 0.054297, 0.074921, 0.074921, 0.094817, 0.132295, 0.092881, 0.161087, 0.203355, 0.318242, 0.36309, 0.346032, 0.288399, 0.173081, 0.161087, 0.239899, 0.134866, 0.134866, 0.161087, 0.139895, 0.…	[]	0			#VALUE!
430	431	UPI0001575F29 status=activ	([0.671169, 0.5017, 0.380708, 0.42561, 0.41194, 0.324872, 0.349426, 0.370445, 0.387226, 0.414856, 0.4292, 0.374039, 0.366687, 0.278302, 0.275179, 0.288399, 0.25406, 0.21291, 0.209395, 0.21291, 0.139895, 0.132295, 0.142424, 0.21291, 0.216401, 0.209395, 0.295083, 0.206376, 0.209395, 0.209395, 0.209395, 0.137348, 0.219301, 0.216401, 0.301917, 0.298791, 0.281712, 0.342579, 0.308712, 0.25031, 0.25406,…	[0, 1]	0			#VALUE!
431	432	UPI0001575F2A status=activ	([0.003997, 0.003212, 0.002512, 0.003757, 0.00407, 0.005318, 0.007422, 0.007645, 0.009096, 0.012727, 0.017447, 0.013016, 0.019109, 0.009401, 0.009728, 0.011903, 0.009401, 0.009483, 0.006567, 0.006374, 0.008723, 0.010131, 0.018787, 0.018106, 0.009401, 0.007259, 0.004921, 0.003512, 0.004388, 0.003177, 0.002014, 0.001417, 0.001572, 0.001855, 0.001855, 0.001159, 0.000923, 0.000674, 0.001142, 0.002057…	[]	0			#VALUE!
432	433	UPI0001575F2C status=activ	([0.022306, 0.034068, 0.055536, 0.025316, 0.017138, 0.023087, 0.034884, 0.034884, 0.046336, 0.06312, 0.042364, 0.064632, 0.067594, 0.139895, 0.142424, 0.129801, 0.132295, 0.129801, 0.203355, 0.116183, 0.158265, 0.15284, 0.116183, 0.11371, 0.222385, 0.324872, 0.346032, 0.236433, 0.278302, 0.164327, 0.106997, 0.120615, 0.090864, 0.086953, 0.071867, 0.076542, 0.158265, 0.158265, 0.116183, 0.116183, …	[242, 243]	0			#VALUE!
433	434	UPI0001575F31 status=activ	([0.032677, 0.0704, 0.040537, 0.024826, 0.020876, 0.028695, 0.031287, 0.038858, 0.058088, 0.042364, 0.045352, 0.06184, 0.111485, 0.066181, 0.098513, 0.155435, 0.268042, 0.268042, 0.281712, 0.26085, 0.164327, 0.257454, 0.147574, 0.219301, 0.219301, 0.222385, 0.232838, 0.18812, 0.191378, 0.15284, 0.236433, 0.264545, 0.17593, 0.182256, 0.247041, 0.21291, 0.21291, 0.129801, 0.142424, 0.129801, 0.1274…	[]	0			#VALUE!
434	435	UPI0001575F35 status=activ	([0.109221, 0.051831, 0.073402, 0.098513, 0.056825, 0.034068, 0.051831, 0.081712, 0.048328, 0.06184, 0.038858, 0.049374, 0.020876, 0.011106, 0.020876, 0.020522, 0.035586, 0.027463, 0.018106, 0.034884, 0.024826, 0.014075, 0.023087, 0.013437, 0.016257, 0.026338, 0.038042, 0.036378, 0.033407, 0.029376, 0.032017, 0.06312, 0.034068, 0.034884, 0.086953, 0.059222, 0.094817, 0.045352, 0.05306, 0.046336, …	[]	0			#VALUE!
435	436	UPI0001575F38 status=activ	([0.480142, 0.497853, 0.570702, 0.58069, 0.59508, 0.394753, 0.359901, 0.25406, 0.15284, 0.137348, 0.122885, 0.173081, 0.083462, 0.083462, 0.096677, 0.06184, 0.059222, 0.047319, 0.049374, 0.049374, 0.033407, 0.020876, 0.011669, 0.009015, 0.006374, 0.006988, 0.007422, 0.006142, 0.005992, 0.006194, 0.004921, 0.004208, 0.003109, 0.0028, 0.002336, 0.002014, 0.002503, 0.001623, 0.001159, 0.000704, 0.00…	[2, 3, 4, 314, 315, 316]	0			#VALUE!
436	437	UPI0001575F39 status=activ	([0.042364, 0.069024, 0.029376, 0.016257, 0.010221, 0.007555, 0.006701, 0.005503, 0.006619, 0.004976, 0.006142, 0.004835, 0.003405, 0.00225, 0.002688, 0.002705, 0.00283, 0.002555, 0.002078, 0.001434, 0.000923, 0.000893, 0.000468, 0.000816, 0.000674, 0.001159, 0.001623, 0.002138, 0.003053, 0.002155, 0.002555, 0.002555, 0.003109, 0.003079, 0.003864, 0.004431, 0.002881, 0.003512, 0.005086, 0.006374,…	[]	0			#VALUE!
437	438	UPI0001575F3C status=activ	([0.0704, 0.127496, 0.182256, 0.094817, 0.092881, 0.127496, 0.078022, 0.048328, 0.059222, 0.038858, 0.054297, 0.038042, 0.050641, 0.055536, 0.059222, 0.109221, 0.106997, 0.182256, 0.158265, 0.090864, 0.083462, 0.086953, 0.060549, 0.060549, 0.116183, 0.137348, 0.137348, 0.18812, 0.194234, 0.170161, 0.257454, 0.155435, 0.264545, 0.268042, 0.264545, 0.17593, 0.092881, 0.167087, 0.134866, 0.158265, 0…	[204, 205, 206]	0			#VALUE!
438	439	UPI0001575F3D status=activ	([0.047319, 0.049374, 0.028695, 0.021381, 0.017138, 0.013821, 0.019109, 0.014586, 0.011342, 0.01204, 0.009977, 0.008895, 0.011903, 0.008804, 0.007645, 0.008156, 0.006421, 0.007645, 0.006039, 0.006078, 0.004611, 0.006194, 0.006894, 0.009401, 0.010926, 0.016528, 0.015078, 0.015078, 0.026892, 0.038858, 0.03976, 0.045352, 0.079919, 0.100716, 0.096677, 0.118441, 0.17593, 0.25031, 0.200174, 0.243554, 0…	[129, 130, 134, 228, 229, 444, 445]	0			#VALUE!
439	440	UPI0001575F3F status=activ	([0.029376, 0.021816, 0.024826, 0.041405, 0.064632, 0.041405, 0.066181, 0.066181, 0.092881, 0.11371, 0.116183, 0.118441, 0.125101, 0.200174, 0.125101, 0.155435, 0.144935, 0.120615, 0.11371, 0.239899, 0.281712, 0.264545, 0.339168, 0.377384, 0.374039, 0.26085, 0.352862, 0.346032, 0.288399, 0.288399, 0.295083, 0.324872, 0.26085, 0.25031, 0.179055, 0.191378, 0.109221, 0.096677, 0.116183, 0.109221, 0.…	[]	0			#VALUE!
440	441	UPI0001575F44 status=activ	([0.011518, 0.022667, 0.031287, 0.051831, 0.025762, 0.016826, 0.023963, 0.015078, 0.009977, 0.012727, 0.009977, 0.012491, 0.00962, 0.008723, 0.007555, 0.008409, 0.005932, 0.004689, 0.004689, 0.004689, 0.006988, 0.005011, 0.005011, 0.003864, 0.002727, 0.003804, 0.003512, 0.002529, 0.003607, 0.005378, 0.005249, 0.006482, 0.006421, 0.008723, 0.008624, 0.013016, 0.021381, 0.038042, 0.027463, 0.015078…	[161]	0			#VALUE!
441	442	UPI0001575F45 status=activ	([0.001417, 0.002366, 0.001786, 0.001533, 0.001434, 0.001967, 0.002155, 0.002014, 0.001541, 0.001335, 0.001159, 0.001, 0.001318, 0.001709, 0.00155, 0.0028, 0.003109, 0.004161, 0.00389, 0.00246, 0.002705, 0.002727, 0.002662, 0.003924, 0.005378, 0.004835, 0.004247, 0.004835, 0.006245, 0.007315, 0.011342, 0.020876, 0.03976, 0.033407, 0.014586, 0.011669, 0.008624, 0.006795, 0.006533, 0.007645, 0.0074…	[]	0			#VALUE!
442	443	UPI0001575F46 status=activ	([0.015694, 0.011669, 0.017138, 0.023963, 0.013265, 0.010926, 0.008156, 0.009728, 0.007645, 0.00777, 0.006894, 0.006482, 0.005932, 0.007031, 0.004921, 0.004358, 0.004358, 0.00515, 0.00407, 0.003079, 0.003053, 0.002976, 0.003177, 0.003276, 0.002078, 0.002976, 0.003607, 0.003864, 0.003109, 0.004161, 0.005086, 0.004611, 0.006194, 0.007877, 0.010372, 0.010131, 0.01204, 0.024393, 0.017797, 0.030611, 0…	[]	0			#VALUE!
443	444	UPI0001575F48 status=activ	([0.000386, 0.000202, 0.000146, 0.000107, 0.000142, 0.000137, 0.000133, 7.3e-05, 6.4e-05, 0.000125, 0.000129, 7.7e-05, 3.9e-05, 4.7e-05, 4.7e-05, 9e-05, 7.7e-05, 0.000146, 7.7e-05, 0.000185, 0.000253, 0.000477, 0.000773, 0.000958, 0.001288, 0.001211, 0.001408, 0.001602, 0.002396, 0.003405, 0.002529, 0.003053, 0.004921], '')	[]	0			#VALUE!
444	445	UPI0001575F49 status=activ	([0.081712, 0.122885, 0.071867, 0.078022, 0.081712, 0.122885, 0.155435, 0.179055, 0.127496, 0.170161, 0.196879, 0.15008, 0.10481, 0.094817, 0.170161, 0.161087, 0.155435, 0.196879, 0.173081, 0.158265, 0.179055, 0.15008, 0.100716, 0.164327, 0.185198, 0.182256, 0.182256, 0.173081, 0.182256, 0.179055, 0.10481, 0.10481, 0.164327, 0.15008, 0.167087, 0.167087, 0.257454, 0.31487, 0.298791, 0.324872, 0.41…	[]	0			#VALUE!
445	446	UPI0001575F4F status=activ	([0.002705, 0.002138, 0.002435, 0.002688, 0.00225, 0.002976, 0.002276, 0.001748, 0.002349, 0.002881, 0.003701, 0.004483, 0.007091, 0.00515, 0.004388, 0.002881, 0.00407, 0.003963, 0.003997, 0.004358, 0.004388, 0.003053, 0.002976, 0.002555, 0.003053, 0.003276, 0.003405, 0.00558, 0.005683, 0.006039, 0.005249, 0.003431, 0.002194, 0.002336, 0.00225, 0.001808, 0.003079, 0.003177, 0.004611, 0.006533, 0.…	[]	0			#VALUE!
446	447	UPI0001575F54 status=activ	([0.179055, 0.092881, 0.06184, 0.086953, 0.040537, 0.073402, 0.038858, 0.022667, 0.023963, 0.035586, 0.026338, 0.022306, 0.021816, 0.023963, 0.042364, 0.020165, 0.020165, 0.032017, 0.034068, 0.048328, 0.051831, 0.054297, 0.054297, 0.05306, 0.06184, 0.122885, 0.100716, 0.109221, 0.216401, 0.164327, 0.161087, 0.264545, 0.243554, 0.15008, 0.139895, 0.147574, 0.25406, 0.25031, 0.25031, 0.185198, 0.22…	[]	0			#VALUE!
447	448	UPI0001575F56 status=activ	([0.454136, 0.422041, 0.281712, 0.194234, 0.142424, 0.216401, 0.15284, 0.090864, 0.088832, 0.132295, 0.129801, 0.196879, 0.11371, 0.066181, 0.083462, 0.073402, 0.073402, 0.058088, 0.040537, 0.036378, 0.071867, 0.066181, 0.05306, 0.058088, 0.10481, 0.164327, 0.15008, 0.219301, 0.328603, 0.384043, 0.25031, 0.196879, 0.179055, 0.239899, 0.298791, 0.268042, 0.332115, 0.239899, 0.239899, 0.203355, 0.2…	[]	0			#VALUE!
448	449	UPI0001575F5A status=activ	([0.685117, 0.59508, 0.604312, 0.613573, 0.671169, 0.671169, 0.604312, 0.608892, 0.63748, 0.505461, 0.517562, 0.59014, 0.570702, 0.42561, 0.414856, 0.359901, 0.359901, 0.342579, 0.281712, 0.291804, 0.191378, 0.139895, 0.139895, 0.076542, 0.076542, 0.064632, 0.050641, 0.034068, 0.034068, 0.033407, 0.06312, 0.033407, 0.015694, 0.011342, 0.019109, 0.015344, 0.019109, 0.018787, 0.020522, 0.0198, 0.01…	[0, 1, 2, 3, 4, 5, 6, 7, 8, 9, 10, 11, 12]	(12	0	12)	12
449	450	UPI0001575F5E status=activ	([0.100716, 0.049374, 0.073402, 0.098513, 0.06184, 0.047319, 0.032017, 0.043307, 0.056825, 0.03976, 0.028695, 0.043307, 0.028107, 0.032017, 0.056825, 0.055536, 0.058088, 0.060549, 0.038858, 0.051831, 0.042364, 0.023963, 0.047319, 0.051831, 0.029376, 0.05306, 0.079919, 0.155435, 0.15284, 0.10481, 0.109221, 0.15284, 0.083462, 0.078022, 0.041405, 0.041405, 0.042364, 0.079919, 0.0704, 0.116183, 0.102…	[186, 189, 190, 191, 192, 195, 196, 197, 198, 199, 200, 257, 258, 263, 264, 265, 266]	(5	5	10)	5
450	451	UPI0001575F5F status=activ	([0.000468, 0.000301, 0.000773, 0.001499, 0.001061, 0.001533, 0.001383, 0.001061, 0.000799, 0.001172, 0.001533, 0.002014, 0.001172, 0.001936, 0.001855, 0.001572, 0.001499, 0.001374, 0.001417, 0.001417, 0.001417, 0.001417, 0.001417, 0.001374, 0.000687, 0.000704, 0.000704, 0.000558, 0.000567, 0.001249, 0.001232, 0.000661, 0.000326, 0.000661, 0.000485, 0.000451, 0.000313, 0.000412, 0.000816, 0.00143…	[]	0			#VALUE!
451	452	UPI0001575F60 status=activ	([0.00543, 0.008075, 0.011903, 0.013016, 0.017797, 0.023534, 0.032677, 0.034068, 0.046336, 0.032017, 0.033407, 0.047319, 0.020165, 0.028695, 0.058088, 0.100716, 0.056825, 0.102787, 0.102787, 0.098513, 0.200174, 0.257454, 0.236433, 0.144935, 0.102787, 0.060549, 0.034884, 0.016826, 0.014075, 0.013613, 0.023534, 0.028107, 0.029376, 0.048328, 0.066181, 0.026892, 0.017447, 0.022667, 0.018787, 0.020522…	[]	0			#VALUE!
452	453	UPI0001575F61 status=activ	([0.196879, 0.179055, 0.132295, 0.167087, 0.229226, 0.298791, 0.229226, 0.291804, 0.225814, 0.281712, 0.271506, 0.247041, 0.225814, 0.219301, 0.225814, 0.328603, 0.271506, 0.21291, 0.324872, 0.324872, 0.324872, 0.31487, 0.349426, 0.41194, 0.433034, 0.328603, 0.225814, 0.324872, 0.232838, 0.25406, 0.229226, 0.281712, 0.268042, 0.324872, 0.328603, 0.41194, 0.30533, 0.346032, 0.394753, 0.281712, 0.3…	[]	0			#VALUE!
453	454	UPI0001575F65 status=activ	([0.356642, 0.339168, 0.377384, 0.390993, 0.414856, 0.394753, 0.349426, 0.339168, 0.281712, 0.275179, 0.291804, 0.328603, 0.324872, 0.324872, 0.422041, 0.41194, 0.352862, 0.278302, 0.271506, 0.239899, 0.196879, 0.271506, 0.291804, 0.301917, 0.301917, 0.301917, 0.335645, 0.359901, 0.401658, 0.490133, 0.440853, 0.450668, 0.450668, 0.422041, 0.418646, 0.31487, 0.264545, 0.332115, 0.328603, 0.332115,…	[]	0			#VALUE!
454	455	UPI0001575F66 status=activ	([0.288399, 0.380708, 0.42561, 0.278302, 0.324872, 0.346032, 0.390993, 0.335645, 0.352862, 0.377384, 0.31487, 0.288399, 0.291804, 0.281712, 0.182256, 0.170161, 0.086953, 0.100716, 0.11371, 0.15008, 0.222385, 0.257454, 0.257454, 0.257454, 0.401658, 0.301917, 0.281712, 0.257454, 0.324872, 0.346032, 0.271506, 0.278302, 0.31487, 0.311707, 0.203355, 0.311707, 0.366687, 0.390993, 0.366687, 0.356642, 0.…	[]	0			#VALUE!
455	456	UPI0001575F70 status=activ	([0.109221, 0.147574, 0.200174, 0.239899, 0.173081, 0.111485, 0.144935, 0.173081, 0.196879, 0.225814, 0.25031, 0.295083, 0.203355, 0.203355, 0.203355, 0.173081, 0.173081, 0.170161, 0.173081, 0.257454, 0.170161, 0.185198, 0.18812, 0.185198, 0.134866, 0.167087, 0.26085, 0.167087, 0.17593, 0.147574, 0.122885, 0.120615, 0.125101, 0.200174, 0.111485, 0.071867, 0.048328, 0.028695, 0.056825, 0.090864, 0…	[178, 179, 265, 266]	0			#VALUE!
456	457	UPI0001575F72 status=activ	([0.275179, 0.374039, 0.31487, 0.264545, 0.268042, 0.268042, 0.203355, 0.229226, 0.26085, 0.301917, 0.281712, 0.31487, 0.31487, 0.288399, 0.301917, 0.301917, 0.301917, 0.332115, 0.232838, 0.247041, 0.206376, 0.288399, 0.257454, 0.31487, 0.387226, 0.422041, 0.444081, 0.534167, 0.472492, 0.476583, 0.394753, 0.436924, 0.447574, 0.339168, 0.394753, 0.268042, 0.264545, 0.264545, 0.161087, 0.25031, 0.2…	[27, 149, 150, 151, 152]	0			#VALUE!
457	458	UPI0001575F79 status=activ	([0.048328, 0.020165, 0.028695, 0.027463, 0.042364, 0.06184, 0.076542, 0.051831, 0.026892, 0.020165, 0.025316, 0.034884, 0.017797, 0.029376, 0.032677, 0.019109, 0.015344, 0.011106, 0.010926, 0.007877, 0.01078, 0.018415, 0.020876, 0.013265, 0.01078, 0.007495, 0.007177, 0.00543, 0.007259, 0.011342, 0.010926, 0.010926, 0.011106, 0.019109, 0.01078, 0.008156, 0.007645, 0.00777, 0.010509, 0.007315, 0.0…	[]	0			#VALUE!
458	459	UPI0001575F7A status=activ	([0.018106, 0.027463, 0.030003, 0.017138, 0.023963, 0.032677, 0.033407, 0.044297, 0.037156, 0.038858, 0.051831, 0.05306, 0.045352, 0.049374, 0.034068, 0.050641, 0.067594, 0.085092, 0.120615, 0.102787, 0.132295, 0.185198, 0.129801, 0.15284, 0.216401, 0.219301, 0.191378, 0.219301, 0.216401, 0.288399, 0.318242, 0.31487, 0.342579, 0.370445, 0.284882, 0.291804, 0.232838, 0.268042, 0.298791, 0.25406, 0…	[]	0			#VALUE!
459	460	UPI0001575F7B status=activ	([0.029376, 0.019401, 0.021381, 0.032017, 0.025316, 0.034884, 0.064632, 0.064632, 0.092881, 0.092881, 0.067594, 0.088832, 0.059222, 0.060549, 0.06312, 0.058088, 0.092881, 0.109221, 0.092881, 0.073402, 0.129801, 0.194234, 0.278302, 0.308712, 0.30533, 0.380708, 0.298791, 0.26085, 0.295083, 0.284882, 0.222385, 0.308712, 0.308712, 0.377384, 0.380708, 0.380708, 0.476583, 0.476583, 0.480142, 0.509769, …	[39, 65, 123, 128]	0			#VALUE!
460	461	UPI0001575F7D status=activ	([0.016021, 0.011903, 0.013821, 0.010926, 0.009401, 0.007877, 0.011518, 0.013016, 0.014075, 0.015344, 0.012727, 0.016826, 0.014315, 0.016826, 0.011669, 0.013821, 0.021816, 0.030611, 0.038042, 0.035586, 0.041405, 0.076542, 0.100716, 0.137348, 0.17593, 0.25031, 0.366687, 0.225814, 0.200174, 0.137348, 0.118441, 0.206376, 0.216401, 0.26085, 0.284882, 0.352862, 0.359901, 0.374039, 0.26085, 0.158265, 0…	[472, 473]	0			#VALUE!
461	462	UPI0001575F81 status=activ	([0.41194, 0.4292, 0.268042, 0.31487, 0.377384, 0.284882, 0.206376, 0.098513, 0.05306, 0.069024, 0.079919, 0.085092, 0.083462, 0.03976, 0.042364, 0.023963, 0.013265, 0.008002, 0.007877, 0.005249, 0.004483, 0.004431, 0.003405, 0.003212, 0.002057, 0.001808, 0.002555, 0.002276, 0.003366, 0.004208, 0.004414, 0.003405, 0.0028, 0.00283, 0.00389, 0.005378, 0.005378, 0.007645, 0.008525, 0.006567, 0.00918…	[584, 673, 674, 675]	0			#VALUE!
462	463	UPI0001575F8F status=activ	([0.010221, 0.014783, 0.008723, 0.009294, 0.006619, 0.008409, 0.008895, 0.009294, 0.009865, 0.010221, 0.014586, 0.018415, 0.011669, 0.011669, 0.009977, 0.013437, 0.014586, 0.017447, 0.017138, 0.028107, 0.025316, 0.030611, 0.038042, 0.03976, 0.058088, 0.120615, 0.092881, 0.122885, 0.125101, 0.167087, 0.21291, 0.206376, 0.137348, 0.155435, 0.161087, 0.167087, 0.179055, 0.167087, 0.179055, 0.142424,…	[128, 134, 135, 136, 137, 138, 139, 140, 141, 187, 188, 192, 193]	(7	1	8)	7
463	464	UPI0001575F96 status=activ	([0.247041, 0.147574, 0.185198, 0.222385, 0.275179, 0.264545, 0.216401, 0.26085, 0.179055, 0.129801, 0.15284, 0.194234, 0.196879, 0.25406, 0.247041, 0.301917, 0.232838, 0.236433, 0.236433, 0.232838, 0.239899, 0.239899, 0.339168, 0.352862, 0.324872, 0.275179, 0.30533, 0.370445, 0.275179, 0.295083, 0.374039, 0.377384, 0.324872, 0.324872, 0.298791, 0.398279, 0.291804, 0.275179, 0.301917, 0.30533, 0.…	[]	0			#VALUE!
464	465	UPI0001575F9E status=activ	([0.005799, 0.008525, 0.00543, 0.004976, 0.00407, 0.003701, 0.002761, 0.003478, 0.004247, 0.003997, 0.004689, 0.005623, 0.007422, 0.005683, 0.004161, 0.005086, 0.00515, 0.005249, 0.003341, 0.004513, 0.007495, 0.005503, 0.005249, 0.005734, 0.007031, 0.006567, 0.007422, 0.01227, 0.009015, 0.007645, 0.006894, 0.006078, 0.004208, 0.004689, 0.004388, 0.006194, 0.005503, 0.004513, 0.005318, 0.006567, 0…	[]	0			#VALUE!
465	466	UPI0001575F9F status=activ	([0.009977, 0.013613, 0.021381, 0.014075, 0.022306, 0.028107, 0.019401, 0.025762, 0.018787, 0.019401, 0.015078, 0.0198, 0.037156, 0.073402, 0.074921, 0.051831, 0.046336, 0.024393, 0.044297, 0.074921, 0.078022, 0.134866, 0.067594, 0.067594, 0.118441, 0.109221, 0.116183, 0.118441, 0.069024, 0.125101, 0.132295, 0.132295, 0.132295, 0.071867, 0.037156, 0.020165, 0.029376, 0.064632, 0.120615, 0.056825,…	[174, 229, 230, 231, 232, 233, 234]	0			#VALUE!
466	467	UPI0001575FA0 status=activ	([0.239899, 0.142424, 0.081712, 0.048328, 0.051831, 0.030611, 0.024393, 0.020165, 0.015344, 0.020165, 0.016021, 0.016826, 0.010221, 0.009728, 0.009483, 0.007091, 0.007091, 0.005249, 0.00407, 0.004247, 0.004775, 0.007031, 0.006988, 0.01078, 0.018415, 0.013437, 0.022667, 0.035586, 0.032677, 0.036378, 0.023534, 0.040537, 0.049374, 0.092881, 0.161087, 0.100716, 0.161087, 0.158265, 0.25031, 0.268042, …	[]	0			#VALUE!
467	468	UPI0001575FA5 status=activ	([0.059222, 0.032677, 0.055536, 0.076542, 0.081712, 0.125101, 0.155435, 0.085092, 0.090864, 0.10481, 0.125101, 0.096677, 0.173081, 0.229226, 0.247041, 0.239899, 0.271506, 0.291804, 0.284882, 0.324872, 0.408655, 0.374039, 0.374039, 0.335645, 0.342579, 0.387226, 0.359901, 0.359901, 0.454136, 0.390993, 0.332115, 0.324872, 0.42561, 0.42561, 0.447574, 0.450668, 0.450668, 0.549308, 0.414856, 0.387226, …	[37]	0			#VALUE!
468	469	UPI0001575FA6 status=activ	([0.173081, 0.10481, 0.15008, 0.182256, 0.225814, 0.295083, 0.219301, 0.247041, 0.219301, 0.206376, 0.247041, 0.200174, 0.164327, 0.139895, 0.232838, 0.257454, 0.185198, 0.185198, 0.127496, 0.10481, 0.109221, 0.106997, 0.134866, 0.127496, 0.129801, 0.071867, 0.060549, 0.048328, 0.051831, 0.083462, 0.109221, 0.05306, 0.079919, 0.096677, 0.059222, 0.066181, 0.083462, 0.076542, 0.069024, 0.102787, 0…	[72, 74]	0			#VALUE!
469	470	UPI0001575FA7 status=activ	([0.007091, 0.008156, 0.006795, 0.006142, 0.006894, 0.008804, 0.008409, 0.01078, 0.014075, 0.019109, 0.028695, 0.042364, 0.033407, 0.040537, 0.085092, 0.129801, 0.209395, 0.216401, 0.206376, 0.206376, 0.239899, 0.26085, 0.291804, 0.40511, 0.494003, 0.549308, 0.545602, 0.632174, 0.509769, 0.436924, 0.394753, 0.366687, 0.349426, 0.398279, 0.366687, 0.247041, 0.239899, 0.144935, 0.144935, 0.125101, …	[25, 26, 27, 28]	0			#VALUE!
470	471	UPI0001575FA8 status=activ	([0.301917, 0.342579, 0.390993, 0.418646, 0.450668, 0.450668, 0.40511, 0.440853, 0.458154, 0.494003, 0.509769, 0.450668, 0.384043, 0.472492, 0.549308, 0.534167, 0.521092, 0.494003, 0.505461, 0.5017, 0.486429, 0.497853, 0.497853, 0.414856, 0.418646, 0.42561, 0.418646, 0.401658, 0.40511, 0.398279, 0.384043, 0.380708, 0.398279, 0.468512, 0.476583, 0.40511, 0.483068, 0.486429, 0.51388, 0.5017, 0.5806…	[10, 14, 15, 16, 18, 19, 38, 39, 40, 41, 42, 44, 45, 46, 47, 48, 49, 50, 51, 52, 53, 54, 55, 56, 57, 58, 59, 60, 61, 62, 63, 64, 65, 66, 67, 68, 69, 70, 71, 72, 73, 74, 75, 76, 77, 78, 79, 80, 81, 82, 83, 84, 85, 86, 87, 88, 89, 90, 91, 92, 93, 94, 95, 96, 97, 98, 99, 100, 101, 102, 103, 104, 105, 106, 107, 108, 109, 110, 111, 112, 139, 140, 141, 142, 143, 144, 145, 146, 147, 148, 149, 150, 151, …	(68	11	79)	68
471	472	UPI0001575FA9 status=activ	([0.064632, 0.116183, 0.109221, 0.106997, 0.129801, 0.17593, 0.225814, 0.278302, 0.179055, 0.21291, 0.158265, 0.206376, 0.209395, 0.18812, 0.209395, 0.206376, 0.125101, 0.142424, 0.144935, 0.144935, 0.158265, 0.243554, 0.222385, 0.222385, 0.173081, 0.15008, 0.15008, 0.111485, 0.081712, 0.173081, 0.164327, 0.164327, 0.096677, 0.067594, 0.109221, 0.10481, 0.098513, 0.182256, 0.275179, 0.206376, 0.1…	[145, 146, 147, 148, 210, 213, 214, 219, 524, 525, 538, 540, 571, 609, 611, 612, 613, 614, 615, 616, 617, 618]	(7	14	21)	7
472	473	UPI0001575FAC status=activ	([0.029376, 0.056825, 0.088832, 0.05306, 0.071867, 0.120615, 0.092881, 0.06184, 0.078022, 0.094817, 0.109221, 0.142424, 0.144935, 0.15008, 0.161087, 0.167087, 0.288399, 0.229226, 0.232838, 0.15008, 0.134866, 0.137348, 0.122885, 0.137348, 0.225814, 0.167087, 0.142424, 0.17593, 0.257454, 0.194234, 0.179055, 0.116183, 0.116183, 0.191378, 0.15284, 0.139895, 0.139895, 0.076542, 0.122885, 0.116183, 0.1…	[195, 196, 197, 198, 199, 251, 252, 276, 277, 279, 280, 281, 282, 283, 284, 285, 286, 287, 288, 289, 290]	(11	9	20)	11
473	474	UPI0001575FAD status=activ	([0.060549, 0.090864, 0.051831, 0.071867, 0.098513, 0.064632, 0.051831, 0.031287, 0.042364, 0.044297, 0.046336, 0.066181, 0.06184, 0.111485, 0.116183, 0.167087, 0.106997, 0.185198, 0.111485, 0.078022, 0.125101, 0.076542, 0.083462, 0.142424, 0.090864, 0.054297, 0.092881, 0.111485, 0.206376, 0.132295, 0.127496, 0.129801, 0.073402, 0.059222, 0.034068, 0.032677, 0.019401, 0.032677, 0.030003, 0.05306,…	[117, 178, 179, 180, 181, 182, 183, 184, 185, 186, 187, 188, 189, 190, 191, 192, 193, 194, 195, 196, 197, 198, 199, 200]	(22	1	23)	22
474	475	UPI0001575FAE status=activ	([0.73685, 0.767246, 0.775545, 0.661982, 0.671169, 0.707965, 0.661982, 0.694846, 0.562014, 0.476583, 0.440853, 0.476583, 0.517562, 0.505461, 0.505461, 0.480142, 0.480142, 0.476583, 0.483068, 0.490133, 0.461924, 0.468512, 0.458154, 0.461924, 0.461924, 0.401658, 0.384043, 0.42561, 0.408655, 0.497853, 0.608892, 0.675549, 0.604312, 0.490133, 0.497853, 0.374039, 0.31487, 0.268042, 0.139895, 0.132295, …	[0, 1, 2, 3, 4, 5, 6, 7, 8, 12, 13, 14, 30, 31, 32, 105, 128, 129, 130, 131, 132, 133, 134, 135, 136]	(8	0	8)	8
475	476	UPI0001575FAF status=activ	([0.278302, 0.377384, 0.440853, 0.36309, 0.26085, 0.301917, 0.328603, 0.268042, 0.268042, 0.295083, 0.295083, 0.264545, 0.268042, 0.275179, 0.257454, 0.247041, 0.236433, 0.349426, 0.349426, 0.349426, 0.324872, 0.298791, 0.191378, 0.179055, 0.271506, 0.384043, 0.384043, 0.377384, 0.476583, 0.517562, 0.517562, 0.458154, 0.538167, 0.436924, 0.450668, 0.41194, 0.342579, 0.346032, 0.318242, 0.275179, …	[29, 30, 32, 62, 63, 66, 67]	0			#VALUE!
476	477	UPI0001575FB0 status=activ	([0.090864, 0.147574, 0.122885, 0.15284, 0.098513, 0.127496, 0.173081, 0.196879, 0.196879, 0.161087, 0.182256, 0.158265, 0.102787, 0.17593, 0.147574, 0.098513, 0.054297, 0.049374, 0.083462, 0.050641, 0.050641, 0.078022, 0.078022, 0.056825, 0.042364, 0.042364, 0.041405, 0.03976, 0.026338, 0.031287, 0.05306, 0.034884, 0.054297, 0.074921, 0.06312, 0.120615, 0.10481, 0.18812, 0.191378, 0.196879, 0.29…	[46, 47, 48, 49, 50, 51, 52, 87, 92]	0			#VALUE!
477	478	UPI0001575FB1 status=activ	([0.120615, 0.071867, 0.045352, 0.034068, 0.037156, 0.051831, 0.055536, 0.03976, 0.051831, 0.054297, 0.074921, 0.116183, 0.0704, 0.054297, 0.086953, 0.045352, 0.074921, 0.067594, 0.040537, 0.054297, 0.090864, 0.071867, 0.116183, 0.18812, 0.18812, 0.222385, 0.194234, 0.219301, 0.335645, 0.335645, 0.366687, 0.366687, 0.232838, 0.328603, 0.370445, 0.288399, 0.366687, 0.298791, 0.394753, 0.521092, 0.…	[39, 292, 298]	0			#VALUE!
478	479	UPI0001575FB5 status=activ	([0.155435, 0.203355, 0.21291, 0.25406, 0.275179, 0.206376, 0.21291, 0.257454, 0.321458, 0.318242, 0.374039, 0.370445, 0.36309, 0.401658, 0.494003, 0.40511, 0.497853, 0.59917, 0.59508, 0.483068, 0.486429, 0.472492, 0.472492, 0.41194, 0.40511, 0.387226, 0.5017, 0.541878, 0.534167, 0.497853, 0.538167, 0.414856, 0.454136, 0.486429, 0.380708, 0.36309, 0.346032, 0.236433, 0.15284, 0.155435, 0.200174, …	[17, 18, 26, 27, 28, 30, 60, 61, 62, 63, 64, 68, 69, 70, 71, 72, 73, 74, 75, 76, 77]	(9	11	20)	9
479	480	UPI0001575FBC status=activ	([0.00515, 0.004431, 0.003405, 0.004611, 0.005872, 0.005086, 0.006245, 0.007645, 0.005992, 0.006482, 0.005318, 0.006078, 0.005318, 0.005503, 0.008002, 0.009096, 0.012727, 0.012491, 0.020165, 0.014586, 0.014783, 0.010509, 0.018787, 0.040537, 0.038042, 0.03976, 0.074921, 0.041405, 0.046336, 0.069024, 0.046336, 0.056825, 0.055536, 0.096677, 0.048328, 0.049374, 0.059222, 0.056825, 0.109221, 0.11371, …	[]	0			#VALUE!
480	481	UPI0001575FBD status=activ	([0.225814, 0.30533, 0.229226, 0.268042, 0.311707, 0.225814, 0.147574, 0.147574, 0.15008, 0.102787, 0.074921, 0.096677, 0.088832, 0.094817, 0.167087, 0.185198, 0.298791, 0.295083, 0.209395, 0.139895, 0.147574, 0.147574, 0.129801, 0.185198, 0.196879, 0.191378, 0.243554, 0.359901, 0.41194, 0.374039, 0.374039, 0.433034, 0.433034, 0.458154, 0.458154, 0.480142, 0.538167, 0.436924, 0.440853, 0.42561, 0…	[36, 126]	0			#VALUE!
481	482	UPI0001575FC1 status=activ	([0.182256, 0.125101, 0.085092, 0.118441, 0.15284, 0.15284, 0.18812, 0.142424, 0.170161, 0.167087, 0.200174, 0.209395, 0.18812, 0.257454, 0.281712, 0.196879, 0.196879, 0.301917, 0.390993, 0.436924, 0.40511, 0.40511, 0.447574, 0.444081, 0.436924, 0.468512, 0.414856, 0.42561, 0.505461, 0.444081, 0.418646, 0.352862, 0.384043, 0.41194, 0.41194, 0.291804, 0.380708, 0.349426, 0.232838, 0.209395, 0.2093…	[28, 100, 101, 102, 103, 182, 183, 184, 185, 186, 187, 191, 192, 193, 194, 197, 198, 199, 240, 241, 242, 243, 244, 252]	(5	5	10)	5
482	483	UPI0001575FC3 status=activ	([0.006374, 0.005378, 0.005683, 0.005992, 0.004689, 0.00389, 0.00316, 0.002606, 0.002194, 0.002688, 0.002396, 0.002512, 0.002503, 0.001743, 0.001748, 0.002581, 0.003478, 0.003671, 0.004414, 0.005011, 0.007422, 0.011669, 0.017797, 0.024826, 0.016826, 0.015078, 0.026338, 0.027463, 0.042364, 0.094817, 0.06312, 0.094817, 0.060549, 0.046336, 0.045352, 0.022306, 0.017138, 0.018106, 0.009187, 0.006078, …	[281, 282, 283, 284, 285, 286, 287, 288, 289, 290, 291, 292, 293, 294, 295, 296, 297, 298, 396, 397, 398, 399, 400, 401, 402]	(17	0	17)	17
483	484	UPI0001575FC5 status=activ	([0.013437, 0.023534, 0.048328, 0.079919, 0.116183, 0.155435, 0.200174, 0.236433, 0.295083, 0.288399, 0.222385, 0.271506, 0.301917, 0.275179, 0.298791, 0.196879, 0.122885, 0.158265, 0.25031, 0.321458, 0.298791, 0.390993, 0.384043, 0.352862, 0.243554, 0.232838, 0.196879, 0.100716, 0.055536, 0.054297, 0.036378, 0.034884, 0.037156, 0.018787, 0.021816, 0.018415, 0.034068, 0.046336, 0.047319, 0.046336…	[307, 308, 309, 310, 311, 312, 313, 314, 315]	0			#VALUE!
484	485	UPI0001575FCA status=activ	([0.106997, 0.158265, 0.139895, 0.170161, 0.127496, 0.15284, 0.086953, 0.122885, 0.098513, 0.073402, 0.088832, 0.090864, 0.109221, 0.074921, 0.116183, 0.219301, 0.18812, 0.17593, 0.203355, 0.216401, 0.15008, 0.122885, 0.11371, 0.155435, 0.167087, 0.167087, 0.179055, 0.216401, 0.222385, 0.25406, 0.295083, 0.321458, 0.36309, 0.288399, 0.349426, 0.264545, 0.243554, 0.318242, 0.222385, 0.222385, 0.21…	[]	0			#VALUE!
485	486	UPI0001575FCD status=activ	([0.032017, 0.059222, 0.032677, 0.055536, 0.074921, 0.129801, 0.086953, 0.088832, 0.11371, 0.137348, 0.161087, 0.120615, 0.18812, 0.281712, 0.398279, 0.51388, 0.42561, 0.301917, 0.352862, 0.264545, 0.26085, 0.359901, 0.359901, 0.370445, 0.26085, 0.268042, 0.144935, 0.194234, 0.222385, 0.216401, 0.142424, 0.142424, 0.194234, 0.222385, 0.222385, 0.116183, 0.102787, 0.161087, 0.161087, 0.11371, 0.18…	[15]	0			#VALUE!
486	487	UPI0001575FD0 status=activ	([0.069024, 0.102787, 0.155435, 0.18812, 0.18812, 0.222385, 0.25406, 0.284882, 0.239899, 0.179055, 0.209395, 0.25031, 0.236433, 0.232838, 0.222385, 0.264545, 0.318242, 0.232838, 0.324872, 0.408655, 0.311707, 0.31487, 0.284882, 0.268042, 0.243554, 0.191378, 0.196879, 0.203355, 0.236433, 0.200174, 0.30533, 0.216401, 0.209395, 0.222385, 0.219301, 0.222385, 0.122885, 0.170161, 0.26085, 0.264545, 0.25…	[77, 79, 81, 82, 83, 84, 85, 86, 87, 140, 141, 142, 184, 191, 194]	(6	2	8)	6
487	488	UPI0001575FD3 status=activ	([0.132295, 0.142424, 0.0704, 0.047319, 0.088832, 0.125101, 0.088832, 0.111485, 0.144935, 0.147574, 0.17593, 0.134866, 0.142424, 0.194234, 0.100716, 0.167087, 0.239899, 0.15284, 0.096677, 0.098513, 0.100716, 0.155435, 0.185198, 0.301917, 0.380708, 0.349426, 0.370445, 0.450668, 0.366687, 0.349426, 0.374039, 0.377384, 0.377384, 0.284882, 0.308712, 0.433034, 0.440853, 0.447574, 0.422041, 0.42561, 0.…	[238, 239, 240, 241, 242, 243, 244, 245]	0			#VALUE!
488	489	UPI0001575FD5 status=activ	([0.142424, 0.191378, 0.25031, 0.288399, 0.239899, 0.196879, 0.200174, 0.15284, 0.155435, 0.191378, 0.216401, 0.25031, 0.25406, 0.232838, 0.31487, 0.335645, 0.264545, 0.356642, 0.356642, 0.408655, 0.42561, 0.422041, 0.4292, 0.422041, 0.422041, 0.486429, 0.59917, 0.632174, 0.632174, 0.570702, 0.525368, 0.440853, 0.440853, 0.444081, 0.486429, 0.480142, 0.56648, 0.666105, 0.549308, 0.468512, 0.49785…	[26, 27, 28, 29, 30, 36, 37, 38, 42, 50, 51, 52, 53, 54, 55, 56, 60, 105, 106, 107, 115, 117, 118, 220, 283, 284, 286, 356, 358, 359, 367, 368, 369, 421, 422, 423, 424, 425, 426, 428, 436, 437, 438, 439, 440, 441, 442, 445, 448, 450, 451, 452, 453, 454, 455, 456, 457, 458, 459, 460, 461, 462, 463, 464, 467, 468, 469, 470, 471, 472, 486, 487, 488, 489, 493, 494, 495, 496, 497, 498, 499, 500, 501, …	(63	89	152)	63
489	490	UPI0001575FD6 status=activ	([0.521092, 0.483068, 0.374039, 0.281712, 0.324872, 0.264545, 0.291804, 0.236433, 0.179055, 0.134866, 0.134866, 0.132295, 0.158265, 0.098513, 0.079919, 0.083462, 0.069024, 0.049374, 0.046336, 0.051831, 0.049374, 0.054297, 0.03976, 0.0704, 0.060549, 0.056825, 0.05306, 0.064632, 0.081712, 0.139895, 0.179055, 0.216401, 0.15284, 0.111485, 0.170161, 0.200174, 0.191378, 0.164327, 0.185198, 0.200174, 0.…	[0, 70, 124, 126, 127, 128, 129, 130, 131, 132, 232, 233, 234, 235]	(6	3	9)	6
490	491	UPI0001575FDA status=activ	([0.239899, 0.137348, 0.173081, 0.158265, 0.098513, 0.064632, 0.042364, 0.043307, 0.056825, 0.076542, 0.074921, 0.10481, 0.079919, 0.078022, 0.083462, 0.045352, 0.034068, 0.037156, 0.037156, 0.045352, 0.064632, 0.06312, 0.111485, 0.071867, 0.058088, 0.098513, 0.106997, 0.142424, 0.17593, 0.094817, 0.096677, 0.096677, 0.100716, 0.15008, 0.170161, 0.085092, 0.144935, 0.173081, 0.109221, 0.200174, 0…	[262, 263, 265]	0			#VALUE!
491	492	UPI0001575FDC status=activ	([0.026892, 0.041405, 0.031287, 0.0198, 0.030611, 0.041405, 0.028107, 0.038858, 0.049374, 0.03976, 0.05306, 0.035586, 0.06312, 0.038042, 0.028695, 0.028695, 0.026892, 0.050641, 0.028107, 0.028107, 0.058088, 0.055536, 0.032017, 0.047319, 0.086953, 0.088832, 0.090864, 0.127496, 0.125101, 0.129801, 0.194234, 0.194234, 0.298791, 0.209395, 0.291804, 0.366687, 0.271506, 0.203355, 0.206376, 0.216401, 0.…	[127, 128, 129]	0			#VALUE!
492	493	UPI0001575FDD status=activ	([0.137348, 0.194234, 0.134866, 0.179055, 0.158265, 0.200174, 0.118441, 0.139895, 0.161087, 0.116183, 0.142424, 0.144935, 0.102787, 0.096677, 0.096677, 0.056825, 0.086953, 0.076542, 0.132295, 0.081712, 0.132295, 0.139895, 0.109221, 0.17593, 0.100716, 0.067594, 0.06312, 0.073402, 0.040537, 0.040537, 0.086953, 0.090864, 0.111485, 0.15284, 0.142424, 0.132295, 0.200174, 0.209395, 0.232838, 0.127496, …	[]	0			#VALUE!
493	494	UPI0001575FDE status=activ	([0.142424, 0.05306, 0.079919, 0.120615, 0.054297, 0.033407, 0.017797, 0.010926, 0.009187, 0.006988, 0.006533, 0.005378, 0.006567, 0.004431, 0.003701, 0.003079, 0.00283, 0.001778, 0.002327, 0.001675, 0.00146, 0.000833, 0.001383, 0.001417, 0.000854, 0.000842, 0.000842, 0.001391, 0.001533, 0.001374, 0.002057, 0.002606, 0.002606, 0.001967, 0.001906, 0.001722, 0.001692, 0.001159, 0.001202, 0.000893, …	[347]	0			#VALUE!
494	495	UPI0001575FDF status=activ	([0.003864, 0.005734, 0.007315, 0.006567, 0.008409, 0.006078, 0.007315, 0.008895, 0.008156, 0.006374, 0.006421, 0.005623, 0.003727, 0.003298, 0.002606, 0.003757, 0.003997, 0.005992, 0.004646, 0.003431, 0.00316, 0.004135, 0.003014, 0.002155, 0.002705, 0.001906, 0.001967, 0.002138, 0.001335, 0.001391, 0.002057, 0.002057, 0.003079, 0.003341, 0.003212, 0.003757, 0.00283, 0.004161, 0.003461, 0.002688,…	[]	0			#VALUE!
495	496	UPI0001575FE2 status=activ	([0.098513, 0.132295, 0.060549, 0.092881, 0.120615, 0.079919, 0.098513, 0.127496, 0.090864, 0.086953, 0.090864, 0.111485, 0.158265, 0.161087, 0.191378, 0.161087, 0.236433, 0.236433, 0.236433, 0.229226, 0.264545, 0.281712, 0.25406, 0.366687, 0.268042, 0.179055, 0.229226, 0.239899, 0.236433, 0.284882, 0.346032, 0.398279, 0.401658, 0.394753, 0.36309, 0.295083, 0.321458, 0.284882, 0.257454, 0.17593, …	[156, 157, 160]	0			#VALUE!
496	497	UPI0001575FE6 status=activ	([0.020165, 0.022306, 0.015078, 0.016528, 0.013613, 0.014783, 0.016257, 0.010926, 0.015078, 0.016021, 0.020876, 0.021381, 0.017797, 0.038042, 0.023534, 0.024826, 0.016021, 0.022667, 0.013265, 0.021816, 0.038858, 0.047319, 0.047319, 0.092881, 0.137348, 0.167087, 0.196879, 0.161087, 0.229226, 0.229226, 0.229226, 0.236433, 0.288399, 0.36309, 0.232838, 0.271506, 0.264545, 0.342579, 0.370445, 0.472492…	[]	0			#VALUE!
497	498	UPI0001575FE8 status=activ	([0.209395, 0.243554, 0.298791, 0.164327, 0.206376, 0.120615, 0.15284, 0.090864, 0.137348, 0.083462, 0.098513, 0.132295, 0.139895, 0.125101, 0.203355, 0.206376, 0.18812, 0.109221, 0.081712, 0.071867, 0.035586, 0.026892, 0.017447, 0.009865, 0.010131, 0.008624, 0.009015, 0.006078, 0.005932, 0.004689, 0.005011, 0.004513, 0.00407, 0.002881, 0.00407, 0.00283, 0.002705, 0.002688, 0.003821, 0.003109, 0.…	[]	0			#VALUE!
498	499	UPI0001575FF3 status=activ	([0.037156, 0.023534, 0.038042, 0.056825, 0.056825, 0.03976, 0.029376, 0.022667, 0.017797, 0.023534, 0.017797, 0.022306, 0.020165, 0.031287, 0.067594, 0.055536, 0.088832, 0.139895, 0.079919, 0.098513, 0.098513, 0.125101, 0.137348, 0.137348, 0.147574, 0.17593, 0.161087, 0.236433, 0.318242, 0.408655, 0.41194, 0.422041, 0.450668, 0.450668, 0.497853, 0.525368, 0.465241, 0.505461, 0.390993, 0.418646, …	[35, 37, 73, 239, 240, 241]	0			#VALUE!
499	500	UPI0001575FFA status=activ	([0.203355, 0.196879, 0.229226, 0.268042, 0.164327, 0.196879, 0.125101, 0.094817, 0.073402, 0.111485, 0.147574, 0.185198, 0.170161, 0.206376, 0.225814, 0.232838, 0.222385, 0.144935, 0.185198, 0.281712, 0.17593, 0.167087, 0.196879, 0.137348, 0.15008, 0.196879, 0.206376, 0.30533, 0.275179, 0.349426, 0.321458, 0.222385, 0.219301, 0.194234, 0.194234, 0.18812, 0.15284, 0.164327, 0.257454, 0.191378, 0.…	[60, 62]	0			#VALUE!
500	501	UPI0001575FFB status=activ	([0.118441, 0.067594, 0.048328, 0.076542, 0.111485, 0.158265, 0.120615, 0.142424, 0.179055, 0.17593, 0.127496, 0.155435, 0.182256, 0.216401, 0.219301, 0.170161, 0.182256, 0.25031, 0.179055, 0.209395, 0.127496, 0.088832, 0.15284, 0.222385, 0.222385, 0.132295, 0.122885, 0.200174, 0.161087, 0.167087, 0.10481, 0.120615, 0.074921, 0.067594, 0.036378, 0.022306, 0.030611, 0.051831, 0.025762, 0.0198, 0.0…	[]	0			#VALUE!
501	502	UPI0001575FFC status=activ	([0.26085, 0.26085, 0.257454, 0.137348, 0.142424, 0.167087, 0.170161, 0.194234, 0.239899, 0.278302, 0.295083, 0.321458, 0.418646, 0.291804, 0.26085, 0.25406, 0.26085, 0.26085, 0.349426, 0.271506, 0.275179, 0.182256, 0.182256, 0.137348, 0.164327, 0.185198, 0.206376, 0.264545, 0.271506, 0.222385, 0.209395, 0.232838, 0.200174, 0.120615, 0.225814, 0.225814, 0.158265, 0.219301, 0.144935, 0.147574, 0.1…	[64, 65, 66, 67, 68, 69, 70, 71, 72, 73, 74, 75, 76, 78, 79, 80, 81, 139, 140, 141, 142, 143, 144, 145, 146, 147, 148, 149, 150, 151, 152, 153, 154, 155, 156, 157, 158, 159, 160, 161, 162, 163, 164, 165, 166, 167, 168, 169, 170, 171, 174, 444, 445, 447, 614, 615, 616, 617, 618, 619, 620, 621, 744, 745, 746, 747, 748, 749, 750, 753, 754, 755, 756, 757, 758]	(32	17	49)	32
502	503	UPI0001575FFD status=activ	([0.086953, 0.098513, 0.044297, 0.083462, 0.106997, 0.161087, 0.206376, 0.247041, 0.247041, 0.185198, 0.203355, 0.26085, 0.291804, 0.390993, 0.468512, 0.359901, 0.36309, 0.342579, 0.264545, 0.278302, 0.288399, 0.384043, 0.318242, 0.4292, 0.42561, 0.408655, 0.374039, 0.275179, 0.185198, 0.173081, 0.232838, 0.147574, 0.147574, 0.125101, 0.120615, 0.067594, 0.056825, 0.11371, 0.066181, 0.055536, 0.0…	[]	0			#VALUE!
503	504	UPI0001576004 status=activ	([0.58069, 0.626927, 0.604312, 0.505461, 0.497853, 0.534167, 0.545602, 0.468512, 0.468512, 0.472492, 0.476583, 0.494003, 0.472492, 0.458154, 0.349426, 0.346032, 0.359901, 0.440853, 0.444081, 0.366687, 0.349426, 0.291804, 0.216401, 0.243554, 0.31487, 0.321458, 0.301917, 0.298791, 0.311707, 0.26085, 0.281712, 0.232838, 0.243554, 0.342579, 0.356642, 0.440853, 0.359901, 0.4292, 0.401658, 0.414856, 0.…	[0, 1, 2, 3, 5, 6, 41, 42, 43, 44, 45, 46, 47, 48, 49, 50, 51, 52, 53, 54, 55, 56, 57, 58, 59, 60, 61, 109, 110, 111, 112, 113, 114, 115, 116, 117, 118, 119, 120, 121, 122, 220, 228, 303, 306]	(20	6	26)	20
504	505	UPI0001576005 status=activ	([0.019109, 0.029376, 0.016021, 0.010131, 0.013821, 0.01204, 0.018106, 0.019401, 0.013437, 0.014586, 0.01227, 0.011106, 0.013437, 0.016021, 0.015344, 0.023963, 0.044297, 0.035586, 0.06184, 0.102787, 0.158265, 0.219301, 0.236433, 0.268042, 0.288399, 0.200174, 0.194234, 0.185198, 0.229226, 0.308712, 0.356642, 0.40511, 0.380708, 0.356642, 0.318242, 0.239899, 0.194234, 0.120615, 0.111485, 0.127496, 0…	[155, 156, 157, 158, 159, 160, 161, 162, 190, 236, 237, 242, 243, 246, 247]	(7	0	7)	7
505	506	UPI0001576009 status=activ	([0.15284, 0.21291, 0.239899, 0.17593, 0.21291, 0.25031, 0.275179, 0.311707, 0.370445, 0.387226, 0.408655, 0.447574, 0.447574, 0.332115, 0.295083, 0.356642, 0.318242, 0.335645, 0.324872, 0.332115, 0.374039, 0.42561, 0.42561, 0.440853, 0.433034, 0.328603, 0.359901, 0.264545, 0.182256, 0.164327, 0.173081, 0.182256, 0.206376, 0.194234, 0.21291, 0.232838, 0.236433, 0.18812, 0.229226, 0.161087, 0.0985…	[121, 125, 126, 127, 128, 129, 130, 131, 132, 133, 134]	(9	1	10)	9
506	507	UPI0001576013 status=activ	([0.032677, 0.054297, 0.059222, 0.085092, 0.142424, 0.182256, 0.229226, 0.170161, 0.17593, 0.179055, 0.137348, 0.120615, 0.132295, 0.216401, 0.291804, 0.301917, 0.440853, 0.433034, 0.454136, 0.356642, 0.356642, 0.36309, 0.374039, 0.418646, 0.42561, 0.394753, 0.318242, 0.311707, 0.40511, 0.444081, 0.4292, 0.40511, 0.5017, 0.40511, 0.422041, 0.433034, 0.349426, 0.295083, 0.288399, 0.275179, 0.35664…	[32, 77, 78, 79, 80, 88, 90, 110, 116, 120, 158, 159]	(3	1	4)	3
507	508	UPI0001576018 status=activ	([0.0704, 0.051831, 0.098513, 0.102787, 0.147574, 0.173081, 0.225814, 0.264545, 0.18812, 0.142424, 0.142424, 0.111485, 0.079919, 0.10481, 0.179055, 0.194234, 0.122885, 0.222385, 0.291804, 0.308712, 0.30533, 0.377384, 0.436924, 0.30533, 0.359901, 0.374039, 0.278302, 0.18812, 0.179055, 0.243554, 0.335645, 0.356642, 0.356642, 0.356642, 0.352862, 0.30533, 0.308712, 0.41194, 0.36309, 0.387226, 0.35286…	[92, 93, 94, 95, 96, 97, 98, 99, 100, 101, 102, 103, 104, 105, 106, 139, 140, 141, 142, 347, 348, 356]	(14	0	14)	14
508	509	UPI000157601B status=activ	([0.182256, 0.191378, 0.18812, 0.239899, 0.288399, 0.236433, 0.278302, 0.346032, 0.281712, 0.30533, 0.324872, 0.366687, 0.366687, 0.454136, 0.377384, 0.374039, 0.264545, 0.275179, 0.387226, 0.497853, 0.59014, 0.59917, 0.632174, 0.675549, 0.622677, 0.661982, 0.759478, 0.750527, 0.608892, 0.728858, 0.73685, 0.626927, 0.618285, 0.497853, 0.497853, 0.59917, 0.465241, 0.497853, 0.494003, 0.458154, 0.4…	[20, 21, 22, 23, 24, 25, 26, 27, 28, 29, 30, 31, 32, 35, 119, 176, 177, 178, 179, 180, 181, 182, 183, 184, 185, 186]	(12	0	12)	12
509	510	UPI000157601C status=activ	([0.538167, 0.585406, 0.613573, 0.653063, 0.724957, 0.541878, 0.557691, 0.58069, 0.608892, 0.666105, 0.694846, 0.59508, 0.538167, 0.505461, 0.497853, 0.380708, 0.342579, 0.328603, 0.414856, 0.41194, 0.422041, 0.352862, 0.25406, 0.264545, 0.222385, 0.106997, 0.196879, 0.225814, 0.236433, 0.229226, 0.229226, 0.144935, 0.164327, 0.191378, 0.139895, 0.137348, 0.219301, 0.164327, 0.161087, 0.173081, 0…	[0, 1, 2, 3, 4, 5, 6, 7, 8, 9, 10, 11, 12, 13]	(13	0	13)	13
510	511	UPI000157601D status=activ	([0.264545, 0.243554, 0.144935, 0.137348, 0.167087, 0.10481, 0.139895, 0.182256, 0.206376, 0.194234, 0.225814, 0.17593, 0.225814, 0.134866, 0.132295, 0.129801, 0.109221, 0.106997, 0.125101, 0.167087, 0.164327, 0.158265, 0.222385, 0.321458, 0.26085, 0.185198, 0.18812, 0.194234, 0.15284, 0.098513, 0.071867, 0.074921, 0.139895, 0.170161, 0.222385, 0.229226, 0.247041, 0.264545, 0.278302, 0.158265, 0.…	[130, 131, 132]	0			#VALUE!
511	512	UPI000157601E status=activ	([0.545602, 0.575842, 0.476583, 0.450668, 0.476583, 0.517562, 0.418646, 0.480142, 0.521092, 0.534167, 0.51388, 0.458154, 0.380708, 0.394753, 0.394753, 0.384043, 0.298791, 0.281712, 0.18812, 0.26085, 0.298791, 0.288399, 0.200174, 0.232838, 0.271506, 0.179055, 0.106997, 0.200174, 0.147574, 0.144935, 0.144935, 0.18812, 0.21291, 0.17593, 0.109221, 0.167087, 0.170161, 0.275179, 0.284882, 0.359901, 0.2…	[0, 1, 5, 8, 9, 10, 49, 51, 52, 53, 54, 55, 56, 57, 58, 59, 60, 61, 62, 63, 64, 65, 66]	(15	7	22)	15
512	513	UPI0001576022 status=activ	([0.5017, 0.480142, 0.40511, 0.433034, 0.454136, 0.480142, 0.418646, 0.349426, 0.370445, 0.394753, 0.384043, 0.42561, 0.36309, 0.36309, 0.36309, 0.349426, 0.271506, 0.380708, 0.366687, 0.284882, 0.288399, 0.36309, 0.308712, 0.380708, 0.384043, 0.401658, 0.295083, 0.366687, 0.450668, 0.346032, 0.257454, 0.288399, 0.284882, 0.25031, 0.219301, 0.127496, 0.125101, 0.209395, 0.196879, 0.109221, 0.1701…	[0]	0			#VALUE!
513	514	UPI0001576026 status=activ	([0.000906, 0.000713, 0.000532, 0.000348, 0.000339, 0.000747, 0.000708, 0.001249, 0.001778, 0.002349, 0.001936, 0.002623, 0.00359, 0.002705, 0.003478, 0.002366, 0.003405, 0.003298, 0.0028, 0.00283, 0.002623, 0.00246, 0.002606, 0.003757, 0.004388, 0.003997, 0.0028, 0.003757, 0.002435, 0.001481, 0.000854, 0.001499, 0.001499, 0.000854, 0.00155, 0.001808, 0.00225, 0.001649, 0.001692, 0.002705, 0.0022…	[]	0			#VALUE!
514	515	UPI0001576028 status=activ	([0.11371, 0.085092, 0.120615, 0.144935, 0.185198, 0.182256, 0.229226, 0.281712, 0.308712, 0.349426, 0.298791, 0.332115, 0.352862, 0.335645, 0.236433, 0.219301, 0.308712, 0.321458, 0.278302, 0.301917, 0.36309, 0.284882, 0.356642, 0.390993, 0.40511, 0.401658, 0.444081, 0.444081, 0.422041, 0.4292, 0.40511, 0.494003, 0.472492, 0.497853, 0.497853, 0.585406, 0.486429, 0.476583, 0.575842, 0.521092, 0.5…	[35, 38, 39, 40, 41, 42, 43, 44, 113, 114, 158, 159, 163, 164, 165, 211, 212, 213, 214, 215, 217, 225, 226, 227, 228, 229, 230, 231, 232, 233, 234, 239, 288, 289, 290, 291, 302, 304, 344, 345, 346, 347, 348, 349, 350, 351, 352, 353, 354, 355, 356, 357, 358, 359, 360]	(16	38	54)	16
515	516	UPI000157602A status=activ	([0.020876, 0.010672, 0.007259, 0.009865, 0.008804, 0.007315, 0.009187, 0.013016, 0.016528, 0.021381, 0.018106, 0.016021, 0.016257, 0.013437, 0.018787, 0.018415, 0.025316, 0.014586, 0.008723, 0.008804, 0.013016, 0.024393, 0.054297, 0.118441, 0.06312, 0.10481, 0.173081, 0.17593, 0.094817, 0.092881, 0.078022, 0.0704, 0.120615, 0.132295, 0.158265, 0.116183, 0.111485, 0.134866, 0.206376, 0.236433, 0.…	[]	0			#VALUE!
516	517	UPI000157602B status=activ	([0.069024, 0.109221, 0.106997, 0.182256, 0.222385, 0.257454, 0.194234, 0.144935, 0.096677, 0.127496, 0.081712, 0.102787, 0.109221, 0.088832, 0.158265, 0.158265, 0.102787, 0.179055, 0.173081, 0.158265, 0.247041, 0.25406, 0.216401, 0.164327, 0.079919, 0.081712, 0.079919, 0.0704, 0.111485, 0.194234, 0.194234, 0.295083, 0.291804, 0.284882, 0.40511, 0.394753, 0.301917, 0.414856, 0.335645, 0.26085, 0.…	[]	0			#VALUE!
517	518	UPI000157602D status=activ	([0.041405, 0.020165, 0.010926, 0.007877, 0.006701, 0.005992, 0.005249, 0.005503, 0.004976, 0.004208, 0.00359, 0.003079, 0.003246, 0.00225, 0.00231, 0.003212, 0.00389, 0.002581, 0.001722, 0.001232, 0.001232, 0.001249, 0.001778, 0.001602, 0.002014, 0.001743, 0.002349, 0.003276, 0.003757, 0.003727, 0.005734, 0.005683, 0.005223, 0.00558, 0.00777, 0.00543, 0.005799, 0.003963, 0.005932, 0.005872, 0.00…	[]	0			#VALUE!
518	519	UPI000157602E status=activ	([0.040537, 0.028107, 0.030611, 0.044297, 0.032677, 0.050641, 0.069024, 0.069024, 0.044297, 0.058088, 0.03976, 0.032677, 0.034884, 0.0704, 0.100716, 0.100716, 0.132295, 0.073402, 0.034884, 0.034068, 0.028107, 0.071867, 0.064632, 0.045352, 0.030003, 0.047319, 0.047319, 0.051831, 0.041405, 0.050641, 0.054297, 0.10481, 0.158265, 0.086953, 0.05306, 0.041405, 0.081712, 0.076542, 0.079919, 0.134866, 0.…	[119, 120, 121, 122, 127, 128, 129, 130, 131, 132, 133, 134, 137, 138, 139, 229, 230, 231]	(7	4	11)	7
519	520	UPI0001576033 status=activ	([0.013437, 0.020876, 0.032017, 0.046336, 0.022667, 0.034884, 0.05306, 0.0704, 0.046336, 0.028107, 0.020876, 0.017138, 0.018787, 0.011669, 0.007645, 0.00777, 0.011342, 0.011342, 0.008075, 0.009728, 0.013613, 0.010509, 0.009187, 0.00777, 0.00777, 0.008002, 0.005799, 0.004247, 0.004315, 0.005799, 0.006142, 0.008409, 0.012727, 0.022306, 0.038858, 0.044297, 0.044297, 0.024393, 0.025316, 0.029376, 0.0…	[]	0			#VALUE!
520	521	UPI0001576043 status=activ	([0.046336, 0.028695, 0.034884, 0.05306, 0.073402, 0.111485, 0.155435, 0.200174, 0.200174, 0.225814, 0.271506, 0.21291, 0.222385, 0.144935, 0.216401, 0.236433, 0.278302, 0.236433, 0.236433, 0.328603, 0.30533, 0.239899, 0.247041, 0.281712, 0.25406, 0.179055, 0.10481, 0.094817, 0.092881, 0.092881, 0.102787, 0.100716, 0.173081, 0.144935, 0.21291, 0.209395, 0.26085, 0.170161, 0.118441, 0.182256, 0.18…	[59, 60]	0			#VALUE!
521	522	UPI0001576048 status=activ	([0.666105, 0.521092, 0.398279, 0.42561, 0.454136, 0.380708, 0.401658, 0.447574, 0.436924, 0.476583, 0.461924, 0.505461, 0.497853, 0.472492, 0.454136, 0.440853, 0.458154, 0.4292, 0.505461, 0.570702, 0.56648, 0.59014, 0.694846, 0.712013, 0.685117, 0.694846, 0.805026, 0.73685, 0.716283, 0.716283, 0.707965, 0.784345, 0.733139, 0.703578, 0.775545, 0.671169, 0.549308, 0.490133, 0.490133, 0.5017, 0.538…	[0, 1, 11, 18, 19, 20, 21, 22, 23, 24, 25, 26, 27, 28, 29, 30, 31, 32, 33, 34, 35, 36, 39, 40, 64, 70, 71, 72, 73, 74, 86, 88, 89, 90, 91, 92, 93, 94, 95, 96, 97, 98, 99, 100, 101, 102, 103, 104, 105, 106, 107, 108, 109, 110, 111, 112, 113, 114, 115, 116, 117, 118, 119, 120, 121, 122, 123, 124, 125, 126, 127, 128, 129, 130, 131, 132, 133, 134, 138, 160, 167, 168, 169, 170, 171, 172, 173, 174, 175…	(49	80	129)	49
522	523	UPI0001576049 status=activ	([0.182256, 0.229226, 0.173081, 0.21291, 0.247041, 0.288399, 0.324872, 0.271506, 0.298791, 0.328603, 0.321458, 0.275179, 0.239899, 0.236433, 0.17593, 0.26085, 0.370445, 0.349426, 0.447574, 0.346032, 0.311707, 0.321458, 0.328603, 0.40511, 0.414856, 0.414856, 0.324872, 0.321458, 0.366687, 0.377384, 0.380708, 0.414856, 0.497853, 0.538167, 0.465241, 0.468512, 0.480142, 0.384043, 0.418646, 0.418646, 0…	[33, 41, 118, 119, 120, 121, 122, 123, 124, 125, 126, 127, 128, 129, 130]	(12	2	14)	12
523	524	UPI000157604A status=activ	([0.899122, 0.88723, 0.83125, 0.771762, 0.771762, 0.712013, 0.741537, 0.73685, 0.759478, 0.795062, 0.812494, 0.846163, 0.837511, 0.83125, 0.795062, 0.779859, 0.622677, 0.626927, 0.618285, 0.56648, 0.541878, 0.541878, 0.58069, 0.545602, 0.632174, 0.653063, 0.73685, 0.745909, 0.76285, 0.699094, 0.604312, 0.59014, 0.59014, 0.575842, 0.59508, 0.666105, 0.666105, 0.801317, 0.871313, 0.846163, 0.852992…	[0, 1, 2, 3, 4, 5, 6, 7, 8, 9, 10, 11, 12, 13, 14, 15, 16, 17, 18, 19, 20, 21, 22, 23, 24, 25, 26, 27, 28, 29, 30, 31, 32, 33, 34, 35, 36, 37, 38, 39, 40, 41, 42, 43, 44, 45, 46, 47, 48, 49, 50, 51, 52, 53, 54, 55, 56, 57, 58, 59, 60, 61, 62]	(62	0	62)	62
524	525	UPI000157604C status=activ	([0.239899, 0.17593, 0.200174, 0.232838, 0.158265, 0.191378, 0.111485, 0.144935, 0.167087, 0.191378, 0.209395, 0.26085, 0.332115, 0.324872, 0.298791, 0.281712, 0.196879, 0.284882, 0.324872, 0.268042, 0.236433, 0.271506, 0.332115, 0.36309, 0.278302, 0.370445, 0.26085, 0.370445, 0.370445, 0.339168, 0.349426, 0.380708, 0.394753, 0.414856, 0.374039, 0.414856, 0.356642, 0.356642, 0.352862, 0.414856, 0…	[]	0			#VALUE!
525	526	UPI000157605B status=activ	([0.005249, 0.008624, 0.014783, 0.021816, 0.020876, 0.028107, 0.026892, 0.025762, 0.014586, 0.019401, 0.028695, 0.040537, 0.045352, 0.019401, 0.038858, 0.081712, 0.06312, 0.147574, 0.164327, 0.170161, 0.219301, 0.11371, 0.048328, 0.030003, 0.020165, 0.027463, 0.015344, 0.015694, 0.010509, 0.013821, 0.013821, 0.007315, 0.00515, 0.003924, 0.004899, 0.004835, 0.003512, 0.004414, 0.00283, 0.004135, 0…	[215]	0			#VALUE!
526	527	UPI0001576063 status=activ	([0.008723, 0.005932, 0.00543, 0.006894, 0.005223, 0.004161, 0.003431, 0.0028, 0.003607, 0.003079, 0.003246, 0.002705, 0.002349, 0.002581, 0.002705, 0.002705, 0.002761, 0.001748, 0.001778, 0.001967, 0.001692, 0.001748, 0.001786, 0.002035, 0.001906, 0.003053, 0.004388, 0.004976, 0.00777, 0.00777, 0.008002, 0.009483, 0.010926, 0.013613, 0.014586, 0.017138, 0.016021, 0.014586, 0.025762, 0.020165, 0.…	[]	0			#VALUE!
527	528	UPI0001576064 status=activ	([0.090864, 0.120615, 0.051831, 0.071867, 0.098513, 0.078022, 0.102787, 0.122885, 0.170161, 0.191378, 0.15008, 0.17593, 0.102787, 0.092881, 0.142424, 0.079919, 0.040537, 0.067594, 0.0704, 0.037156, 0.042364, 0.030003, 0.030611, 0.032677, 0.020165, 0.01227, 0.010221, 0.009865, 0.010221, 0.009294, 0.009483, 0.013613, 0.009187, 0.015078, 0.023087, 0.021816, 0.040537, 0.078022, 0.073402, 0.081712, 0.…	[221, 223, 224, 232]	0			#VALUE!
528	529	UPI0001576065 status=activ	([0.42561, 0.308712, 0.377384, 0.408655, 0.298791, 0.298791, 0.311707, 0.335645, 0.370445, 0.30533, 0.339168, 0.384043, 0.408655, 0.328603, 0.408655, 0.339168, 0.31487, 0.335645, 0.311707, 0.26085, 0.268042, 0.281712, 0.370445, 0.264545, 0.264545, 0.387226, 0.321458, 0.352862, 0.349426, 0.349426, 0.450668, 0.436924, 0.328603, 0.239899, 0.275179, 0.264545, 0.298791, 0.30533, 0.308712, 0.377384, 0.…	[60, 65, 615, 616, 617, 618, 619, 621, 622, 623, 624, 625, 626, 627, 628, 629, 630, 631, 632, 633, 634, 635, 636, 637, 638, 639, 640, 641, 642, 643, 681, 703, 704, 713, 750, 753, 754, 755]	(22	7	29)	22
529	530	UPI0001576067 status=activ	([0.291804, 0.275179, 0.170161, 0.232838, 0.278302, 0.298791, 0.216401, 0.21291, 0.229226, 0.147574, 0.182256, 0.239899, 0.229226, 0.139895, 0.085092, 0.173081, 0.173081, 0.15008, 0.076542, 0.083462, 0.045352, 0.06312, 0.086953, 0.125101, 0.106997, 0.056825, 0.034884, 0.064632, 0.094817, 0.066181, 0.155435, 0.137348, 0.085092, 0.048328, 0.081712, 0.090864, 0.081712, 0.081712, 0.076542, 0.161087, …	[140, 141, 154, 155, 188, 189]	0			#VALUE!
530	531	UPI0001576068 status=activ	([0.006374, 0.009401, 0.013265, 0.009483, 0.016257, 0.011669, 0.017797, 0.009977, 0.007877, 0.008075, 0.010372, 0.009483, 0.008276, 0.006567, 0.010926, 0.010509, 0.011518, 0.007315, 0.00777, 0.006078, 0.005378, 0.00558, 0.004161, 0.002688, 0.002512, 0.001434, 0.001383, 0.001288, 0.001383, 0.002117, 0.00243, 0.00225, 0.00283, 0.003298, 0.003478, 0.003478, 0.003555, 0.004161, 0.005799, 0.00407, 0.0…	[]	0			#VALUE!
531	532	UPI000157606B status=activ	([0.109221, 0.144935, 0.236433, 0.271506, 0.301917, 0.288399, 0.31487, 0.335645, 0.359901, 0.387226, 0.318242, 0.295083, 0.284882, 0.284882, 0.239899, 0.308712, 0.291804, 0.328603, 0.335645, 0.324872, 0.328603, 0.328603, 0.243554, 0.139895, 0.15008, 0.15008, 0.17593, 0.15284, 0.088832, 0.049374, 0.045352, 0.051831, 0.045352, 0.037156, 0.026338, 0.026892, 0.026892, 0.014783, 0.018415, 0.031287, 0.…	[157, 185, 188]	0			#VALUE!
532	533	UPI000157606D status=activ	([0.384043, 0.422041, 0.476583, 0.529623, 0.549308, 0.59508, 0.5017, 0.562014, 0.545602, 0.557691, 0.549308, 0.51388, 0.517562, 0.525368, 0.5017, 0.433034, 0.497853, 0.59508, 0.545602, 0.468512, 0.553315, 0.59917, 0.562014, 0.521092, 0.505461, 0.509769, 0.42561, 0.480142, 0.465241, 0.490133, 0.505461, 0.529623, 0.51388, 0.51388, 0.4292, 0.450668, 0.51388, 0.418646, 0.408655, 0.440853, 0.414856, 0…	[3, 4, 5, 6, 7, 8, 9, 10, 11, 12, 13, 14, 17, 18, 20, 21, 22, 23, 24, 25, 30, 31, 32, 33, 36, 55, 56, 57, 58, 59, 60, 61, 62, 63, 64, 65, 66, 67, 68, 69, 70, 71, 72, 73, 74, 80, 86, 87, 88, 90, 91]	(19	25	44)	19
533	534	UPI0001576072 status=activ	([0.529623, 0.352862, 0.398279, 0.387226, 0.380708, 0.374039, 0.291804, 0.21291, 0.25031, 0.182256, 0.232838, 0.278302, 0.308712, 0.232838, 0.225814, 0.247041, 0.139895, 0.10481, 0.090864, 0.079919, 0.078022, 0.088832, 0.164327, 0.098513, 0.134866, 0.15284, 0.122885, 0.118441, 0.196879, 0.109221, 0.185198, 0.164327, 0.164327, 0.158265, 0.243554, 0.257454, 0.191378, 0.335645, 0.332115, 0.236433, 0…	[0]	0			#VALUE!
534	535	UPI0001576073 status=activ	([0.055536, 0.081712, 0.079919, 0.102787, 0.173081, 0.206376, 0.132295, 0.17593, 0.132295, 0.129801, 0.15008, 0.196879, 0.118441, 0.191378, 0.185198, 0.182256, 0.106997, 0.191378, 0.179055, 0.109221, 0.127496, 0.203355, 0.132295, 0.094817, 0.100716, 0.083462, 0.048328, 0.11371, 0.054297, 0.049374, 0.059222, 0.059222, 0.030003, 0.034884, 0.020876, 0.020876, 0.013016, 0.019401, 0.017447, 0.032017, …	[209, 211, 217, 219]	0			#VALUE!
535	536	UPI0001576074 status=activ	([0.132295, 0.173081, 0.139895, 0.142424, 0.106997, 0.134866, 0.106997, 0.085092, 0.088832, 0.106997, 0.076542, 0.096677, 0.076542, 0.047319, 0.050641, 0.083462, 0.098513, 0.098513, 0.155435, 0.216401, 0.139895, 0.185198, 0.18812, 0.275179, 0.247041, 0.26085, 0.257454, 0.332115, 0.339168, 0.36309, 0.359901, 0.444081, 0.408655, 0.436924, 0.534167, 0.529623, 0.525368, 0.465241, 0.436924, 0.4292, 0.…	[34, 35, 36, 46, 47, 49, 50, 104, 108, 109, 110, 111]	(3	8	11)	3
536	537	UPI0001576077 status=activ	([0.167087, 0.225814, 0.328603, 0.394753, 0.440853, 0.483068, 0.398279, 0.444081, 0.486429, 0.42561, 0.374039, 0.374039, 0.480142, 0.380708, 0.374039, 0.268042, 0.268042, 0.36309, 0.346032, 0.384043, 0.42561, 0.401658, 0.394753, 0.278302, 0.229226, 0.139895, 0.127496, 0.170161, 0.098513, 0.083462, 0.129801, 0.161087, 0.185198, 0.191378, 0.268042, 0.370445, 0.352862, 0.31487, 0.284882, 0.257454, 0…	[58, 59, 64, 65, 66, 67, 68, 69, 70, 71, 72, 73]	(9	2	11)	9
537	538	UPI0001576078 status=activ	([0.41194, 0.454136, 0.494003, 0.370445, 0.219301, 0.275179, 0.301917, 0.321458, 0.36309, 0.247041, 0.271506, 0.243554, 0.21291, 0.127496, 0.0704, 0.0704, 0.122885, 0.129801, 0.137348, 0.161087, 0.100716, 0.088832, 0.081712, 0.041405, 0.074921, 0.158265, 0.142424, 0.15008, 0.088832, 0.044297, 0.111485, 0.049374, 0.085092, 0.083462, 0.092881, 0.090864, 0.086953, 0.086953, 0.083462, 0.040537, 0.023…	[]	0			#VALUE!
538	539	UPI0001576079 status=activ	([0.139895, 0.182256, 0.222385, 0.264545, 0.298791, 0.219301, 0.257454, 0.324872, 0.36309, 0.301917, 0.243554, 0.288399, 0.284882, 0.182256, 0.127496, 0.18812, 0.18812, 0.173081, 0.239899, 0.247041, 0.25406, 0.288399, 0.216401, 0.216401, 0.229226, 0.15284, 0.142424, 0.086953, 0.045352, 0.044297, 0.046336, 0.083462, 0.083462, 0.083462, 0.15284, 0.232838, 0.232838, 0.155435, 0.239899, 0.15284, 0.08…	[]	0			#VALUE!
539	540	UPI000157607E status=activ	([0.009096, 0.009865, 0.008624, 0.009187, 0.008002, 0.005623, 0.006039, 0.007422, 0.00962, 0.009977, 0.014075, 0.010672, 0.010672, 0.014783, 0.009483, 0.006619, 0.006078, 0.008895, 0.016021, 0.038042, 0.020522, 0.020876, 0.024826, 0.020165, 0.016528, 0.030003, 0.069024, 0.069024, 0.040537, 0.0198, 0.025762, 0.014783, 0.015078, 0.009294, 0.009096, 0.013437, 0.013016, 0.016528, 0.014783, 0.017138, …	[]	0			#VALUE!
540	541	UPI000157607F status=activ	([0.05306, 0.037156, 0.03976, 0.024393, 0.0198, 0.028695, 0.038042, 0.030003, 0.043307, 0.058088, 0.0704, 0.049374, 0.074921, 0.134866, 0.122885, 0.118441, 0.206376, 0.120615, 0.185198, 0.111485, 0.090864, 0.096677, 0.116183, 0.137348, 0.15284, 0.222385, 0.137348, 0.092881, 0.137348, 0.071867, 0.074921, 0.078022, 0.134866, 0.078022, 0.094817, 0.100716, 0.137348, 0.137348, 0.185198, 0.158265, 0.25…	[196, 197, 201, 203]	0			#VALUE!
541	542	UPI0001576093 status=activ	([0.006039, 0.008624, 0.00777, 0.006142, 0.004388, 0.004358, 0.003405, 0.004161, 0.004135, 0.003405, 0.003079, 0.00246, 0.001936, 0.001271, 0.001211, 0.001872, 0.001906, 0.001855, 0.001743, 0.001417, 0.001249, 0.002014, 0.001267, 0.000936, 0.000945, 0.001722, 0.001374, 0.001344, 0.000854, 0.000906, 0.000906, 0.000773, 0.000842, 0.001211, 0.001335, 0.000743, 0.000391, 0.000833, 0.000893, 0.00103, …	[]	0			#VALUE!
542	543	UPI0001576095 status=activ	([0.006245, 0.004247, 0.004483, 0.003341, 0.003512, 0.002705, 0.00246, 0.001936, 0.002688, 0.002276, 0.001786, 0.001936, 0.002014, 0.001408, 0.001417, 0.000773, 0.001202, 0.001112, 0.001103, 0.001383, 0.001572, 0.001335, 0.002078, 0.002435, 0.003607, 0.0028, 0.002761, 0.003701, 0.003727, 0.002366, 0.003431, 0.003405, 0.003405, 0.002727, 0.002727, 0.002881, 0.004208, 0.00359, 0.00359, 0.00359, 0.0…	[]	0			#VALUE!
543	544	UPI0001576096 status=activ	([0.020165, 0.011106, 0.008723, 0.007495, 0.006567, 0.009728, 0.008525, 0.010672, 0.011903, 0.015078, 0.016528, 0.020165, 0.020876, 0.020522, 0.0198, 0.017797, 0.026892, 0.036378, 0.06184, 0.10481, 0.10481, 0.106997, 0.194234, 0.206376, 0.185198, 0.164327, 0.139895, 0.21291, 0.219301, 0.257454, 0.257454, 0.288399, 0.25406, 0.18812, 0.200174, 0.200174, 0.311707, 0.332115, 0.377384, 0.370445, 0.398…	[46, 48, 49, 53, 120, 212, 213, 219, 220, 235, 236, 237, 238, 242, 243, 244, 245, 246, 247, 248, 251]	(6	13	19)	6
544	545	UPI0001576097 status=activ	([0.008624, 0.006894, 0.009187, 0.006619, 0.005932, 0.007259, 0.006374, 0.006533, 0.005223, 0.004388, 0.005011, 0.005318, 0.00558, 0.005378, 0.003727, 0.002727, 0.003246, 0.002529, 0.00316, 0.003671, 0.00359, 0.00515, 0.005734, 0.004161, 0.004835, 0.005249, 0.004388, 0.004775, 0.004611, 0.005992, 0.007877, 0.006374, 0.006374, 0.004358], '')	[]	0			#VALUE!
545	546	UPI0001576099 status=activ	([0.137348, 0.17593, 0.170161, 0.203355, 0.236433, 0.271506, 0.257454, 0.281712, 0.308712, 0.346032, 0.284882, 0.232838, 0.232838, 0.18812, 0.191378, 0.11371, 0.194234, 0.158265, 0.239899, 0.268042, 0.284882, 0.281712, 0.196879, 0.222385, 0.194234, 0.167087, 0.098513, 0.137348, 0.144935, 0.158265, 0.144935, 0.216401, 0.301917, 0.200174, 0.164327, 0.18812, 0.275179, 0.271506, 0.275179, 0.247041, 0…	[]	0			#VALUE!
546	547	UPI000157609B status=activ	([0.275179, 0.17593, 0.111485, 0.142424, 0.139895, 0.167087, 0.232838, 0.167087, 0.134866, 0.096677, 0.116183, 0.15008, 0.106997, 0.071867, 0.083462, 0.042364, 0.041405, 0.03976, 0.041405, 0.040537, 0.058088, 0.100716, 0.132295, 0.139895, 0.134866, 0.137348, 0.085092, 0.071867, 0.134866, 0.203355, 0.284882, 0.196879, 0.18812, 0.161087, 0.155435, 0.088832, 0.109221, 0.10481, 0.173081, 0.179055, 0.…	[57, 340, 342, 604, 672, 673, 943, 944, 945, 991, 992, 993, 996, 997, 998, 1000, 1001]	(2	6	8)	2
547	548	UPI000157609C status=activ	([0.206376, 0.209395, 0.21291, 0.25031, 0.25031, 0.194234, 0.203355, 0.147574, 0.132295, 0.137348, 0.158265, 0.132295, 0.129801, 0.125101, 0.122885, 0.185198, 0.239899, 0.219301, 0.239899, 0.239899, 0.264545, 0.339168, 0.359901, 0.380708, 0.380708, 0.335645, 0.352862, 0.374039, 0.458154, 0.505461, 0.529623, 0.575842, 0.671169, 0.59917, 0.608892, 0.608892, 0.613573, 0.613573, 0.707965, 0.626927, 0…	[29, 30, 31, 32, 33, 34, 35, 36, 37, 38, 39, 40, 41, 46, 47, 48, 49, 50, 51, 52, 54, 55, 56, 57, 60, 61, 62, 63, 64, 65, 66, 67, 68, 69, 70, 71, 72, 73, 74, 75, 76]	(16	24	40)	16
548	549	UPI000157609F status=activ	([0.078022, 0.059222, 0.034884, 0.055536, 0.086953, 0.056825, 0.033407, 0.036378, 0.026892, 0.020522, 0.022306, 0.030611, 0.020522, 0.021381, 0.018106, 0.031287, 0.074921, 0.0704, 0.06312, 0.106997, 0.11371, 0.067594, 0.048328, 0.049374, 0.048328, 0.045352, 0.083462, 0.092881, 0.073402, 0.10481, 0.161087, 0.185198, 0.206376, 0.278302, 0.26085, 0.295083, 0.301917, 0.203355, 0.139895, 0.139895, 0.0…	[197, 198, 266, 267, 268, 269, 273, 274, 275, 276, 277, 278, 279, 280]	(7	6	13)	7
549	550	UPI00015760A1 status=activ	([0.483068, 0.517562, 0.538167, 0.562014, 0.418646, 0.444081, 0.480142, 0.51388, 0.408655, 0.342579, 0.377384, 0.4292, 0.42561, 0.30533, 0.232838, 0.209395, 0.21291, 0.203355, 0.127496, 0.078022, 0.125101, 0.122885, 0.069024, 0.076542, 0.092881, 0.17593, 0.17593, 0.167087, 0.167087, 0.229226, 0.264545, 0.179055, 0.185198, 0.10481, 0.182256, 0.281712, 0.374039, 0.275179, 0.243554, 0.30533, 0.29180…	[1, 2, 3, 7]	0			#VALUE!
550	551	UPI00015760A3 status=activ	([0.028107, 0.032017, 0.033407, 0.020165, 0.022667, 0.036378, 0.051831, 0.0704, 0.043307, 0.046336, 0.048328, 0.081712, 0.083462, 0.048328, 0.05306, 0.058088, 0.058088, 0.06312, 0.088832, 0.122885, 0.081712, 0.098513, 0.127496, 0.167087, 0.25406, 0.216401, 0.144935, 0.085092, 0.092881, 0.167087, 0.206376, 0.170161, 0.15008, 0.142424, 0.132295, 0.158265, 0.147574, 0.15008, 0.15008, 0.182256, 0.137…	[162, 163, 164, 180, 186, 187, 189, 190, 191, 192, 193, 194, 195, 196, 197, 198, 199, 200, 203, 278, 302, 326, 327, 328, 329, 330, 331, 332, 333, 334, 335, 336, 337, 338, 339, 340, 341, 359, 360]	(15	21	36)	15
551	552	UPI00015760A7 status=activ	([0.073402, 0.06312, 0.029376, 0.041405, 0.019109, 0.017797, 0.025316, 0.014586, 0.014783, 0.011106, 0.008525, 0.007645, 0.007315, 0.006421, 0.006194, 0.009294, 0.006374, 0.004513, 0.003014, 0.003177, 0.004775, 0.005683, 0.004899, 0.006701, 0.004775, 0.007315, 0.007422, 0.007031, 0.012727, 0.015694, 0.016528, 0.018787, 0.032677, 0.023963, 0.023534, 0.012491, 0.011518, 0.010509, 0.010926, 0.011518…	[]	0			#VALUE!
552	553	UPI00015760A9 status=activ	([0.086953, 0.037156, 0.023087, 0.034884, 0.026892, 0.042364, 0.064632, 0.092881, 0.109221, 0.078022, 0.049374, 0.034884, 0.064632, 0.036378, 0.022306, 0.025316, 0.024826, 0.045352, 0.040537, 0.06184, 0.03976, 0.03976, 0.085092, 0.134866, 0.079919, 0.127496, 0.067594, 0.059222, 0.045352, 0.051831, 0.094817, 0.182256, 0.281712, 0.284882, 0.384043, 0.398279, 0.486429, 0.398279, 0.418646, 0.366687, …	[47, 48, 49, 50, 255, 256, 257, 258, 259, 260, 261, 262, 263, 264, 265, 266, 267, 268, 269, 270, 271, 351, 352, 354, 355, 356, 357]	(16	4	20)	16
553	554	UPI00015760AB status=activ	([0.31487, 0.342579, 0.321458, 0.225814, 0.147574, 0.079919, 0.050641, 0.071867, 0.088832, 0.116183, 0.158265, 0.203355, 0.167087, 0.243554, 0.134866, 0.122885, 0.132295, 0.173081, 0.17593, 0.088832, 0.094817, 0.086953, 0.092881, 0.116183, 0.111485, 0.173081, 0.291804, 0.398279, 0.390993, 0.324872, 0.284882, 0.17593, 0.139895, 0.173081, 0.147574, 0.257454, 0.25031, 0.232838, 0.158265, 0.158265, 0…	[144]	0			#VALUE!
554	555	UPI00015760AC status=activ	([0.122885, 0.158265, 0.200174, 0.132295, 0.086953, 0.125101, 0.182256, 0.216401, 0.243554, 0.268042, 0.298791, 0.324872, 0.25031, 0.257454, 0.26085, 0.164327, 0.100716, 0.15284, 0.144935, 0.142424, 0.164327, 0.271506, 0.185198, 0.161087, 0.209395, 0.30533, 0.185198, 0.185198, 0.185198, 0.185198, 0.116183, 0.116183, 0.102787, 0.18812, 0.122885, 0.064632, 0.120615, 0.219301, 0.185198, 0.161087, 0.…	[]	0			#VALUE!
555	556	UPI00015760AF status=activ	([0.003671, 0.00543, 0.007555, 0.005799, 0.004646, 0.00389, 0.003555, 0.004577, 0.006078, 0.005318, 0.007031, 0.008624, 0.010672, 0.017797, 0.032017, 0.032017, 0.06312, 0.030003, 0.041405, 0.049374, 0.086953, 0.090864, 0.046336, 0.051831, 0.100716, 0.185198, 0.291804, 0.387226, 0.408655, 0.352862, 0.422041, 0.401658, 0.359901, 0.301917, 0.194234, 0.118441, 0.0704, 0.067594, 0.078022, 0.066181, 0.…	[]	0			#VALUE!
556	557	UPI00015760B1 status=activ	([0.030003, 0.017447, 0.024393, 0.034884, 0.048328, 0.030611, 0.030611, 0.031287, 0.031287, 0.044297, 0.059222, 0.049374, 0.086953, 0.127496, 0.127496, 0.0704, 0.071867, 0.122885, 0.120615, 0.120615, 0.06312, 0.066181, 0.094817, 0.102787, 0.067594, 0.054297, 0.094817, 0.078022, 0.10481, 0.066181, 0.048328, 0.048328, 0.059222, 0.038042, 0.035586, 0.074921, 0.129801, 0.098513, 0.092881, 0.092881, 0…	[]	0			#VALUE!
557	558	UPI00015760B3 status=activ	([0.088832, 0.132295, 0.132295, 0.132295, 0.132295, 0.096677, 0.06312, 0.083462, 0.116183, 0.139895, 0.17593, 0.144935, 0.144935, 0.236433, 0.301917, 0.185198, 0.196879, 0.10481, 0.122885, 0.111485, 0.102787, 0.196879, 0.203355, 0.236433, 0.26085, 0.318242, 0.398279, 0.41194, 0.324872, 0.203355, 0.11371, 0.060549, 0.118441, 0.137348, 0.132295, 0.0704, 0.142424, 0.069024, 0.088832, 0.06184, 0.0704…	[171, 173, 174, 175, 176, 177, 178, 180, 181, 185]	0			#VALUE!
558	559	UPI00015760B4 status=activ	([0.17593, 0.225814, 0.161087, 0.203355, 0.137348, 0.094817, 0.125101, 0.132295, 0.15284, 0.182256, 0.132295, 0.137348, 0.236433, 0.209395, 0.196879, 0.203355, 0.281712, 0.311707, 0.278302, 0.346032, 0.342579, 0.339168, 0.339168, 0.418646, 0.42561, 0.517562, 0.5017, 0.418646, 0.352862, 0.281712, 0.278302, 0.384043, 0.401658, 0.374039, 0.394753, 0.401658, 0.394753, 0.394753, 0.380708, 0.332115, 0.…	[25, 26, 60, 61, 62, 63, 64, 65, 66, 67, 68, 69, 70, 71]	(11	2	13)	11
559	560	UPI00015760B7 status=activ	([0.010672, 0.017797, 0.011903, 0.009294, 0.013821, 0.010221, 0.011106, 0.014315, 0.019401, 0.031287, 0.025762, 0.021816, 0.022306, 0.013016, 0.028107, 0.032017, 0.041405, 0.064632, 0.118441, 0.118441, 0.096677, 0.088832, 0.045352, 0.094817, 0.167087, 0.090864, 0.155435, 0.11371, 0.122885, 0.142424, 0.096677, 0.142424, 0.209395, 0.209395, 0.268042, 0.229226, 0.164327, 0.170161, 0.102787, 0.109221…	[234, 244]	0			#VALUE!
560	561	UPI00015760B8 status=activ	([0.079919, 0.066181, 0.122885, 0.161087, 0.206376, 0.17593, 0.194234, 0.21291, 0.275179, 0.17593, 0.155435, 0.132295, 0.069024, 0.06184, 0.132295, 0.094817, 0.179055, 0.074921, 0.069024, 0.03976, 0.023963, 0.013016, 0.009401, 0.005799, 0.004835, 0.003298, 0.003276, 0.002336, 0.00146, 0.001318, 0.001391, 0.001391, 0.001936, 0.00316, 0.00243, 0.001499, 0.001202, 0.001267, 0.001481, 0.00155, 0.0022…	[]	0			#VALUE!
561	562	UPI00015760BB status=activ	([0.332115, 0.219301, 0.257454, 0.173081, 0.111485, 0.139895, 0.092881, 0.094817, 0.116183, 0.081712, 0.100716, 0.079919, 0.067594, 0.051831, 0.042364, 0.045352, 0.037156, 0.037156, 0.06312, 0.029376, 0.037156, 0.044297, 0.076542, 0.079919, 0.076542, 0.125101, 0.085092, 0.120615, 0.100716, 0.067594, 0.11371, 0.118441, 0.179055, 0.21291, 0.147574, 0.106997, 0.109221, 0.132295, 0.219301, 0.194234, …	[71, 197, 206, 245, 246, 247, 248]	0			#VALUE!
562	563	UPI00015760C7 status=activ	([0.019401, 0.043307, 0.031287, 0.018106, 0.028107, 0.038858, 0.050641, 0.035586, 0.026338, 0.020165, 0.025316, 0.031287, 0.031287, 0.031287, 0.034884, 0.066181, 0.067594, 0.033407, 0.030003, 0.051831, 0.035586, 0.076542, 0.06312, 0.058088, 0.092881, 0.041405, 0.050641, 0.030611, 0.050641, 0.094817, 0.15284, 0.090864, 0.10481, 0.06312, 0.03976, 0.022667, 0.022667, 0.038042, 0.076542, 0.118441, 0.…	[56]	0			#VALUE!
563	564	UPI00015760CC status=activ	([0.36309, 0.284882, 0.275179, 0.15008, 0.147574, 0.170161, 0.191378, 0.236433, 0.275179, 0.191378, 0.21291, 0.161087, 0.161087, 0.090864, 0.194234, 0.139895, 0.139895, 0.127496, 0.116183, 0.092881, 0.041405, 0.041405, 0.036378, 0.035586, 0.041405, 0.041405, 0.046336, 0.028107, 0.028107, 0.026338, 0.058088, 0.058088, 0.056825, 0.064632, 0.111485, 0.100716, 0.125101, 0.116183, 0.132295, 0.206376, …	[334]	0			#VALUE!
564	565	UPI00015760CD status=activ	([0.167087, 0.102787, 0.132295, 0.074921, 0.0704, 0.102787, 0.098513, 0.06312, 0.06184, 0.086953, 0.125101, 0.100716, 0.046336, 0.10481, 0.078022, 0.038858, 0.085092, 0.071867, 0.051831, 0.047319, 0.064632, 0.041405, 0.067594, 0.066181, 0.11371, 0.076542, 0.0704, 0.049374, 0.096677, 0.134866, 0.0704, 0.06312, 0.120615, 0.222385, 0.161087, 0.102787, 0.106997, 0.074921, 0.081712, 0.047319, 0.092881…	[146, 147, 148, 149, 150, 197, 198, 199, 200, 201, 202, 203, 204, 205, 206, 213, 214, 215, 216, 217, 218, 219, 220, 221, 222, 223, 224, 225, 226, 227, 228, 229, 230, 231, 232, 233]	(20	15	35)	20
565	566	UPI00015760D1 status=activ	([0.019401, 0.023087, 0.038042, 0.06184, 0.041405, 0.058088, 0.038858, 0.027463, 0.020165, 0.016257, 0.020876, 0.028107, 0.028107, 0.05306, 0.031287, 0.047319, 0.0704, 0.033407, 0.033407, 0.034884, 0.050641, 0.100716, 0.118441, 0.122885, 0.098513, 0.173081, 0.170161, 0.164327, 0.243554, 0.30533, 0.318242, 0.25031, 0.21291, 0.222385, 0.203355, 0.288399, 0.247041, 0.284882, 0.284882, 0.311707, 0.30…	[192, 193, 194, 195, 198, 199, 200, 201, 202, 203]	0			#VALUE!
566	567	UPI00015760D2 status=activ	([0.36309, 0.461924, 0.352862, 0.271506, 0.301917, 0.232838, 0.225814, 0.264545, 0.21291, 0.15284, 0.179055, 0.17593, 0.271506, 0.26085, 0.247041, 0.359901, 0.374039, 0.394753, 0.342579, 0.318242, 0.275179, 0.264545, 0.158265, 0.229226, 0.247041, 0.170161, 0.236433, 0.275179, 0.278302, 0.352862, 0.447574, 0.440853, 0.476583, 0.5017, 0.433034, 0.356642, 0.328603, 0.308712, 0.257454, 0.328603, 0.31…	[33, 93, 94, 95, 100, 101]	0			#VALUE!
567	568	UPI00015760D5 status=activ	([0.001249, 0.001069, 0.000614, 0.000365, 0.000477, 0.000301, 0.000249, 0.000447, 0.000348, 0.000301, 0.000477, 0.000391, 0.000202, 0.000146, 0.000275, 0.000558, 0.000558, 0.000936, 0.000936, 0.000468, 0.00052, 0.000687, 0.001103, 0.00155, 0.001855, 0.001597, 0.001722, 0.001722, 0.001112, 0.001623, 0.001649, 0.001159, 0.001743, 0.001709, 0.002057, 0.002435, 0.001675, 0.001709, 0.002117, 0.002482,…	[]	0			#VALUE!
568	569	UPI00015760D7 status=activ	([0.055536, 0.06184, 0.020165, 0.009728, 0.011106, 0.009401, 0.008002, 0.009865, 0.009865, 0.01227, 0.010221, 0.008409, 0.006533, 0.005683, 0.007259, 0.006619, 0.006421, 0.01204, 0.01204, 0.011669, 0.026338, 0.018787, 0.016826, 0.046336, 0.111485, 0.111485, 0.125101, 0.203355, 0.222385, 0.298791, 0.236433, 0.332115, 0.444081, 0.433034, 0.401658, 0.380708, 0.268042, 0.225814, 0.209395, 0.232838, 0…	[83, 84, 85, 123, 124, 125, 126, 127, 128, 129, 130, 131, 132, 133, 134, 135, 136]	(13	3	16)	13
569	570	UPI00015760DF status=activ	([0.026892, 0.044297, 0.022667, 0.037156, 0.023534, 0.035586, 0.025762, 0.027463, 0.041405, 0.059222, 0.043307, 0.060549, 0.06184, 0.058088, 0.102787, 0.164327, 0.25406, 0.271506, 0.18812, 0.109221, 0.109221, 0.100716, 0.106997, 0.191378, 0.125101, 0.232838, 0.18812, 0.284882, 0.284882, 0.185198, 0.10481, 0.18812, 0.191378, 0.147574, 0.137348, 0.15008, 0.111485, 0.118441, 0.179055, 0.275179, 0.29…	[51, 52, 54, 57, 58, 64, 65, 66, 240, 456, 457, 458, 459, 460, 462, 463, 470, 471, 472, 473, 474, 475]	(5	16	21)	5
570	571	UPI00015760E0 status=activ	([0.311707, 0.359901, 0.384043, 0.433034, 0.41194, 0.301917, 0.225814, 0.25406, 0.308712, 0.342579, 0.40511, 0.436924, 0.390993, 0.301917, 0.194234, 0.200174, 0.173081, 0.129801, 0.134866, 0.118441, 0.15008, 0.222385, 0.257454, 0.222385, 0.216401, 0.164327, 0.17593, 0.173081, 0.194234, 0.170161, 0.132295, 0.116183, 0.060549, 0.081712, 0.129801, 0.219301, 0.229226, 0.232838, 0.229226, 0.30533, 0.3…	[211, 212, 213, 214, 215, 216, 218, 219, 222, 223, 226, 229, 230, 231, 334, 335, 336, 337, 338, 340, 350, 498]	(5	0	5)	5
571	572	UPI00015760E2 status=activ	([0.076542, 0.142424, 0.194234, 0.185198, 0.225814, 0.161087, 0.11371, 0.15008, 0.185198, 0.182256, 0.15008, 0.200174, 0.132295, 0.086953, 0.161087, 0.257454, 0.342579, 0.42561, 0.36309, 0.257454, 0.194234, 0.116183, 0.116183, 0.11371, 0.144935, 0.139895, 0.206376, 0.200174, 0.164327, 0.102787, 0.122885, 0.111485, 0.10481, 0.102787, 0.158265, 0.161087, 0.161087, 0.161087, 0.139895, 0.158265, 0.24…	[146, 147, 148, 151, 152, 155, 156, 157, 158, 187]	0			#VALUE!
572	573	UPI00015760E9 status=activ	([0.001692, 0.001335, 0.001967, 0.001743, 0.002581, 0.0028, 0.002581, 0.003341, 0.004577, 0.003727, 0.003607, 0.004513, 0.003079, 0.002705, 0.004358, 0.00283, 0.003366, 0.004577, 0.005623, 0.005503, 0.005223, 0.006374, 0.008075, 0.006619, 0.008002, 0.006039, 0.005799, 0.006894, 0.005223, 0.00316], '')	[]	0			#VALUE!
573	574	UPI00015760EA status=activ	([0.557691, 0.490133, 0.51388, 0.575842, 0.468512, 0.480142, 0.398279, 0.370445, 0.387226, 0.359901, 0.374039, 0.422041, 0.458154, 0.461924, 0.483068, 0.346032, 0.236433, 0.308712, 0.298791, 0.288399, 0.370445, 0.370445, 0.418646, 0.291804, 0.219301, 0.301917, 0.229226, 0.31487, 0.257454, 0.219301, 0.170161, 0.086953, 0.079919, 0.049374, 0.045352, 0.020876, 0.034068, 0.069024, 0.030003, 0.022306,…	[0, 2, 3]	0			#VALUE!
574	575	UPI00015760EB status=activ	([0.03976, 0.028107, 0.032677, 0.024393, 0.027463, 0.044297, 0.067594, 0.045352, 0.067594, 0.040537, 0.054297, 0.066181, 0.048328, 0.073402, 0.055536, 0.098513, 0.055536, 0.055536, 0.054297, 0.05306, 0.098513, 0.206376, 0.311707, 0.257454, 0.328603, 0.366687, 0.359901, 0.257454, 0.356642, 0.25406, 0.278302, 0.291804, 0.298791, 0.335645, 0.374039, 0.408655, 0.377384, 0.468512, 0.36309, 0.349426, 0…	[]	0			#VALUE!
575	576	UPI00015760ED status=activ	([0.051831, 0.083462, 0.11371, 0.085092, 0.111485, 0.137348, 0.173081, 0.139895, 0.116183, 0.134866, 0.161087, 0.161087, 0.18812, 0.129801, 0.129801, 0.191378, 0.219301, 0.281712, 0.243554, 0.247041, 0.239899, 0.225814, 0.216401, 0.161087, 0.194234, 0.196879, 0.127496, 0.122885, 0.200174, 0.196879, 0.173081, 0.167087, 0.194234, 0.264545, 0.342579, 0.349426, 0.387226, 0.5017, 0.549308, 0.59014, 0.…	[37, 38, 39, 42, 43, 44, 45, 47]	0			#VALUE!
576	577	UPI00015760F0 status=activ	([0.034884, 0.016826, 0.008723, 0.012727, 0.010131, 0.007555, 0.009483, 0.012727, 0.01227, 0.010221, 0.009015, 0.011106, 0.009483, 0.009483, 0.006421, 0.006795, 0.006795, 0.006421, 0.006142, 0.00558, 0.005683, 0.005011, 0.006194, 0.006533, 0.006194, 0.008409, 0.013613, 0.013437, 0.014315, 0.014783, 0.023087, 0.038042, 0.038042, 0.024393, 0.014315, 0.026892, 0.050641, 0.034884, 0.016021, 0.014586,…	[]	0			#VALUE!
577	578	UPI00015760F6 status=activ	([0.116183, 0.155435, 0.167087, 0.125101, 0.096677, 0.109221, 0.085092, 0.10481, 0.11371, 0.10481, 0.096677, 0.0704, 0.066181, 0.076542, 0.076542, 0.11371, 0.066181, 0.060549, 0.05306, 0.090864, 0.15284, 0.209395, 0.15284, 0.134866, 0.134866, 0.191378, 0.203355, 0.268042, 0.278302, 0.295083, 0.318242, 0.370445, 0.447574, 0.444081, 0.454136, 0.465241, 0.447574, 0.529623, 0.521092, 0.553315, 0.5533…	[37, 38, 39, 40, 41, 42, 43, 44, 45, 46, 47, 48, 49, 50, 51, 52, 53, 54, 55, 56, 57, 58, 59, 60, 61, 62, 64, 65, 66, 105, 112]	(25	0	25)	25
578	579	UPI00015760FB status=activ	([0.562014, 0.648219, 0.509769, 0.549308, 0.570702, 0.59014, 0.476583, 0.394753, 0.414856, 0.346032, 0.284882, 0.308712, 0.342579, 0.390993, 0.298791, 0.229226, 0.239899, 0.243554, 0.158265, 0.085092, 0.096677, 0.116183, 0.098513, 0.158265, 0.173081, 0.106997, 0.106997, 0.179055, 0.257454, 0.264545, 0.275179, 0.352862, 0.275179, 0.275179, 0.158265, 0.209395, 0.206376, 0.191378, 0.271506, 0.352862…	[0, 1, 2, 3, 4, 5]	0			#VALUE!
579	580	UPI00015760FC status=activ	([0.090864, 0.041405, 0.060549, 0.102787, 0.132295, 0.081712, 0.11371, 0.134866, 0.155435, 0.102787, 0.0704, 0.073402, 0.132295, 0.209395, 0.25031, 0.31487, 0.243554, 0.161087, 0.161087, 0.164327, 0.18812, 0.185198, 0.284882, 0.308712, 0.30533, 0.30533, 0.308712, 0.301917, 0.31487, 0.232838, 0.332115, 0.436924, 0.486429, 0.384043, 0.384043, 0.387226, 0.401658, 0.380708, 0.377384, 0.318242, 0.2817…	[98, 198, 199, 200, 201, 202, 203, 204, 205]	0			#VALUE!
580	581	UPI00015760FD status=activ	([0.332115, 0.308712, 0.209395, 0.21291, 0.25406, 0.25406, 0.200174, 0.147574, 0.179055, 0.216401, 0.25406, 0.288399, 0.216401, 0.191378, 0.164327, 0.257454, 0.155435, 0.134866, 0.196879, 0.275179, 0.225814, 0.191378, 0.161087, 0.236433, 0.206376, 0.236433, 0.264545, 0.25031, 0.346032, 0.346032, 0.370445, 0.288399, 0.232838, 0.318242, 0.342579, 0.377384, 0.394753, 0.465241, 0.51388, 0.433034, 0.4…	[38, 42, 43, 44, 45, 46, 47, 48, 49, 50, 51, 52, 53, 54, 55, 56, 57, 60, 66, 67, 68, 69, 70, 73, 79, 80, 81, 82, 83, 84, 85, 86, 87, 88, 89, 90, 91, 92, 93, 94, 95, 97, 98, 99, 100, 104, 105, 122, 123, 138, 139, 140, 141, 146, 147, 148, 149, 150, 151, 152, 153, 299, 390, 391, 424, 427, 428, 429, 430, 431, 465, 466, 468, 469, 473, 590, 591, 592, 593, 635, 736, 737, 738]	(16	24	40)	16
581	582	UPI00015760FE status=activ	([0.016826, 0.013437, 0.015344, 0.011518, 0.009401, 0.009728, 0.012727, 0.016826, 0.022306, 0.014783, 0.010926, 0.013821, 0.00962, 0.011106, 0.011518, 0.011518, 0.007315, 0.006988, 0.007422, 0.007422, 0.009728, 0.009294, 0.00777, 0.008804, 0.012727, 0.016528, 0.021381, 0.021381, 0.021816, 0.022667, 0.024826, 0.055536, 0.030611, 0.023087, 0.028107, 0.054297, 0.058088, 0.127496, 0.209395, 0.288399,…	[182, 183, 184, 185, 186, 187, 188, 189, 190, 191, 192, 193, 194, 195, 196, 197, 198, 199, 200, 201, 202, 203, 209, 210, 211, 212, 227, 228, 229, 230, 238, 239, 240, 241, 242, 243, 244, 245, 246, 247, 248, 249, 250, 252, 253, 254, 255, 256, 257, 262, 263]	(21	0	21)	21
582	583	UPI00015760FF status=activ	([0.020522, 0.041405, 0.071867, 0.118441, 0.147574, 0.203355, 0.139895, 0.139895, 0.167087, 0.120615, 0.147574, 0.147574, 0.155435, 0.092881, 0.054297, 0.096677, 0.142424, 0.134866, 0.222385, 0.308712, 0.31487, 0.41194, 0.301917, 0.26085, 0.239899, 0.206376, 0.161087, 0.21291, 0.239899, 0.158265, 0.209395, 0.21291, 0.21291, 0.194234, 0.288399, 0.271506, 0.17593, 0.179055, 0.15284, 0.129801, 0.155…	[]	0			#VALUE!
583	584	UPI0001576108 status=activ	([0.480142, 0.51388, 0.356642, 0.377384, 0.236433, 0.288399, 0.278302, 0.288399, 0.21291, 0.173081, 0.203355, 0.26085, 0.200174, 0.18812, 0.200174, 0.118441, 0.120615, 0.096677, 0.092881, 0.155435, 0.142424, 0.074921, 0.079919, 0.076542, 0.038042, 0.046336, 0.047319, 0.054297, 0.069024, 0.067594, 0.106997, 0.073402, 0.069024, 0.122885, 0.06312, 0.032017, 0.031287, 0.030003, 0.020876, 0.0198, 0.01…	[1]	0			#VALUE!
584	585	UPI0001576109 status=activ	([0.009096, 0.01227, 0.019401, 0.013821, 0.008409, 0.010372, 0.00777, 0.006194, 0.006533, 0.005932, 0.005872, 0.005011, 0.003924, 0.003963, 0.003727, 0.003757, 0.003757, 0.003804, 0.004135, 0.005086, 0.003671, 0.002727, 0.0028, 0.001967, 0.001748, 0.001906, 0.002211, 0.003109, 0.004431, 0.00389, 0.004247, 0.004247, 0.005223, 0.006701, 0.005378, 0.008276, 0.010509, 0.006701, 0.004775, 0.006701, 0.…	[]	0			#VALUE!
585	586	UPI000157610C status=activ	([0.096677, 0.158265, 0.196879, 0.134866, 0.085092, 0.088832, 0.118441, 0.078022, 0.122885, 0.120615, 0.170161, 0.219301, 0.219301, 0.284882, 0.278302, 0.206376, 0.31487, 0.26085, 0.291804, 0.275179, 0.275179, 0.25031, 0.232838, 0.268042, 0.349426, 0.444081, 0.444081, 0.356642, 0.458154, 0.422041, 0.461924, 0.433034, 0.30533, 0.311707, 0.318242, 0.225814, 0.209395, 0.216401, 0.295083, 0.295083, 0…	[151, 152, 154, 155, 156, 162, 163, 164, 165, 353]	0			#VALUE!
586	587	UPI000157610D status=activ	([0.401658, 0.384043, 0.41194, 0.436924, 0.465241, 0.483068, 0.398279, 0.346032, 0.26085, 0.30533, 0.324872, 0.374039, 0.31487, 0.352862, 0.352862, 0.444081, 0.472492, 0.440853, 0.335645, 0.291804, 0.318242, 0.257454, 0.288399, 0.295083, 0.203355, 0.203355, 0.209395, 0.222385, 0.278302, 0.377384, 0.318242, 0.324872, 0.352862, 0.440853, 0.534167, 0.440853, 0.454136, 0.390993, 0.422041, 0.529623, 0…	[34, 39, 40, 41, 42, 372, 373, 374]	0			#VALUE!
587	588	UPI000157610E status=activ	([0.008895, 0.013613, 0.0198, 0.020522, 0.038858, 0.038042, 0.055536, 0.0704, 0.088832, 0.132295, 0.116183, 0.15284, 0.090864, 0.102787, 0.120615, 0.158265, 0.096677, 0.056825, 0.045352, 0.034068, 0.042364, 0.030611, 0.016826, 0.009865, 0.008002, 0.005011, 0.004921, 0.003607, 0.002727, 0.002881, 0.00283, 0.003461, 0.003555, 0.004611, 0.006421, 0.008895, 0.010509, 0.018415, 0.029376, 0.047319, 0.1…	[49, 50]	0			#VALUE!
588	589	UPI0001576110 status=activ	([0.21291, 0.243554, 0.288399, 0.311707, 0.332115, 0.264545, 0.179055, 0.222385, 0.139895, 0.127496, 0.147574, 0.116183, 0.147574, 0.079919, 0.03976, 0.066181, 0.032017, 0.051831, 0.026892, 0.024826, 0.045352, 0.022306, 0.014586, 0.00962, 0.007422, 0.006078, 0.007495, 0.00777, 0.006795, 0.007422, 0.006533, 0.006619, 0.007177, 0.006795, 0.009401, 0.009015, 0.010221, 0.010926, 0.010926, 0.01078, 0.…	[309, 317, 321]	0			#VALUE!
589	590	UPI0001576113 status=activ	([0.118441, 0.161087, 0.10481, 0.074921, 0.047319, 0.067594, 0.050641, 0.069024, 0.073402, 0.055536, 0.059222, 0.071867, 0.071867, 0.067594, 0.071867, 0.073402, 0.118441, 0.120615, 0.155435, 0.185198, 0.26085, 0.284882, 0.222385, 0.301917, 0.370445, 0.390993, 0.387226, 0.461924, 0.480142, 0.480142, 0.570702, 0.613573, 0.517562, 0.525368, 0.534167, 0.517562, 0.618285, 0.509769, 0.5017, 0.444081, 0…	[30, 31, 32, 33, 34, 35, 36, 37, 38, 43, 46, 77, 78, 86, 87, 95, 96, 97, 98, 99, 100, 101, 102, 103, 104, 111, 113, 114, 115, 116, 117, 118, 121, 126, 127, 128, 133, 134, 135, 140, 151, 152, 153, 178]	(9	15	24)	9
590	591	UPI0001576114 status=activ	([0.043307, 0.067594, 0.054297, 0.038042, 0.056825, 0.076542, 0.098513, 0.076542, 0.064632, 0.081712, 0.10481, 0.116183, 0.111485, 0.179055, 0.111485, 0.18812, 0.275179, 0.374039, 0.398279, 0.461924, 0.374039, 0.291804, 0.229226, 0.203355, 0.291804, 0.295083, 0.295083, 0.18812, 0.26085, 0.324872, 0.219301, 0.219301, 0.164327, 0.142424, 0.147574, 0.134866, 0.094817, 0.079919, 0.094817, 0.092881, 0…	[]	0			#VALUE!
591	592	UPI0001576116 status=activ	([0.505461, 0.41194, 0.384043, 0.301917, 0.339168, 0.318242, 0.236433, 0.170161, 0.196879, 0.125101, 0.155435, 0.120615, 0.122885, 0.10481, 0.137348, 0.17593, 0.106997, 0.090864, 0.100716, 0.081712, 0.092881, 0.047319, 0.073402, 0.042364, 0.03976, 0.030611, 0.042364, 0.076542, 0.134866, 0.090864, 0.164327, 0.167087, 0.182256, 0.194234, 0.132295, 0.074921, 0.03976, 0.035586, 0.043307, 0.044297, 0.…	[0]	0			#VALUE!
592	593	UPI0001576118 status=activ	([0.028695, 0.010926, 0.016528, 0.022306, 0.032017, 0.018106, 0.023087, 0.035586, 0.026892, 0.021381, 0.030611, 0.050641, 0.05306, 0.031287, 0.027463, 0.054297, 0.030003, 0.048328, 0.078022, 0.051831, 0.058088, 0.024393, 0.030611, 0.014075, 0.009015, 0.006988, 0.010509, 0.006795, 0.004577, 0.006194, 0.005683, 0.005623, 0.003963, 0.002555, 0.003212, 0.00225, 0.001709, 0.001906, 0.001692, 0.00152, …	[]	0			#VALUE!
593	594	UPI000157611B status=activ	([0.791621, 0.83125, 0.849326, 0.827927, 0.73685, 0.759478, 0.795062, 0.712013, 0.745909, 0.76285, 0.680603, 0.613573, 0.575842, 0.58069, 0.525368, 0.529623, 0.509769, 0.538167, 0.517562, 0.468512, 0.509769, 0.534167, 0.534167, 0.541878, 0.541878, 0.541878, 0.534167, 0.534167, 0.509769, 0.509769, 0.490133, 0.585406, 0.58069, 0.575842, 0.517562, 0.570702, 0.538167, 0.545602, 0.545602, 0.525368, 0.…	[0, 1, 2, 3, 4, 5, 6, 7, 8, 9, 10, 11, 12, 13, 14, 15, 16, 17, 18, 20, 21, 22, 23, 24, 25, 26, 27, 28, 29, 31, 32, 33, 34, 35, 36, 37, 38, 39, 40, 41, 42, 43, 44, 45, 46, 47, 48, 49, 50, 51, 55, 56, 57, 58, 59, 60, 61, 62, 63, 64, 65, 66, 67, 68, 69, 70, 71, 72, 73, 74, 75, 76, 77, 78, 79]	(24	50	74)	24
594	595	UPI000157611C status=activ	([0.008156, 0.012491, 0.009294, 0.013016, 0.018106, 0.026892, 0.037156, 0.029376, 0.038042, 0.026892, 0.034884, 0.022306, 0.013821, 0.025316, 0.025762, 0.026338, 0.027463, 0.051831, 0.11371, 0.055536, 0.050641, 0.100716, 0.06312, 0.06312, 0.06312, 0.0704, 0.038042, 0.038858, 0.064632, 0.069024, 0.0704, 0.060549, 0.078022, 0.086953, 0.085092, 0.144935, 0.132295, 0.129801, 0.129801, 0.071867, 0.127…	[]	0			#VALUE!
595	596	UPI000157611E status=activ	([0.032677, 0.014783, 0.025762, 0.026892, 0.030003, 0.020876, 0.029376, 0.042364, 0.056825, 0.060549, 0.048328, 0.06312, 0.118441, 0.096677, 0.102787, 0.086953, 0.088832, 0.094817, 0.083462, 0.139895, 0.139895, 0.203355, 0.257454, 0.155435, 0.196879, 0.147574, 0.147574, 0.15284, 0.098513, 0.055536, 0.079919, 0.122885, 0.122885, 0.100716, 0.120615, 0.050641, 0.111485, 0.144935, 0.167087, 0.158265,…	[]	0			#VALUE!
596	597	UPI0001576122 status=activ	([0.098513, 0.15008, 0.21291, 0.239899, 0.268042, 0.298791, 0.200174, 0.229226, 0.155435, 0.118441, 0.142424, 0.196879, 0.216401, 0.225814, 0.30533, 0.30533, 0.298791, 0.295083, 0.298791, 0.209395, 0.216401, 0.321458, 0.21291, 0.194234, 0.17593, 0.122885, 0.129801, 0.209395, 0.219301, 0.321458, 0.295083, 0.284882, 0.26085, 0.170161, 0.142424, 0.15284, 0.158265, 0.173081, 0.170161, 0.167087, 0.271…	[]	0			#VALUE!
597	598	UPI0001576125 status=activ	([0.069024, 0.05306, 0.059222, 0.064632, 0.047319, 0.034068, 0.025316, 0.021381, 0.0198, 0.015078, 0.019109, 0.022306, 0.021816, 0.019109, 0.020165, 0.020876, 0.034884, 0.021816, 0.022306, 0.034068, 0.055536, 0.048328, 0.0704, 0.083462, 0.081712, 0.076542, 0.118441, 0.17593, 0.15008, 0.194234, 0.281712, 0.25406, 0.225814, 0.247041, 0.271506, 0.349426, 0.346032, 0.349426, 0.42561, 0.398279, 0.3947…	[46, 47, 48, 49, 50, 51, 52, 53, 54, 55, 56, 57, 58, 59, 60, 61, 62, 63, 64, 65, 66, 67]	(21	0	21)	21
598	599	UPI0001576126 status=activ	([0.339168, 0.377384, 0.243554, 0.291804, 0.332115, 0.321458, 0.356642, 0.380708, 0.370445, 0.36309, 0.311707, 0.271506, 0.298791, 0.243554, 0.219301, 0.301917, 0.301917, 0.30533, 0.298791, 0.30533, 0.31487, 0.387226, 0.356642, 0.384043, 0.30533, 0.301917, 0.328603, 0.346032, 0.356642, 0.301917, 0.298791, 0.366687, 0.359901, 0.335645, 0.318242, 0.346032, 0.308712, 0.374039, 0.401658, 0.398279, 0.…	[110, 111, 112, 113, 114, 115, 116, 231, 232, 233, 234, 276, 277]	(6	0	6)	6
599	600	UPI0001576129 status=activ	([0.147574, 0.236433, 0.288399, 0.359901, 0.236433, 0.281712, 0.206376, 0.229226, 0.18812, 0.179055, 0.203355, 0.247041, 0.225814, 0.147574, 0.173081, 0.264545, 0.179055, 0.11371, 0.185198, 0.264545, 0.182256, 0.222385, 0.216401, 0.15008, 0.090864, 0.173081, 0.167087, 0.247041, 0.222385, 0.311707, 0.349426, 0.366687, 0.278302, 0.30533, 0.41194, 0.384043, 0.298791, 0.370445, 0.465241, 0.447574, 0.…	[41, 42, 43, 44, 45, 46, 47, 48]	0			#VALUE!
600	601	UPI000157612C status=activ	([0.298791, 0.36309, 0.394753, 0.243554, 0.264545, 0.15008, 0.196879, 0.25406, 0.288399, 0.239899, 0.158265, 0.125101, 0.060549, 0.026892, 0.013821, 0.009977, 0.006533, 0.004611, 0.004736, 0.003405, 0.004646, 0.005683, 0.003864, 0.003053, 0.003053, 0.00231, 0.003212, 0.002623, 0.002435, 0.002366, 0.002976, 0.004247, 0.004577, 0.006374, 0.007495, 0.009015, 0.011518, 0.020876, 0.043307, 0.020165, 0…	[]	0			#VALUE!
601	602	UPI000157612D status=activ	([0.191378, 0.173081, 0.236433, 0.275179, 0.30533, 0.216401, 0.125101, 0.094817, 0.116183, 0.137348, 0.134866, 0.10481, 0.067594, 0.098513, 0.046336, 0.024393, 0.024393, 0.027463, 0.017138, 0.010672, 0.010509, 0.010372, 0.01227, 0.008804, 0.006567, 0.004976, 0.005932, 0.009015, 0.008624, 0.006533, 0.006894, 0.006194, 0.008525, 0.00777, 0.006894, 0.010131, 0.009096, 0.009401, 0.014586, 0.014783, 0…	[237, 238, 319, 320, 321, 322, 323, 431, 490, 491, 492, 493, 494, 495, 496, 497, 498, 499, 561, 614, 615, 617, 618, 619, 620, 621, 622, 623, 624, 625, 626, 627, 628, 629, 630, 631, 632]	(15	21	36)	15
602	603	UPI000157612E status=activ	([0.182256, 0.17593, 0.268042, 0.318242, 0.225814, 0.185198, 0.232838, 0.271506, 0.301917, 0.225814, 0.25031, 0.295083, 0.203355, 0.209395, 0.194234, 0.26085, 0.222385, 0.275179, 0.332115, 0.342579, 0.301917, 0.335645, 0.268042, 0.25031, 0.170161, 0.191378, 0.26085, 0.167087, 0.185198, 0.161087, 0.25406, 0.25031, 0.232838, 0.332115, 0.40511, 0.418646, 0.398279, 0.51388, 0.387226, 0.387226, 0.3704…	[37, 48, 84, 85, 86, 154]	0			#VALUE!
603	604	UPI0001576130 status=activ	([0.167087, 0.236433, 0.239899, 0.295083, 0.25031, 0.257454, 0.291804, 0.232838, 0.164327, 0.191378, 0.219301, 0.25031, 0.229226, 0.328603, 0.444081, 0.553315, 0.529623, 0.549308, 0.59014, 0.575842, 0.562014, 0.490133, 0.454136, 0.494003, 0.458154, 0.509769, 0.509769, 0.42561, 0.505461, 0.648219, 0.63748, 0.538167, 0.529623, 0.468512, 0.414856, 0.440853, 0.301917, 0.380708, 0.374039, 0.288399, 0.…	[15, 16, 17, 18, 19, 20, 25, 26, 28, 29, 30, 31, 32, 203, 204, 205, 208]	(5	0	5)	5
604	605	UPI0001576137 status=activ	([0.096677, 0.134866, 0.173081, 0.129801, 0.132295, 0.102787, 0.142424, 0.167087, 0.209395, 0.173081, 0.203355, 0.173081, 0.17593, 0.236433, 0.219301, 0.137348, 0.18812, 0.222385, 0.206376, 0.271506, 0.36309, 0.359901, 0.356642, 0.328603, 0.394753, 0.31487, 0.377384, 0.26085, 0.185198, 0.15008, 0.15008, 0.090864, 0.142424, 0.142424, 0.142424, 0.155435, 0.125101, 0.134866, 0.15008, 0.106997, 0.109…	[]	0			#VALUE!
605	606	UPI0001576139 status=activ	([0.268042, 0.185198, 0.106997, 0.10481, 0.049374, 0.071867, 0.100716, 0.125101, 0.0704, 0.109221, 0.134866, 0.100716, 0.10481, 0.11371, 0.191378, 0.209395, 0.120615, 0.125101, 0.182256, 0.11371, 0.11371, 0.050641, 0.045352, 0.079919, 0.10481, 0.196879, 0.122885, 0.11371, 0.066181, 0.132295, 0.109221, 0.058088, 0.111485, 0.06184, 0.100716, 0.100716, 0.088832, 0.127496, 0.132295, 0.134866, 0.12061…	[135, 321, 322, 323]	0			#VALUE!
606	607	UPI000157613C status=activ	([0.387226, 0.377384, 0.264545, 0.301917, 0.342579, 0.25031, 0.185198, 0.222385, 0.222385, 0.257454, 0.318242, 0.36309, 0.352862, 0.318242, 0.209395, 0.21291, 0.30533, 0.311707, 0.311707, 0.30533, 0.380708, 0.450668, 0.380708, 0.390993, 0.36309, 0.374039, 0.465241, 0.465241, 0.468512, 0.468512, 0.42561, 0.387226, 0.295083, 0.311707, 0.275179, 0.374039, 0.359901, 0.356642, 0.275179, 0.264545, 0.25…	[244]	0			#VALUE!
607	608	UPI000157613F status=activ	([0.486429, 0.36309, 0.264545, 0.179055, 0.232838, 0.26085, 0.206376, 0.247041, 0.275179, 0.298791, 0.222385, 0.26085, 0.257454, 0.264545, 0.30533, 0.203355, 0.203355, 0.203355, 0.18812, 0.122885, 0.21291, 0.116183, 0.185198, 0.167087, 0.281712, 0.268042, 0.268042, 0.349426, 0.239899, 0.179055, 0.15284, 0.182256, 0.129801, 0.120615, 0.11371, 0.106997, 0.182256, 0.257454, 0.243554, 0.229226, 0.311…	[252]	0			#VALUE!
608	609	UPI0001576140 status=activ	([0.06312, 0.027463, 0.028695, 0.056825, 0.028107, 0.017138, 0.011342, 0.018106, 0.014075, 0.018787, 0.025316, 0.020522, 0.013265, 0.009187, 0.006482, 0.006421, 0.004689, 0.003864, 0.00515, 0.006894, 0.007315, 0.007555, 0.007422, 0.005872, 0.005223, 0.007555, 0.010926, 0.01227, 0.007177, 0.010672, 0.010131, 0.01078, 0.018415, 0.037156, 0.037156, 0.036378, 0.035586, 0.056825, 0.030611, 0.016826, 0…	[]	0			#VALUE!
609	610	UPI0001576141 status=activ	([0.278302, 0.275179, 0.308712, 0.352862, 0.377384, 0.401658, 0.418646, 0.436924, 0.461924, 0.384043, 0.408655, 0.401658, 0.394753, 0.30533, 0.311707, 0.36309, 0.352862, 0.349426, 0.346032, 0.42561, 0.387226, 0.398279, 0.422041, 0.422041, 0.332115, 0.308712, 0.31487, 0.243554, 0.247041, 0.243554, 0.328603, 0.26085, 0.295083, 0.216401, 0.236433, 0.26085, 0.288399, 0.209395, 0.21291, 0.194234, 0.18…	[80, 82, 83, 84, 85, 86, 89, 90, 91, 250, 251, 253, 254, 255, 256, 257, 258, 259, 260, 264, 265, 266, 267, 268, 269, 270, 271, 272, 273, 274, 275, 276, 277, 278, 279, 280, 281, 282, 283, 284, 285, 286, 287, 288, 289, 290, 291, 292, 293, 294, 295, 296, 297, 298, 299]	(35	19	54)	35
610	611	UPI0001576142 status=activ	([0.703578, 0.712013, 0.56648, 0.585406, 0.613573, 0.622677, 0.549308, 0.56648, 0.553315, 0.56648, 0.51388, 0.521092, 0.497853, 0.472492, 0.472492, 0.472492, 0.585406, 0.58069, 0.562014, 0.476583, 0.41194, 0.366687, 0.311707, 0.284882, 0.288399, 0.284882, 0.298791, 0.352862, 0.346032, 0.366687, 0.36309, 0.418646, 0.444081, 0.436924, 0.433034, 0.318242, 0.31487, 0.30533, 0.281712, 0.284882, 0.3566…	[0, 1, 2, 3, 4, 5, 6, 7, 8, 9, 10, 11, 16, 17, 18, 44, 45, 46]	(11	0	11)	11
611	612	UPI0001576145 status=activ	([0.741537, 0.759478, 0.608892, 0.486429, 0.541878, 0.545602, 0.521092, 0.562014, 0.562014, 0.486429, 0.414856, 0.450668, 0.465241, 0.468512, 0.483068, 0.486429, 0.483068, 0.370445, 0.433034, 0.422041, 0.335645, 0.342579, 0.311707, 0.390993, 0.480142, 0.394753, 0.339168, 0.374039, 0.356642, 0.380708, 0.472492, 0.494003, 0.418646, 0.339168, 0.229226, 0.21291, 0.203355, 0.219301, 0.191378, 0.147574…	[0, 1, 2, 4, 5, 6, 7, 8]	0			#VALUE!
612	613	UPI0001576146 status=activ	([0.31487, 0.311707, 0.342579, 0.339168, 0.366687, 0.394753, 0.321458, 0.36309, 0.384043, 0.318242, 0.275179, 0.298791, 0.31487, 0.318242, 0.257454, 0.264545, 0.257454, 0.328603, 0.377384, 0.366687, 0.318242, 0.291804, 0.324872, 0.25031, 0.275179, 0.284882, 0.21291, 0.31487, 0.30533, 0.30533, 0.384043, 0.450668, 0.4292, 0.41194, 0.40511, 0.486429, 0.545602, 0.58069, 0.59014, 0.59014, 0.59508, 0.6…	[36, 37, 38, 39, 40, 41, 42, 43, 44, 45, 46, 47, 48, 49, 50, 51, 52, 53, 54, 55, 56, 57, 58, 59, 60, 61, 62, 63, 64, 65, 66, 67, 224, 230, 231, 232, 233, 234, 235, 236, 237, 238, 239, 240, 241, 242, 243, 244, 245, 246, 247, 248, 249, 269, 270, 271, 272, 273, 275, 276, 277, 278, 279, 280, 281, 282, 283, 284, 285, 353, 354, 355, 356, 357, 358, 359, 360, 361, 362, 363, 364, 365, 366, 367, 368, 378, …	(31	0	31)	31
613	614	UPI0001576148 status=activ	([0.116183, 0.209395, 0.26085, 0.349426, 0.229226, 0.257454, 0.301917, 0.203355, 0.147574, 0.142424, 0.116183, 0.137348, 0.067594, 0.129801, 0.144935, 0.090864, 0.116183, 0.144935, 0.132295, 0.164327, 0.179055, 0.264545, 0.167087, 0.137348, 0.067594, 0.085092, 0.047319, 0.043307, 0.092881, 0.085092, 0.10481, 0.15008, 0.158265, 0.26085, 0.278302, 0.191378, 0.191378, 0.191378, 0.179055, 0.125101, 0…	[193, 194, 195, 196, 197, 198, 199]	0			#VALUE!
614	615	UPI0001576149 status=activ	([0.003864, 0.004358, 0.004775, 0.003671, 0.002881, 0.002366, 0.00225, 0.002349, 0.003246, 0.002662, 0.003431, 0.003212, 0.003405, 0.003405, 0.004689, 0.005318, 0.003997, 0.002976, 0.002078, 0.002366, 0.003727, 0.004247, 0.003405, 0.00407, 0.004513, 0.005799, 0.007091, 0.006482, 0.008075, 0.007177, 0.007422, 0.005223, 0.004976, 0.005318, 0.008002, 0.008723, 0.008895, 0.009483, 0.016826, 0.031287,…	[243, 244, 245, 246, 247, 248, 249, 250, 251, 252, 254]	(9	0	9)	9
615	616	UPI000157614A status=activ	([0.000163, 0.000283, 0.000232, 0.000146, 0.000172, 0.000146, 0.000271, 0.000271, 0.000477, 0.000421, 0.000661, 0.000687, 0.000687, 0.001211, 0.001786, 0.002623, 0.003864, 0.004388, 0.006421, 0.005872, 0.008409, 0.008409, 0.006567, 0.006701, 0.009187, 0.013821, 0.026338, 0.030611, 0.023087, 0.021816, 0.020876, 0.020522, 0.029376, 0.014783, 0.008525, 0.006988, 0.005223, 0.003701, 0.003276, 0.00268…	[]	0			#VALUE!
616	617	UPI000157614F status=activ	([0.295083, 0.225814, 0.139895, 0.18812, 0.222385, 0.25406, 0.284882, 0.275179, 0.298791, 0.25031, 0.243554, 0.284882, 0.18812, 0.18812, 0.185198, 0.147574, 0.144935, 0.142424, 0.158265, 0.225814, 0.236433, 0.229226, 0.298791, 0.288399, 0.281712, 0.288399, 0.298791, 0.209395, 0.257454, 0.17593, 0.161087, 0.203355, 0.196879, 0.284882, 0.318242, 0.236433, 0.191378, 0.18812, 0.191378, 0.26085, 0.271…	[]	0			#VALUE!
617	618	UPI0001576150 status=activ	([0.182256, 0.216401, 0.111485, 0.167087, 0.21291, 0.158265, 0.102787, 0.144935, 0.092881, 0.066181, 0.05306, 0.056825, 0.056825, 0.056825, 0.050641, 0.048328, 0.059222, 0.047319, 0.043307, 0.079919, 0.10481, 0.05306, 0.064632, 0.067594, 0.033407, 0.031287, 0.040537, 0.085092, 0.042364, 0.045352, 0.066181, 0.058088, 0.059222, 0.048328, 0.048328, 0.098513, 0.076542, 0.088832, 0.116183, 0.21291, 0.…	[45, 50, 51, 52, 53, 54, 55, 56, 57, 58]	0			#VALUE!
618	619	UPI0001576153 status=activ	([0.01227, 0.020165, 0.030003, 0.022667, 0.023963, 0.032677, 0.042364, 0.028107, 0.036378, 0.025762, 0.027463, 0.0198, 0.0198, 0.022306, 0.030611, 0.034068, 0.026892, 0.021816, 0.022306, 0.038858, 0.079919, 0.132295, 0.102787, 0.118441, 0.102787, 0.102787, 0.049374, 0.055536, 0.051831, 0.058088, 0.109221, 0.147574, 0.229226, 0.147574, 0.222385, 0.257454, 0.247041, 0.209395, 0.278302, 0.301917, 0.…	[]	0			#VALUE!
619	620	UPI000157615B status=activ	([0.038042, 0.058088, 0.118441, 0.161087, 0.18812, 0.271506, 0.342579, 0.278302, 0.311707, 0.243554, 0.275179, 0.284882, 0.288399, 0.209395, 0.196879, 0.275179, 0.335645, 0.42561, 0.4292, 0.42561, 0.4292, 0.408655, 0.447574, 0.318242, 0.311707, 0.222385, 0.196879, 0.167087, 0.15008, 0.086953, 0.086953, 0.038858, 0.051831, 0.088832, 0.078022, 0.086953, 0.043307, 0.025316, 0.027463, 0.018787, 0.012…	[61, 151, 152, 155, 156, 157]	0			#VALUE!
620	621	UPI000157615C status=activ	([0.045352, 0.022667, 0.015344, 0.022306, 0.018106, 0.020522, 0.015078, 0.016826, 0.025316, 0.0198, 0.017138, 0.025316, 0.027463, 0.021381, 0.033407, 0.055536, 0.098513, 0.076542, 0.132295, 0.134866, 0.144935, 0.147574, 0.15008, 0.243554, 0.142424, 0.200174, 0.243554, 0.346032, 0.271506, 0.264545, 0.321458, 0.394753, 0.377384, 0.31487, 0.31487, 0.374039, 0.346032, 0.387226, 0.349426, 0.264545, 0.…	[169, 179, 180, 181, 184]	0			#VALUE!
621	622	UPI0001576164 status=activ	([0.164327, 0.203355, 0.086953, 0.066181, 0.111485, 0.134866, 0.0704, 0.029376, 0.028107, 0.026338, 0.036378, 0.024826, 0.017138, 0.011342, 0.009401, 0.006894, 0.005872, 0.003757, 0.004646, 0.00389, 0.00359, 0.002503, 0.002211, 0.002211, 0.001748, 0.000923, 0.000906, 0.001249, 0.00225, 0.002512, 0.002529, 0.002482, 0.002435, 0.003512, 0.004208, 0.003701, 0.00316, 0.003461, 0.005011, 0.005623, 0.0…	[535]	0			#VALUE!
622	623	UPI0001576167 status=activ	([0.17593, 0.222385, 0.120615, 0.066181, 0.088832, 0.092881, 0.120615, 0.15284, 0.196879, 0.196879, 0.219301, 0.155435, 0.132295, 0.116183, 0.120615, 0.074921, 0.069024, 0.059222, 0.06184, 0.111485, 0.196879, 0.200174, 0.216401, 0.247041, 0.271506, 0.275179, 0.318242, 0.236433, 0.18812, 0.182256, 0.111485, 0.116183, 0.15008, 0.21291, 0.236433, 0.236433, 0.318242, 0.352862, 0.387226, 0.384043, 0.3…	[]	0			#VALUE!
623	624	UPI0001576168 status=activ	([0.004976, 0.007259, 0.009401, 0.00777, 0.005503, 0.005734, 0.005872, 0.004358, 0.004315, 0.003671, 0.003461, 0.003607, 0.003341, 0.003864, 0.004414, 0.005318, 0.003963, 0.004247, 0.004247, 0.003607, 0.002529, 0.003727, 0.00316, 0.003461, 0.004577, 0.004835, 0.00558, 0.004646, 0.004689, 0.004208, 0.005799, 0.007555, 0.009865, 0.012491, 0.017138, 0.018787, 0.020522, 0.042364, 0.023963, 0.013265, …	[]	0			#VALUE!
624	625	UPI000157616D status=activ	([0.394753, 0.271506, 0.30533, 0.216401, 0.142424, 0.139895, 0.17593, 0.243554, 0.173081, 0.203355, 0.232838, 0.278302, 0.264545, 0.243554, 0.268042, 0.370445, 0.31487, 0.324872, 0.332115, 0.349426, 0.291804, 0.264545, 0.318242, 0.324872, 0.318242, 0.40511, 0.352862, 0.356642, 0.225814, 0.25406, 0.161087, 0.098513, 0.079919, 0.054297, 0.06312, 0.032677, 0.030611, 0.044297, 0.045352, 0.049374, 0.0…	[]	0			#VALUE!
625	626	UPI0001576170 status=activ	([0.102787, 0.109221, 0.15284, 0.118441, 0.094817, 0.06184, 0.092881, 0.098513, 0.127496, 0.167087, 0.206376, 0.247041, 0.301917, 0.232838, 0.161087, 0.15008, 0.15284, 0.147574, 0.15284, 0.222385, 0.257454, 0.18812, 0.219301, 0.232838, 0.232838, 0.298791, 0.384043, 0.398279, 0.433034, 0.398279, 0.281712, 0.275179, 0.271506, 0.167087, 0.239899, 0.284882, 0.377384, 0.458154, 0.450668, 0.458154, 0.3…	[42, 43, 44, 45, 46, 51, 52, 53, 54, 55, 56, 57, 58, 59, 60, 61, 62, 63, 64, 65, 66, 68, 69, 70, 71, 72, 73, 74, 75, 154, 295, 296, 298, 300, 301, 302, 308, 309, 310, 311, 420, 421, 422, 423, 424, 425, 426, 427, 428, 429, 430, 431, 432, 433, 434, 435, 436, 437, 438, 439, 440, 442, 443]	(20	40	60)	20
626	627	UPI0001576171 status=activ	([0.15284, 0.200174, 0.268042, 0.30533, 0.216401, 0.25031, 0.318242, 0.366687, 0.31487, 0.298791, 0.332115, 0.380708, 0.349426, 0.31487, 0.301917, 0.335645, 0.25031, 0.349426, 0.346032, 0.342579, 0.422041, 0.40511, 0.40511, 0.288399, 0.257454, 0.30533, 0.308712, 0.191378, 0.185198, 0.25406, 0.291804, 0.288399, 0.182256, 0.222385, 0.191378, 0.191378, 0.25406, 0.298791, 0.25031, 0.194234, 0.275179,…	[48, 59, 60, 81, 82, 83, 84, 86, 87, 88, 148, 150, 154, 155, 156, 157, 158, 340]	(4	12	16)	4
627	628	UPI0001576172 status=activ	([0.10481, 0.056825, 0.083462, 0.125101, 0.155435, 0.209395, 0.247041, 0.239899, 0.173081, 0.203355, 0.196879, 0.225814, 0.147574, 0.144935, 0.090864, 0.134866, 0.222385, 0.308712, 0.328603, 0.321458, 0.225814, 0.191378, 0.191378, 0.161087, 0.094817, 0.10481, 0.094817, 0.073402, 0.088832, 0.098513, 0.102787, 0.081712, 0.067594, 0.127496, 0.085092, 0.132295, 0.071867, 0.078022, 0.051831, 0.090864,…	[338, 339, 509, 510, 511, 512, 513, 514, 515, 516, 517, 518, 519, 520, 521, 522]	(13	2	15)	13
628	629	UPI0001576173 status=activ	([0.016826, 0.018787, 0.014586, 0.015694, 0.023087, 0.037156, 0.05306, 0.076542, 0.048328, 0.066181, 0.085092, 0.085092, 0.109221, 0.100716, 0.170161, 0.094817, 0.15284, 0.194234, 0.182256, 0.257454, 0.40511, 0.356642, 0.31487, 0.387226, 0.440853, 0.40511, 0.311707, 0.30533, 0.295083, 0.30533, 0.295083, 0.219301, 0.219301, 0.147574, 0.158265, 0.161087, 0.264545, 0.179055, 0.122885, 0.079919, 0.07…	[]	0			#VALUE!
629	630	UPI0001576177 status=activ	([0.454136, 0.483068, 0.422041, 0.461924, 0.324872, 0.342579, 0.225814, 0.247041, 0.284882, 0.21291, 0.125101, 0.173081, 0.083462, 0.079919, 0.049374, 0.024393, 0.035586, 0.023087, 0.010221, 0.008525, 0.005932, 0.006039, 0.006619, 0.005992, 0.004247, 0.005992, 0.006245, 0.006194, 0.006194, 0.005011, 0.005799, 0.006142, 0.006374, 0.009096, 0.007555, 0.009401, 0.017797, 0.014315, 0.011342, 0.01204,…	[]	0			#VALUE!
630	631	UPI0001576178 status=activ	([0.311707, 0.209395, 0.25406, 0.158265, 0.18812, 0.179055, 0.144935, 0.170161, 0.194234, 0.216401, 0.239899, 0.281712, 0.352862, 0.352862, 0.271506, 0.346032, 0.264545, 0.229226, 0.308712, 0.30533, 0.209395, 0.185198, 0.232838, 0.161087, 0.247041, 0.26085, 0.301917, 0.301917, 0.219301, 0.229226, 0.164327, 0.111485, 0.088832, 0.088832, 0.069024, 0.0704, 0.076542, 0.088832, 0.094817, 0.076542, 0.0…	[84, 85, 86]	0			#VALUE!
631	632	UPI000157617A status=activ	([0.182256, 0.243554, 0.167087, 0.11371, 0.158265, 0.122885, 0.196879, 0.275179, 0.346032, 0.387226, 0.422041, 0.390993, 0.377384, 0.284882, 0.257454, 0.219301, 0.298791, 0.30533, 0.384043, 0.30533, 0.342579, 0.42561, 0.349426, 0.4292, 0.422041, 0.41194, 0.398279, 0.281712, 0.278302, 0.206376, 0.194234, 0.216401, 0.291804, 0.301917, 0.436924, 0.480142, 0.41194, 0.422041, 0.377384, 0.295083, 0.405…	[43, 45, 46, 47, 48, 49, 50, 195, 201, 202, 203, 204, 205, 206, 207, 208, 209, 210, 211, 212, 213, 242]	(12	8	20)	12
632	633	UPI000157617C status=activ	([0.060549, 0.125101, 0.066181, 0.090864, 0.081712, 0.083462, 0.11371, 0.06184, 0.041405, 0.044297, 0.031287, 0.023087, 0.043307, 0.079919, 0.076542, 0.06312, 0.036378, 0.029376, 0.034068, 0.034884, 0.067594, 0.064632, 0.05306, 0.05306, 0.054297, 0.076542, 0.051831, 0.026892, 0.058088, 0.049374, 0.028695, 0.024826, 0.047319, 0.049374, 0.027463, 0.026338, 0.020876, 0.023534, 0.030611, 0.050641, 0.…	[]	0			#VALUE!
633	634	UPI000157617F status=activ	([0.291804, 0.21291, 0.25406, 0.170161, 0.21291, 0.243554, 0.271506, 0.200174, 0.194234, 0.142424, 0.098513, 0.129801, 0.078022, 0.034884, 0.034068, 0.06184, 0.06312, 0.034068, 0.03976, 0.037156, 0.037156, 0.069024, 0.069024, 0.056825, 0.098513, 0.098513, 0.083462, 0.083462, 0.111485, 0.132295, 0.203355, 0.209395, 0.209395, 0.298791, 0.408655, 0.377384, 0.346032, 0.342579, 0.408655, 0.264545, 0.1…	[]	0			#VALUE!
634	635	UPI0001576180 status=activ	([0.139895, 0.081712, 0.098513, 0.127496, 0.158265, 0.079919, 0.109221, 0.073402, 0.041405, 0.05306, 0.054297, 0.060549, 0.058088, 0.048328, 0.040537, 0.032017, 0.051831, 0.023963, 0.014783, 0.016257, 0.015078, 0.025316, 0.042364, 0.030611, 0.030611, 0.015694, 0.031287, 0.027463, 0.023087, 0.032017, 0.019109, 0.023534, 0.026892, 0.029376, 0.029376, 0.050641, 0.030003, 0.026338, 0.050641, 0.035586…	[]	0			#VALUE!
635	636	UPI0001576181 status=activ	([0.023087, 0.033407, 0.016257, 0.009865, 0.006533, 0.008075, 0.010672, 0.008156, 0.006421, 0.007495, 0.006701, 0.005623, 0.008624, 0.008409, 0.005223, 0.00515, 0.005086, 0.004315, 0.00543, 0.005318, 0.005223, 0.004646, 0.003405, 0.004775, 0.004775, 0.008002, 0.005734, 0.003671, 0.003924, 0.003924, 0.004135, 0.003821, 0.003924, 0.003924, 0.00316, 0.004646, 0.004689, 0.005086, 0.004611, 0.004135, …	[]	0			#VALUE!
636	637	UPI0001576182 status=activ	([0.440853, 0.450668, 0.461924, 0.472492, 0.36309, 0.390993, 0.40511, 0.271506, 0.216401, 0.247041, 0.264545, 0.191378, 0.109221, 0.055536, 0.055536, 0.025316, 0.013265, 0.008525, 0.008804, 0.006619, 0.00543, 0.005992, 0.003924, 0.003512, 0.00283, 0.002881, 0.002327, 0.00231, 0.003341, 0.003963, 0.003431, 0.003431, 0.005011, 0.006142, 0.006701, 0.004835, 0.004835, 0.006701, 0.010221, 0.006701, 0.…	[]	0			#VALUE!
637	638	UPI0001576183 status=activ	([0.161087, 0.134866, 0.158265, 0.236433, 0.25406, 0.278302, 0.288399, 0.301917, 0.332115, 0.356642, 0.370445, 0.461924, 0.433034, 0.42561, 0.335645, 0.200174, 0.298791, 0.203355, 0.122885, 0.064632, 0.038858, 0.022306, 0.0198, 0.020165, 0.018106, 0.013437, 0.008895, 0.006533, 0.004483, 0.003864, 0.003864, 0.00283, 0.001687, 0.001808, 0.001872, 0.001623, 0.00231, 0.001709, 0.001936, 0.002194, 0.0…	[]	0			#VALUE!
638	639	UPI0001576184 status=activ	([0.010672, 0.006567, 0.008624, 0.013821, 0.023963, 0.013613, 0.009294, 0.00777, 0.006701, 0.008525, 0.007259, 0.00777, 0.010672, 0.007031, 0.004835, 0.004775, 0.004611, 0.006482, 0.004358, 0.004358, 0.00389, 0.002512, 0.003246, 0.0028, 0.001722, 0.001649, 0.001602, 0.001481, 0.002014, 0.002662, 0.001748, 0.002435, 0.001855, 0.001481, 0.001499, 0.002396, 0.003727, 0.002606, 0.001778, 0.002727, 0.…	[]	0			#VALUE!
639	640	UPI0001576186 status=activ	([0.009401, 0.018415, 0.028107, 0.038858, 0.036378, 0.019401, 0.012491, 0.009187, 0.007091, 0.005932, 0.007031, 0.005503, 0.004899, 0.004835, 0.004976, 0.005086, 0.007877, 0.00543, 0.006701, 0.007315, 0.007259, 0.006894, 0.006245, 0.006374, 0.004611, 0.005378, 0.006619, 0.006567, 0.007877, 0.013016, 0.014783, 0.016826, 0.042364, 0.027463, 0.031287, 0.016826, 0.032677, 0.028107, 0.028695, 0.038042…	[]	0			#VALUE!
640	641	UPI000157618B status=activ	([0.037156, 0.056825, 0.088832, 0.043307, 0.06312, 0.049374, 0.035586, 0.048328, 0.066181, 0.050641, 0.064632, 0.078022, 0.139895, 0.094817, 0.15284, 0.15284, 0.142424, 0.209395, 0.15284, 0.106997, 0.120615, 0.134866, 0.086953, 0.081712, 0.179055, 0.17593, 0.229226, 0.308712, 0.30533, 0.298791, 0.374039, 0.377384, 0.298791, 0.203355, 0.275179, 0.275179, 0.206376, 0.222385, 0.21291, 0.200174, 0.27…	[]	0			#VALUE!
641	642	UPI000157618C status=activ	([0.003757, 0.004921, 0.004431, 0.006482, 0.004611, 0.00359, 0.0028, 0.003014, 0.003671, 0.003014, 0.002705, 0.002336, 0.00359, 0.002336, 0.003804, 0.002482, 0.003804, 0.00292, 0.002057, 0.002606, 0.00246, 0.001675, 0.001271, 0.001623, 0.000936, 0.001155, 0.001155, 0.001709, 0.002194, 0.001434, 0.001499, 0.001722, 0.002014, 0.00152, 0.002366, 0.001541, 0.002349, 0.00225, 0.001808, 0.002276, 0.002…	[]	0			#VALUE!
642	643	UPI0001576190 status=activ	([0.06312, 0.044297, 0.081712, 0.132295, 0.179055, 0.209395, 0.25031, 0.185198, 0.243554, 0.291804, 0.332115, 0.332115, 0.25406, 0.147574, 0.21291, 0.284882, 0.257454, 0.173081, 0.268042, 0.236433, 0.25031, 0.18812, 0.288399, 0.301917, 0.179055, 0.17593, 0.196879, 0.216401, 0.298791, 0.291804, 0.196879, 0.18812, 0.137348, 0.191378, 0.219301, 0.15284, 0.17593, 0.209395, 0.25406, 0.26085, 0.284882,…	[99, 127, 128, 129, 130, 131, 132]	0			#VALUE!
643	644	UPI0001576191 status=activ	([0.359901, 0.450668, 0.4292, 0.468512, 0.509769, 0.486429, 0.5017, 0.418646, 0.349426, 0.346032, 0.288399, 0.239899, 0.229226, 0.346032, 0.243554, 0.247041, 0.26085, 0.257454, 0.26085, 0.25031, 0.342579, 0.25031, 0.229226, 0.257454, 0.25031, 0.164327, 0.18812, 0.122885, 0.196879, 0.194234, 0.229226, 0.30533, 0.377384, 0.387226, 0.366687, 0.472492, 0.366687, 0.356642, 0.264545, 0.352862, 0.352862…	[4, 6, 105, 333, 334, 335, 336, 337, 338, 339, 340, 341, 342, 343, 344, 345, 346, 347]	(14	3	17)	14
644	645	UPI0001576194 status=activ	([0.011669, 0.019109, 0.032677, 0.035586, 0.049374, 0.078022, 0.05306, 0.069024, 0.085092, 0.100716, 0.102787, 0.076542, 0.139895, 0.083462, 0.137348, 0.229226, 0.155435, 0.173081, 0.247041, 0.236433, 0.321458, 0.321458, 0.349426, 0.346032, 0.271506, 0.275179, 0.25406, 0.268042, 0.185198, 0.161087, 0.164327, 0.203355, 0.281712, 0.225814, 0.222385, 0.15008, 0.125101, 0.194234, 0.257454, 0.26085, 0…	[212, 541]	0			#VALUE!
645	646	UPI0001576195 status=activ	([0.040537, 0.060549, 0.043307, 0.027463, 0.025316, 0.036378, 0.055536, 0.079919, 0.06184, 0.06184, 0.049374, 0.083462, 0.079919, 0.11371, 0.083462, 0.088832, 0.079919, 0.079919, 0.116183, 0.109221, 0.11371, 0.060549, 0.066181, 0.098513, 0.158265, 0.155435, 0.182256, 0.10481, 0.06312, 0.071867, 0.049374, 0.079919, 0.069024, 0.036378, 0.055536, 0.069024, 0.066181, 0.132295, 0.203355, 0.225814, 0.2…	[]	0			#VALUE!
646	647	UPI0001576196 status=activ	([0.013016, 0.0198, 0.030611, 0.050641, 0.071867, 0.094817, 0.058088, 0.03976, 0.05306, 0.071867, 0.100716, 0.144935, 0.144935, 0.191378, 0.179055, 0.25031, 0.295083, 0.41194, 0.4292, 0.525368, 0.390993, 0.301917, 0.31487, 0.324872, 0.222385, 0.194234, 0.206376, 0.308712, 0.359901, 0.370445, 0.36309, 0.257454, 0.236433, 0.137348, 0.170161, 0.173081, 0.100716, 0.092881, 0.049374, 0.111485, 0.11371…	[19, 161, 162, 174, 207, 208, 209, 210, 272, 273, 274, 278]	(3	4	7)	3
647	648	UPI0001576198 status=activ	([0.170161, 0.086953, 0.161087, 0.194234, 0.225814, 0.257454, 0.281712, 0.268042, 0.196879, 0.139895, 0.185198, 0.139895, 0.116183, 0.170161, 0.291804, 0.288399, 0.288399, 0.328603, 0.295083, 0.26085, 0.239899, 0.147574, 0.25406, 0.155435, 0.106997, 0.111485, 0.058088, 0.06184, 0.042364, 0.079919, 0.144935, 0.06184, 0.090864, 0.134866, 0.15284, 0.144935, 0.081712, 0.083462, 0.044297, 0.044297, 0.…	[149, 179, 182, 183, 184]	0			#VALUE!
648	649	UPI000157619A status=activ	([0.129801, 0.059222, 0.028107, 0.043307, 0.0704, 0.102787, 0.120615, 0.15008, 0.170161, 0.155435, 0.144935, 0.118441, 0.127496, 0.129801, 0.11371, 0.102787, 0.10481, 0.078022, 0.042364, 0.043307, 0.041405, 0.083462, 0.142424, 0.139895, 0.118441, 0.10481, 0.090864, 0.074921, 0.042364, 0.046336, 0.073402, 0.098513, 0.137348, 0.067594, 0.094817, 0.129801, 0.118441, 0.116183, 0.074921, 0.074921, 0.1…	[]	0			#VALUE!
649	650	UPI000157619C status=activ	([0.161087, 0.086953, 0.142424, 0.203355, 0.132295, 0.085092, 0.106997, 0.134866, 0.179055, 0.127496, 0.164327, 0.203355, 0.122885, 0.125101, 0.164327, 0.278302, 0.318242, 0.25031, 0.25406, 0.222385, 0.167087, 0.17593, 0.26085, 0.243554, 0.164327, 0.243554, 0.219301, 0.232838, 0.225814, 0.219301, 0.31487, 0.291804, 0.209395, 0.216401, 0.139895, 0.17593, 0.167087, 0.100716, 0.125101, 0.06312, 0.09…	[125, 126, 127, 130, 239, 302, 304, 308, 309, 310, 481, 486, 487, 488, 623]	(2	0	2)	2
650	651	UPI000157619F status=activ	([0.585406, 0.604312, 0.486429, 0.505461, 0.545602, 0.433034, 0.450668, 0.5017, 0.440853, 0.36309, 0.298791, 0.229226, 0.247041, 0.15284, 0.111485, 0.116183, 0.098513, 0.05306, 0.036378, 0.037156, 0.046336, 0.025316, 0.016257, 0.014783, 0.009483, 0.006795, 0.009294, 0.006894, 0.006245, 0.007877, 0.01078, 0.016528, 0.034884, 0.032017, 0.036378, 0.058088, 0.032677, 0.023087, 0.040537, 0.074921, 0.0…	[0, 1, 3, 4, 7, 48, 49, 50, 138, 140, 141, 142, 143, 438, 439, 441, 442, 443, 444, 445, 446, 447, 448, 449, 450, 451, 452, 454, 455, 456, 457, 458, 459, 460, 461, 462, 463, 464, 465, 466, 467, 468, 469, 470, 471, 472, 473, 474, 475, 476, 477, 478, 479, 480, 481, 482, 483, 484, 485, 486, 487, 488, 489, 490, 491, 494, 495, 496, 498, 499, 513, 515, 516, 518, 525, 526, 528, 529, 530, 531, 532, 533, 5…	(37	27	64)	37
651	652	UPI00015761A1 status=activ	([0.608892, 0.585406, 0.613573, 0.648219, 0.648219, 0.671169, 0.534167, 0.562014, 0.553315, 0.575842, 0.51388, 0.529623, 0.529623, 0.529623, 0.521092, 0.525368, 0.529623, 0.490133, 0.436924, 0.549308, 0.450668, 0.465241, 0.486429, 0.41194, 0.41194, 0.4292, 0.418646, 0.517562, 0.398279, 0.31487, 0.25031, 0.31487, 0.328603, 0.222385, 0.229226, 0.229226, 0.206376, 0.185198, 0.206376, 0.264545, 0.222…	[0, 1, 2, 3, 4, 5, 6, 7, 8, 9, 10, 11, 12, 13, 14, 15, 16, 19, 27]	(16	0	16)	16
652	653	UPI00015761A2 status=activ	([0.40511, 0.458154, 0.346032, 0.25406, 0.243554, 0.271506, 0.298791, 0.318242, 0.335645, 0.380708, 0.31487, 0.264545, 0.324872, 0.281712, 0.284882, 0.284882, 0.291804, 0.30533, 0.328603, 0.352862, 0.324872, 0.332115, 0.328603, 0.359901, 0.356642, 0.342579, 0.295083, 0.30533, 0.308712, 0.247041, 0.144935, 0.21291, 0.268042, 0.275179, 0.321458, 0.335645, 0.335645, 0.30533, 0.301917, 0.281712, 0.25…	[]	0			#VALUE!
653	654	UPI00015761A4 status=activ	([0.284882, 0.324872, 0.182256, 0.229226, 0.127496, 0.164327, 0.109221, 0.079919, 0.067594, 0.086953, 0.109221, 0.142424, 0.137348, 0.222385, 0.219301, 0.216401, 0.219301, 0.142424, 0.134866, 0.200174, 0.125101, 0.076542, 0.079919, 0.134866, 0.129801, 0.206376, 0.182256, 0.275179, 0.328603, 0.366687, 0.30533, 0.30533, 0.298791, 0.222385, 0.15008, 0.15008, 0.092881, 0.15008, 0.239899, 0.239899, 0.…	[68, 69, 70, 76, 77, 78, 79, 80, 81, 82, 83, 84, 85, 86, 133]	(10	3	13)	10
654	655	UPI00015761A5 status=activ	([0.450668, 0.490133, 0.472492, 0.494003, 0.476583, 0.545602, 0.521092, 0.545602, 0.56648, 0.461924, 0.450668, 0.486429, 0.604312, 0.59508, 0.59917, 0.657645, 0.653063, 0.703578, 0.690604, 0.703578, 0.707965, 0.632174, 0.51388, 0.538167, 0.557691, 0.486429, 0.387226, 0.321458, 0.318242, 0.332115, 0.447574, 0.476583, 0.509769, 0.472492, 0.436924, 0.440853, 0.4292, 0.342579, 0.25031, 0.170161, 0.10…	[5, 6, 7, 8, 12, 13, 14, 15, 16, 17, 18, 19, 20, 21, 22, 23, 24, 32]	(12	4	16)	12
655	656	UPI00015761A8 status=activ	([0.116183, 0.18812, 0.222385, 0.295083, 0.328603, 0.349426, 0.370445, 0.387226, 0.447574, 0.318242, 0.335645, 0.394753, 0.264545, 0.25406, 0.15284, 0.083462, 0.036378, 0.076542, 0.067594, 0.147574, 0.15284, 0.134866, 0.058088, 0.06312, 0.040537, 0.0198, 0.012727, 0.013613, 0.013613, 0.009483, 0.010221, 0.008804, 0.006421, 0.007315, 0.004921, 0.006701, 0.009401, 0.018787, 0.011669, 0.008409, 0.00…	[]	0			#VALUE!
656	657	UPI00015761A9 status=activ	([0.118441, 0.158265, 0.194234, 0.243554, 0.139895, 0.173081, 0.116183, 0.142424, 0.173081, 0.203355, 0.127496, 0.085092, 0.122885, 0.11371, 0.116183, 0.179055, 0.18812, 0.18812, 0.222385, 0.161087, 0.15284, 0.26085, 0.185198, 0.185198, 0.10481, 0.18812, 0.122885, 0.194234, 0.209395, 0.203355, 0.209395, 0.332115, 0.356642, 0.328603, 0.247041, 0.158265, 0.155435, 0.225814, 0.229226, 0.257454, 0.32…	[56, 57, 58]	0			#VALUE!
657	658	UPI00015761AA status=activ	([0.06184, 0.100716, 0.050641, 0.071867, 0.102787, 0.129801, 0.167087, 0.196879, 0.132295, 0.109221, 0.129801, 0.129801, 0.073402, 0.125101, 0.185198, 0.132295, 0.196879, 0.132295, 0.134866, 0.132295, 0.132295, 0.203355, 0.196879, 0.301917, 0.222385, 0.209395, 0.21291, 0.132295, 0.092881, 0.161087, 0.222385, 0.222385, 0.25031, 0.311707, 0.308712, 0.31487, 0.377384, 0.295083, 0.298791, 0.275179, 0…	[182, 183, 184, 185, 186, 192, 244, 245, 246]	0			#VALUE!
658	659	UPI00015761AB status=activ	([0.051831, 0.106997, 0.182256, 0.21291, 0.18812, 0.111485, 0.134866, 0.167087, 0.122885, 0.073402, 0.088832, 0.122885, 0.044297, 0.045352, 0.041405, 0.046336, 0.078022, 0.15284, 0.200174, 0.132295, 0.073402, 0.073402, 0.032017, 0.014783, 0.014783, 0.012727, 0.017138, 0.017138, 0.010221, 0.00962, 0.009977, 0.007177, 0.005799, 0.006795, 0.006374, 0.006374, 0.006039, 0.004208, 0.002705, 0.002705, 0…	[]	0			#VALUE!
659	660	UPI00015761AC status=activ	([0.00052, 0.000412, 0.000305, 0.000253, 0.000507, 0.000412, 0.000292, 0.000206, 0.000176, 0.000313, 0.000249, 0.000202, 0.000399, 0.000335, 0.000708, 0.000335, 0.000614, 0.000313, 0.000146, 0.000301, 0.000631, 0.001, 0.001335, 0.00225, 0.002155, 0.002138, 0.00316, 0.004161, 0.006194, 0.006078, 0.00407, 0.006619, 0.00777, 0.005223, 0.005683, 0.003727, 0.003804, 0.002435, 0.003924, 0.006374, 0.004…	[]	0			#VALUE!
660	661	UPI00015761AD status=activ	([0.020165, 0.015344, 0.022306, 0.015344, 0.011518, 0.009977, 0.013437, 0.021381, 0.022667, 0.014586, 0.015694, 0.016826, 0.020165, 0.027463, 0.016826, 0.033407, 0.036378, 0.037156, 0.051831, 0.096677, 0.064632, 0.078022, 0.127496, 0.127496, 0.203355, 0.170161, 0.179055, 0.10481, 0.055536, 0.043307, 0.090864, 0.111485, 0.144935, 0.083462, 0.111485, 0.18812, 0.079919, 0.081712, 0.098513, 0.132295,…	[200, 201, 202, 203, 204, 205, 206, 207, 208, 209, 210, 211, 212, 538, 539, 541, 543, 544, 545, 546]	(12	0	12)	12
[truncated: 4,478 more rows]

## Sheet: dat2
	num	OS	kappa	omega	Fdp	f+	f-	Fexp	delta	mw	phosites
[truncated: 5,138 more rows]

[truncated: 1 more sheets: Sheet2]
