# Supplementary material for: Biomolecular condensates as stress sensors and modulators of bacterial signaling
Source: PLoS Pathog. 2024 Aug 15;20(8):e1012413. doi: 10.1371/journal.ppat.1012413 (PMC11326607; doi:10.1371/journal.ppat.1012413)
Supplement: S1 Files — They can also be downloaded from a Github repository (https://github.com/saurabhLabNYU/BacterialIDPAnalysis). (ZIP) [file ppat.1012413.s003.zip › DataAnalysis/Analyzed proteomes/PseudomonasaeruginosaUP000002890.fasta.xlsx]

## Sheet: Sheet1
	num	OS	iupred	res	startend
2268	2269	UPI000012F11D status=activ	([0.541878, 0.4292, 0.278302, 0.332115, 0.247041, 0.281712, 0.311707, 0.339168, 0.328603, 0.268042, 0.268042, 0.229226, 0.236433, 0.142424, 0.111485, 0.111485, 0.116183, 0.161087, 0.155435, 0.158265, 0.161087, 0.085092, 0.111485, 0.194234, 0.122885, 0.206376, 0.203355, 0.216401, 0.15284, 0.155435, 0.247041, 0.271506, 0.278302, 0.247041, 0.359901, 0.414856, 0.440853, 0.538167, 0.465241, 0.359901, …	[0, 37, 56, 59, 60, 61, 62, 100, 106, 107, 109, 110, 111, 112, 113, 114, 115, 116, 117, 118, 119, 120, 121, 122, 123, 124, 125, 126, 127, 128, 129, 130, 131, 132, 133, 134, 135, 136, 137, 138, 139, 140, 141, 142, 143, 144, 145, 146, 147, 148, 149, 150, 151, 152, 153, 154, 155, 156, 157, 158, 159]	(50	10	60)	50	50
2700	2701	UPI000039645C status=activ	([0.4292, 0.486429, 0.486429, 0.480142, 0.538167, 0.447574, 0.494003, 0.521092, 0.447574, 0.40511, 0.447574, 0.468512, 0.58069, 0.59014, 0.494003, 0.497853, 0.408655, 0.390993, 0.374039, 0.414856, 0.5017, 0.570702, 0.59014, 0.632174, 0.575842, 0.476583, 0.585406, 0.58069, 0.608892, 0.73685, 0.805026, 0.801317, 0.823549, 0.823549, 0.779859, 0.779859, 0.784345, 0.808535, 0.823549, 0.823549, 0.79506…	[4, 7, 12, 13, 20, 21, 22, 23, 24, 26, 27, 28, 29, 30, 31, 32, 33, 34, 35, 36, 37, 38, 39, 40, 41, 42, 43, 44, 45, 46, 47, 48, 49, 50, 51, 52, 53, 54, 55, 56, 57, 58, 59, 60, 61, 62, 63, 64, 65, 66, 67, 68, 69, 70, 71, 72, 73, 74, 75, 76, 78, 79, 80, 81, 82, 83, 84, 85, 86, 87, 88, 89, 90, 91, 92, 93, 94, 95, 96, 97, 98, 99, 100, 101, 102, 103, 104, 105, 106, 107, 108, 109, 110, 111, 112, 113, 11…	(50	9	59)	50	50
2838	2839	UPI00003C3DD5 status=activ	([0.436924, 0.483068, 0.374039, 0.41194, 0.444081, 0.461924, 0.480142, 0.394753, 0.41194, 0.342579, 0.281712, 0.332115, 0.318242, 0.247041, 0.243554, 0.25031, 0.17593, 0.196879, 0.144935, 0.144935, 0.209395, 0.308712, 0.298791, 0.377384, 0.339168, 0.342579, 0.377384, 0.275179, 0.281712, 0.25406, 0.271506, 0.359901, 0.264545, 0.232838, 0.268042, 0.18812, 0.129801, 0.179055, 0.179055, 0.209395, 0.2…	[218, 219, 220, 221, 223, 224, 225, 226, 228, 229, 230, 250, 251, 252, 253, 254, 255, 256, 257, 258, 259, 260, 261, 262, 263, 264, 265, 266, 267, 268, 269, 270, 271, 272, 273, 274, 275, 276, 277, 278, 279, 280, 281, 282, 283, 284, 285, 286, 287, 288, 289, 290, 291, 292, 293, 294, 295, 296, 297, 298, 299, 300]	(50	11	61)	50	50
3229	3230	UPI00006D8556 status=activ	([0.129801, 0.0704, 0.050641, 0.034068, 0.049374, 0.038858, 0.029376, 0.019109, 0.025316, 0.027463, 0.037156, 0.038858, 0.088832, 0.059222, 0.058088, 0.069024, 0.096677, 0.161087, 0.134866, 0.17593, 0.15008, 0.129801, 0.203355, 0.278302, 0.390993, 0.36309, 0.454136, 0.505461, 0.608892, 0.63748, 0.63748, 0.63748, 0.694846, 0.680603, 0.604312, 0.626927, 0.505461, 0.472492, 0.384043, 0.384043, 0.380…	[27, 28, 29, 30, 31, 32, 33, 34, 35, 36, 91, 92, 93, 94, 95, 96, 97, 98, 99, 100, 101, 102, 103, 104, 105, 106, 107, 108, 109, 110, 111, 112, 113, 114, 115, 116, 117, 118, 119, 120, 121, 122, 123, 124, 125, 126, 127, 128, 129, 130, 131, 132, 133, 134, 135, 136, 137, 138, 139, 140, 141, 175, 179, 180]	(50	10	60)	50	50
5217	5218	UPI00025B9EA9 status=activ	([0.232838, 0.281712, 0.346032, 0.346032, 0.342579, 0.370445, 0.318242, 0.278302, 0.308712, 0.349426, 0.384043, 0.342579, 0.328603, 0.42561, 0.440853, 0.422041, 0.486429, 0.497853, 0.454136, 0.480142, 0.483068, 0.509769, 0.509769, 0.42561, 0.42561, 0.454136, 0.458154, 0.436924, 0.51388, 0.433034, 0.4292, 0.390993, 0.433034, 0.359901, 0.339168, 0.236433, 0.268042, 0.264545, 0.377384, 0.480142, 0.4…	[21, 22, 28, 44, 45, 46, 47, 48, 49, 50, 51, 52, 53, 54, 55, 56, 57, 58, 59, 60, 61, 62, 63, 64, 65, 71, 72, 73, 74, 75, 76, 77, 78, 79, 80, 81, 82, 83, 84, 85, 86, 87, 88, 89, 90, 91, 92, 93, 94, 95, 96, 97, 98, 99, 100, 101, 102, 103, 104, 105, 106, 107, 108, 109, 110, 111, 112, 113, 114, 115, 116, 117, 118, 119, 120, 121, 144, 153, 156, 157, 399, 400, 401, 402, 404, 405, 406, 413, 414]	(50	25	75)	50	50
5597	5598	UPI000267E719 status=activ	([0.626927, 0.497853, 0.380708, 0.414856, 0.436924, 0.366687, 0.387226, 0.4292, 0.422041, 0.458154, 0.476583, 0.51388, 0.517562, 0.494003, 0.51388, 0.494003, 0.517562, 0.483068, 0.58069, 0.653063, 0.648219, 0.608892, 0.720929, 0.733139, 0.745909, 0.767246, 0.859585, 0.791621, 0.703578, 0.733139, 0.73685, 0.775545, 0.73685, 0.707965, 0.779859, 0.618285, 0.509769, 0.465241, 0.461924, 0.461924, 0.42…	[0, 11, 12, 14, 16, 18, 19, 20, 21, 22, 23, 24, 25, 26, 27, 28, 29, 30, 31, 32, 33, 34, 35, 36, 69, 70, 71, 72, 73, 74, 75, 76, 77, 86, 87, 88, 89, 90, 91, 92, 93, 94, 95, 96, 97, 98, 99, 100, 101, 102, 103, 104, 105, 106, 107, 108, 109, 110, 111, 112, 113, 114, 115, 116, 117, 118, 119, 120, 121, 122, 123, 124, 125, 126, 127, 128, 129, 130, 131, 132, 133, 134, 135, 136, 173, 174, 175, 176, 177, 1…	(50	33	83)	50	50
5605	5606	UPI000267E721 status=activ	([0.196879, 0.257454, 0.356642, 0.25031, 0.30533, 0.291804, 0.335645, 0.243554, 0.291804, 0.222385, 0.167087, 0.209395, 0.147574, 0.137348, 0.239899, 0.15284, 0.236433, 0.203355, 0.219301, 0.268042, 0.26085, 0.264545, 0.18812, 0.15284, 0.161087, 0.127496, 0.155435, 0.125101, 0.222385, 0.144935, 0.129801, 0.17593, 0.142424, 0.17593, 0.17593, 0.111485, 0.194234, 0.18812, 0.144935, 0.142424, 0.06902…	[67, 68, 69, 70, 71, 72, 113, 114, 116, 117, 118, 119, 120, 121, 122, 123, 124, 125, 126, 127, 128, 130, 131, 132, 200, 201, 202, 203, 204, 205, 206, 207, 208, 209, 210, 211, 212, 213, 214, 215, 216, 217, 218, 219, 220, 221, 222, 223, 229, 230, 237, 244, 245, 251, 252, 253, 254, 255, 256, 257, 258, 259, 260, 261, 262, 263, 264, 265, 266, 267, 268, 269, 273, 274, 275, 276, 277, 282, 283, 284, 286,…	(50	116	166)	50	50
428	429	UPI00000C5215 status=activ	([0.964893, 0.699094, 0.73685, 0.771762, 0.784345, 0.808535, 0.81615, 0.834292, 0.852992, 0.865454, 0.868118, 0.885302, 0.885302, 0.871313, 0.868118, 0.865454, 0.83125, 0.865454, 0.852992, 0.868118, 0.868118, 0.657645, 0.868118, 0.868118, 0.859585, 0.871313, 0.862302, 0.874069, 0.846163, 0.849326, 0.84206, 0.856457, 0.808535, 0.819762, 0.808535, 0.788093, 0.775545, 0.81615, 0.808535, 0.805026, 0.…	[0, 1, 2, 3, 4, 5, 6, 7, 8, 9, 10, 11, 12, 13, 14, 15, 16, 17, 18, 19, 20, 21, 22, 23, 24, 25, 26, 27, 28, 29, 30, 31, 32, 33, 34, 35, 36, 37, 38, 39, 40, 41, 42, 43, 44, 45, 46, 47, 48, 49, 50, 51, 64, 65]	(51	0	51)	51	51
1374	1375	UPI00000C5B30 status=activ	([0.988861, 0.989241, 0.969315, 0.919029, 0.934618, 0.945666, 0.891961, 0.908098, 0.908098, 0.834292, 0.846163, 0.882776, 0.795062, 0.716283, 0.613573, 0.666105, 0.59917, 0.604312, 0.608892, 0.613573, 0.613573, 0.505461, 0.418646, 0.497853, 0.59917, 0.575842, 0.447574, 0.545602, 0.56648, 0.59014, 0.720929, 0.59917, 0.622677, 0.618285, 0.618285, 0.720929, 0.720929, 0.657645, 0.557691, 0.538167, 0.…	[0, 1, 2, 3, 4, 5, 6, 7, 8, 9, 10, 11, 12, 13, 14, 15, 16, 17, 18, 19, 20, 21, 24, 25, 27, 28, 29, 30, 31, 32, 33, 34, 35, 36, 37, 38, 39, 40, 41, 42, 43, 44, 45, 46, 47, 48, 49, 50, 51, 52, 53, 54, 55, 56, 57, 58, 59, 60, 61, 62, 63, 64, 65, 66, 67, 68, 69, 70, 71, 72, 73, 74, 75, 76, 77, 78, 80, 81, 82]	(51	24	75)	51	51
2795	2796	UPI0000396CC8 status=activ	([0.21291, 0.158265, 0.219301, 0.132295, 0.092881, 0.11371, 0.15284, 0.096677, 0.10481, 0.147574, 0.100716, 0.127496, 0.17593, 0.139895, 0.216401, 0.301917, 0.374039, 0.352862, 0.281712, 0.268042, 0.284882, 0.30533, 0.264545, 0.243554, 0.346032, 0.318242, 0.339168, 0.225814, 0.321458, 0.339168, 0.342579, 0.472492, 0.394753, 0.408655, 0.366687, 0.342579, 0.359901, 0.356642, 0.394753, 0.377384, 0.2…	[48, 79, 80, 81, 82, 83, 84, 86, 88, 90, 128, 129, 138, 144, 151, 153, 154, 181, 183, 193, 194, 195, 196, 197, 198, 199, 200, 201, 202, 203, 204, 205, 206, 207, 208, 209, 210, 211, 212, 213, 214, 215, 216, 217, 218, 219, 220, 221, 222, 223, 224, 225, 226, 227, 228, 229, 230, 231, 232, 233, 234, 235, 236, 237, 238, 239, 240, 241, 242, 243, 244, 246, 249, 250, 251, 252, 253, 254, 255, 256, 261, 264…	(51	19	70)	51	51
4209	4210	UPI0000F2EE92 status=activ	([0.17593, 0.090864, 0.167087, 0.122885, 0.094817, 0.079919, 0.106997, 0.134866, 0.155435, 0.127496, 0.10481, 0.102787, 0.078022, 0.116183, 0.142424, 0.106997, 0.134866, 0.155435, 0.17593, 0.173081, 0.125101, 0.134866, 0.194234, 0.142424, 0.209395, 0.284882, 0.239899, 0.25031, 0.167087, 0.167087, 0.17593, 0.232838, 0.229226, 0.301917, 0.295083, 0.26085, 0.232838, 0.275179, 0.21291, 0.281712, 0.30…	[51, 52, 53, 54, 55, 56, 57, 58, 59, 60, 61, 62, 63, 64, 65, 66, 67, 68, 69, 70, 71, 72, 73, 74, 75, 76, 77, 78, 79, 80, 81, 82, 83, 84, 85, 86, 87, 88, 89, 90, 91, 92, 93, 94, 95, 96, 97, 98, 99, 100, 101, 102, 138, 140, 141, 142, 143, 144, 145, 146, 147, 148, 149, 150, 151, 152, 153, 154, 155, 156, 157, 158, 159, 160, 161, 162, 163, 183, 185, 186, 189, 190, 191, 192, 193, 194, 195, 196, 197, 19…	(51	0	51)	51	51
5209	5210	UPI00025B9E9B status=activ	([0.036378, 0.041405, 0.060549, 0.042364, 0.047319, 0.064632, 0.094817, 0.129801, 0.167087, 0.125101, 0.15284, 0.102787, 0.111485, 0.170161, 0.25031, 0.31487, 0.324872, 0.321458, 0.398279, 0.377384, 0.366687, 0.377384, 0.311707, 0.295083, 0.291804, 0.321458, 0.321458, 0.349426, 0.339168, 0.328603, 0.384043, 0.377384, 0.476583, 0.468512, 0.472492, 0.401658, 0.298791, 0.380708, 0.356642, 0.291804, …	[62, 63, 64, 65, 66, 67, 68, 69, 70, 71, 72, 73, 74, 75, 76, 77, 78, 79, 80, 81, 82, 112, 117, 118, 119, 120, 121, 122, 123, 124, 125, 126, 127, 128, 129, 130, 133, 134, 135, 136, 144, 209, 211, 213, 214, 215, 216, 217, 218, 219, 220, 221, 222, 223, 233, 237, 251, 252, 275, 276, 285, 286, 287, 321, 322, 323, 324, 325, 326, 327, 328, 329, 330, 331, 332, 333, 334, 335, 336, 337, 338, 339, 340, 341,…	(51	63	114)	51	51
5768	5769	UPI000267E7C4 status=activ	([0.268042, 0.182256, 0.225814, 0.26085, 0.18812, 0.222385, 0.167087, 0.196879, 0.222385, 0.191378, 0.167087, 0.191378, 0.26085, 0.275179, 0.275179, 0.342579, 0.36309, 0.370445, 0.390993, 0.366687, 0.335645, 0.40511, 0.490133, 0.497853, 0.408655, 0.494003, 0.414856, 0.5017, 0.5017, 0.51388, 0.509769, 0.59508, 0.497853, 0.497853, 0.5017, 0.497853, 0.418646, 0.36309, 0.408655, 0.380708, 0.401658, 0…	[27, 28, 29, 30, 31, 34, 97, 98, 99, 216, 246, 247, 255, 256, 258, 259, 260, 261, 262, 263, 264, 265, 266, 267, 268, 269, 270, 271, 272, 273, 274, 275, 276, 277, 278, 279, 280, 281, 282, 283, 284, 285, 286, 287, 288, 289, 290, 291, 292, 293, 294, 295, 296, 297, 298, 299, 300, 301, 302, 303, 304, 305, 306, 307, 308, 309, 310]	(52	14	66)	52	52
1145	1146	UPI00000C594B status=activ	([0.194234, 0.209395, 0.222385, 0.179055, 0.264545, 0.30533, 0.229226, 0.243554, 0.239899, 0.25031, 0.257454, 0.324872, 0.298791, 0.278302, 0.288399, 0.356642, 0.295083, 0.346032, 0.440853, 0.575842, 0.724957, 0.716283, 0.754692, 0.779859, 0.849326, 0.83125, 0.801317, 0.865454, 0.882776, 0.910643, 0.932927, 0.94331, 0.94331, 0.953422, 0.967676, 0.96342, 0.960642, 0.983019, 0.971072, 0.960642, 0.9…	[19, 20, 21, 22, 23, 24, 25, 26, 27, 28, 29, 30, 31, 32, 33, 34, 35, 36, 37, 38, 39, 40, 41, 42, 43, 44, 45, 46, 47, 48, 49, 50, 51, 52, 53, 54, 55, 56, 57, 58, 59, 60, 61, 62, 63, 64, 65, 66, 67, 68, 69, 70, 71, 72, 74, 75, 76, 77, 78, 79, 80, 81, 82, 83, 84, 86, 87, 89, 90, 91, 92, 93, 94, 95, 96, 97, 98, 99, 100, 101, 102, 103, 104, 105, 106, 107, 108, 109, 110, 111, 112, 113, 114, 115, 116, 1…	(53	0	53)	53	53
3593	3594	UPI00006D8A5C status=activ	([0.468512, 0.359901, 0.394753, 0.384043, 0.308712, 0.384043, 0.41194, 0.433034, 0.444081, 0.398279, 0.422041, 0.480142, 0.476583, 0.480142, 0.505461, 0.465241, 0.4292, 0.414856, 0.436924, 0.440853, 0.349426, 0.264545, 0.349426, 0.359901, 0.384043, 0.461924, 0.4292, 0.36309, 0.401658, 0.308712, 0.281712, 0.25031, 0.206376, 0.137348, 0.127496, 0.170161, 0.203355, 0.170161, 0.200174, 0.26085, 0.288…	[14, 197, 241, 567, 568, 570, 571, 624, 625, 626, 627, 628, 629, 630, 632, 633, 634, 635, 636, 637, 638, 639, 640, 717, 718, 719, 720, 721, 722, 723, 724, 725, 726, 727, 728, 729, 730, 731, 732, 733, 734, 735, 736, 737, 738, 739, 740, 741, 742, 743, 744, 745, 746, 747, 748, 749, 750, 751, 752, 753, 754, 755, 756, 757, 758, 759, 760, 761, 762, 763, 764, 765, 766, 767, 768, 769, 770]	(53	23	76)	53	53
4054	4055	UPI0000DAF66F status=activ	([0.005683, 0.00389, 0.003341, 0.004431, 0.003804, 0.003341, 0.002976, 0.002606, 0.002529, 0.00246, 0.002705, 0.002366, 0.002366, 0.001709, 0.002435, 0.001722, 0.001748, 0.002349, 0.002396, 0.00155, 0.00231, 0.003727, 0.005734, 0.008075, 0.005799, 0.008002, 0.01227, 0.022667, 0.021816, 0.035586, 0.064632, 0.041405, 0.066181, 0.064632, 0.15284, 0.185198, 0.247041, 0.257454, 0.173081, 0.288399, 0.3…	[124, 125, 126, 127, 128, 129, 130, 131, 132, 133, 134, 135, 136, 137, 138, 139, 140, 141, 142, 143, 144, 145, 146, 147, 148, 149, 150, 151, 152, 153, 154, 155, 156, 157, 158, 159, 160, 161, 162, 163, 164, 165, 166, 167, 168, 169, 170, 171, 172, 173, 174, 175, 176, 177, 185, 186, 187, 188, 190, 191, 192, 193, 197, 234, 253, 254, 257, 258, 259, 260, 261, 262, 263, 265, 266, 267, 268, 416, 417, 418…	(53	0	53)	53	53
781	782	UPI00000C55D0 status=activ	([0.934618, 0.926919, 0.924947, 0.928747, 0.954657, 0.951925, 0.956248, 0.950334, 0.950334, 0.948786, 0.94331, 0.94331, 0.948786, 0.938133, 0.921076, 0.908098, 0.921076, 0.91684, 0.91684, 0.91684, 0.912647, 0.939629, 0.919029, 0.919029, 0.921076, 0.899122, 0.922952, 0.926919, 0.939629, 0.932927, 0.934618, 0.939629, 0.934618, 0.934618, 0.934618, 0.934618, 0.936162, 0.922952, 0.939629, 0.945666, 0.…	[0, 1, 2, 3, 4, 5, 6, 7, 8, 9, 10, 11, 12, 13, 14, 15, 16, 17, 18, 19, 20, 21, 22, 23, 24, 25, 26, 27, 28, 29, 30, 31, 32, 33, 34, 35, 36, 37, 38, 39, 40, 41, 42, 43, 44, 45, 46, 47, 48, 49, 50, 51, 52, 53, 54]	(54	0	54)	54	54
1486	1487	UPI00000C5C81 status=activ	([0.680603, 0.648219, 0.685117, 0.716283, 0.73685, 0.754692, 0.788093, 0.801317, 0.846163, 0.849326, 0.856457, 0.871313, 0.779859, 0.846163, 0.834292, 0.83125, 0.823549, 0.81615, 0.819762, 0.846163, 0.805026, 0.805026, 0.834292, 0.827927, 0.837511, 0.834292, 0.83125, 0.728858, 0.733139, 0.690604, 0.699094, 0.694846, 0.690604, 0.784345, 0.788093, 0.716283, 0.685117, 0.808535, 0.808535, 0.699094, 0…	[0, 1, 2, 3, 4, 5, 6, 7, 8, 9, 10, 11, 12, 13, 14, 15, 16, 17, 18, 19, 20, 21, 22, 23, 24, 25, 26, 27, 28, 29, 30, 31, 32, 33, 34, 35, 36, 37, 38, 39, 40, 41, 42, 43, 44, 45, 46, 47, 48, 49, 50, 51, 52, 53, 54, 57, 77]	(54	0	54)	54	54
3122	3123	UPI00006D83D3 status=activ	([0.056825, 0.044297, 0.076542, 0.118441, 0.170161, 0.243554, 0.247041, 0.284882, 0.232838, 0.281712, 0.243554, 0.271506, 0.284882, 0.301917, 0.281712, 0.352862, 0.447574, 0.436924, 0.509769, 0.5017, 0.626927, 0.73685, 0.788093, 0.771762, 0.750527, 0.73685, 0.613573, 0.671169, 0.642678, 0.653063, 0.632174, 0.716283, 0.745909, 0.750527, 0.741537, 0.741537, 0.750527, 0.724957, 0.720929, 0.720929, 0…	[18, 19, 20, 21, 22, 23, 24, 25, 26, 27, 28, 29, 30, 31, 32, 33, 34, 35, 36, 37, 38, 39, 40, 41, 42, 43, 44, 45, 46, 47, 48, 49, 50, 51, 52, 53, 54, 55, 56, 57, 58, 59, 60, 61, 62, 63, 64, 65, 66, 67, 68, 69, 70, 71, 72]	(54	0	54)	54	54
4493	4494	UPI000211FFFB status=activ	([0.324872, 0.257454, 0.271506, 0.219301, 0.182256, 0.164327, 0.106997, 0.173081, 0.196879, 0.222385, 0.275179, 0.236433, 0.278302, 0.275179, 0.264545, 0.25406, 0.301917, 0.318242, 0.275179, 0.342579, 0.339168, 0.36309, 0.36309, 0.40511, 0.461924, 0.538167, 0.59508, 0.733139, 0.680603, 0.59917, 0.529623, 0.517562, 0.608892, 0.562014, 0.604312, 0.63748, 0.562014, 0.490133, 0.534167, 0.626927, 0.60…	[25, 26, 27, 28, 29, 30, 31, 32, 33, 34, 35, 36, 38, 39, 40, 41, 42, 43, 44, 45, 46, 47, 48, 49, 50, 51, 52, 53, 54, 55, 56, 57, 58, 59, 60, 61, 62, 63, 64, 65, 66, 67, 68, 69, 70, 71, 72, 73, 74, 75, 76, 77, 78, 79, 80, 81, 82, 83, 84, 85, 86, 87, 88, 89, 90, 91, 92, 94, 95, 96, 97, 98, 99, 122, 123, 281, 421, 422, 423, 424, 425, 431, 432, 433, 436, 439, 440, 441, 442, 443, 455, 456, 457, 458, 4…	(54	12	66)	54	54
5093	5094	UPI00025B97FF status=activ	([0.222385, 0.281712, 0.295083, 0.170161, 0.118441, 0.064632, 0.045352, 0.06184, 0.085092, 0.116183, 0.078022, 0.090864, 0.090864, 0.05306, 0.096677, 0.073402, 0.047319, 0.038858, 0.059222, 0.038858, 0.03976, 0.038858, 0.037156, 0.041405, 0.092881, 0.086953, 0.161087, 0.155435, 0.164327, 0.164327, 0.092881, 0.15008, 0.137348, 0.158265, 0.15284, 0.15284, 0.18812, 0.185198, 0.194234, 0.185198, 0.23…	[89, 93, 94, 95, 96, 97, 100, 101, 103, 112, 155, 156, 157, 158, 159, 160, 161, 162, 163, 164, 165, 166, 167, 168, 169, 170, 171, 172, 173, 174, 175, 176, 177, 178, 179, 180, 181, 182, 183, 184, 185, 186, 187, 188, 189, 190, 191, 192, 193, 194, 195, 196, 197, 198, 199, 200, 201, 202, 203, 204, 205, 206, 207, 208, 209, 211, 212, 213, 214, 226, 227, 228, 229, 230, 231, 232, 233, 234, 235, 236, 237,…	(54	10	64)	54	54
288	289	UPI00000C50A6 status=activ	([0.408655, 0.321458, 0.257454, 0.200174, 0.206376, 0.173081, 0.182256, 0.147574, 0.206376, 0.170161, 0.196879, 0.191378, 0.170161, 0.26085, 0.295083, 0.257454, 0.236433, 0.281712, 0.243554, 0.308712, 0.308712, 0.342579, 0.342579, 0.408655, 0.472492, 0.418646, 0.454136, 0.454136, 0.521092, 0.494003, 0.545602, 0.521092, 0.461924, 0.497853, 0.465241, 0.42561, 0.359901, 0.394753, 0.42561, 0.408655, …	[28, 30, 31, 64, 72, 73, 74, 79, 80, 81, 83, 84, 85, 86, 87, 88, 89, 90, 91, 92, 93, 94, 95, 96, 97, 98, 99, 100, 101, 102, 103, 104, 105, 106, 107, 108, 109, 110, 111, 112, 113, 114, 115, 116, 117, 118, 119, 120, 121, 122, 123, 124, 125, 126, 127, 128, 129, 130, 131, 132, 133, 134, 135, 136, 137, 138]	(55	10	65)	55	55
2722	2723	UPI00003965D4 status=activ	([0.257454, 0.295083, 0.394753, 0.436924, 0.461924, 0.480142, 0.497853, 0.422041, 0.444081, 0.472492, 0.418646, 0.465241, 0.458154, 0.387226, 0.398279, 0.483068, 0.483068, 0.480142, 0.42561, 0.509769, 0.51388, 0.562014, 0.570702, 0.538167, 0.521092, 0.538167, 0.51388, 0.525368, 0.529623, 0.529623, 0.51388, 0.529623, 0.490133, 0.497853, 0.59917, 0.476583, 0.480142, 0.557691, 0.486429, 0.458154, 0.…	[19, 20, 21, 22, 23, 24, 25, 26, 27, 28, 29, 30, 31, 34, 37, 61, 62, 63, 64, 65, 66, 67, 68, 69, 70, 71, 72, 73, 74, 75, 76, 77, 78, 80, 81, 82, 83, 84, 108, 109, 110, 111, 112, 113, 114, 115, 116, 117, 118, 119, 120, 121, 122, 123, 124, 125, 126, 127, 128, 129, 130, 131, 132, 133, 134, 135, 136, 137, 138, 139, 140, 141, 142, 143, 144, 145, 146, 147, 148, 149, 150, 151, 152, 153, 154, 155, 156, 1…	(55	38	93)	55	55
4382	4383	UPI0001DCFB3C status=activ	([0.346032, 0.384043, 0.301917, 0.390993, 0.31487, 0.370445, 0.398279, 0.418646, 0.408655, 0.4292, 0.483068, 0.509769, 0.604312, 0.59508, 0.517562, 0.626927, 0.648219, 0.534167, 0.622677, 0.653063, 0.56648, 0.585406, 0.59014, 0.712013, 0.58069, 0.703578, 0.63748, 0.63748, 0.642678, 0.703578, 0.720929, 0.720929, 0.680603, 0.728858, 0.680603, 0.759478, 0.750527, 0.707965, 0.819762, 0.819762, 0.6755…	[11, 12, 13, 14, 15, 16, 17, 18, 19, 20, 21, 22, 23, 24, 25, 26, 27, 28, 29, 30, 31, 32, 33, 34, 35, 36, 37, 38, 39, 40, 41, 42, 43, 44, 45, 46, 47, 48, 49, 50, 51, 52, 53, 54, 55, 56, 57, 58, 59, 60, 61, 62, 63, 64, 65, 66]	(55	0	55)	55	55
2298	2299	UPI0000130C00 status=activ	([0.433034, 0.483068, 0.517562, 0.585406, 0.613573, 0.671169, 0.59508, 0.509769, 0.553315, 0.497853, 0.458154, 0.414856, 0.401658, 0.41194, 0.476583, 0.59508, 0.585406, 0.585406, 0.570702, 0.517562, 0.642678, 0.653063, 0.642678, 0.557691, 0.468512, 0.472492, 0.387226, 0.461924, 0.545602, 0.549308, 0.608892, 0.657645, 0.728858, 0.720929, 0.707965, 0.59508, 0.604312, 0.626927, 0.745909, 0.703578, 0…	[2, 3, 4, 5, 6, 7, 8, 15, 16, 17, 18, 19, 20, 21, 22, 23, 28, 29, 30, 31, 32, 33, 34, 35, 36, 37, 38, 39, 40, 41, 42, 43, 44, 45, 46, 47, 48, 49, 56, 58, 67, 68, 69, 70, 71, 72, 73, 74, 75, 76, 77, 78, 79, 80, 81, 82, 83, 84, 85, 86, 87, 88, 89, 90, 91, 92, 93, 94, 95, 96, 97, 98, 99, 100, 101, 102, 103, 104, 105, 106, 107, 108, 109, 110, 111, 112, 113, 114, 115, 116, 117, 118, 119, 120, 121, 122…	(56	40	96)	56	56
2990	2991	UPI00006D819A status=activ	([0.25406, 0.321458, 0.384043, 0.390993, 0.40511, 0.414856, 0.458154, 0.509769, 0.509769, 0.517562, 0.517562, 0.58069, 0.557691, 0.59508, 0.622677, 0.59508, 0.666105, 0.666105, 0.805026, 0.879233, 0.819762, 0.76285, 0.779859, 0.648219, 0.675549, 0.680603, 0.712013, 0.712013, 0.685117, 0.720929, 0.728858, 0.685117, 0.626927, 0.642678, 0.642678, 0.59917, 0.618285, 0.653063, 0.680603, 0.657645, 0.64…	[7, 8, 9, 10, 11, 12, 13, 14, 15, 16, 17, 18, 19, 20, 21, 22, 23, 24, 25, 26, 27, 28, 29, 30, 31, 32, 33, 34, 35, 36, 37, 38, 39, 40, 41, 42, 43, 44, 45, 46, 47, 48, 49, 50, 51, 52, 53, 54, 55, 56, 57, 58, 59, 60, 61, 62, 63, 66, 71, 72, 73, 74, 75, 76, 77, 78, 79, 80, 81, 82, 84, 85, 86, 87, 88, 89, 90, 91, 92, 93, 116, 118, 119, 120, 125, 126, 127, 186, 199, 200, 211, 212, 240, 241, 242, 243, 2…	(56	0	56)	56	56
3331	3332	UPI00006D86AD status=activ	([0.085092, 0.047319, 0.069024, 0.073402, 0.046336, 0.073402, 0.092881, 0.06312, 0.078022, 0.046336, 0.058088, 0.074921, 0.179055, 0.18812, 0.21291, 0.257454, 0.232838, 0.291804, 0.25406, 0.206376, 0.129801, 0.232838, 0.318242, 0.291804, 0.236433, 0.335645, 0.321458, 0.339168, 0.436924, 0.356642, 0.472492, 0.401658, 0.398279, 0.332115, 0.335645, 0.308712, 0.387226, 0.374039, 0.408655, 0.440853, 0…	[41, 328, 329, 330, 372, 376, 377, 378, 381, 382, 384, 385, 386, 387, 388, 389, 390, 391, 392, 393, 394, 395, 396, 397, 398, 399, 400, 401, 402, 403, 404, 405, 406, 407, 408, 409, 410, 411, 412, 413, 414, 415, 416, 417, 418, 419, 420, 421, 422, 423, 424, 425, 426, 427, 428, 429, 430, 431, 432, 433, 434, 435, 436, 437, 438, 439, 440]	(56	10	66)	56	56
4738	4739	UPI00025B8D42 status=activ	([0.366687, 0.281712, 0.21291, 0.161087, 0.127496, 0.161087, 0.200174, 0.158265, 0.11371, 0.139895, 0.167087, 0.194234, 0.125101, 0.066181, 0.038042, 0.038042, 0.025762, 0.026338, 0.041405, 0.0704, 0.079919, 0.090864, 0.092881, 0.137348, 0.17593, 0.216401, 0.15284, 0.161087, 0.232838, 0.298791, 0.278302, 0.257454, 0.278302, 0.324872, 0.401658, 0.490133, 0.476583, 0.545602, 0.632174, 0.632174, 0.5…	[37, 38, 39, 40, 41, 42, 43, 44, 45, 46, 47, 48, 49, 50, 51, 52, 53, 54, 55, 56, 57, 58, 59, 60, 61, 62, 63, 64, 65, 66, 67, 68, 69, 70, 71, 72, 73, 74, 75, 76, 77, 78, 79, 80, 81, 82, 83, 84, 85, 86, 87, 88, 89, 90, 91, 92, 93, 98, 99, 100, 101, 102, 103, 104, 105, 106, 107, 108, 109, 110, 111, 112, 113, 114, 115, 116, 117, 118, 119, 120, 121, 122, 123, 124, 125, 126]	(56	0	56)	56	56
1261	1262	UPI00000C5A54 status=activ	([0.024393, 0.017138, 0.024826, 0.036378, 0.024826, 0.047319, 0.05306, 0.038042, 0.042364, 0.034884, 0.048328, 0.030003, 0.030003, 0.026338, 0.026338, 0.026338, 0.048328, 0.078022, 0.085092, 0.076542, 0.079919, 0.127496, 0.134866, 0.147574, 0.155435, 0.243554, 0.216401, 0.147574, 0.229226, 0.191378, 0.25406, 0.167087, 0.264545, 0.264545, 0.288399, 0.225814, 0.284882, 0.284882, 0.185198, 0.26085, …	[209, 210, 211, 212, 213, 214, 215, 216, 217, 218, 219, 220, 221, 222, 223, 224, 225, 226, 263, 264, 265, 266, 267, 268, 269, 270, 271, 272, 273, 274, 275, 276, 277, 278, 279, 280, 281, 282, 283, 284, 285, 286, 287, 288, 289, 290, 291, 292, 293, 294, 295, 296, 297, 298, 299, 300, 301, 302, 303, 304, 305, 306, 307, 308, 309, 310, 311, 312, 313, 314, 315, 316, 317, 318, 319, 320]	(57	18	75)	57	57
3156	3157	UPI00006D848C status=activ	([0.458154, 0.370445, 0.36309, 0.390993, 0.291804, 0.321458, 0.268042, 0.308712, 0.346032, 0.374039, 0.390993, 0.42561, 0.450668, 0.387226, 0.450668, 0.51388, 0.521092, 0.509769, 0.476583, 0.490133, 0.490133, 0.461924, 0.553315, 0.570702, 0.517562, 0.632174, 0.553315, 0.613573, 0.51388, 0.51388, 0.517562, 0.534167, 0.529623, 0.553315, 0.63748, 0.642678, 0.575842, 0.553315, 0.557691, 0.613573, 0.5…	[15, 16, 17, 22, 23, 24, 25, 26, 27, 28, 29, 30, 31, 32, 33, 34, 35, 36, 37, 38, 39, 40, 41, 42, 43, 44, 45, 47, 49, 50, 71, 72, 73, 74, 75, 76, 77, 78, 79, 80, 81, 82, 83, 84, 85, 86, 87, 88, 89, 90, 91, 92, 93, 94, 95, 96, 97, 98, 99, 100, 101, 102, 103, 104, 105, 106, 107, 108, 109, 110, 111, 112, 113, 114, 115, 116, 117, 118, 119, 120, 121, 122, 123, 124, 125, 126, 127, 128, 149, 150, 151, 15…	(57	30	87)	57	57
698	699	UPI00000C54E0 status=activ	([0.618285, 0.454136, 0.476583, 0.553315, 0.440853, 0.31487, 0.239899, 0.18812, 0.134866, 0.158265, 0.116183, 0.118441, 0.06312, 0.037156, 0.058088, 0.034068, 0.026892, 0.033407, 0.041405, 0.032677, 0.034068, 0.042364, 0.060549, 0.076542, 0.051831, 0.096677, 0.185198, 0.236433, 0.281712, 0.339168, 0.346032, 0.450668, 0.5017, 0.608892, 0.728858, 0.59917, 0.724957, 0.648219, 0.618285, 0.538167, 0.6…	[0, 3, 32, 33, 34, 35, 36, 37, 38, 39, 40, 41, 42, 43, 45, 46, 118, 119, 120, 121, 122, 123, 124, 125, 126, 127, 128, 129, 130, 131, 132, 133, 134, 135, 136, 137, 138, 139, 140, 142, 235, 299, 300, 301, 302, 303, 304, 305, 306, 307, 310, 311, 312, 411, 465, 466, 467, 468, 469, 470, 472, 473, 474, 475, 476, 477, 478, 615, 639, 641, 643, 644, 645, 646, 647, 648, 649, 650, 651, 652, 653, 654, 655, 6…	(58	70	128)	58	58
3537	3538	UPI00006D89D2 status=activ	([0.027463, 0.020165, 0.023963, 0.027463, 0.032017, 0.024826, 0.020522, 0.018106, 0.023963, 0.026338, 0.022667, 0.028107, 0.034068, 0.038042, 0.032017, 0.059222, 0.109221, 0.11371, 0.206376, 0.288399, 0.324872, 0.324872, 0.339168, 0.335645, 0.40511, 0.444081, 0.486429, 0.585406, 0.728858, 0.690604, 0.750527, 0.868118, 0.759478, 0.728858, 0.733139, 0.675549, 0.690604, 0.703578, 0.703578, 0.553315,…	[27, 28, 29, 30, 31, 32, 33, 34, 35, 36, 37, 38, 39, 40, 42, 43, 44, 45, 46, 47, 48, 50, 65, 80, 81, 88, 89, 90, 92, 93, 94, 96, 97, 98, 99, 100, 101, 103, 104, 105, 106, 107, 109, 110, 111, 117, 122, 123, 124, 125, 126, 128, 129, 130, 131, 132, 133, 134, 135, 136, 137, 138, 139, 140, 141, 142, 143, 144, 145, 146, 147, 148, 149, 150, 151, 152, 153, 154, 155, 156, 157, 158, 159, 160, 161, 162, 163…	(58	51	109)	58	58
3585	3586	UPI00006D8A45 status=activ	([0.125101, 0.066181, 0.069024, 0.036378, 0.059222, 0.081712, 0.051831, 0.054297, 0.037156, 0.05306, 0.037156, 0.050641, 0.066181, 0.046336, 0.058088, 0.034068, 0.031287, 0.029376, 0.028107, 0.031287, 0.05306, 0.028107, 0.049374, 0.064632, 0.144935, 0.066181, 0.05306, 0.044297, 0.060549, 0.059222, 0.06184, 0.06184, 0.036378, 0.059222, 0.116183, 0.118441, 0.243554, 0.173081, 0.203355, 0.21291, 0.1…	[240, 241, 242, 245, 246, 269, 277, 278, 279, 284, 323, 324, 326, 327, 328, 329, 330, 331, 332, 333, 336, 337, 341, 342, 368, 369, 370, 371, 372, 373, 374, 375, 380, 451, 465, 471, 473, 475, 476, 484, 485, 486, 487, 488, 504, 511, 512, 513, 514, 515, 516, 517, 518, 519, 520, 521, 522, 523, 527, 528, 529, 530, 531, 532, 533, 534, 535, 536, 537, 538, 539, 540, 541, 542, 543, 544, 545, 546, 547, 548…	(58	91	149)	58	58
5227	5228	UPI00025B9EB9 status=activ	([0.801317, 0.685117, 0.534167, 0.422041, 0.490133, 0.497853, 0.51388, 0.521092, 0.553315, 0.562014, 0.486429, 0.534167, 0.529623, 0.56648, 0.494003, 0.377384, 0.458154, 0.4292, 0.414856, 0.328603, 0.321458, 0.30533, 0.370445, 0.461924, 0.56648, 0.545602, 0.553315, 0.56648, 0.570702, 0.490133, 0.480142, 0.483068, 0.414856, 0.414856, 0.398279, 0.465241, 0.538167, 0.575842, 0.509769, 0.529623, 0.54…	[0, 1, 2, 6, 7, 8, 9, 11, 12, 13, 24, 25, 26, 27, 28, 36, 37, 38, 39, 40, 64, 65, 66, 67, 69, 72, 106, 107, 116, 117, 118, 119, 120, 121, 123, 124, 172, 174, 175, 176, 177, 178, 179, 180, 181, 182, 183, 184, 185, 186, 187, 188, 352, 353, 354, 355, 356, 357, 358, 359, 360, 361, 362, 363, 386, 387, 388, 389, 390, 391, 440, 441, 442, 443, 444, 445, 446, 449, 450, 451, 452, 453, 454, 455, 456, 457, 4…	(58	92	150)	58	58
2496	2497	UPI0000165ECA status=activ	([0.882776, 0.862302, 0.871313, 0.871313, 0.852992, 0.859585, 0.865454, 0.868118, 0.885302, 0.885302, 0.876521, 0.837511, 0.846163, 0.885302, 0.882776, 0.856457, 0.788093, 0.788093, 0.733139, 0.733139, 0.73685, 0.73685, 0.754692, 0.754692, 0.750527, 0.716283, 0.73685, 0.666105, 0.666105, 0.666105, 0.690604, 0.648219, 0.720929, 0.76285, 0.754692, 0.741537, 0.648219, 0.626927, 0.626927, 0.690604, 0…	[0, 1, 2, 3, 4, 5, 6, 7, 8, 9, 10, 11, 12, 13, 14, 15, 16, 17, 18, 19, 20, 21, 22, 23, 24, 25, 26, 27, 28, 29, 30, 31, 32, 33, 34, 35, 36, 37, 38, 39, 40, 41, 42, 43, 44, 45, 46, 47, 48, 49, 50, 51, 52, 53, 54, 55, 56, 57, 58, 59]	(59	0	59)	59	59
2882	2883	UPI000045D159 status=activ	([0.109221, 0.081712, 0.125101, 0.17593, 0.139895, 0.185198, 0.229226, 0.182256, 0.164327, 0.147574, 0.170161, 0.21291, 0.236433, 0.271506, 0.281712, 0.359901, 0.433034, 0.447574, 0.534167, 0.534167, 0.618285, 0.618285, 0.728858, 0.745909, 0.754692, 0.823549, 0.83125, 0.84206, 0.910643, 0.950334, 0.970265, 0.976226, 0.971072, 0.964893, 0.951925, 0.957673, 0.962114, 0.948786, 0.939629, 0.939629, 0…	[18, 19, 20, 21, 22, 23, 24, 25, 26, 27, 28, 29, 30, 31, 32, 33, 34, 35, 36, 37, 38, 39, 40, 41, 42, 43, 44, 45, 46, 47, 48, 49, 50, 51, 52, 53, 54, 55, 56, 57, 58, 59, 60, 61, 62, 63, 64, 65, 66, 67, 68, 69, 70, 71, 72, 73, 74, 75, 76, 77, 81, 82, 83, 113, 114, 115, 116, 117, 118, 119, 120, 121, 122, 123, 124, 125, 126, 127, 128, 129, 130, 131, 132, 133, 134, 135, 136, 137]	(59	0	59)	59	59
3212	3213	UPI00006D8512 status=activ	([0.096677, 0.06312, 0.102787, 0.129801, 0.206376, 0.139895, 0.173081, 0.239899, 0.281712, 0.232838, 0.179055, 0.21291, 0.21291, 0.335645, 0.335645, 0.239899, 0.25031, 0.243554, 0.243554, 0.339168, 0.418646, 0.328603, 0.40511, 0.390993, 0.308712, 0.167087, 0.243554, 0.239899, 0.219301, 0.132295, 0.200174, 0.200174, 0.134866, 0.203355, 0.194234, 0.206376, 0.324872, 0.284882, 0.196879, 0.229226, 0.…	[244, 269, 276, 277, 360, 361, 362, 367, 369, 370, 371, 394, 395, 405, 435, 446, 447, 448, 449, 450, 451, 457, 458, 459, 460, 461, 462, 463, 464, 465, 466, 467, 468, 469, 470, 471, 472, 473, 474, 475, 476, 477, 478, 479, 480, 481, 482, 483, 484, 485, 486, 487, 488, 489, 495, 496, 497, 498, 499, 500, 501, 502, 503, 504, 505, 506, 507, 509, 510, 511, 512, 513, 514, 515, 516, 517, 518, 519, 520, 521…	(59	67	126)	59	59
3608	3609	UPI00006D8AA8 status=activ	([0.002529, 0.002482, 0.003607, 0.00316, 0.002662, 0.002606, 0.003461, 0.003366, 0.003079, 0.0028, 0.003461, 0.002705, 0.002688, 0.003671, 0.004414, 0.003298, 0.003671, 0.003607, 0.003864, 0.00543, 0.005872, 0.007177, 0.006795, 0.007315, 0.010131, 0.011518, 0.018415, 0.015078, 0.013821, 0.023087, 0.044297, 0.028695, 0.069024, 0.038042, 0.040537, 0.026892, 0.06184, 0.060549, 0.111485, 0.122885, 0.…	[209, 210, 211, 212, 213, 295, 298, 301, 302, 303, 304, 308, 309, 310, 311, 313, 314, 315, 316, 317, 318, 319, 320, 321, 322, 323, 326, 327, 328, 329, 345, 359, 381, 382, 383, 384, 385, 386, 387, 388, 389, 390, 391, 392, 393, 394, 395, 396, 397, 398, 399, 400, 401, 402, 403, 454, 597, 598, 599, 600, 601, 602, 603, 604, 605, 606, 607, 608, 609, 610, 611, 612, 613, 614, 615, 616, 617, 618, 619, 620…	(59	56	115)	59	59
4460	4461	UPI000211FD96 status=activ	([0.387226, 0.398279, 0.422041, 0.349426, 0.359901, 0.418646, 0.440853, 0.380708, 0.398279, 0.4292, 0.461924, 0.454136, 0.398279, 0.454136, 0.472492, 0.394753, 0.387226, 0.454136, 0.480142, 0.458154, 0.545602, 0.632174, 0.562014, 0.557691, 0.632174, 0.666105, 0.622677, 0.545602, 0.666105, 0.59014, 0.570702, 0.58069, 0.59508, 0.517562, 0.521092, 0.494003, 0.557691, 0.585406, 0.59508, 0.56648, 0.49…	[20, 21, 22, 23, 24, 25, 26, 27, 28, 29, 30, 31, 32, 33, 34, 36, 37, 38, 39, 45, 75, 77, 82, 83, 84, 85, 86, 87, 88, 89, 90, 91, 92, 93, 94, 95, 96, 97, 98, 99, 100, 101, 102, 103, 104, 105, 106, 107, 108, 109, 110, 111, 112, 113, 114, 115, 116, 117, 118, 119, 120, 121, 122, 123, 124, 125, 126, 127, 128, 129, 130, 131, 132, 133, 134, 135, 136, 137, 138, 139, 140, 141, 160, 161, 162, 163, 167, 168…	(59	22	81)	59	59
3372	3373	UPI00006D87B3 status=activ	([0.173081, 0.11371, 0.074921, 0.111485, 0.078022, 0.090864, 0.122885, 0.100716, 0.109221, 0.137348, 0.158265, 0.170161, 0.086953, 0.096677, 0.155435, 0.179055, 0.17593, 0.167087, 0.281712, 0.352862, 0.335645, 0.349426, 0.433034, 0.525368, 0.517562, 0.490133, 0.509769, 0.517562, 0.494003, 0.534167, 0.557691, 0.570702, 0.56648, 0.694846, 0.680603, 0.666105, 0.534167, 0.5017, 0.521092, 0.42561, 0.3…	[23, 24, 26, 27, 29, 30, 31, 32, 33, 34, 35, 36, 37, 38, 63, 65, 66, 67, 68, 69, 70, 71, 72, 73, 74, 75, 76, 77, 80, 210, 277, 278, 281, 282, 283, 284, 285, 286, 287, 288, 289, 300, 301, 302, 303, 304, 305, 306, 307, 308, 309, 310, 311, 312, 313, 314, 315, 316, 317, 318, 319, 320, 321, 322, 323, 324, 325, 326, 327, 328, 329, 330, 331, 332, 333, 334, 335, 336, 337, 338, 339, 340, 341, 342, 343, 34…	(60	41	101)	60	60
4372	4373	UPI0001DCFA17 status=activ	([0.094817, 0.083462, 0.118441, 0.15284, 0.073402, 0.048328, 0.081712, 0.102787, 0.132295, 0.129801, 0.094817, 0.074921, 0.042364, 0.024826, 0.025762, 0.026892, 0.026892, 0.048328, 0.048328, 0.026892, 0.060549, 0.035586, 0.022667, 0.018787, 0.018106, 0.038042, 0.054297, 0.028695, 0.028107, 0.018787, 0.022667, 0.037156, 0.051831, 0.096677, 0.170161, 0.247041, 0.129801, 0.155435, 0.158265, 0.096677…	[215, 243, 247, 335, 336, 337, 338, 339, 563, 565, 569, 570, 574, 575, 576, 577, 579, 580, 592, 593, 594, 595, 596, 597, 598, 599, 603, 604, 605, 606, 607, 628, 629, 630, 631, 632, 633, 634, 635, 636, 637, 638, 639, 640, 641, 642, 643, 644, 645, 646, 647, 648, 649, 650, 651, 652, 653, 654, 655, 656, 657, 658, 659, 660, 661, 662, 663, 664, 665, 666, 667, 668, 669, 670, 671, 672, 673, 674, 675, 676…	(60	31	91)	60	60
5268	5269	UPI00025BA24A status=activ	([0.284882, 0.25406, 0.30533, 0.257454, 0.298791, 0.26085, 0.21291, 0.243554, 0.271506, 0.301917, 0.359901, 0.370445, 0.394753, 0.335645, 0.311707, 0.311707, 0.342579, 0.380708, 0.440853, 0.458154, 0.517562, 0.562014, 0.632174, 0.675549, 0.767246, 0.759478, 0.827927, 0.901269, 0.879233, 0.889439, 0.885302, 0.852992, 0.871313, 0.901269, 0.936162, 0.948786, 0.941505, 0.926919, 0.93079, 0.924947, 0.…	[20, 21, 22, 23, 24, 25, 26, 27, 28, 29, 30, 31, 32, 33, 34, 35, 36, 37, 38, 39, 40, 41, 42, 43, 44, 45, 46, 47, 48, 49, 50, 51, 52, 53, 54, 55, 56, 57, 58, 59, 60, 61, 62, 63, 64, 65, 66, 67, 68, 69, 70, 71, 72, 73, 74, 75, 76, 77, 78, 79, 80, 101, 102, 103, 104, 105, 106, 107, 108, 109, 110, 111, 112, 113, 114, 115, 116, 117, 118, 119, 120, 121, 122, 124, 125, 126, 127, 130]	(60	0	60)	60	60
328	329	UPI00000C512C status=activ	([0.008525, 0.00777, 0.007177, 0.006795, 0.007877, 0.010131, 0.009294, 0.01204, 0.016257, 0.014315, 0.016257, 0.017797, 0.030003, 0.032677, 0.020876, 0.043307, 0.043307, 0.048328, 0.0704, 0.064632, 0.10481, 0.064632, 0.096677, 0.137348, 0.134866, 0.15008, 0.15284, 0.229226, 0.25031, 0.182256, 0.25406, 0.206376, 0.239899, 0.243554, 0.236433, 0.268042, 0.281712, 0.346032, 0.268042, 0.25406, 0.20939…	[78, 83, 84, 89, 90, 91, 92, 93, 94, 95, 96, 97, 98, 99, 100, 101, 102, 103, 104, 105, 106, 107, 108, 109, 110, 111, 112, 113, 114, 115, 116, 117, 118, 119, 120, 121, 122, 123, 124, 125, 126, 127, 128, 129, 130, 131, 132, 133, 134, 135, 136, 137, 138, 139, 140, 141, 142, 143, 144, 145, 146, 147, 148, 149, 150]	(61	3	64)	61	61
1068	1069	UPI00000C5899 status=activ	([0.147574, 0.096677, 0.066181, 0.066181, 0.064632, 0.098513, 0.147574, 0.098513, 0.118441, 0.079919, 0.079919, 0.056825, 0.038042, 0.027463, 0.020522, 0.025316, 0.016257, 0.030611, 0.030611, 0.042364, 0.021381, 0.026338, 0.040537, 0.03976, 0.028695, 0.019109, 0.0198, 0.017138, 0.035586, 0.036378, 0.06312, 0.06312, 0.088832, 0.127496, 0.200174, 0.25031, 0.200174, 0.236433, 0.216401, 0.182256, 0.1…	[198, 276, 277, 278, 279, 280, 281, 282, 283, 284, 285, 286, 287, 288, 289, 290, 291, 292, 293, 294, 295, 296, 297, 298, 299, 300, 301, 302, 303, 304, 305, 306, 307, 308, 309, 310, 311, 312, 313, 314, 315, 316, 317, 318, 319, 320, 321, 322, 323, 324, 325, 326, 327, 328, 329, 330, 331, 332, 333, 334, 335, 336, 337]	(61	1	62)	61	61
2141	2142	UPI00001295F4 status=activ	([0.122885, 0.173081, 0.229226, 0.275179, 0.219301, 0.179055, 0.179055, 0.134866, 0.102787, 0.137348, 0.170161, 0.196879, 0.209395, 0.158265, 0.229226, 0.25031, 0.179055, 0.268042, 0.268042, 0.31487, 0.332115, 0.321458, 0.288399, 0.281712, 0.284882, 0.349426, 0.444081, 0.472492, 0.468512, 0.465241, 0.422041, 0.332115, 0.339168, 0.339168, 0.418646, 0.418646, 0.494003, 0.59917, 0.494003, 0.418646, …	[37, 50, 51, 52, 53, 54, 55, 60, 269, 283, 284, 421, 422, 423, 424, 425, 426, 428, 436, 437, 439, 440, 441, 453, 455, 456, 457, 459, 460, 470, 471, 472, 498, 499, 500, 502, 503, 509, 510, 511, 512, 513, 514, 515, 516, 517, 518, 519, 520, 521, 522, 523, 524, 525, 526, 527, 528, 529, 530, 531, 532, 533, 534, 535, 536, 537, 538, 539, 542, 543, 544, 545, 546, 547, 548, 549, 550, 551, 552, 553, 554, 5…	(61	96	157)	61	61
2672	2673	UPI000039631E status=activ	([0.63748, 0.509769, 0.521092, 0.575842, 0.51388, 0.444081, 0.476583, 0.505461, 0.529623, 0.486429, 0.51388, 0.472492, 0.418646, 0.422041, 0.418646, 0.483068, 0.529623, 0.545602, 0.575842, 0.585406, 0.562014, 0.562014, 0.699094, 0.585406, 0.553315, 0.604312, 0.680603, 0.707965, 0.712013, 0.632174, 0.720929, 0.716283, 0.791621, 0.846163, 0.784345, 0.812494, 0.795062, 0.771762, 0.694846, 0.666105, …	[0, 1, 2, 3, 4, 7, 8, 10, 16, 17, 18, 19, 20, 21, 22, 23, 24, 25, 26, 27, 28, 29, 30, 31, 32, 33, 34, 35, 36, 37, 38, 39, 40, 41, 42, 43, 44, 45, 46, 47, 48, 49, 50, 51, 52, 53, 54, 55, 56, 57, 58, 59, 60, 61, 62, 63, 64, 65, 66, 67, 68, 69, 70, 71, 72, 73, 74, 75, 76, 77]	(61	8	69)	61	61
5483	5484	UPI00025BC32F status=activ	([0.956248, 0.936162, 0.91684, 0.915074, 0.915074, 0.919029, 0.921076, 0.876521, 0.885302, 0.882776, 0.882776, 0.901269, 0.901269, 0.899122, 0.874069, 0.856457, 0.779859, 0.775545, 0.775545, 0.707965, 0.724957, 0.680603, 0.604312, 0.622677, 0.642678, 0.648219, 0.604312, 0.608892, 0.680603, 0.685117, 0.666105, 0.58069, 0.562014, 0.570702, 0.570702, 0.604312, 0.618285, 0.707965, 0.685117, 0.575842,…	[0, 1, 2, 3, 4, 5, 6, 7, 8, 9, 10, 11, 12, 13, 14, 15, 16, 17, 18, 19, 20, 21, 22, 23, 24, 25, 26, 27, 28, 29, 30, 31, 32, 33, 34, 35, 36, 37, 38, 39, 40, 41, 42, 43, 44, 45, 46, 47, 48, 49, 50, 51, 52, 53, 54, 55, 56, 57, 58, 59, 60, 61, 82, 83, 86, 87, 186, 189, 190, 400, 401, 402, 403, 404, 405, 406, 407, 408, 409, 410, 411, 412, 413, 414, 415, 416, 417, 418, 419, 420, 421, 422, 423, 424, 425,…	(61	0	61)	61	61
3753	3754	UPI00006D8C83 status=activ	([0.116183, 0.06312, 0.088832, 0.134866, 0.066181, 0.069024, 0.102787, 0.102787, 0.102787, 0.15008, 0.109221, 0.134866, 0.073402, 0.051831, 0.046336, 0.050641, 0.055536, 0.086953, 0.134866, 0.203355, 0.15008, 0.081712, 0.142424, 0.158265, 0.142424, 0.15008, 0.18812, 0.147574, 0.173081, 0.129801, 0.088832, 0.161087, 0.094817, 0.137348, 0.203355, 0.203355, 0.281712, 0.278302, 0.311707, 0.225814, 0.…	[222, 223, 266, 267, 270, 271, 272, 296, 297, 299, 300, 340, 341, 342, 343, 344, 345, 346, 347, 348, 349, 350, 351, 352, 353, 354, 355, 356, 357, 358, 359, 360, 361, 362, 363, 364, 365, 366, 367, 368, 369, 370, 371, 372, 373, 374, 375, 376, 377, 378, 379, 380, 381, 382, 383, 384, 385, 386, 387, 388, 389, 390, 391, 392, 393, 394, 395, 396, 397, 398, 399, 400, 401, 402]	(62	11	73)	62	62
2362	2363	UPI0000133FFE status=activ	([0.862302, 0.882776, 0.905695, 0.779859, 0.808535, 0.834292, 0.83125, 0.805026, 0.808535, 0.808535, 0.745909, 0.784345, 0.775545, 0.775545, 0.819762, 0.784345, 0.675549, 0.675549, 0.675549, 0.716283, 0.657645, 0.608892, 0.585406, 0.575842, 0.675549, 0.648219, 0.618285, 0.648219, 0.703578, 0.720929, 0.750527, 0.83125, 0.750527, 0.750527, 0.733139, 0.694846, 0.720929, 0.805026, 0.720929, 0.73685, …	[0, 1, 2, 3, 4, 5, 6, 7, 8, 9, 10, 11, 12, 13, 14, 15, 16, 17, 18, 19, 20, 21, 22, 23, 24, 25, 26, 27, 28, 29, 30, 31, 32, 33, 34, 35, 36, 37, 38, 39, 40, 41, 42, 43, 44, 45, 46, 47, 48, 49, 50, 51, 52, 53, 54, 55, 56, 57, 58, 59, 60, 61, 62, 63]	(63	0	63)	63	63
2380	2381	UPI0000134834 status=activ	([0.657645, 0.648219, 0.720929, 0.59014, 0.480142, 0.465241, 0.472492, 0.490133, 0.497853, 0.545602, 0.575842, 0.618285, 0.51388, 0.436924, 0.458154, 0.40511, 0.36309, 0.370445, 0.291804, 0.298791, 0.321458, 0.401658, 0.339168, 0.349426, 0.444081, 0.549308, 0.483068, 0.497853, 0.517562, 0.570702, 0.56648, 0.56648, 0.494003, 0.622677, 0.741537, 0.622677, 0.622677, 0.642678, 0.562014, 0.541878, 0.5…	[0, 1, 2, 3, 9, 10, 11, 12, 25, 28, 29, 30, 31, 33, 34, 35, 36, 37, 38, 39, 40, 41, 43, 68, 69, 70, 71, 79, 80, 81, 88, 89, 97, 98, 99, 100, 105, 106, 107, 117, 123, 124, 163, 164, 165, 166, 167, 168, 169, 170, 171, 172, 173, 174, 175, 176, 177, 178, 179, 180, 181, 182, 183, 184, 185, 186, 187, 188, 189, 190, 191, 192, 193, 194, 195, 196, 197, 198, 199, 200, 201, 202, 203, 204, 205, 206, 207, 208…	(63	42	105)	63	63
5634	5635	UPI000267E73E status=activ	([0.349426, 0.387226, 0.461924, 0.490133, 0.387226, 0.380708, 0.436924, 0.380708, 0.4292, 0.374039, 0.332115, 0.394753, 0.328603, 0.332115, 0.257454, 0.335645, 0.356642, 0.370445, 0.4292, 0.401658, 0.31487, 0.414856, 0.433034, 0.433034, 0.444081, 0.472492, 0.4292, 0.384043, 0.472492, 0.384043, 0.4292, 0.51388, 0.51388, 0.585406, 0.538167, 0.63748, 0.541878, 0.648219, 0.538167, 0.545602, 0.549308,…	[31, 32, 33, 34, 35, 36, 37, 38, 39, 40, 41, 42, 43, 44, 55, 80, 83, 84, 85, 86, 87, 88, 89, 90, 91, 92, 93, 94, 95, 96, 97, 98, 99, 100, 101, 102, 103, 104, 105, 106, 107, 108, 109, 110, 111, 112, 113, 114, 115, 116, 117, 118, 119, 120, 121, 122, 123, 124, 125, 126, 127, 128, 129, 130, 131, 132, 133, 134, 135, 136, 137, 138, 139, 140, 141, 142, 143, 144, 145, 146, 155, 156, 164, 168, 169, 170, 1…	(63	16	79)	63	63
5787	5788	UPI000267E7D7 status=activ	([0.454136, 0.295083, 0.328603, 0.370445, 0.394753, 0.295083, 0.324872, 0.288399, 0.321458, 0.366687, 0.36309, 0.401658, 0.335645, 0.318242, 0.301917, 0.324872, 0.408655, 0.40511, 0.366687, 0.422041, 0.390993, 0.281712, 0.387226, 0.398279, 0.291804, 0.229226, 0.318242, 0.268042, 0.229226, 0.232838, 0.196879, 0.164327, 0.164327, 0.232838, 0.247041, 0.219301, 0.247041, 0.243554, 0.222385, 0.275179,…	[45, 46, 47, 48, 49, 50, 51, 52, 53, 54, 55, 56, 57, 58, 59, 60, 61, 62, 63, 64, 65, 66, 67, 68, 69, 70, 71, 72, 73, 74, 75, 76, 77, 78, 79, 80, 81, 82, 83, 84, 85, 86, 87, 88, 89, 90, 91, 93, 94, 95, 101, 102, 103, 106, 107, 113, 115, 117, 118, 119, 120, 121, 122, 123, 124, 125, 126, 127, 128, 129, 130, 131, 132, 133, 134, 135, 136, 137, 138, 139, 140, 141, 142, 143, 144, 145, 146, 147, 148, 149…	(67	57	124)	67	67
5797	5798	UPI000267E7E1 status=activ	([0.505461, 0.557691, 0.461924, 0.494003, 0.490133, 0.517562, 0.604312, 0.63748, 0.553315, 0.585406, 0.618285, 0.613573, 0.538167, 0.476583, 0.41194, 0.414856, 0.483068, 0.480142, 0.494003, 0.51388, 0.436924, 0.454136, 0.380708, 0.458154, 0.465241, 0.509769, 0.436924, 0.40511, 0.422041, 0.472492, 0.401658, 0.414856, 0.4292, 0.517562, 0.58069, 0.63748, 0.626927, 0.642678, 0.707965, 0.720929, 0.745…	[0, 1, 5, 6, 7, 8, 9, 10, 11, 12, 19, 25, 33, 34, 35, 36, 37, 38, 39, 40, 41, 42, 43, 44, 45, 46, 47, 48, 49, 50, 51, 52, 53, 54, 55, 56, 57, 58, 59, 60, 61, 62, 63, 64, 65, 66, 67, 68, 69, 70, 71, 72, 73, 74, 75, 76, 77, 78, 79, 80, 81, 82, 83, 84, 85, 86, 87, 88, 89, 90, 91, 92, 93, 94, 95, 96, 97, 98, 99, 100, 104, 105, 107, 108, 109, 110, 112, 113, 114, 115, 116, 117, 118, 119, 120, 121, 122,…	(67	12	79)	67	67
50	51	UPI00000BF335 status=activ	([0.58069, 0.538167, 0.626927, 0.497853, 0.4292, 0.370445, 0.436924, 0.458154, 0.494003, 0.4292, 0.450668, 0.414856, 0.447574, 0.447574, 0.339168, 0.339168, 0.374039, 0.366687, 0.359901, 0.370445, 0.401658, 0.374039, 0.408655, 0.321458, 0.40511, 0.465241, 0.461924, 0.408655, 0.41194, 0.40511, 0.41194, 0.41194, 0.490133, 0.401658, 0.41194, 0.433034, 0.42561, 0.440853, 0.480142, 0.486429, 0.41194, …	[0, 1, 2, 42, 44, 45, 46, 47, 48, 49, 50, 51, 52, 91, 93, 94, 97, 98, 99, 102, 103, 104, 105, 106, 107, 108, 109, 110, 111, 112, 113, 114, 115, 116, 117, 118, 119, 120, 121, 122, 123, 124, 125, 126, 127, 128, 129, 130, 131, 132, 133, 134, 135, 136, 137, 138, 139, 140, 141, 142, 143, 144, 145, 146, 147, 148, 149, 150, 151, 152, 153, 154, 155, 156, 157, 158, 159, 160, 161, 162, 163, 164, 165, 166, …	(68	19	87)	68	68
2758	2759	UPI00003968B2 status=activ	([0.801317, 0.699094, 0.720929, 0.741537, 0.775545, 0.805026, 0.779859, 0.83125, 0.808535, 0.84206, 0.823549, 0.823549, 0.876521, 0.876521, 0.901269, 0.859585, 0.849326, 0.849326, 0.852992, 0.759478, 0.73685, 0.73685, 0.784345, 0.712013, 0.685117, 0.675549, 0.661982, 0.712013, 0.694846, 0.694846, 0.694846, 0.653063, 0.557691, 0.562014, 0.59014, 0.585406, 0.622677, 0.529623, 0.585406, 0.680603, 0.…	[0, 1, 2, 3, 4, 5, 6, 7, 8, 9, 10, 11, 12, 13, 14, 15, 16, 17, 18, 19, 20, 21, 22, 23, 24, 25, 26, 27, 28, 29, 30, 31, 32, 33, 34, 35, 36, 37, 38, 39, 40, 41, 42, 43, 44, 45, 46, 47, 48, 49, 50, 51, 52, 53, 54, 55, 56, 57, 58, 59, 60, 61, 62, 63, 64, 65, 66, 67, 68]	(68	0	68)	68	68
5578	5579	UPI000267E706 status=activ	([0.158265, 0.092881, 0.058088, 0.106997, 0.109221, 0.15008, 0.182256, 0.243554, 0.278302, 0.301917, 0.332115, 0.342579, 0.268042, 0.324872, 0.31487, 0.318242, 0.366687, 0.440853, 0.440853, 0.359901, 0.328603, 0.422041, 0.517562, 0.497853, 0.377384, 0.339168, 0.356642, 0.275179, 0.247041, 0.25406, 0.264545, 0.167087, 0.191378, 0.236433, 0.236433, 0.298791, 0.288399, 0.301917, 0.239899, 0.155435, …	[22, 113, 439, 440, 445, 446, 447, 452, 453, 454, 455, 456, 457, 458, 459, 460, 461, 462, 463, 464, 465, 466, 467, 468, 469, 470, 471, 472, 473, 474, 475, 476, 477, 478, 479, 480, 481, 482, 483, 484, 485, 486, 487, 488, 489, 490, 491, 492, 493, 494, 495, 496, 497, 498, 499, 500, 501, 502, 503, 504, 505, 506, 507, 508, 509, 510, 511, 512, 513, 514, 515, 516, 517, 518, 519, 520, 534, 535, 536, 537,…	(68	7	75)	68	68
4362	4363	UPI0001DCF7F6 status=activ	([0.370445, 0.440853, 0.465241, 0.490133, 0.517562, 0.517562, 0.538167, 0.557691, 0.553315, 0.56648, 0.585406, 0.59508, 0.585406, 0.58069, 0.575842, 0.657645, 0.733139, 0.73685, 0.671169, 0.671169, 0.771762, 0.83125, 0.827927, 0.834292, 0.771762, 0.779859, 0.795062, 0.801317, 0.805026, 0.823549, 0.83125, 0.83125, 0.83125, 0.812494, 0.791621, 0.791621, 0.791621, 0.76285, 0.759478, 0.808535, 0.8085…	[4, 5, 6, 7, 8, 9, 10, 11, 12, 13, 14, 15, 16, 17, 18, 19, 20, 21, 22, 23, 24, 25, 26, 27, 28, 29, 30, 31, 32, 33, 34, 35, 36, 37, 38, 39, 40, 41, 42, 43, 44, 45, 46, 47, 48, 49, 50, 51, 52, 53, 54, 55, 56, 57, 58, 59, 60, 61, 62, 63, 64, 65, 66, 67, 68, 69, 70, 71, 72, 73, 135, 148, 149, 150, 151, 152, 153, 154, 155, 160, 161, 162, 163]	(69	0	69)	69	69
4364	4365	UPI0001DCF81C status=activ	([0.885302, 0.924947, 0.953422, 0.968436, 0.966441, 0.936162, 0.936162, 0.945666, 0.947281, 0.894241, 0.89662, 0.901269, 0.891961, 0.819762, 0.798249, 0.76285, 0.775545, 0.779859, 0.716283, 0.724957, 0.754692, 0.775545, 0.745909, 0.707965, 0.661982, 0.685117, 0.657645, 0.699094, 0.680603, 0.657645, 0.741537, 0.76285, 0.712013, 0.642678, 0.720929, 0.685117, 0.690604, 0.699094, 0.73685, 0.788093, 0…	[0, 1, 2, 3, 4, 5, 6, 7, 8, 9, 10, 11, 12, 13, 14, 15, 16, 17, 18, 19, 20, 21, 22, 23, 24, 25, 26, 27, 28, 29, 30, 31, 32, 33, 34, 35, 36, 37, 38, 39, 40, 41, 42, 43, 44, 45, 46, 47, 48, 49, 50, 51, 52, 53, 54, 55, 56, 57, 58, 59, 60, 61, 62, 63, 64, 65, 66, 67, 68, 69]	(69	0	69)	69	69
4405	4406	UPI0001DCFEE8 status=activ	([0.086953, 0.100716, 0.139895, 0.102787, 0.134866, 0.144935, 0.18812, 0.196879, 0.206376, 0.147574, 0.155435, 0.155435, 0.161087, 0.179055, 0.179055, 0.236433, 0.30533, 0.370445, 0.291804, 0.359901, 0.380708, 0.380708, 0.414856, 0.4292, 0.5017, 0.476583, 0.5017, 0.490133, 0.458154, 0.494003, 0.525368, 0.549308, 0.486429, 0.486429, 0.486429, 0.5017, 0.5017, 0.5017, 0.517562, 0.63748, 0.63748, 0.5…	[24, 26, 30, 31, 35, 36, 37, 38, 39, 40, 41, 42, 43, 44, 45, 46, 47, 48, 49, 50, 51, 52, 53, 54, 55, 56, 57, 58, 59, 60, 61, 62, 63, 64, 65, 66, 67, 68, 69, 70, 71, 72, 73, 74, 75, 76, 77, 78, 79, 80, 81, 82, 83, 84, 85, 86, 87, 88, 89, 90, 91, 92, 93, 94, 95, 96, 97, 98, 99, 100, 101, 102, 103, 104]	(69	4	73)	69	69
5478	5479	UPI00025BBDD5 status=activ	([0.129801, 0.092881, 0.122885, 0.090864, 0.092881, 0.094817, 0.15284, 0.194234, 0.26085, 0.284882, 0.225814, 0.232838, 0.346032, 0.335645, 0.25406, 0.167087, 0.194234, 0.209395, 0.185198, 0.170161, 0.25406, 0.278302, 0.352862, 0.352862, 0.444081, 0.394753, 0.394753, 0.324872, 0.281712, 0.206376, 0.206376, 0.196879, 0.139895, 0.137348, 0.216401, 0.288399, 0.288399, 0.264545, 0.275179, 0.308712, 0…	[98, 101, 144, 197, 198, 199, 201, 202, 205, 214, 215, 216, 220, 221, 222, 224, 225, 226, 227, 228, 229, 230, 231, 232, 233, 234, 235, 236, 237, 238, 239, 240, 241, 242, 243, 244, 245, 246, 247, 248, 249, 250, 251, 252, 253, 254, 255, 256, 257, 258, 259, 260, 261, 262, 263, 264, 265, 266, 267, 268, 269, 270, 271, 272, 273, 274, 275, 276, 277, 278, 279, 280, 281, 282, 283, 284, 285, 286, 287, 288,…	(69	15	84)	69	69
14	15	UPI0000052C48 status=activ	([0.447574, 0.480142, 0.505461, 0.604312, 0.585406, 0.608892, 0.622677, 0.642678, 0.666105, 0.675549, 0.690604, 0.716283, 0.771762, 0.823549, 0.788093, 0.871313, 0.865454, 0.891961, 0.936162, 0.91684, 0.891961, 0.891961, 0.876521, 0.88723, 0.846163, 0.849326, 0.849326, 0.859585, 0.837511, 0.808535, 0.808535, 0.808535, 0.788093, 0.83125, 0.84206, 0.862302, 0.862302, 0.871313, 0.834292, 0.767246, 0…	[2, 3, 4, 5, 6, 7, 8, 9, 10, 11, 12, 13, 14, 15, 16, 17, 18, 19, 20, 21, 22, 23, 24, 25, 26, 27, 28, 29, 30, 31, 32, 33, 34, 35, 36, 37, 38, 39, 40, 41, 42, 43, 44, 45, 46, 47, 48, 49, 50, 51, 52, 53, 54, 55, 56, 57, 58, 59, 60, 61, 62, 63, 64, 65, 66, 67, 68, 69, 70, 71, 72, 76, 77, 79, 82, 83, 84, 87, 88, 95, 96, 99, 100, 101, 102, 103]	(70	0	70)	70	70
3970	3971	UPI0000DAEFCC status=activ	([0.885302, 0.856457, 0.865454, 0.876521, 0.882776, 0.894241, 0.899122, 0.901269, 0.922952, 0.939629, 0.948786, 0.970265, 0.962114, 0.953422, 0.968436, 0.922952, 0.885302, 0.885302, 0.936162, 0.948786, 0.94331, 0.928747, 0.941505, 0.924947, 0.938133, 0.947281, 0.954657, 0.939629, 0.939629, 0.922952, 0.922952, 0.910643, 0.89662, 0.89662, 0.901269, 0.939629, 0.93079, 0.951925, 0.951925, 0.96342, 0.…	[0, 1, 2, 3, 4, 5, 6, 7, 8, 9, 10, 11, 12, 13, 14, 15, 16, 17, 18, 19, 20, 21, 22, 23, 24, 25, 26, 27, 28, 29, 30, 31, 32, 33, 34, 35, 36, 37, 38, 39, 40, 41, 42, 43, 44, 45, 46, 47, 48, 49, 50, 51, 52, 53, 54, 55, 56, 57, 58, 59, 60, 61, 62, 63, 64, 65, 66, 67, 68, 69, 70, 401, 410, 411, 412, 413, 414, 415, 416, 417, 418, 419, 420, 421, 422, 423, 424, 425, 426, 427, 428, 429, 430, 431, 432]	(70	0	70)	70	70
5356	5357	UPI00025BAA28 status=activ	([0.007645, 0.006795, 0.006194, 0.008804, 0.00962, 0.012491, 0.008624, 0.011518, 0.00962, 0.008409, 0.010672, 0.015078, 0.014783, 0.023087, 0.028107, 0.044297, 0.045352, 0.045352, 0.060549, 0.037156, 0.038858, 0.05306, 0.106997, 0.083462, 0.043307, 0.054297, 0.032017, 0.058088, 0.058088, 0.081712, 0.164327, 0.100716, 0.079919, 0.10481, 0.054297, 0.060549, 0.060549, 0.066181, 0.06312, 0.086953, 0.…	[192, 236, 237, 238, 253, 255, 256, 257, 260, 261, 262, 263, 264, 265, 266, 267, 268, 269, 270, 271, 272, 273, 274, 275, 276, 277, 278, 279, 280, 281, 282, 283, 284, 285, 286, 287, 288, 289, 290, 291, 292, 293, 294, 295, 296, 297, 298, 299, 300, 301, 302, 303, 304, 305, 306, 307, 308, 309, 310, 311, 312, 313, 314, 315, 316, 317, 318, 319, 320, 321, 322, 323, 324, 325, 326, 327, 328, 329, 330]	(70	8	78)	70	70
3669	3670	UPI00006D8B5A status=activ	([0.026892, 0.045352, 0.069024, 0.074921, 0.058088, 0.046336, 0.051831, 0.071867, 0.055536, 0.060549, 0.076542, 0.111485, 0.120615, 0.129801, 0.194234, 0.25031, 0.236433, 0.352862, 0.321458, 0.291804, 0.390993, 0.414856, 0.414856, 0.422041, 0.483068, 0.494003, 0.570702, 0.622677, 0.63748, 0.767246, 0.795062, 0.798249, 0.767246, 0.648219, 0.653063, 0.553315, 0.59508, 0.716283, 0.680603, 0.775545, …	[26, 27, 28, 29, 30, 31, 32, 33, 34, 35, 36, 37, 38, 39, 40, 41, 42, 43, 44, 45, 46, 47, 48, 49, 50, 51, 52, 53, 54, 55, 56, 57, 58, 59, 60, 61, 62, 63, 64, 65, 66, 67, 68, 69, 70, 71, 72, 73, 74, 75, 77, 81, 82, 83, 84, 85, 86, 87, 88, 89, 90, 91, 92, 93, 94, 95, 96, 97, 98, 99, 100, 101, 102, 103, 104, 105, 106, 107, 108, 109, 110, 111, 112, 113, 114, 115, 116, 117, 118, 119, 120, 121, 122, 123…	(71	51	122)	71	71
4646	4647	UPI00022F2D14 status=activ	([0.919029, 0.948786, 0.967676, 0.966441, 0.975609, 0.973328, 0.975134, 0.979741, 0.974374, 0.97245, 0.971713, 0.975134, 0.967676, 0.956248, 0.96342, 0.966441, 0.960642, 0.96342, 0.96342, 0.968436, 0.960642, 0.951925, 0.939629, 0.921076, 0.922952, 0.899122, 0.899122, 0.910643, 0.88723, 0.885302, 0.882776, 0.879233, 0.885302, 0.903857, 0.915074, 0.912647, 0.919029, 0.921076, 0.93079, 0.915074, 0.9…	[0, 1, 2, 3, 4, 5, 6, 7, 8, 9, 10, 11, 12, 13, 14, 15, 16, 17, 18, 19, 20, 21, 22, 23, 24, 25, 26, 27, 28, 29, 30, 31, 32, 33, 34, 35, 36, 37, 38, 39, 40, 41, 42, 43, 44, 45, 46, 47, 48, 49, 50, 51, 52, 53, 54, 55, 56, 57, 58, 59, 60, 61, 62, 63, 64, 65, 66, 67, 68, 69, 70, 71, 76, 77]	(71	0	71)	71	71
4829	4830	UPI00025B8F9E status=activ	([0.59917, 0.613573, 0.661982, 0.671169, 0.570702, 0.5017, 0.497853, 0.553315, 0.575842, 0.480142, 0.5017, 0.505461, 0.534167, 0.59508, 0.553315, 0.486429, 0.58069, 0.585406, 0.476583, 0.458154, 0.454136, 0.549308, 0.472492, 0.461924, 0.472492, 0.541878, 0.657645, 0.642678, 0.541878, 0.465241, 0.575842, 0.490133, 0.517562, 0.509769, 0.42561, 0.408655, 0.505461, 0.384043, 0.366687, 0.436924, 0.447…	[0, 1, 2, 3, 4, 5, 7, 8, 10, 11, 12, 13, 14, 16, 17, 21, 25, 26, 27, 28, 30, 32, 33, 36, 43, 44, 45, 46, 47, 48, 49, 50, 51, 52, 53, 54, 55, 56, 57, 58, 59, 60, 61, 62, 63, 64, 65, 66, 67, 68, 69, 70, 71, 72, 73, 74, 75, 76, 77, 78, 79, 80, 81, 82, 83, 84, 85, 86, 87, 88, 89, 90, 91, 99, 100, 171, 172, 296, 297, 298, 299, 300, 301, 302, 303, 304, 305, 306, 307, 308, 309, 310, 311, 312, 313, 314, …	(72	77	149)	72	72
70	71	UPI00000BF34E status=activ	([0.703578, 0.712013, 0.784345, 0.798249, 0.849326, 0.728858, 0.703578, 0.59917, 0.58069, 0.618285, 0.541878, 0.465241, 0.505461, 0.545602, 0.505461, 0.414856, 0.40511, 0.444081, 0.339168, 0.318242, 0.374039, 0.349426, 0.349426, 0.31487, 0.308712, 0.281712, 0.339168, 0.390993, 0.436924, 0.458154, 0.36309, 0.465241, 0.549308, 0.570702, 0.608892, 0.685117, 0.779859, 0.81615, 0.834292, 0.901269, 0.9…	[0, 1, 2, 3, 4, 5, 6, 7, 8, 9, 10, 12, 13, 14, 32, 33, 34, 35, 36, 37, 38, 39, 40, 41, 42, 43, 44, 45, 46, 47, 48, 49, 50, 51, 52, 53, 54, 55, 56, 57, 201, 202, 203, 204, 209, 224, 225, 226, 227, 228, 229, 230, 231, 232, 233, 234, 235, 236, 237, 238, 239, 240, 241, 242, 243, 244, 245, 246, 247, 248, 249, 250, 251, 252, 253, 254, 255, 256, 257, 258, 259, 260, 261, 262, 263, 264, 265, 266, 267, 268…	(73	45	118)	73	73
443	444	UPI00000C523D status=activ	([0.064632, 0.064632, 0.064632, 0.086953, 0.109221, 0.134866, 0.092881, 0.125101, 0.100716, 0.125101, 0.142424, 0.185198, 0.196879, 0.216401, 0.173081, 0.268042, 0.232838, 0.311707, 0.321458, 0.26085, 0.339168, 0.229226, 0.26085, 0.308712, 0.308712, 0.321458, 0.291804, 0.394753, 0.284882, 0.31487, 0.328603, 0.268042, 0.182256, 0.144935, 0.18812, 0.216401, 0.15284, 0.122885, 0.125101, 0.120615, 0.…	[124, 125, 135, 136, 137, 138, 139, 140, 141, 142, 143, 144, 145, 146, 147, 148, 149, 150, 151, 152, 153, 154, 155, 156, 157, 158, 159, 160, 161, 162, 164, 165, 166, 167, 168, 169, 170, 171, 172, 173, 174, 175, 176, 177, 178, 184, 185, 186, 187, 188, 189, 190, 191, 192, 198, 199, 200, 201, 202, 203, 204, 205, 206, 207, 208, 209, 210, 211, 212, 213, 214, 215, 216, 217, 218, 219, 220, 221, 222, 223…	(73	54	127)	73	73
3054	3055	UPI00006D82A8 status=activ	([0.346032, 0.295083, 0.390993, 0.480142, 0.509769, 0.538167, 0.549308, 0.549308, 0.545602, 0.545602, 0.58069, 0.585406, 0.657645, 0.626927, 0.690604, 0.680603, 0.680603, 0.788093, 0.862302, 0.837511, 0.849326, 0.84206, 0.874069, 0.856457, 0.834292, 0.868118, 0.846163, 0.83125, 0.849326, 0.868118, 0.894241, 0.865454, 0.862302, 0.882776, 0.899122, 0.921076, 0.88723, 0.882776, 0.81615, 0.812494, 0.…	[4, 5, 6, 7, 8, 9, 10, 11, 12, 13, 14, 15, 16, 17, 18, 19, 20, 21, 22, 23, 24, 25, 26, 27, 28, 29, 30, 31, 32, 33, 34, 35, 36, 37, 38, 39, 40, 41, 42, 43, 44, 45, 46, 47, 48, 49, 50, 51, 52, 53, 54, 55, 56, 57, 58, 59, 60, 61, 62, 63, 64, 65, 66, 67, 68, 69, 70, 71, 72, 73, 74, 75, 76, 77, 81, 91, 92, 93, 94, 95, 96, 97, 98, 99, 100, 101, 102, 103, 104, 105, 106, 107, 108, 109, 110, 111, 112, 113…	(73	0	73)	73	73
3157	3158	UPI00006D848D status=activ	([0.191378, 0.182256, 0.118441, 0.118441, 0.079919, 0.081712, 0.059222, 0.06184, 0.046336, 0.049374, 0.038042, 0.064632, 0.051831, 0.098513, 0.064632, 0.041405, 0.079919, 0.144935, 0.098513, 0.05306, 0.086953, 0.05306, 0.064632, 0.06184, 0.081712, 0.109221, 0.083462, 0.129801, 0.100716, 0.094817, 0.127496, 0.191378, 0.134866, 0.173081, 0.158265, 0.219301, 0.25031, 0.229226, 0.243554, 0.216401, 0.…	[77, 81, 82, 83, 84, 85, 86, 87, 88, 162, 163, 166, 167, 168, 169, 170, 172, 173, 174, 175, 176, 209, 210, 211, 212, 213, 214, 215, 216, 217, 218, 219, 220, 221, 222, 223, 224, 225, 226, 239, 245, 246, 247, 248, 249, 250, 251, 252, 253, 254, 255, 256, 257, 258, 259, 260, 261, 262, 263, 264, 265, 266, 267, 268, 269, 270, 284, 285, 286, 287, 288, 289, 290, 293, 294, 295, 296, 297, 298, 299, 303, 30…	(73	194	267)	73	73
4010	4011	UPI0000DAF328 status=activ	([0.976962, 0.975134, 0.97245, 0.9657, 0.96342, 0.96342, 0.954657, 0.947281, 0.950334, 0.945666, 0.941505, 0.941505, 0.938133, 0.905695, 0.899122, 0.891961, 0.862302, 0.862302, 0.819762, 0.812494, 0.771762, 0.754692, 0.690604, 0.690604, 0.690604, 0.680603, 0.707965, 0.724957, 0.741537, 0.728858, 0.733139, 0.73685, 0.73685, 0.73685, 0.827927, 0.771762, 0.779859, 0.779859, 0.775545, 0.775545, 0.775…	[0, 1, 2, 3, 4, 5, 6, 7, 8, 9, 10, 11, 12, 13, 14, 15, 16, 17, 18, 19, 20, 21, 22, 23, 24, 25, 26, 27, 28, 29, 30, 31, 32, 33, 34, 35, 36, 37, 38, 39, 40, 41, 42, 43, 44, 45, 46, 47, 48, 49, 50, 51, 52, 53, 54, 55, 56, 57, 58, 59, 60, 61, 62, 63, 64, 65, 66, 67, 68, 69, 70, 71, 72, 73, 82, 83, 84, 85, 86, 87, 88, 89, 90, 91, 92, 93, 94, 95, 96]	(73	0	73)	73	73
4924	4925	UPI00025B9259 status=activ	([0.144935, 0.200174, 0.127496, 0.179055, 0.21291, 0.243554, 0.288399, 0.31487, 0.359901, 0.284882, 0.318242, 0.288399, 0.374039, 0.352862, 0.36309, 0.328603, 0.339168, 0.328603, 0.332115, 0.359901, 0.461924, 0.377384, 0.31487, 0.321458, 0.30533, 0.318242, 0.301917, 0.225814, 0.161087, 0.158265, 0.26085, 0.257454, 0.239899, 0.257454, 0.271506, 0.335645, 0.25406, 0.247041, 0.25031, 0.346032, 0.257…	[79, 81, 82, 83, 84, 85, 86, 87, 88, 89, 90, 91, 92, 93, 94, 95, 96, 97, 98, 99, 100, 101, 102, 103, 104, 105, 106, 107, 108, 109, 110, 111, 112, 113, 114, 115, 116, 117, 118, 119, 120, 121, 122, 123, 124, 125, 126, 127, 128, 129, 130, 131, 132, 133, 134, 135, 136, 137, 138, 139, 140, 141, 142, 143, 144, 145, 146, 147, 148, 149, 150, 151, 152, 153, 154, 209]	(73	1	74)	73	73
88	89	UPI00000C4ED9 status=activ	([0.031287, 0.051831, 0.076542, 0.120615, 0.170161, 0.209395, 0.25406, 0.203355, 0.229226, 0.26085, 0.247041, 0.25031, 0.356642, 0.352862, 0.25031, 0.335645, 0.384043, 0.295083, 0.308712, 0.352862, 0.374039, 0.387226, 0.422041, 0.4292, 0.374039, 0.291804, 0.25406, 0.170161, 0.236433, 0.243554, 0.25406, 0.301917, 0.25031, 0.25406, 0.25406, 0.321458, 0.318242, 0.318242, 0.422041, 0.291804, 0.332115…	[170, 249, 250, 251, 252, 253, 254, 255, 256, 257, 258, 259, 260, 261, 262, 263, 264, 265, 266, 267, 268, 269, 344, 345, 346, 347, 348, 349, 350, 351, 501, 534, 535, 536, 537, 559, 564, 565, 566, 567, 568, 569, 570, 571, 572, 573, 574, 575, 576, 577, 578, 581, 582, 620, 621, 622, 689, 790, 791, 795, 796, 828, 829, 830, 831, 833, 834, 835, 836, 837, 838, 839, 840, 841, 842, 843, 844, 845, 846, 847…	(74	65	139)	74	74
2457	2458	UPI0000139AED status=activ	([0.390993, 0.42561, 0.472492, 0.497853, 0.529623, 0.557691, 0.5017, 0.534167, 0.557691, 0.59508, 0.608892, 0.538167, 0.461924, 0.538167, 0.59508, 0.56648, 0.56648, 0.570702, 0.58069, 0.570702, 0.549308, 0.541878, 0.521092, 0.450668, 0.461924, 0.465241, 0.436924, 0.433034, 0.42561, 0.422041, 0.40511, 0.408655, 0.414856, 0.486429, 0.490133, 0.465241, 0.557691, 0.570702, 0.562014, 0.557691, 0.66610…	[4, 5, 6, 7, 8, 9, 10, 11, 13, 14, 15, 16, 17, 18, 19, 20, 21, 22, 36, 37, 38, 39, 40, 41, 42, 43, 44, 45, 46, 47, 48, 49, 50, 51, 52, 53, 54, 55, 56, 57, 58, 59, 60, 61, 62, 63, 64, 65, 66, 67, 68, 69, 70, 71, 72, 73, 74, 75, 76, 77, 78, 79, 80, 81, 82, 83, 84, 85, 86, 87, 88, 89, 90, 91, 92, 93, 94, 95, 96, 97, 98, 99, 100, 101, 102, 103, 104, 105, 106, 107, 108, 109, 110, 146, 147, 148, 149, 1…	(74	18	92)	74	74
5111	5112	UPI00025B9817 status=activ	([0.278302, 0.164327, 0.203355, 0.120615, 0.170161, 0.222385, 0.15008, 0.179055, 0.206376, 0.247041, 0.161087, 0.200174, 0.239899, 0.185198, 0.132295, 0.081712, 0.073402, 0.069024, 0.066181, 0.071867, 0.118441, 0.067594, 0.116183, 0.122885, 0.236433, 0.122885, 0.111485, 0.094817, 0.102787, 0.058088, 0.059222, 0.0704, 0.041405, 0.066181, 0.125101, 0.144935, 0.243554, 0.257454, 0.173081, 0.185198, …	[73, 74, 234, 235, 236, 237, 238, 239, 240, 241, 242, 243, 244, 245, 246, 247, 248, 249, 250, 251, 252, 253, 254, 255, 256, 257, 258, 259, 260, 261, 264, 265, 267, 268, 269, 270, 271, 272, 273, 282, 283, 284, 285, 287, 288, 289, 297, 298, 299, 300, 327, 328, 329, 330, 331, 332, 333, 334, 335, 336, 337, 338, 341, 342, 374, 377, 378, 456, 470, 471, 472, 476, 478, 480, 481, 489, 490, 491, 492, 516, …	(75	123	198)	75	75
2857	2858	UPI000045D084 status=activ	([0.490133, 0.472492, 0.525368, 0.59014, 0.648219, 0.553315, 0.538167, 0.557691, 0.490133, 0.509769, 0.525368, 0.562014, 0.472492, 0.486429, 0.483068, 0.575842, 0.699094, 0.745909, 0.745909, 0.733139, 0.728858, 0.728858, 0.680603, 0.657645, 0.642678, 0.642678, 0.724957, 0.666105, 0.685117, 0.771762, 0.666105, 0.680603, 0.703578, 0.703578, 0.707965, 0.685117, 0.666105, 0.541878, 0.525368, 0.505461…	[2, 3, 4, 5, 6, 7, 9, 10, 11, 15, 16, 17, 18, 19, 20, 21, 22, 23, 24, 25, 26, 27, 28, 29, 30, 31, 32, 33, 34, 35, 36, 37, 38, 39, 40, 41, 42, 43, 44, 45, 46, 47, 48, 49, 50, 51, 52, 53, 54, 55, 56, 57, 58, 59, 60, 61, 62, 63, 64, 65, 66, 67, 68, 69, 70, 71, 72, 73, 74, 75, 76, 77, 78, 79, 80, 81, 82, 83, 84, 85, 86, 87, 88, 89, 90, 91, 152, 153, 155, 156, 157, 175, 206]	(76	9	85)	76	76
4252	4253	UPI000157A66D status=activ	([0.349426, 0.209395, 0.216401, 0.264545, 0.301917, 0.225814, 0.264545, 0.301917, 0.298791, 0.318242, 0.31487, 0.356642, 0.271506, 0.161087, 0.15284, 0.127496, 0.170161, 0.170161, 0.170161, 0.144935, 0.15284, 0.15284, 0.247041, 0.278302, 0.173081, 0.170161, 0.271506, 0.271506, 0.239899, 0.268042, 0.21291, 0.243554, 0.239899, 0.264545, 0.356642, 0.356642, 0.380708, 0.380708, 0.31487, 0.225814, 0.2…	[260, 261, 262, 263, 264, 277, 278, 279, 291, 314, 315, 316, 317, 318, 319, 320, 321, 322, 323, 324, 325, 326, 327, 328, 329, 330, 331, 332, 333, 334, 335, 336, 337, 338, 339, 340, 341, 342, 343, 344, 345, 346, 347, 348, 349, 350, 351, 352, 353, 354, 355, 356, 357, 358, 359, 360, 361, 362, 363, 364, 365, 366, 367, 368, 369, 370, 371, 372, 373, 374, 375, 376, 377, 378, 379, 380, 381, 382, 383, 384…	(76	9	85)	76	76
5256	5257	UPI00025BA239 status=activ	([0.541878, 0.534167, 0.529623, 0.401658, 0.4292, 0.461924, 0.483068, 0.51388, 0.529623, 0.557691, 0.521092, 0.549308, 0.608892, 0.604312, 0.570702, 0.685117, 0.694846, 0.694846, 0.703578, 0.642678, 0.642678, 0.5017, 0.529623, 0.549308, 0.549308, 0.557691, 0.557691, 0.562014, 0.562014, 0.541878, 0.447574, 0.476583, 0.480142, 0.458154, 0.472492, 0.480142, 0.483068, 0.51388, 0.490133, 0.509769, 0.5…	[0, 1, 2, 7, 8, 9, 10, 11, 12, 13, 14, 15, 16, 17, 18, 19, 20, 21, 22, 23, 24, 25, 26, 27, 28, 29, 37, 39, 40, 41, 42, 43, 44, 45, 46, 47, 48, 49, 50, 51, 52, 53, 54, 55, 56, 57, 58, 59, 60, 61, 62, 63, 64, 65, 66, 67, 68, 69, 70, 71, 72, 73, 74, 75, 76, 77, 78, 79, 80, 81, 82, 83, 84, 85, 86, 87, 88, 89, 90, 91, 92, 93, 94, 95, 96, 97, 98, 99, 100, 101, 102, 103, 104, 105, 106, 107, 108, 109, 11…	(76	27	103)	76	76
4373	4374	UPI0001DCFA26 status=activ	([0.127496, 0.191378, 0.239899, 0.139895, 0.142424, 0.209395, 0.206376, 0.147574, 0.106997, 0.109221, 0.088832, 0.094817, 0.046336, 0.056825, 0.032677, 0.026338, 0.025762, 0.026338, 0.016257, 0.015694, 0.016528, 0.022306, 0.011903, 0.012727, 0.018106, 0.018106, 0.015694, 0.010926, 0.010926, 0.016826, 0.012727, 0.019109, 0.022667, 0.037156, 0.079919, 0.090864, 0.090864, 0.074921, 0.064632, 0.09667…	[51, 52, 53, 68, 69, 70, 71, 72, 73, 74, 75, 76, 77, 78, 79, 80, 81, 82, 103, 104, 105, 113, 114, 115, 116, 117, 118, 140, 141, 142, 143, 144, 145, 146, 147, 148, 149, 150, 151, 152, 153, 154, 155, 156, 157, 158, 159, 160, 161, 162, 163, 164, 165, 166, 167, 168, 169, 170, 171, 172, 173, 174, 175, 176, 177, 178, 179, 180, 181, 182, 183, 184, 185, 186, 187, 188, 189, 190, 191, 192, 193, 194, 195, 1…	(77	27	104)	77	77
5558	5559	UPI000267E6F2 status=activ	([0.339168, 0.370445, 0.418646, 0.458154, 0.352862, 0.308712, 0.264545, 0.298791, 0.257454, 0.222385, 0.26085, 0.301917, 0.328603, 0.321458, 0.394753, 0.390993, 0.458154, 0.422041, 0.42561, 0.339168, 0.311707, 0.36309, 0.295083, 0.21291, 0.209395, 0.30533, 0.36309, 0.42561, 0.42561, 0.486429, 0.553315, 0.534167, 0.529623, 0.538167, 0.657645, 0.657645, 0.648219, 0.666105, 0.59508, 0.562014, 0.6851…	[30, 31, 32, 33, 34, 35, 36, 37, 38, 39, 40, 41, 42, 43, 44, 45, 46, 47, 48, 49, 50, 51, 52, 53, 54, 55, 59, 60, 61, 62, 64, 77, 78, 79, 130, 131, 132, 134, 137, 138, 139, 140, 142, 145, 146, 147, 148, 149, 151, 152, 156, 157, 158, 189, 195, 196, 197, 198, 199, 200, 201, 202, 203, 204, 205, 206, 207, 208, 209, 210, 211, 212, 213, 214, 215, 216, 217, 218, 219, 220, 221, 222, 223, 224, 225, 226, 22…	(77	54	131)	77	77
1731	1732	UPI00000C5E82 status=activ	([0.100716, 0.129801, 0.060549, 0.034884, 0.036378, 0.060549, 0.047319, 0.026892, 0.036378, 0.058088, 0.059222, 0.098513, 0.044297, 0.032017, 0.048328, 0.035586, 0.029376, 0.05306, 0.120615, 0.125101, 0.173081, 0.161087, 0.185198, 0.206376, 0.301917, 0.239899, 0.232838, 0.301917, 0.342579, 0.359901, 0.247041, 0.206376, 0.118441, 0.15284, 0.232838, 0.203355, 0.271506, 0.239899, 0.15284, 0.092881, …	[121, 122, 230, 256, 257, 258, 259, 260, 261, 262, 263, 264, 265, 266, 270, 271, 272, 276, 277, 278, 323, 336, 338, 412, 529, 530, 531, 532, 533, 608, 609, 610, 624, 625, 630, 639, 641, 655, 661, 662, 663, 664, 665, 666, 668, 669, 670, 671, 672, 673, 674, 675, 676, 677, 678, 679, 680, 681, 682, 683, 684, 685, 686, 687, 688, 689, 690, 691, 692, 693, 694, 695, 696, 697, 698, 699, 700, 701, 702, 703…	(78	44	122)	78	78
1943	1944	UPI00000C6032 status=activ	([0.458154, 0.486429, 0.390993, 0.30533, 0.342579, 0.387226, 0.308712, 0.339168, 0.370445, 0.398279, 0.422041, 0.42561, 0.346032, 0.366687, 0.346032, 0.332115, 0.281712, 0.281712, 0.275179, 0.366687, 0.288399, 0.284882, 0.21291, 0.21291, 0.275179, 0.257454, 0.25031, 0.257454, 0.196879, 0.179055, 0.17593, 0.17593, 0.125101, 0.167087, 0.147574, 0.158265, 0.170161, 0.275179, 0.278302, 0.298791, 0.29…	[85, 86, 87, 88, 89, 90, 91, 92, 93, 94, 95, 96, 97, 121, 123, 124, 125, 126, 127, 128, 129, 151, 152, 153, 154, 155, 156, 157, 158, 159, 160, 161, 162, 163, 164, 165, 166, 167, 168, 169, 170, 171, 172, 173, 174, 175, 176, 177, 178, 179, 180, 181, 182, 183, 184, 185, 186, 187, 188, 189, 190, 191, 192, 193, 194, 195, 196, 197, 198, 199, 200, 201, 202, 203, 204, 205, 206, 207, 208, 209, 210, 211, 2…	(79	21	100)	79	79
5829	5830	UPI000267E801 status=activ	([0.525368, 0.545602, 0.575842, 0.585406, 0.42561, 0.450668, 0.480142, 0.5017, 0.509769, 0.40511, 0.433034, 0.384043, 0.271506, 0.232838, 0.129801, 0.132295, 0.109221, 0.088832, 0.047319, 0.048328, 0.043307, 0.085092, 0.043307, 0.0198, 0.011669, 0.0198, 0.018787, 0.014315, 0.013821, 0.009728, 0.00962, 0.009187, 0.014075, 0.019401, 0.023963, 0.054297, 0.05306, 0.034884, 0.023087, 0.022667, 0.02230…	[0, 1, 2, 3, 7, 8, 333, 334, 335, 336, 337, 344, 345, 346, 347, 348, 349, 350, 351, 352, 353, 354, 355, 356, 357, 358, 359, 360, 361, 362, 363, 364, 365, 366, 367, 368, 369, 370, 371, 372, 373, 374, 375, 376, 377, 378, 379, 380, 381, 382, 383, 384, 385, 386, 387, 388, 389, 390, 391, 392, 393, 394, 395, 396, 397, 398, 399, 400, 401, 402, 403, 404, 405, 406, 407, 408, 409, 410, 411, 412, 415, 416, …	(81	80	161)	81	81
2671	2672	UPI0000396300 status=activ	([0.707965, 0.575842, 0.570702, 0.604312, 0.626927, 0.661982, 0.680603, 0.557691, 0.56648, 0.608892, 0.618285, 0.661982, 0.618285, 0.613573, 0.618285, 0.613573, 0.642678, 0.724957, 0.720929, 0.712013, 0.798249, 0.694846, 0.791621, 0.805026, 0.741537, 0.680603, 0.58069, 0.494003, 0.613573, 0.613573, 0.521092, 0.509769, 0.51388, 0.447574, 0.4292, 0.433034, 0.436924, 0.359901, 0.295083, 0.291804, 0.…	[0, 1, 2, 3, 4, 5, 6, 7, 8, 9, 10, 11, 12, 13, 14, 15, 16, 17, 18, 19, 20, 21, 22, 23, 24, 25, 26, 28, 29, 30, 31, 32, 59, 60, 61, 62, 63, 64, 65, 66, 67, 68, 69, 70, 71, 72, 73, 74, 75, 76, 77, 78, 79, 80, 81, 82, 83, 84, 85, 86, 87, 88, 89, 90, 91, 92, 93, 94, 95, 96, 97, 98, 99, 100, 101, 102, 103, 104, 105, 106, 107, 108, 109, 110, 111, 112, 113, 114, 115, 116, 117, 118, 119, 120, 121, 122, 1…	(83	32	115)	83	83
114	115	UPI00000C4F17 status=activ	([0.562014, 0.575842, 0.517562, 0.549308, 0.433034, 0.408655, 0.339168, 0.247041, 0.196879, 0.155435, 0.185198, 0.182256, 0.185198, 0.170161, 0.10481, 0.0704, 0.038858, 0.036378, 0.033407, 0.028695, 0.038858, 0.037156, 0.037156, 0.045352, 0.030611, 0.050641, 0.06312, 0.0704, 0.10481, 0.164327, 0.236433, 0.236433, 0.278302, 0.247041, 0.271506, 0.247041, 0.239899, 0.346032, 0.346032, 0.26085, 0.278…	[0, 1, 2, 3, 123, 124, 125, 126, 164, 165, 166, 167, 168, 169, 170, 171, 172, 173, 174, 178, 179, 180, 203, 204, 205, 206, 207, 208, 210, 211, 214, 215, 217, 219, 220, 221, 222, 223, 224, 225, 226, 227, 228, 229, 230, 231, 232, 233, 234, 235, 236, 237, 238, 239, 240, 241, 242, 243, 244, 245, 246, 247, 248, 249, 250, 251, 252, 253, 254, 255, 256, 257, 258, 259, 260, 261, 262, 263, 264, 265, 266, 2…	(84	33	117)	84	84
4838	4839	UPI00025B8FA8 status=activ	([0.232838, 0.17593, 0.134866, 0.102787, 0.132295, 0.167087, 0.111485, 0.142424, 0.173081, 0.200174, 0.222385, 0.225814, 0.239899, 0.26085, 0.219301, 0.288399, 0.311707, 0.281712, 0.243554, 0.257454, 0.321458, 0.41194, 0.483068, 0.56648, 0.690604, 0.712013, 0.618285, 0.653063, 0.648219, 0.675549, 0.699094, 0.608892, 0.538167, 0.549308, 0.534167, 0.570702, 0.497853, 0.480142, 0.541878, 0.703578, 0…	[23, 24, 25, 26, 27, 28, 29, 30, 31, 32, 33, 34, 35, 38, 39, 40, 41, 42, 43, 44, 45, 48, 57, 128, 170, 171, 172, 173, 174, 175, 176, 177, 178, 179, 180, 181, 182, 183, 190, 191, 192, 193, 194, 195, 196, 205, 206, 210, 211, 212, 213, 214, 215, 216, 217, 218, 219, 220, 221, 222, 223, 224, 225, 226, 227, 228, 229, 230, 231, 232, 233, 234, 235, 236, 237, 238, 239, 240, 241, 242, 243, 244, 245, 246, 2…	(86	47	133)	86	86
5290	5291	UPI00025BA267 status=activ	([0.30533, 0.247041, 0.284882, 0.236433, 0.203355, 0.147574, 0.155435, 0.182256, 0.209395, 0.239899, 0.21291, 0.185198, 0.219301, 0.21291, 0.21291, 0.161087, 0.209395, 0.328603, 0.308712, 0.349426, 0.370445, 0.374039, 0.349426, 0.328603, 0.387226, 0.436924, 0.51388, 0.549308, 0.549308, 0.549308, 0.545602, 0.626927, 0.699094, 0.642678, 0.642678, 0.648219, 0.716283, 0.716283, 0.657645, 0.716283, 0.…	[26, 27, 28, 29, 30, 31, 32, 33, 34, 35, 36, 37, 38, 39, 40, 41, 42, 43, 44, 45, 46, 47, 48, 49, 50, 51, 52, 53, 54, 55, 56, 57, 58, 59, 60, 61, 62, 63, 64, 65, 66, 67, 68, 69, 70, 71, 72, 73, 74, 75, 76, 77, 78, 79, 80, 81, 82, 83, 84, 85, 86, 87, 88, 89, 90, 91, 92, 93, 94, 95, 96, 97, 98, 99, 100, 101, 102, 103, 104, 105, 106, 107, 108, 109, 110, 111, 112]	(86	0	86)	86	86
5547	5548	UPI000267E6E7 status=activ	([0.147574, 0.194234, 0.268042, 0.182256, 0.21291, 0.271506, 0.295083, 0.281712, 0.257454, 0.243554, 0.278302, 0.25031, 0.155435, 0.161087, 0.120615, 0.194234, 0.173081, 0.17593, 0.281712, 0.18812, 0.291804, 0.271506, 0.268042, 0.185198, 0.232838, 0.158265, 0.142424, 0.096677, 0.090864, 0.098513, 0.100716, 0.076542, 0.0704, 0.100716, 0.132295, 0.170161, 0.18812, 0.182256, 0.096677, 0.078022, 0.14…	[175, 176, 177, 178, 214, 216, 219, 223, 224, 227, 228, 229, 236, 237, 238, 239, 240, 243, 251, 252, 253, 254, 267, 268, 269, 270, 271, 272, 273, 274, 275, 276, 277, 278, 279, 280, 281, 282, 283, 284, 285, 286, 287, 288, 289, 290, 291, 292, 293, 294, 295, 296, 297, 298, 299, 300, 301, 302, 303, 304, 305, 306, 307, 308, 309, 310, 311, 312, 313, 314, 315, 316, 317, 318, 319, 320, 321, 322, 323, 324…	(86	22	108)	86	86
787	788	UPI00000C55DE status=activ	([0.59917, 0.604312, 0.458154, 0.521092, 0.458154, 0.390993, 0.422041, 0.447574, 0.472492, 0.497853, 0.447574, 0.490133, 0.5017, 0.521092, 0.534167, 0.509769, 0.51388, 0.517562, 0.622677, 0.534167, 0.509769, 0.58069, 0.575842, 0.699094, 0.699094, 0.703578, 0.771762, 0.771762, 0.754692, 0.754692, 0.728858, 0.791621, 0.745909, 0.716283, 0.694846, 0.703578, 0.720929, 0.712013, 0.720929, 0.690604, 0.…	[0, 1, 3, 12, 13, 14, 15, 16, 17, 18, 19, 20, 21, 22, 23, 24, 25, 26, 27, 28, 29, 30, 31, 32, 33, 34, 35, 36, 37, 38, 39, 40, 41, 42, 43, 44, 45, 46, 47, 48, 49, 50, 51, 52, 53, 54, 55, 56, 57, 58, 59, 60, 61, 62, 63, 64, 65, 66, 67, 68, 69, 70, 71, 72, 73, 74, 75, 76, 77, 78, 79, 80, 81, 82, 83, 84, 85, 86, 87, 88, 89, 90, 91, 92, 93, 94, 95, 96, 97, 98, 99, 100]	(88	3	91)	88	88
1614	1615	UPI00000C5D93 status=activ	([0.116183, 0.132295, 0.182256, 0.134866, 0.179055, 0.18812, 0.239899, 0.247041, 0.25406, 0.194234, 0.203355, 0.200174, 0.239899, 0.239899, 0.15284, 0.219301, 0.295083, 0.288399, 0.291804, 0.301917, 0.318242, 0.390993, 0.390993, 0.398279, 0.486429, 0.41194, 0.359901, 0.328603, 0.352862, 0.377384, 0.465241, 0.490133, 0.517562, 0.468512, 0.483068, 0.472492, 0.472492, 0.465241, 0.472492, 0.483068, 0…	[32, 40, 41, 42, 43, 44, 45, 46, 47, 48, 49, 50, 51, 52, 53, 54, 55, 56, 57, 58, 59, 60, 61, 62, 63, 64, 65, 66, 67, 68, 69, 70, 71, 72, 73, 74, 75, 76, 77, 78, 79, 80, 81, 82, 83, 84, 85, 86, 87, 88, 89, 90, 91, 92, 93, 94, 95, 96, 97, 98, 99, 100, 101, 102, 103, 104, 105, 106, 107, 108, 109, 110, 111, 112, 113, 114, 115, 116, 117, 118, 119, 120, 121, 122, 123, 124, 125, 126, 127, 128]	(88	1	89)	88	88
4417	4418	UPI0001E773CA status=activ	([0.144935, 0.086953, 0.170161, 0.134866, 0.144935, 0.102787, 0.079919, 0.069024, 0.055536, 0.040537, 0.037156, 0.044297, 0.026892, 0.026338, 0.017138, 0.011106, 0.016021, 0.023963, 0.024826, 0.045352, 0.071867, 0.085092, 0.120615, 0.122885, 0.206376, 0.206376, 0.26085, 0.342579, 0.41194, 0.486429, 0.557691, 0.648219, 0.545602, 0.661982, 0.720929, 0.812494, 0.899122, 0.885302, 0.879233, 0.859585,…	[30, 31, 32, 33, 34, 35, 36, 37, 38, 39, 40, 41, 42, 43, 44, 45, 46, 47, 48, 49, 50, 51, 52, 53, 54, 55, 63, 64, 75, 76, 77, 78, 79, 80, 81, 82, 83, 84, 85, 86, 87, 88, 89, 90, 91, 92, 93, 94, 95, 96, 97, 98, 99, 100, 101, 102, 103, 104, 105, 106, 107, 108, 109, 110, 111, 112, 113, 114, 115, 116, 117, 118, 119, 120, 121, 122, 123, 124, 125, 126, 127, 128, 129, 130, 131, 132, 133, 134, 135, 136, 1…	(88	28	116)	88	88
2952	2953	UPI000045D474 status=activ	([0.486429, 0.490133, 0.541878, 0.553315, 0.440853, 0.497853, 0.42561, 0.387226, 0.335645, 0.36309, 0.321458, 0.352862, 0.380708, 0.377384, 0.349426, 0.418646, 0.472492, 0.525368, 0.517562, 0.525368, 0.648219, 0.632174, 0.58069, 0.56648, 0.51388, 0.534167, 0.4292, 0.517562, 0.613573, 0.707965, 0.733139, 0.819762, 0.745909, 0.690604, 0.690604, 0.604312, 0.604312, 0.626927, 0.671169, 0.553315, 0.52…	[2, 3, 17, 18, 19, 20, 21, 22, 23, 24, 25, 27, 28, 29, 30, 31, 32, 33, 34, 35, 36, 37, 38, 39, 40, 41, 42, 43, 44, 45, 46, 47, 48, 49, 50, 51, 52, 53, 54, 55, 56, 57, 58, 59, 60, 61, 62, 63, 64, 65, 66, 67, 68, 69, 70, 71, 72, 73, 74, 75, 76, 77, 78, 79, 80, 81, 82, 83, 84, 85, 86, 87, 88, 89, 90, 91, 92, 93, 94, 95, 96, 97, 98, 99, 100, 101, 102, 103, 104, 105, 106, 107, 108, 109, 110, 111, 112,…	(90	11	101)	90	90
3424	3425	UPI00006D887A status=activ	([0.401658, 0.31487, 0.236433, 0.173081, 0.25406, 0.194234, 0.15008, 0.116183, 0.125101, 0.134866, 0.142424, 0.096677, 0.049374, 0.0704, 0.15284, 0.137348, 0.118441, 0.122885, 0.111485, 0.102787, 0.094817, 0.106997, 0.173081, 0.216401, 0.268042, 0.229226, 0.328603, 0.41194, 0.521092, 0.59014, 0.59014, 0.666105, 0.707965, 0.819762, 0.775545, 0.775545, 0.775545, 0.812494, 0.876521, 0.885302, 0.8966…	[28, 29, 30, 31, 32, 33, 34, 35, 36, 37, 38, 39, 40, 41, 42, 43, 44, 45, 46, 47, 48, 49, 50, 51, 52, 53, 54, 55, 56, 57, 58, 59, 60, 61, 62, 63, 64, 65, 66, 67, 68, 69, 70, 81, 91, 92, 93, 94, 95, 96, 97, 98, 99, 100, 101, 102, 103, 104, 105, 106, 107, 108, 109, 110, 111, 112, 113, 114, 115, 116, 117, 119, 120, 121, 122, 123, 124, 125, 126, 127, 128, 129, 130, 131, 132, 133, 134, 135, 136, 137, 1…	(90	71	161)	90	90
4935	4936	UPI00025B9265 status=activ	([0.11371, 0.139895, 0.182256, 0.21291, 0.243554, 0.298791, 0.332115, 0.332115, 0.359901, 0.384043, 0.408655, 0.42561, 0.480142, 0.461924, 0.483068, 0.618285, 0.703578, 0.712013, 0.716283, 0.788093, 0.801317, 0.83125, 0.823549, 0.801317, 0.812494, 0.745909, 0.728858, 0.626927, 0.675549, 0.675549, 0.694846, 0.694846, 0.745909, 0.745909, 0.788093, 0.791621, 0.657645, 0.653063, 0.733139, 0.63748, 0.…	[15, 16, 17, 18, 19, 20, 21, 22, 23, 24, 25, 26, 27, 28, 29, 30, 31, 32, 33, 34, 35, 36, 37, 38, 39, 40, 41, 42, 43, 44, 45, 46, 47, 48, 49, 50, 51, 52, 61, 62, 65, 66, 67, 68, 69, 70, 71, 72, 73, 74, 75, 76, 77, 78, 79, 80, 81, 82, 83, 84, 85, 86, 87, 88, 89, 90, 91, 92, 93, 94, 95, 96, 97, 98, 99, 100, 101, 102, 103, 104, 105, 106, 107, 108, 109, 110, 111, 112, 113, 114, 115, 116, 117, 118, 119…	(90	40	130)	90	90
2937	2938	UPI000045D3FB status=activ	([0.321458, 0.308712, 0.298791, 0.332115, 0.271506, 0.318242, 0.384043, 0.374039, 0.41194, 0.444081, 0.387226, 0.42561, 0.311707, 0.349426, 0.308712, 0.281712, 0.281712, 0.257454, 0.232838, 0.137348, 0.096677, 0.127496, 0.106997, 0.109221, 0.06184, 0.058088, 0.035586, 0.030003, 0.024826, 0.023087, 0.013437, 0.019401, 0.016826, 0.036378, 0.030611, 0.059222, 0.106997, 0.173081, 0.134866, 0.15284, 0…	[59, 67, 68, 69, 70, 71, 72, 73, 74, 75, 76, 77, 78, 79, 80, 81, 82, 83, 84, 85, 86, 87, 88, 89, 90, 91, 92, 93, 94, 95, 96, 97, 98, 99, 100, 101, 102, 103, 104, 105, 106, 107, 108, 109, 110, 111, 112, 113, 114, 115, 116, 117, 118, 119, 120, 121, 122, 123, 124, 125, 126, 127, 128, 129, 130, 131, 132, 133, 134, 135, 136, 137, 138, 139, 140, 141, 142, 143, 144, 145, 146, 147, 148, 149, 150, 151, 15…	(91	1	92)	91	91
4707	4708	UPI00024E11CE status=activ	([0.922952, 0.827927, 0.834292, 0.84206, 0.754692, 0.759478, 0.771762, 0.779859, 0.754692, 0.801317, 0.724957, 0.741537, 0.703578, 0.618285, 0.671169, 0.56648, 0.557691, 0.562014, 0.642678, 0.685117, 0.694846, 0.613573, 0.716283, 0.720929, 0.685117, 0.759478, 0.759478, 0.724957, 0.622677, 0.661982, 0.58069, 0.680603, 0.675549, 0.680603, 0.626927, 0.570702, 0.657645, 0.657645, 0.642678, 0.648219, …	[0, 1, 2, 3, 4, 5, 6, 7, 8, 9, 10, 11, 12, 13, 14, 15, 16, 17, 18, 19, 20, 21, 22, 23, 24, 25, 26, 27, 28, 29, 30, 31, 32, 33, 34, 35, 36, 37, 38, 39, 40, 42, 49, 53, 54, 55, 56, 58, 102, 247, 248, 249, 250, 251, 252, 253, 256, 257, 258, 259, 260, 261, 262, 268, 269, 270, 271, 272, 273, 274, 275, 276, 277, 278, 279, 282, 283, 284, 285, 286, 287, 288, 289, 290, 291, 292, 302, 303, 317, 318, 319, 3…	(93	88	181)	93	93
3026	3027	UPI00006D8242 status=activ	([0.06184, 0.05306, 0.045352, 0.056825, 0.085092, 0.071867, 0.102787, 0.15008, 0.21291, 0.25406, 0.222385, 0.229226, 0.206376, 0.239899, 0.236433, 0.324872, 0.436924, 0.521092, 0.517562, 0.632174, 0.632174, 0.642678, 0.632174, 0.750527, 0.750527, 0.716283, 0.819762, 0.849326, 0.76285, 0.694846, 0.724957, 0.720929, 0.788093, 0.779859, 0.750527, 0.819762, 0.759478, 0.767246, 0.767246, 0.865454, 0.8…	[17, 18, 19, 20, 21, 22, 23, 24, 25, 26, 27, 28, 29, 30, 31, 32, 33, 34, 35, 36, 37, 38, 39, 40, 41, 42, 43, 44, 45, 46, 47, 48, 49, 50, 51, 52, 53, 54, 55, 56, 57, 58, 59, 60, 61, 62, 63, 64, 65, 66, 67, 68, 69, 70, 71, 72, 73, 74, 75, 76, 77, 78, 79, 80, 81, 82, 83, 84, 85, 86, 87, 88, 89, 90, 91, 92, 93, 94, 95, 96, 97, 98, 99, 100, 101, 102, 103, 104, 105, 106, 107, 108, 109, 110, 111]	(94	0	94)	94	94
3607	3608	UPI00006D8A9F status=activ	([0.026338, 0.022306, 0.038042, 0.028695, 0.024826, 0.030611, 0.025316, 0.022306, 0.020522, 0.018106, 0.024393, 0.033407, 0.0704, 0.069024, 0.076542, 0.090864, 0.161087, 0.144935, 0.118441, 0.173081, 0.25031, 0.298791, 0.366687, 0.298791, 0.278302, 0.26085, 0.288399, 0.356642, 0.359901, 0.418646, 0.490133, 0.483068, 0.366687, 0.36309, 0.377384, 0.370445, 0.339168, 0.346032, 0.387226, 0.352862, 0.…	[46, 47, 48, 49, 50, 51, 52, 53, 54, 55, 56, 57, 58, 59, 60, 61, 62, 63, 64, 65, 66, 67, 68, 69, 70, 71, 72, 73, 74, 75, 76, 77, 78, 79, 80, 81, 82, 83, 84, 85, 86, 87, 88, 89, 90, 91, 92, 93, 94, 95, 96, 97, 98, 99, 100, 101, 102, 103, 104, 105, 106, 107, 108, 109, 110, 111, 112, 113, 114, 115, 116, 117, 118, 119, 120, 121, 122, 123, 124, 125, 126, 127, 128, 129, 130, 131, 132, 133, 134, 135, 13…	(94	0	94)	94	94
5316	5317	UPI00025BA289 status=activ	([0.41194, 0.447574, 0.342579, 0.335645, 0.324872, 0.366687, 0.390993, 0.318242, 0.257454, 0.284882, 0.308712, 0.264545, 0.268042, 0.191378, 0.116183, 0.118441, 0.100716, 0.122885, 0.100716, 0.098513, 0.118441, 0.0704, 0.058088, 0.096677, 0.132295, 0.15284, 0.158265, 0.170161, 0.257454, 0.25406, 0.173081, 0.147574, 0.219301, 0.225814, 0.301917, 0.288399, 0.298791, 0.247041, 0.129801, 0.094817, 0.…	[61, 63, 347, 348, 349, 350, 351, 352, 353, 354, 355, 356, 357, 358, 359, 360, 361, 362, 363, 364, 365, 366, 367, 368, 369, 370, 371, 374, 375, 376, 377, 378, 379, 380, 381, 382, 383, 384, 385, 386, 387, 388, 389, 390, 391, 392, 393, 394, 395, 396, 397, 398, 399, 400, 401, 402, 403, 404, 405, 406, 407, 408, 409, 410, 411, 412, 413, 414, 415, 416, 417, 418, 419, 420, 421, 422, 423, 424, 425, 426, …	(94	27	121)	94	94
75	76	UPI00000C0298 status=activ	([0.94331, 0.957673, 0.959312, 0.964893, 0.971072, 0.96342, 0.954657, 0.959312, 0.9657, 0.957673, 0.956248, 0.968436, 0.96342, 0.962114, 0.966441, 0.951925, 0.941505, 0.96342, 0.96342, 0.947281, 0.947281, 0.947281, 0.934618, 0.945666, 0.928747, 0.919029, 0.928747, 0.938133, 0.94331, 0.932927, 0.912647, 0.901269, 0.885302, 0.912647, 0.899122, 0.891961, 0.903857, 0.901269, 0.903857, 0.905695, 0.919…	[0, 1, 2, 3, 4, 5, 6, 7, 8, 9, 10, 11, 12, 13, 14, 15, 16, 17, 18, 19, 20, 21, 22, 23, 24, 25, 26, 27, 28, 29, 30, 31, 32, 33, 34, 35, 36, 37, 38, 39, 40, 41, 42, 43, 44, 45, 46, 47, 48, 49, 50, 51, 52, 53, 54, 55, 56, 57, 58, 59, 60, 61, 62, 63, 64, 65, 66, 67, 68, 69, 70, 71, 72, 73, 74, 75, 76, 77, 78, 79, 80, 81, 82, 83, 84, 85, 86, 87, 88, 89, 90, 91, 92, 93, 94, 95, 96, 97, 134, 135, 136, 1…	(97	0	97)	97	97
5147	5148	UPI00025B9B12 status=activ	([0.912647, 0.926919, 0.939629, 0.93079, 0.938133, 0.928747, 0.921076, 0.93079, 0.891961, 0.894241, 0.834292, 0.88723, 0.88723, 0.89662, 0.908098, 0.910643, 0.899122, 0.901269, 0.91684, 0.882776, 0.862302, 0.745909, 0.657645, 0.622677, 0.521092, 0.521092, 0.476583, 0.5017, 0.472492, 0.472492, 0.414856, 0.436924, 0.394753, 0.390993, 0.349426, 0.318242, 0.25406, 0.194234, 0.137348, 0.079919, 0.1228…	[0, 1, 2, 3, 4, 5, 6, 7, 8, 9, 10, 11, 12, 13, 14, 15, 16, 17, 18, 19, 20, 21, 22, 23, 24, 25, 27, 57, 58, 60, 61, 62, 63, 64, 65, 66, 67, 68, 69, 70, 71, 72, 73, 74, 75, 76, 77, 78, 79, 80, 81, 82, 83, 84, 85, 86, 87, 88, 89, 90, 91, 92, 93, 94, 95, 96, 97, 98, 99, 100, 101, 102, 103, 104, 105, 106, 107, 108, 109, 110, 111, 112, 113, 114, 115, 116, 117, 118, 119, 120, 121, 122, 123, 124, 125, 12…	(97	29	126)	97	97
5161	5162	UPI00025B9B21 status=activ	([0.801317, 0.712013, 0.750527, 0.671169, 0.720929, 0.754692, 0.798249, 0.846163, 0.885302, 0.876521, 0.882776, 0.876521, 0.932927, 0.905695, 0.88723, 0.94331, 0.945666, 0.910643, 0.89662, 0.947281, 0.971072, 0.964893, 0.975134, 0.975134, 0.981594, 0.980739, 0.979242, 0.979741, 0.975134, 0.947281, 0.948786, 0.919029, 0.919029, 0.905695, 0.922952, 0.910643, 0.901269, 0.88723, 0.926919, 0.934618, 0…	[0, 1, 2, 3, 4, 5, 6, 7, 8, 9, 10, 11, 12, 13, 14, 15, 16, 17, 18, 19, 20, 21, 22, 23, 24, 25, 26, 27, 28, 29, 30, 31, 32, 33, 34, 35, 36, 37, 38, 39, 40, 41, 42, 43, 44, 45, 46, 47, 48, 49, 50, 51, 52, 53, 54, 55, 56, 57, 58, 59, 60, 61, 62, 63, 64, 65, 66, 67, 68, 69, 70, 71, 72, 73, 74, 75, 76, 77, 78, 79, 80, 81, 82, 83, 84, 85, 86, 87, 88, 89, 90, 91, 92, 93, 94, 95, 96, 97, 98, 99, 100, 101]	(101	0	101)	101	101
4849	4850	UPI00025B8FCF status=activ	([0.575842, 0.4292, 0.458154, 0.450668, 0.476583, 0.394753, 0.461924, 0.497853, 0.529623, 0.562014, 0.575842, 0.632174, 0.59014, 0.59014, 0.694846, 0.712013, 0.570702, 0.604312, 0.618285, 0.703578, 0.724957, 0.653063, 0.699094, 0.690604, 0.759478, 0.754692, 0.871313, 0.819762, 0.745909, 0.733139, 0.728858, 0.771762, 0.680603, 0.703578, 0.716283, 0.728858, 0.685117, 0.707965, 0.724957, 0.750527, 0…	[0, 8, 9, 10, 11, 12, 13, 14, 15, 16, 17, 18, 19, 20, 21, 22, 23, 24, 25, 26, 27, 28, 29, 30, 31, 32, 33, 34, 35, 36, 37, 38, 39, 40, 41, 42, 43, 44, 45, 46, 47, 48, 49, 50, 51, 52, 53, 54, 55, 56, 57, 58, 59, 61, 62, 63, 64, 65, 66, 67, 68, 69, 70, 71, 72, 73, 74, 75, 76, 77, 78, 79, 80, 81, 82, 83, 84, 85, 86, 87, 88, 89, 90, 91, 92, 93, 94, 95, 96, 97, 98, 99, 100, 101, 102, 103, 104, 105, 106…	(102	53	155)	102	102
5214	5215	UPI00025B9EA2 status=activ	([0.648219, 0.661982, 0.529623, 0.436924, 0.4292, 0.418646, 0.444081, 0.349426, 0.387226, 0.40511, 0.42561, 0.461924, 0.521092, 0.483068, 0.497853, 0.497853, 0.468512, 0.374039, 0.36309, 0.401658, 0.454136, 0.374039, 0.352862, 0.433034, 0.51388, 0.575842, 0.56648, 0.497853, 0.545602, 0.538167, 0.458154, 0.465241, 0.483068, 0.377384, 0.394753, 0.450668, 0.352862, 0.384043, 0.461924, 0.468512, 0.49…	[0, 1, 2, 12, 24, 25, 26, 28, 29, 43, 44, 45, 46, 47, 49, 50, 51, 52, 54, 57, 58, 59, 72, 73, 74, 75, 76, 81, 82, 83, 84, 256, 257, 258, 260, 261, 262, 263, 264, 265, 266, 267, 291, 292, 293, 294, 295, 296, 297, 298, 299, 300, 301, 302, 303, 304, 305, 306, 307, 308, 309, 310, 311, 312, 313, 314, 315, 316, 317, 318, 319, 320, 321, 322, 323, 324, 325, 326, 327, 328, 329, 330, 331, 332, 333, 334, 33…	(102	42	144)	102	102
1850	1851	UPI00000C5F89 status=activ	([0.93079, 0.947281, 0.947281, 0.934618, 0.947281, 0.954657, 0.96342, 0.968436, 0.967676, 0.971072, 0.973328, 0.964893, 0.959312, 0.945666, 0.93079, 0.932927, 0.96342, 0.957673, 0.957673, 0.94331, 0.94331, 0.9657, 0.959312, 0.9657, 0.970265, 0.970265, 0.970265, 0.959312, 0.9657, 0.959312, 0.9657, 0.960642, 0.968436, 0.9657, 0.964893, 0.960642, 0.947281, 0.93079, 0.901269, 0.856457, 0.882776, 0.87…	[0, 1, 2, 3, 4, 5, 6, 7, 8, 9, 10, 11, 12, 13, 14, 15, 16, 17, 18, 19, 20, 21, 22, 23, 24, 25, 26, 27, 28, 29, 30, 31, 32, 33, 34, 35, 36, 37, 38, 39, 40, 41, 42, 43, 44, 45, 46, 47, 48, 49, 50, 51, 52, 53, 54, 55, 56, 57, 58, 59, 60, 61, 62, 63, 64, 65, 66, 67, 68, 69, 70, 71, 72, 73, 74, 75, 76, 77, 78, 79, 80, 81, 82, 83, 84, 85, 86, 87, 88, 89, 90, 91, 92, 93, 94, 95, 96, 97, 98, 99, 100, 101…	(104	0	104)	104	104
1991	1992	UPI00000D4215 status=activ	([0.18812, 0.257454, 0.132295, 0.085092, 0.060549, 0.096677, 0.100716, 0.127496, 0.173081, 0.122885, 0.088832, 0.125101, 0.129801, 0.155435, 0.144935, 0.191378, 0.18812, 0.106997, 0.060549, 0.122885, 0.125101, 0.137348, 0.127496, 0.206376, 0.324872, 0.418646, 0.414856, 0.414856, 0.433034, 0.332115, 0.342579, 0.440853, 0.390993, 0.295083, 0.278302, 0.268042, 0.25031, 0.147574, 0.225814, 0.311707, …	[102, 103, 104, 105, 106, 107, 108, 109, 110, 111, 112, 113, 114, 115, 116, 117, 118, 119, 120, 121, 122, 123, 124, 125, 126, 127, 128, 129, 130, 131, 132, 133, 134, 135, 136, 137, 138, 139, 140, 141, 142, 143, 144, 145, 146, 147, 148, 149, 150, 151, 152, 153, 154, 155, 156, 157, 158, 159, 160, 161, 162, 163, 164, 165, 166, 167, 168, 169, 170, 171, 172, 173, 174, 175, 176, 177, 178, 179, 180, 181…	(104	0	104)	104	104
4190	4191	UPI0000F2EE2B status=activ	([0.490133, 0.56648, 0.604312, 0.59917, 0.642678, 0.699094, 0.720929, 0.661982, 0.707965, 0.613573, 0.642678, 0.59014, 0.608892, 0.575842, 0.685117, 0.699094, 0.716283, 0.791621, 0.862302, 0.808535, 0.805026, 0.83125, 0.83125, 0.812494, 0.849326, 0.837511, 0.834292, 0.771762, 0.837511, 0.812494, 0.89662, 0.882776, 0.926919, 0.921076, 0.922952, 0.868118, 0.868118, 0.859585, 0.859585, 0.808535, 0.8…	[1, 2, 3, 4, 5, 6, 7, 8, 9, 10, 11, 12, 13, 14, 15, 16, 17, 18, 19, 20, 21, 22, 23, 24, 25, 26, 27, 28, 29, 30, 31, 32, 33, 34, 35, 36, 37, 38, 39, 40, 41, 42, 43, 44, 45, 46, 47, 48, 49, 50, 51, 52, 53, 54, 55, 56, 57, 58, 59, 60, 61, 62, 63, 64, 65, 66, 67, 68, 69, 70, 71, 72, 73, 74, 75, 76, 77, 78, 79, 80, 81, 82, 83, 84, 85, 86, 87, 88, 89, 90, 91, 92, 93, 94, 95, 96, 97, 98, 99, 100, 101, 1…	(108	0	108)	108	108
5511	5512	UPI000267E6C3 status=activ	([0.436924, 0.517562, 0.422041, 0.458154, 0.41194, 0.4292, 0.41194, 0.390993, 0.414856, 0.42561, 0.40511, 0.418646, 0.458154, 0.483068, 0.414856, 0.418646, 0.4292, 0.408655, 0.414856, 0.483068, 0.525368, 0.538167, 0.538167, 0.657645, 0.657645, 0.724957, 0.73685, 0.779859, 0.846163, 0.805026, 0.84206, 0.891961, 0.89662, 0.915074, 0.936162, 0.9657, 0.959312, 0.962114, 0.962114, 0.957673, 0.957673, …	[1, 20, 21, 22, 23, 24, 25, 26, 27, 28, 29, 30, 31, 32, 33, 34, 35, 36, 37, 38, 39, 40, 41, 42, 43, 44, 45, 46, 47, 48, 49, 50, 51, 52, 53, 54, 55, 56, 57, 58, 59, 60, 61, 62, 63, 64, 65, 66, 67, 68, 69, 70, 71, 72, 73, 74, 75, 76, 77, 78, 79, 80, 81, 82, 83, 84, 85, 86, 87, 88, 89, 90, 91, 92, 93, 94, 95, 96, 97, 98, 99, 100, 101, 102, 103, 104, 105, 106, 107, 108, 109, 110, 111, 112, 113, 114, …	(108	1	109)	108	108
2171	2172	UPI000012A9A7 status=activ	([0.164327, 0.147574, 0.185198, 0.222385, 0.25406, 0.281712, 0.26085, 0.284882, 0.257454, 0.191378, 0.216401, 0.264545, 0.301917, 0.170161, 0.239899, 0.324872, 0.346032, 0.328603, 0.219301, 0.134866, 0.21291, 0.191378, 0.15008, 0.15008, 0.167087, 0.134866, 0.142424, 0.137348, 0.085092, 0.116183, 0.194234, 0.116183, 0.116183, 0.069024, 0.085092, 0.043307, 0.044297, 0.044297, 0.035586, 0.059222, 0.…	[225, 226, 230, 231, 232, 233, 234, 235, 238, 240, 241, 242, 244, 248, 249, 250, 251, 286, 287, 288, 289, 291, 292, 293, 294, 295, 296, 297, 298, 299, 300, 301, 302, 303, 304, 305, 306, 307, 308, 309, 310, 311, 312, 313, 314, 315, 316, 317, 318, 319, 320, 321, 322, 323, 324, 325, 326, 327, 328, 329, 330, 331, 332, 333, 334, 335, 336, 337, 338, 339, 340, 341, 342, 343, 344, 345, 346, 347, 348, 349…	(109	21	130)	109	109
3518	3519	UPI00006D89A1 status=activ	([0.086953, 0.127496, 0.17593, 0.132295, 0.142424, 0.100716, 0.109221, 0.088832, 0.120615, 0.090864, 0.098513, 0.120615, 0.086953, 0.058088, 0.066181, 0.085092, 0.100716, 0.122885, 0.158265, 0.194234, 0.170161, 0.219301, 0.219301, 0.216401, 0.284882, 0.308712, 0.422041, 0.444081, 0.549308, 0.509769, 0.608892, 0.653063, 0.56648, 0.613573, 0.671169, 0.666105, 0.73685, 0.666105, 0.613573, 0.613573, …	[28, 29, 30, 31, 32, 33, 34, 35, 36, 37, 38, 39, 40, 41, 42, 43, 44, 45, 46, 47, 48, 49, 50, 51, 52, 53, 54, 55, 56, 57, 58, 59, 60, 61, 62, 63, 64, 65, 66, 67, 68, 69, 70, 71, 72, 73, 74, 75, 76, 77, 78, 79, 80, 81, 82, 83, 84, 85, 86, 87, 88, 89, 90, 91, 92, 93, 94, 95, 96, 97, 98, 99, 100, 101, 102, 103, 104, 105, 106, 107, 108, 109, 110, 111, 112, 113, 114, 115, 116, 117, 118, 119, 120, 121, …	(109	0	109)	109	109
4086	4087	UPI0000E44AA2 status=activ	([0.291804, 0.349426, 0.380708, 0.377384, 0.398279, 0.450668, 0.444081, 0.377384, 0.321458, 0.321458, 0.339168, 0.36309, 0.36309, 0.387226, 0.4292, 0.433034, 0.433034, 0.4292, 0.408655, 0.370445, 0.42561, 0.408655, 0.408655, 0.339168, 0.36309, 0.384043, 0.370445, 0.398279, 0.472492, 0.549308, 0.59014, 0.604312, 0.509769, 0.562014, 0.534167, 0.414856, 0.346032, 0.42561, 0.42561, 0.374039, 0.447574…	[29, 30, 31, 32, 33, 34, 42, 43, 44, 45, 46, 47, 48, 49, 50, 52, 53, 55, 56, 57, 58, 59, 60, 61, 62, 63, 74, 82, 85, 86, 87, 89, 92, 93, 97, 98, 99, 100, 101, 102, 103, 104, 105, 106, 107, 108, 109, 110, 111, 112, 113, 114, 115, 116, 117, 118, 119, 120, 121, 122, 123, 124, 125, 126, 127, 128, 129, 130, 131, 132, 133, 134, 135, 136, 137, 138, 139, 140, 141, 142, 143, 144, 145, 146, 147, 148, 149, …	(109	34	143)	109	109
3800	3801	UPI00006D8D1A status=activ	([0.59917, 0.613573, 0.458154, 0.332115, 0.239899, 0.31487, 0.25406, 0.203355, 0.158265, 0.167087, 0.134866, 0.109221, 0.073402, 0.083462, 0.056825, 0.0704, 0.03976, 0.021816, 0.0198, 0.015078, 0.010926, 0.007555, 0.006245, 0.008276, 0.008895, 0.011342, 0.007177, 0.008624, 0.013016, 0.019401, 0.015078, 0.026338, 0.049374, 0.078022, 0.067594, 0.125101, 0.120615, 0.129801, 0.209395, 0.209395, 0.232…	[0, 1, 62, 63, 64, 65, 66, 67, 68, 69, 70, 71, 72, 73, 74, 79, 83, 84, 88, 89, 91, 92, 93, 94, 95, 96, 97, 98, 99, 100, 101, 102, 103, 104, 105, 106, 107, 108, 109, 110, 111, 112, 113, 114, 115, 116, 117, 118, 119, 120, 121, 122, 123, 124, 125, 126, 127, 128, 129, 130, 131, 132, 133, 134, 135, 136, 137, 138, 139, 140, 141, 142, 143, 144, 145, 146, 147, 148, 149, 150, 151, 152, 153, 154, 155, 156,…	(112	20	132)	112	112
794	795	UPI00000C55FA status=activ	([0.91684, 0.922952, 0.910643, 0.910643, 0.922952, 0.921076, 0.919029, 0.919029, 0.910643, 0.903857, 0.903857, 0.912647, 0.91684, 0.910643, 0.93079, 0.926919, 0.91684, 0.921076, 0.89662, 0.84206, 0.859585, 0.865454, 0.81615, 0.827927, 0.856457, 0.834292, 0.837511, 0.837511, 0.856457, 0.856457, 0.865454, 0.865454, 0.865454, 0.862302, 0.808535, 0.767246, 0.775545, 0.784345, 0.81615, 0.882776, 0.928…	[0, 1, 2, 3, 4, 5, 6, 7, 8, 9, 10, 11, 12, 13, 14, 15, 16, 17, 18, 19, 20, 21, 22, 23, 24, 25, 26, 27, 28, 29, 30, 31, 32, 33, 34, 35, 36, 37, 38, 39, 40, 41, 42, 43, 44, 45, 46, 47, 48, 49, 50, 51, 52, 53, 54, 55, 56, 57, 58, 59, 60, 61, 62, 63, 64, 65, 66, 67, 68, 69, 70, 71, 72, 73, 74, 75, 76, 77, 78, 79, 80, 81, 82, 83, 84, 85, 86, 87, 88, 89, 90, 91, 92, 93, 94, 95, 96, 97, 98, 99, 100, 101…	(113	0	113)	113	113
1142	1143	UPI00000C5944 status=activ	([0.454136, 0.324872, 0.219301, 0.278302, 0.31487, 0.222385, 0.158265, 0.109221, 0.11371, 0.11371, 0.139895, 0.158265, 0.173081, 0.17593, 0.179055, 0.102787, 0.092881, 0.086953, 0.046336, 0.067594, 0.088832, 0.047319, 0.041405, 0.078022, 0.076542, 0.06312, 0.118441, 0.173081, 0.284882, 0.324872, 0.384043, 0.380708, 0.390993, 0.25031, 0.324872, 0.339168, 0.401658, 0.298791, 0.281712, 0.278302, 0.2…	[171, 172, 173, 174, 175, 176, 177, 178, 179, 180, 181, 182, 183, 184, 185, 186, 187, 188, 189, 190, 191, 192, 193, 194, 195, 196, 197, 198, 199, 200, 201, 202, 203, 204, 205, 206, 207, 209, 210, 211, 214, 216, 217, 218, 219, 220, 221, 222, 223, 224, 225, 226, 227, 228, 229, 230, 231, 232, 233, 234, 235, 236, 237, 238, 239, 240, 241, 242, 243, 244, 245, 246, 247, 248, 249, 250, 251, 252, 253, 254…	(115	41	156)	115	115
1640	1641	UPI00000C5DCD status=activ	([0.278302, 0.219301, 0.236433, 0.191378, 0.229226, 0.268042, 0.196879, 0.21291, 0.219301, 0.229226, 0.239899, 0.298791, 0.225814, 0.15008, 0.167087, 0.155435, 0.158265, 0.15008, 0.15008, 0.158265, 0.216401, 0.219301, 0.288399, 0.318242, 0.301917, 0.30533, 0.291804, 0.384043, 0.433034, 0.486429, 0.517562, 0.545602, 0.490133, 0.585406, 0.675549, 0.694846, 0.795062, 0.795062, 0.791621, 0.81615, 0.8…	[30, 31, 33, 34, 35, 36, 37, 38, 39, 40, 41, 42, 43, 44, 45, 46, 47, 48, 49, 50, 51, 52, 53, 54, 55, 56, 57, 58, 59, 60, 61, 62, 63, 64, 65, 66, 67, 68, 69, 70, 71, 72, 73, 74, 75, 76, 77, 78, 79, 80, 81, 82, 83, 84, 85, 86, 87, 88, 89, 90, 91, 92, 93, 94, 95, 96, 97, 98, 99, 100, 101, 102, 103, 104, 105, 106, 107, 108, 109, 110, 111, 112, 113, 114, 115, 116, 117, 118, 119, 120, 121, 122, 123, 12…	(116	2	118)	116	116
1046	1047	UPI00000C5869 status=activ	([0.903857, 0.84206, 0.827927, 0.865454, 0.856457, 0.84206, 0.856457, 0.885302, 0.84206, 0.83125, 0.84206, 0.874069, 0.856457, 0.885302, 0.910643, 0.88723, 0.885302, 0.89662, 0.903857, 0.915074, 0.908098, 0.899122, 0.919029, 0.938133, 0.939629, 0.945666, 0.960642, 0.951925, 0.939629, 0.962114, 0.97245, 0.953422, 0.934618, 0.934618, 0.93079, 0.91684, 0.938133, 0.93079, 0.93079, 0.922952, 0.905695,…	[0, 1, 2, 3, 4, 5, 6, 7, 8, 9, 10, 11, 12, 13, 14, 15, 16, 17, 18, 19, 20, 21, 22, 23, 24, 25, 26, 27, 28, 29, 30, 31, 32, 33, 34, 35, 36, 37, 38, 39, 40, 41, 42, 43, 44, 45, 46, 47, 48, 49, 50, 51, 52, 53, 54, 55, 56, 57, 58, 59, 60, 61, 62, 63, 64, 65, 66, 67, 68, 69, 70, 71, 72, 73, 74, 75, 76, 77, 78, 79, 80, 81, 82, 83, 84, 85, 86, 87, 88, 89, 90, 91, 92, 93, 94, 95, 96, 97, 98, 99, 100, 101…	(117	0	117)	117	117
1362	1363	UPI00000C5B1E status=activ	([0.58069, 0.622677, 0.59014, 0.608892, 0.63748, 0.666105, 0.703578, 0.76285, 0.771762, 0.788093, 0.798249, 0.741537, 0.775545, 0.784345, 0.779859, 0.73685, 0.745909, 0.707965, 0.690604, 0.76285, 0.733139, 0.759478, 0.642678, 0.671169, 0.680603, 0.575842, 0.529623, 0.51388, 0.480142, 0.390993, 0.394753, 0.30533, 0.384043, 0.394753, 0.401658, 0.4292, 0.342579, 0.328603, 0.328603, 0.247041, 0.26085…	[0, 1, 2, 3, 4, 5, 6, 7, 8, 9, 10, 11, 12, 13, 14, 15, 16, 17, 18, 19, 20, 21, 22, 23, 24, 25, 26, 27, 87, 93, 96, 97, 99, 143, 144, 145, 146, 147, 148, 149, 150, 151, 152, 153, 154, 155, 156, 157, 158, 159, 160, 161, 162, 163, 164, 165, 166, 167, 168, 169, 170, 171, 172, 173, 174, 175, 176, 177, 178, 179, 180, 181, 182, 183, 184, 185, 186, 187, 188, 189, 190, 191, 192, 193, 194, 195, 196, 197, 1…	(121	33	154)	121	121
1734	1735	UPI00000C5E86 status=activ	([0.490133, 0.476583, 0.480142, 0.534167, 0.51388, 0.557691, 0.56648, 0.476583, 0.51388, 0.541878, 0.608892, 0.534167, 0.608892, 0.59508, 0.733139, 0.733139, 0.618285, 0.618285, 0.509769, 0.447574, 0.436924, 0.380708, 0.40511, 0.433034, 0.40511, 0.436924, 0.394753, 0.440853, 0.497853, 0.490133, 0.465241, 0.433034, 0.541878, 0.42561, 0.352862, 0.370445, 0.366687, 0.342579, 0.422041, 0.422041, 0.42…	[3, 4, 5, 6, 8, 9, 10, 11, 12, 13, 14, 15, 16, 17, 18, 32, 42, 43, 44, 45, 46, 47, 58, 59, 60, 61, 132, 133, 134, 142, 143, 180, 181, 182, 183, 251, 253, 255, 404, 459, 520, 527, 528, 529, 530, 605, 606, 607, 634, 635, 636, 637, 638, 639, 711, 712, 713, 714, 749, 751, 752, 753, 754, 755, 756, 757, 758, 759, 760, 761, 762, 763, 764, 765, 766, 767, 768, 769, 770, 771, 772, 773, 774, 775, 776, 777, …	(121	89	210)	121	121
5613	5614	UPI000267E729 status=activ	([0.239899, 0.116183, 0.076542, 0.100716, 0.129801, 0.182256, 0.11371, 0.11371, 0.155435, 0.191378, 0.139895, 0.170161, 0.170161, 0.129801, 0.129801, 0.127496, 0.094817, 0.098513, 0.164327, 0.164327, 0.144935, 0.085092, 0.173081, 0.26085, 0.301917, 0.301917, 0.301917, 0.436924, 0.480142, 0.454136, 0.401658, 0.486429, 0.374039, 0.308712, 0.25406, 0.271506, 0.182256, 0.147574, 0.229226, 0.216401, 0…	[296, 297, 302, 303, 304, 305, 306, 307, 308, 415, 416, 417, 418, 419, 420, 421, 422, 423, 424, 425, 426, 427, 428, 541, 544, 556, 558, 559, 560, 561, 562, 563, 564, 565, 566, 567, 568, 569, 570, 571, 572, 573, 574, 575, 576, 577, 578, 579, 580, 581, 582, 583, 584, 585, 586, 587, 588, 589, 590, 591, 592, 593, 594, 595, 596, 597, 598, 599, 600, 601, 602, 603, 604, 605, 606, 607, 608, 609, 610, 611…	(121	26	147)	121	121
3098	3099	UPI00006D8345 status=activ	([0.690604, 0.680603, 0.666105, 0.724957, 0.716283, 0.703578, 0.699094, 0.694846, 0.685117, 0.618285, 0.642678, 0.675549, 0.690604, 0.657645, 0.728858, 0.76285, 0.728858, 0.805026, 0.741537, 0.837511, 0.812494, 0.808535, 0.745909, 0.775545, 0.759478, 0.750527, 0.750527, 0.712013, 0.712013, 0.745909, 0.798249, 0.798249, 0.798249, 0.771762, 0.795062, 0.754692, 0.76285, 0.819762, 0.81615, 0.871313, …	[0, 1, 2, 3, 4, 5, 6, 7, 8, 9, 10, 11, 12, 13, 14, 15, 16, 17, 18, 19, 20, 21, 22, 23, 24, 25, 26, 27, 28, 29, 30, 31, 32, 33, 34, 35, 36, 37, 38, 39, 40, 41, 42, 43, 44, 45, 46, 47, 48, 49, 50, 51, 52, 53, 54, 55, 56, 57, 58, 59, 60, 61, 62, 63, 64, 65, 66, 67, 68, 69, 70, 71, 72, 73, 74, 75, 76, 77, 78, 79, 80, 81, 82, 83, 84, 85, 86, 87, 88, 89, 90, 91, 92, 93, 94, 95, 96, 97, 98, 99, 100, 101…	(122	0	122)	122	122
4253	4254	UPI000157A66E status=activ	([0.029376, 0.06312, 0.090864, 0.15284, 0.200174, 0.271506, 0.332115, 0.370445, 0.394753, 0.387226, 0.384043, 0.444081, 0.56648, 0.553315, 0.525368, 0.525368, 0.557691, 0.754692, 0.76285, 0.76285, 0.759478, 0.707965, 0.694846, 0.59014, 0.465241, 0.461924, 0.444081, 0.444081, 0.436924, 0.433034, 0.461924, 0.5017, 0.390993, 0.30533, 0.31487, 0.433034, 0.418646, 0.281712, 0.264545, 0.342579, 0.31487…	[12, 13, 14, 15, 16, 17, 18, 19, 20, 21, 22, 23, 31, 76, 77, 78, 79, 80, 81, 82, 83, 84, 85, 86, 241, 242, 246, 247, 250, 251, 277, 339, 372, 373, 374, 375, 376, 377, 378, 379, 380, 381, 382, 383, 384, 385, 386, 387, 388, 389, 390, 391, 392, 393, 394, 395, 396, 397, 398, 399, 400, 401, 402, 403, 404, 405, 406, 407, 408, 409, 410, 411, 412, 413, 414, 415, 416, 417, 418, 419, 420, 421, 422, 423, 42…	(129	32	161)	129	129
4306	4307	UPI000188FE61 status=activ	([0.398279, 0.288399, 0.219301, 0.275179, 0.281712, 0.225814, 0.185198, 0.15284, 0.11371, 0.125101, 0.10481, 0.109221, 0.085092, 0.079919, 0.073402, 0.043307, 0.051831, 0.043307, 0.046336, 0.029376, 0.030611, 0.031287, 0.06312, 0.118441, 0.127496, 0.147574, 0.203355, 0.284882, 0.288399, 0.308712, 0.268042, 0.352862, 0.356642, 0.447574, 0.56648, 0.680603, 0.788093, 0.771762, 0.798249, 0.882776, 0.…	[34, 35, 36, 37, 38, 39, 40, 41, 42, 43, 44, 45, 46, 47, 48, 49, 50, 51, 52, 53, 54, 55, 56, 57, 58, 59, 60, 61, 62, 63, 64, 65, 66, 67, 68, 69, 70, 71, 72, 73, 74, 75, 76, 77, 78, 79, 80, 81, 82, 83, 84, 85, 86, 87, 88, 89, 90, 91, 92, 93, 94, 95, 96, 97, 98, 99, 100, 101, 102, 103, 104, 105, 106, 107, 108, 109, 110, 111, 112, 113, 114, 115, 116, 117, 118, 119, 120, 121, 122, 123, 124, 125, 126,…	(131	0	131)	131	131
5314	5315	UPI00025BA287 status=activ	([0.086953, 0.147574, 0.203355, 0.25031, 0.308712, 0.225814, 0.271506, 0.268042, 0.26085, 0.200174, 0.15284, 0.122885, 0.18812, 0.170161, 0.155435, 0.092881, 0.185198, 0.161087, 0.219301, 0.209395, 0.196879, 0.243554, 0.129801, 0.073402, 0.060549, 0.031287, 0.05306, 0.028695, 0.037156, 0.049374, 0.088832, 0.098513, 0.155435, 0.170161, 0.281712, 0.318242, 0.40511, 0.359901, 0.324872, 0.247041, 0.1…	[113, 135, 136, 137, 138, 139, 140, 141, 142, 143, 144, 145, 146, 147, 148, 149, 150, 151, 152, 153, 154, 155, 156, 159, 160, 161, 162, 163, 164, 165, 166, 167, 168, 169, 170, 171, 172, 173, 174, 175, 176, 177, 178, 179, 180, 181, 182, 183, 184, 185, 186, 187, 188, 189, 190, 191, 192, 193, 194, 195, 196, 197, 198, 199, 200, 201, 202, 203, 204, 205, 206, 207, 208, 209, 210, 211, 212, 213, 214, 215…	(132	172	304)	132	132
1714	1715	UPI00000C5E53 status=activ	([0.871313, 0.871313, 0.891961, 0.905695, 0.908098, 0.908098, 0.89662, 0.894241, 0.915074, 0.882776, 0.879233, 0.876521, 0.849326, 0.775545, 0.775545, 0.76285, 0.76285, 0.76285, 0.720929, 0.798249, 0.791621, 0.791621, 0.788093, 0.754692, 0.733139, 0.712013, 0.716283, 0.716283, 0.608892, 0.553315, 0.613573, 0.570702, 0.59014, 0.585406, 0.690604, 0.690604, 0.703578, 0.703578, 0.703578, 0.745909, 0.…	[0, 1, 2, 3, 4, 5, 6, 7, 8, 9, 10, 11, 12, 13, 14, 15, 16, 17, 18, 19, 20, 21, 22, 23, 24, 25, 26, 27, 28, 29, 30, 31, 32, 33, 34, 35, 36, 37, 38, 39, 40, 41, 42, 43, 44, 45, 46, 47, 48, 49, 50, 51, 52, 53, 54, 55, 56, 57, 58, 59, 60, 61, 62, 63, 64, 65, 66, 67, 68, 69, 70, 71, 72, 73, 74, 75, 76, 77, 78, 79, 80, 81, 82, 83, 84, 85, 86, 87, 88, 89, 90, 91, 92, 93, 94, 95, 96, 97, 98, 99, 100, 101…	(133	0	133)	133	133
2035	2036	UPI00000D4276 status=activ	([0.837511, 0.862302, 0.894241, 0.73685, 0.750527, 0.788093, 0.812494, 0.846163, 0.859585, 0.874069, 0.894241, 0.868118, 0.827927, 0.798249, 0.690604, 0.694846, 0.657645, 0.771762, 0.661982, 0.685117, 0.707965, 0.671169, 0.570702, 0.549308, 0.608892, 0.534167, 0.51388, 0.505461, 0.5017, 0.505461, 0.480142, 0.468512, 0.557691, 0.642678, 0.585406, 0.604312, 0.59508, 0.604312, 0.58069, 0.680603, 0.7…	[0, 1, 2, 3, 4, 5, 6, 7, 8, 9, 10, 11, 12, 13, 14, 15, 16, 17, 18, 19, 20, 21, 22, 23, 24, 25, 26, 27, 28, 29, 32, 33, 34, 35, 36, 37, 38, 39, 40, 41, 42, 43, 67, 68, 69, 70, 71, 72, 73, 74, 75, 76, 77, 78, 79, 80, 81, 82, 83, 84, 85, 86, 87, 88, 89, 90, 91, 92, 93, 94, 95, 96, 97, 98, 99, 100, 101, 102, 103, 104, 105, 106, 107, 108, 109, 110, 111, 112, 113, 114, 115, 116, 117, 118, 119, 120, 121…	(133	42	175)	133	133
1135	1136	UPI00000C593B status=activ	([0.953422, 0.891961, 0.894241, 0.89662, 0.894241, 0.805026, 0.819762, 0.819762, 0.759478, 0.671169, 0.653063, 0.666105, 0.557691, 0.549308, 0.476583, 0.447574, 0.440853, 0.418646, 0.380708, 0.377384, 0.374039, 0.352862, 0.349426, 0.25406, 0.173081, 0.158265, 0.225814, 0.219301, 0.21291, 0.209395, 0.291804, 0.25406, 0.271506, 0.346032, 0.342579, 0.342579, 0.318242, 0.321458, 0.257454, 0.268042, 0…	[0, 1, 2, 3, 4, 5, 6, 7, 8, 9, 10, 11, 12, 13, 45, 46, 63, 85, 86, 87, 88, 89, 90, 91, 92, 93, 94, 95, 98, 99, 100, 176, 177, 178, 180, 181, 235, 240, 241, 242, 244, 249, 251, 252, 253, 254, 255, 256, 257, 258, 259, 260, 261, 262, 263, 264, 265, 266, 267, 268, 269, 270, 271, 272, 273, 274, 275, 276, 277, 278, 279, 280, 281, 282, 283, 284, 285, 286, 287, 288, 289, 290, 291, 292, 293, 294, 295, 296…	(134	42	176)	134	134
4427	4428	UPI0001E9E4B3 status=activ	([0.941505, 0.941505, 0.94331, 0.928747, 0.88723, 0.874069, 0.819762, 0.83125, 0.788093, 0.73685, 0.690604, 0.745909, 0.671169, 0.699094, 0.666105, 0.666105, 0.59508, 0.575842, 0.58069, 0.541878, 0.648219, 0.690604, 0.703578, 0.703578, 0.680603, 0.76285, 0.798249, 0.856457, 0.834292, 0.849326, 0.899122, 0.938133, 0.938133, 0.954657, 0.921076, 0.932927, 0.91684, 0.922952, 0.921076, 0.936162, 0.945…	[0, 1, 2, 3, 4, 5, 6, 7, 8, 9, 10, 11, 12, 13, 14, 15, 16, 17, 18, 19, 20, 21, 22, 23, 24, 25, 26, 27, 28, 29, 30, 31, 32, 33, 34, 35, 36, 37, 38, 39, 40, 41, 42, 43, 44, 45, 46, 47, 48, 49, 50, 51, 52, 53, 54, 55, 56, 57, 58, 59, 60, 61, 62, 63, 64, 65, 66, 67, 68, 69, 70, 71, 72, 73, 74, 75, 76, 77, 78, 79, 80, 81, 82, 83, 84, 85, 86, 87, 88, 89, 90, 91, 92, 93, 94, 95, 96, 97, 98, 99, 100, 101…	(137	0	137)	137	137
5602	5603	UPI000267E71E status=activ	([0.922952, 0.939629, 0.947281, 0.953422, 0.962114, 0.953422, 0.94331, 0.948786, 0.921076, 0.876521, 0.88723, 0.84206, 0.846163, 0.827927, 0.808535, 0.784345, 0.784345, 0.771762, 0.779859, 0.808535, 0.837511, 0.827927, 0.834292, 0.819762, 0.846163, 0.846163, 0.879233, 0.88723, 0.903857, 0.939629, 0.973328, 0.956248, 0.978316, 0.989597, 0.985964, 0.987911, 0.990642, 0.989597, 0.987531, 0.987531, 0…	[0, 1, 2, 3, 4, 5, 6, 7, 8, 9, 10, 11, 12, 13, 14, 15, 16, 17, 18, 19, 20, 21, 22, 23, 24, 25, 26, 27, 28, 29, 30, 31, 32, 33, 34, 35, 36, 37, 38, 39, 40, 41, 42, 43, 44, 45, 46, 47, 48, 49, 50, 51, 52, 53, 54, 55, 56, 57, 58, 59, 60, 61, 62, 63, 64, 65, 66, 67, 68, 69, 70, 71, 72, 73, 74, 75, 76, 77, 78, 79, 80, 81, 82, 83, 84, 85, 86, 87, 88, 89, 90, 91, 92, 93, 94, 95, 96, 97, 98, 99, 100, 101…	(146	0	146)	146	146
1116	1117	UPI00000C5901 status=activ	([0.005992, 0.004577, 0.005872, 0.009015, 0.006374, 0.004899, 0.004247, 0.003701, 0.003276, 0.003671, 0.004775, 0.004247, 0.003014, 0.004247, 0.00407, 0.004208, 0.003014, 0.00231, 0.003461, 0.002327, 0.001687, 0.002435, 0.003298, 0.003478, 0.003079, 0.004358, 0.005683, 0.007877, 0.011342, 0.010372, 0.012491, 0.007422, 0.007495, 0.007555, 0.008409, 0.014586, 0.021381, 0.018787, 0.041405, 0.048328,…	[167, 168, 173, 174, 176, 181, 199, 200, 201, 202, 211, 212, 213, 238, 239, 240, 241, 242, 367, 368, 369, 401, 406, 407, 408, 409, 410, 411, 412, 413, 414, 415, 416, 417, 418, 419, 420, 423, 424, 429, 430, 431, 432, 435, 436, 437, 438, 439, 440, 441, 442, 443, 444, 445, 446, 447, 448, 449, 450, 451, 452, 453, 454, 455, 456, 457, 458, 459, 460, 461, 462, 463, 464, 465, 466, 467, 468, 469, 470, 471…	(150	43	193)	150	150
3660	3661	UPI00006D8B4A status=activ	([0.206376, 0.10481, 0.054297, 0.026338, 0.041405, 0.020876, 0.014783, 0.01227, 0.009728, 0.009187, 0.007877, 0.006619, 0.006039, 0.004135, 0.00316, 0.003177, 0.002276, 0.002503, 0.002761, 0.002555, 0.002581, 0.00225, 0.00292, 0.003109, 0.00389, 0.003963, 0.005932, 0.008276, 0.008002, 0.010131, 0.014586, 0.014586, 0.020876, 0.022667, 0.030611, 0.0704, 0.10481, 0.191378, 0.096677, 0.106997, 0.1881…	[124, 125, 126, 127, 128, 129, 130, 131, 132, 133, 134, 135, 136, 137, 138, 139, 140, 141, 186, 187, 188, 189, 190, 191, 192, 193, 194, 195, 313, 315, 316, 317, 318, 326, 327, 328, 329, 330, 331, 332, 333, 334, 335, 336, 337, 338, 339, 340, 341, 342, 343, 344, 345, 346, 347, 348, 349, 350, 351, 352, 353, 354, 355, 356, 357, 358, 359, 360, 361, 362, 363, 364, 365, 366, 367, 368, 369, 370, 371, 372…	(152	33	185)	152	152
3046	3047	UPI00006D8275 status=activ	([0.685117, 0.750527, 0.76285, 0.745909, 0.791621, 0.801317, 0.856457, 0.837511, 0.827927, 0.837511, 0.84206, 0.856457, 0.922952, 0.924947, 0.948786, 0.939629, 0.948786, 0.947281, 0.953422, 0.954657, 0.947281, 0.945666, 0.905695, 0.919029, 0.91684, 0.915074, 0.932927, 0.915074, 0.936162, 0.932927, 0.919029, 0.919029, 0.928747, 0.936162, 0.932927, 0.879233, 0.862302, 0.862302, 0.891961, 0.891961, …	[0, 1, 2, 3, 4, 5, 6, 7, 8, 9, 10, 11, 12, 13, 14, 15, 16, 17, 18, 19, 20, 21, 22, 23, 24, 25, 26, 27, 28, 29, 30, 31, 32, 33, 34, 35, 36, 37, 38, 39, 40, 41, 42, 43, 44, 45, 46, 47, 48, 49, 50, 51, 52, 53, 54, 55, 56, 57, 58, 59, 60, 61, 62, 63, 64, 65, 66, 67, 68, 69, 70, 71, 72, 73, 74, 75, 76, 77, 78, 79, 80, 81, 82, 83, 84, 85, 86, 87, 88, 89, 90, 91, 92, 93, 94, 95, 96, 97, 98, 99, 100, 101…	(161	0	161)	161	161
3526	3527	UPI00006D89C5 status=activ	([0.73685, 0.618285, 0.521092, 0.59014, 0.505461, 0.534167, 0.562014, 0.553315, 0.56648, 0.575842, 0.622677, 0.699094, 0.707965, 0.666105, 0.632174, 0.570702, 0.59014, 0.59014, 0.5017, 0.433034, 0.436924, 0.461924, 0.433034, 0.480142, 0.461924, 0.538167, 0.541878, 0.557691, 0.608892, 0.632174, 0.675549, 0.575842, 0.575842, 0.56648, 0.657645, 0.703578, 0.791621, 0.76285, 0.745909, 0.805026, 0.7843…	[0, 1, 2, 3, 4, 5, 6, 7, 8, 9, 10, 11, 12, 13, 14, 15, 16, 17, 18, 25, 26, 27, 28, 29, 30, 31, 32, 33, 34, 35, 36, 37, 38, 39, 40, 41, 42, 43, 44, 45, 46, 47, 48, 49, 50, 51, 52, 53, 73, 74, 75, 76, 77, 78, 79, 80, 81, 82, 83, 84, 85, 86, 87, 88, 89, 90, 91, 92, 93, 94, 95, 96, 97, 98, 99, 100, 101, 102, 103, 104, 105, 106, 107, 108, 109, 110, 111, 112, 113, 114, 115, 116, 117, 118, 119, 120, 121…	(161	48	209)	161	161
5182	5183	UPI00025B9B3E status=activ	([0.194234, 0.134866, 0.194234, 0.225814, 0.311707, 0.232838, 0.268042, 0.264545, 0.30533, 0.257454, 0.200174, 0.239899, 0.185198, 0.275179, 0.295083, 0.25406, 0.257454, 0.25031, 0.25406, 0.346032, 0.42561, 0.342579, 0.414856, 0.398279, 0.436924, 0.291804, 0.346032, 0.25406, 0.295083, 0.194234, 0.275179, 0.275179, 0.182256, 0.257454, 0.264545, 0.281712, 0.346032, 0.346032, 0.257454, 0.291804, 0.1…	[198, 199, 200, 201, 269, 276, 360, 361, 362, 369, 370, 371, 394, 395, 405, 446, 447, 448, 449, 450, 451, 457, 458, 459, 460, 461, 462, 463, 464, 465, 466, 467, 468, 469, 470, 471, 472, 473, 474, 475, 476, 477, 478, 479, 480, 481, 482, 483, 484, 485, 486, 487, 488, 489, 490, 491, 495, 496, 497, 498, 499, 500, 501, 502, 503, 504, 505, 506, 507, 509, 510, 511, 512, 513, 514, 515, 516, 517, 518, 519…	(166	69	235)	166	166
2233	2234	UPI000012D2E5 status=activ	([0.465241, 0.408655, 0.356642, 0.398279, 0.4292, 0.5017, 0.454136, 0.486429, 0.5017, 0.458154, 0.422041, 0.377384, 0.380708, 0.370445, 0.418646, 0.42561, 0.461924, 0.472492, 0.408655, 0.505461, 0.545602, 0.553315, 0.622677, 0.671169, 0.671169, 0.671169, 0.557691, 0.562014, 0.557691, 0.570702, 0.653063, 0.728858, 0.784345, 0.788093, 0.779859, 0.724957, 0.642678, 0.671169, 0.699094, 0.703578, 0.64…	[5, 8, 19, 20, 21, 22, 23, 24, 25, 26, 27, 28, 29, 30, 31, 32, 33, 34, 35, 36, 37, 38, 39, 40, 41, 42, 43, 44, 45, 46, 47, 48, 49, 50, 51, 52, 53, 54, 55, 56, 57, 58, 59, 60, 61, 62, 63, 64, 65, 66, 67, 68, 69, 70, 71, 72, 73, 74, 75, 76, 77, 78, 79, 80, 86, 87, 88, 89, 90, 91, 92, 93, 94, 95, 96, 97, 98, 99, 100, 101, 102, 103, 104, 105, 106, 107, 108, 109, 110, 111, 112, 113, 114, 115, 116, 117…	(172	64	236)	172	172
5824	5825	UPI000267E7FC status=activ	([0.703578, 0.712013, 0.557691, 0.461924, 0.483068, 0.509769, 0.433034, 0.458154, 0.468512, 0.401658, 0.418646, 0.433034, 0.461924, 0.390993, 0.324872, 0.271506, 0.257454, 0.264545, 0.194234, 0.200174, 0.179055, 0.125101, 0.125101, 0.179055, 0.194234, 0.191378, 0.182256, 0.25406, 0.25031, 0.25031, 0.321458, 0.26085, 0.179055, 0.17593, 0.239899, 0.247041, 0.26085, 0.275179, 0.281712, 0.346032, 0.3…	[0, 1, 2, 5, 53, 54, 55, 56, 57, 58, 59, 60, 61, 62, 63, 64, 65, 66, 67, 68, 69, 70, 71, 72, 73, 74, 75, 76, 77, 78, 79, 80, 81, 103, 104, 107, 108, 109, 110, 111, 112, 113, 114, 115, 116, 117, 118, 119, 120, 121, 122, 123, 124, 126, 129, 130, 131, 132, 133, 134, 136, 137, 138, 139, 140, 141, 142, 143, 144, 145, 146, 147, 148, 149, 150, 151, 152, 153, 154, 155, 156, 157, 158, 159, 160, 161, 162, …	(172	60	232)	172	172
5660	5661	UPI000267E758 status=activ	([0.085092, 0.122885, 0.122885, 0.167087, 0.098513, 0.129801, 0.161087, 0.196879, 0.15008, 0.203355, 0.155435, 0.185198, 0.257454, 0.17593, 0.182256, 0.247041, 0.278302, 0.36309, 0.390993, 0.30533, 0.384043, 0.384043, 0.401658, 0.444081, 0.352862, 0.454136, 0.450668, 0.332115, 0.247041, 0.324872, 0.295083, 0.380708, 0.390993, 0.384043, 0.468512, 0.525368, 0.450668, 0.349426, 0.366687, 0.36309, 0.…	[35, 48, 49, 50, 51, 52, 70, 71, 72, 197, 198, 199, 200, 201, 202, 203, 204, 205, 206, 207, 208, 209, 210, 211, 212, 213, 214, 215, 216, 217, 218, 219, 220, 221, 222, 223, 224, 225, 226, 227, 228, 229, 230, 231, 232, 233, 234, 235, 236, 237, 238, 239, 240, 241, 242, 243, 244, 245, 246, 247, 248, 249, 250, 251, 252, 253, 254, 255, 256, 257, 258, 259, 260, 261, 262, 263, 264, 265, 266, 267, 268, 26…	(175	9	184)	175	175
5548	5549	UPI000267E6E8 status=activ	([0.225814, 0.264545, 0.18812, 0.232838, 0.31487, 0.342579, 0.384043, 0.311707, 0.335645, 0.377384, 0.390993, 0.36309, 0.264545, 0.346032, 0.359901, 0.433034, 0.444081, 0.454136, 0.454136, 0.370445, 0.447574, 0.447574, 0.454136, 0.575842, 0.585406, 0.557691, 0.570702, 0.444081, 0.472492, 0.398279, 0.414856, 0.4292, 0.525368, 0.63748, 0.622677, 0.521092, 0.461924, 0.450668, 0.529623, 0.521092, 0.6…	[23, 24, 25, 26, 32, 33, 34, 35, 38, 39, 40, 41, 42, 73, 74, 75, 76, 77, 78, 79, 80, 81, 82, 83, 84, 85, 86, 87, 88, 89, 90, 91, 92, 93, 109, 110, 111, 112, 113, 114, 115, 116, 117, 118, 119, 120, 121, 122, 123, 124, 125, 126, 127, 128, 129, 132, 133, 134, 135, 136, 137, 138, 139, 140, 141, 142, 143, 144, 145, 146, 147, 148, 149, 150, 151, 152, 153, 154, 155, 156, 157, 158, 159, 160, 161, 162, 16…	(177	55	232)	177	177
5823	5824	UPI000267E7FB status=activ	([0.10481, 0.144935, 0.200174, 0.116183, 0.158265, 0.078022, 0.100716, 0.132295, 0.170161, 0.232838, 0.144935, 0.147574, 0.173081, 0.182256, 0.191378, 0.219301, 0.25406, 0.134866, 0.122885, 0.071867, 0.0704, 0.144935, 0.118441, 0.116183, 0.196879, 0.18812, 0.346032, 0.275179, 0.179055, 0.170161, 0.144935, 0.173081, 0.21291, 0.18812, 0.111485, 0.142424, 0.118441, 0.064632, 0.134866, 0.137348, 0.16…	[184, 185, 196, 197, 253, 254, 284, 285, 286, 287, 288, 289, 290, 291, 292, 293, 294, 295, 296, 297, 298, 299, 300, 301, 302, 303, 304, 305, 306, 307, 308, 309, 310, 311, 312, 313, 314, 315, 316, 317, 318, 319, 320, 321, 322, 323, 324, 325, 326, 327, 328, 329, 330, 331, 332, 333, 334, 335, 336, 337, 338, 339, 340, 341, 342, 343, 344, 345, 346, 347, 348, 349, 350, 351, 352, 353, 354, 355, 356, 357…	(177	6	183)	177	177
5396	5397	UPI00025BAEA6 status=activ	([0.139895, 0.092881, 0.098513, 0.079919, 0.056825, 0.083462, 0.111485, 0.137348, 0.164327, 0.111485, 0.134866, 0.158265, 0.129801, 0.191378, 0.194234, 0.170161, 0.111485, 0.10481, 0.167087, 0.116183, 0.200174, 0.291804, 0.339168, 0.308712, 0.366687, 0.418646, 0.41194, 0.335645, 0.311707, 0.321458, 0.349426, 0.356642, 0.328603, 0.36309, 0.31487, 0.31487, 0.25031, 0.30533, 0.236433, 0.15284, 0.206…	[57, 58, 59, 60, 61, 62, 63, 64, 65, 66, 67, 72, 73, 77, 78, 81, 82, 87, 88, 89, 90, 91, 92, 93, 94, 95, 96, 97, 98, 99, 100, 101, 102, 103, 104, 105, 106, 107, 108, 109, 110, 111, 112, 113, 114, 115, 116, 120, 121, 122, 123, 124, 125, 126, 127, 128, 129, 130, 131, 132, 133, 134, 135, 136, 137, 138, 139, 140, 141, 142, 143, 144, 145, 146, 147, 148, 149, 150, 151, 152, 153, 154, 155, 156, 157, 158…	(197	47	244)	197	197
2080	2081	UPI0000125854 status=activ	([0.856457, 0.733139, 0.791621, 0.685117, 0.575842, 0.604312, 0.626927, 0.545602, 0.562014, 0.608892, 0.622677, 0.553315, 0.490133, 0.517562, 0.529623, 0.461924, 0.465241, 0.422041, 0.458154, 0.390993, 0.390993, 0.356642, 0.398279, 0.311707, 0.318242, 0.384043, 0.380708, 0.380708, 0.444081, 0.384043, 0.301917, 0.281712, 0.346032, 0.339168, 0.342579, 0.318242, 0.387226, 0.390993, 0.390993, 0.41485…	[0, 1, 2, 3, 4, 5, 6, 7, 8, 9, 10, 11, 13, 14, 45, 46, 47, 48, 49, 50, 51, 52, 53, 54, 55, 56, 57, 58, 59, 60, 61, 62, 63, 64, 65, 66, 67, 68, 69, 70, 71, 72, 73, 74, 75, 76, 77, 78, 79, 80, 81, 83, 84, 85, 86, 87, 88, 89, 101, 113, 114, 115, 116, 117, 122, 123, 124, 125, 126, 127, 128, 129, 130, 131, 132, 133, 134, 135, 136, 137, 138, 139, 140, 141, 142, 143, 144, 145, 146, 147, 148, 149, 150, 1…	(229	64	293)	229	229
3290	3291	UPI00006D85FB status=activ	([0.182256, 0.109221, 0.137348, 0.173081, 0.167087, 0.116183, 0.158265, 0.194234, 0.25406, 0.194234, 0.236433, 0.236433, 0.288399, 0.18812, 0.203355, 0.206376, 0.137348, 0.225814, 0.161087, 0.15008, 0.264545, 0.179055, 0.26085, 0.264545, 0.268042, 0.318242, 0.335645, 0.225814, 0.25031, 0.219301, 0.229226, 0.185198, 0.216401, 0.225814, 0.346032, 0.346032, 0.318242, 0.398279, 0.377384, 0.422041, 0.…	[73, 74, 75, 78, 118, 119, 120, 121, 122, 123, 124, 125, 126, 127, 128, 129, 130, 131, 132, 133, 134, 135, 136, 137, 138, 139, 140, 141, 142, 143, 144, 145, 146, 147, 148, 149, 150, 151, 152, 153, 154, 155, 156, 158, 159, 160, 161, 162, 163, 164, 166, 167, 168, 169, 170, 171, 175, 176, 177, 178, 179, 180, 181, 194, 195, 202, 203, 204, 205, 206, 207, 208, 209, 210, 211, 212, 213, 214, 215, 216, 21…	(231	65	296)	231	231
250	251	UPI00000C504C status=activ	([0.236433, 0.164327, 0.167087, 0.21291, 0.209395, 0.167087, 0.216401, 0.21291, 0.21291, 0.243554, 0.179055, 0.206376, 0.216401, 0.352862, 0.356642, 0.390993, 0.398279, 0.408655, 0.497853, 0.5017, 0.458154, 0.390993, 0.5017, 0.497853, 0.42561, 0.374039, 0.447574, 0.433034, 0.468512, 0.517562, 0.4292, 0.490133, 0.418646, 0.377384, 0.31487, 0.31487, 0.288399, 0.356642, 0.352862, 0.339168, 0.335645,…	[19, 22, 29, 66, 67, 68, 69, 70, 71, 72, 73, 74, 75, 76, 77, 78, 79, 80, 209, 211, 212, 215, 216, 217, 224, 225, 278, 279, 280, 281, 288, 289, 290, 332, 334, 335, 336, 337, 338, 339, 340, 341, 343, 344, 345, 346, 347, 348, 349, 350, 351, 352, 359, 360, 361, 362, 363, 364, 365, 366, 367, 368, 369, 370, 371, 372, 373, 374, 375, 376, 377, 378, 379, 380, 381, 382, 383, 384, 385, 386, 387, 388, 389, 3…	(279	52	331)	279	279
4888	4889	UPI00025B9007 status=activ	([0.384043, 0.40511, 0.324872, 0.321458, 0.243554, 0.191378, 0.232838, 0.264545, 0.298791, 0.31487, 0.26085, 0.18812, 0.271506, 0.268042, 0.264545, 0.200174, 0.200174, 0.194234, 0.167087, 0.139895, 0.129801, 0.203355, 0.219301, 0.278302, 0.295083, 0.346032, 0.42561, 0.332115, 0.25406, 0.243554, 0.25031, 0.321458, 0.339168, 0.339168, 0.418646, 0.339168, 0.440853, 0.461924, 0.465241, 0.384043, 0.42…	[99, 133, 134, 135, 136, 137, 138, 148, 149, 306, 308, 312, 352, 354, 475, 476, 477, 478, 479, 480, 481, 482, 483, 484, 487, 488, 489, 490, 491, 492, 493, 494, 495, 496, 497, 498, 499, 500, 501, 502, 503, 504, 505, 506, 507, 508, 509, 510, 511, 512, 513, 514, 515, 516, 517, 518, 519, 520, 521, 522, 523, 524, 525, 526, 527, 528, 529, 530, 531, 532, 533, 534, 535, 536, 537, 538, 539, 540, 541, 542,…	(566	24	590)	566	566
5744	5745	UPI000267E7AC status=activ	([0.275179, 0.332115, 0.36309, 0.25031, 0.284882, 0.311707, 0.298791, 0.284882, 0.275179, 0.225814, 0.275179, 0.236433, 0.271506, 0.390993, 0.390993, 0.42561, 0.339168, 0.328603, 0.318242, 0.203355, 0.291804, 0.281712, 0.268042, 0.268042, 0.374039, 0.281712, 0.247041, 0.196879, 0.25406, 0.21291, 0.247041, 0.257454, 0.352862, 0.31487, 0.219301, 0.17593, 0.173081, 0.173081, 0.243554, 0.247041, 0.32…	[150, 151, 152, 153, 154, 155, 156, 157, 158, 159, 160, 161, 162, 163, 164, 165, 166, 167, 168, 169, 170, 171, 172, 173, 174, 175, 176, 177, 178, 179, 180, 181, 182, 183, 184, 185, 186, 187, 188, 189, 190, 191, 192, 193, 194, 195, 196, 197, 198, 199, 200, 201, 202, 203, 204, 205, 206, 207, 208, 209, 210, 211, 212, 213, 214, 215, 216, 217, 218, 219, 220, 221, 222, 223, 224, 225, 226, 227, 228, 229…	(653	287	940)	653	653

## Sheet: dat1
0	1	UPI0000001566 status=activ	([0.284882, 0.339168, 0.390993, 0.436924, 0.465241, 0.505461, 0.433034, 0.454136, 0.447574, 0.465241, 0.486429, 0.447574, 0.447574, 0.380708, 0.359901, 0.278302, 0.342579, 0.422041, 0.394753, 0.321458, 0.401658, 0.472492, 0.444081, 0.433034, 0.433034, 0.408655, 0.328603, 0.377384, 0.384043, 0.408655, 0.414856, 0.41194, 0.394753, 0.394753, 0.390993, 0.408655, 0.486429, 0.394753, 0.390993, 0.41194,…	[5, 58, 59, 60, 61, 62, 63, 64, 65, 66, 67, 68, 70, 71, 72, 73, 74, 82, 83, 84, 85, 86, 87, 88, 89, 90, 91, 92, 93]	(11	17	28)	11	11
1	2	UPI0000001FD9 status=activ	([0.308712, 0.308712, 0.225814, 0.232838, 0.170161, 0.179055, 0.147574, 0.182256, 0.219301, 0.25406, 0.203355, 0.209395, 0.191378, 0.144935, 0.144935, 0.170161, 0.147574, 0.164327, 0.247041, 0.170161, 0.18812, 0.25406, 0.30533, 0.394753, 0.41194, 0.529623, 0.59917, 0.724957, 0.707965, 0.618285, 0.58069, 0.680603, 0.720929, 0.750527, 0.73685, 0.745909, 0.823549, 0.699094, 0.653063, 0.63748, 0.7628…	[25, 26, 27, 28, 29, 30, 31, 32, 33, 34, 35, 36, 37, 38, 39, 40, 41, 42, 43, 44, 45, 46, 115, 116, 216, 218, 298, 480, 481]	(21	0	21)	21	21
2	3	UPI0000001FDB status=activ	([0.059222, 0.064632, 0.0704, 0.074921, 0.106997, 0.137348, 0.106997, 0.111485, 0.078022, 0.081712, 0.085092, 0.109221, 0.200174, 0.200174, 0.229226, 0.225814, 0.264545, 0.349426, 0.377384, 0.414856, 0.458154, 0.444081, 0.384043, 0.41194, 0.377384, 0.281712, 0.278302, 0.359901, 0.36309, 0.380708, 0.422041, 0.468512, 0.476583, 0.41194, 0.418646, 0.301917, 0.356642, 0.291804, 0.257454, 0.264545, 0.…	[94, 95, 227, 228, 229, 231, 232, 237, 241, 243, 267, 268, 270, 271, 272, 274, 279, 280, 281, 282, 335, 336, 337, 338, 339, 340, 341, 342, 343, 344, 345, 346, 347, 348, 349, 350, 351, 352, 353, 354, 355, 356, 357, 358, 359, 360, 361, 365, 366, 367, 368, 449, 461, 462, 465, 466, 467, 468, 469, 470, 471, 472, 473, 476, 477, 478, 479, 480, 481]	(26	20	46)	26	26
3	4	UPI000000EB39 status=activ	([0.301917, 0.194234, 0.236433, 0.229226, 0.278302, 0.311707, 0.30533, 0.335645, 0.275179, 0.236433, 0.232838, 0.257454, 0.264545, 0.239899, 0.275179, 0.298791, 0.298791, 0.380708, 0.318242, 0.318242, 0.349426, 0.31487, 0.324872, 0.335645, 0.291804, 0.206376, 0.179055, 0.122885, 0.120615, 0.179055, 0.239899, 0.271506, 0.239899, 0.203355, 0.295083, 0.203355, 0.185198, 0.185198, 0.185198, 0.185198,…	[]	0			#VALUE!	#VALUE!
4	5	UPI000000F8CE status=activ	([0.497853, 0.534167, 0.454136, 0.394753, 0.422041, 0.450668, 0.377384, 0.433034, 0.465241, 0.486429, 0.468512, 0.40511, 0.40511, 0.349426, 0.349426, 0.278302, 0.284882, 0.398279, 0.387226, 0.4292, 0.366687, 0.311707, 0.311707, 0.339168, 0.398279, 0.321458, 0.318242, 0.390993, 0.356642, 0.30533, 0.301917, 0.328603, 0.444081, 0.359901, 0.339168, 0.332115, 0.332115, 0.25406, 0.247041, 0.247041, 0.2…	[1]	0			#VALUE!	#VALUE!
5	6	UPI000000FE1D status=activ	([0.009483, 0.007091, 0.007259, 0.005503, 0.004414, 0.003478, 0.004358, 0.00359, 0.004388, 0.004483, 0.003821, 0.004577, 0.004358, 0.003607, 0.003341, 0.004358, 0.00292, 0.00407, 0.002761, 0.002336, 0.003341, 0.003757, 0.004921, 0.00389, 0.00389, 0.005992, 0.008804, 0.007422, 0.009294, 0.009728, 0.012491, 0.028695, 0.036378, 0.022667, 0.017447, 0.046336, 0.032017, 0.036378, 0.040537, 0.045352, 0.…	[]	0			#VALUE!	#VALUE!
6	7	UPI000002B99B status=activ	([0.03976, 0.056825, 0.081712, 0.051831, 0.041405, 0.042364, 0.042364, 0.056825, 0.056825, 0.050641, 0.0704, 0.078022, 0.040537, 0.055536, 0.06184, 0.054297, 0.058088, 0.102787, 0.106997, 0.106997, 0.164327, 0.167087, 0.18812, 0.161087, 0.142424, 0.191378, 0.222385, 0.271506, 0.191378, 0.134866, 0.179055, 0.179055, 0.209395, 0.257454, 0.301917, 0.30533, 0.257454, 0.239899, 0.239899, 0.209395, 0.2…	[122, 123, 124, 125, 126, 127, 128, 129, 131, 162, 163, 193, 194, 195, 196, 197, 199, 200, 202, 209, 210, 211, 212, 213, 214, 219, 220, 269, 270, 271, 272, 273, 274, 275, 276, 277, 278, 279, 280, 281, 282, 283, 284, 285, 286, 287, 288, 289, 290, 291, 292, 314, 318, 319, 320, 321, 322, 323, 324, 325, 327, 328, 329, 330, 331, 332, 333, 334, 335, 336, 337, 338, 339, 340, 341, 342, 343, 344, 347, 348…	(23	27	50)	23	23
7	8	UPI000002C273 status=activ	([0.203355, 0.15284, 0.164327, 0.173081, 0.15008, 0.122885, 0.129801, 0.161087, 0.18812, 0.147574, 0.173081, 0.191378, 0.200174, 0.18812, 0.232838, 0.311707, 0.31487, 0.418646, 0.390993, 0.418646, 0.414856, 0.440853, 0.480142, 0.505461, 0.549308, 0.622677, 0.671169, 0.671169, 0.63748, 0.642678, 0.703578, 0.720929, 0.690604, 0.657645, 0.622677, 0.632174, 0.632174, 0.59917, 0.483068, 0.51388, 0.505…	[23, 24, 25, 26, 27, 28, 29, 30, 31, 32, 33, 34, 35, 36, 37, 39, 40, 41, 42, 43, 44, 49, 50, 51, 52, 53, 54, 55, 56, 57, 58, 59, 60, 61, 62, 63, 64, 65, 66, 67, 68, 69, 70, 71, 72, 73, 74, 75, 76, 77, 78, 79, 80]	(31	21	52)	31	31
8	9	UPI000002FCF2 status=activ	([0.846163, 0.865454, 0.827927, 0.795062, 0.808535, 0.834292, 0.84206, 0.741537, 0.771762, 0.675549, 0.703578, 0.788093, 0.716283, 0.585406, 0.585406, 0.461924, 0.444081, 0.4292, 0.42561, 0.521092, 0.408655, 0.321458, 0.31487, 0.335645, 0.335645, 0.328603, 0.278302, 0.216401, 0.219301, 0.142424, 0.216401, 0.182256, 0.111485, 0.155435, 0.243554, 0.271506, 0.281712, 0.288399, 0.281712, 0.25031, 0.2…	[0, 1, 2, 3, 4, 5, 6, 7, 8, 9, 10, 11, 12, 13, 14, 19, 70, 71, 74, 75, 76, 77, 78, 80, 81, 487, 488, 490, 491, 492, 493, 494, 495, 496, 504, 505, 506, 532, 533, 535, 536, 537, 538, 539, 540, 541, 542, 543, 544, 548, 550, 551, 552, 553, 555, 556, 557, 558]	(14	0	14)	14	14
9	10	UPI0000031212 status=activ	([0.069024, 0.0704, 0.036378, 0.05306, 0.033407, 0.035586, 0.048328, 0.032677, 0.034068, 0.034884, 0.045352, 0.073402, 0.042364, 0.023534, 0.024826, 0.020522, 0.035586, 0.067594, 0.030003, 0.056825, 0.059222, 0.106997, 0.129801, 0.134866, 0.161087, 0.15284, 0.125101, 0.076542, 0.106997, 0.137348, 0.164327, 0.134866, 0.066181, 0.11371, 0.10481, 0.111485, 0.147574, 0.085092, 0.047319, 0.086953, 0.0…	[130, 131, 138, 139, 140, 141, 142, 143, 144, 180, 181, 182, 183, 184]	(6	2	8)	6	6
10	11	UPI0000033BA5 status=activ	([0.18812, 0.225814, 0.268042, 0.194234, 0.158265, 0.203355, 0.239899, 0.185198, 0.219301, 0.247041, 0.271506, 0.298791, 0.321458, 0.332115, 0.324872, 0.42561, 0.51388, 0.450668, 0.4292, 0.41194, 0.356642, 0.308712, 0.328603, 0.342579, 0.414856, 0.486429, 0.447574, 0.359901, 0.36309, 0.352862, 0.324872, 0.25031, 0.264545, 0.346032, 0.268042, 0.288399, 0.200174, 0.200174, 0.206376, 0.239899, 0.175…	[16, 84, 86, 87, 88]	0			#VALUE!	#VALUE!
11	12	UPI0000036A5F status=activ	([0.30533, 0.288399, 0.339168, 0.36309, 0.387226, 0.36309, 0.301917, 0.26085, 0.281712, 0.239899, 0.278302, 0.25031, 0.206376, 0.206376, 0.216401, 0.17593, 0.17593, 0.17593, 0.239899, 0.25031, 0.170161, 0.164327, 0.225814, 0.216401, 0.21291, 0.225814, 0.275179, 0.284882, 0.281712, 0.21291, 0.281712, 0.268042, 0.328603, 0.298791, 0.321458, 0.284882, 0.349426, 0.41194, 0.328603, 0.359901, 0.356642,…	[357, 359, 360, 393, 394, 399, 464, 525, 531, 534, 535]	(1	1	2)	1	1
12	13	UPI00000496CA status=activ	([0.046336, 0.023534, 0.036378, 0.020876, 0.030003, 0.023534, 0.016021, 0.023534, 0.030611, 0.032017, 0.032677, 0.038042, 0.067594, 0.073402, 0.054297, 0.092881, 0.083462, 0.073402, 0.059222, 0.060549, 0.060549, 0.111485, 0.203355, 0.170161, 0.179055, 0.125101, 0.194234, 0.295083, 0.191378, 0.203355, 0.232838, 0.271506, 0.275179, 0.243554, 0.222385, 0.295083, 0.225814, 0.225814, 0.281712, 0.22581…	[]	0			#VALUE!	#VALUE!
13	14	UPI000004C5F6 status=activ	([0.243554, 0.311707, 0.239899, 0.232838, 0.281712, 0.359901, 0.398279, 0.436924, 0.458154, 0.380708, 0.401658, 0.458154, 0.42561, 0.486429, 0.447574, 0.444081, 0.497853, 0.5017, 0.494003, 0.401658, 0.40511, 0.476583, 0.458154, 0.494003, 0.440853, 0.349426, 0.247041, 0.232838, 0.236433, 0.229226, 0.328603, 0.328603, 0.229226, 0.196879, 0.222385, 0.219301, 0.139895, 0.170161, 0.209395, 0.209395, 0…	[17]	0			#VALUE!	#VALUE!
14	15	UPI0000052C48 status=activ	([0.447574, 0.480142, 0.505461, 0.604312, 0.585406, 0.608892, 0.622677, 0.642678, 0.666105, 0.675549, 0.690604, 0.716283, 0.771762, 0.823549, 0.788093, 0.871313, 0.865454, 0.891961, 0.936162, 0.91684, 0.891961, 0.891961, 0.876521, 0.88723, 0.846163, 0.849326, 0.849326, 0.859585, 0.837511, 0.808535, 0.808535, 0.808535, 0.788093, 0.83125, 0.84206, 0.862302, 0.862302, 0.871313, 0.834292, 0.767246, 0…	[2, 3, 4, 5, 6, 7, 8, 9, 10, 11, 12, 13, 14, 15, 16, 17, 18, 19, 20, 21, 22, 23, 24, 25, 26, 27, 28, 29, 30, 31, 32, 33, 34, 35, 36, 37, 38, 39, 40, 41, 42, 43, 44, 45, 46, 47, 48, 49, 50, 51, 52, 53, 54, 55, 56, 57, 58, 59, 60, 61, 62, 63, 64, 65, 66, 67, 68, 69, 70, 71, 72, 76, 77, 79, 82, 83, 84, 87, 88, 95, 96, 99, 100, 101, 102, 103]	(70	0	70)	70	70
15	16	UPI00000AF347 status=activ	([0.308712, 0.25406, 0.182256, 0.185198, 0.219301, 0.164327, 0.194234, 0.15008, 0.17593, 0.203355, 0.164327, 0.167087, 0.106997, 0.092881, 0.090864, 0.083462, 0.100716, 0.106997, 0.11371, 0.137348, 0.206376, 0.247041, 0.239899, 0.321458, 0.352862, 0.352862, 0.422041, 0.342579, 0.433034, 0.465241, 0.384043, 0.454136, 0.483068, 0.585406, 0.505461, 0.497853, 0.517562, 0.51388, 0.59917, 0.63748, 0.48…	[33, 34, 36, 37, 38, 39, 43, 48]	0			#VALUE!	#VALUE!
16	17	UPI00000AFC4E status=activ	([0.088832, 0.142424, 0.18812, 0.086953, 0.137348, 0.132295, 0.161087, 0.122885, 0.100716, 0.078022, 0.100716, 0.129801, 0.167087, 0.139895, 0.206376, 0.222385, 0.275179, 0.219301, 0.321458, 0.370445, 0.301917, 0.203355, 0.203355, 0.127496, 0.134866, 0.116183, 0.081712, 0.054297, 0.102787, 0.155435, 0.125101, 0.129801, 0.078022, 0.079919, 0.044297, 0.033407, 0.029376, 0.040537, 0.0704, 0.0704, 0.…	[109, 288, 289, 290, 302]	0			#VALUE!	#VALUE!
17	18	UPI00000B1C1E status=activ	([0.134866, 0.170161, 0.164327, 0.106997, 0.106997, 0.106997, 0.132295, 0.092881, 0.067594, 0.049374, 0.051831, 0.071867, 0.060549, 0.048328, 0.030003, 0.024826, 0.021381, 0.022667, 0.045352, 0.092881, 0.076542, 0.106997, 0.132295, 0.155435, 0.147574, 0.185198, 0.185198, 0.122885, 0.219301, 0.268042, 0.346032, 0.390993, 0.301917, 0.25406, 0.318242, 0.366687, 0.36309, 0.359901, 0.359901, 0.332115,…	[181, 250, 251, 252, 253, 265, 411, 412, 453, 455, 470, 471, 472, 473]	(3	1	4)	3	3
18	19	UPI00000B1E0C status=activ	([0.30533, 0.284882, 0.179055, 0.106997, 0.155435, 0.094817, 0.094817, 0.118441, 0.15008, 0.116183, 0.088832, 0.132295, 0.06184, 0.118441, 0.111485, 0.050641, 0.034068, 0.051831, 0.050641, 0.100716, 0.051831, 0.032017, 0.024826, 0.050641, 0.071867, 0.031287, 0.046336, 0.066181, 0.031287, 0.030003, 0.029376, 0.051831, 0.028695, 0.059222, 0.032017, 0.037156, 0.088832, 0.086953, 0.0704, 0.066181, 0.…	[234, 235, 269, 272, 273, 274]	0			#VALUE!	#VALUE!
19	20	UPI00000B1E59 status=activ	([0.116183, 0.18812, 0.216401, 0.191378, 0.216401, 0.291804, 0.335645, 0.370445, 0.295083, 0.31487, 0.349426, 0.422041, 0.422041, 0.490133, 0.440853, 0.440853, 0.553315, 0.549308, 0.549308, 0.549308, 0.476583, 0.51388, 0.398279, 0.308712, 0.377384, 0.377384, 0.36309, 0.264545, 0.173081, 0.229226, 0.15284, 0.139895, 0.127496, 0.111485, 0.090864, 0.102787, 0.185198, 0.17593, 0.118441, 0.096677, 0.0…	[16, 17, 18, 19, 21, 74, 75, 76, 77, 140, 141, 142, 143, 144, 145, 146, 147]	(7	9	16)	7	7
20	21	UPI00000B3051 status=activ	([0.098513, 0.051831, 0.048328, 0.027463, 0.022306, 0.018106, 0.018787, 0.013821, 0.010672, 0.013437, 0.010509, 0.009096, 0.00777, 0.007877, 0.006142, 0.00558, 0.004388, 0.006567, 0.005799, 0.005683, 0.007877, 0.007555, 0.007422, 0.008895, 0.008804, 0.011903, 0.014075, 0.018106, 0.020522, 0.038042, 0.047319, 0.085092, 0.094817, 0.116183, 0.086953, 0.106997, 0.106997, 0.170161, 0.116183, 0.137348,…	[152, 154, 156, 157, 158, 159, 160, 161, 164, 165, 166]	(5	2	7)	5	5
21	22	UPI00000B39F4 status=activ	([0.127496, 0.066181, 0.034068, 0.05306, 0.074921, 0.045352, 0.024826, 0.025762, 0.035586, 0.045352, 0.027463, 0.020876, 0.014586, 0.00962, 0.00962, 0.006567, 0.006533, 0.006142, 0.004483, 0.006567, 0.008156, 0.006245, 0.006374, 0.00777, 0.007645, 0.007495, 0.007645, 0.010372, 0.00777, 0.005872, 0.005799, 0.008276, 0.013613, 0.013613, 0.014075, 0.015344, 0.021816, 0.020165, 0.026892, 0.03976, 0.0…	[135, 136, 137, 138, 167, 169, 170, 171, 172, 173, 174, 175, 178]	(6	5	11)	6	6
22	23	UPI00000B3BC4 status=activ	([0.5017, 0.525368, 0.604312, 0.608892, 0.642678, 0.525368, 0.541878, 0.557691, 0.58069, 0.59917, 0.521092, 0.505461, 0.497853, 0.497853, 0.444081, 0.447574, 0.418646, 0.5017, 0.436924, 0.324872, 0.332115, 0.356642, 0.36309, 0.328603, 0.311707, 0.232838, 0.311707, 0.318242, 0.25031, 0.216401, 0.203355, 0.264545, 0.247041, 0.247041, 0.243554, 0.275179, 0.209395, 0.127496, 0.132295, 0.139895, 0.158…	[0, 1, 2, 3, 4, 5, 6, 7, 8, 9, 10, 11, 17, 121, 123, 124, 125, 126, 127]	(11	0	11)	11	11
23	24	UPI00000B40CE status=activ	([0.020165, 0.032677, 0.05306, 0.038042, 0.023087, 0.032017, 0.047319, 0.030611, 0.049374, 0.05306, 0.037156, 0.051831, 0.059222, 0.078022, 0.118441, 0.18812, 0.232838, 0.144935, 0.161087, 0.167087, 0.100716, 0.182256, 0.094817, 0.094817, 0.076542, 0.092881, 0.060549, 0.060549, 0.116183, 0.098513, 0.056825, 0.086953, 0.085092, 0.044297, 0.06312, 0.064632, 0.034884, 0.041405, 0.090864, 0.064632, 0…	[]	0			#VALUE!	#VALUE!
24	25	UPI00000B6DC7 status=activ	([0.050641, 0.074921, 0.100716, 0.129801, 0.090864, 0.064632, 0.064632, 0.088832, 0.116183, 0.111485, 0.144935, 0.127496, 0.085092, 0.085092, 0.094817, 0.127496, 0.219301, 0.236433, 0.139895, 0.090864, 0.045352, 0.050641, 0.054297, 0.043307, 0.027463, 0.054297, 0.081712, 0.100716, 0.092881, 0.069024, 0.090864, 0.079919, 0.120615, 0.120615, 0.134866, 0.118441, 0.0704, 0.060549, 0.092881, 0.090864,…	[]	0			#VALUE!	#VALUE!
25	26	UPI00000B736E status=activ	([0.085092, 0.147574, 0.132295, 0.167087, 0.098513, 0.132295, 0.155435, 0.102787, 0.120615, 0.155435, 0.182256, 0.147574, 0.071867, 0.092881, 0.079919, 0.139895, 0.079919, 0.076542, 0.142424, 0.155435, 0.132295, 0.120615, 0.10481, 0.10481, 0.067594, 0.120615, 0.11371, 0.066181, 0.125101, 0.102787, 0.048328, 0.038042, 0.064632, 0.134866, 0.158265, 0.090864, 0.088832, 0.15008, 0.111485, 0.059222, 0…	[]	0			#VALUE!	#VALUE!
26	27	UPI00000B7DF8 status=activ	([0.284882, 0.278302, 0.335645, 0.366687, 0.408655, 0.450668, 0.436924, 0.422041, 0.414856, 0.349426, 0.366687, 0.390993, 0.408655, 0.321458, 0.352862, 0.40511, 0.36309, 0.278302, 0.257454, 0.349426, 0.278302, 0.342579, 0.366687, 0.374039, 0.295083, 0.26085, 0.239899, 0.271506, 0.268042, 0.291804, 0.414856, 0.436924, 0.4292, 0.335645, 0.418646, 0.318242, 0.275179, 0.30533, 0.390993, 0.422041, 0.3…	[]	0			#VALUE!	#VALUE!
27	28	UPI00000B85F1 status=activ	([0.120615, 0.081712, 0.127496, 0.074921, 0.056825, 0.078022, 0.060549, 0.064632, 0.085092, 0.069024, 0.050641, 0.067594, 0.036378, 0.056825, 0.100716, 0.086953, 0.069024, 0.125101, 0.125101, 0.144935, 0.161087, 0.092881, 0.147574, 0.139895, 0.216401, 0.311707, 0.318242, 0.31487, 0.311707, 0.321458, 0.281712, 0.295083, 0.291804, 0.390993, 0.346032, 0.352862, 0.377384, 0.422041, 0.31487, 0.349426,…	[252, 254, 257]	0			#VALUE!	#VALUE!
28	29	UPI00000B8A0C status=activ	([0.018415, 0.030003, 0.06312, 0.085092, 0.111485, 0.100716, 0.076542, 0.096677, 0.069024, 0.090864, 0.106997, 0.078022, 0.083462, 0.092881, 0.118441, 0.194234, 0.308712, 0.222385, 0.15284, 0.129801, 0.229226, 0.229226, 0.222385, 0.203355, 0.144935, 0.15008, 0.147574, 0.144935, 0.102787, 0.164327, 0.155435, 0.088832, 0.158265, 0.144935, 0.185198, 0.232838, 0.232838, 0.229226, 0.225814, 0.298791, …	[360]	0			#VALUE!	#VALUE!
29	30	UPI00000B98A4 status=activ	([0.222385, 0.21291, 0.257454, 0.308712, 0.298791, 0.203355, 0.25406, 0.284882, 0.225814, 0.257454, 0.31487, 0.25406, 0.225814, 0.170161, 0.147574, 0.222385, 0.219301, 0.132295, 0.21291, 0.31487, 0.31487, 0.324872, 0.359901, 0.366687, 0.281712, 0.232838, 0.328603, 0.288399, 0.219301, 0.229226, 0.257454, 0.225814, 0.25031, 0.243554, 0.247041, 0.247041, 0.26085, 0.185198, 0.182256, 0.182256, 0.1137…	[83, 84, 85, 86, 87, 88, 91, 92, 93, 115, 126, 127, 128, 129, 275, 276, 277, 278, 284, 325, 326]	(5	0	5)	5	5
30	31	UPI00000BA30E status=activ	([0.374039, 0.268042, 0.275179, 0.18812, 0.225814, 0.132295, 0.092881, 0.125101, 0.090864, 0.11371, 0.081712, 0.096677, 0.090864, 0.179055, 0.167087, 0.127496, 0.102787, 0.102787, 0.066181, 0.042364, 0.042364, 0.074921, 0.10481, 0.071867, 0.073402, 0.073402, 0.092881, 0.127496, 0.15008, 0.236433, 0.219301, 0.295083, 0.308712, 0.308712, 0.257454, 0.257454, 0.243554, 0.191378, 0.125101, 0.118441, 0…	[]	0			#VALUE!	#VALUE!
31	32	UPI00000BB76D status=activ	([0.01078, 0.008002, 0.005872, 0.004483, 0.00389, 0.003478, 0.004358, 0.003478, 0.003727, 0.003405, 0.00316, 0.002688, 0.001709, 0.001778, 0.001967, 0.002117, 0.00225, 0.002276, 0.002529, 0.002194, 0.002211, 0.002482, 0.002349, 0.002881, 0.002662, 0.002512, 0.003405, 0.002529, 0.003727, 0.002705, 0.003997, 0.005249, 0.005011, 0.008723, 0.008002, 0.010372, 0.007031, 0.004736, 0.003405, 0.002349, 0…	[]	0			#VALUE!	#VALUE!
32	33	UPI00000BC1CE status=activ	([0.000228, 0.000129, 8.6e-05, 0.000262, 0.000249, 0.000146, 0.000137, 0.000228, 0.00018, 0.000146, 0.000142, 0.000107, 0.000172, 0.000412, 0.000477, 0.000485, 0.000253, 0.000412, 0.000945, 0.000936, 0.001112, 0.001112, 0.001288, 0.001288, 0.000906, 0.001318, 0.001481, 0.001623, 0.000906, 0.000936, 0.001267, 0.001202, 0.001159, 0.001211, 0.000816, 0.00076, 0.000339, 0.000339, 0.000185, 7.7e-05, 6…	[446, 449, 450, 451, 452, 453, 454, 455, 456, 457, 458]	(9	1	10)	9	9
33	34	UPI00000BD336 status=activ	([0.632174, 0.494003, 0.398279, 0.4292, 0.418646, 0.444081, 0.433034, 0.497853, 0.538167, 0.604312, 0.632174, 0.690604, 0.685117, 0.63748, 0.59014, 0.626927, 0.608892, 0.59014, 0.517562, 0.521092, 0.521092, 0.51388, 0.56648, 0.685117, 0.685117, 0.745909, 0.671169, 0.707965, 0.622677, 0.59917, 0.56648, 0.476583, 0.36309, 0.352862, 0.30533, 0.275179, 0.349426, 0.359901, 0.268042, 0.25406, 0.346032,…	[0, 8, 9, 10, 11, 12, 13, 14, 15, 16, 17, 18, 19, 20, 21, 22, 23, 24, 25, 26, 27, 28, 29, 30, 65, 66, 67, 68, 69, 70, 71, 72, 73, 74, 75, 76, 77, 78, 79, 80, 81]	(22	1	23)	22	22
34	35	UPI00000BEDEE status=activ	([0.359901, 0.390993, 0.433034, 0.346032, 0.284882, 0.321458, 0.36309, 0.349426, 0.408655, 0.394753, 0.447574, 0.480142, 0.454136, 0.454136, 0.521092, 0.632174, 0.653063, 0.521092, 0.486429, 0.4292, 0.444081, 0.447574, 0.458154, 0.384043, 0.461924, 0.454136, 0.359901, 0.349426, 0.352862, 0.318242, 0.356642, 0.335645, 0.339168, 0.342579, 0.271506, 0.21291, 0.196879, 0.109221, 0.170161, 0.222385, 0…	[14, 15, 16, 17, 64, 249, 250, 251, 252, 295, 297, 299]	(3	0	3)	3	3
35	36	UPI00000BF31C status=activ	([0.0198, 0.035586, 0.047319, 0.064632, 0.028695, 0.025762, 0.044297, 0.054297, 0.048328, 0.03976, 0.036378, 0.060549, 0.030003, 0.015694, 0.012727, 0.01227, 0.012491, 0.009015, 0.006482, 0.009096, 0.006619, 0.005503, 0.003727, 0.00292, 0.002138, 0.003079, 0.002623, 0.001692, 0.00152, 0.001202, 0.00146, 0.001748, 0.001481, 0.001335, 0.001434, 0.001906, 0.001383, 0.001778, 0.002555, 0.003864, 0.00…	[]	0			#VALUE!	#VALUE!
36	37	UPI00000BF31E status=activ	([0.59014, 0.433034, 0.529623, 0.497853, 0.476583, 0.494003, 0.541878, 0.465241, 0.483068, 0.468512, 0.454136, 0.418646, 0.422041, 0.418646, 0.454136, 0.454136, 0.454136, 0.366687, 0.335645, 0.311707, 0.257454, 0.17593, 0.229226, 0.200174, 0.236433, 0.158265, 0.173081, 0.161087, 0.229226, 0.247041, 0.185198, 0.216401, 0.196879, 0.106997, 0.11371, 0.116183, 0.125101, 0.144935, 0.222385, 0.225814, …	[0, 2, 6, 89, 136, 137, 138, 139, 140, 141, 142, 143, 155]	(7	4	11)	7	7
37	38	UPI00000BF322 status=activ	([0.098513, 0.127496, 0.094817, 0.125101, 0.074921, 0.060549, 0.079919, 0.10481, 0.137348, 0.096677, 0.069024, 0.088832, 0.090864, 0.054297, 0.074921, 0.092881, 0.056825, 0.059222, 0.037156, 0.03976, 0.038858, 0.042364, 0.025762, 0.03976, 0.048328, 0.092881, 0.127496, 0.067594, 0.055536, 0.05306, 0.090864, 0.081712, 0.096677, 0.096677, 0.167087, 0.170161, 0.161087, 0.21291, 0.216401, 0.288399, 0.…	[129, 130, 131]	0			#VALUE!	#VALUE!
38	39	UPI00000BF328 status=activ	([0.450668, 0.505461, 0.538167, 0.440853, 0.36309, 0.346032, 0.281712, 0.222385, 0.25406, 0.284882, 0.232838, 0.298791, 0.209395, 0.182256, 0.158265, 0.15008, 0.111485, 0.137348, 0.139895, 0.232838, 0.18812, 0.200174, 0.137348, 0.090864, 0.15008, 0.225814, 0.26085, 0.335645, 0.414856, 0.42561, 0.422041, 0.472492, 0.36309, 0.472492, 0.40511, 0.311707, 0.324872, 0.321458, 0.239899, 0.239899, 0.1424…	[1, 2, 55, 56, 57, 58, 59, 60, 61, 62, 63, 64, 65, 66, 67, 68, 69, 70, 71, 72, 73, 74, 78, 79]	(19	2	21)	19	19
39	40	UPI00000BF329 status=activ	([0.173081, 0.164327, 0.098513, 0.0704, 0.045352, 0.069024, 0.0704, 0.090864, 0.06312, 0.040537, 0.042364, 0.036378, 0.036378, 0.036378, 0.018415, 0.018415, 0.029376, 0.040537, 0.034884, 0.034884, 0.073402, 0.086953, 0.086953, 0.078022, 0.125101, 0.127496, 0.098513, 0.096677, 0.102787, 0.167087, 0.229226, 0.26085, 0.229226, 0.295083, 0.324872, 0.422041, 0.390993, 0.295083, 0.182256, 0.216401, 0.1…	[90, 162, 163, 164, 165, 166, 167, 169, 170, 171, 172, 183, 185, 186, 187, 188, 189, 190, 191, 192, 193, 194, 195]	(10	12	22)	10	10
40	41	UPI00000BF32A status=activ	([0.025762, 0.021816, 0.026892, 0.03976, 0.058088, 0.083462, 0.048328, 0.081712, 0.086953, 0.054297, 0.059222, 0.076542, 0.081712, 0.079919, 0.0704, 0.122885, 0.18812, 0.257454, 0.328603, 0.335645, 0.41194, 0.465241, 0.541878, 0.56648, 0.58069, 0.59917, 0.575842, 0.759478, 0.618285, 0.622677, 0.73685, 0.759478, 0.671169, 0.562014, 0.549308, 0.608892, 0.585406, 0.497853, 0.480142, 0.517562, 0.5418…	[22, 23, 24, 25, 26, 27, 28, 29, 30, 31, 32, 33, 34, 35, 36, 39, 40, 83, 84, 127, 128, 129, 130, 131, 132, 133, 134, 135, 136, 137, 138, 139, 140, 141, 142, 143, 144, 145, 146, 147, 148, 149, 150, 193, 194, 195, 207, 208, 209, 234, 235, 236, 237, 238, 239, 240, 241, 242, 243, 244]	(23	19	42)	23	23
41	42	UPI00000BF32B status=activ	([0.856457, 0.798249, 0.750527, 0.613573, 0.505461, 0.42561, 0.450668, 0.468512, 0.387226, 0.377384, 0.30533, 0.257454, 0.161087, 0.122885, 0.055536, 0.028107, 0.014315, 0.016826, 0.011518, 0.008723, 0.007877, 0.007091, 0.006039, 0.006567, 0.006245, 0.008002, 0.009294, 0.006988, 0.007031, 0.009977, 0.011518, 0.015694, 0.026338, 0.047319, 0.088832, 0.15008, 0.170161, 0.264545, 0.264545, 0.335645, …	[0, 1, 2, 3, 4, 48, 49, 72, 122, 124, 125, 126, 127, 128, 129, 130, 131, 132, 133, 134, 135, 136, 137, 138, 139, 140, 141, 145, 205, 212, 213]	(17	9	26)	17	17
42	43	UPI00000BF32C status=activ	([0.139895, 0.219301, 0.257454, 0.288399, 0.206376, 0.144935, 0.142424, 0.173081, 0.102787, 0.074921, 0.092881, 0.073402, 0.0704, 0.030003, 0.030003, 0.017797, 0.010221, 0.014075, 0.025762, 0.025762, 0.028695, 0.020165, 0.018787, 0.020165, 0.021816, 0.028107, 0.055536, 0.043307, 0.034884, 0.083462, 0.147574, 0.155435, 0.142424, 0.179055, 0.30533, 0.236433, 0.219301, 0.268042, 0.268042, 0.295083, …	[165, 166, 167, 168, 169, 170, 171, 172, 173, 174, 175, 176, 177, 178, 179, 180, 181, 182, 183, 184, 185, 186, 187, 188, 189, 190, 191, 192, 195, 196, 198]	(27	0	27)	27	27
43	44	UPI00000BF32E status=activ	([0.203355, 0.247041, 0.15284, 0.15284, 0.081712, 0.134866, 0.090864, 0.116183, 0.118441, 0.083462, 0.06184, 0.038858, 0.046336, 0.047319, 0.048328, 0.031287, 0.059222, 0.054297, 0.030003, 0.034068, 0.054297, 0.042364, 0.042364, 0.074921, 0.050641, 0.10481, 0.102787, 0.102787, 0.122885, 0.086953, 0.076542, 0.125101, 0.209395, 0.209395, 0.219301, 0.216401, 0.284882, 0.284882, 0.179055, 0.264545, 0…	[]	0			#VALUE!	#VALUE!
44	45	UPI00000BF32F status=activ	([0.622677, 0.657645, 0.671169, 0.707965, 0.771762, 0.642678, 0.5017, 0.490133, 0.549308, 0.56648, 0.59014, 0.521092, 0.626927, 0.486429, 0.472492, 0.454136, 0.56648, 0.490133, 0.505461, 0.366687, 0.311707, 0.26085, 0.25031, 0.25031, 0.247041, 0.147574, 0.144935, 0.243554, 0.295083, 0.185198, 0.167087, 0.100716, 0.111485, 0.120615, 0.182256, 0.185198, 0.120615, 0.120615, 0.17593, 0.179055, 0.1759…	[0, 1, 2, 3, 4, 5, 6, 8, 9, 10, 11, 12, 16, 18, 52, 53, 57, 58, 59, 61, 64, 96, 97, 98]	(6	0	6)	6	6
45	46	UPI00000BF330 status=activ	([0.088832, 0.037156, 0.029376, 0.043307, 0.067594, 0.090864, 0.05306, 0.030611, 0.051831, 0.0704, 0.092881, 0.132295, 0.182256, 0.26085, 0.219301, 0.359901, 0.328603, 0.298791, 0.301917, 0.342579, 0.311707, 0.225814, 0.298791, 0.394753, 0.394753, 0.394753, 0.390993, 0.538167, 0.626927, 0.480142, 0.380708, 0.291804, 0.281712, 0.281712, 0.191378, 0.236433, 0.21291, 0.229226, 0.25406, 0.264545, 0.2…	[27, 28, 271, 272, 273, 274, 275, 276, 277, 316, 321, 322, 323, 324, 325, 326, 327, 328, 329, 330, 334, 363, 364, 365]	(9	10	19)	9	9
46	47	UPI00000BF331 status=activ	([0.36309, 0.247041, 0.295083, 0.346032, 0.257454, 0.335645, 0.366687, 0.311707, 0.298791, 0.291804, 0.318242, 0.321458, 0.203355, 0.17593, 0.167087, 0.170161, 0.179055, 0.191378, 0.18812, 0.284882, 0.291804, 0.21291, 0.194234, 0.120615, 0.111485, 0.10481, 0.044297, 0.034884, 0.050641, 0.066181, 0.081712, 0.064632, 0.05306, 0.094817, 0.147574, 0.076542, 0.042364, 0.034068, 0.030611, 0.018415, 0.0…	[]	0			#VALUE!	#VALUE!
47	48	UPI00000BF332 status=activ	([0.465241, 0.36309, 0.278302, 0.278302, 0.209395, 0.170161, 0.236433, 0.271506, 0.295083, 0.243554, 0.268042, 0.318242, 0.318242, 0.31487, 0.332115, 0.401658, 0.42561, 0.440853, 0.553315, 0.545602, 0.465241, 0.390993, 0.440853, 0.436924, 0.356642, 0.346032, 0.42561, 0.41194, 0.41194, 0.339168, 0.422041, 0.450668, 0.454136, 0.450668, 0.394753, 0.450668, 0.468512, 0.444081, 0.349426, 0.328603, 0.2…	[18, 19, 46, 47, 70, 71, 74, 75, 76, 77, 78, 79, 80, 81, 82, 83, 84, 85]	(11	6	17)	11	11
48	49	UPI00000BF333 status=activ	([0.106997, 0.167087, 0.10481, 0.066181, 0.0704, 0.10481, 0.073402, 0.050641, 0.054297, 0.081712, 0.10481, 0.144935, 0.15008, 0.268042, 0.346032, 0.4292, 0.4292, 0.356642, 0.349426, 0.298791, 0.225814, 0.203355, 0.191378, 0.275179, 0.278302, 0.30533, 0.291804, 0.384043, 0.408655, 0.36309, 0.232838, 0.222385, 0.158265, 0.132295, 0.134866, 0.098513, 0.120615, 0.102787, 0.142424, 0.102787, 0.15284, …	[]	0			#VALUE!	#VALUE!
49	50	UPI00000BF334 status=activ	([0.332115, 0.366687, 0.288399, 0.342579, 0.398279, 0.465241, 0.454136, 0.380708, 0.390993, 0.42561, 0.374039, 0.284882, 0.278302, 0.257454, 0.301917, 0.30533, 0.414856, 0.387226, 0.366687, 0.349426, 0.349426, 0.352862, 0.232838, 0.30533, 0.222385, 0.200174, 0.109221, 0.132295, 0.18812, 0.129801, 0.090864, 0.132295, 0.179055, 0.120615, 0.132295, 0.142424, 0.142424, 0.116183, 0.132295, 0.132295, 0…	[54, 55, 56, 57, 58, 59, 60, 61, 65, 66, 67, 70, 71, 72, 73, 74, 75, 76, 77, 78, 79, 80, 83, 84, 111]	(10	11	21)	10	10
50	51	UPI00000BF335 status=activ	([0.58069, 0.538167, 0.626927, 0.497853, 0.4292, 0.370445, 0.436924, 0.458154, 0.494003, 0.4292, 0.450668, 0.414856, 0.447574, 0.447574, 0.339168, 0.339168, 0.374039, 0.366687, 0.359901, 0.370445, 0.401658, 0.374039, 0.408655, 0.321458, 0.40511, 0.465241, 0.461924, 0.408655, 0.41194, 0.40511, 0.41194, 0.41194, 0.490133, 0.401658, 0.41194, 0.433034, 0.42561, 0.440853, 0.480142, 0.486429, 0.41194, …	[0, 1, 2, 42, 44, 45, 46, 47, 48, 49, 50, 51, 52, 91, 93, 94, 97, 98, 99, 102, 103, 104, 105, 106, 107, 108, 109, 110, 111, 112, 113, 114, 115, 116, 117, 118, 119, 120, 121, 122, 123, 124, 125, 126, 127, 128, 129, 130, 131, 132, 133, 134, 135, 136, 137, 138, 139, 140, 141, 142, 143, 144, 145, 146, 147, 148, 149, 150, 151, 152, 153, 154, 155, 156, 157, 158, 159, 160, 161, 162, 163, 164, 165, 166, …	(68	19	87)	68	68
51	52	UPI00000BF336 status=activ	([0.308712, 0.401658, 0.308712, 0.236433, 0.275179, 0.301917, 0.342579, 0.366687, 0.422041, 0.356642, 0.377384, 0.408655, 0.414856, 0.497853, 0.480142, 0.480142, 0.450668, 0.494003, 0.454136, 0.454136, 0.436924, 0.356642, 0.222385, 0.271506, 0.346032, 0.318242, 0.346032, 0.339168, 0.339168, 0.308712, 0.387226, 0.384043, 0.384043, 0.380708, 0.295083, 0.349426, 0.268042, 0.216401, 0.308712, 0.37403…	[170, 194, 199, 200, 202, 203, 204, 205, 206, 207, 208, 233, 234, 235, 236, 237, 238, 239, 240, 241, 242, 243, 244, 245, 246, 247, 248, 249, 250, 251]	(18	11	29)	18	18
52	53	UPI00000BF338 status=activ	([0.414856, 0.31487, 0.366687, 0.321458, 0.356642, 0.380708, 0.31487, 0.236433, 0.271506, 0.298791, 0.318242, 0.356642, 0.390993, 0.41194, 0.414856, 0.328603, 0.328603, 0.332115, 0.26085, 0.167087, 0.25031, 0.219301, 0.264545, 0.170161, 0.229226, 0.200174, 0.17593, 0.243554, 0.30533, 0.225814, 0.222385, 0.139895, 0.090864, 0.074921, 0.049374, 0.037156, 0.067594, 0.036378, 0.037156, 0.047319, 0.10…	[73, 74, 75, 76, 77, 78, 79, 80, 81, 82, 84, 85, 86]	(9	0	9)	9	9
53	54	UPI00000BF33A status=activ	([0.222385, 0.203355, 0.26085, 0.179055, 0.225814, 0.26085, 0.194234, 0.18812, 0.243554, 0.284882, 0.243554, 0.281712, 0.318242, 0.268042, 0.219301, 0.31487, 0.318242, 0.328603, 0.352862, 0.436924, 0.349426, 0.356642, 0.36309, 0.324872, 0.40511, 0.332115, 0.332115, 0.318242, 0.384043, 0.366687, 0.356642, 0.42561, 0.384043, 0.394753, 0.335645, 0.436924, 0.394753, 0.398279, 0.433034, 0.390993, 0.32…	[218, 219, 220, 222, 224, 225, 249, 250, 251, 252, 253, 254, 256, 257, 258, 260, 261, 262, 263, 264, 453, 454, 455, 463]	(5	6	11)	5	5
54	55	UPI00000BF33B status=activ	([0.120615, 0.120615, 0.083462, 0.085092, 0.086953, 0.088832, 0.067594, 0.083462, 0.083462, 0.125101, 0.122885, 0.102787, 0.086953, 0.074921, 0.116183, 0.11371, 0.11371, 0.122885, 0.122885, 0.079919, 0.116183, 0.132295, 0.182256, 0.243554, 0.239899, 0.275179, 0.225814, 0.268042, 0.243554, 0.200174, 0.200174, 0.155435, 0.209395, 0.18812, 0.21291, 0.21291, 0.18812, 0.129801, 0.170161, 0.167087, 0.1…	[]	0			#VALUE!	#VALUE!
55	56	UPI00000BF33C status=activ	([0.147574, 0.118441, 0.167087, 0.191378, 0.216401, 0.139895, 0.118441, 0.100716, 0.067594, 0.038858, 0.035586, 0.047319, 0.036378, 0.018415, 0.010221, 0.006894, 0.006533, 0.007091, 0.006894, 0.005378, 0.004431, 0.004736, 0.004736, 0.003298, 0.003298, 0.002155, 0.002705, 0.003177, 0.003177, 0.003109, 0.003053, 0.003461, 0.003671, 0.003053, 0.004135, 0.004161, 0.004208, 0.004513, 0.004577, 0.00441…	[]	0			#VALUE!	#VALUE!
56	57	UPI00000BF33D status=activ	([0.450668, 0.4292, 0.284882, 0.278302, 0.308712, 0.298791, 0.291804, 0.31487, 0.264545, 0.30533, 0.26085, 0.30533, 0.301917, 0.203355, 0.232838, 0.134866, 0.078022, 0.074921, 0.074921, 0.071867, 0.120615, 0.076542, 0.055536, 0.125101, 0.15008, 0.17593, 0.21291, 0.243554, 0.278302, 0.25406, 0.236433, 0.301917, 0.203355, 0.196879, 0.281712, 0.194234, 0.291804, 0.380708, 0.339168, 0.42561, 0.359901…	[]	0			#VALUE!	#VALUE!
57	58	UPI00000BF33E status=activ	([0.346032, 0.384043, 0.291804, 0.232838, 0.232838, 0.275179, 0.30533, 0.26085, 0.318242, 0.342579, 0.380708, 0.352862, 0.346032, 0.342579, 0.232838, 0.30533, 0.30533, 0.308712, 0.25031, 0.182256, 0.222385, 0.203355, 0.219301, 0.321458, 0.30533, 0.332115, 0.328603, 0.332115, 0.318242, 0.295083, 0.191378, 0.158265, 0.142424, 0.15008, 0.173081, 0.291804, 0.321458, 0.30533, 0.318242, 0.384043, 0.486…	[102, 103, 104, 105, 106, 107, 108, 109, 110, 111, 112, 113, 118, 119, 120, 142, 144, 145, 146, 186]	(11	0	11)	11	11
58	59	UPI00000BF33F status=activ	([0.243554, 0.10481, 0.173081, 0.200174, 0.257454, 0.179055, 0.21291, 0.209395, 0.173081, 0.137348, 0.173081, 0.18812, 0.25031, 0.216401, 0.222385, 0.328603, 0.422041, 0.390993, 0.275179, 0.308712, 0.324872, 0.229226, 0.268042, 0.185198, 0.102787, 0.109221, 0.173081, 0.129801, 0.15008, 0.206376, 0.278302, 0.182256, 0.203355, 0.203355, 0.200174, 0.179055, 0.100716, 0.078022, 0.092881, 0.127496, 0.…	[]	0			#VALUE!	#VALUE!
59	60	UPI00000BF340 status=activ	([0.480142, 0.342579, 0.236433, 0.284882, 0.203355, 0.229226, 0.167087, 0.139895, 0.164327, 0.196879, 0.15008, 0.185198, 0.122885, 0.11371, 0.06312, 0.060549, 0.06312, 0.05306, 0.098513, 0.179055, 0.17593, 0.127496, 0.125101, 0.194234, 0.194234, 0.196879, 0.196879, 0.298791, 0.352862, 0.366687, 0.370445, 0.450668, 0.366687, 0.356642, 0.374039, 0.436924, 0.387226, 0.291804, 0.232838, 0.232838, 0.2…	[194, 199, 200, 201, 202]	0			#VALUE!	#VALUE!
60	61	UPI00000BF342 status=activ	([0.295083, 0.356642, 0.25406, 0.229226, 0.257454, 0.308712, 0.352862, 0.390993, 0.41194, 0.31487, 0.311707, 0.324872, 0.284882, 0.308712, 0.401658, 0.458154, 0.311707, 0.191378, 0.191378, 0.191378, 0.158265, 0.147574, 0.132295, 0.203355, 0.17593, 0.194234, 0.111485, 0.086953, 0.081712, 0.100716, 0.18812, 0.127496, 0.076542, 0.090864, 0.078022, 0.073402, 0.090864, 0.161087, 0.281712, 0.268042, 0.…	[53]	0			#VALUE!	#VALUE!
61	62	UPI00000BF345 status=activ	([0.31487, 0.147574, 0.170161, 0.085092, 0.081712, 0.045352, 0.033407, 0.021816, 0.013016, 0.013613, 0.017447, 0.025316, 0.025762, 0.018415, 0.013016, 0.013821, 0.023963, 0.013016, 0.008525, 0.008525, 0.007091, 0.010372, 0.019401, 0.023963, 0.023534, 0.030003, 0.028695, 0.043307, 0.076542, 0.182256, 0.147574, 0.120615, 0.106997, 0.042364, 0.023963, 0.033407, 0.017447, 0.01204, 0.021381, 0.032017,…	[163, 164, 165]	0			#VALUE!	#VALUE!
62	63	UPI00000BF346 status=activ	([0.465241, 0.494003, 0.517562, 0.538167, 0.570702, 0.585406, 0.618285, 0.642678, 0.661982, 0.642678, 0.51388, 0.509769, 0.497853, 0.521092, 0.509769, 0.450668, 0.450668, 0.458154, 0.440853, 0.557691, 0.59508, 0.675549, 0.553315, 0.56648, 0.5017, 0.494003, 0.5017, 0.472492, 0.480142, 0.370445, 0.387226, 0.505461, 0.549308, 0.570702, 0.525368, 0.447574, 0.414856, 0.41194, 0.40511, 0.394753, 0.3214…	[2, 3, 4, 5, 6, 7, 8, 9, 10, 11, 13, 14, 19, 20, 21, 22, 23, 24, 26, 31, 32, 33, 34, 45, 48, 105, 178, 179, 180, 186, 189, 190, 191, 192, 203, 204, 205, 216, 262, 274, 275, 276, 287, 290, 292, 331, 333, 334, 335, 336, 337, 338, 339, 340, 341, 342, 343, 344, 345, 346, 347, 472, 473]	(14	46	60)	14	14
63	64	UPI00000BF347 status=activ	([0.271506, 0.318242, 0.206376, 0.142424, 0.111485, 0.15008, 0.191378, 0.155435, 0.17593, 0.118441, 0.088832, 0.106997, 0.125101, 0.134866, 0.206376, 0.144935, 0.090864, 0.170161, 0.17593, 0.209395, 0.185198, 0.203355, 0.200174, 0.295083, 0.370445, 0.444081, 0.332115, 0.31487, 0.301917, 0.229226, 0.332115, 0.418646, 0.352862, 0.356642, 0.275179, 0.284882, 0.349426, 0.352862, 0.247041, 0.15008, 0.…	[]	0			#VALUE!	#VALUE!
64	65	UPI00000BF348 status=activ	([0.005683, 0.005378, 0.007259, 0.006142, 0.007031, 0.005378, 0.007091, 0.008895, 0.01078, 0.015078, 0.011903, 0.015694, 0.010221, 0.014315, 0.010131, 0.011518, 0.024393, 0.023963, 0.023963, 0.028695, 0.028695, 0.024393, 0.038042, 0.024393, 0.036378, 0.047319, 0.086953, 0.079919, 0.079919, 0.040537, 0.037156, 0.069024, 0.069024, 0.139895, 0.15284, 0.216401, 0.229226, 0.206376, 0.271506, 0.284882,…	[77]	0			#VALUE!	#VALUE!
65	66	UPI00000BF349 status=activ	([0.846163, 0.879233, 0.699094, 0.699094, 0.703578, 0.541878, 0.575842, 0.529623, 0.541878, 0.570702, 0.529623, 0.59508, 0.675549, 0.642678, 0.626927, 0.480142, 0.384043, 0.278302, 0.278302, 0.185198, 0.102787, 0.054297, 0.023087, 0.045352, 0.025316, 0.026892, 0.054297, 0.049374, 0.049374, 0.038042, 0.034068, 0.022306, 0.017797, 0.010372, 0.010131, 0.006795, 0.006988, 0.008409, 0.011669, 0.010926…	[0, 1, 2, 3, 4, 5, 6, 7, 8, 9, 10, 11, 12, 13, 14, 201, 207, 208, 209, 210]	(14	0	14)	14	14
66	67	UPI00000BF34A status=activ	([0.147574, 0.194234, 0.229226, 0.284882, 0.196879, 0.232838, 0.257454, 0.191378, 0.139895, 0.164327, 0.167087, 0.196879, 0.200174, 0.275179, 0.366687, 0.458154, 0.549308, 0.444081, 0.359901, 0.339168, 0.342579, 0.335645, 0.335645, 0.271506, 0.268042, 0.284882, 0.291804, 0.209395, 0.206376, 0.200174, 0.196879, 0.225814, 0.144935, 0.098513, 0.109221, 0.092881, 0.073402, 0.086953, 0.164327, 0.25406…	[16, 244, 269, 271, 279, 280, 320, 321, 352, 353, 362, 363, 364, 445, 446, 447, 448, 449, 450, 451, 452, 453, 454, 455, 458, 624, 625, 626, 627, 628, 629, 630, 631, 634, 638, 654, 655, 656, 657, 658, 659, 660, 661, 662, 663, 664, 665, 666, 667, 668, 669, 670, 671, 672, 673, 674, 675]	(21	35	56)	21	21
67	68	UPI00000BF34B status=activ	([0.4292, 0.476583, 0.5017, 0.575842, 0.648219, 0.680603, 0.549308, 0.549308, 0.58069, 0.480142, 0.525368, 0.58069, 0.59508, 0.59917, 0.59917, 0.728858, 0.83125, 0.808535, 0.788093, 0.699094, 0.59508, 0.675549, 0.575842, 0.59508, 0.494003, 0.387226, 0.295083, 0.398279, 0.422041, 0.440853, 0.486429, 0.486429, 0.483068, 0.468512, 0.465241, 0.458154, 0.454136, 0.342579, 0.36309, 0.390993, 0.447574, …	[2, 3, 4, 5, 6, 7, 8, 10, 11, 12, 13, 14, 15, 16, 17, 18, 19, 20, 21, 22, 23, 41, 42, 43, 46, 47, 48, 49, 82, 83, 84, 85, 86, 87, 88, 89, 90, 91, 92, 93, 94, 95, 96, 97, 98, 99, 100, 101, 102, 117, 118, 119, 120, 121, 122, 123, 124, 125, 126, 127, 128, 129, 130, 131, 132, 133, 134, 135, 136, 137, 138, 139, 140, 141, 142, 143, 144, 145]	(28	49	77)	28	28
68	69	UPI00000BF34C status=activ	([0.461924, 0.486429, 0.509769, 0.401658, 0.447574, 0.486429, 0.545602, 0.529623, 0.414856, 0.398279, 0.414856, 0.366687, 0.384043, 0.380708, 0.324872, 0.288399, 0.288399, 0.194234, 0.170161, 0.17593, 0.200174, 0.229226, 0.232838, 0.264545, 0.232838, 0.222385, 0.216401, 0.191378, 0.216401, 0.332115, 0.25406, 0.268042, 0.318242, 0.191378, 0.167087, 0.18812, 0.219301, 0.155435, 0.134866, 0.118441, …	[2, 6, 7]	0			#VALUE!	#VALUE!
69	70	UPI00000BF34D status=activ	([0.59014, 0.454136, 0.483068, 0.509769, 0.418646, 0.440853, 0.461924, 0.454136, 0.433034, 0.450668, 0.384043, 0.42561, 0.370445, 0.374039, 0.380708, 0.374039, 0.36309, 0.301917, 0.377384, 0.36309, 0.346032, 0.225814, 0.311707, 0.308712, 0.30533, 0.349426, 0.321458, 0.291804, 0.332115, 0.366687, 0.36309, 0.480142, 0.472492, 0.450668, 0.374039, 0.366687, 0.271506, 0.281712, 0.308712, 0.21291, 0.13…	[0, 3, 85, 220, 221, 222, 223, 228, 229, 230, 231, 232, 233, 234, 235, 236, 237, 238, 239, 240, 241, 242, 243, 244, 245, 246, 247, 248, 249, 250, 251, 252, 253, 254, 255, 256, 257, 258, 259, 260, 261, 262]	(34	7	41)	34	34
70	71	UPI00000BF34E status=activ	([0.703578, 0.712013, 0.784345, 0.798249, 0.849326, 0.728858, 0.703578, 0.59917, 0.58069, 0.618285, 0.541878, 0.465241, 0.505461, 0.545602, 0.505461, 0.414856, 0.40511, 0.444081, 0.339168, 0.318242, 0.374039, 0.349426, 0.349426, 0.31487, 0.308712, 0.281712, 0.339168, 0.390993, 0.436924, 0.458154, 0.36309, 0.465241, 0.549308, 0.570702, 0.608892, 0.685117, 0.779859, 0.81615, 0.834292, 0.901269, 0.9…	[0, 1, 2, 3, 4, 5, 6, 7, 8, 9, 10, 12, 13, 14, 32, 33, 34, 35, 36, 37, 38, 39, 40, 41, 42, 43, 44, 45, 46, 47, 48, 49, 50, 51, 52, 53, 54, 55, 56, 57, 201, 202, 203, 204, 209, 224, 225, 226, 227, 228, 229, 230, 231, 232, 233, 234, 235, 236, 237, 238, 239, 240, 241, 242, 243, 244, 245, 246, 247, 248, 249, 250, 251, 252, 253, 254, 255, 256, 257, 258, 259, 260, 261, 262, 263, 264, 265, 266, 267, 268…	(73	45	118)	73	73
71	72	UPI00000BF34F status=activ	([0.465241, 0.328603, 0.311707, 0.349426, 0.332115, 0.25031, 0.173081, 0.21291, 0.155435, 0.182256, 0.219301, 0.25406, 0.26085, 0.179055, 0.182256, 0.17593, 0.096677, 0.158265, 0.127496, 0.106997, 0.127496, 0.100716, 0.167087, 0.203355, 0.17593, 0.21291, 0.216401, 0.31487, 0.281712, 0.284882, 0.288399, 0.281712, 0.31487, 0.284882, 0.288399, 0.203355, 0.200174, 0.21291, 0.142424, 0.144935, 0.18225…	[126]	0			#VALUE!	#VALUE!
72	73	UPI00000BF351 status=activ	([0.083462, 0.118441, 0.078022, 0.106997, 0.134866, 0.17593, 0.219301, 0.257454, 0.243554, 0.229226, 0.271506, 0.219301, 0.206376, 0.271506, 0.25031, 0.21291, 0.278302, 0.398279, 0.359901, 0.349426, 0.257454, 0.26085, 0.191378, 0.173081, 0.109221, 0.06184, 0.06312, 0.032677, 0.033407, 0.025762, 0.034884, 0.040537, 0.078022, 0.043307, 0.043307, 0.078022, 0.056825, 0.03976, 0.042364, 0.030003, 0.03…	[232, 233, 234, 235, 236, 237, 238, 239, 240, 241, 242, 243, 244, 245, 246, 247, 248, 249, 250, 251, 268, 269, 272, 273, 274, 275, 276, 277, 278, 279, 280, 281, 282, 283, 284, 285, 286, 287, 288, 289, 290]	(19	0	19)	19	19
73	74	UPI00000BF353 status=activ	([0.203355, 0.111485, 0.144935, 0.209395, 0.132295, 0.173081, 0.173081, 0.173081, 0.122885, 0.144935, 0.081712, 0.090864, 0.094817, 0.054297, 0.030611, 0.056825, 0.030611, 0.018415, 0.020876, 0.016257, 0.014075, 0.016257, 0.022667, 0.023963, 0.013437, 0.018415, 0.017447, 0.023534, 0.026892, 0.031287, 0.019109, 0.048328, 0.056825, 0.055536, 0.055536, 0.100716, 0.066181, 0.137348, 0.206376, 0.09481…	[147, 148, 149, 152, 153, 154, 155]	0			#VALUE!	#VALUE!
74	75	UPI00000BF354 status=activ	([0.608892, 0.648219, 0.661982, 0.666105, 0.712013, 0.585406, 0.59508, 0.622677, 0.626927, 0.632174, 0.657645, 0.791621, 0.685117, 0.59917, 0.622677, 0.465241, 0.346032, 0.243554, 0.264545, 0.182256, 0.127496, 0.073402, 0.069024, 0.038042, 0.024393, 0.015078, 0.016021, 0.009294, 0.006039, 0.004921, 0.004161, 0.002727, 0.002512, 0.003109, 0.002529, 0.002529, 0.003727, 0.004736, 0.006142, 0.006078,…	[0, 1, 2, 3, 4, 5, 6, 7, 8, 9, 10, 11, 12, 13, 14]	(14	0	14)	14	14
75	76	UPI00000C0298 status=activ	([0.94331, 0.957673, 0.959312, 0.964893, 0.971072, 0.96342, 0.954657, 0.959312, 0.9657, 0.957673, 0.956248, 0.968436, 0.96342, 0.962114, 0.966441, 0.951925, 0.941505, 0.96342, 0.96342, 0.947281, 0.947281, 0.947281, 0.934618, 0.945666, 0.928747, 0.919029, 0.928747, 0.938133, 0.94331, 0.932927, 0.912647, 0.901269, 0.885302, 0.912647, 0.899122, 0.891961, 0.903857, 0.901269, 0.903857, 0.905695, 0.919…	[0, 1, 2, 3, 4, 5, 6, 7, 8, 9, 10, 11, 12, 13, 14, 15, 16, 17, 18, 19, 20, 21, 22, 23, 24, 25, 26, 27, 28, 29, 30, 31, 32, 33, 34, 35, 36, 37, 38, 39, 40, 41, 42, 43, 44, 45, 46, 47, 48, 49, 50, 51, 52, 53, 54, 55, 56, 57, 58, 59, 60, 61, 62, 63, 64, 65, 66, 67, 68, 69, 70, 71, 72, 73, 74, 75, 76, 77, 78, 79, 80, 81, 82, 83, 84, 85, 86, 87, 88, 89, 90, 91, 92, 93, 94, 95, 96, 97, 134, 135, 136, 1…	(97	0	97)	97	97
76	77	UPI00000C06FC status=activ	([0.247041, 0.295083, 0.359901, 0.335645, 0.268042, 0.301917, 0.335645, 0.356642, 0.394753, 0.339168, 0.356642, 0.332115, 0.264545, 0.366687, 0.352862, 0.31487, 0.387226, 0.422041, 0.366687, 0.31487, 0.229226, 0.321458, 0.318242, 0.209395, 0.158265, 0.222385, 0.222385, 0.179055, 0.15284, 0.15008, 0.209395, 0.216401, 0.278302, 0.25406, 0.185198, 0.088832, 0.129801, 0.11371, 0.11371, 0.096677, 0.11…	[]	0			#VALUE!	#VALUE!
77	78	UPI00000C0720 status=activ	([0.232838, 0.284882, 0.352862, 0.328603, 0.257454, 0.295083, 0.328603, 0.352862, 0.387226, 0.332115, 0.349426, 0.321458, 0.229226, 0.328603, 0.318242, 0.278302, 0.349426, 0.387226, 0.332115, 0.284882, 0.196879, 0.288399, 0.281712, 0.173081, 0.120615, 0.182256, 0.182256, 0.139895, 0.116183, 0.116183, 0.170161, 0.17593, 0.236433, 0.236433, 0.167087, 0.079919, 0.118441, 0.102787, 0.122885, 0.10481,…	[]	0			#VALUE!	#VALUE!
78	79	UPI00000C0751 status=activ	([0.480142, 0.398279, 0.408655, 0.390993, 0.321458, 0.264545, 0.291804, 0.352862, 0.291804, 0.239899, 0.271506, 0.298791, 0.232838, 0.147574, 0.129801, 0.164327, 0.096677, 0.094817, 0.139895, 0.18812, 0.209395, 0.203355, 0.203355, 0.239899, 0.291804, 0.398279, 0.440853, 0.436924, 0.335645, 0.41194, 0.486429, 0.41194, 0.387226, 0.408655, 0.480142, 0.40511, 0.433034, 0.505461, 0.480142, 0.390993, 0…	[37, 60, 61, 62, 63, 64, 65, 66, 67, 68, 69, 70, 71, 72, 73, 74, 75, 76, 77, 78]	(18	1	19)	18	18
79	80	UPI00000C076E status=activ	([0.284882, 0.332115, 0.401658, 0.374039, 0.295083, 0.328603, 0.359901, 0.387226, 0.422041, 0.359901, 0.380708, 0.349426, 0.311707, 0.25406, 0.243554, 0.203355, 0.275179, 0.308712, 0.298791, 0.301917, 0.203355, 0.264545, 0.225814, 0.132295, 0.094817, 0.147574, 0.083462, 0.064632, 0.06312, 0.064632, 0.102787, 0.081712, 0.122885, 0.111485, 0.137348, 0.071867, 0.092881, 0.081712, 0.083462, 0.051831,…	[]	0			#VALUE!	#VALUE!
80	81	UPI00000C4EC3 status=activ	([0.908098, 0.750527, 0.791621, 0.58069, 0.671169, 0.58069, 0.626927, 0.63748, 0.529623, 0.59014, 0.494003, 0.521092, 0.440853, 0.339168, 0.335645, 0.31487, 0.275179, 0.346032, 0.356642, 0.321458, 0.185198, 0.194234, 0.295083, 0.196879, 0.236433, 0.144935, 0.209395, 0.122885, 0.073402, 0.127496, 0.100716, 0.167087, 0.147574, 0.239899, 0.335645, 0.25031, 0.25031, 0.209395, 0.222385, 0.21291, 0.139…	[0, 1, 2, 3, 4, 5, 6, 7, 8, 9, 11]	(9	0	9)	9	9
81	82	UPI00000C4EC4 status=activ	([0.109221, 0.058088, 0.06184, 0.081712, 0.102787, 0.064632, 0.038858, 0.055536, 0.036378, 0.050641, 0.069024, 0.073402, 0.074921, 0.049374, 0.092881, 0.098513, 0.066181, 0.045352, 0.047319, 0.055536, 0.032017, 0.046336, 0.038042, 0.025316, 0.022306, 0.019401, 0.034884, 0.036378, 0.033407, 0.033407, 0.031287, 0.031287, 0.031287, 0.033407, 0.066181, 0.030611, 0.045352, 0.03976, 0.027463, 0.026892,…	[]	0			#VALUE!	#VALUE!
82	83	UPI00000C4EC7 status=activ	([0.034884, 0.03976, 0.031287, 0.046336, 0.032677, 0.045352, 0.049374, 0.037156, 0.040537, 0.05306, 0.045352, 0.056825, 0.096677, 0.125101, 0.132295, 0.109221, 0.10481, 0.086953, 0.064632, 0.109221, 0.170161, 0.236433, 0.264545, 0.346032, 0.257454, 0.342579, 0.31487, 0.278302, 0.366687, 0.401658, 0.440853, 0.5017, 0.41194, 0.422041, 0.401658, 0.408655, 0.472492, 0.56648, 0.447574, 0.447574, 0.450…	[31, 37]	0			#VALUE!	#VALUE!
83	84	UPI00000C4ECF status=activ	([0.15284, 0.15008, 0.18812, 0.219301, 0.26085, 0.191378, 0.225814, 0.170161, 0.194234, 0.142424, 0.167087, 0.225814, 0.243554, 0.339168, 0.216401, 0.232838, 0.185198, 0.308712, 0.264545, 0.366687, 0.25406, 0.182256, 0.209395, 0.155435, 0.158265, 0.15284, 0.25406, 0.247041, 0.295083, 0.318242, 0.339168, 0.352862, 0.332115, 0.318242, 0.321458, 0.42561, 0.447574, 0.468512, 0.352862, 0.398279, 0.291…	[]	0			#VALUE!	#VALUE!
84	85	UPI00000C4ED2 status=activ	([0.856457, 0.874069, 0.84206, 0.846163, 0.83125, 0.837511, 0.724957, 0.745909, 0.798249, 0.703578, 0.720929, 0.754692, 0.759478, 0.73685, 0.754692, 0.779859, 0.801317, 0.699094, 0.661982, 0.657645, 0.671169, 0.642678, 0.59917, 0.608892, 0.58069, 0.59917, 0.494003, 0.59917, 0.557691, 0.458154, 0.472492, 0.468512, 0.447574, 0.346032, 0.346032, 0.349426, 0.349426, 0.275179, 0.332115, 0.359901, 0.37…	[0, 1, 2, 3, 4, 5, 6, 7, 8, 9, 10, 11, 12, 13, 14, 15, 16, 17, 18, 19, 20, 21, 22, 23, 24, 25, 27, 28, 51, 52, 53, 54, 55, 56, 57, 58, 59, 60, 61, 62, 63, 64, 65, 66, 67, 68, 69, 70, 71, 72, 73, 74, 75, 76, 77, 78, 79, 80]	(29	28	57)	29	29
85	86	UPI00000C4ED4 status=activ	([0.173081, 0.25406, 0.239899, 0.288399, 0.349426, 0.380708, 0.295083, 0.321458, 0.225814, 0.222385, 0.268042, 0.206376, 0.295083, 0.247041, 0.142424, 0.142424, 0.122885, 0.066181, 0.038042, 0.03976, 0.076542, 0.092881, 0.081712, 0.098513, 0.055536, 0.050641, 0.06184, 0.102787, 0.106997, 0.191378, 0.142424, 0.142424, 0.161087, 0.137348, 0.102787, 0.164327, 0.222385, 0.158265, 0.225814, 0.284882, …	[]	0			#VALUE!	#VALUE!
86	87	UPI00000C4ED5 status=activ	([0.321458, 0.36309, 0.332115, 0.414856, 0.339168, 0.377384, 0.408655, 0.4292, 0.444081, 0.454136, 0.384043, 0.335645, 0.359901, 0.275179, 0.346032, 0.342579, 0.36309, 0.374039, 0.278302, 0.278302, 0.268042, 0.25406, 0.247041, 0.196879, 0.17593, 0.239899, 0.225814, 0.222385, 0.132295, 0.137348, 0.096677, 0.098513, 0.098513, 0.094817, 0.182256, 0.185198, 0.25031, 0.339168, 0.25406, 0.349426, 0.346…	[178, 179, 180, 181, 182, 183, 184, 185, 187, 188, 189, 190, 191, 192, 193, 194, 195, 196, 197, 198, 237]	(11	8	19)	11	11
87	88	UPI00000C4ED8 status=activ	([0.899122, 0.771762, 0.798249, 0.767246, 0.795062, 0.808535, 0.720929, 0.699094, 0.680603, 0.58069, 0.5017, 0.529623, 0.525368, 0.51388, 0.557691, 0.575842, 0.440853, 0.31487, 0.209395, 0.216401, 0.239899, 0.271506, 0.359901, 0.271506, 0.203355, 0.222385, 0.225814, 0.21291, 0.219301, 0.158265, 0.26085, 0.342579, 0.349426, 0.374039, 0.377384, 0.352862, 0.31487, 0.359901, 0.468512, 0.458154, 0.374…	[0, 1, 2, 3, 4, 5, 6, 7, 8, 9, 10, 11, 12, 13, 14, 15]	(15	0	15)	15	15
88	89	UPI00000C4ED9 status=activ	([0.031287, 0.051831, 0.076542, 0.120615, 0.170161, 0.209395, 0.25406, 0.203355, 0.229226, 0.26085, 0.247041, 0.25031, 0.356642, 0.352862, 0.25031, 0.335645, 0.384043, 0.295083, 0.308712, 0.352862, 0.374039, 0.387226, 0.422041, 0.4292, 0.374039, 0.291804, 0.25406, 0.170161, 0.236433, 0.243554, 0.25406, 0.301917, 0.25031, 0.25406, 0.25406, 0.321458, 0.318242, 0.318242, 0.422041, 0.291804, 0.332115…	[170, 249, 250, 251, 252, 253, 254, 255, 256, 257, 258, 259, 260, 261, 262, 263, 264, 265, 266, 267, 268, 269, 344, 345, 346, 347, 348, 349, 350, 351, 501, 534, 535, 536, 537, 559, 564, 565, 566, 567, 568, 569, 570, 571, 572, 573, 574, 575, 576, 577, 578, 581, 582, 620, 621, 622, 689, 790, 791, 795, 796, 828, 829, 830, 831, 833, 834, 835, 836, 837, 838, 839, 840, 841, 842, 843, 844, 845, 846, 847…	(74	65	139)	74	74
89	90	UPI00000C4EDA status=activ	([0.699094, 0.73685, 0.767246, 0.791621, 0.812494, 0.784345, 0.63748, 0.613573, 0.632174, 0.653063, 0.671169, 0.754692, 0.724957, 0.795062, 0.759478, 0.767246, 0.767246, 0.745909, 0.745909, 0.754692, 0.724957, 0.622677, 0.5017, 0.41194, 0.349426, 0.264545, 0.264545, 0.374039, 0.339168, 0.370445, 0.40511, 0.398279, 0.374039, 0.339168, 0.281712, 0.30533, 0.206376, 0.229226, 0.247041, 0.179055, 0.15…	[0, 1, 2, 3, 4, 5, 6, 7, 8, 9, 10, 11, 12, 13, 14, 15, 16, 17, 18, 19, 20, 21, 22, 88, 89, 90, 91, 92, 93, 94, 95, 96, 97, 98, 99, 100, 101, 102, 103, 104]	(22	0	22)	22	22
90	91	UPI00000C4EDE status=activ	([0.346032, 0.380708, 0.408655, 0.291804, 0.321458, 0.352862, 0.328603, 0.387226, 0.41194, 0.4292, 0.476583, 0.472492, 0.483068, 0.486429, 0.570702, 0.63748, 0.750527, 0.750527, 0.626927, 0.51388, 0.461924, 0.440853, 0.458154, 0.486429, 0.486429, 0.486429, 0.40511, 0.447574, 0.321458, 0.346032, 0.349426, 0.281712, 0.349426, 0.203355, 0.200174, 0.109221, 0.078022, 0.081712, 0.041405, 0.041405, 0.0…	[14, 15, 16, 17, 18, 19, 174, 175]	0			#VALUE!	#VALUE!
91	92	UPI00000C4EE0 status=activ	([0.25406, 0.247041, 0.137348, 0.092881, 0.122885, 0.164327, 0.196879, 0.222385, 0.25031, 0.275179, 0.30533, 0.275179, 0.21291, 0.182256, 0.15284, 0.236433, 0.225814, 0.339168, 0.394753, 0.40511, 0.401658, 0.42561, 0.454136, 0.570702, 0.685117, 0.575842, 0.557691, 0.483068, 0.483068, 0.51388, 0.476583, 0.483068, 0.517562, 0.517562, 0.5017, 0.447574, 0.436924, 0.359901, 0.328603, 0.298791, 0.21291…	[23, 24, 25, 26, 29, 32, 33, 34, 73]	0			#VALUE!	#VALUE!
92	93	UPI00000C4EE1 status=activ	([0.707965, 0.541878, 0.545602, 0.472492, 0.387226, 0.398279, 0.418646, 0.349426, 0.380708, 0.370445, 0.332115, 0.370445, 0.359901, 0.335645, 0.359901, 0.349426, 0.308712, 0.31487, 0.225814, 0.222385, 0.229226, 0.229226, 0.31487, 0.332115, 0.384043, 0.461924, 0.468512, 0.390993, 0.472492, 0.472492, 0.465241, 0.465241, 0.359901, 0.387226, 0.328603, 0.239899, 0.25031, 0.298791, 0.374039, 0.374039, …	[0, 1, 2, 75, 76, 77, 78, 81, 83, 84, 157, 158, 159, 164, 165, 166, 167, 168, 169, 170, 171, 335, 337, 338, 339, 344, 345, 346, 374, 384, 385, 386, 387, 388, 389, 390, 432, 433, 434, 435, 436, 437, 440, 739, 740, 748, 749, 751, 752]	(7	13	20)	7	7
93	94	UPI00000C4EE2 status=activ	([0.015344, 0.007495, 0.005503, 0.004315, 0.003461, 0.002727, 0.003461, 0.003701, 0.004388, 0.004577, 0.00359, 0.003276, 0.002336, 0.00231, 0.003053, 0.002117, 0.002327, 0.002078, 0.001335, 0.000833, 0.000983, 0.001602, 0.001748, 0.001778, 0.0028, 0.002555, 0.003671, 0.003366, 0.003757, 0.002727, 0.003177, 0.003246, 0.003298, 0.003671, 0.003701, 0.003727, 0.003804, 0.003177, 0.004689, 0.004689, 0…	[218, 219, 220, 221, 225, 242, 243, 244, 245, 246, 248, 249, 251, 252, 253, 254, 255, 256]	(5	12	17)	5	5
94	95	UPI00000C4EE4 status=activ	([0.295083, 0.332115, 0.247041, 0.281712, 0.209395, 0.206376, 0.236433, 0.185198, 0.18812, 0.147574, 0.170161, 0.203355, 0.179055, 0.15284, 0.155435, 0.134866, 0.11371, 0.092881, 0.167087, 0.118441, 0.144935, 0.096677, 0.10481, 0.170161, 0.170161, 0.239899, 0.288399, 0.194234, 0.268042, 0.311707, 0.380708, 0.387226, 0.394753, 0.433034, 0.476583, 0.436924, 0.366687, 0.390993, 0.42561, 0.408655, 0.…	[41, 42, 43, 44, 46, 48, 60, 93, 395, 436, 437, 438, 439, 440, 454, 493, 539, 540, 541, 542, 543, 545, 546, 547, 548, 549]	(4	9	13)	4	4
95	96	UPI00000C4EE5 status=activ	([0.161087, 0.088832, 0.044297, 0.042364, 0.047319, 0.027463, 0.034884, 0.051831, 0.074921, 0.10481, 0.067594, 0.088832, 0.046336, 0.06184, 0.100716, 0.17593, 0.291804, 0.390993, 0.387226, 0.346032, 0.247041, 0.120615, 0.206376, 0.216401, 0.17593, 0.129801, 0.139895, 0.161087, 0.155435, 0.073402, 0.073402, 0.116183, 0.116183, 0.106997, 0.086953, 0.042364, 0.026338, 0.025762, 0.015078, 0.00962, 0.…	[]	0			#VALUE!	#VALUE!
96	97	UPI00000C4EE6 status=activ	([0.051831, 0.056825, 0.032017, 0.042364, 0.026892, 0.016257, 0.018106, 0.013821, 0.010926, 0.016528, 0.012727, 0.014783, 0.01204, 0.009187, 0.016021, 0.016257, 0.011106, 0.013016, 0.017797, 0.026338, 0.022667, 0.022306, 0.015344, 0.015344, 0.013265, 0.012491, 0.022306, 0.015694, 0.030003, 0.056825, 0.043307, 0.078022, 0.078022, 0.102787, 0.102787, 0.06312, 0.060549, 0.050641, 0.054297, 0.035586,…	[]	0			#VALUE!	#VALUE!
97	98	UPI00000C4EE8 status=activ	([0.098513, 0.147574, 0.055536, 0.048328, 0.066181, 0.030611, 0.017138, 0.016528, 0.009401, 0.011106, 0.008409, 0.006374, 0.004513, 0.003671, 0.002555, 0.002327, 0.002035, 0.002482, 0.001906, 0.001808, 0.001335, 0.001374, 0.000773, 0.001434, 0.001112, 0.001159, 0.001159, 0.00103, 0.001271, 0.001391, 0.001391, 0.002211, 0.00359, 0.003607, 0.00515, 0.006567, 0.004921, 0.004921, 0.003109, 0.004835, …	[]	0			#VALUE!	#VALUE!
98	99	UPI00000C4EED status=activ	([0.013613, 0.016826, 0.020165, 0.030003, 0.045352, 0.031287, 0.034884, 0.051831, 0.056825, 0.078022, 0.064632, 0.088832, 0.05306, 0.051831, 0.056825, 0.098513, 0.139895, 0.182256, 0.275179, 0.352862, 0.339168, 0.4292, 0.387226, 0.346032, 0.342579, 0.342579, 0.440853, 0.472492, 0.374039, 0.295083, 0.295083, 0.268042, 0.25031, 0.339168, 0.342579, 0.222385, 0.144935, 0.142424, 0.129801, 0.142424, 0…	[232, 233, 234, 235, 236, 237, 238, 239, 240, 244, 245, 246, 248, 249, 296, 297, 298, 299, 336, 337, 338, 339, 340]	(8	0	8)	8	8
99	100	UPI00000C4EEF status=activ	([0.047319, 0.06184, 0.044297, 0.033407, 0.043307, 0.069024, 0.092881, 0.118441, 0.094817, 0.06184, 0.067594, 0.046336, 0.102787, 0.111485, 0.122885, 0.194234, 0.15008, 0.102787, 0.100716, 0.083462, 0.100716, 0.076542, 0.090864, 0.155435, 0.134866, 0.15284, 0.155435, 0.164327, 0.139895, 0.142424, 0.139895, 0.15008, 0.164327, 0.088832, 0.071867, 0.038042, 0.044297, 0.058088, 0.098513, 0.116183, 0.…	[133, 134, 135, 136, 139, 140]	0			#VALUE!	#VALUE!
100	101	UPI00000C4EF0 status=activ	([0.029376, 0.020165, 0.013437, 0.01078, 0.011903, 0.009483, 0.010221, 0.013016, 0.018106, 0.019109, 0.025762, 0.028695, 0.017447, 0.016528, 0.034884, 0.051831, 0.05306, 0.090864, 0.109221, 0.142424, 0.088832, 0.106997, 0.161087, 0.257454, 0.30533, 0.25406, 0.311707, 0.236433, 0.194234, 0.191378, 0.219301, 0.206376, 0.147574, 0.196879, 0.206376, 0.21291, 0.206376, 0.15008, 0.15284, 0.167087, 0.13…	[162, 163, 164, 167, 168, 171]	0			#VALUE!	#VALUE!
101	102	UPI00000C4EF7 status=activ	([0.216401, 0.278302, 0.308712, 0.30533, 0.352862, 0.387226, 0.458154, 0.497853, 0.418646, 0.440853, 0.450668, 0.401658, 0.339168, 0.281712, 0.356642, 0.352862, 0.359901, 0.328603, 0.356642, 0.380708, 0.465241, 0.480142, 0.486429, 0.5017, 0.534167, 0.517562, 0.505461, 0.394753, 0.374039, 0.454136, 0.4292, 0.440853, 0.534167, 0.622677, 0.720929, 0.754692, 0.750527, 0.837511, 0.874069, 0.798249, 0.…	[23, 24, 25, 26, 32, 33, 34, 35, 36, 37, 38, 39, 40, 41, 42, 43, 44, 45, 46, 47, 48, 49, 50, 51, 52, 109, 110, 112, 113, 114, 115, 116, 117, 118, 119, 120]	(20	4	24)	20	20
102	103	UPI00000C4EF8 status=activ	([0.458154, 0.339168, 0.275179, 0.30533, 0.332115, 0.356642, 0.380708, 0.408655, 0.422041, 0.349426, 0.384043, 0.42561, 0.40511, 0.308712, 0.311707, 0.31487, 0.281712, 0.291804, 0.264545, 0.278302, 0.335645, 0.295083, 0.374039, 0.433034, 0.349426, 0.36309, 0.377384, 0.291804, 0.30533, 0.21291, 0.196879, 0.200174, 0.142424, 0.118441, 0.18812, 0.179055, 0.170161, 0.191378, 0.281712, 0.225814, 0.225…	[]	0			#VALUE!	#VALUE!
103	104	UPI00000C4F00 status=activ	([0.109221, 0.069024, 0.096677, 0.125101, 0.11371, 0.116183, 0.085092, 0.088832, 0.111485, 0.086953, 0.10481, 0.129801, 0.155435, 0.158265, 0.158265, 0.164327, 0.096677, 0.173081, 0.102787, 0.137348, 0.158265, 0.142424, 0.216401, 0.18812, 0.203355, 0.185198, 0.216401, 0.311707, 0.247041, 0.155435, 0.21291, 0.21291, 0.232838, 0.200174, 0.200174, 0.216401, 0.26085, 0.36309, 0.321458, 0.4292, 0.3773…	[]	0			#VALUE!	#VALUE!
104	105	UPI00000C4F04 status=activ	([0.071867, 0.049374, 0.037156, 0.041405, 0.023087, 0.032017, 0.023963, 0.033407, 0.034068, 0.047319, 0.046336, 0.066181, 0.028107, 0.023534, 0.018106, 0.014586, 0.020876, 0.029376, 0.034884, 0.041405, 0.071867, 0.127496, 0.081712, 0.098513, 0.111485, 0.219301, 0.167087, 0.173081, 0.161087, 0.219301, 0.21291, 0.191378, 0.078022, 0.196879, 0.109221, 0.173081, 0.216401, 0.196879, 0.15008, 0.129801,…	[]	0			#VALUE!	#VALUE!
105	106	UPI00000C4F06 status=activ	([0.219301, 0.318242, 0.401658, 0.4292, 0.450668, 0.490133, 0.408655, 0.465241, 0.450668, 0.440853, 0.465241, 0.497853, 0.517562, 0.613573, 0.613573, 0.59508, 0.613573, 0.509769, 0.490133, 0.486429, 0.553315, 0.707965, 0.562014, 0.494003, 0.377384, 0.390993, 0.380708, 0.461924, 0.352862, 0.284882, 0.236433, 0.229226, 0.144935, 0.147574, 0.092881, 0.096677, 0.092881, 0.10481, 0.173081, 0.173081, 0…	[12, 13, 14, 15, 16, 17, 20, 21, 22, 87, 88, 89, 90, 91, 132, 133, 134, 135, 136, 137, 138, 139, 140, 141]	(9	14	23)	9	9
106	107	UPI00000C4F08 status=activ	([0.064632, 0.102787, 0.050641, 0.032677, 0.046336, 0.069024, 0.046336, 0.06312, 0.088832, 0.06312, 0.079919, 0.083462, 0.049374, 0.05306, 0.051831, 0.090864, 0.129801, 0.100716, 0.102787, 0.109221, 0.15284, 0.137348, 0.111485, 0.185198, 0.281712, 0.194234, 0.194234, 0.31487, 0.311707, 0.206376, 0.18812, 0.116183, 0.144935, 0.18812, 0.264545, 0.182256, 0.158265, 0.216401, 0.257454, 0.25031, 0.137…	[113]	0			#VALUE!	#VALUE!
107	108	UPI00000C4F09 status=activ	([0.142424, 0.209395, 0.164327, 0.102787, 0.139895, 0.170161, 0.203355, 0.232838, 0.271506, 0.301917, 0.298791, 0.295083, 0.26085, 0.278302, 0.352862, 0.264545, 0.298791, 0.26085, 0.264545, 0.31487, 0.387226, 0.414856, 0.335645, 0.394753, 0.480142, 0.380708, 0.30533, 0.275179, 0.291804, 0.200174, 0.206376, 0.25031, 0.17593, 0.147574, 0.134866, 0.116183, 0.173081, 0.106997, 0.079919, 0.083462, 0.0…	[79, 80, 81, 82, 83, 84, 85, 86, 87, 88, 89, 90, 177, 210, 211, 212, 213, 214]	(11	0	11)	11	11
108	109	UPI00000C4F0A status=activ	([0.029376, 0.030003, 0.030611, 0.031287, 0.032017, 0.021381, 0.015344, 0.020165, 0.020876, 0.021816, 0.027463, 0.023087, 0.01227, 0.010372, 0.008895, 0.008895, 0.010926, 0.0198, 0.023963, 0.014586, 0.024393, 0.029376, 0.042364, 0.033407, 0.022667, 0.031287, 0.0704, 0.122885, 0.139895, 0.170161, 0.173081, 0.100716, 0.078022, 0.129801, 0.102787, 0.125101, 0.125101, 0.170161, 0.092881, 0.041405, 0.…	[224, 225, 226, 227, 228, 229, 230, 231, 235, 269, 275, 282]	(7	0	7)	7	7
109	110	UPI00000C4F0E status=activ	([0.173081, 0.109221, 0.0704, 0.047319, 0.034068, 0.038042, 0.05306, 0.038858, 0.041405, 0.055536, 0.085092, 0.066181, 0.083462, 0.0704, 0.137348, 0.139895, 0.167087, 0.247041, 0.278302, 0.216401, 0.185198, 0.15284, 0.236433, 0.232838, 0.301917, 0.380708, 0.380708, 0.41194, 0.461924, 0.505461, 0.521092, 0.40511, 0.41194, 0.349426, 0.356642, 0.321458, 0.229226, 0.216401, 0.209395, 0.257454, 0.2848…	[29, 30]	0			#VALUE!	#VALUE!
110	111	UPI00000C4F0F status=activ	([0.043307, 0.036378, 0.024826, 0.036378, 0.054297, 0.042364, 0.056825, 0.041405, 0.032017, 0.032677, 0.051831, 0.066181, 0.086953, 0.088832, 0.164327, 0.239899, 0.30533, 0.30533, 0.196879, 0.144935, 0.216401, 0.21291, 0.278302, 0.359901, 0.377384, 0.40511, 0.483068, 0.458154, 0.553315, 0.557691, 0.575842, 0.509769, 0.447574, 0.42561, 0.359901, 0.332115, 0.328603, 0.335645, 0.359901, 0.366687, 0.…	[28, 29, 30, 31]	0			#VALUE!	#VALUE!
111	112	UPI00000C4F11 status=activ	([0.461924, 0.541878, 0.41194, 0.447574, 0.505461, 0.56648, 0.517562, 0.534167, 0.58069, 0.483068, 0.529623, 0.538167, 0.538167, 0.534167, 0.521092, 0.521092, 0.545602, 0.541878, 0.390993, 0.247041, 0.196879, 0.161087, 0.074921, 0.098513, 0.048328, 0.024393, 0.022306, 0.018415, 0.01078, 0.009728, 0.008156, 0.006533, 0.005872, 0.005503, 0.00389, 0.003821, 0.002503, 0.00359, 0.00283, 0.003014, 0.00…	[1, 4, 5, 6, 7, 8, 10, 11, 12, 13, 14, 15, 16, 17]	(7	6	13)	7	7
112	113	UPI00000C4F13 status=activ	([0.454136, 0.31487, 0.206376, 0.243554, 0.30533, 0.339168, 0.278302, 0.182256, 0.142424, 0.179055, 0.236433, 0.271506, 0.229226, 0.25031, 0.164327, 0.111485, 0.185198, 0.185198, 0.111485, 0.122885, 0.066181, 0.054297, 0.078022, 0.142424, 0.144935, 0.132295, 0.085092, 0.073402, 0.161087, 0.144935, 0.088832, 0.046336, 0.024826, 0.030611, 0.048328, 0.094817, 0.11371, 0.116183, 0.106997, 0.109221, 0…	[]	0			#VALUE!	#VALUE!
113	114	UPI00000C4F16 status=activ	([0.724957, 0.754692, 0.716283, 0.724957, 0.745909, 0.791621, 0.690604, 0.712013, 0.716283, 0.59014, 0.575842, 0.648219, 0.661982, 0.685117, 0.653063, 0.759478, 0.703578, 0.549308, 0.575842, 0.59014, 0.59917, 0.476583, 0.486429, 0.529623, 0.553315, 0.483068, 0.483068, 0.59508, 0.497853, 0.525368, 0.553315, 0.59508, 0.58069, 0.509769, 0.509769, 0.529623, 0.529623, 0.476583, 0.557691, 0.534167, 0.5…	[0, 1, 2, 3, 4, 5, 6, 7, 8, 9, 10, 11, 12, 13, 14, 15, 16, 17, 18, 19, 20, 23, 24, 27, 29, 30, 31, 32, 33, 34, 35, 36, 38, 39, 40, 46, 49, 51, 54, 55, 58, 63, 64, 65, 135]	(20	0	20)	20	20
114	115	UPI00000C4F17 status=activ	([0.562014, 0.575842, 0.517562, 0.549308, 0.433034, 0.408655, 0.339168, 0.247041, 0.196879, 0.155435, 0.185198, 0.182256, 0.185198, 0.170161, 0.10481, 0.0704, 0.038858, 0.036378, 0.033407, 0.028695, 0.038858, 0.037156, 0.037156, 0.045352, 0.030611, 0.050641, 0.06312, 0.0704, 0.10481, 0.164327, 0.236433, 0.236433, 0.278302, 0.247041, 0.271506, 0.247041, 0.239899, 0.346032, 0.346032, 0.26085, 0.278…	[0, 1, 2, 3, 123, 124, 125, 126, 164, 165, 166, 167, 168, 169, 170, 171, 172, 173, 174, 178, 179, 180, 203, 204, 205, 206, 207, 208, 210, 211, 214, 215, 217, 219, 220, 221, 222, 223, 224, 225, 226, 227, 228, 229, 230, 231, 232, 233, 234, 235, 236, 237, 238, 239, 240, 241, 242, 243, 244, 245, 246, 247, 248, 249, 250, 251, 252, 253, 254, 255, 256, 257, 258, 259, 260, 261, 262, 263, 264, 265, 266, 2…	(84	33	117)	84	84
115	116	UPI00000C4F18 status=activ	([0.013437, 0.020522, 0.022667, 0.016528, 0.012727, 0.014315, 0.009865, 0.010672, 0.011669, 0.017797, 0.019109, 0.014783, 0.023534, 0.023087, 0.023963, 0.033407, 0.059222, 0.120615, 0.111485, 0.18812, 0.25031, 0.328603, 0.359901, 0.308712, 0.356642, 0.461924, 0.517562, 0.570702, 0.56648, 0.505461, 0.505461, 0.447574, 0.59014, 0.534167, 0.505461, 0.505461, 0.505461, 0.454136, 0.356642, 0.219301, 0…	[26, 27, 28, 29, 30, 32, 33, 34, 35, 36, 152, 153, 159, 161, 198, 199, 200, 201, 202, 207, 208, 209, 210, 241, 242, 243, 244, 245, 246, 247, 252, 273, 275, 342, 343, 344, 345, 346, 387, 388, 399, 400, 401, 402, 403, 404, 414, 415, 416, 417]	(6	23	29)	6	6
116	117	UPI00000C4F19 status=activ	([0.006142, 0.006619, 0.00962, 0.007315, 0.009401, 0.01227, 0.019109, 0.019401, 0.025316, 0.018415, 0.023534, 0.017797, 0.013265, 0.013437, 0.008723, 0.008075, 0.009865, 0.009977, 0.008804, 0.010926, 0.009728, 0.009728, 0.01227, 0.013821, 0.014586, 0.009728, 0.007645, 0.005503, 0.004414, 0.004414, 0.004431, 0.004483, 0.004483, 0.005378, 0.004611, 0.005086, 0.007315, 0.008895, 0.009015, 0.01078, 0…	[120, 121, 122, 123, 132, 135, 136, 137, 138, 139, 140, 154, 155, 156, 157]	(5	5	10)	5	5
117	118	UPI00000C4F1C status=activ	([0.164327, 0.155435, 0.196879, 0.118441, 0.15008, 0.191378, 0.15008, 0.17593, 0.161087, 0.132295, 0.155435, 0.194234, 0.191378, 0.173081, 0.17593, 0.18812, 0.216401, 0.216401, 0.225814, 0.332115, 0.291804, 0.324872, 0.374039, 0.335645, 0.42561, 0.342579, 0.232838, 0.236433, 0.179055, 0.18812, 0.264545, 0.257454, 0.216401, 0.278302, 0.264545, 0.25031, 0.206376, 0.206376, 0.203355, 0.301917, 0.179…	[160, 161, 162, 202, 203]	0			#VALUE!	#VALUE!
118	119	UPI00000C4F1D status=activ	([0.021816, 0.034068, 0.047319, 0.069024, 0.10481, 0.051831, 0.040537, 0.05306, 0.064632, 0.081712, 0.055536, 0.094817, 0.094817, 0.102787, 0.076542, 0.050641, 0.122885, 0.247041, 0.158265, 0.17593, 0.229226, 0.17593, 0.109221, 0.094817, 0.092881, 0.085092, 0.127496, 0.173081, 0.147574, 0.15284, 0.161087, 0.268042, 0.257454, 0.164327, 0.158265, 0.239899, 0.278302, 0.170161, 0.086953, 0.164327, 0.…	[]	0			#VALUE!	#VALUE!
119	120	UPI00000C4F21 status=activ	([0.015078, 0.011669, 0.009728, 0.011342, 0.013265, 0.011669, 0.015694, 0.020876, 0.027463, 0.046336, 0.074921, 0.102787, 0.098513, 0.125101, 0.219301, 0.311707, 0.370445, 0.328603, 0.335645, 0.349426, 0.243554, 0.243554, 0.321458, 0.374039, 0.377384, 0.444081, 0.534167, 0.447574, 0.465241, 0.505461, 0.461924, 0.398279, 0.352862, 0.349426, 0.324872, 0.26085, 0.225814, 0.268042, 0.25031, 0.311707,…	[26, 29, 99, 100, 101]	0			#VALUE!	#VALUE!
120	121	UPI00000C4F24 status=activ	([0.377384, 0.359901, 0.390993, 0.440853, 0.465241, 0.444081, 0.505461, 0.525368, 0.458154, 0.494003, 0.414856, 0.472492, 0.374039, 0.387226, 0.308712, 0.318242, 0.239899, 0.158265, 0.147574, 0.127496, 0.232838, 0.31487, 0.342579, 0.275179, 0.275179, 0.191378, 0.257454, 0.129801, 0.088832, 0.10481, 0.096677, 0.109221, 0.079919, 0.116183, 0.116183, 0.111485, 0.083462, 0.132295, 0.200174, 0.232838,…	[6, 7, 159, 160, 161, 162, 163, 164, 165, 166, 167, 168, 169, 170, 171]	(12	2	14)	12	12
121	122	UPI00000C4F26 status=activ	([0.054297, 0.042364, 0.06184, 0.083462, 0.127496, 0.158265, 0.185198, 0.225814, 0.25031, 0.278302, 0.308712, 0.318242, 0.366687, 0.444081, 0.356642, 0.408655, 0.450668, 0.461924, 0.436924, 0.433034, 0.436924, 0.346032, 0.401658, 0.366687, 0.370445, 0.359901, 0.359901, 0.36309, 0.349426, 0.318242, 0.321458, 0.281712, 0.308712, 0.291804, 0.271506, 0.342579, 0.332115, 0.36309, 0.433034, 0.454136, 0…	[42, 43, 44, 45, 46, 72, 83, 85, 112, 113, 115, 116, 117, 120, 137, 138, 139, 140, 142, 144, 146, 147]	(4	0	4)	4	4
122	123	UPI00000C4F28 status=activ	([0.335645, 0.436924, 0.458154, 0.359901, 0.275179, 0.318242, 0.342579, 0.271506, 0.308712, 0.339168, 0.370445, 0.422041, 0.490133, 0.468512, 0.58069, 0.480142, 0.56648, 0.575842, 0.517562, 0.486429, 0.613573, 0.59508, 0.541878, 0.472492, 0.468512, 0.570702, 0.465241, 0.483068, 0.59917, 0.486429, 0.472492, 0.433034, 0.414856, 0.311707, 0.229226, 0.209395, 0.301917, 0.219301, 0.17593, 0.11371, 0.0…	[14, 16, 17, 18, 20, 21, 22, 25, 28, 158, 159, 160, 161, 162, 163, 164, 165, 166, 167, 168]	(10	9	19)	10	10
123	124	UPI00000C4F2A status=activ	([0.910643, 0.788093, 0.812494, 0.690604, 0.56648, 0.545602, 0.570702, 0.541878, 0.525368, 0.509769, 0.497853, 0.575842, 0.486429, 0.497853, 0.374039, 0.418646, 0.308712, 0.191378, 0.17593, 0.158265, 0.092881, 0.074921, 0.116183, 0.06184, 0.106997, 0.096677, 0.122885, 0.118441, 0.164327, 0.196879, 0.15008, 0.200174, 0.167087, 0.185198, 0.17593, 0.268042, 0.25031, 0.291804, 0.390993, 0.298791, 0.2…	[0, 1, 2, 3, 4, 5, 6, 7, 8, 9, 11, 51, 99, 100, 101, 102, 103, 104, 338, 339, 340, 341, 342, 343, 344, 345, 346, 347]	(9	0	9)	9	9
124	125	UPI00000C4F2D status=activ	([0.064632, 0.066181, 0.038042, 0.028695, 0.022667, 0.034884, 0.046336, 0.032017, 0.032677, 0.041405, 0.032017, 0.051831, 0.048328, 0.023534, 0.049374, 0.028695, 0.028107, 0.030611, 0.028695, 0.023963, 0.032677, 0.056825, 0.074921, 0.073402, 0.118441, 0.11371, 0.056825, 0.055536, 0.098513, 0.078022, 0.047319, 0.045352, 0.038858, 0.038042, 0.064632, 0.032677, 0.055536, 0.092881, 0.15284, 0.125101,…	[]	0			#VALUE!	#VALUE!
125	126	UPI00000C4F2F status=activ	([0.06312, 0.109221, 0.059222, 0.111485, 0.155435, 0.155435, 0.088832, 0.122885, 0.155435, 0.194234, 0.216401, 0.173081, 0.182256, 0.179055, 0.170161, 0.17593, 0.179055, 0.206376, 0.173081, 0.196879, 0.191378, 0.308712, 0.271506, 0.359901, 0.346032, 0.311707, 0.339168, 0.342579, 0.268042, 0.179055, 0.167087, 0.164327, 0.26085, 0.222385, 0.311707, 0.433034, 0.444081, 0.549308, 0.490133, 0.553315, …	[37, 39, 115, 116, 117, 118, 122, 123, 124, 125, 126, 127, 128, 129, 130, 131, 132, 133, 134, 135, 136, 137, 138, 139, 140, 141, 142, 143]	(21	6	27)	21	21
126	127	UPI00000C4F31 status=activ	([0.295083, 0.356642, 0.335645, 0.236433, 0.321458, 0.30533, 0.332115, 0.25406, 0.301917, 0.324872, 0.275179, 0.243554, 0.15284, 0.219301, 0.137348, 0.147574, 0.083462, 0.15008, 0.079919, 0.098513, 0.129801, 0.098513, 0.074921, 0.073402, 0.147574, 0.079919, 0.06312, 0.051831, 0.050641, 0.056825, 0.055536, 0.055536, 0.10481, 0.17593, 0.194234, 0.271506, 0.356642, 0.356642, 0.308712, 0.349426, 0.28…	[49]	0			#VALUE!	#VALUE!
127	128	UPI00000C4F3A status=activ	([0.010131, 0.006988, 0.005318, 0.004247, 0.005378, 0.005872, 0.004899, 0.005992, 0.007422, 0.007877, 0.009977, 0.010926, 0.016528, 0.009728, 0.010509, 0.007259, 0.007555, 0.008276, 0.010672, 0.016021, 0.016257, 0.028695, 0.060549, 0.132295, 0.155435, 0.155435, 0.18812, 0.284882, 0.21291, 0.102787, 0.137348, 0.066181, 0.076542, 0.066181, 0.132295, 0.067594, 0.049374, 0.022667, 0.018106, 0.016528,…	[261, 262, 302, 306, 363, 364, 365, 366, 371]	0			#VALUE!	#VALUE!
128	129	UPI00000C4F3B status=activ	([0.25406, 0.222385, 0.264545, 0.318242, 0.335645, 0.349426, 0.36309, 0.384043, 0.433034, 0.408655, 0.433034, 0.509769, 0.401658, 0.366687, 0.454136, 0.440853, 0.349426, 0.236433, 0.219301, 0.216401, 0.236433, 0.236433, 0.281712, 0.295083, 0.173081, 0.179055, 0.194234, 0.118441, 0.049374, 0.022306, 0.014586, 0.008156, 0.008075, 0.007259, 0.007315, 0.005799, 0.00558, 0.005223, 0.005223, 0.005086, …	[11]	0			#VALUE!	#VALUE!
129	130	UPI00000C4F3C status=activ	([0.335645, 0.247041, 0.281712, 0.321458, 0.229226, 0.158265, 0.106997, 0.079919, 0.106997, 0.083462, 0.060549, 0.06312, 0.030611, 0.023534, 0.015078, 0.014783, 0.011903, 0.009865, 0.007177, 0.005734, 0.006142, 0.006142, 0.005503, 0.005734, 0.004577, 0.005086, 0.00515, 0.006701, 0.007555, 0.005683, 0.006988, 0.006795, 0.008409, 0.013265, 0.015344, 0.031287, 0.025316, 0.054297, 0.066181, 0.090864,…	[109, 110, 180, 182, 183]	0			#VALUE!	#VALUE!
130	131	UPI00000C4F3D status=activ	([0.010672, 0.018415, 0.024393, 0.035586, 0.018106, 0.030003, 0.018415, 0.012491, 0.012727, 0.015344, 0.011342, 0.016528, 0.011342, 0.007645, 0.006374, 0.006078, 0.004921, 0.004899, 0.007495, 0.006894, 0.006482, 0.00777, 0.005223, 0.00359, 0.003701, 0.00543, 0.003607, 0.004976, 0.006142, 0.007031, 0.006894, 0.009977, 0.01078, 0.018415, 0.032017, 0.056825, 0.06184, 0.050641, 0.066181, 0.026892, 0.…	[]	0			#VALUE!	#VALUE!
131	132	UPI00000C4F42 status=activ	([0.356642, 0.40511, 0.26085, 0.30533, 0.349426, 0.203355, 0.125101, 0.170161, 0.106997, 0.137348, 0.164327, 0.232838, 0.275179, 0.18812, 0.185198, 0.209395, 0.118441, 0.085092, 0.044297, 0.022306, 0.022306, 0.018106, 0.010509, 0.009977, 0.00962, 0.007645, 0.008409, 0.008409, 0.006701, 0.009865, 0.009728, 0.008156, 0.008156, 0.005734, 0.007495, 0.009728, 0.008075, 0.008723, 0.01204, 0.011669, 0.0…	[]	0			#VALUE!	#VALUE!
132	133	UPI00000C4F43 status=activ	([0.055536, 0.036378, 0.03976, 0.024826, 0.019109, 0.020522, 0.015078, 0.013016, 0.010509, 0.013437, 0.010926, 0.013613, 0.00962, 0.009483, 0.013265, 0.009096, 0.006795, 0.006795, 0.007877, 0.010509, 0.015078, 0.023963, 0.030611, 0.03976, 0.088832, 0.139895, 0.111485, 0.116183, 0.106997, 0.185198, 0.155435, 0.236433, 0.142424, 0.144935, 0.083462, 0.049374, 0.096677, 0.155435, 0.155435, 0.185198, …	[190, 191]	0			#VALUE!	#VALUE!
133	134	UPI00000C4F44 status=activ	([0.132295, 0.191378, 0.11371, 0.15284, 0.094817, 0.122885, 0.167087, 0.11371, 0.074921, 0.079919, 0.056825, 0.041405, 0.042364, 0.042364, 0.038042, 0.081712, 0.085092, 0.088832, 0.041405, 0.026892, 0.018415, 0.023534, 0.022667, 0.038858, 0.023534, 0.051831, 0.028107, 0.025762, 0.049374, 0.056825, 0.073402, 0.122885, 0.118441, 0.125101, 0.122885, 0.083462, 0.079919, 0.078022, 0.122885, 0.222385, …	[]	0			#VALUE!	#VALUE!
134	135	UPI00000C4F4A status=activ	([0.050641, 0.046336, 0.042364, 0.056825, 0.071867, 0.088832, 0.0704, 0.090864, 0.111485, 0.100716, 0.122885, 0.10481, 0.120615, 0.194234, 0.194234, 0.17593, 0.17593, 0.247041, 0.203355, 0.25031, 0.247041, 0.206376, 0.170161, 0.209395, 0.139895, 0.147574, 0.158265, 0.206376, 0.21291, 0.225814, 0.291804, 0.225814, 0.281712, 0.281712, 0.295083, 0.339168, 0.295083, 0.356642, 0.335645, 0.36309, 0.370…	[45, 46, 47, 48, 62, 63, 64, 73, 115]	0			#VALUE!	#VALUE!
135	136	UPI00000C4F4B status=activ	([0.083462, 0.127496, 0.092881, 0.0704, 0.10481, 0.132295, 0.161087, 0.191378, 0.185198, 0.185198, 0.185198, 0.18812, 0.155435, 0.161087, 0.232838, 0.161087, 0.161087, 0.161087, 0.191378, 0.311707, 0.41194, 0.41194, 0.335645, 0.401658, 0.476583, 0.472492, 0.377384, 0.377384, 0.377384, 0.321458, 0.36309, 0.390993, 0.414856, 0.414856, 0.414856, 0.342579, 0.436924, 0.346032, 0.295083, 0.295083, 0.25…	[]	0			#VALUE!	#VALUE!
136	137	UPI00000C4F4C status=activ	([0.206376, 0.275179, 0.17593, 0.236433, 0.232838, 0.158265, 0.10481, 0.142424, 0.179055, 0.129801, 0.10481, 0.085092, 0.050641, 0.049374, 0.051831, 0.109221, 0.111485, 0.11371, 0.098513, 0.069024, 0.079919, 0.079919, 0.047319, 0.085092, 0.083462, 0.056825, 0.064632, 0.116183, 0.111485, 0.069024, 0.116183, 0.194234, 0.17593, 0.26085, 0.356642, 0.284882, 0.225814, 0.232838, 0.239899, 0.271506, 0.3…	[47, 48, 50, 51, 53, 56]	0			#VALUE!	#VALUE!
137	138	UPI00000C4F4E status=activ	([0.206376, 0.196879, 0.132295, 0.209395, 0.15008, 0.081712, 0.060549, 0.06184, 0.064632, 0.044297, 0.055536, 0.074921, 0.059222, 0.045352, 0.055536, 0.076542, 0.11371, 0.127496, 0.139895, 0.134866, 0.155435, 0.185198, 0.15284, 0.158265, 0.11371, 0.185198, 0.291804, 0.366687, 0.288399, 0.332115, 0.414856, 0.450668, 0.408655, 0.328603, 0.332115, 0.298791, 0.301917, 0.311707, 0.222385, 0.118441, 0.…	[92, 93, 94, 95, 119, 123, 124, 125, 150, 160, 161, 172, 173, 174, 175, 188]	(3	0	3)	3	3
138	139	UPI00000C4F50 status=activ	([0.377384, 0.40511, 0.454136, 0.352862, 0.380708, 0.298791, 0.339168, 0.374039, 0.387226, 0.380708, 0.328603, 0.284882, 0.232838, 0.144935, 0.232838, 0.216401, 0.109221, 0.167087, 0.142424, 0.147574, 0.17593, 0.167087, 0.194234, 0.18812, 0.281712, 0.25406, 0.30533, 0.291804, 0.257454, 0.26085, 0.295083, 0.370445, 0.436924, 0.480142, 0.538167, 0.42561, 0.401658, 0.521092, 0.549308, 0.486429, 0.46…	[34, 37, 38, 41]	0			#VALUE!	#VALUE!
139	140	UPI00000C4F52 status=activ	([0.433034, 0.408655, 0.342579, 0.335645, 0.380708, 0.422041, 0.444081, 0.461924, 0.480142, 0.468512, 0.494003, 0.461924, 0.366687, 0.374039, 0.476583, 0.461924, 0.450668, 0.525368, 0.648219, 0.59014, 0.494003, 0.494003, 0.525368, 0.521092, 0.59508, 0.490133, 0.450668, 0.465241, 0.465241, 0.461924, 0.497853, 0.40511, 0.483068, 0.59014, 0.541878, 0.418646, 0.433034, 0.398279, 0.374039, 0.359901, 0…	[17, 18, 19, 22, 23, 24, 33, 34, 85, 96, 97, 98]	(2	0	2)	2	2
140	141	UPI00000C4F53 status=activ	([0.613573, 0.661982, 0.545602, 0.59508, 0.642678, 0.613573, 0.657645, 0.575842, 0.486429, 0.436924, 0.465241, 0.517562, 0.422041, 0.418646, 0.321458, 0.271506, 0.291804, 0.31487, 0.356642, 0.342579, 0.342579, 0.408655, 0.390993, 0.465241, 0.447574, 0.440853, 0.465241, 0.458154, 0.538167, 0.529623, 0.534167, 0.458154, 0.377384, 0.5017, 0.422041, 0.541878, 0.585406, 0.553315, 0.562014, 0.5017, 0.4…	[0, 1, 2, 3, 4, 5, 6, 7, 11, 28, 29, 30, 33, 35, 36, 37, 38, 39, 51, 52, 53, 55, 56, 57, 62]	(7	0	7)	7	7
141	142	UPI00000C4F54 status=activ	([0.505461, 0.525368, 0.541878, 0.59014, 0.472492, 0.509769, 0.418646, 0.440853, 0.42561, 0.447574, 0.36309, 0.36309, 0.380708, 0.264545, 0.232838, 0.284882, 0.281712, 0.342579, 0.380708, 0.247041, 0.229226, 0.291804, 0.30533, 0.335645, 0.318242, 0.318242, 0.225814, 0.25031, 0.222385, 0.222385, 0.232838, 0.332115, 0.36309, 0.239899, 0.271506, 0.278302, 0.31487, 0.31487, 0.31487, 0.308712, 0.41485…	[0, 1, 2, 3, 5, 399]	0			#VALUE!	#VALUE!
142	143	UPI00000C4F55 status=activ	([0.613573, 0.483068, 0.5017, 0.534167, 0.387226, 0.414856, 0.321458, 0.346032, 0.275179, 0.209395, 0.236433, 0.17593, 0.118441, 0.118441, 0.125101, 0.073402, 0.044297, 0.038042, 0.024393, 0.040537, 0.040537, 0.0198, 0.029376, 0.024826, 0.020165, 0.042364, 0.040537, 0.076542, 0.044297, 0.076542, 0.074921, 0.074921, 0.129801, 0.219301, 0.191378, 0.11371, 0.185198, 0.170161, 0.167087, 0.206376, 0.2…	[0, 2, 3, 137, 222, 225, 226, 227, 228, 229, 230]	(5	5	10)	5	5
143	144	UPI00000C4F5B status=activ	([0.161087, 0.194234, 0.139895, 0.194234, 0.194234, 0.116183, 0.142424, 0.185198, 0.216401, 0.236433, 0.161087, 0.129801, 0.15008, 0.158265, 0.232838, 0.239899, 0.26085, 0.243554, 0.225814, 0.206376, 0.185198, 0.288399, 0.206376, 0.271506, 0.191378, 0.144935, 0.164327, 0.090864, 0.066181, 0.076542, 0.067594, 0.109221, 0.092881, 0.085092, 0.067594, 0.071867, 0.040537, 0.042364, 0.046336, 0.086953,…	[92, 165, 167, 168, 169, 170, 171]	0			#VALUE!	#VALUE!
144	145	UPI00000C4F63 status=activ	([0.090864, 0.048328, 0.025762, 0.03976, 0.043307, 0.067594, 0.083462, 0.109221, 0.111485, 0.069024, 0.094817, 0.129801, 0.079919, 0.0704, 0.118441, 0.096677, 0.098513, 0.173081, 0.185198, 0.247041, 0.21291, 0.182256, 0.288399, 0.281712, 0.281712, 0.203355, 0.109221, 0.06184, 0.035586, 0.035586, 0.071867, 0.066181, 0.073402, 0.064632, 0.094817, 0.079919, 0.069024, 0.111485, 0.051831, 0.050641, 0.…	[117, 119, 120, 186, 187, 188, 189, 190, 191, 192, 193, 194, 218, 222]	(8	3	11)	8	8
145	146	UPI00000C4F65 status=activ	([0.570702, 0.626927, 0.703578, 0.59014, 0.468512, 0.509769, 0.549308, 0.58069, 0.562014, 0.59508, 0.575842, 0.494003, 0.398279, 0.352862, 0.30533, 0.209395, 0.196879, 0.18812, 0.219301, 0.271506, 0.257454, 0.335645, 0.298791, 0.281712, 0.321458, 0.387226, 0.349426, 0.225814, 0.229226, 0.271506, 0.164327, 0.120615, 0.182256, 0.275179, 0.31487, 0.359901, 0.422041, 0.433034, 0.398279, 0.40511, 0.35…	[0, 1, 2, 3, 5, 6, 7, 8, 9, 10, 297]	(5	4	9)	5	5
146	147	UPI00000C4F68 status=activ	([0.288399, 0.332115, 0.380708, 0.41194, 0.458154, 0.321458, 0.356642, 0.414856, 0.436924, 0.433034, 0.377384, 0.414856, 0.444081, 0.444081, 0.374039, 0.366687, 0.374039, 0.374039, 0.31487, 0.450668, 0.505461, 0.59917, 0.63748, 0.626927, 0.653063, 0.604312, 0.675549, 0.59508, 0.553315, 0.465241, 0.517562, 0.63748, 0.626927, 0.5017, 0.494003, 0.613573, 0.618285, 0.608892, 0.613573, 0.724957, 0.694…	[20, 21, 22, 23, 24, 25, 26, 27, 28, 30, 31, 32, 33, 35, 36, 37, 38, 39, 40, 41, 42, 43, 48, 49, 50, 51, 52, 67, 111, 112, 150]	(8	0	8)	8	8
147	148	UPI00000C4F6D status=activ	([0.078022, 0.043307, 0.060549, 0.076542, 0.109221, 0.132295, 0.090864, 0.071867, 0.044297, 0.031287, 0.024393, 0.024826, 0.022306, 0.015344, 0.015078, 0.018106, 0.01204, 0.014783, 0.015078, 0.010672, 0.010672, 0.01204, 0.011903, 0.008895, 0.009483, 0.007031, 0.007091, 0.009401, 0.013265, 0.024826, 0.046336, 0.096677, 0.122885, 0.076542, 0.096677, 0.058088, 0.092881, 0.137348, 0.134866, 0.090864,…	[219, 233, 661, 664, 765, 766, 808, 946]	0			#VALUE!	#VALUE!
148	149	UPI00000C4F72 status=activ	([0.56648, 0.58069, 0.657645, 0.509769, 0.56648, 0.604312, 0.494003, 0.480142, 0.494003, 0.414856, 0.458154, 0.494003, 0.51388, 0.490133, 0.374039, 0.342579, 0.324872, 0.275179, 0.311707, 0.298791, 0.298791, 0.295083, 0.271506, 0.25031, 0.332115, 0.203355, 0.206376, 0.281712, 0.301917, 0.301917, 0.380708, 0.356642, 0.332115, 0.203355, 0.203355, 0.311707, 0.25406, 0.257454, 0.191378, 0.158265, 0.0…	[0, 1, 2, 3, 4, 5, 12, 184, 185]	0			#VALUE!	#VALUE!
149	150	UPI00000C4F74 status=activ	([0.096677, 0.134866, 0.17593, 0.120615, 0.083462, 0.088832, 0.092881, 0.118441, 0.155435, 0.155435, 0.132295, 0.147574, 0.173081, 0.182256, 0.17593, 0.257454, 0.236433, 0.236433, 0.328603, 0.377384, 0.447574, 0.505461, 0.505461, 0.51388, 0.604312, 0.707965, 0.779859, 0.720929, 0.618285, 0.480142, 0.505461, 0.59508, 0.671169, 0.632174, 0.517562, 0.525368, 0.414856, 0.384043, 0.291804, 0.257454, 0…	[21, 22, 23, 24, 25, 26, 27, 28, 30, 31, 32, 33, 34, 35]	(7	0	7)	7	7
150	151	UPI00000C4F7A status=activ	([0.179055, 0.225814, 0.142424, 0.191378, 0.222385, 0.271506, 0.298791, 0.219301, 0.167087, 0.122885, 0.098513, 0.069024, 0.066181, 0.060549, 0.122885, 0.066181, 0.106997, 0.167087, 0.191378, 0.158265, 0.096677, 0.094817, 0.10481, 0.098513, 0.092881, 0.098513, 0.076542, 0.045352, 0.079919, 0.139895, 0.139895, 0.132295, 0.232838, 0.191378, 0.209395, 0.191378, 0.247041, 0.247041, 0.278302, 0.278302…	[160, 161, 162]	0			#VALUE!	#VALUE!
151	152	UPI00000C4F7B status=activ	([0.129801, 0.078022, 0.050641, 0.050641, 0.028695, 0.018787, 0.013437, 0.014315, 0.013265, 0.013821, 0.01078, 0.011106, 0.008804, 0.007645, 0.008075, 0.01078, 0.008409, 0.008525, 0.006245, 0.006245, 0.004358, 0.004388, 0.004921, 0.005378, 0.006039, 0.008525, 0.008525, 0.01204, 0.015078, 0.020876, 0.013265, 0.022667, 0.017138, 0.024826, 0.021816, 0.015344, 0.018787, 0.030611, 0.025762, 0.049374, …	[131, 132, 133, 389, 390, 394, 395, 396, 397, 398, 399, 401, 402, 567, 568, 569, 570, 624, 625, 626, 641]	(5	5	10)	5	5
152	153	UPI00000C4F7C status=activ	([0.0704, 0.071867, 0.040537, 0.023087, 0.032677, 0.047319, 0.031287, 0.022306, 0.029376, 0.045352, 0.030611, 0.020876, 0.018415, 0.026892, 0.029376, 0.059222, 0.116183, 0.10481, 0.155435, 0.086953, 0.050641, 0.050641, 0.045352, 0.064632, 0.142424, 0.15008, 0.125101, 0.111485, 0.122885, 0.102787, 0.090864, 0.167087, 0.179055, 0.098513, 0.122885, 0.122885, 0.106997, 0.076542, 0.158265, 0.170161, 0…	[134, 135, 136, 137, 138, 139, 140, 141, 142, 143, 144, 145, 146, 172, 185, 186, 187, 196, 220, 221, 222, 223, 229, 230, 231, 347, 348]	(12	0	12)	12	12
153	154	UPI00000C4F7D status=activ	([0.328603, 0.380708, 0.41194, 0.288399, 0.185198, 0.236433, 0.301917, 0.219301, 0.134866, 0.132295, 0.092881, 0.134866, 0.102787, 0.111485, 0.100716, 0.076542, 0.044297, 0.046336, 0.046336, 0.066181, 0.030003, 0.025762, 0.0198, 0.019401, 0.033407, 0.071867, 0.071867, 0.034068, 0.040537, 0.046336, 0.037156, 0.0704, 0.040537, 0.030611, 0.046336, 0.046336, 0.045352, 0.048328, 0.03976, 0.026338, 0.0…	[77, 78]	0			#VALUE!	#VALUE!
154	155	UPI00000C4F7E status=activ	([0.216401, 0.278302, 0.308712, 0.301917, 0.356642, 0.377384, 0.295083, 0.291804, 0.324872, 0.264545, 0.206376, 0.239899, 0.239899, 0.21291, 0.278302, 0.278302, 0.301917, 0.291804, 0.232838, 0.318242, 0.352862, 0.31487, 0.236433, 0.243554, 0.288399, 0.239899, 0.281712, 0.342579, 0.40511, 0.394753, 0.387226, 0.486429, 0.483068, 0.398279, 0.408655, 0.454136, 0.440853, 0.359901, 0.352862, 0.408655, …	[85, 135, 243, 280, 281, 282, 283, 284, 285, 286, 287, 288, 290, 291, 292, 293, 294, 295, 296, 368, 382, 404, 405, 406, 407, 408, 409, 410, 411, 412, 413, 414, 415, 416, 417, 418, 419, 420, 421, 422, 423, 425, 426, 427, 428, 429, 430, 431, 432, 433, 434, 445, 446, 447, 448, 548, 549, 550, 586, 587, 588, 589, 590, 591, 592, 593, 594, 595, 596, 597, 598, 599, 600, 601, 602, 603, 604, 605, 606, 607,…	(38	87	125)	38	38
155	156	UPI00000C4F7F status=activ	([0.632174, 0.720929, 0.63748, 0.666105, 0.716283, 0.562014, 0.440853, 0.472492, 0.359901, 0.390993, 0.308712, 0.356642, 0.342579, 0.366687, 0.377384, 0.271506, 0.275179, 0.179055, 0.18812, 0.142424, 0.073402, 0.074921, 0.037156, 0.051831, 0.058088, 0.026338, 0.046336, 0.085092, 0.044297, 0.098513, 0.098513, 0.109221, 0.116183, 0.090864, 0.041405, 0.028695, 0.055536, 0.05306, 0.120615, 0.129801, …	[0, 1, 2, 3, 4, 5]	0			#VALUE!	#VALUE!
156	157	UPI00000C4F81 status=activ	([0.243554, 0.232838, 0.271506, 0.182256, 0.222385, 0.275179, 0.257454, 0.200174, 0.229226, 0.15284, 0.182256, 0.147574, 0.147574, 0.15008, 0.102787, 0.164327, 0.147574, 0.232838, 0.232838, 0.232838, 0.232838, 0.206376, 0.206376, 0.219301, 0.30533, 0.298791, 0.30533, 0.339168, 0.339168, 0.339168, 0.444081, 0.408655, 0.5017, 0.5017, 0.5017, 0.534167, 0.436924, 0.534167, 0.436924, 0.440853, 0.32145…	[32, 33, 34, 35, 37, 87, 89, 90, 91, 92, 100]	(3	0	3)	3	3
157	158	UPI00000C4F84 status=activ	([0.144935, 0.088832, 0.083462, 0.036378, 0.027463, 0.043307, 0.056825, 0.071867, 0.088832, 0.111485, 0.127496, 0.088832, 0.088832, 0.111485, 0.088832, 0.045352, 0.036378, 0.038042, 0.0704, 0.049374, 0.038858, 0.030611, 0.058088, 0.071867, 0.116183, 0.167087, 0.102787, 0.085092, 0.040537, 0.044297, 0.023963, 0.016257, 0.028695, 0.029376, 0.029376, 0.041405, 0.083462, 0.127496, 0.129801, 0.102787,…	[183, 184, 185, 186, 187, 188, 189, 190, 191, 192, 193, 194, 195, 196, 197, 198]	(15	0	15)	15	15
158	159	UPI00000C4F86 status=activ	([0.328603, 0.170161, 0.200174, 0.219301, 0.295083, 0.191378, 0.257454, 0.271506, 0.18812, 0.185198, 0.236433, 0.311707, 0.332115, 0.311707, 0.394753, 0.346032, 0.209395, 0.173081, 0.257454, 0.257454, 0.139895, 0.173081, 0.295083, 0.308712, 0.216401, 0.111485, 0.216401, 0.10481, 0.060549, 0.058088, 0.083462, 0.034884, 0.030611, 0.014315, 0.012491, 0.009187, 0.007091, 0.007495, 0.005799, 0.004646,…	[]	0			#VALUE!	#VALUE!
159	160	UPI00000C4F8D status=activ	([0.529623, 0.4292, 0.450668, 0.349426, 0.394753, 0.301917, 0.321458, 0.387226, 0.335645, 0.332115, 0.356642, 0.384043, 0.291804, 0.281712, 0.278302, 0.321458, 0.216401, 0.239899, 0.321458, 0.278302, 0.278302, 0.167087, 0.225814, 0.232838, 0.332115, 0.236433, 0.339168, 0.318242, 0.257454, 0.328603, 0.291804, 0.30533, 0.284882, 0.284882, 0.295083, 0.295083, 0.25406, 0.264545, 0.206376, 0.196879, 0…	[0, 66, 73, 196, 197, 291, 295, 297, 299]	0			#VALUE!	#VALUE!
160	161	UPI00000C4F8E status=activ	([0.865454, 0.910643, 0.924947, 0.84206, 0.808535, 0.834292, 0.801317, 0.657645, 0.666105, 0.545602, 0.575842, 0.661982, 0.553315, 0.557691, 0.529623, 0.604312, 0.494003, 0.529623, 0.505461, 0.51388, 0.408655, 0.387226, 0.359901, 0.264545, 0.349426, 0.346032, 0.328603, 0.349426, 0.490133, 0.408655, 0.476583, 0.497853, 0.483068, 0.59508, 0.494003, 0.440853, 0.380708, 0.384043, 0.370445, 0.408655, …	[0, 1, 2, 3, 4, 5, 6, 7, 8, 9, 10, 11, 12, 13, 14, 15, 17, 18, 19, 33, 91, 99, 100, 101, 102, 103, 150, 196, 200, 201, 202, 203, 204, 205, 206, 207, 208, 209]	(15	0	15)	15	15
161	162	UPI00000C4F8F status=activ	([0.00359, 0.002705, 0.003079, 0.00407, 0.003701, 0.003804, 0.003014, 0.002512, 0.003298, 0.003478, 0.003109, 0.003727, 0.003671, 0.003246, 0.003109, 0.004208, 0.005932, 0.005932, 0.008624, 0.013016, 0.026892, 0.056825, 0.111485, 0.155435, 0.088832, 0.0704, 0.096677, 0.147574, 0.170161, 0.161087, 0.15284, 0.206376, 0.11371, 0.088832, 0.102787, 0.076542, 0.079919, 0.0704, 0.037156, 0.034068, 0.018…	[298, 299, 300, 301, 302, 303, 304, 305, 414]	0			#VALUE!	#VALUE!
162	163	UPI00000C4F91 status=activ	([0.048328, 0.100716, 0.139895, 0.079919, 0.047319, 0.069024, 0.088832, 0.120615, 0.158265, 0.161087, 0.191378, 0.142424, 0.147574, 0.147574, 0.139895, 0.086953, 0.132295, 0.134866, 0.194234, 0.173081, 0.278302, 0.352862, 0.301917, 0.295083, 0.377384, 0.40511, 0.41194, 0.42561, 0.422041, 0.42561, 0.356642, 0.271506, 0.377384, 0.394753, 0.31487, 0.301917, 0.377384, 0.384043, 0.301917, 0.243554, 0.…	[]	0			#VALUE!	#VALUE!
163	164	UPI00000C4F99 status=activ	([0.271506, 0.257454, 0.352862, 0.335645, 0.359901, 0.387226, 0.408655, 0.394753, 0.321458, 0.311707, 0.335645, 0.301917, 0.21291, 0.203355, 0.284882, 0.275179, 0.398279, 0.291804, 0.422041, 0.318242, 0.268042, 0.185198, 0.236433, 0.236433, 0.236433, 0.209395, 0.209395, 0.21291, 0.21291, 0.21291, 0.239899, 0.155435, 0.225814, 0.229226, 0.164327, 0.179055, 0.173081, 0.109221, 0.182256, 0.167087, 0…	[97, 98]	0			#VALUE!	#VALUE!
164	165	UPI00000C4F9A status=activ	([0.060549, 0.090864, 0.043307, 0.071867, 0.11371, 0.071867, 0.094817, 0.094817, 0.11371, 0.144935, 0.164327, 0.167087, 0.15008, 0.116183, 0.109221, 0.078022, 0.090864, 0.122885, 0.191378, 0.219301, 0.196879, 0.196879, 0.216401, 0.232838, 0.144935, 0.144935, 0.264545, 0.164327, 0.164327, 0.167087, 0.10481, 0.11371, 0.137348, 0.17593, 0.132295, 0.127496, 0.216401, 0.196879, 0.236433, 0.232838, 0.1…	[193, 273, 274, 276]	0			#VALUE!	#VALUE!
165	166	UPI00000C4F9B status=activ	([0.342579, 0.21291, 0.11371, 0.167087, 0.170161, 0.120615, 0.125101, 0.155435, 0.182256, 0.137348, 0.139895, 0.200174, 0.194234, 0.209395, 0.182256, 0.301917, 0.359901, 0.328603, 0.339168, 0.25406, 0.324872, 0.284882, 0.349426, 0.476583, 0.42561, 0.472492, 0.465241, 0.517562, 0.51388, 0.408655, 0.534167, 0.486429, 0.447574, 0.342579, 0.225814, 0.194234, 0.122885, 0.064632, 0.096677, 0.106997, 0.…	[27, 28, 30, 57, 58]	0			#VALUE!	#VALUE!
166	167	UPI00000C4F9F status=activ	([0.023087, 0.01227, 0.017447, 0.010672, 0.007555, 0.009483, 0.011903, 0.008156, 0.008409, 0.006619, 0.00558, 0.006533, 0.007422, 0.007177, 0.006078, 0.007315, 0.005378, 0.005318, 0.004899, 0.005223, 0.003671, 0.003671, 0.004388, 0.004483, 0.004483, 0.006567, 0.006701, 0.006701, 0.010926, 0.008804, 0.014315, 0.026338, 0.026338, 0.034068, 0.016257, 0.017138, 0.01227, 0.010131, 0.007031, 0.010131, …	[]	0			#VALUE!	#VALUE!
167	168	UPI00000C4FA0 status=activ	([0.11371, 0.064632, 0.10481, 0.147574, 0.073402, 0.049374, 0.05306, 0.030003, 0.031287, 0.041405, 0.056825, 0.066181, 0.118441, 0.120615, 0.098513, 0.088832, 0.067594, 0.100716, 0.078022, 0.139895, 0.085092, 0.085092, 0.144935, 0.134866, 0.137348, 0.170161, 0.247041, 0.203355, 0.321458, 0.352862, 0.318242, 0.209395, 0.216401, 0.196879, 0.194234, 0.236433, 0.236433, 0.232838, 0.182256, 0.209395, …	[]	0			#VALUE!	#VALUE!
168	169	UPI00000C4FA1 status=activ	([0.038858, 0.018415, 0.014315, 0.022306, 0.034068, 0.025316, 0.041405, 0.030611, 0.03976, 0.050641, 0.03976, 0.03976, 0.056825, 0.044297, 0.078022, 0.076542, 0.127496, 0.071867, 0.038042, 0.038042, 0.030611, 0.058088, 0.137348, 0.194234, 0.118441, 0.111485, 0.17593, 0.132295, 0.134866, 0.132295, 0.134866, 0.125101, 0.170161, 0.170161, 0.200174, 0.116183, 0.11371, 0.073402, 0.134866, 0.134866, 0.…	[159, 160, 161, 162, 165, 166, 167, 168, 169, 170, 174]	(5	4	9)	5	5
169	170	UPI00000C4FA3 status=activ	([0.694846, 0.461924, 0.494003, 0.525368, 0.401658, 0.275179, 0.295083, 0.18812, 0.209395, 0.268042, 0.179055, 0.137348, 0.094817, 0.046336, 0.030003, 0.012491, 0.011342, 0.010372, 0.007315, 0.005011, 0.004611, 0.005503, 0.007555, 0.00558, 0.004483, 0.004483, 0.004483, 0.003757, 0.003804, 0.003924, 0.003512, 0.004208, 0.005734, 0.007031, 0.008002, 0.009401, 0.009865, 0.009865, 0.008723, 0.007495,…	[0, 3, 465]	0			#VALUE!	#VALUE!
170	171	UPI00000C4FA4 status=activ	([0.724957, 0.733139, 0.767246, 0.585406, 0.632174, 0.675549, 0.553315, 0.585406, 0.562014, 0.538167, 0.549308, 0.604312, 0.494003, 0.525368, 0.476583, 0.444081, 0.352862, 0.328603, 0.328603, 0.328603, 0.291804, 0.209395, 0.222385, 0.21291, 0.324872, 0.308712, 0.324872, 0.40511, 0.332115, 0.31487, 0.281712, 0.281712, 0.281712, 0.377384, 0.380708, 0.324872, 0.447574, 0.447574, 0.31487, 0.311707, 0…	[0, 1, 2, 3, 4, 5, 6, 7, 8, 9, 10, 11, 13]	(11	0	11)	11	11
171	172	UPI00000C4FA5 status=activ	([0.03976, 0.017797, 0.025762, 0.038858, 0.026338, 0.036378, 0.026338, 0.016528, 0.021816, 0.017447, 0.018787, 0.013016, 0.0198, 0.017138, 0.014783, 0.0198, 0.020165, 0.016257, 0.029376, 0.034884, 0.035586, 0.054297, 0.066181, 0.069024, 0.044297, 0.043307, 0.042364, 0.034068, 0.0704, 0.0704, 0.094817, 0.118441, 0.203355, 0.200174, 0.196879, 0.236433, 0.288399, 0.288399, 0.288399, 0.185198, 0.1007…	[]	0			#VALUE!	#VALUE!
172	173	UPI00000C4FA6 status=activ	([0.035586, 0.060549, 0.032677, 0.051831, 0.094817, 0.049374, 0.051831, 0.05306, 0.076542, 0.096677, 0.118441, 0.085092, 0.094817, 0.066181, 0.079919, 0.11371, 0.064632, 0.064632, 0.111485, 0.182256, 0.106997, 0.203355, 0.196879, 0.203355, 0.120615, 0.109221, 0.196879, 0.225814, 0.191378, 0.179055, 0.15008, 0.088832, 0.125101, 0.134866, 0.137348, 0.116183, 0.137348, 0.222385, 0.222385, 0.25031, 0…	[]	0			#VALUE!	#VALUE!
173	174	UPI00000C4FA7 status=activ	([0.517562, 0.401658, 0.295083, 0.346032, 0.377384, 0.366687, 0.298791, 0.318242, 0.356642, 0.335645, 0.352862, 0.387226, 0.41194, 0.328603, 0.324872, 0.41194, 0.401658, 0.486429, 0.339168, 0.346032, 0.346032, 0.335645, 0.42561, 0.51388, 0.414856, 0.387226, 0.332115, 0.41194, 0.332115, 0.321458, 0.275179, 0.200174, 0.116183, 0.129801, 0.170161, 0.170161, 0.164327, 0.161087, 0.158265, 0.25406, 0.1…	[0, 23, 53]	0			#VALUE!	#VALUE!
174	175	UPI00000C4FAA status=activ	([0.40511, 0.31487, 0.295083, 0.275179, 0.257454, 0.291804, 0.321458, 0.243554, 0.271506, 0.308712, 0.324872, 0.335645, 0.275179, 0.21291, 0.203355, 0.15008, 0.142424, 0.078022, 0.067594, 0.051831, 0.083462, 0.078022, 0.116183, 0.116183, 0.116183, 0.15008, 0.092881, 0.073402, 0.127496, 0.078022, 0.078022, 0.078022, 0.096677, 0.164327, 0.236433, 0.275179, 0.275179, 0.194234, 0.196879, 0.125101, 0.…	[128, 129, 168, 169, 170, 171, 172, 173, 200, 201, 202, 235, 238, 239, 249, 250, 251, 252, 253, 254, 255, 256, 257, 258, 259]	(10	14	24)	10	10
175	176	UPI00000C4FAB status=activ	([0.024393, 0.037156, 0.06184, 0.118441, 0.067594, 0.086953, 0.109221, 0.06184, 0.076542, 0.094817, 0.11371, 0.083462, 0.083462, 0.069024, 0.03976, 0.059222, 0.092881, 0.170161, 0.278302, 0.182256, 0.182256, 0.21291, 0.158265, 0.17593, 0.090864, 0.15284, 0.132295, 0.081712, 0.109221, 0.125101, 0.127496, 0.134866, 0.239899, 0.236433, 0.206376, 0.288399, 0.209395, 0.247041, 0.200174, 0.120615, 0.19…	[159, 160, 161, 162, 163, 164, 165, 166, 169, 170, 171, 172, 173, 174, 185, 186, 187, 188, 189, 190, 213, 214, 215, 216, 217, 218, 219, 220, 221, 222, 223, 224, 225, 226, 227, 228, 229, 230, 231, 232, 233, 234, 235, 236, 237, 238, 242, 243, 244, 245, 246, 247, 248, 249, 250, 251, 252, 253]	(25	20	45)	25	25
176	177	UPI00000C4FAC status=activ	([0.247041, 0.328603, 0.374039, 0.408655, 0.4292, 0.458154, 0.352862, 0.222385, 0.203355, 0.139895, 0.106997, 0.147574, 0.111485, 0.137348, 0.116183, 0.170161, 0.18812, 0.100716, 0.129801, 0.15284, 0.078022, 0.029376, 0.026892, 0.012727, 0.007645, 0.006039, 0.004161, 0.004775, 0.004736, 0.004315, 0.004976, 0.004611, 0.003366, 0.002581, 0.002349, 0.002529, 0.00231, 0.001434, 0.001335, 0.001855, 0.…	[]	0			#VALUE!	#VALUE!
177	178	UPI00000C4FAE status=activ	([0.239899, 0.301917, 0.17593, 0.21291, 0.134866, 0.194234, 0.219301, 0.291804, 0.275179, 0.295083, 0.281712, 0.366687, 0.26085, 0.170161, 0.155435, 0.094817, 0.155435, 0.196879, 0.182256, 0.11371, 0.102787, 0.17593, 0.17593, 0.18812, 0.185198, 0.229226, 0.122885, 0.134866, 0.116183, 0.15008, 0.085092, 0.129801, 0.086953, 0.076542, 0.134866, 0.179055, 0.264545, 0.161087, 0.15008, 0.10481, 0.10922…	[]	0			#VALUE!	#VALUE!
178	179	UPI00000C4FB0 status=activ	([0.346032, 0.216401, 0.275179, 0.182256, 0.096677, 0.129801, 0.129801, 0.098513, 0.122885, 0.147574, 0.118441, 0.147574, 0.147574, 0.086953, 0.085092, 0.15284, 0.120615, 0.170161, 0.161087, 0.18812, 0.096677, 0.125101, 0.142424, 0.111485, 0.179055, 0.288399, 0.25031, 0.21291, 0.295083, 0.295083, 0.30533, 0.278302, 0.185198, 0.185198, 0.191378, 0.203355, 0.200174, 0.243554, 0.182256, 0.182256, 0.…	[312]	0			#VALUE!	#VALUE!
179	180	UPI00000C4FB2 status=activ	([0.324872, 0.167087, 0.229226, 0.142424, 0.191378, 0.167087, 0.074921, 0.040537, 0.058088, 0.054297, 0.071867, 0.122885, 0.058088, 0.056825, 0.058088, 0.027463, 0.060549, 0.024393, 0.032677, 0.027463, 0.014586, 0.009096, 0.009187, 0.006988, 0.005992, 0.004247, 0.003461, 0.003997, 0.003821, 0.002662, 0.003276, 0.003177, 0.002057, 0.003053, 0.003212, 0.002482, 0.00316, 0.002529, 0.003555, 0.002366…	[]	0			#VALUE!	#VALUE!
180	181	UPI00000C4FB3 status=activ	([0.078022, 0.040537, 0.023963, 0.040537, 0.025762, 0.018415, 0.020165, 0.026892, 0.038858, 0.040537, 0.050641, 0.06312, 0.044297, 0.058088, 0.032677, 0.06312, 0.129801, 0.069024, 0.058088, 0.076542, 0.127496, 0.074921, 0.139895, 0.134866, 0.155435, 0.236433, 0.324872, 0.324872, 0.291804, 0.288399, 0.31487, 0.284882, 0.196879, 0.25406, 0.232838, 0.236433, 0.137348, 0.127496, 0.127496, 0.15008, 0.…	[122, 123, 165, 166, 167]	0			#VALUE!	#VALUE!
181	182	UPI00000C4FB5 status=activ	([0.036378, 0.066181, 0.048328, 0.032017, 0.054297, 0.036378, 0.051831, 0.088832, 0.139895, 0.173081, 0.167087, 0.142424, 0.144935, 0.120615, 0.10481, 0.155435, 0.225814, 0.194234, 0.278302, 0.222385, 0.25406, 0.342579, 0.264545, 0.328603, 0.328603, 0.30533, 0.30533, 0.236433, 0.232838, 0.173081, 0.173081, 0.147574, 0.222385, 0.222385, 0.25406, 0.288399, 0.232838, 0.278302, 0.222385, 0.15008, 0.2…	[203, 204, 206, 207, 208, 209, 210]	0			#VALUE!	#VALUE!
182	183	UPI00000C4FB6 status=activ	([0.324872, 0.370445, 0.41194, 0.450668, 0.308712, 0.342579, 0.359901, 0.236433, 0.15284, 0.094817, 0.05306, 0.047319, 0.032017, 0.032677, 0.020165, 0.009483, 0.006795, 0.004135, 0.004921, 0.004483, 0.005086, 0.005378, 0.005223, 0.003701, 0.003512, 0.004899, 0.003212, 0.002336, 0.003276, 0.004414, 0.003924, 0.003963, 0.00543, 0.004388, 0.003864, 0.004247, 0.004899, 0.005086, 0.00543, 0.00543, 0.0…	[]	0			#VALUE!	#VALUE!
183	184	UPI00000C4FB7 status=activ	([0.26085, 0.25031, 0.284882, 0.200174, 0.127496, 0.086953, 0.11371, 0.116183, 0.142424, 0.10481, 0.155435, 0.134866, 0.142424, 0.118441, 0.094817, 0.100716, 0.066181, 0.100716, 0.081712, 0.098513, 0.167087, 0.25031, 0.17593, 0.118441, 0.196879, 0.291804, 0.342579, 0.342579, 0.339168, 0.335645, 0.335645, 0.301917, 0.335645, 0.332115, 0.374039, 0.26085, 0.26085, 0.243554, 0.239899, 0.271506, 0.284…	[103, 104, 105, 106, 107, 108, 109, 110, 157, 188, 189, 190, 191, 192, 193, 194, 315, 316, 317, 318]	(7	0	7)	7	7
184	185	UPI00000C4FBA status=activ	([0.626927, 0.648219, 0.59917, 0.680603, 0.694846, 0.703578, 0.707965, 0.716283, 0.724957, 0.724957, 0.745909, 0.801317, 0.83125, 0.846163, 0.812494, 0.812494, 0.779859, 0.823549, 0.885302, 0.871313, 0.779859, 0.76285, 0.728858, 0.733139, 0.58069, 0.59014, 0.608892, 0.486429, 0.422041, 0.394753, 0.41194, 0.398279, 0.301917, 0.275179, 0.26085, 0.236433, 0.229226, 0.170161, 0.167087, 0.137348, 0.13…	[0, 1, 2, 3, 4, 5, 6, 7, 8, 9, 10, 11, 12, 13, 14, 15, 16, 17, 18, 19, 20, 21, 22, 23, 24, 25, 26]	(26	0	26)	26	26
185	186	UPI00000C4FBD status=activ	([0.342579, 0.377384, 0.268042, 0.164327, 0.209395, 0.209395, 0.275179, 0.203355, 0.247041, 0.161087, 0.21291, 0.257454, 0.278302, 0.278302, 0.200174, 0.125101, 0.129801, 0.074921, 0.125101, 0.106997, 0.090864, 0.196879, 0.173081, 0.25031, 0.342579, 0.332115, 0.275179, 0.247041, 0.349426, 0.219301, 0.349426, 0.222385, 0.21291, 0.216401, 0.200174, 0.275179, 0.352862, 0.324872, 0.414856, 0.311707, …	[]	0			#VALUE!	#VALUE!
186	187	UPI00000C4FBE status=activ	([0.225814, 0.328603, 0.308712, 0.356642, 0.380708, 0.418646, 0.398279, 0.4292, 0.342579, 0.328603, 0.25406, 0.196879, 0.125101, 0.139895, 0.092881, 0.071867, 0.0704, 0.083462, 0.085092, 0.088832, 0.15284, 0.144935, 0.0704, 0.086953, 0.090864, 0.074921, 0.078022, 0.055536, 0.058088, 0.100716, 0.129801, 0.206376, 0.278302, 0.281712, 0.194234, 0.222385, 0.236433, 0.247041, 0.229226, 0.15284, 0.1582…	[]	0			#VALUE!	#VALUE!
187	188	UPI00000C4FCD status=activ	([0.257454, 0.324872, 0.31487, 0.209395, 0.167087, 0.21291, 0.243554, 0.239899, 0.179055, 0.147574, 0.182256, 0.18812, 0.185198, 0.275179, 0.275179, 0.278302, 0.308712, 0.222385, 0.291804, 0.318242, 0.332115, 0.328603, 0.349426, 0.346032, 0.447574, 0.51388, 0.521092, 0.436924, 0.384043, 0.472492, 0.541878, 0.461924, 0.525368, 0.509769, 0.458154, 0.458154, 0.414856, 0.384043, 0.486429, 0.494003, 0…	[25, 26, 30, 32, 33, 40, 41, 42, 128, 129]	0			#VALUE!	#VALUE!
188	189	UPI00000C4FCE status=activ	([0.450668, 0.480142, 0.51388, 0.486429, 0.468512, 0.398279, 0.458154, 0.472492, 0.490133, 0.433034, 0.447574, 0.486429, 0.398279, 0.41194, 0.433034, 0.349426, 0.275179, 0.247041, 0.339168, 0.422041, 0.398279, 0.41194, 0.42561, 0.418646, 0.454136, 0.41194, 0.394753, 0.377384, 0.311707, 0.324872, 0.390993, 0.394753, 0.401658, 0.401658, 0.30533, 0.284882, 0.247041, 0.284882, 0.308712, 0.295083, 0.2…	[2]	0			#VALUE!	#VALUE!
189	190	UPI00000C4FD0 status=activ	([0.225814, 0.295083, 0.216401, 0.170161, 0.21291, 0.264545, 0.206376, 0.15008, 0.173081, 0.216401, 0.170161, 0.194234, 0.194234, 0.247041, 0.158265, 0.161087, 0.243554, 0.31487, 0.301917, 0.225814, 0.209395, 0.209395, 0.203355, 0.284882, 0.335645, 0.26085, 0.278302, 0.328603, 0.418646, 0.418646, 0.318242, 0.318242, 0.298791, 0.298791, 0.318242, 0.318242, 0.401658, 0.328603, 0.324872, 0.324872, 0…	[75, 76, 77, 78, 79, 80, 81, 82, 83, 84, 85, 86, 87, 88, 89, 90, 91, 92, 93, 94, 95, 96, 149]	(21	0	21)	21	21
190	191	UPI00000C4FD1 status=activ	([0.271506, 0.36309, 0.41194, 0.398279, 0.288399, 0.284882, 0.278302, 0.268042, 0.209395, 0.236433, 0.185198, 0.236433, 0.225814, 0.196879, 0.137348, 0.17593, 0.158265, 0.222385, 0.25031, 0.17593, 0.219301, 0.216401, 0.219301, 0.139895, 0.098513, 0.182256, 0.137348, 0.111485, 0.076542, 0.074921, 0.071867, 0.120615, 0.106997, 0.11371, 0.078022, 0.132295, 0.15284, 0.100716, 0.102787, 0.056825, 0.05…	[]	0			#VALUE!	#VALUE!
191	192	UPI00000C4FD3 status=activ	([0.083462, 0.102787, 0.15284, 0.194234, 0.225814, 0.257454, 0.30533, 0.31487, 0.239899, 0.268042, 0.203355, 0.222385, 0.144935, 0.170161, 0.170161, 0.10481, 0.10481, 0.185198, 0.229226, 0.324872, 0.25031, 0.291804, 0.275179, 0.298791, 0.301917, 0.229226, 0.15008, 0.15008, 0.094817, 0.158265, 0.102787, 0.158265, 0.158265, 0.26085, 0.232838, 0.15008, 0.243554, 0.349426, 0.356642, 0.232838, 0.14493…	[]	0			#VALUE!	#VALUE!
192	193	UPI00000C4FD7 status=activ	([0.447574, 0.486429, 0.461924, 0.486429, 0.505461, 0.387226, 0.278302, 0.311707, 0.335645, 0.264545, 0.321458, 0.377384, 0.339168, 0.236433, 0.247041, 0.25031, 0.236433, 0.247041, 0.173081, 0.15284, 0.090864, 0.125101, 0.125101, 0.173081, 0.167087, 0.17593, 0.185198, 0.321458, 0.349426, 0.349426, 0.447574, 0.40511, 0.298791, 0.209395, 0.264545, 0.25031, 0.239899, 0.25031, 0.301917, 0.422041, 0.3…	[4]	0			#VALUE!	#VALUE!
193	194	UPI00000C4FD8 status=activ	([0.008624, 0.008624, 0.008723, 0.005872, 0.007259, 0.009294, 0.013016, 0.017138, 0.022667, 0.032677, 0.019401, 0.013016, 0.01204, 0.011106, 0.009977, 0.009015, 0.008624, 0.005734, 0.009483, 0.009015, 0.005799, 0.006567, 0.005318, 0.006078, 0.006142, 0.00543, 0.004135, 0.002727, 0.001855, 0.001572, 0.001499, 0.002512, 0.003431, 0.002396, 0.00243, 0.002366, 0.003431, 0.002366, 0.003431, 0.003461, …	[]	0			#VALUE!	#VALUE!
194	195	UPI00000C4FDD status=activ	([0.033407, 0.045352, 0.038858, 0.050641, 0.069024, 0.090864, 0.11371, 0.15008, 0.129801, 0.15008, 0.170161, 0.222385, 0.127496, 0.100716, 0.066181, 0.030611, 0.038042, 0.019401, 0.019109, 0.014075, 0.008276, 0.007091, 0.004646, 0.004611, 0.003405, 0.002155, 0.001434, 0.000906, 0.000477, 0.000721, 0.000412, 0.000228, 0.000137, 0.000146, 0.000116, 0.000189, 0.000421, 0.000507, 0.000507, 0.000687, …	[284, 285]	0			#VALUE!	#VALUE!
195	196	UPI00000C4FDE status=activ	([0.06312, 0.018787, 0.027463, 0.014075, 0.021381, 0.012491, 0.016826, 0.010509, 0.014315, 0.010131, 0.008804, 0.007177, 0.005086, 0.004976, 0.00359, 0.003757, 0.00292, 0.001786, 0.001623, 0.002705, 0.001687, 0.001692, 0.002366, 0.001906, 0.001748, 0.001202, 0.001722, 0.001786, 0.002761, 0.002761, 0.002761, 0.003671, 0.003727, 0.005734, 0.005992, 0.005503, 0.00558, 0.006245, 0.006039, 0.006039, 0…	[]	0			#VALUE!	#VALUE!
196	197	UPI00000C4FDF status=activ	([0.018106, 0.020876, 0.031287, 0.034884, 0.024826, 0.020876, 0.028695, 0.038042, 0.066181, 0.054297, 0.055536, 0.059222, 0.048328, 0.086953, 0.090864, 0.05306, 0.064632, 0.085092, 0.096677, 0.116183, 0.078022, 0.137348, 0.191378, 0.196879, 0.225814, 0.324872, 0.308712, 0.219301, 0.229226, 0.170161, 0.15008, 0.191378, 0.191378, 0.196879, 0.109221, 0.058088, 0.096677, 0.161087, 0.090864, 0.132295,…	[56, 57, 58, 59, 60, 61, 62, 141, 142, 143, 144, 145, 147]	(6	0	6)	6	6
197	198	UPI00000C4FE0 status=activ	([0.418646, 0.468512, 0.5017, 0.483068, 0.517562, 0.418646, 0.342579, 0.370445, 0.401658, 0.328603, 0.349426, 0.370445, 0.346032, 0.291804, 0.284882, 0.370445, 0.288399, 0.284882, 0.275179, 0.264545, 0.239899, 0.17593, 0.173081, 0.10481, 0.127496, 0.078022, 0.139895, 0.219301, 0.219301, 0.21291, 0.229226, 0.167087, 0.167087, 0.118441, 0.191378, 0.191378, 0.18812, 0.278302, 0.278302, 0.278302, 0.2…	[2, 4]	0			#VALUE!	#VALUE!
198	199	UPI00000C4FE2 status=activ	([0.008276, 0.005734, 0.008156, 0.006701, 0.006482, 0.007259, 0.006894, 0.008723, 0.007495, 0.007259, 0.006482, 0.007645, 0.011669, 0.014315, 0.013437, 0.009015, 0.011669, 0.018415, 0.013265, 0.021816, 0.016257, 0.009096, 0.009977, 0.009294, 0.013613, 0.011106, 0.012491, 0.015078, 0.014315, 0.023087, 0.028107, 0.027463, 0.027463, 0.016528, 0.026338, 0.030611, 0.045352, 0.036378, 0.040537, 0.05808…	[80]	0			#VALUE!	#VALUE!
199	200	UPI00000C4FE3 status=activ	([0.000266, 0.000412, 0.000322, 0.000468, 0.00055, 0.000468, 0.000799, 0.000687, 0.000983, 0.000833, 0.000743, 0.000958, 0.001211, 0.001778, 0.001743, 0.00231, 0.003276, 0.004646, 0.005799, 0.008276, 0.01227, 0.01078, 0.008723, 0.009401, 0.009294, 0.011669, 0.021816, 0.023534, 0.023534, 0.023534, 0.06312, 0.120615, 0.06184, 0.046336, 0.021816, 0.020522, 0.030003, 0.0198, 0.015344, 0.011669, 0.008…	[]	0			#VALUE!	#VALUE!
200	201	UPI00000C4FE6 status=activ	([0.570702, 0.618285, 0.675549, 0.618285, 0.575842, 0.458154, 0.436924, 0.352862, 0.281712, 0.301917, 0.321458, 0.356642, 0.308712, 0.30533, 0.328603, 0.291804, 0.275179, 0.288399, 0.247041, 0.247041, 0.219301, 0.203355, 0.203355, 0.120615, 0.074921, 0.088832, 0.125101, 0.090864, 0.092881, 0.127496, 0.125101, 0.083462, 0.100716, 0.120615, 0.071867, 0.064632, 0.038042, 0.034068, 0.034884, 0.03976,…	[0, 1, 2, 3, 4, 259]	0			#VALUE!	#VALUE!
201	202	UPI00000C4FE8 status=activ	([0.349426, 0.31487, 0.295083, 0.21291, 0.247041, 0.164327, 0.209395, 0.243554, 0.301917, 0.288399, 0.324872, 0.271506, 0.229226, 0.229226, 0.18812, 0.281712, 0.275179, 0.264545, 0.229226, 0.264545, 0.268042, 0.222385, 0.229226, 0.229226, 0.308712, 0.308712, 0.366687, 0.366687, 0.278302, 0.170161, 0.132295, 0.073402, 0.134866, 0.173081, 0.109221, 0.0704, 0.069024, 0.071867, 0.139895, 0.122885, 0.…	[186, 190, 191, 192, 193]	0			#VALUE!	#VALUE!
202	203	UPI00000C4FEA status=activ	([0.016528, 0.011669, 0.013821, 0.027463, 0.015694, 0.012491, 0.014315, 0.020876, 0.023534, 0.034884, 0.050641, 0.067594, 0.032017, 0.032677, 0.036378, 0.020876, 0.026892, 0.022306, 0.040537, 0.090864, 0.085092, 0.054297, 0.098513, 0.139895, 0.122885, 0.161087, 0.158265, 0.200174, 0.185198, 0.116183, 0.11371, 0.100716, 0.10481, 0.173081, 0.179055, 0.15284, 0.232838, 0.155435, 0.284882, 0.179055, …	[190, 192, 197, 323, 324, 328, 329]	0			#VALUE!	#VALUE!
203	204	UPI00000C4FEB status=activ	([0.356642, 0.422041, 0.505461, 0.525368, 0.575842, 0.444081, 0.366687, 0.384043, 0.42561, 0.444081, 0.494003, 0.553315, 0.480142, 0.570702, 0.42561, 0.349426, 0.366687, 0.31487, 0.308712, 0.216401, 0.268042, 0.275179, 0.225814, 0.209395, 0.21291, 0.139895, 0.167087, 0.229226, 0.239899, 0.21291, 0.209395, 0.11371, 0.111485, 0.155435, 0.155435, 0.247041, 0.229226, 0.225814, 0.295083, 0.298791, 0.2…	[2, 3, 4, 11, 13, 107, 159, 160, 161, 162, 163, 164, 165, 166, 167, 168, 169, 170, 171, 172, 254, 255, 256, 257, 281, 283, 284, 285, 292, 345, 346, 352, 353, 354, 383, 386, 387, 388, 389, 390, 391, 392, 393, 394, 395, 396, 397, 398, 400, 401, 405, 406]	(13	6	19)	13	13
204	205	UPI00000C4FEC status=activ	([0.134866, 0.090864, 0.134866, 0.167087, 0.225814, 0.144935, 0.17593, 0.125101, 0.15284, 0.209395, 0.15284, 0.18812, 0.116183, 0.092881, 0.144935, 0.132295, 0.194234, 0.194234, 0.125101, 0.182256, 0.147574, 0.122885, 0.125101, 0.127496, 0.129801, 0.096677, 0.164327, 0.164327, 0.164327, 0.18812, 0.102787, 0.10481, 0.059222, 0.127496, 0.129801, 0.081712, 0.074921, 0.086953, 0.147574, 0.142424, 0.1…	[71, 72, 73, 74, 75, 76, 77, 78, 79, 80, 81, 82, 83, 84, 85, 86, 87, 88, 89, 90, 91, 133, 134, 135, 136, 137, 138, 139, 140, 141, 144, 145, 146, 147, 148, 149, 150, 151, 152, 153, 154, 249]	(20	0	20)	20	20
205	206	UPI00000C4FED status=activ	([0.21291, 0.132295, 0.155435, 0.225814, 0.25031, 0.264545, 0.18812, 0.222385, 0.271506, 0.225814, 0.275179, 0.25031, 0.173081, 0.10481, 0.111485, 0.182256, 0.111485, 0.106997, 0.167087, 0.102787, 0.085092, 0.142424, 0.209395, 0.21291, 0.122885, 0.127496, 0.155435, 0.239899, 0.247041, 0.219301, 0.179055, 0.100716, 0.122885, 0.203355, 0.278302, 0.281712, 0.229226, 0.308712, 0.219301, 0.247041, 0.3…	[154, 155, 156, 157, 158, 159, 160, 161, 162, 163, 164, 165, 166, 167, 168, 169, 170, 171, 172, 249, 250, 253, 254, 257, 258, 259, 260, 261, 262, 263, 326, 333, 334, 335, 336, 337, 338, 339, 340, 341, 342, 343, 344, 345, 346, 347, 348, 349]	(18	0	18)	18	18
206	207	UPI00000C4FF1 status=activ	([0.120615, 0.0704, 0.120615, 0.15284, 0.206376, 0.257454, 0.301917, 0.366687, 0.380708, 0.422041, 0.366687, 0.321458, 0.281712, 0.359901, 0.301917, 0.31487, 0.318242, 0.281712, 0.377384, 0.377384, 0.398279, 0.324872, 0.422041, 0.418646, 0.42561, 0.328603, 0.288399, 0.206376, 0.18812, 0.196879, 0.122885, 0.179055, 0.17593, 0.247041, 0.167087, 0.264545, 0.247041, 0.243554, 0.328603, 0.236433, 0.14…	[149, 150, 151, 155, 311]	0			#VALUE!	#VALUE!
207	208	UPI00000C4FF8 status=activ	([0.006245, 0.005992, 0.008276, 0.007177, 0.011518, 0.013265, 0.01078, 0.01204, 0.017447, 0.028695, 0.021816, 0.030003, 0.030611, 0.022667, 0.021816, 0.038858, 0.038858, 0.067594, 0.083462, 0.067594, 0.137348, 0.216401, 0.301917, 0.298791, 0.352862, 0.328603, 0.25031, 0.332115, 0.374039, 0.332115, 0.219301, 0.321458, 0.281712, 0.25406, 0.346032, 0.440853, 0.422041, 0.36309, 0.40511, 0.418646, 0.5…	[40, 72, 78, 79, 80, 81, 82, 91, 116, 118, 119, 120, 121, 122, 123, 124, 125, 126, 127, 128, 129, 130, 178]	(12	9	21)	12	12
208	209	UPI00000C4FFA status=activ	([0.047319, 0.028695, 0.030611, 0.067594, 0.067594, 0.044297, 0.031287, 0.032677, 0.043307, 0.044297, 0.045352, 0.056825, 0.10481, 0.066181, 0.050641, 0.040537, 0.048328, 0.067594, 0.069024, 0.059222, 0.122885, 0.225814, 0.308712, 0.26085, 0.216401, 0.264545, 0.281712, 0.374039, 0.40511, 0.418646, 0.418646, 0.450668, 0.352862, 0.339168, 0.284882, 0.318242, 0.268042, 0.264545, 0.209395, 0.298791, …	[]	0			#VALUE!	#VALUE!
209	210	UPI00000C4FFB status=activ	([0.026892, 0.044297, 0.069024, 0.046336, 0.036378, 0.049374, 0.033407, 0.049374, 0.064632, 0.081712, 0.102787, 0.122885, 0.116183, 0.137348, 0.11371, 0.185198, 0.17593, 0.116183, 0.120615, 0.17593, 0.164327, 0.243554, 0.216401, 0.222385, 0.298791, 0.359901, 0.278302, 0.30533, 0.268042, 0.194234, 0.125101, 0.15008, 0.158265, 0.111485, 0.076542, 0.139895, 0.132295, 0.129801, 0.222385, 0.232838, 0.…	[48, 49, 50, 51, 52, 53, 54, 55, 56, 57, 58, 59, 60]	(12	0	12)	12	12
210	211	UPI00000C4FFC status=activ	([0.005799, 0.005932, 0.008723, 0.006142, 0.00515, 0.007259, 0.005734, 0.004611, 0.005623, 0.00543, 0.005503, 0.004689, 0.004899, 0.003276, 0.003341, 0.002349, 0.002349, 0.003341, 0.003997, 0.00316, 0.00316, 0.004513, 0.00407, 0.002727, 0.002529, 0.003014, 0.002396, 0.002529, 0.003555, 0.003014, 0.002727, 0.002336, 0.003298, 0.002138, 0.002336, 0.002336, 0.003276, 0.002117, 0.002117, 0.001778, 0.…	[]	0			#VALUE!	#VALUE!
211	212	UPI00000C4FFE status=activ	([0.081712, 0.086953, 0.059222, 0.058088, 0.032017, 0.045352, 0.049374, 0.067594, 0.071867, 0.090864, 0.071867, 0.076542, 0.060549, 0.074921, 0.078022, 0.079919, 0.079919, 0.125101, 0.18812, 0.18812, 0.229226, 0.291804, 0.342579, 0.414856, 0.4292, 0.541878, 0.472492, 0.40511, 0.301917, 0.243554, 0.247041, 0.352862, 0.366687, 0.40511, 0.436924, 0.398279, 0.480142, 0.380708, 0.384043, 0.377384, 0.3…	[25, 66, 68, 74, 75, 76, 77, 78, 80, 89, 92, 93, 94, 95, 96, 97, 98, 100, 102, 103, 104, 105, 106, 107, 108, 109, 110, 111, 112, 113, 114, 115, 116, 117, 120, 121, 122, 123, 124, 125, 126, 127, 128, 129, 130, 131, 132, 133, 134, 135, 136, 137, 139, 141, 142]	(17	34	51)	17	17
212	213	UPI00000C4FFF status=activ	([0.308712, 0.339168, 0.200174, 0.134866, 0.088832, 0.058088, 0.085092, 0.10481, 0.081712, 0.10481, 0.129801, 0.161087, 0.137348, 0.094817, 0.096677, 0.100716, 0.098513, 0.092881, 0.076542, 0.06312, 0.06312, 0.06312, 0.066181, 0.132295, 0.122885, 0.200174, 0.196879, 0.118441, 0.120615, 0.17593, 0.144935, 0.085092, 0.076542, 0.092881, 0.144935, 0.15008, 0.088832, 0.147574, 0.164327, 0.196879, 0.15…	[276, 325, 326]	0			#VALUE!	#VALUE!
213	214	UPI00000C5000 status=activ	([0.173081, 0.271506, 0.170161, 0.120615, 0.173081, 0.243554, 0.275179, 0.298791, 0.225814, 0.170161, 0.206376, 0.26085, 0.222385, 0.191378, 0.173081, 0.129801, 0.21291, 0.278302, 0.170161, 0.173081, 0.25406, 0.275179, 0.158265, 0.247041, 0.311707, 0.298791, 0.161087, 0.137348, 0.161087, 0.209395, 0.324872, 0.225814, 0.185198, 0.137348, 0.111485, 0.056825, 0.116183, 0.10481, 0.122885, 0.142424, 0…	[]	0			#VALUE!	#VALUE!
214	215	UPI00000C5001 status=activ	([0.298791, 0.380708, 0.26085, 0.308712, 0.194234, 0.26085, 0.196879, 0.225814, 0.25406, 0.200174, 0.167087, 0.134866, 0.092881, 0.15008, 0.142424, 0.15008, 0.086953, 0.120615, 0.203355, 0.194234, 0.167087, 0.155435, 0.15008, 0.161087, 0.164327, 0.278302, 0.278302, 0.284882, 0.311707, 0.321458, 0.414856, 0.509769, 0.509769, 0.5017, 0.394753, 0.308712, 0.288399, 0.401658, 0.433034, 0.414856, 0.332…	[31, 32, 33, 151, 152, 161, 193, 194, 200, 201]	0			#VALUE!	#VALUE!
215	216	UPI00000C5003 status=activ	([0.102787, 0.059222, 0.086953, 0.059222, 0.034068, 0.048328, 0.069024, 0.055536, 0.074921, 0.055536, 0.059222, 0.06184, 0.066181, 0.06312, 0.064632, 0.06312, 0.122885, 0.100716, 0.127496, 0.196879, 0.25406, 0.288399, 0.377384, 0.380708, 0.461924, 0.497853, 0.483068, 0.447574, 0.486429, 0.401658, 0.505461, 0.5017, 0.5017, 0.509769, 0.626927, 0.626927, 0.675549, 0.545602, 0.476583, 0.42561, 0.4330…	[30, 31, 32, 33, 34, 35, 36, 37, 78, 79, 80, 86]	(7	0	7)	7	7
216	217	UPI00000C5005 status=activ	([0.079919, 0.106997, 0.132295, 0.164327, 0.206376, 0.271506, 0.328603, 0.219301, 0.164327, 0.179055, 0.194234, 0.206376, 0.264545, 0.264545, 0.243554, 0.225814, 0.125101, 0.122885, 0.132295, 0.122885, 0.116183, 0.191378, 0.109221, 0.129801, 0.098513, 0.046336, 0.023534, 0.010131, 0.009096, 0.01204, 0.008276, 0.006421, 0.005223, 0.004135, 0.003276, 0.003431, 0.00246, 0.003478, 0.002662, 0.001602,…	[]	0			#VALUE!	#VALUE!
217	218	UPI00000C5006 status=activ	([0.031287, 0.034068, 0.037156, 0.054297, 0.035586, 0.038042, 0.026892, 0.037156, 0.048328, 0.069024, 0.0704, 0.092881, 0.073402, 0.142424, 0.142424, 0.142424, 0.071867, 0.118441, 0.056825, 0.076542, 0.129801, 0.134866, 0.158265, 0.194234, 0.122885, 0.116183, 0.167087, 0.275179, 0.298791, 0.216401, 0.137348, 0.155435, 0.15008, 0.094817, 0.096677, 0.092881, 0.096677, 0.155435, 0.158265, 0.182256, …	[]	0			#VALUE!	#VALUE!
218	219	UPI00000C5008 status=activ	([0.613573, 0.618285, 0.541878, 0.604312, 0.613573, 0.618285, 0.642678, 0.494003, 0.505461, 0.51388, 0.521092, 0.468512, 0.370445, 0.264545, 0.298791, 0.291804, 0.332115, 0.257454, 0.200174, 0.144935, 0.10481, 0.05306, 0.032677, 0.022306, 0.010221, 0.007177, 0.005683, 0.003963, 0.006039, 0.004414, 0.004431, 0.003246, 0.003701, 0.003298, 0.003864, 0.003109, 0.003079, 0.001808, 0.002194, 0.002529, …	[0, 1, 2, 3, 4, 5, 6, 8, 9, 10]	0			#VALUE!	#VALUE!
219	220	UPI00000C500D status=activ	([0.42561, 0.472492, 0.447574, 0.42561, 0.356642, 0.394753, 0.436924, 0.349426, 0.281712, 0.342579, 0.374039, 0.321458, 0.318242, 0.30533, 0.284882, 0.271506, 0.26085, 0.203355, 0.18812, 0.15284, 0.206376, 0.239899, 0.225814, 0.25031, 0.284882, 0.318242, 0.318242, 0.200174, 0.182256, 0.170161, 0.15284, 0.120615, 0.118441, 0.092881, 0.094817, 0.102787, 0.102787, 0.139895, 0.21291, 0.122885, 0.1913…	[]	0			#VALUE!	#VALUE!
220	221	UPI00000C500E status=activ	([0.055536, 0.085092, 0.125101, 0.088832, 0.056825, 0.085092, 0.064632, 0.069024, 0.05306, 0.071867, 0.094817, 0.137348, 0.134866, 0.132295, 0.15284, 0.200174, 0.275179, 0.281712, 0.196879, 0.288399, 0.380708, 0.380708, 0.295083, 0.288399, 0.377384, 0.472492, 0.387226, 0.377384, 0.324872, 0.398279, 0.394753, 0.401658, 0.377384, 0.377384, 0.377384, 0.377384, 0.335645, 0.222385, 0.219301, 0.196879,…	[371, 372, 373, 465, 466]	0			#VALUE!	#VALUE!
221	222	UPI00000C5012 status=activ	([0.035586, 0.0198, 0.013265, 0.014783, 0.020876, 0.032017, 0.042364, 0.06184, 0.078022, 0.096677, 0.06184, 0.083462, 0.102787, 0.098513, 0.067594, 0.079919, 0.164327, 0.144935, 0.229226, 0.137348, 0.081712, 0.085092, 0.122885, 0.167087, 0.216401, 0.134866, 0.132295, 0.111485, 0.098513, 0.106997, 0.116183, 0.167087, 0.092881, 0.044297, 0.069024, 0.127496, 0.106997, 0.066181, 0.056825, 0.056825, 0…	[197, 199, 201]	0			#VALUE!	#VALUE!
222	223	UPI00000C5015 status=activ	([0.001202, 0.001344, 0.00155, 0.002327, 0.002078, 0.001675, 0.001808, 0.002435, 0.002057, 0.001597, 0.002078, 0.001786, 0.001623, 0.002512, 0.003478, 0.003431, 0.003431, 0.003405, 0.003341, 0.005086, 0.004483, 0.003727, 0.003431, 0.002606, 0.002623, 0.002366, 0.003478, 0.003512, 0.00359, 0.004976, 0.005086, 0.005086, 0.006795, 0.007177, 0.00558, 0.003997, 0.005992, 0.009096, 0.011669, 0.014783, …	[]	0			#VALUE!	#VALUE!
223	224	UPI00000C5016 status=activ	([0.018787, 0.009977, 0.010372, 0.007259, 0.009294, 0.014075, 0.00962, 0.01227, 0.009187, 0.010509, 0.008276, 0.006894, 0.009977, 0.006567, 0.007877, 0.004899, 0.003461, 0.003478, 0.003405, 0.00225, 0.0028, 0.003276, 0.003963, 0.003276, 0.003298, 0.002349, 0.001808, 0.002606, 0.002581, 0.003607, 0.003109, 0.004358, 0.006194, 0.004135, 0.005932, 0.008002, 0.013821, 0.013613, 0.026338, 0.026892, 0.…	[]	0			#VALUE!	#VALUE!
224	225	UPI00000C5017 status=activ	([0.134866, 0.194234, 0.142424, 0.167087, 0.118441, 0.06184, 0.076542, 0.083462, 0.06184, 0.076542, 0.060549, 0.040537, 0.040537, 0.078022, 0.116183, 0.06312, 0.064632, 0.043307, 0.042364, 0.026338, 0.044297, 0.034884, 0.034884, 0.054297, 0.069024, 0.10481, 0.120615, 0.134866, 0.15284, 0.161087, 0.173081, 0.167087, 0.232838, 0.120615, 0.076542, 0.083462, 0.142424, 0.21291, 0.194234, 0.179055, 0.2…	[62, 64, 105, 106, 107, 108, 109, 113]	0			#VALUE!	#VALUE!
225	226	UPI00000C501D status=activ	([0.164327, 0.122885, 0.092881, 0.06184, 0.042364, 0.048328, 0.054297, 0.073402, 0.078022, 0.081712, 0.109221, 0.116183, 0.125101, 0.127496, 0.116183, 0.054297, 0.111485, 0.106997, 0.161087, 0.239899, 0.31487, 0.324872, 0.30533, 0.339168, 0.335645, 0.332115, 0.352862, 0.394753, 0.394753, 0.31487, 0.247041, 0.232838, 0.275179, 0.194234, 0.219301, 0.278302, 0.339168, 0.349426, 0.288399, 0.30533, 0.…	[50, 51, 52, 53, 54, 55, 56, 57, 267, 268, 269]	(7	0	7)	7	7
226	227	UPI00000C501F status=activ	([0.483068, 0.356642, 0.236433, 0.236433, 0.284882, 0.328603, 0.36309, 0.387226, 0.318242, 0.257454, 0.275179, 0.339168, 0.31487, 0.275179, 0.191378, 0.21291, 0.216401, 0.120615, 0.185198, 0.194234, 0.225814, 0.236433, 0.332115, 0.349426, 0.284882, 0.281712, 0.243554, 0.239899, 0.247041, 0.232838, 0.311707, 0.318242, 0.318242, 0.318242, 0.25031, 0.25031, 0.209395, 0.229226, 0.225814, 0.247041, 0.…	[]	0			#VALUE!	#VALUE!
227	228	UPI00000C5020 status=activ	([0.447574, 0.390993, 0.4292, 0.472492, 0.517562, 0.394753, 0.311707, 0.21291, 0.239899, 0.167087, 0.206376, 0.271506, 0.284882, 0.318242, 0.418646, 0.366687, 0.40511, 0.26085, 0.222385, 0.122885, 0.086953, 0.067594, 0.069024, 0.033407, 0.032677, 0.029376, 0.029376, 0.025762, 0.038042, 0.0198, 0.018787, 0.011106, 0.011903, 0.007495, 0.005249, 0.00543, 0.006795, 0.006142, 0.006245, 0.005223, 0.004…	[4]	0			#VALUE!	#VALUE!
228	229	UPI00000C5022 status=activ	([0.324872, 0.31487, 0.225814, 0.17593, 0.219301, 0.271506, 0.298791, 0.200174, 0.25031, 0.288399, 0.243554, 0.291804, 0.200174, 0.196879, 0.194234, 0.308712, 0.291804, 0.284882, 0.264545, 0.239899, 0.321458, 0.356642, 0.356642, 0.436924, 0.472492, 0.468512, 0.387226, 0.384043, 0.40511, 0.301917, 0.291804, 0.370445, 0.346032, 0.40511, 0.401658, 0.418646, 0.318242, 0.318242, 0.321458, 0.271506, 0.…	[134]	0			#VALUE!	#VALUE!
229	230	UPI00000C5025 status=activ	([0.016021, 0.017138, 0.01227, 0.019109, 0.028695, 0.03976, 0.027463, 0.036378, 0.047319, 0.044297, 0.069024, 0.074921, 0.03976, 0.055536, 0.129801, 0.098513, 0.06184, 0.06312, 0.098513, 0.170161, 0.194234, 0.275179, 0.311707, 0.41194, 0.440853, 0.384043, 0.284882, 0.377384, 0.311707, 0.342579, 0.349426, 0.349426, 0.42561, 0.472492, 0.40511, 0.349426, 0.342579, 0.31487, 0.298791, 0.288399, 0.1942…	[112, 113]	0			#VALUE!	#VALUE!
230	231	UPI00000C5028 status=activ	([0.086953, 0.017797, 0.032677, 0.030003, 0.010509, 0.016528, 0.025762, 0.040537, 0.016257, 0.023963, 0.030611, 0.032677, 0.028695, 0.029376, 0.032017, 0.048328, 0.045352, 0.045352, 0.045352, 0.098513, 0.092881, 0.0704, 0.144935, 0.144935, 0.206376, 0.384043, 0.301917, 0.120615, 0.106997, 0.281712, 0.10481, 0.078022, 0.078022, 0.085092, 0.078022, 0.088832, 0.096677, 0.116183, 0.10481, 0.030611, 0…	[]	0			#VALUE!	#VALUE!
231	232	UPI00000C5029 status=activ	([0.264545, 0.25406, 0.281712, 0.31487, 0.222385, 0.243554, 0.281712, 0.206376, 0.247041, 0.271506, 0.295083, 0.324872, 0.21291, 0.291804, 0.268042, 0.268042, 0.264545, 0.377384, 0.328603, 0.328603, 0.301917, 0.394753, 0.36309, 0.308712, 0.25406, 0.281712, 0.291804, 0.291804, 0.380708, 0.342579, 0.346032, 0.346032, 0.352862, 0.436924, 0.4292, 0.387226, 0.394753, 0.390993, 0.298791, 0.374039, 0.32…	[68, 69, 280, 281, 287, 384, 385, 386, 389, 430, 432, 433, 434, 435, 436, 437]	(5	10	15)	5	5
232	233	UPI00000C502A status=activ	([0.401658, 0.4292, 0.458154, 0.486429, 0.5017, 0.408655, 0.387226, 0.40511, 0.346032, 0.366687, 0.30533, 0.239899, 0.243554, 0.229226, 0.191378, 0.102787, 0.102787, 0.074921, 0.078022, 0.079919, 0.079919, 0.090864, 0.094817, 0.078022, 0.074921, 0.044297, 0.079919, 0.096677, 0.067594, 0.100716, 0.083462, 0.147574, 0.232838, 0.271506, 0.236433, 0.264545, 0.377384, 0.370445, 0.422041, 0.414856, 0.3…	[4, 46]	0			#VALUE!	#VALUE!
233	234	UPI00000C502B status=activ	([0.318242, 0.30533, 0.36309, 0.342579, 0.370445, 0.281712, 0.328603, 0.25406, 0.161087, 0.203355, 0.196879, 0.257454, 0.288399, 0.278302, 0.278302, 0.366687, 0.298791, 0.298791, 0.308712, 0.31487, 0.318242, 0.318242, 0.311707, 0.308712, 0.339168, 0.25406, 0.339168, 0.225814, 0.308712, 0.454136, 0.433034, 0.483068, 0.377384, 0.284882, 0.179055, 0.185198, 0.118441, 0.196879, 0.203355, 0.194234, 0.…	[]	0			#VALUE!	#VALUE!
234	235	UPI00000C502C status=activ	([0.318242, 0.167087, 0.106997, 0.173081, 0.222385, 0.295083, 0.311707, 0.239899, 0.288399, 0.318242, 0.26085, 0.194234, 0.185198, 0.232838, 0.142424, 0.06312, 0.056825, 0.10481, 0.098513, 0.100716, 0.118441, 0.142424, 0.257454, 0.328603, 0.31487, 0.295083, 0.284882, 0.284882, 0.288399, 0.164327, 0.102787, 0.139895, 0.247041, 0.257454, 0.239899, 0.236433, 0.25406, 0.278302, 0.203355, 0.209395, 0.…	[106]	0			#VALUE!	#VALUE!
235	236	UPI00000C502E status=activ	([0.827927, 0.837511, 0.84206, 0.846163, 0.865454, 0.865454, 0.879233, 0.788093, 0.788093, 0.671169, 0.562014, 0.608892, 0.608892, 0.626927, 0.472492, 0.458154, 0.486429, 0.483068, 0.509769, 0.366687, 0.30533, 0.203355, 0.232838, 0.239899, 0.239899, 0.257454, 0.257454, 0.170161, 0.239899, 0.275179, 0.374039, 0.497853, 0.509769, 0.505461, 0.422041, 0.517562, 0.538167, 0.549308, 0.461924, 0.352862,…	[0, 1, 2, 3, 4, 5, 6, 7, 8, 9, 10, 11, 12, 13, 18, 32, 33, 35, 36, 37]	(13	0	13)	13	13
236	237	UPI00000C5033 status=activ	([0.759478, 0.795062, 0.808535, 0.771762, 0.83125, 0.852992, 0.846163, 0.837511, 0.849326, 0.84206, 0.859585, 0.882776, 0.910643, 0.924947, 0.924947, 0.928747, 0.967676, 0.959312, 0.9657, 0.908098, 0.885302, 0.876521, 0.862302, 0.745909, 0.771762, 0.703578, 0.56648, 0.483068, 0.505461, 0.494003, 0.5017, 0.476583, 0.454136, 0.414856, 0.346032, 0.271506, 0.271506, 0.26085, 0.179055, 0.161087, 0.257…	[0, 1, 2, 3, 4, 5, 6, 7, 8, 9, 10, 11, 12, 13, 14, 15, 16, 17, 18, 19, 20, 21, 22, 23, 24, 25, 26, 28, 30, 110]	(26	0	26)	26	26
237	238	UPI00000C5034 status=activ	([0.016528, 0.025316, 0.016528, 0.0198, 0.016528, 0.012491, 0.018415, 0.01227, 0.011342, 0.010372, 0.013821, 0.015078, 0.008525, 0.006795, 0.005318, 0.004899, 0.005378, 0.008409, 0.012727, 0.028695, 0.045352, 0.073402, 0.094817, 0.096677, 0.137348, 0.118441, 0.120615, 0.096677, 0.196879, 0.164327, 0.236433, 0.247041, 0.281712, 0.318242, 0.31487, 0.359901, 0.41194, 0.311707, 0.25031, 0.25406, 0.22…	[108, 109, 110, 111, 115, 116, 117, 118, 119, 120, 121, 122, 123, 124, 189, 190, 191, 192, 197, 198, 199, 200]	(9	4	13)	9	9
238	239	UPI00000C5035 status=activ	([0.129801, 0.109221, 0.056825, 0.078022, 0.100716, 0.060549, 0.031287, 0.041405, 0.05306, 0.036378, 0.022667, 0.031287, 0.019401, 0.014075, 0.008624, 0.009294, 0.009728, 0.008075, 0.008156, 0.007259, 0.006567, 0.005378, 0.004921, 0.004976, 0.004135, 0.003821, 0.00407, 0.004388, 0.004414, 0.003298, 0.003461, 0.005318, 0.005799, 0.009096, 0.013821, 0.023534, 0.032677, 0.043307, 0.042364, 0.030611,…	[]	0			#VALUE!	#VALUE!
239	240	UPI00000C5036 status=activ	([0.001202, 0.000704, 0.001232, 0.000747, 0.001305, 0.001743, 0.001602, 0.001722, 0.001481, 0.001906, 0.002078, 0.001499, 0.001855, 0.001533, 0.001335, 0.002155, 0.002138, 0.003053, 0.004358, 0.00515, 0.004247, 0.006421, 0.008895, 0.009865, 0.011106, 0.007031, 0.006142, 0.006194, 0.004611, 0.006795, 0.007177, 0.008409, 0.010372, 0.013016, 0.009483, 0.009977, 0.006701, 0.006533, 0.006421, 0.00543,…	[]	0			#VALUE!	#VALUE!
240	241	UPI00000C5037 status=activ	([0.398279, 0.281712, 0.380708, 0.433034, 0.414856, 0.454136, 0.476583, 0.408655, 0.398279, 0.436924, 0.370445, 0.318242, 0.281712, 0.374039, 0.278302, 0.377384, 0.281712, 0.281712, 0.264545, 0.219301, 0.31487, 0.229226, 0.288399, 0.182256, 0.185198, 0.139895, 0.142424, 0.085092, 0.139895, 0.096677, 0.056825, 0.120615, 0.17593, 0.203355, 0.216401, 0.311707, 0.268042, 0.352862, 0.36309, 0.339168, …	[51]	0			#VALUE!	#VALUE!
241	242	UPI00000C5039 status=activ	([0.041405, 0.0704, 0.116183, 0.155435, 0.209395, 0.239899, 0.173081, 0.203355, 0.15008, 0.173081, 0.11371, 0.164327, 0.164327, 0.144935, 0.243554, 0.26085, 0.271506, 0.390993, 0.440853, 0.545602, 0.465241, 0.553315, 0.541878, 0.525368, 0.422041, 0.40511, 0.422041, 0.534167, 0.436924, 0.545602, 0.557691, 0.754692, 0.59917, 0.5017, 0.486429, 0.401658, 0.40511, 0.318242, 0.298791, 0.332115, 0.32860…	[19, 21, 22, 23, 27, 29, 30, 31, 32, 33]	0			#VALUE!	#VALUE!
242	243	UPI00000C503A status=activ	([0.002211, 0.003109, 0.004315, 0.003276, 0.004135, 0.005223, 0.006245, 0.007259, 0.005683, 0.006567, 0.008156, 0.006619, 0.006374, 0.006421, 0.006482, 0.006421, 0.004976, 0.006194, 0.009865, 0.007555, 0.005011, 0.005623, 0.003997, 0.002503, 0.00359, 0.003963, 0.003431, 0.002366, 0.002529, 0.003246, 0.002276, 0.001541, 0.002482, 0.002581, 0.003804, 0.003053, 0.004388, 0.005223, 0.004208, 0.004315…	[]	0			#VALUE!	#VALUE!
243	244	UPI00000C503D status=activ	([0.073402, 0.03976, 0.083462, 0.083462, 0.109221, 0.134866, 0.155435, 0.120615, 0.081712, 0.109221, 0.074921, 0.094817, 0.059222, 0.071867, 0.069024, 0.118441, 0.11371, 0.11371, 0.116183, 0.092881, 0.045352, 0.045352, 0.076542, 0.067594, 0.078022, 0.074921, 0.081712, 0.056825, 0.083462, 0.142424, 0.074921, 0.129801, 0.076542, 0.139895, 0.083462, 0.083462, 0.098513, 0.096677, 0.164327, 0.167087, …	[]	0			#VALUE!	#VALUE!
244	245	UPI00000C503F status=activ	([0.191378, 0.247041, 0.311707, 0.332115, 0.370445, 0.398279, 0.281712, 0.308712, 0.203355, 0.182256, 0.120615, 0.092881, 0.048328, 0.0704, 0.0704, 0.069024, 0.024393, 0.013613, 0.00962, 0.014586, 0.021381, 0.012727, 0.008723, 0.008002, 0.008002, 0.005378, 0.003821, 0.00543, 0.005318, 0.007422, 0.006078, 0.007259, 0.007259, 0.007031, 0.006701, 0.007091, 0.006245, 0.008409, 0.013265, 0.015078, 0.0…	[]	0			#VALUE!	#VALUE!
245	246	UPI00000C5040 status=activ	([0.42561, 0.25031, 0.284882, 0.132295, 0.059222, 0.027463, 0.015078, 0.010372, 0.006988, 0.008525, 0.006078, 0.00777, 0.007555, 0.007031, 0.006194, 0.006619, 0.004315, 0.002976, 0.002194, 0.002276, 0.002276, 0.002761, 0.0028, 0.002881, 0.004247, 0.006194, 0.006482, 0.006567, 0.006194, 0.006421, 0.006533, 0.006795, 0.006701, 0.004736, 0.003366, 0.002396, 0.001687, 0.002662, 0.002662, 0.00283, 0.0…	[]	0			#VALUE!	#VALUE!
246	247	UPI00000C5043 status=activ	([0.161087, 0.206376, 0.111485, 0.158265, 0.100716, 0.129801, 0.167087, 0.194234, 0.232838, 0.17593, 0.203355, 0.17593, 0.17593, 0.129801, 0.122885, 0.129801, 0.094817, 0.106997, 0.11371, 0.170161, 0.25031, 0.298791, 0.295083, 0.408655, 0.318242, 0.346032, 0.281712, 0.196879, 0.196879, 0.164327, 0.25031, 0.264545, 0.324872, 0.284882, 0.380708, 0.390993, 0.284882, 0.321458, 0.374039, 0.301917, 0.3…	[72, 74, 75, 76, 77, 78, 79, 80, 82, 107, 108, 109, 113, 114, 116, 117, 118, 119]	(6	1	7)	6	6
247	248	UPI00000C5047 status=activ	([0.15284, 0.092881, 0.129801, 0.083462, 0.116183, 0.15008, 0.191378, 0.236433, 0.179055, 0.239899, 0.278302, 0.281712, 0.295083, 0.349426, 0.356642, 0.284882, 0.30533, 0.40511, 0.465241, 0.387226, 0.30533, 0.26085, 0.349426, 0.324872, 0.414856, 0.414856, 0.418646, 0.387226, 0.311707, 0.401658, 0.288399, 0.185198, 0.216401, 0.209395, 0.232838, 0.225814, 0.298791, 0.390993, 0.30533, 0.232838, 0.29…	[79, 80, 81, 200, 201]	0			#VALUE!	#VALUE!
248	249	UPI00000C504A status=activ	([0.158265, 0.088832, 0.027463, 0.038042, 0.020876, 0.01078, 0.008276, 0.009977, 0.007315, 0.009015, 0.010509, 0.011669, 0.007422, 0.009015, 0.006701, 0.004161, 0.003997, 0.003014, 0.001936, 0.001936, 0.002057, 0.002078, 0.001872, 0.002078, 0.001687, 0.002435, 0.003924, 0.003924, 0.003924, 0.00407, 0.0028, 0.003053, 0.003701, 0.003607, 0.003298, 0.00407, 0.006701, 0.005932, 0.009096, 0.014075, 0.…	[178, 179, 180, 181, 182, 183, 184, 185, 186, 187, 188]	(10	0	10)	10	10
249	250	UPI00000C504B status=activ	([0.038042, 0.059222, 0.081712, 0.086953, 0.06184, 0.034068, 0.047319, 0.051831, 0.067594, 0.094817, 0.098513, 0.102787, 0.139895, 0.122885, 0.125101, 0.074921, 0.116183, 0.085092, 0.102787, 0.15284, 0.194234, 0.264545, 0.281712, 0.291804, 0.291804, 0.264545, 0.291804, 0.308712, 0.232838, 0.239899, 0.15284, 0.170161, 0.206376, 0.164327, 0.185198, 0.118441, 0.185198, 0.122885, 0.127496, 0.074921, …	[72, 73, 74, 75, 76, 77, 78, 79, 80, 82, 83, 84, 85, 86, 93, 94, 96, 107, 108, 109, 110, 111, 112, 113, 114, 118, 123]	(8	0	8)	8	8
250	251	UPI00000C504C status=activ	([0.236433, 0.164327, 0.167087, 0.21291, 0.209395, 0.167087, 0.216401, 0.21291, 0.21291, 0.243554, 0.179055, 0.206376, 0.216401, 0.352862, 0.356642, 0.390993, 0.398279, 0.408655, 0.497853, 0.5017, 0.458154, 0.390993, 0.5017, 0.497853, 0.42561, 0.374039, 0.447574, 0.433034, 0.468512, 0.517562, 0.4292, 0.490133, 0.418646, 0.377384, 0.31487, 0.31487, 0.288399, 0.356642, 0.352862, 0.339168, 0.335645,…	[19, 22, 29, 66, 67, 68, 69, 70, 71, 72, 73, 74, 75, 76, 77, 78, 79, 80, 209, 211, 212, 215, 216, 217, 224, 225, 278, 279, 280, 281, 288, 289, 290, 332, 334, 335, 336, 337, 338, 339, 340, 341, 343, 344, 345, 346, 347, 348, 349, 350, 351, 352, 359, 360, 361, 362, 363, 364, 365, 366, 367, 368, 369, 370, 371, 372, 373, 374, 375, 376, 377, 378, 379, 380, 381, 382, 383, 384, 385, 386, 387, 388, 389, 3…	(279	52	331)	279	279
251	252	UPI00000C5053 status=activ	([0.356642, 0.41194, 0.332115, 0.384043, 0.408655, 0.318242, 0.25031, 0.18812, 0.18812, 0.185198, 0.222385, 0.264545, 0.203355, 0.111485, 0.094817, 0.10481, 0.167087, 0.155435, 0.15284, 0.132295, 0.134866, 0.139895, 0.129801, 0.142424, 0.132295, 0.142424, 0.139895, 0.179055, 0.268042, 0.308712, 0.308712, 0.30533, 0.222385, 0.311707, 0.418646, 0.444081, 0.444081, 0.356642, 0.359901, 0.356642, 0.29…	[]	0			#VALUE!	#VALUE!
252	253	UPI00000C5054 status=activ	([0.116183, 0.17593, 0.225814, 0.15284, 0.096677, 0.134866, 0.094817, 0.111485, 0.092881, 0.100716, 0.129801, 0.155435, 0.216401, 0.216401, 0.191378, 0.164327, 0.167087, 0.127496, 0.232838, 0.21291, 0.219301, 0.239899, 0.206376, 0.185198, 0.271506, 0.370445, 0.339168, 0.42561, 0.450668, 0.509769, 0.444081, 0.444081, 0.444081, 0.433034, 0.525368, 0.553315, 0.480142, 0.541878, 0.538167, 0.534167, 0…	[29, 34, 35, 37, 38, 39, 40, 57, 58, 59, 60, 62, 63, 64, 65, 67, 68, 69, 70, 71]	(4	15	19)	4	4
253	254	UPI00000C5055 status=activ	([0.408655, 0.298791, 0.387226, 0.257454, 0.225814, 0.200174, 0.236433, 0.26085, 0.278302, 0.25031, 0.17593, 0.191378, 0.116183, 0.142424, 0.086953, 0.055536, 0.034068, 0.037156, 0.038858, 0.019401, 0.018787, 0.008723, 0.007091, 0.006245, 0.007422, 0.008525, 0.008002, 0.005623, 0.005734, 0.005799, 0.006533, 0.009401, 0.007555, 0.01078, 0.011518, 0.016528, 0.014315, 0.018787, 0.016826, 0.018106, 0…	[412, 413, 414, 415]	0			#VALUE!	#VALUE!
254	255	UPI00000C5058 status=activ	([0.040537, 0.067594, 0.092881, 0.15284, 0.219301, 0.25031, 0.164327, 0.194234, 0.18812, 0.229226, 0.194234, 0.155435, 0.102787, 0.134866, 0.206376, 0.291804, 0.206376, 0.134866, 0.170161, 0.139895, 0.125101, 0.17593, 0.194234, 0.206376, 0.11371, 0.11371, 0.118441, 0.229226, 0.225814, 0.257454, 0.17593, 0.247041, 0.268042, 0.26085, 0.30533, 0.298791, 0.298791, 0.384043, 0.483068, 0.366687, 0.3117…	[203, 204, 206, 207, 208, 209, 210, 211, 212, 213, 214, 215, 332, 474, 475, 476, 477, 478]	(9	2	11)	9	9
255	256	UPI00000C505B status=activ	([0.468512, 0.517562, 0.538167, 0.557691, 0.447574, 0.480142, 0.494003, 0.525368, 0.541878, 0.465241, 0.390993, 0.42561, 0.42561, 0.346032, 0.339168, 0.349426, 0.264545, 0.295083, 0.366687, 0.281712, 0.284882, 0.25406, 0.25031, 0.222385, 0.219301, 0.301917, 0.295083, 0.236433, 0.15008, 0.147574, 0.147574, 0.200174, 0.129801, 0.127496, 0.200174, 0.155435, 0.158265, 0.222385, 0.257454, 0.232838, 0.…	[1, 2, 3, 7, 8, 75, 80, 81, 83, 84, 85, 86, 87, 88, 89, 90, 91, 92, 93, 94]	(11	8	19)	11	11
256	257	UPI00000C505C status=activ	([0.147574, 0.21291, 0.137348, 0.173081, 0.203355, 0.161087, 0.116183, 0.118441, 0.142424, 0.200174, 0.144935, 0.147574, 0.122885, 0.129801, 0.092881, 0.094817, 0.078022, 0.081712, 0.083462, 0.085092, 0.102787, 0.170161, 0.11371, 0.109221, 0.10481, 0.06184, 0.102787, 0.155435, 0.209395, 0.206376, 0.17593, 0.26085, 0.301917, 0.31487, 0.308712, 0.390993, 0.436924, 0.370445, 0.356642, 0.468512, 0.50…	[40, 46, 47, 48, 49, 50, 51, 52, 53, 77, 78, 160, 237, 241, 279, 282, 283, 284, 285, 344, 358, 364, 365, 366, 367, 368, 369, 370, 371, 372, 373, 374, 375, 376, 377, 378, 379, 380, 381, 382, 383, 384]	(20	21	41)	20	20
257	258	UPI00000C505D status=activ	([0.284882, 0.380708, 0.288399, 0.21291, 0.15008, 0.200174, 0.243554, 0.284882, 0.225814, 0.26085, 0.301917, 0.356642, 0.401658, 0.387226, 0.359901, 0.321458, 0.318242, 0.436924, 0.42561, 0.509769, 0.497853, 0.494003, 0.356642, 0.40511, 0.490133, 0.604312, 0.570702, 0.472492, 0.4292, 0.549308, 0.534167, 0.447574, 0.352862, 0.352862, 0.328603, 0.264545, 0.321458, 0.328603, 0.332115, 0.342579, 0.37…	[19, 25, 26, 29, 30, 43, 56, 57, 146, 147, 148, 149, 150, 151, 152]	(6	8	14)	6	6
258	259	UPI00000C5066 status=activ	([0.295083, 0.352862, 0.401658, 0.440853, 0.454136, 0.480142, 0.384043, 0.408655, 0.328603, 0.278302, 0.30533, 0.366687, 0.380708, 0.377384, 0.374039, 0.390993, 0.398279, 0.328603, 0.308712, 0.25406, 0.339168, 0.335645, 0.324872, 0.295083, 0.216401, 0.229226, 0.229226, 0.328603, 0.328603, 0.324872, 0.390993, 0.394753, 0.288399, 0.25406, 0.264545, 0.264545, 0.236433, 0.222385, 0.219301, 0.30533, 0…	[]	0			#VALUE!	#VALUE!
259	260	UPI00000C5068 status=activ	([0.118441, 0.100716, 0.134866, 0.179055, 0.092881, 0.15284, 0.083462, 0.048328, 0.034068, 0.032677, 0.024393, 0.025762, 0.013265, 0.007177, 0.00558, 0.009015, 0.007422, 0.007422, 0.007495, 0.006701, 0.007031, 0.007031, 0.005872, 0.006078, 0.006194, 0.007555, 0.004899, 0.007555, 0.011106, 0.013265, 0.013265, 0.020165, 0.025316, 0.029376, 0.074921, 0.118441, 0.122885, 0.185198, 0.185198, 0.173081,…	[463, 464, 465, 466, 467, 468, 469, 470, 471, 472, 473, 474, 475, 476]	(13	0	13)	13	13
260	261	UPI00000C506A status=activ	([0.278302, 0.257454, 0.17593, 0.120615, 0.081712, 0.10481, 0.102787, 0.100716, 0.122885, 0.118441, 0.078022, 0.079919, 0.03976, 0.066181, 0.03976, 0.037156, 0.036378, 0.036378, 0.028695, 0.047319, 0.047319, 0.038858, 0.03976, 0.06184, 0.079919, 0.127496, 0.134866, 0.158265, 0.203355, 0.203355, 0.203355, 0.31487, 0.284882, 0.349426, 0.342579, 0.422041, 0.480142, 0.472492, 0.517562, 0.553315, 0.54…	[38, 39, 40, 41, 43]	0			#VALUE!	#VALUE!
261	262	UPI00000C506D status=activ	([0.092881, 0.090864, 0.044297, 0.046336, 0.073402, 0.106997, 0.064632, 0.040537, 0.027463, 0.028695, 0.020876, 0.028107, 0.018787, 0.021381, 0.040537, 0.034068, 0.051831, 0.090864, 0.085092, 0.042364, 0.022667, 0.030003, 0.021816, 0.032677, 0.041405, 0.042364, 0.032017, 0.033407, 0.050641, 0.05306, 0.071867, 0.142424, 0.129801, 0.167087, 0.179055, 0.15008, 0.275179, 0.219301, 0.134866, 0.073402,…	[126, 127, 128, 129, 130, 207, 208, 210, 214, 215, 216, 217, 218, 219, 220, 221, 224, 225, 226]	(7	8	15)	7	7
262	263	UPI00000C5070 status=activ	([0.001232, 0.001434, 0.001112, 0.001623, 0.001335, 0.001069, 0.000958, 0.001374, 0.001743, 0.001623, 0.001391, 0.001159, 0.000687, 0.000567, 0.000687, 0.000799, 0.000322, 0.000326, 0.000309, 0.000575, 0.000412, 0.000498, 0.000365, 0.000348, 0.000412, 0.000391, 0.000399, 0.000322, 0.000271, 0.000262, 0.000412, 0.000773, 0.001408, 0.001417, 0.002014, 0.002705, 0.003405, 0.004388, 0.004736, 0.00367…	[]	0			#VALUE!	#VALUE!
263	264	UPI00000C5073 status=activ	([0.120615, 0.144935, 0.144935, 0.182256, 0.219301, 0.216401, 0.173081, 0.21291, 0.25406, 0.291804, 0.284882, 0.222385, 0.25031, 0.170161, 0.236433, 0.191378, 0.281712, 0.332115, 0.301917, 0.239899, 0.164327, 0.155435, 0.17593, 0.200174, 0.17593, 0.185198, 0.206376, 0.182256, 0.17593, 0.155435, 0.144935, 0.120615, 0.120615, 0.120615, 0.129801, 0.134866, 0.158265, 0.161087, 0.161087, 0.17593, 0.17…	[]	0			#VALUE!	#VALUE!
264	265	UPI00000C5076 status=activ	([0.370445, 0.284882, 0.321458, 0.352862, 0.264545, 0.182256, 0.196879, 0.243554, 0.271506, 0.281712, 0.30533, 0.216401, 0.147574, 0.10481, 0.086953, 0.038042, 0.034884, 0.038042, 0.032677, 0.035586, 0.019401, 0.038858, 0.03976, 0.036378, 0.038858, 0.06184, 0.088832, 0.10481, 0.102787, 0.059222, 0.064632, 0.069024, 0.147574, 0.232838, 0.203355, 0.167087, 0.271506, 0.271506, 0.17593, 0.18812, 0.16…	[]	0			#VALUE!	#VALUE!
265	266	UPI00000C5078 status=activ	([0.529623, 0.4292, 0.468512, 0.440853, 0.472492, 0.447574, 0.461924, 0.380708, 0.311707, 0.301917, 0.318242, 0.359901, 0.332115, 0.239899, 0.144935, 0.147574, 0.142424, 0.170161, 0.129801, 0.11371, 0.118441, 0.118441, 0.102787, 0.083462, 0.102787, 0.081712, 0.106997, 0.092881, 0.170161, 0.247041, 0.278302, 0.278302, 0.194234, 0.118441, 0.200174, 0.21291, 0.122885, 0.139895, 0.15284, 0.225814, 0.…	[0]	0			#VALUE!	#VALUE!
266	267	UPI00000C507B status=activ	([0.15284, 0.216401, 0.196879, 0.26085, 0.308712, 0.216401, 0.15008, 0.144935, 0.086953, 0.059222, 0.041405, 0.064632, 0.033407, 0.048328, 0.046336, 0.048328, 0.058088, 0.045352, 0.045352, 0.066181, 0.05306, 0.076542, 0.045352, 0.037156, 0.035586, 0.036378, 0.040537, 0.078022, 0.096677, 0.106997, 0.164327, 0.236433, 0.219301, 0.219301, 0.15008, 0.118441, 0.203355, 0.18812, 0.194234, 0.25406, 0.27…	[]	0			#VALUE!	#VALUE!
267	268	UPI00000C507E status=activ	([0.086953, 0.038042, 0.059222, 0.090864, 0.129801, 0.179055, 0.18812, 0.200174, 0.137348, 0.116183, 0.083462, 0.06312, 0.059222, 0.044297, 0.041405, 0.034884, 0.0198, 0.023534, 0.033407, 0.034068, 0.035586, 0.032017, 0.037156, 0.032017, 0.018787, 0.018787, 0.017797, 0.017138, 0.015694, 0.026892, 0.034884, 0.066181, 0.116183, 0.074921, 0.090864, 0.079919, 0.049374, 0.11371, 0.179055, 0.120615, 0.…	[]	0			#VALUE!	#VALUE!
268	269	UPI00000C5081 status=activ	([0.038858, 0.0704, 0.102787, 0.173081, 0.206376, 0.137348, 0.10481, 0.147574, 0.170161, 0.116183, 0.118441, 0.15284, 0.094817, 0.050641, 0.074921, 0.11371, 0.185198, 0.17593, 0.243554, 0.349426, 0.281712, 0.191378, 0.194234, 0.194234, 0.161087, 0.134866, 0.209395, 0.275179, 0.219301, 0.196879, 0.291804, 0.332115, 0.21291, 0.25406, 0.349426, 0.281712, 0.196879, 0.191378, 0.132295, 0.11371, 0.0690…	[119, 120, 121, 126]	0			#VALUE!	#VALUE!
269	270	UPI00000C5083 status=activ	([0.203355, 0.264545, 0.298791, 0.324872, 0.41194, 0.444081, 0.458154, 0.359901, 0.349426, 0.284882, 0.225814, 0.225814, 0.232838, 0.173081, 0.219301, 0.232838, 0.147574, 0.219301, 0.25031, 0.155435, 0.15008, 0.209395, 0.173081, 0.15284, 0.155435, 0.106997, 0.067594, 0.069024, 0.069024, 0.083462, 0.079919, 0.132295, 0.15284, 0.125101, 0.120615, 0.15008, 0.118441, 0.11371, 0.122885, 0.132295, 0.13…	[69, 70, 185, 186, 188, 190, 191, 193, 194, 195]	0			#VALUE!	#VALUE!
270	271	UPI00000C5086 status=activ	([0.017797, 0.036378, 0.025762, 0.012491, 0.017138, 0.022667, 0.020876, 0.01227, 0.015344, 0.009294, 0.008002, 0.007259, 0.007495, 0.004899, 0.003177, 0.00316, 0.004775, 0.00515, 0.003478, 0.003478, 0.005011, 0.003478, 0.00225, 0.002761, 0.003555, 0.002881, 0.003014, 0.00359, 0.003366, 0.002336, 0.003478, 0.004513, 0.004161, 0.003478, 0.004976, 0.006245, 0.004358, 0.004388, 0.005086, 0.00777, 0.0…	[]	0			#VALUE!	#VALUE!
271	272	UPI00000C5088 status=activ	([0.42561, 0.497853, 0.525368, 0.370445, 0.398279, 0.468512, 0.359901, 0.394753, 0.311707, 0.332115, 0.366687, 0.414856, 0.335645, 0.321458, 0.359901, 0.31487, 0.31487, 0.257454, 0.288399, 0.191378, 0.15284, 0.15284, 0.137348, 0.11371, 0.21291, 0.132295, 0.090864, 0.167087, 0.158265, 0.142424, 0.147574, 0.116183, 0.116183, 0.179055, 0.200174, 0.229226, 0.26085, 0.301917, 0.349426, 0.31487, 0.4119…	[2, 47, 48, 50]	0			#VALUE!	#VALUE!
272	273	UPI00000C5089 status=activ	([0.604312, 0.626927, 0.675549, 0.497853, 0.384043, 0.408655, 0.418646, 0.40511, 0.42561, 0.476583, 0.521092, 0.529623, 0.608892, 0.622677, 0.490133, 0.447574, 0.557691, 0.465241, 0.465241, 0.440853, 0.494003, 0.387226, 0.41194, 0.366687, 0.468512, 0.58069, 0.490133, 0.41194, 0.444081, 0.36309, 0.247041, 0.247041, 0.203355, 0.144935, 0.11371, 0.194234, 0.134866, 0.118441, 0.196879, 0.134866, 0.13…	[0, 1, 2, 10, 11, 12, 13, 16, 25]	0			#VALUE!	#VALUE!
273	274	UPI00000C508A status=activ	([0.067594, 0.11371, 0.147574, 0.182256, 0.239899, 0.155435, 0.15284, 0.116183, 0.142424, 0.096677, 0.067594, 0.085092, 0.064632, 0.05306, 0.058088, 0.085092, 0.046336, 0.045352, 0.045352, 0.098513, 0.155435, 0.129801, 0.100716, 0.066181, 0.044297, 0.040537, 0.085092, 0.085092, 0.139895, 0.139895, 0.236433, 0.328603, 0.25031, 0.25031, 0.25031, 0.236433, 0.191378, 0.239899, 0.257454, 0.370445, 0.2…	[115, 116, 117, 127, 128, 129, 172, 362, 363]	0			#VALUE!	#VALUE!
274	275	UPI00000C508E status=activ	([0.094817, 0.090864, 0.059222, 0.048328, 0.051831, 0.038042, 0.03976, 0.058088, 0.0704, 0.085092, 0.06312, 0.069024, 0.03976, 0.050641, 0.044297, 0.048328, 0.049374, 0.038858, 0.067594, 0.111485, 0.147574, 0.125101, 0.155435, 0.15284, 0.21291, 0.164327, 0.179055, 0.21291, 0.139895, 0.155435, 0.158265, 0.229226, 0.18812, 0.232838, 0.17593, 0.308712, 0.288399, 0.257454, 0.21291, 0.229226, 0.219301…	[78]	0			#VALUE!	#VALUE!
275	276	UPI00000C5090 status=activ	([0.433034, 0.480142, 0.359901, 0.380708, 0.30533, 0.301917, 0.346032, 0.301917, 0.332115, 0.324872, 0.275179, 0.196879, 0.216401, 0.25406, 0.281712, 0.200174, 0.216401, 0.281712, 0.236433, 0.170161, 0.092881, 0.096677, 0.076542, 0.134866, 0.137348, 0.147574, 0.170161, 0.158265, 0.185198, 0.185198, 0.120615, 0.182256, 0.311707, 0.30533, 0.301917, 0.216401, 0.332115, 0.26085, 0.25031, 0.324872, 0.…	[226, 266, 268, 269, 270, 302, 307, 308, 309, 310, 311, 312, 313, 314, 315, 316, 320, 321, 322, 323, 324, 325, 326, 327, 328, 329, 330, 331, 332, 333]	(13	16	29)	13	13
276	277	UPI00000C5093 status=activ	([0.608892, 0.648219, 0.666105, 0.553315, 0.525368, 0.497853, 0.41194, 0.476583, 0.505461, 0.521092, 0.534167, 0.604312, 0.486429, 0.444081, 0.398279, 0.398279, 0.291804, 0.25406, 0.332115, 0.377384, 0.377384, 0.311707, 0.298791, 0.200174, 0.275179, 0.271506, 0.232838, 0.281712, 0.264545, 0.173081, 0.18812, 0.185198, 0.167087, 0.164327, 0.18812, 0.232838, 0.229226, 0.257454, 0.179055, 0.179055, 0…	[0, 1, 2, 3, 4, 8, 9, 10, 11, 231, 234]	(4	0	4)	4	4
277	278	UPI00000C5095 status=activ	([0.335645, 0.356642, 0.229226, 0.182256, 0.209395, 0.268042, 0.321458, 0.264545, 0.209395, 0.239899, 0.179055, 0.232838, 0.182256, 0.164327, 0.161087, 0.179055, 0.200174, 0.116183, 0.194234, 0.200174, 0.161087, 0.257454, 0.281712, 0.352862, 0.422041, 0.458154, 0.458154, 0.390993, 0.40511, 0.490133, 0.461924, 0.476583, 0.377384, 0.4292, 0.458154, 0.56648, 0.521092, 0.517562, 0.494003, 0.384043, 0…	[35, 36, 37, 93, 96, 97, 98, 99, 101, 136, 137, 138, 174, 175, 176, 177, 184, 245, 246, 247, 325, 326, 327, 328, 329, 330, 332, 333, 334, 335, 336, 337, 338, 339, 376, 377, 378, 384]	(7	26	33)	7	7
278	279	UPI00000C5096 status=activ	([0.390993, 0.414856, 0.271506, 0.203355, 0.139895, 0.18812, 0.25031, 0.206376, 0.134866, 0.173081, 0.11371, 0.144935, 0.122885, 0.10481, 0.100716, 0.118441, 0.116183, 0.060549, 0.094817, 0.079919, 0.0704, 0.102787, 0.086953, 0.161087, 0.257454, 0.352862, 0.288399, 0.206376, 0.236433, 0.311707, 0.21291, 0.243554, 0.26085, 0.284882, 0.288399, 0.384043, 0.36309, 0.288399, 0.284882, 0.311707, 0.3599…	[52, 64, 65, 66, 136, 324, 325, 326, 327, 328, 329, 331, 332, 333, 334, 335, 336, 337]	(6	11	17)	6	6
279	280	UPI00000C5099 status=activ	([0.016257, 0.011669, 0.009096, 0.013821, 0.021816, 0.030611, 0.047319, 0.035586, 0.048328, 0.06312, 0.066181, 0.067594, 0.067594, 0.134866, 0.079919, 0.064632, 0.064632, 0.064632, 0.111485, 0.232838, 0.275179, 0.216401, 0.301917, 0.398279, 0.390993, 0.278302, 0.278302, 0.271506, 0.25406, 0.264545, 0.271506, 0.318242, 0.257454, 0.257454, 0.182256, 0.268042, 0.206376, 0.182256, 0.185198, 0.182256,…	[241]	0			#VALUE!	#VALUE!
280	281	UPI00000C509C status=activ	([0.017138, 0.032017, 0.048328, 0.067594, 0.069024, 0.086953, 0.050641, 0.066181, 0.092881, 0.056825, 0.037156, 0.050641, 0.050641, 0.064632, 0.069024, 0.118441, 0.191378, 0.196879, 0.196879, 0.200174, 0.109221, 0.122885, 0.06312, 0.032677, 0.026892, 0.036378, 0.030611, 0.059222, 0.032017, 0.034884, 0.056825, 0.06184, 0.067594, 0.067594, 0.031287, 0.058088, 0.028695, 0.017447, 0.011106, 0.008723,…	[]	0			#VALUE!	#VALUE!
281	282	UPI00000C509E status=activ	([0.58069, 0.575842, 0.570702, 0.608892, 0.483068, 0.51388, 0.541878, 0.447574, 0.370445, 0.366687, 0.387226, 0.342579, 0.335645, 0.335645, 0.332115, 0.335645, 0.335645, 0.271506, 0.182256, 0.18812, 0.209395, 0.206376, 0.222385, 0.222385, 0.142424, 0.147574, 0.079919, 0.066181, 0.118441, 0.196879, 0.196879, 0.173081, 0.173081, 0.147574, 0.118441, 0.116183, 0.164327, 0.17593, 0.25406, 0.339168, 0.…	[0, 1, 2, 3, 5, 6, 257, 419, 421, 422, 487, 488, 489, 490, 491, 492, 493, 494, 495]	(8	10	18)	8	8
282	283	UPI00000C50A0 status=activ	([0.200174, 0.18812, 0.225814, 0.147574, 0.109221, 0.137348, 0.182256, 0.125101, 0.147574, 0.170161, 0.191378, 0.216401, 0.219301, 0.132295, 0.194234, 0.15008, 0.15008, 0.118441, 0.118441, 0.118441, 0.118441, 0.194234, 0.147574, 0.144935, 0.21291, 0.281712, 0.216401, 0.203355, 0.185198, 0.134866, 0.137348, 0.144935, 0.102787, 0.11371, 0.179055, 0.170161, 0.170161, 0.158265, 0.179055, 0.291804, 0.…	[]	0			#VALUE!	#VALUE!
283	284	UPI00000C50A1 status=activ	([0.020165, 0.014075, 0.016257, 0.023534, 0.016826, 0.014315, 0.016257, 0.011903, 0.013016, 0.018106, 0.015694, 0.023963, 0.031287, 0.017797, 0.037156, 0.051831, 0.050641, 0.05306, 0.051831, 0.049374, 0.054297, 0.094817, 0.164327, 0.120615, 0.125101, 0.170161, 0.239899, 0.185198, 0.281712, 0.31487, 0.31487, 0.390993, 0.346032, 0.308712, 0.418646, 0.288399, 0.339168, 0.433034, 0.4292, 0.374039, 0.…	[166, 167, 168, 169, 170, 171, 172, 173, 174, 178, 181, 182, 183, 184, 186, 187, 188, 189, 190, 191, 192, 193, 194, 195, 196, 197, 198, 199, 200, 201, 202, 206, 207, 335]	(16	14	30)	16	16
284	285	UPI00000C50A2 status=activ	([0.182256, 0.125101, 0.078022, 0.081712, 0.055536, 0.038858, 0.028695, 0.038858, 0.051831, 0.041405, 0.054297, 0.038858, 0.034068, 0.028107, 0.044297, 0.073402, 0.059222, 0.05306, 0.0704, 0.122885, 0.185198, 0.10481, 0.15008, 0.191378, 0.191378, 0.173081, 0.243554, 0.339168, 0.275179, 0.196879, 0.281712, 0.284882, 0.284882, 0.271506, 0.298791, 0.328603, 0.298791, 0.346032, 0.268042, 0.185198, 0.…	[189, 191, 192, 193, 195, 196, 197, 198, 199, 200, 201]	(6	4	10)	6	6
285	286	UPI00000C50A3 status=activ	([0.003276, 0.00283, 0.002327, 0.003053, 0.003298, 0.004414, 0.00359, 0.004646, 0.005932, 0.004835, 0.004414, 0.005318, 0.004736, 0.00543, 0.00515, 0.00558, 0.008002, 0.007259, 0.007177, 0.006894, 0.006039, 0.005992, 0.006078, 0.007091, 0.007645, 0.006701, 0.004899, 0.006988, 0.005011, 0.003478, 0.003864, 0.004431, 0.003053, 0.003431, 0.00246, 0.001687, 0.001748, 0.001069, 0.001202, 0.001692, 0.0…	[]	0			#VALUE!	#VALUE!
286	287	UPI00000C50A4 status=activ	([0.001533, 0.001305, 0.000923, 0.000799, 0.001434, 0.001249, 0.001232, 0.001211, 0.001675, 0.002155, 0.001786, 0.001872, 0.001808, 0.001675, 0.001906, 0.0028, 0.003963, 0.00515, 0.004513, 0.006142, 0.008525, 0.009865, 0.012491, 0.026892, 0.03976, 0.035586, 0.088832, 0.142424, 0.170161, 0.071867, 0.036378, 0.073402, 0.092881, 0.043307, 0.120615, 0.120615, 0.051831, 0.044297, 0.046336, 0.100716, 0…	[]	0			#VALUE!	#VALUE!
287	288	UPI00000C50A5 status=activ	([0.024393, 0.031287, 0.050641, 0.040537, 0.048328, 0.036378, 0.050641, 0.069024, 0.059222, 0.079919, 0.098513, 0.096677, 0.102787, 0.182256, 0.196879, 0.196879, 0.298791, 0.377384, 0.41194, 0.468512, 0.541878, 0.657645, 0.661982, 0.562014, 0.521092, 0.545602, 0.661982, 0.622677, 0.529623, 0.604312, 0.59917, 0.604312, 0.661982, 0.661982, 0.575842, 0.562014, 0.56648, 0.497853, 0.414856, 0.433034, …	[20, 21, 22, 23, 24, 25, 26, 27, 28, 29, 30, 31, 32, 33, 34, 35, 36, 76, 77, 78, 79, 80, 81, 82, 83, 84, 85, 86, 87, 88, 89, 90, 91, 92, 93, 94, 95, 96, 97, 98, 113, 114, 115, 116, 117, 118, 119, 120, 121, 122, 123, 124, 125, 126, 127, 128, 129, 130, 131, 132, 133]	(22	17	39)	22	22
288	289	UPI00000C50A6 status=activ	([0.408655, 0.321458, 0.257454, 0.200174, 0.206376, 0.173081, 0.182256, 0.147574, 0.206376, 0.170161, 0.196879, 0.191378, 0.170161, 0.26085, 0.295083, 0.257454, 0.236433, 0.281712, 0.243554, 0.308712, 0.308712, 0.342579, 0.342579, 0.408655, 0.472492, 0.418646, 0.454136, 0.454136, 0.521092, 0.494003, 0.545602, 0.521092, 0.461924, 0.497853, 0.465241, 0.42561, 0.359901, 0.394753, 0.42561, 0.408655, …	[28, 30, 31, 64, 72, 73, 74, 79, 80, 81, 83, 84, 85, 86, 87, 88, 89, 90, 91, 92, 93, 94, 95, 96, 97, 98, 99, 100, 101, 102, 103, 104, 105, 106, 107, 108, 109, 110, 111, 112, 113, 114, 115, 116, 117, 118, 119, 120, 121, 122, 123, 124, 125, 126, 127, 128, 129, 130, 131, 132, 133, 134, 135, 136, 137, 138]	(55	10	65)	55	55
289	290	UPI00000C50A7 status=activ	([0.013265, 0.008723, 0.006894, 0.005799, 0.004921, 0.004736, 0.004315, 0.004689, 0.004315, 0.00389, 0.004315, 0.004899, 0.004483, 0.003109, 0.002881, 0.00283, 0.002211, 0.003079, 0.00389, 0.004208, 0.003671, 0.003701, 0.004899, 0.007259, 0.011518, 0.015694, 0.013613, 0.018787, 0.022306, 0.038858, 0.0704, 0.094817, 0.100716, 0.122885, 0.219301, 0.239899, 0.36309, 0.384043, 0.335645, 0.324872, 0.2…	[189, 190, 191, 192, 203, 251, 254, 255, 256, 257, 258, 259, 260, 261, 262, 263, 264, 265, 266, 267, 268, 269, 270, 273, 274, 275, 276, 277, 279, 280, 281, 282]	(16	6	22)	16	16
290	291	UPI00000C50A8 status=activ	([0.058088, 0.106997, 0.142424, 0.066181, 0.098513, 0.127496, 0.147574, 0.167087, 0.21291, 0.155435, 0.209395, 0.271506, 0.206376, 0.318242, 0.298791, 0.398279, 0.414856, 0.352862, 0.278302, 0.281712, 0.257454, 0.26085, 0.25031, 0.164327, 0.271506, 0.257454, 0.25031, 0.173081, 0.200174, 0.18812, 0.18812, 0.155435, 0.071867, 0.092881, 0.076542, 0.10481, 0.102787, 0.076542, 0.096677, 0.147574, 0.22…	[165, 166, 230, 231]	0			#VALUE!	#VALUE!
291	292	UPI00000C50AA status=activ	([0.328603, 0.384043, 0.26085, 0.308712, 0.390993, 0.298791, 0.284882, 0.275179, 0.203355, 0.164327, 0.191378, 0.196879, 0.170161, 0.25406, 0.268042, 0.339168, 0.216401, 0.216401, 0.229226, 0.247041, 0.147574, 0.083462, 0.078022, 0.111485, 0.06184, 0.03976, 0.076542, 0.100716, 0.120615, 0.102787, 0.147574, 0.098513, 0.0704, 0.094817, 0.054297, 0.040537, 0.044297, 0.041405, 0.020876, 0.029376, 0.0…	[331, 332]	0			#VALUE!	#VALUE!
292	293	UPI00000C50AB status=activ	([0.632174, 0.661982, 0.626927, 0.51388, 0.538167, 0.490133, 0.525368, 0.509769, 0.465241, 0.5017, 0.521092, 0.541878, 0.521092, 0.521092, 0.517562, 0.517562, 0.529623, 0.525368, 0.521092, 0.541878, 0.521092, 0.618285, 0.557691, 0.553315, 0.661982, 0.545602, 0.56648, 0.575842, 0.538167, 0.51388, 0.387226, 0.394753, 0.433034, 0.324872, 0.281712, 0.301917, 0.301917, 0.284882, 0.31487, 0.342579, 0.3…	[0, 1, 2, 3, 4, 6, 7, 9, 10, 11, 12, 13, 14, 15, 16, 17, 18, 19, 20, 21, 22, 23, 24, 25, 26, 27, 28, 29, 54, 55, 56, 57, 58, 91, 97, 100, 101, 102, 103, 104, 105, 106, 107, 108, 223, 224, 225, 226, 227, 228, 252, 256, 257, 258, 259, 260, 261, 262, 263, 469, 470, 476]	(20	7	27)	20	20
293	294	UPI00000C50AF status=activ	([0.288399, 0.137348, 0.11371, 0.15284, 0.129801, 0.144935, 0.158265, 0.088832, 0.11371, 0.139895, 0.182256, 0.194234, 0.196879, 0.196879, 0.243554, 0.268042, 0.321458, 0.30533, 0.232838, 0.298791, 0.26085, 0.275179, 0.394753, 0.480142, 0.505461, 0.59508, 0.553315, 0.56648, 0.666105, 0.699094, 0.703578, 0.694846, 0.699094, 0.699094, 0.699094, 0.707965, 0.671169, 0.59917, 0.608892, 0.775545, 0.767…	[24, 25, 26, 27, 28, 29, 30, 31, 32, 33, 34, 35, 36, 37, 38, 39, 40, 41, 42, 43, 44, 45, 46, 47, 48, 49, 50, 51, 52, 53, 54, 55, 56, 57, 58, 59, 60, 61, 62, 63, 64, 65]	(41	0	41)	41	41
294	295	UPI00000C50B0 status=activ	([0.028107, 0.014586, 0.017138, 0.0198, 0.022306, 0.024826, 0.018787, 0.015078, 0.016826, 0.021381, 0.017447, 0.021816, 0.017797, 0.029376, 0.029376, 0.031287, 0.051831, 0.074921, 0.122885, 0.209395, 0.206376, 0.21291, 0.236433, 0.268042, 0.288399, 0.232838, 0.264545, 0.264545, 0.352862, 0.377384, 0.370445, 0.42561, 0.370445, 0.318242, 0.339168, 0.26085, 0.25406, 0.173081, 0.092881, 0.098513, 0.0…	[]	0			#VALUE!	#VALUE!
295	296	UPI00000C50B1 status=activ	([0.027463, 0.020876, 0.016826, 0.020522, 0.031287, 0.020522, 0.024393, 0.034068, 0.028107, 0.036378, 0.040537, 0.056825, 0.058088, 0.058088, 0.111485, 0.118441, 0.185198, 0.18812, 0.232838, 0.179055, 0.271506, 0.366687, 0.433034, 0.444081, 0.440853, 0.4292, 0.541878, 0.608892, 0.562014, 0.671169, 0.712013, 0.750527, 0.728858, 0.585406, 0.505461, 0.461924, 0.521092, 0.497853, 0.497853, 0.40511, 0…	[26, 27, 28, 29, 30, 31, 32, 33, 34, 36, 45, 46, 74, 75, 76, 77, 78, 79, 80, 81, 82, 83, 84, 85, 89]	(11	12	23)	11	11
296	297	UPI00000C50B5 status=activ	([0.064632, 0.067594, 0.098513, 0.06312, 0.094817, 0.129801, 0.167087, 0.129801, 0.158265, 0.194234, 0.147574, 0.106997, 0.15008, 0.134866, 0.216401, 0.216401, 0.209395, 0.288399, 0.291804, 0.236433, 0.232838, 0.21291, 0.247041, 0.25031, 0.243554, 0.268042, 0.25406, 0.247041, 0.328603, 0.335645, 0.25406, 0.346032, 0.440853, 0.486429, 0.480142, 0.42561, 0.339168, 0.339168, 0.311707, 0.216401, 0.30…	[]	0			#VALUE!	#VALUE!
297	298	UPI00000C50B8 status=activ	([0.008075, 0.005872, 0.003963, 0.005503, 0.003963, 0.005318, 0.006533, 0.008075, 0.008276, 0.009977, 0.01227, 0.017797, 0.017797, 0.0198, 0.023534, 0.034068, 0.015344, 0.021381, 0.019109, 0.01204, 0.011903, 0.00777, 0.007645, 0.008276, 0.00777, 0.009294, 0.007555, 0.005503, 0.005378, 0.004775, 0.003757, 0.002688, 0.002623, 0.001722, 0.001692, 0.00246, 0.00316, 0.004646, 0.003341, 0.003341, 0.004…	[]	0			#VALUE!	#VALUE!
298	299	UPI00000C50BA status=activ	([0.120615, 0.081712, 0.109221, 0.134866, 0.127496, 0.069024, 0.085092, 0.083462, 0.059222, 0.071867, 0.086953, 0.118441, 0.191378, 0.21291, 0.196879, 0.232838, 0.15008, 0.109221, 0.161087, 0.137348, 0.111485, 0.111485, 0.100716, 0.118441, 0.137348, 0.134866, 0.225814, 0.196879, 0.25406, 0.332115, 0.301917, 0.219301, 0.222385, 0.179055, 0.147574, 0.155435, 0.196879, 0.30533, 0.257454, 0.203355, 0…	[]	0			#VALUE!	#VALUE!
299	300	UPI00000C50BE status=activ	([0.196879, 0.120615, 0.155435, 0.179055, 0.26085, 0.182256, 0.25406, 0.243554, 0.236433, 0.15008, 0.125101, 0.134866, 0.118441, 0.056825, 0.058088, 0.106997, 0.092881, 0.11371, 0.179055, 0.15008, 0.116183, 0.142424, 0.236433, 0.271506, 0.281712, 0.170161, 0.17593, 0.094817, 0.060549, 0.06184, 0.102787, 0.161087, 0.21291, 0.167087, 0.167087, 0.167087, 0.147574, 0.161087, 0.15008, 0.127496, 0.0675…	[]	0			#VALUE!	#VALUE!
300	301	UPI00000C50C4 status=activ	([0.191378, 0.132295, 0.167087, 0.120615, 0.125101, 0.132295, 0.15284, 0.158265, 0.196879, 0.236433, 0.26085, 0.324872, 0.31487, 0.222385, 0.324872, 0.335645, 0.25031, 0.25406, 0.257454, 0.321458, 0.232838, 0.232838, 0.31487, 0.229226, 0.298791, 0.31487, 0.275179, 0.295083, 0.25031, 0.25031, 0.25031, 0.25031, 0.134866, 0.147574, 0.158265, 0.161087, 0.164327, 0.216401, 0.216401, 0.271506, 0.216401…	[63, 64, 67, 68, 69, 70, 110, 113, 114, 117, 118, 119, 120, 121, 122, 123, 124, 125]	(8	9	17)	8	8
301	302	UPI00000C50C6 status=activ	([0.030611, 0.055536, 0.090864, 0.064632, 0.038858, 0.054297, 0.042364, 0.028107, 0.040537, 0.027463, 0.03976, 0.047319, 0.044297, 0.026892, 0.038042, 0.081712, 0.100716, 0.051831, 0.046336, 0.047319, 0.045352, 0.040537, 0.040537, 0.021816, 0.033407, 0.032017, 0.034068, 0.056825, 0.090864, 0.10481, 0.15284, 0.120615, 0.109221, 0.109221, 0.18812, 0.21291, 0.129801, 0.155435, 0.155435, 0.144935, 0.…	[]	0			#VALUE!	#VALUE!
302	303	UPI00000C50C8 status=activ	([0.0028, 0.0028, 0.002606, 0.00316, 0.004388, 0.003997, 0.004513, 0.005623, 0.006795, 0.006039, 0.007877, 0.009294, 0.008276, 0.011342, 0.014315, 0.018106, 0.032017, 0.059222, 0.078022, 0.129801, 0.170161, 0.25031, 0.236433, 0.349426, 0.387226, 0.288399, 0.384043, 0.418646, 0.298791, 0.311707, 0.324872, 0.25406, 0.284882, 0.346032, 0.36309, 0.447574, 0.40511, 0.335645, 0.321458, 0.324872, 0.2435…	[97, 110]	0			#VALUE!	#VALUE!
303	304	UPI00000C50C9 status=activ	([0.476583, 0.545602, 0.374039, 0.408655, 0.281712, 0.339168, 0.26085, 0.196879, 0.232838, 0.271506, 0.200174, 0.271506, 0.278302, 0.308712, 0.225814, 0.21291, 0.194234, 0.191378, 0.18812, 0.203355, 0.209395, 0.129801, 0.094817, 0.109221, 0.11371, 0.200174, 0.106997, 0.18812, 0.275179, 0.275179, 0.185198, 0.298791, 0.216401, 0.139895, 0.127496, 0.158265, 0.179055, 0.185198, 0.206376, 0.185198, 0.…	[1, 187, 188, 189, 190, 192, 194, 196, 197, 198, 220, 221, 222, 223, 224, 225, 226, 448, 487, 488, 489, 490, 491, 492, 493, 494, 495, 496, 497, 498, 499, 500, 501, 502, 503, 504, 505, 506]	(19	18	37)	19	19
304	305	UPI00000C50CA status=activ	([0.034068, 0.064632, 0.066181, 0.096677, 0.122885, 0.161087, 0.209395, 0.257454, 0.185198, 0.209395, 0.155435, 0.194234, 0.21291, 0.206376, 0.229226, 0.243554, 0.161087, 0.196879, 0.185198, 0.17593, 0.18812, 0.301917, 0.291804, 0.291804, 0.194234, 0.170161, 0.158265, 0.122885, 0.090864, 0.167087, 0.170161, 0.170161, 0.100716, 0.073402, 0.10481, 0.102787, 0.096677, 0.170161, 0.268042, 0.291804, 0…	[206, 215, 394, 395, 396, 399, 400, 520, 521, 539, 607, 608, 609, 611, 612, 613, 614]	(3	13	16)	3	3
305	306	UPI00000C50CB status=activ	([0.63748, 0.521092, 0.58069, 0.613573, 0.632174, 0.509769, 0.42561, 0.490133, 0.529623, 0.553315, 0.570702, 0.575842, 0.618285, 0.622677, 0.622677, 0.632174, 0.626927, 0.494003, 0.534167, 0.414856, 0.454136, 0.36309, 0.433034, 0.349426, 0.349426, 0.264545, 0.366687, 0.458154, 0.4292, 0.414856, 0.42561, 0.359901, 0.422041, 0.359901, 0.349426, 0.264545, 0.179055, 0.179055, 0.271506, 0.308712, 0.31…	[0, 1, 2, 3, 4, 5, 8, 9, 10, 11, 12, 13, 14, 15, 16, 18, 61, 62, 63, 64, 65, 66, 67, 69, 70, 71]	(8	6	14)	8	8
306	307	UPI00000C50D3 status=activ	([0.30533, 0.342579, 0.200174, 0.247041, 0.278302, 0.222385, 0.271506, 0.295083, 0.318242, 0.243554, 0.278302, 0.31487, 0.366687, 0.349426, 0.268042, 0.17593, 0.125101, 0.125101, 0.125101, 0.116183, 0.18812, 0.179055, 0.185198, 0.200174, 0.200174, 0.200174, 0.264545, 0.268042, 0.167087, 0.109221, 0.185198, 0.116183, 0.073402, 0.064632, 0.076542, 0.120615, 0.18812, 0.25031, 0.25031, 0.243554, 0.32…	[53, 224, 225, 226, 272, 274, 289]	0			#VALUE!	#VALUE!
307	308	UPI00000C50D4 status=activ	([0.182256, 0.085092, 0.086953, 0.120615, 0.083462, 0.085092, 0.085092, 0.106997, 0.079919, 0.081712, 0.06312, 0.067594, 0.056825, 0.06184, 0.051831, 0.069024, 0.058088, 0.047319, 0.064632, 0.038858, 0.066181, 0.045352, 0.058088, 0.069024, 0.032677, 0.051831, 0.06184, 0.060549, 0.066181, 0.098513, 0.116183, 0.144935, 0.17593, 0.132295, 0.120615, 0.120615, 0.078022, 0.050641, 0.086953, 0.096677, 0…	[288, 289, 290]	0			#VALUE!	#VALUE!
308	309	UPI00000C50D6 status=activ	([0.03976, 0.017138, 0.009015, 0.00558, 0.004161, 0.005086, 0.004161, 0.00515, 0.004161, 0.003555, 0.003701, 0.004483, 0.004483, 0.003512, 0.002327, 0.002349, 0.001722, 0.001249, 0.000747, 0.000648, 0.000648, 0.000399, 0.000399, 0.000468, 0.000507, 0.000614, 0.000721, 0.000721, 0.000704, 0.000575, 0.001061, 0.001271, 0.001267, 0.001906, 0.001541, 0.001533, 0.001623, 0.001743, 0.002761, 0.002555, …	[269, 271, 272, 273, 274, 275]	0			#VALUE!	#VALUE!
309	310	UPI00000C50D7 status=activ	([0.028695, 0.046336, 0.046336, 0.076542, 0.035586, 0.036378, 0.051831, 0.033407, 0.043307, 0.066181, 0.090864, 0.078022, 0.078022, 0.064632, 0.086953, 0.060549, 0.088832, 0.088832, 0.073402, 0.058088, 0.11371, 0.111485, 0.0704, 0.088832, 0.037156, 0.086953, 0.069024, 0.048328, 0.096677, 0.10481, 0.090864, 0.043307, 0.042364, 0.046336, 0.051831, 0.044297, 0.085092, 0.056825, 0.0704, 0.085092, 0.0…	[]	0			#VALUE!	#VALUE!
310	311	UPI00000C50E5 status=activ	([0.51388, 0.525368, 0.394753, 0.318242, 0.25031, 0.301917, 0.301917, 0.349426, 0.374039, 0.366687, 0.311707, 0.332115, 0.342579, 0.288399, 0.196879, 0.232838, 0.139895, 0.21291, 0.21291, 0.194234, 0.301917, 0.25406, 0.257454, 0.377384, 0.444081, 0.557691, 0.51388, 0.447574, 0.366687, 0.384043, 0.440853, 0.538167, 0.549308, 0.562014, 0.553315, 0.657645, 0.63748, 0.791621, 0.808535, 0.81615, 0.798…	[0, 1, 25, 26, 31, 32, 33, 34, 35, 36, 37, 38, 39, 40, 41, 42, 43, 44, 45, 49, 50, 51, 52, 53, 81, 82, 83, 84, 85, 86, 87, 88, 154, 155, 168, 169, 170, 171, 172, 173, 174]	(14	4	18)	14	14
311	312	UPI00000C50E6 status=activ	([0.008624, 0.014315, 0.01227, 0.022306, 0.025762, 0.036378, 0.050641, 0.030611, 0.020876, 0.030611, 0.042364, 0.059222, 0.06184, 0.078022, 0.086953, 0.142424, 0.137348, 0.139895, 0.222385, 0.203355, 0.229226, 0.25406, 0.247041, 0.291804, 0.291804, 0.247041, 0.25031, 0.15284, 0.17593, 0.209395, 0.127496, 0.139895, 0.129801, 0.118441, 0.167087, 0.15008, 0.194234, 0.308712, 0.219301, 0.225814, 0.31…	[51, 111]	0			#VALUE!	#VALUE!
312	313	UPI00000C50E8 status=activ	([0.132295, 0.173081, 0.21291, 0.118441, 0.147574, 0.090864, 0.088832, 0.056825, 0.056825, 0.081712, 0.081712, 0.055536, 0.034068, 0.034068, 0.058088, 0.069024, 0.11371, 0.158265, 0.086953, 0.046336, 0.032017, 0.020522, 0.017138, 0.016826, 0.030611, 0.030003, 0.06184, 0.060549, 0.060549, 0.085092, 0.076542, 0.049374, 0.071867, 0.049374, 0.059222, 0.033407, 0.027463, 0.030003, 0.036378, 0.032017, …	[265]	0			#VALUE!	#VALUE!
313	314	UPI00000C50EC status=activ	([0.301917, 0.321458, 0.339168, 0.332115, 0.229226, 0.161087, 0.125101, 0.144935, 0.10481, 0.132295, 0.106997, 0.122885, 0.109221, 0.06312, 0.0704, 0.038858, 0.056825, 0.035586, 0.085092, 0.054297, 0.043307, 0.018787, 0.013265, 0.014315, 0.016528, 0.026338, 0.025316, 0.038858, 0.042364, 0.074921, 0.06312, 0.102787, 0.086953, 0.085092, 0.132295, 0.196879, 0.284882, 0.284882, 0.366687, 0.301917, 0.…	[42, 43, 44, 45, 47, 48, 49, 50, 51, 52, 54, 55, 229, 231, 233, 234, 235]	(5	4	9)	5	5
314	315	UPI00000C50F5 status=activ	([0.476583, 0.352862, 0.209395, 0.139895, 0.139895, 0.173081, 0.122885, 0.155435, 0.191378, 0.118441, 0.137348, 0.137348, 0.129801, 0.076542, 0.073402, 0.073402, 0.06312, 0.036378, 0.043307, 0.05306, 0.085092, 0.090864, 0.090864, 0.142424, 0.15284, 0.185198, 0.129801, 0.129801, 0.129801, 0.134866, 0.243554, 0.173081, 0.132295, 0.132295, 0.142424, 0.15008, 0.15284, 0.102787, 0.170161, 0.17593, 0.1…	[175, 179, 180]	0			#VALUE!	#VALUE!
315	316	UPI00000C50F9 status=activ	([0.271506, 0.158265, 0.079919, 0.125101, 0.088832, 0.055536, 0.041405, 0.043307, 0.030003, 0.031287, 0.021816, 0.018106, 0.015344, 0.009294, 0.008525, 0.008723, 0.007645, 0.006988, 0.006421, 0.004736, 0.006567, 0.005799, 0.006078, 0.008409, 0.005992, 0.006701, 0.009483, 0.013613, 0.016021, 0.028695, 0.034884, 0.038042, 0.034068, 0.041405, 0.085092, 0.10481, 0.170161, 0.125101, 0.125101, 0.090864…	[]	0			#VALUE!	#VALUE!
316	317	UPI00000C50FA status=activ	([0.321458, 0.36309, 0.40511, 0.433034, 0.454136, 0.490133, 0.509769, 0.529623, 0.41194, 0.440853, 0.374039, 0.321458, 0.321458, 0.298791, 0.332115, 0.257454, 0.298791, 0.229226, 0.164327, 0.098513, 0.047319, 0.046336, 0.025762, 0.016257, 0.013821, 0.011903, 0.009728, 0.007645, 0.006194, 0.009977, 0.00962, 0.010131, 0.010672, 0.01078, 0.017447, 0.025762, 0.044297, 0.073402, 0.092881, 0.137348, 0.…	[6, 7, 49, 53, 80, 85, 97, 137, 139, 140, 141]	(2	8	10)	2	2
317	318	UPI00000C50FD status=activ	([0.116183, 0.179055, 0.236433, 0.324872, 0.31487, 0.352862, 0.370445, 0.271506, 0.298791, 0.359901, 0.291804, 0.243554, 0.161087, 0.18812, 0.111485, 0.116183, 0.10481, 0.100716, 0.064632, 0.06184, 0.111485, 0.111485, 0.086953, 0.102787, 0.079919, 0.102787, 0.094817, 0.098513, 0.102787, 0.060549, 0.040537, 0.071867, 0.122885, 0.194234, 0.127496, 0.173081, 0.102787, 0.081712, 0.086953, 0.132295, 0…	[101, 102, 115, 160, 161, 162, 163, 164, 165, 166, 167, 168, 169, 170, 171, 172, 173, 174, 175, 184, 186, 187, 188, 189, 190, 191, 192, 193, 194, 195, 196]	(15	3	18)	15	15
318	319	UPI00000C5100 status=activ	([0.318242, 0.374039, 0.40511, 0.4292, 0.332115, 0.384043, 0.414856, 0.436924, 0.465241, 0.398279, 0.436924, 0.433034, 0.436924, 0.4292, 0.545602, 0.545602, 0.666105, 0.604312, 0.541878, 0.575842, 0.575842, 0.51388, 0.5017, 0.472492, 0.468512, 0.570702, 0.461924, 0.461924, 0.505461, 0.414856, 0.517562, 0.4292, 0.458154, 0.465241, 0.476583, 0.436924, 0.440853, 0.440853, 0.465241, 0.557691, 0.55769…	[14, 15, 16, 17, 18, 19, 20, 21, 22, 25, 28, 30, 39, 40, 41, 42, 43, 44, 45, 46, 47, 50, 52, 53, 54, 55]	(8	0	8)	8	8
319	320	UPI00000C5101 status=activ	([0.013437, 0.021381, 0.015344, 0.011903, 0.017447, 0.023534, 0.032677, 0.046336, 0.06184, 0.045352, 0.055536, 0.059222, 0.100716, 0.067594, 0.056825, 0.076542, 0.147574, 0.147574, 0.167087, 0.222385, 0.209395, 0.324872, 0.281712, 0.359901, 0.359901, 0.26085, 0.26085, 0.25406, 0.243554, 0.200174, 0.298791, 0.298791, 0.247041, 0.167087, 0.26085, 0.167087, 0.182256, 0.100716, 0.100716, 0.0704, 0.05…	[160, 359, 360, 367, 368, 369]	0			#VALUE!	#VALUE!
320	321	UPI00000C5105 status=activ	([0.671169, 0.724957, 0.767246, 0.771762, 0.720929, 0.604312, 0.648219, 0.661982, 0.525368, 0.557691, 0.458154, 0.505461, 0.585406, 0.483068, 0.483068, 0.483068, 0.40511, 0.318242, 0.278302, 0.191378, 0.120615, 0.064632, 0.035586, 0.025762, 0.013821, 0.010131, 0.009483, 0.009187, 0.008276, 0.012491, 0.009977, 0.016528, 0.011342, 0.008804, 0.012491, 0.01078, 0.010509, 0.009401, 0.014783, 0.011669,…	[0, 1, 2, 3, 4, 5, 6, 7, 8, 9, 11, 12]	(9	0	9)	9	9
321	322	UPI00000C510B status=activ	([0.653063, 0.613573, 0.59508, 0.608892, 0.59014, 0.444081, 0.440853, 0.454136, 0.380708, 0.377384, 0.394753, 0.31487, 0.232838, 0.142424, 0.219301, 0.194234, 0.219301, 0.243554, 0.25031, 0.182256, 0.161087, 0.142424, 0.167087, 0.167087, 0.182256, 0.185198, 0.209395, 0.129801, 0.137348, 0.191378, 0.134866, 0.125101, 0.200174, 0.167087, 0.182256, 0.182256, 0.185198, 0.170161, 0.120615, 0.144935, 0…	[0, 1, 2, 3, 4, 119, 120, 121, 131, 132]	0			#VALUE!	#VALUE!
322	323	UPI00000C510D status=activ	([0.00283, 0.00225, 0.001499, 0.001172, 0.001623, 0.002349, 0.001675, 0.001391, 0.001855, 0.001602, 0.001778, 0.002366, 0.001481, 0.002435, 0.002761, 0.00389, 0.002688, 0.00389, 0.004483, 0.005799, 0.006245, 0.005623, 0.007031, 0.007315, 0.007555, 0.005992, 0.005249, 0.005799, 0.00543, 0.003821, 0.00543, 0.005503, 0.003757, 0.00558, 0.003821, 0.004835, 0.003177, 0.003298, 0.003014, 0.003109, 0.00…	[256, 257, 258, 281, 282, 284, 285, 286, 287, 288, 289, 290, 291, 292, 293, 294, 295, 296, 297, 298, 299, 300]	(16	5	21)	16	16
323	324	UPI00000C5112 status=activ	([0.013821, 0.029376, 0.042364, 0.067594, 0.085092, 0.10481, 0.147574, 0.142424, 0.079919, 0.079919, 0.079919, 0.086953, 0.081712, 0.083462, 0.03976, 0.067594, 0.090864, 0.147574, 0.137348, 0.239899, 0.15008, 0.229226, 0.21291, 0.236433, 0.25406, 0.264545, 0.281712, 0.17593, 0.200174, 0.196879, 0.247041, 0.209395, 0.161087, 0.155435, 0.243554, 0.380708, 0.384043, 0.436924, 0.41194, 0.42561, 0.422…	[]	0			#VALUE!	#VALUE!
324	325	UPI00000C5113 status=activ	([0.030611, 0.050641, 0.030003, 0.051831, 0.054297, 0.056825, 0.038858, 0.060549, 0.034884, 0.025316, 0.034884, 0.045352, 0.038858, 0.03976, 0.0704, 0.051831, 0.049374, 0.038858, 0.038858, 0.038858, 0.056825, 0.067594, 0.069024, 0.069024, 0.078022, 0.10481, 0.125101, 0.18812, 0.092881, 0.179055, 0.182256, 0.15008, 0.083462, 0.067594, 0.11371, 0.06312, 0.090864, 0.098513, 0.170161, 0.243554, 0.216…	[]	0			#VALUE!	#VALUE!
325	326	UPI00000C5114 status=activ	([0.450668, 0.505461, 0.370445, 0.418646, 0.401658, 0.301917, 0.291804, 0.328603, 0.257454, 0.291804, 0.335645, 0.339168, 0.295083, 0.281712, 0.281712, 0.380708, 0.40511, 0.444081, 0.4292, 0.418646, 0.380708, 0.387226, 0.380708, 0.497853, 0.494003, 0.433034, 0.433034, 0.398279, 0.401658, 0.458154, 0.359901, 0.339168, 0.366687, 0.36309, 0.472492, 0.436924, 0.339168, 0.328603, 0.232838, 0.225814, 0…	[1]	0			#VALUE!	#VALUE!
326	327	UPI00000C5115 status=activ	([0.653063, 0.699094, 0.653063, 0.521092, 0.497853, 0.534167, 0.545602, 0.557691, 0.59014, 0.497853, 0.486429, 0.41194, 0.328603, 0.398279, 0.398279, 0.36309, 0.332115, 0.321458, 0.318242, 0.225814, 0.225814, 0.311707, 0.239899, 0.271506, 0.26085, 0.203355, 0.203355, 0.216401, 0.222385, 0.206376, 0.301917, 0.25031, 0.278302, 0.278302, 0.271506, 0.185198, 0.21291, 0.15008, 0.132295, 0.090864, 0.08…	[0, 1, 2, 3, 5, 6, 7, 8, 70, 80, 81, 82, 83, 84]	(4	9	13)	4	4
327	328	UPI00000C512B status=activ	([0.480142, 0.497853, 0.450668, 0.5017, 0.541878, 0.401658, 0.288399, 0.209395, 0.111485, 0.139895, 0.161087, 0.219301, 0.118441, 0.096677, 0.170161, 0.085092, 0.092881, 0.122885, 0.129801, 0.167087, 0.129801, 0.05306, 0.05306, 0.033407, 0.033407, 0.038858, 0.060549, 0.122885, 0.158265, 0.284882, 0.284882, 0.182256, 0.132295, 0.239899, 0.132295, 0.132295, 0.132295, 0.094817, 0.044297, 0.020165, 0…	[3, 4]	0			#VALUE!	#VALUE!
328	329	UPI00000C512C status=activ	([0.008525, 0.00777, 0.007177, 0.006795, 0.007877, 0.010131, 0.009294, 0.01204, 0.016257, 0.014315, 0.016257, 0.017797, 0.030003, 0.032677, 0.020876, 0.043307, 0.043307, 0.048328, 0.0704, 0.064632, 0.10481, 0.064632, 0.096677, 0.137348, 0.134866, 0.15008, 0.15284, 0.229226, 0.25031, 0.182256, 0.25406, 0.206376, 0.239899, 0.243554, 0.236433, 0.268042, 0.281712, 0.346032, 0.268042, 0.25406, 0.20939…	[78, 83, 84, 89, 90, 91, 92, 93, 94, 95, 96, 97, 98, 99, 100, 101, 102, 103, 104, 105, 106, 107, 108, 109, 110, 111, 112, 113, 114, 115, 116, 117, 118, 119, 120, 121, 122, 123, 124, 125, 126, 127, 128, 129, 130, 131, 132, 133, 134, 135, 136, 137, 138, 139, 140, 141, 142, 143, 144, 145, 146, 147, 148, 149, 150]	(61	3	64)	61	61
329	330	UPI00000C512D status=activ	([0.007555, 0.005318, 0.005734, 0.005734, 0.003804, 0.0028, 0.002396, 0.002211, 0.00243, 0.002078, 0.001872, 0.00246, 0.001687, 0.00146, 0.001602, 0.002606, 0.001778, 0.003014, 0.00359, 0.00243, 0.00243, 0.002705, 0.004358, 0.003276, 0.002688, 0.003109, 0.003298, 0.004513, 0.005992, 0.005086, 0.005086, 0.00515, 0.003478, 0.003727, 0.004208, 0.005249, 0.004208, 0.006374, 0.004208, 0.0028, 0.00283,…	[]	0			#VALUE!	#VALUE!
330	331	UPI00000C5130 status=activ	([0.094817, 0.06312, 0.086953, 0.132295, 0.078022, 0.042364, 0.029376, 0.044297, 0.066181, 0.067594, 0.048328, 0.066181, 0.066181, 0.118441, 0.147574, 0.196879, 0.222385, 0.236433, 0.239899, 0.155435, 0.109221, 0.102787, 0.164327, 0.200174, 0.185198, 0.281712, 0.301917, 0.359901, 0.31487, 0.301917, 0.349426, 0.440853, 0.342579, 0.268042, 0.203355, 0.137348, 0.173081, 0.206376, 0.21291, 0.179055, …	[121, 124, 206]	0			#VALUE!	#VALUE!
331	332	UPI00000C5133 status=activ	([0.127496, 0.161087, 0.196879, 0.092881, 0.118441, 0.0704, 0.090864, 0.058088, 0.058088, 0.076542, 0.05306, 0.071867, 0.054297, 0.094817, 0.15008, 0.25406, 0.15284, 0.147574, 0.122885, 0.059222, 0.059222, 0.058088, 0.071867, 0.054297, 0.06312, 0.071867, 0.102787, 0.060549, 0.088832, 0.088832, 0.083462, 0.085092, 0.085092, 0.085092, 0.040537, 0.032677, 0.037156, 0.071867, 0.05306, 0.066181, 0.064…	[233, 364]	0			#VALUE!	#VALUE!
332	333	UPI00000C5138 status=activ	([0.042364, 0.024826, 0.016021, 0.009187, 0.007645, 0.00962, 0.009096, 0.006567, 0.008525, 0.009977, 0.01204, 0.010131, 0.006701, 0.006482, 0.006039, 0.006374, 0.006374, 0.005734, 0.007555, 0.005932, 0.00558, 0.008409, 0.011342, 0.017447, 0.020876, 0.023963, 0.023963, 0.020522, 0.05306, 0.048328, 0.033407, 0.034884, 0.06184, 0.129801, 0.076542, 0.090864, 0.078022, 0.078022, 0.088832, 0.050641, 0.…	[]	0			#VALUE!	#VALUE!
333	334	UPI00000C5139 status=activ	([0.011669, 0.01227, 0.020165, 0.037156, 0.020522, 0.015694, 0.021381, 0.021381, 0.014315, 0.018415, 0.023534, 0.018787, 0.009865, 0.008002, 0.007877, 0.007315, 0.00558, 0.007495, 0.005623, 0.008895, 0.009483, 0.016826, 0.013016, 0.009728, 0.006194, 0.009015, 0.01204, 0.008156, 0.006567, 0.008525, 0.006533, 0.005623, 0.005503, 0.006039, 0.006701, 0.005734, 0.005799, 0.006533, 0.006894, 0.006619, …	[]	0			#VALUE!	#VALUE!
334	335	UPI00000C513C status=activ	([0.054297, 0.033407, 0.025316, 0.026338, 0.027463, 0.038042, 0.026892, 0.020876, 0.016528, 0.017447, 0.021816, 0.022306, 0.022667, 0.0198, 0.016021, 0.028695, 0.034884, 0.073402, 0.071867, 0.071867, 0.134866, 0.106997, 0.096677, 0.11371, 0.164327, 0.164327, 0.164327, 0.271506, 0.349426, 0.4292, 0.461924, 0.349426, 0.40511, 0.356642, 0.433034, 0.394753, 0.374039, 0.257454, 0.219301, 0.225814, 0.1…	[239]	0			#VALUE!	#VALUE!
335	336	UPI00000C513E status=activ	([0.155435, 0.085092, 0.086953, 0.134866, 0.170161, 0.122885, 0.090864, 0.120615, 0.120615, 0.083462, 0.100716, 0.129801, 0.109221, 0.191378, 0.170161, 0.264545, 0.264545, 0.25406, 0.161087, 0.096677, 0.079919, 0.079919, 0.134866, 0.10481, 0.076542, 0.06184, 0.10481, 0.094817, 0.073402, 0.051831, 0.074921, 0.074921, 0.083462, 0.111485, 0.066181, 0.10481, 0.058088, 0.076542, 0.036378, 0.037156, 0.…	[]	0			#VALUE!	#VALUE!
336	337	UPI00000C5140 status=activ	([0.418646, 0.301917, 0.18812, 0.225814, 0.216401, 0.139895, 0.185198, 0.219301, 0.264545, 0.30533, 0.243554, 0.209395, 0.139895, 0.170161, 0.26085, 0.206376, 0.225814, 0.247041, 0.25031, 0.21291, 0.134866, 0.127496, 0.137348, 0.216401, 0.236433, 0.232838, 0.298791, 0.298791, 0.30533, 0.321458, 0.318242, 0.332115, 0.401658, 0.390993, 0.359901, 0.324872, 0.324872, 0.291804, 0.271506, 0.271506, 0.2…	[262, 263, 264, 265]	0			#VALUE!	#VALUE!
337	338	UPI00000C5142 status=activ	([0.200174, 0.085092, 0.11371, 0.15008, 0.164327, 0.17593, 0.21291, 0.200174, 0.147574, 0.185198, 0.139895, 0.179055, 0.144935, 0.086953, 0.049374, 0.031287, 0.036378, 0.030611, 0.021816, 0.026338, 0.047319, 0.055536, 0.06312, 0.083462, 0.083462, 0.056825, 0.067594, 0.055536, 0.076542, 0.129801, 0.129801, 0.17593, 0.15008, 0.118441, 0.161087, 0.222385, 0.209395, 0.116183, 0.216401, 0.232838, 0.23…	[]	0			#VALUE!	#VALUE!
338	339	UPI00000C5143 status=activ	([0.219301, 0.120615, 0.06312, 0.085092, 0.040537, 0.025316, 0.020165, 0.016528, 0.012727, 0.016257, 0.013821, 0.01227, 0.010372, 0.010509, 0.007645, 0.006894, 0.006894, 0.006039, 0.005503, 0.003804, 0.004414, 0.003366, 0.003298, 0.004646, 0.004689, 0.005011, 0.005872, 0.007555, 0.007031, 0.006988, 0.006988, 0.006533, 0.008895, 0.009977, 0.012491, 0.014075, 0.017797, 0.017797, 0.014315, 0.018415,…	[]	0			#VALUE!	#VALUE!
339	340	UPI00000C5146 status=activ	([0.011903, 0.013016, 0.018787, 0.028695, 0.022306, 0.013437, 0.011669, 0.015078, 0.019109, 0.015078, 0.019401, 0.023963, 0.015078, 0.009865, 0.013265, 0.020165, 0.022667, 0.040537, 0.032677, 0.064632, 0.0704, 0.142424, 0.170161, 0.200174, 0.10481, 0.106997, 0.206376, 0.185198, 0.120615, 0.129801, 0.173081, 0.185198, 0.118441, 0.182256, 0.170161, 0.139895, 0.15008, 0.111485, 0.116183, 0.167087, 0…	[165, 166, 168, 169]	0			#VALUE!	#VALUE!
340	341	UPI00000C5147 status=activ	([0.006567, 0.009096, 0.007495, 0.008525, 0.009401, 0.015078, 0.01204, 0.010221, 0.013265, 0.010926, 0.011903, 0.016021, 0.030611, 0.019109, 0.022667, 0.01227, 0.019109, 0.028107, 0.05306, 0.096677, 0.118441, 0.116183, 0.139895, 0.132295, 0.098513, 0.0704, 0.0704, 0.118441, 0.191378, 0.219301, 0.318242, 0.346032, 0.356642, 0.328603, 0.318242, 0.239899, 0.298791, 0.349426, 0.318242, 0.219301, 0.20…	[194, 195, 196, 197, 205, 206, 208, 209]	0			#VALUE!	#VALUE!
341	342	UPI00000C5149 status=activ	([0.724957, 0.73685, 0.779859, 0.745909, 0.784345, 0.827927, 0.801317, 0.812494, 0.827927, 0.837511, 0.754692, 0.724957, 0.618285, 0.63748, 0.622677, 0.618285, 0.716283, 0.585406, 0.585406, 0.56648, 0.575842, 0.59014, 0.480142, 0.398279, 0.335645, 0.349426, 0.232838, 0.257454, 0.268042, 0.25406, 0.275179, 0.243554, 0.200174, 0.301917, 0.25031, 0.26085, 0.18812, 0.122885, 0.209395, 0.134866, 0.079…	[0, 1, 2, 3, 4, 5, 6, 7, 8, 9, 10, 11, 12, 13, 14, 15, 16, 17, 18, 19, 20, 21, 74, 75, 84, 85, 86, 87, 88, 89, 90, 97, 98, 99, 101, 138, 139, 182, 191, 192, 193, 194, 195, 196, 197, 695, 696, 699, 700, 701, 702, 703]	(21	0	21)	21	21
342	343	UPI00000C514A status=activ	([0.185198, 0.257454, 0.298791, 0.328603, 0.374039, 0.398279, 0.384043, 0.40511, 0.447574, 0.461924, 0.476583, 0.529623, 0.562014, 0.476583, 0.4292, 0.433034, 0.433034, 0.486429, 0.490133, 0.58069, 0.5017, 0.51388, 0.380708, 0.401658, 0.335645, 0.335645, 0.339168, 0.278302, 0.281712, 0.257454, 0.278302, 0.216401, 0.127496, 0.182256, 0.203355, 0.232838, 0.203355, 0.194234, 0.15008, 0.10481, 0.1322…	[11, 12, 19, 20, 21, 69, 70, 71, 72, 80, 81, 82, 83, 84]	(4	9	13)	4	4
343	344	UPI00000C514B status=activ	([0.575842, 0.461924, 0.328603, 0.41194, 0.339168, 0.380708, 0.447574, 0.384043, 0.377384, 0.324872, 0.321458, 0.278302, 0.21291, 0.144935, 0.106997, 0.102787, 0.15008, 0.25031, 0.225814, 0.164327, 0.170161, 0.125101, 0.194234, 0.291804, 0.25406, 0.356642, 0.346032, 0.332115, 0.332115, 0.390993, 0.461924, 0.5017, 0.521092, 0.5017, 0.618285, 0.661982, 0.675549, 0.716283, 0.59014, 0.58069, 0.694846…	[0, 31, 32, 33, 34, 35, 36, 37, 38, 39, 40, 41, 42, 43, 44, 45, 46, 47, 48, 49, 50, 51, 52, 53, 54, 55, 56, 57, 58, 59, 60, 61, 62, 63, 64, 65, 66, 71, 72, 73, 76, 84, 85, 94, 119, 120, 121, 122, 123, 124, 125, 126, 127, 128, 129, 130, 131, 132, 133, 134, 135, 136, 137, 158, 159, 160, 163, 164, 165, 166, 167, 168, 169, 170, 171, 172, 173, 174, 175, 176, 177, 178, 179, 180, 181, 182, 183, 184, 185…	(36	98	134)	36	36
344	345	UPI00000C514D status=activ	([0.026892, 0.018787, 0.01078, 0.007645, 0.005992, 0.006194, 0.006482, 0.006245, 0.005872, 0.005086, 0.004414, 0.005378, 0.00407, 0.004577, 0.00389, 0.002727, 0.002529, 0.002435, 0.003461, 0.004921, 0.004976, 0.004921, 0.006142, 0.009187, 0.009187, 0.009187, 0.007315, 0.008525, 0.010509, 0.015344, 0.025316, 0.024826, 0.024393, 0.044297, 0.024393, 0.019401, 0.038858, 0.028107, 0.015694, 0.014315, …	[495, 502]	0			#VALUE!	#VALUE!
345	346	UPI00000C514F status=activ	([0.001305, 0.000747, 0.00152, 0.001383, 0.001541, 0.001112, 0.001288, 0.001335, 0.001709, 0.001743, 0.002336, 0.001692, 0.002014, 0.00292, 0.004513, 0.002881, 0.004135, 0.005932, 0.00543, 0.004611, 0.005992, 0.006795, 0.007495, 0.004775, 0.006619, 0.005872, 0.006988, 0.006988, 0.007259, 0.004899, 0.005992, 0.005932, 0.006245, 0.004388, 0.002662, 0.001786, 0.003177, 0.002211, 0.001778, 0.001778, …	[]	0			#VALUE!	#VALUE!
346	347	UPI00000C5152 status=activ	([0.394753, 0.408655, 0.42561, 0.284882, 0.311707, 0.342579, 0.394753, 0.284882, 0.301917, 0.349426, 0.370445, 0.422041, 0.308712, 0.311707, 0.284882, 0.222385, 0.161087, 0.081712, 0.078022, 0.098513, 0.06312, 0.028107, 0.028695, 0.018106, 0.033407, 0.017447, 0.009401, 0.006039, 0.008409, 0.008525, 0.006619, 0.006567, 0.005872, 0.005872, 0.005932, 0.006701, 0.007177, 0.008276, 0.014586, 0.011669,…	[]	0			#VALUE!	#VALUE!
347	348	UPI00000C5153 status=activ	([0.000146, 0.000142, 0.000348, 0.000687, 0.000648, 0.001048, 0.001202, 0.001155, 0.000945, 0.000713, 0.000958, 0.000687, 0.001232, 0.001709, 0.002435, 0.002155, 0.00231, 0.002606, 0.002727, 0.003963, 0.00283, 0.002606, 0.002581, 0.002482, 0.001709, 0.001602, 0.001675, 0.001383, 0.001778, 0.002623, 0.00359, 0.003212, 0.005086, 0.005503, 0.006194, 0.004577, 0.006194, 0.008525, 0.009865, 0.011903, …	[]	0			#VALUE!	#VALUE!
348	349	UPI00000C5154 status=activ	([0.328603, 0.387226, 0.461924, 0.490133, 0.461924, 0.394753, 0.335645, 0.324872, 0.295083, 0.318242, 0.352862, 0.418646, 0.31487, 0.328603, 0.377384, 0.374039, 0.370445, 0.278302, 0.18812, 0.31487, 0.298791, 0.328603, 0.318242, 0.295083, 0.291804, 0.321458, 0.356642, 0.436924, 0.384043, 0.352862, 0.25406, 0.243554, 0.194234, 0.295083, 0.268042, 0.18812, 0.147574, 0.243554, 0.25406, 0.328603, 0.3…	[254, 255, 256, 261]	0			#VALUE!	#VALUE!
349	350	UPI00000C5155 status=activ	([0.42561, 0.472492, 0.332115, 0.377384, 0.359901, 0.308712, 0.232838, 0.278302, 0.31487, 0.243554, 0.236433, 0.288399, 0.196879, 0.173081, 0.10481, 0.155435, 0.085092, 0.134866, 0.073402, 0.073402, 0.076542, 0.064632, 0.069024, 0.10481, 0.058088, 0.074921, 0.109221, 0.144935, 0.129801, 0.129801, 0.129801, 0.096677, 0.0704, 0.132295, 0.185198, 0.185198, 0.17593, 0.185198, 0.191378, 0.200174, 0.12…	[222, 223, 273, 274, 432]	0			#VALUE!	#VALUE!
350	351	UPI00000C5158 status=activ	([0.236433, 0.15284, 0.194234, 0.225814, 0.275179, 0.21291, 0.206376, 0.236433, 0.271506, 0.30533, 0.295083, 0.26085, 0.295083, 0.284882, 0.25031, 0.25031, 0.324872, 0.42561, 0.422041, 0.390993, 0.42561, 0.346032, 0.433034, 0.342579, 0.346032, 0.335645, 0.311707, 0.359901, 0.291804, 0.281712, 0.291804, 0.236433, 0.281712, 0.247041, 0.209395, 0.247041, 0.161087, 0.081712, 0.081712, 0.092881, 0.074…	[148]	0			#VALUE!	#VALUE!
351	352	UPI00000C515A status=activ	([0.653063, 0.694846, 0.73685, 0.771762, 0.779859, 0.808535, 0.827927, 0.720929, 0.728858, 0.754692, 0.775545, 0.724957, 0.570702, 0.545602, 0.529623, 0.408655, 0.390993, 0.36309, 0.42561, 0.328603, 0.352862, 0.380708, 0.374039, 0.377384, 0.278302, 0.25406, 0.268042, 0.257454, 0.339168, 0.332115, 0.236433, 0.229226, 0.308712, 0.444081, 0.465241, 0.390993, 0.454136, 0.433034, 0.444081, 0.384043, 0…	[0, 1, 2, 3, 4, 5, 6, 7, 8, 9, 10, 11, 12, 13, 14, 45, 132, 183, 184, 186, 187, 188, 219, 220, 221, 222, 223, 224, 225, 226, 227, 228, 229, 230, 232, 233, 234, 236, 237]	(14	0	14)	14	14
352	353	UPI00000C5160 status=activ	([0.553315, 0.454136, 0.335645, 0.414856, 0.324872, 0.247041, 0.281712, 0.196879, 0.225814, 0.268042, 0.26085, 0.335645, 0.298791, 0.26085, 0.15284, 0.194234, 0.118441, 0.069024, 0.037156, 0.056825, 0.071867, 0.036378, 0.05306, 0.047319, 0.042364, 0.0704, 0.11371, 0.069024, 0.086953, 0.059222, 0.066181, 0.078022, 0.073402, 0.096677, 0.116183, 0.196879, 0.137348, 0.147574, 0.21291, 0.271506, 0.288…	[0, 50]	0			#VALUE!	#VALUE!
353	354	UPI00000C5162 status=activ	([0.422041, 0.461924, 0.486429, 0.384043, 0.408655, 0.394753, 0.387226, 0.291804, 0.288399, 0.346032, 0.264545, 0.301917, 0.219301, 0.219301, 0.15008, 0.155435, 0.132295, 0.132295, 0.127496, 0.120615, 0.139895, 0.21291, 0.127496, 0.125101, 0.111485, 0.111485, 0.085092, 0.069024, 0.127496, 0.15284, 0.132295, 0.216401, 0.158265, 0.209395, 0.200174, 0.278302, 0.268042, 0.308712, 0.31487, 0.236433, 0…	[61]	0			#VALUE!	#VALUE!
354	355	UPI00000C516B status=activ	([0.009728, 0.008804, 0.007091, 0.006374, 0.008075, 0.006894, 0.008804, 0.010926, 0.008525, 0.010221, 0.012491, 0.01204, 0.016528, 0.016826, 0.028107, 0.026338, 0.031287, 0.035586, 0.034068, 0.020876, 0.040537, 0.074921, 0.064632, 0.111485, 0.167087, 0.167087, 0.167087, 0.170161, 0.17593, 0.196879, 0.206376, 0.219301, 0.147574, 0.10481, 0.100716, 0.079919, 0.15008, 0.100716, 0.074921, 0.079919, 0…	[]	0			#VALUE!	#VALUE!
355	356	UPI00000C5177 status=activ	([0.081712, 0.044297, 0.048328, 0.027463, 0.019401, 0.014586, 0.011518, 0.010131, 0.008804, 0.01078, 0.013437, 0.019109, 0.010509, 0.009015, 0.011106, 0.009728, 0.010372, 0.00777, 0.007645, 0.007495, 0.008723, 0.00777, 0.011106, 0.012727, 0.01227, 0.022667, 0.040537, 0.037156, 0.064632, 0.111485, 0.129801, 0.06184, 0.055536, 0.098513, 0.118441, 0.15008, 0.106997, 0.106997, 0.116183, 0.116183, 0.1…	[64, 163, 164, 165, 166, 167, 168, 236, 239, 240, 242, 243, 244, 245, 251, 258, 259, 261, 262, 263, 264, 265, 266, 267, 268, 269, 270, 271, 272, 273, 274, 275, 276, 277, 278, 279, 280, 281, 282, 283, 284, 285, 286, 287, 288, 289, 290, 291]	(30	17	47)	30	30
356	357	UPI00000C517A status=activ	([0.545602, 0.557691, 0.653063, 0.657645, 0.675549, 0.545602, 0.570702, 0.447574, 0.472492, 0.401658, 0.450668, 0.494003, 0.553315, 0.51388, 0.541878, 0.529623, 0.5017, 0.36309, 0.36309, 0.440853, 0.436924, 0.521092, 0.5017, 0.36309, 0.370445, 0.377384, 0.461924, 0.422041, 0.418646, 0.433034, 0.490133, 0.422041, 0.422041, 0.328603, 0.284882, 0.155435, 0.185198, 0.182256, 0.30533, 0.311707, 0.3087…	[0, 1, 2, 3, 4, 5, 6, 12, 13, 14, 15, 16, 21, 22, 71, 74, 75, 76, 276]	(6	0	6)	6	6
357	358	UPI00000C517B status=activ	([0.433034, 0.264545, 0.356642, 0.288399, 0.321458, 0.387226, 0.30533, 0.346032, 0.278302, 0.31487, 0.25406, 0.288399, 0.203355, 0.129801, 0.132295, 0.116183, 0.161087, 0.161087, 0.243554, 0.236433, 0.216401, 0.18812, 0.209395, 0.132295, 0.134866, 0.139895, 0.139895, 0.216401, 0.203355, 0.298791, 0.281712, 0.384043, 0.301917, 0.30533, 0.311707, 0.324872, 0.311707, 0.203355, 0.295083, 0.291804, 0.…	[193, 194, 195, 196, 197, 198, 199, 200, 201, 202, 203, 204, 205, 206, 207, 208, 209, 211, 212]	(16	0	16)	16	16
358	359	UPI00000C517C status=activ	([0.071867, 0.073402, 0.056825, 0.083462, 0.083462, 0.060549, 0.06184, 0.047319, 0.037156, 0.038858, 0.047319, 0.036378, 0.05306, 0.055536, 0.059222, 0.058088, 0.127496, 0.11371, 0.100716, 0.15284, 0.194234, 0.225814, 0.271506, 0.332115, 0.342579, 0.370445, 0.436924, 0.42561, 0.497853, 0.585406, 0.63748, 0.59917, 0.716283, 0.63748, 0.613573, 0.59014, 0.486429, 0.440853, 0.5017, 0.408655, 0.366687…	[29, 30, 31, 32, 33, 34, 35, 38, 94, 95, 96, 97, 98, 99, 100, 101, 102, 103, 105, 107, 153, 154, 155, 156, 157, 158, 159, 160, 161, 162, 163, 164, 165, 166, 167, 168, 169, 170, 171, 172, 173, 174, 177, 179, 180, 184, 187, 188, 189, 190, 191, 192, 193, 194, 195, 196, 197, 198, 199, 200, 201, 202, 203, 204, 205, 206, 207, 208, 209, 210, 211, 212, 213, 214, 215, 216, 217, 218, 219, 220, 221, 222, 22…	(49	46	95)	49	49
359	360	UPI00000C517D status=activ	([0.005086, 0.006619, 0.00515, 0.005623, 0.007091, 0.005734, 0.004736, 0.00407, 0.003757, 0.004431, 0.005223, 0.006194, 0.006142, 0.004775, 0.004921, 0.006078, 0.004358, 0.003246, 0.003478, 0.003177, 0.003177, 0.002688, 0.0028, 0.002705, 0.00243, 0.00246, 0.00243, 0.002349, 0.002327, 0.003212, 0.002117, 0.001855, 0.001572, 0.002014, 0.002623, 0.003821, 0.00316, 0.003109, 0.004161, 0.005872, 0.006…	[]	0			#VALUE!	#VALUE!
360	361	UPI00000C517E status=activ	([0.040537, 0.066181, 0.044297, 0.067594, 0.042364, 0.064632, 0.086953, 0.054297, 0.0704, 0.049374, 0.064632, 0.046336, 0.025762, 0.024826, 0.040537, 0.047319, 0.100716, 0.120615, 0.079919, 0.076542, 0.043307, 0.086953, 0.054297, 0.085092, 0.03976, 0.032677, 0.030611, 0.038042, 0.037156, 0.030611, 0.058088, 0.032677, 0.059222, 0.122885, 0.125101, 0.158265, 0.158265, 0.144935, 0.173081, 0.219301, …	[49, 50, 52, 53, 54, 55, 56, 57, 58, 332, 333, 334, 335, 336, 337, 338, 339, 340, 341, 342, 394, 395, 396, 398, 587, 590, 591, 592, 593, 594, 595]	(10	9	19)	10	10
361	362	UPI00000C517F status=activ	([0.096677, 0.137348, 0.17593, 0.216401, 0.25031, 0.164327, 0.203355, 0.125101, 0.127496, 0.092881, 0.076542, 0.10481, 0.094817, 0.079919, 0.083462, 0.076542, 0.081712, 0.069024, 0.122885, 0.129801, 0.127496, 0.179055, 0.116183, 0.096677, 0.106997, 0.111485, 0.118441, 0.11371, 0.200174, 0.232838, 0.324872, 0.359901, 0.278302, 0.182256, 0.216401, 0.122885, 0.125101, 0.196879, 0.301917, 0.268042, 0…	[236, 280, 281, 282, 283, 284, 285, 286, 287, 288]	0			#VALUE!	#VALUE!
362	363	UPI00000C5180 status=activ	([0.085092, 0.144935, 0.083462, 0.122885, 0.079919, 0.111485, 0.147574, 0.196879, 0.191378, 0.216401, 0.26085, 0.239899, 0.15008, 0.247041, 0.281712, 0.318242, 0.278302, 0.288399, 0.318242, 0.356642, 0.390993, 0.40511, 0.321458, 0.328603, 0.239899, 0.332115, 0.318242, 0.278302, 0.257454, 0.301917, 0.216401, 0.129801, 0.129801, 0.196879, 0.118441, 0.134866, 0.125101, 0.125101, 0.079919, 0.094817, …	[55, 59, 106, 118, 119, 120, 121, 123, 145, 146, 147, 148, 149, 150, 151, 152, 153, 154, 155, 156, 157, 158, 159, 160]	(15	8	23)	15	15
363	364	UPI00000C5181 status=activ	([0.155435, 0.092881, 0.147574, 0.179055, 0.222385, 0.278302, 0.206376, 0.271506, 0.209395, 0.232838, 0.288399, 0.216401, 0.216401, 0.247041, 0.349426, 0.281712, 0.18812, 0.18812, 0.129801, 0.137348, 0.139895, 0.096677, 0.127496, 0.11371, 0.111485, 0.060549, 0.054297, 0.054297, 0.046336, 0.092881, 0.100716, 0.045352, 0.074921, 0.078022, 0.046336, 0.054297, 0.088832, 0.088832, 0.081712, 0.132295, …	[139, 140]	0			#VALUE!	#VALUE!
364	365	UPI00000C5184 status=activ	([0.038858, 0.069024, 0.038858, 0.078022, 0.137348, 0.18812, 0.106997, 0.073402, 0.078022, 0.081712, 0.098513, 0.122885, 0.073402, 0.125101, 0.081712, 0.109221, 0.185198, 0.167087, 0.158265, 0.116183, 0.109221, 0.098513, 0.092881, 0.170161, 0.15284, 0.127496, 0.067594, 0.076542, 0.134866, 0.15284, 0.17593, 0.18812, 0.21291, 0.31487, 0.324872, 0.401658, 0.346032, 0.308712, 0.288399, 0.191378, 0.27…	[162]	0			#VALUE!	#VALUE!
365	366	UPI00000C5187 status=activ	([0.216401, 0.085092, 0.125101, 0.120615, 0.118441, 0.116183, 0.083462, 0.054297, 0.0704, 0.094817, 0.116183, 0.142424, 0.088832, 0.088832, 0.161087, 0.196879, 0.096677, 0.106997, 0.055536, 0.067594, 0.054297, 0.027463, 0.060549, 0.058088, 0.0704, 0.045352, 0.035586, 0.035586, 0.035586, 0.017797, 0.00962, 0.006988, 0.007877, 0.007645, 0.010372, 0.006567, 0.007495, 0.007495, 0.005799, 0.006482, 0.…	[172, 173, 174, 175]	0			#VALUE!	#VALUE!
366	367	UPI00000C5188 status=activ	([0.352862, 0.243554, 0.170161, 0.206376, 0.243554, 0.278302, 0.346032, 0.335645, 0.359901, 0.281712, 0.30533, 0.31487, 0.25031, 0.182256, 0.106997, 0.139895, 0.116183, 0.118441, 0.116183, 0.120615, 0.106997, 0.161087, 0.271506, 0.271506, 0.196879, 0.129801, 0.132295, 0.109221, 0.100716, 0.109221, 0.15284, 0.15284, 0.17593, 0.216401, 0.196879, 0.291804, 0.324872, 0.356642, 0.359901, 0.41194, 0.33…	[46, 47, 48, 49, 50, 51, 52, 53, 54, 55, 56, 57, 58, 59, 61, 62, 63, 64, 65, 66, 67, 69, 275]	(13	0	13)	13	13
367	368	UPI00000C5189 status=activ	([0.003512, 0.004775, 0.003864, 0.003014, 0.003298, 0.002623, 0.003607, 0.003109, 0.002662, 0.002396, 0.002327, 0.001623, 0.001743, 0.001709, 0.001335, 0.001142, 0.001172, 0.001383, 0.002078, 0.001778, 0.001722, 0.001778, 0.001267, 0.001709, 0.002555, 0.002976, 0.003512, 0.00292, 0.003079, 0.004388, 0.00515, 0.004315, 0.005683, 0.006701, 0.010372, 0.015694, 0.015694, 0.016528, 0.017138, 0.021381,…	[]	0			#VALUE!	#VALUE!
368	369	UPI00000C518C status=activ	([0.585406, 0.422041, 0.472492, 0.494003, 0.534167, 0.553315, 0.56648, 0.56648, 0.458154, 0.377384, 0.308712, 0.25031, 0.243554, 0.232838, 0.219301, 0.281712, 0.278302, 0.264545, 0.257454, 0.281712, 0.167087, 0.094817, 0.155435, 0.086953, 0.049374, 0.038858, 0.041405, 0.026892, 0.016528, 0.023963, 0.043307, 0.078022, 0.116183, 0.161087, 0.158265, 0.158265, 0.144935, 0.144935, 0.102787, 0.069024, …	[0, 4, 5, 6, 7, 184]	0			#VALUE!	#VALUE!
369	370	UPI00000C518D status=activ	([0.728858, 0.541878, 0.604312, 0.505461, 0.59014, 0.632174, 0.671169, 0.648219, 0.534167, 0.450668, 0.468512, 0.480142, 0.490133, 0.505461, 0.51388, 0.486429, 0.483068, 0.390993, 0.408655, 0.505461, 0.408655, 0.380708, 0.387226, 0.374039, 0.440853, 0.414856, 0.401658, 0.359901, 0.414856, 0.433034, 0.505461, 0.444081, 0.390993, 0.390993, 0.36309, 0.284882, 0.268042, 0.200174, 0.196879, 0.182256, …	[0, 1, 2, 3, 4, 5, 6, 7, 8, 13, 14, 19, 30, 58, 59, 65, 66, 67, 73, 74, 75, 89, 90, 91, 92, 100, 101, 102, 103, 104, 105, 106, 107, 108, 109, 110, 111, 112, 113, 114, 115, 116, 117, 118, 119, 120, 121, 122, 123, 124, 125, 126, 127, 128, 129, 130, 131, 132, 133, 134, 135, 136, 137, 138, 139, 140, 142, 145, 146, 175, 179, 180, 181, 306, 315, 316, 317, 318, 319, 321, 461, 462, 463]	(40	25	65)	40	40
370	371	UPI00000C518E status=activ	([0.25406, 0.288399, 0.366687, 0.440853, 0.5017, 0.401658, 0.422041, 0.450668, 0.374039, 0.288399, 0.318242, 0.370445, 0.352862, 0.356642, 0.349426, 0.298791, 0.339168, 0.359901, 0.352862, 0.41194, 0.377384, 0.444081, 0.339168, 0.308712, 0.25406, 0.225814, 0.339168, 0.339168, 0.271506, 0.275179, 0.281712, 0.268042, 0.185198, 0.219301, 0.219301, 0.219301, 0.196879, 0.191378, 0.164327, 0.164327, 0.…	[4]	0			#VALUE!	#VALUE!
371	372	UPI00000C5190 status=activ	([0.398279, 0.454136, 0.534167, 0.433034, 0.472492, 0.538167, 0.570702, 0.59917, 0.529623, 0.56648, 0.509769, 0.465241, 0.480142, 0.534167, 0.529623, 0.521092, 0.480142, 0.585406, 0.56648, 0.56648, 0.59917, 0.59917, 0.604312, 0.570702, 0.685117, 0.534167, 0.5017, 0.42561, 0.359901, 0.352862, 0.275179, 0.332115, 0.436924, 0.440853, 0.31487, 0.295083, 0.291804, 0.25031, 0.257454, 0.236433, 0.17593,…	[2, 5, 6, 7, 8, 9, 10, 13, 14, 15, 17, 18, 19, 20, 21, 22, 23, 24, 25, 26, 83, 84, 85, 86, 87, 88, 89, 90, 91, 92, 93, 94, 95, 96, 97, 98, 99, 100]	(17	20	37)	17	17
372	373	UPI00000C5199 status=activ	([0.010509, 0.009728, 0.018415, 0.016257, 0.014783, 0.011903, 0.011342, 0.012491, 0.010926, 0.014075, 0.017797, 0.022306, 0.024393, 0.026892, 0.035586, 0.056825, 0.096677, 0.15008, 0.191378, 0.275179, 0.25406, 0.298791, 0.271506, 0.170161, 0.200174, 0.182256, 0.288399, 0.342579, 0.384043, 0.42561, 0.422041, 0.346032, 0.36309, 0.352862, 0.339168, 0.321458, 0.271506, 0.275179, 0.18812, 0.209395, 0.…	[111, 120, 121, 123, 124, 125, 126]	0			#VALUE!	#VALUE!
373	374	UPI00000C519C status=activ	([0.013437, 0.009294, 0.013437, 0.025316, 0.020165, 0.018787, 0.019401, 0.021381, 0.023087, 0.029376, 0.031287, 0.043307, 0.050641, 0.064632, 0.134866, 0.132295, 0.18812, 0.236433, 0.275179, 0.366687, 0.468512, 0.468512, 0.509769, 0.538167, 0.529623, 0.5017, 0.534167, 0.476583, 0.505461, 0.490133, 0.505461, 0.461924, 0.476583, 0.398279, 0.359901, 0.332115, 0.308712, 0.236433, 0.225814, 0.216401, …	[22, 23, 24, 25, 26, 28, 30]	0			#VALUE!	#VALUE!
374	375	UPI00000C519E status=activ	([0.012727, 0.0198, 0.016021, 0.017797, 0.029376, 0.043307, 0.058088, 0.074921, 0.044297, 0.059222, 0.060549, 0.06312, 0.048328, 0.090864, 0.144935, 0.158265, 0.15284, 0.120615, 0.122885, 0.15008, 0.216401, 0.194234, 0.139895, 0.196879, 0.232838, 0.182256, 0.125101, 0.10481, 0.102787, 0.116183, 0.127496, 0.125101, 0.155435, 0.116183, 0.116183, 0.116183, 0.185198, 0.111485, 0.111485, 0.111485, 0.1…	[86]	0			#VALUE!	#VALUE!
375	376	UPI00000C519F status=activ	([0.014075, 0.009728, 0.015078, 0.010672, 0.011903, 0.018787, 0.024826, 0.044297, 0.058088, 0.03976, 0.054297, 0.074921, 0.0704, 0.11371, 0.109221, 0.173081, 0.173081, 0.086953, 0.088832, 0.086953, 0.170161, 0.247041, 0.308712, 0.268042, 0.36309, 0.36309, 0.346032, 0.275179, 0.239899, 0.209395, 0.209395, 0.216401, 0.206376, 0.216401, 0.167087, 0.167087, 0.167087, 0.194234, 0.216401, 0.216401, 0.1…	[]	0			#VALUE!	#VALUE!
376	377	UPI00000C51A0 status=activ	([0.26085, 0.291804, 0.359901, 0.41194, 0.458154, 0.494003, 0.521092, 0.553315, 0.59917, 0.51388, 0.525368, 0.557691, 0.575842, 0.468512, 0.41194, 0.42561, 0.517562, 0.450668, 0.401658, 0.480142, 0.575842, 0.454136, 0.468512, 0.465241, 0.483068, 0.476583, 0.5017, 0.476583, 0.465241, 0.454136, 0.553315, 0.534167, 0.458154, 0.480142, 0.608892, 0.59014, 0.468512, 0.483068, 0.458154, 0.461924, 0.3840…	[6, 7, 8, 9, 10, 11, 12, 16, 20, 26, 30, 31, 34, 35, 60, 61, 62, 63, 64, 65, 66, 67, 68, 69, 70, 71, 72, 73, 74, 75, 76, 82, 83, 93, 94, 100, 101, 104, 105, 106, 107, 138, 139, 140, 144, 145, 146, 147, 148, 149, 150, 151, 152, 153, 154, 155, 156, 157, 158, 159, 160]	(16	14	30)	16	16
377	378	UPI00000C51A1 status=activ	([0.483068, 0.5017, 0.557691, 0.575842, 0.486429, 0.497853, 0.476583, 0.398279, 0.332115, 0.321458, 0.359901, 0.295083, 0.301917, 0.239899, 0.206376, 0.134866, 0.0704, 0.06184, 0.098513, 0.058088, 0.074921, 0.137348, 0.147574, 0.129801, 0.132295, 0.109221, 0.134866, 0.173081, 0.219301, 0.206376, 0.182256, 0.161087, 0.229226, 0.155435, 0.18812, 0.222385, 0.281712, 0.374039, 0.284882, 0.219301, 0.2…	[1, 2, 3, 118, 121, 122, 123, 124, 125, 126, 127, 128, 129, 130, 131, 132, 133, 134, 135]	(14	4	18)	14	14
378	379	UPI00000C51A4 status=activ	([0.812494, 0.812494, 0.618285, 0.653063, 0.538167, 0.454136, 0.472492, 0.387226, 0.422041, 0.447574, 0.433034, 0.370445, 0.332115, 0.291804, 0.328603, 0.206376, 0.144935, 0.125101, 0.122885, 0.106997, 0.10481, 0.081712, 0.086953, 0.092881, 0.088832, 0.109221, 0.158265, 0.109221, 0.10481, 0.096677, 0.051831, 0.069024, 0.120615, 0.164327, 0.191378, 0.111485, 0.196879, 0.284882, 0.170161, 0.147574,…	[0, 1, 2, 3, 4, 231, 280, 281, 341, 342]	0			#VALUE!	#VALUE!
379	380	UPI00000C51A5 status=activ	([0.086953, 0.06184, 0.122885, 0.125101, 0.173081, 0.203355, 0.275179, 0.31487, 0.335645, 0.257454, 0.311707, 0.342579, 0.301917, 0.222385, 0.185198, 0.278302, 0.342579, 0.318242, 0.328603, 0.352862, 0.366687, 0.374039, 0.370445, 0.349426, 0.291804, 0.295083, 0.308712, 0.247041, 0.170161, 0.185198, 0.291804, 0.26085, 0.17593, 0.200174, 0.209395, 0.25406, 0.219301, 0.21291, 0.209395, 0.21291, 0.13…	[222, 223]	0			#VALUE!	#VALUE!
380	381	UPI00000C51A7 status=activ	([0.007177, 0.011669, 0.020522, 0.029376, 0.028107, 0.015344, 0.015694, 0.009401, 0.007495, 0.006142, 0.006374, 0.006795, 0.005378, 0.00558, 0.005503, 0.005503, 0.005683, 0.004775, 0.004921, 0.003341, 0.002529, 0.003053, 0.002349, 0.002276, 0.002349, 0.002057, 0.001855, 0.002276, 0.002435, 0.00225, 0.002138, 0.002503, 0.002035, 0.002435, 0.002435, 0.003431, 0.00316, 0.003341, 0.00515, 0.005086, 0…	[207, 209, 210, 211]	0			#VALUE!	#VALUE!
381	382	UPI00000C51A9 status=activ	([0.284882, 0.349426, 0.349426, 0.295083, 0.298791, 0.318242, 0.346032, 0.25031, 0.278302, 0.311707, 0.349426, 0.366687, 0.370445, 0.298791, 0.31487, 0.318242, 0.36309, 0.36309, 0.346032, 0.414856, 0.414856, 0.328603, 0.257454, 0.291804, 0.377384, 0.40511, 0.418646, 0.311707, 0.321458, 0.318242, 0.324872, 0.321458, 0.318242, 0.332115, 0.418646, 0.346032, 0.356642, 0.295083, 0.301917, 0.284882, 0.…	[96, 194, 199, 200, 201, 202, 203, 204, 205]	0			#VALUE!	#VALUE!
382	383	UPI00000C51AA status=activ	([0.007259, 0.00962, 0.009401, 0.006619, 0.005011, 0.006567, 0.005086, 0.006482, 0.00515, 0.005249, 0.004414, 0.003804, 0.005503, 0.004388, 0.003177, 0.003246, 0.002761, 0.002327, 0.001623, 0.001722, 0.002366, 0.001533, 0.00103, 0.001271, 0.001541, 0.001967, 0.001232, 0.001778, 0.001232, 0.001743, 0.002366, 0.002555, 0.003727, 0.002662, 0.002396, 0.00292, 0.00292, 0.002761, 0.003963, 0.005378, 0.…	[]	0			#VALUE!	#VALUE!
383	384	UPI00000C51AB status=activ	([0.17593, 0.100716, 0.050641, 0.098513, 0.098513, 0.137348, 0.158265, 0.155435, 0.10481, 0.137348, 0.096677, 0.116183, 0.06184, 0.060549, 0.064632, 0.059222, 0.044297, 0.026338, 0.047319, 0.038042, 0.064632, 0.102787, 0.155435, 0.164327, 0.137348, 0.191378, 0.196879, 0.17593, 0.132295, 0.122885, 0.125101, 0.229226, 0.15284, 0.134866, 0.098513, 0.049374, 0.034884, 0.049374, 0.071867, 0.092881, 0.…	[200, 201, 202, 203, 204, 304, 305, 306, 307, 311, 312, 313, 314, 315, 316, 317, 318, 319, 320, 321, 322]	(11	9	20)	11	11
384	385	UPI00000C51AD status=activ	([0.36309, 0.384043, 0.42561, 0.41194, 0.450668, 0.374039, 0.394753, 0.4292, 0.380708, 0.41194, 0.352862, 0.356642, 0.349426, 0.398279, 0.342579, 0.328603, 0.30533, 0.390993, 0.40511, 0.436924, 0.458154, 0.384043, 0.390993, 0.394753, 0.342579, 0.349426, 0.422041, 0.422041, 0.408655, 0.468512, 0.454136, 0.505461, 0.541878, 0.529623, 0.454136, 0.458154, 0.4292, 0.468512, 0.380708, 0.346032, 0.33916…	[31, 32, 33, 68, 69, 70, 71, 72, 73, 81, 82, 83, 157, 158, 159, 160, 161, 164, 165, 166, 167, 168, 203, 205, 206, 207, 208, 209, 210, 211, 212, 213, 214, 215, 216, 217, 218, 219]	(14	23	37)	14	14
385	386	UPI00000C51AE status=activ	([0.158265, 0.164327, 0.085092, 0.044297, 0.045352, 0.023963, 0.038042, 0.05306, 0.074921, 0.11371, 0.139895, 0.200174, 0.321458, 0.308712, 0.311707, 0.311707, 0.268042, 0.216401, 0.179055, 0.173081, 0.206376, 0.284882, 0.219301, 0.318242, 0.440853, 0.472492, 0.476583, 0.472492, 0.465241, 0.450668, 0.30533, 0.209395, 0.194234, 0.194234, 0.122885, 0.147574, 0.137348, 0.164327, 0.127496, 0.182256, …	[]	0			#VALUE!	#VALUE!
386	387	UPI00000C51AF status=activ	([0.321458, 0.349426, 0.30533, 0.236433, 0.203355, 0.225814, 0.167087, 0.191378, 0.125101, 0.116183, 0.098513, 0.074921, 0.042364, 0.043307, 0.033407, 0.019109, 0.020876, 0.026338, 0.037156, 0.029376, 0.022306, 0.017447, 0.017447, 0.021381, 0.016021, 0.0198, 0.020165, 0.024393, 0.014586, 0.013437, 0.009728, 0.009401, 0.011106, 0.010221, 0.00777, 0.008075, 0.012727, 0.007645, 0.008075, 0.006795, 0…	[]	0			#VALUE!	#VALUE!
387	388	UPI00000C51B0 status=activ	([0.013613, 0.009977, 0.006795, 0.008895, 0.008895, 0.006374, 0.004976, 0.005086, 0.006245, 0.005318, 0.004358, 0.005223, 0.004736, 0.004689, 0.004414, 0.005249, 0.00515, 0.004358, 0.006078, 0.003821, 0.004921, 0.007495, 0.009728, 0.010926, 0.01078, 0.008723, 0.009096, 0.01204, 0.009483, 0.006567, 0.006533, 0.008525, 0.005799, 0.005799, 0.005932, 0.005734, 0.004689, 0.004835, 0.004835, 0.003512, …	[]	0			#VALUE!	#VALUE!
388	389	UPI00000C51B4 status=activ	([0.812494, 0.823549, 0.680603, 0.707965, 0.73685, 0.724957, 0.608892, 0.59917, 0.622677, 0.549308, 0.490133, 0.525368, 0.436924, 0.346032, 0.422041, 0.398279, 0.418646, 0.414856, 0.359901, 0.26085, 0.271506, 0.271506, 0.191378, 0.271506, 0.271506, 0.247041, 0.271506, 0.359901, 0.380708, 0.384043, 0.454136, 0.534167, 0.534167, 0.608892, 0.626927, 0.63748, 0.680603, 0.56648, 0.5017, 0.585406, 0.65…	[0, 1, 2, 3, 4, 5, 6, 7, 8, 9, 11, 31, 32, 33, 34, 35, 36, 37, 38, 39, 40, 41, 42, 43, 44, 45, 46, 47, 143, 155]	(16	11	27)	16	16
389	390	UPI00000C51B5 status=activ	([0.15008, 0.086953, 0.050641, 0.074921, 0.079919, 0.132295, 0.196879, 0.129801, 0.100716, 0.132295, 0.182256, 0.132295, 0.081712, 0.043307, 0.054297, 0.034884, 0.028695, 0.024393, 0.046336, 0.071867, 0.071867, 0.109221, 0.106997, 0.179055, 0.109221, 0.076542, 0.041405, 0.030003, 0.060549, 0.054297, 0.042364, 0.036378, 0.066181, 0.11371, 0.18812, 0.109221, 0.164327, 0.127496, 0.132295, 0.06312, 0…	[]	0			#VALUE!	#VALUE!
390	391	UPI00000C51B7 status=activ	([0.356642, 0.394753, 0.295083, 0.328603, 0.247041, 0.31487, 0.324872, 0.318242, 0.26085, 0.219301, 0.26085, 0.295083, 0.318242, 0.308712, 0.200174, 0.134866, 0.122885, 0.132295, 0.127496, 0.127496, 0.182256, 0.264545, 0.264545, 0.257454, 0.278302, 0.295083, 0.203355, 0.239899, 0.278302, 0.271506, 0.352862, 0.352862, 0.321458, 0.318242, 0.25406, 0.275179, 0.284882, 0.21291, 0.219301, 0.30533, 0.2…	[121, 125, 126, 343, 345, 346, 347, 348, 349, 350, 351, 397, 398, 410, 411, 421]	(6	4	10)	6	6
391	392	UPI00000C51B8 status=activ	([0.529623, 0.541878, 0.608892, 0.613573, 0.626927, 0.632174, 0.63748, 0.63748, 0.585406, 0.461924, 0.468512, 0.418646, 0.370445, 0.278302, 0.31487, 0.311707, 0.219301, 0.21291, 0.179055, 0.116183, 0.050641, 0.046336, 0.05306, 0.023534, 0.023087, 0.024393, 0.024393, 0.030003, 0.017138, 0.01227, 0.022667, 0.013437, 0.022667, 0.036378, 0.036378, 0.018106, 0.013016, 0.019401, 0.019401, 0.016826, 0.0…	[0, 1, 2, 3, 4, 5, 6, 7, 8]	0			#VALUE!	#VALUE!
392	393	UPI00000C51BA status=activ	([0.088832, 0.050641, 0.036378, 0.040537, 0.045352, 0.031287, 0.025762, 0.0198, 0.014586, 0.013265, 0.016826, 0.017447, 0.015078, 0.013821, 0.013265, 0.009187, 0.006894, 0.006619, 0.009096, 0.010221, 0.009294, 0.013437, 0.021816, 0.027463, 0.033407, 0.023534, 0.042364, 0.055536, 0.055536, 0.111485, 0.100716, 0.109221, 0.139895, 0.164327, 0.243554, 0.332115, 0.387226, 0.486429, 0.394753, 0.366687,…	[45, 46, 47, 48, 49, 50, 51, 60, 61, 128, 129, 131, 157, 168, 169, 170, 171, 181, 182, 183, 184, 185, 186, 222, 249, 283, 284, 359, 360, 383, 384, 385, 386, 387, 388, 389, 390, 391, 395, 420, 421, 422, 423, 424, 425, 426]	(8	29	37)	8	8
393	394	UPI00000C51BC status=activ	([0.014783, 0.010672, 0.008723, 0.006421, 0.008075, 0.006988, 0.007259, 0.007555, 0.009096, 0.007315, 0.006194, 0.005249, 0.007495, 0.007645, 0.006245, 0.006701, 0.010509, 0.010672, 0.00962, 0.009977, 0.008723, 0.009015, 0.013613, 0.020165, 0.023963, 0.019401, 0.030611, 0.023963, 0.033407, 0.021816, 0.021816, 0.021381, 0.020165, 0.020165, 0.015078, 0.015078, 0.008723, 0.006533, 0.00515, 0.005223,…	[]	0			#VALUE!	#VALUE!
394	395	UPI00000C51BD status=activ	([0.15284, 0.219301, 0.239899, 0.219301, 0.271506, 0.194234, 0.236433, 0.278302, 0.206376, 0.222385, 0.257454, 0.268042, 0.284882, 0.278302, 0.359901, 0.264545, 0.26085, 0.30533, 0.321458, 0.335645, 0.257454, 0.257454, 0.25406, 0.275179, 0.318242, 0.298791, 0.390993, 0.41194, 0.291804, 0.387226, 0.387226, 0.311707, 0.335645, 0.291804, 0.298791, 0.295083, 0.318242, 0.203355, 0.216401, 0.219301, 0.…	[101, 102]	0			#VALUE!	#VALUE!
395	396	UPI00000C51C5 status=activ	([0.222385, 0.173081, 0.209395, 0.264545, 0.30533, 0.377384, 0.30533, 0.26085, 0.298791, 0.243554, 0.281712, 0.321458, 0.239899, 0.332115, 0.311707, 0.422041, 0.394753, 0.390993, 0.486429, 0.529623, 0.440853, 0.433034, 0.433034, 0.433034, 0.349426, 0.36309, 0.328603, 0.414856, 0.486429, 0.517562, 0.570702, 0.553315, 0.549308, 0.56648, 0.525368, 0.545602, 0.525368, 0.557691, 0.521092, 0.436924, 0.…	[19, 29, 30, 31, 32, 33, 34, 35, 36, 37, 38, 43, 44, 45, 46, 47, 48, 54, 55, 56, 63, 64, 65, 66, 68, 125, 126, 127, 128, 129, 130, 132, 133, 139, 140, 141, 142, 143, 144, 145, 146, 147, 148, 149, 150, 151, 152, 153, 154, 155, 156, 157, 158, 159, 160, 161, 165, 200, 201]	(22	33	55)	22	22
396	397	UPI00000C51C6 status=activ	([0.366687, 0.414856, 0.472492, 0.494003, 0.509769, 0.398279, 0.436924, 0.352862, 0.390993, 0.377384, 0.308712, 0.25031, 0.332115, 0.339168, 0.335645, 0.349426, 0.387226, 0.291804, 0.216401, 0.216401, 0.284882, 0.18812, 0.194234, 0.17593, 0.182256, 0.182256, 0.18812, 0.111485, 0.194234, 0.155435, 0.129801, 0.216401, 0.196879, 0.161087, 0.15008, 0.232838, 0.225814, 0.229226, 0.321458, 0.394753, 0.…	[4, 53, 348, 473, 578, 579, 580, 582, 583, 584, 585, 586, 587, 588, 595, 596, 658, 660, 701, 702, 703, 705, 709, 710, 711, 712, 742, 743, 745, 746]	(6	7	13)	6	6
397	398	UPI00000C51CF status=activ	([0.008723, 0.007091, 0.009865, 0.008156, 0.013613, 0.015344, 0.011106, 0.012727, 0.009294, 0.012491, 0.010509, 0.013016, 0.015694, 0.009483, 0.010926, 0.011669, 0.017797, 0.019401, 0.032677, 0.047319, 0.049374, 0.043307, 0.073402, 0.076542, 0.102787, 0.102787, 0.0704, 0.125101, 0.147574, 0.271506, 0.225814, 0.308712, 0.308712, 0.271506, 0.301917, 0.298791, 0.298791, 0.222385, 0.318242, 0.324872,…	[113, 114, 119, 120, 121, 233, 234, 235, 236]	0			#VALUE!	#VALUE!
398	399	UPI00000C51D0 status=activ	([0.013613, 0.021381, 0.032017, 0.047319, 0.066181, 0.088832, 0.125101, 0.083462, 0.116183, 0.116183, 0.083462, 0.058088, 0.048328, 0.048328, 0.049374, 0.076542, 0.073402, 0.11371, 0.139895, 0.206376, 0.324872, 0.390993, 0.394753, 0.301917, 0.30533, 0.278302, 0.21291, 0.127496, 0.203355, 0.203355, 0.236433, 0.291804, 0.398279, 0.359901, 0.271506, 0.359901, 0.271506, 0.278302, 0.281712, 0.281712, …	[119, 121, 122, 123, 124, 125, 126, 127, 128, 129, 130, 140, 157, 164, 165, 166, 167, 168, 169, 170, 171, 172, 205, 206, 207, 211, 212, 213, 214, 215, 216, 217, 218, 219, 220, 221]	(10	25	35)	10	10
399	400	UPI00000C51D1 status=activ	([0.418646, 0.472492, 0.433034, 0.447574, 0.374039, 0.41194, 0.311707, 0.352862, 0.332115, 0.346032, 0.384043, 0.380708, 0.298791, 0.232838, 0.257454, 0.25406, 0.137348, 0.134866, 0.194234, 0.139895, 0.185198, 0.182256, 0.173081, 0.209395, 0.179055, 0.247041, 0.268042, 0.384043, 0.301917, 0.301917, 0.298791, 0.275179, 0.229226, 0.301917, 0.359901, 0.232838, 0.219301, 0.281712, 0.209395, 0.129801,…	[]	0			#VALUE!	#VALUE!
400	401	UPI00000C51D3 status=activ	([0.081712, 0.041405, 0.055536, 0.090864, 0.134866, 0.129801, 0.167087, 0.092881, 0.092881, 0.120615, 0.079919, 0.059222, 0.076542, 0.06312, 0.092881, 0.092881, 0.132295, 0.090864, 0.129801, 0.078022, 0.122885, 0.074921, 0.085092, 0.102787, 0.085092, 0.043307, 0.030611, 0.032017, 0.054297, 0.074921, 0.056825, 0.10481, 0.094817, 0.06312, 0.071867, 0.086953, 0.046336, 0.032017, 0.022667, 0.016826, …	[]	0			#VALUE!	#VALUE!
401	402	UPI00000C51D6 status=activ	([0.225814, 0.170161, 0.216401, 0.25406, 0.291804, 0.311707, 0.30533, 0.298791, 0.232838, 0.275179, 0.219301, 0.173081, 0.185198, 0.144935, 0.206376, 0.301917, 0.298791, 0.384043, 0.401658, 0.398279, 0.298791, 0.232838, 0.291804, 0.200174, 0.134866, 0.144935, 0.161087, 0.21291, 0.275179, 0.356642, 0.311707, 0.36309, 0.458154, 0.359901, 0.387226, 0.366687, 0.271506, 0.271506, 0.232838, 0.203355, 0…	[69]	0			#VALUE!	#VALUE!
402	403	UPI00000C51D8 status=activ	([0.236433, 0.288399, 0.179055, 0.125101, 0.167087, 0.164327, 0.161087, 0.185198, 0.25031, 0.284882, 0.216401, 0.264545, 0.229226, 0.225814, 0.229226, 0.318242, 0.332115, 0.264545, 0.232838, 0.318242, 0.196879, 0.247041, 0.15284, 0.209395, 0.25406, 0.15008, 0.11371, 0.142424, 0.086953, 0.086953, 0.088832, 0.127496, 0.083462, 0.109221, 0.060549, 0.032017, 0.020876, 0.035586, 0.032017, 0.024826, 0.…	[122, 123, 124, 125, 126]	0			#VALUE!	#VALUE!
403	404	UPI00000C51D9 status=activ	([0.127496, 0.129801, 0.094817, 0.060549, 0.033407, 0.023963, 0.026892, 0.037156, 0.028107, 0.036378, 0.03976, 0.056825, 0.030003, 0.030611, 0.033407, 0.06312, 0.071867, 0.06312, 0.106997, 0.102787, 0.144935, 0.120615, 0.120615, 0.144935, 0.229226, 0.346032, 0.342579, 0.384043, 0.384043, 0.465241, 0.380708, 0.328603, 0.25406, 0.291804, 0.301917, 0.275179, 0.17593, 0.142424, 0.144935, 0.085092, 0.…	[]	0			#VALUE!	#VALUE!
404	405	UPI00000C51DA status=activ	([0.041405, 0.067594, 0.081712, 0.06312, 0.090864, 0.120615, 0.094817, 0.122885, 0.079919, 0.088832, 0.11371, 0.116183, 0.139895, 0.142424, 0.219301, 0.275179, 0.332115, 0.339168, 0.342579, 0.346032, 0.414856, 0.328603, 0.335645, 0.352862, 0.324872, 0.257454, 0.239899, 0.311707, 0.225814, 0.335645, 0.359901, 0.359901, 0.36309, 0.288399, 0.308712, 0.239899, 0.17593, 0.122885, 0.120615, 0.132295, 0…	[]	0			#VALUE!	#VALUE!
405	406	UPI00000C51DB status=activ	([0.288399, 0.281712, 0.275179, 0.194234, 0.139895, 0.17593, 0.206376, 0.15284, 0.11371, 0.083462, 0.102787, 0.120615, 0.064632, 0.050641, 0.054297, 0.059222, 0.029376, 0.058088, 0.06184, 0.096677, 0.167087, 0.196879, 0.222385, 0.264545, 0.356642, 0.42561, 0.352862, 0.366687, 0.444081, 0.525368, 0.521092, 0.433034, 0.444081, 0.525368, 0.570702, 0.461924, 0.465241, 0.480142, 0.461924, 0.390993, 0.…	[29, 30, 33, 34, 150, 151, 152, 153, 154, 155, 216, 220, 221, 223, 226, 227, 228, 229, 230, 231, 232, 282, 283, 284, 285, 286, 287, 291, 298, 307, 309, 310, 311, 312, 313, 314, 315, 316, 317]	(8	30	38)	8	8
406	407	UPI00000C51DC status=activ	([0.098513, 0.137348, 0.196879, 0.25031, 0.324872, 0.318242, 0.356642, 0.349426, 0.298791, 0.25406, 0.191378, 0.229226, 0.239899, 0.232838, 0.161087, 0.102787, 0.11371, 0.170161, 0.219301, 0.219301, 0.179055, 0.170161, 0.164327, 0.147574, 0.085092, 0.060549, 0.0704, 0.067594, 0.046336, 0.03976, 0.06312, 0.054297, 0.032017, 0.038042, 0.029376, 0.049374, 0.047319, 0.074921, 0.051831, 0.035586, 0.03…	[198, 233, 234, 239, 240, 241, 242, 243, 244, 245, 246, 247, 248, 249, 250, 251, 252, 253, 254, 387, 388, 389, 543, 544]	(15	3	18)	15	15
407	408	UPI00000C51DD status=activ	([0.092881, 0.085092, 0.116183, 0.066181, 0.120615, 0.109221, 0.106997, 0.147574, 0.185198, 0.125101, 0.158265, 0.111485, 0.102787, 0.079919, 0.11371, 0.102787, 0.094817, 0.090864, 0.125101, 0.196879, 0.30533, 0.268042, 0.222385, 0.194234, 0.284882, 0.155435, 0.225814, 0.155435, 0.147574, 0.137348, 0.222385, 0.137348, 0.167087, 0.167087, 0.271506, 0.247041, 0.243554, 0.346032, 0.243554, 0.225814,…	[]	0			#VALUE!	#VALUE!
408	409	UPI00000C51DF status=activ	([0.538167, 0.444081, 0.447574, 0.480142, 0.472492, 0.36309, 0.394753, 0.440853, 0.486429, 0.51388, 0.447574, 0.476583, 0.436924, 0.440853, 0.4292, 0.476583, 0.42561, 0.384043, 0.295083, 0.291804, 0.374039, 0.36309, 0.408655, 0.4292, 0.335645, 0.377384, 0.461924, 0.380708, 0.366687, 0.271506, 0.268042, 0.278302, 0.25031, 0.25406, 0.257454, 0.170161, 0.142424, 0.185198, 0.173081, 0.25031, 0.25406,…	[0, 9, 55, 56, 57, 58, 59, 60, 61, 62, 63, 64, 65, 66, 67, 68]	(13	2	15)	13	13
409	410	UPI00000C51E1 status=activ	([0.301917, 0.332115, 0.31487, 0.298791, 0.203355, 0.196879, 0.257454, 0.284882, 0.216401, 0.243554, 0.264545, 0.225814, 0.129801, 0.17593, 0.179055, 0.275179, 0.185198, 0.284882, 0.200174, 0.111485, 0.06184, 0.054297, 0.059222, 0.073402, 0.096677, 0.085092, 0.106997, 0.048328, 0.05306, 0.059222, 0.06184, 0.064632, 0.129801, 0.167087, 0.11371, 0.111485, 0.111485, 0.118441, 0.11371, 0.116183, 0.15…	[100, 101, 134, 135, 136]	0			#VALUE!	#VALUE!
410	411	UPI00000C51E2 status=activ	([0.486429, 0.525368, 0.541878, 0.370445, 0.390993, 0.318242, 0.236433, 0.170161, 0.206376, 0.239899, 0.275179, 0.321458, 0.291804, 0.321458, 0.311707, 0.21291, 0.15284, 0.094817, 0.055536, 0.028107, 0.067594, 0.037156, 0.021381, 0.021816, 0.022306, 0.018415, 0.030003, 0.050641, 0.071867, 0.067594, 0.067594, 0.069024, 0.064632, 0.046336, 0.046336, 0.038858, 0.040537, 0.06312, 0.051831, 0.073402, …	[1, 2, 147]	0			#VALUE!	#VALUE!
411	412	UPI00000C51E3 status=activ	([0.058088, 0.041405, 0.046336, 0.035586, 0.038858, 0.03976, 0.042364, 0.038042, 0.041405, 0.038042, 0.048328, 0.03976, 0.034884, 0.045352, 0.0704, 0.071867, 0.129801, 0.139895, 0.120615, 0.200174, 0.222385, 0.271506, 0.332115, 0.328603, 0.408655, 0.436924, 0.472492, 0.440853, 0.51388, 0.59508, 0.685117, 0.648219, 0.733139, 0.613573, 0.608892, 0.570702, 0.59508, 0.59917, 0.58069, 0.58069, 0.50976…	[28, 29, 30, 31, 32, 33, 34, 35, 36, 37, 38, 39, 40, 41, 42, 43, 47, 48, 86, 94, 95, 96, 97, 98, 99, 100, 101, 102, 103, 104, 105, 107, 108, 109, 110, 111, 112, 113, 114, 115, 143, 144, 145, 146, 150, 151, 152, 153, 154, 155, 156, 157, 158, 159, 160, 161, 162]	(15	0	15)	15	15
412	413	UPI00000C51F0 status=activ	([0.098513, 0.051831, 0.021816, 0.032677, 0.05306, 0.03976, 0.060549, 0.094817, 0.132295, 0.161087, 0.11371, 0.096677, 0.042364, 0.042364, 0.042364, 0.067594, 0.069024, 0.120615, 0.069024, 0.033407, 0.020876, 0.019109, 0.036378, 0.066181, 0.040537, 0.038858, 0.0704, 0.05306, 0.024826, 0.022667, 0.014783, 0.014075, 0.012727, 0.022667, 0.021816, 0.021816, 0.022667, 0.027463, 0.026892, 0.054297, 0.0…	[]	0			#VALUE!	#VALUE!
413	414	UPI00000C51F7 status=activ	([0.58069, 0.472492, 0.505461, 0.541878, 0.436924, 0.472492, 0.390993, 0.335645, 0.332115, 0.346032, 0.380708, 0.422041, 0.36309, 0.268042, 0.196879, 0.225814, 0.21291, 0.147574, 0.116183, 0.055536, 0.060549, 0.050641, 0.081712, 0.076542, 0.086953, 0.147574, 0.139895, 0.15008, 0.232838, 0.182256, 0.196879, 0.196879, 0.161087, 0.179055, 0.196879, 0.268042, 0.339168, 0.374039, 0.458154, 0.538167, 0…	[0, 2, 3, 39, 40, 167]	0			#VALUE!	#VALUE!
414	415	UPI00000C51F8 status=activ	([0.064632, 0.025762, 0.03976, 0.024826, 0.040537, 0.021381, 0.033407, 0.056825, 0.081712, 0.106997, 0.102787, 0.083462, 0.048328, 0.048328, 0.048328, 0.06312, 0.058088, 0.109221, 0.111485, 0.056825, 0.086953, 0.144935, 0.170161, 0.179055, 0.173081, 0.161087, 0.281712, 0.17593, 0.083462, 0.042364, 0.03976, 0.054297, 0.067594, 0.116183, 0.120615, 0.122885, 0.098513, 0.100716, 0.054297, 0.029376, 0…	[322, 481, 482, 493]	0			#VALUE!	#VALUE!
415	416	UPI00000C51F9 status=activ	([0.064632, 0.137348, 0.182256, 0.106997, 0.076542, 0.06184, 0.042364, 0.066181, 0.085092, 0.129801, 0.094817, 0.116183, 0.173081, 0.284882, 0.271506, 0.332115, 0.401658, 0.366687, 0.450668, 0.436924, 0.553315, 0.534167, 0.454136, 0.370445, 0.42561, 0.51388, 0.585406, 0.59508, 0.472492, 0.51388, 0.444081, 0.458154, 0.454136, 0.480142, 0.42561, 0.342579, 0.328603, 0.349426, 0.352862, 0.308712, 0.2…	[20, 21, 25, 26, 27, 29, 161]	0			#VALUE!	#VALUE!
416	417	UPI00000C51FA status=activ	([0.076542, 0.129801, 0.081712, 0.142424, 0.142424, 0.167087, 0.194234, 0.129801, 0.170161, 0.206376, 0.243554, 0.288399, 0.324872, 0.271506, 0.222385, 0.200174, 0.25031, 0.216401, 0.271506, 0.366687, 0.278302, 0.342579, 0.342579, 0.422041, 0.284882, 0.206376, 0.225814, 0.129801, 0.120615, 0.111485, 0.0704, 0.0704, 0.06312, 0.050641, 0.074921, 0.081712, 0.047319, 0.060549, 0.106997, 0.086953, 0.0…	[213, 214]	0			#VALUE!	#VALUE!
417	418	UPI00000C51FB status=activ	([0.243554, 0.111485, 0.064632, 0.098513, 0.0704, 0.040537, 0.041405, 0.055536, 0.0704, 0.086953, 0.056825, 0.071867, 0.058088, 0.088832, 0.067594, 0.06184, 0.059222, 0.030003, 0.030003, 0.048328, 0.043307, 0.056825, 0.120615, 0.158265, 0.100716, 0.147574, 0.236433, 0.236433, 0.170161, 0.173081, 0.185198, 0.196879, 0.216401, 0.134866, 0.173081, 0.129801, 0.083462, 0.100716, 0.182256, 0.109221, 0.…	[310, 321, 322, 324]	0			#VALUE!	#VALUE!
418	419	UPI00000C51FC status=activ	([0.035586, 0.038042, 0.030003, 0.030611, 0.020522, 0.022306, 0.030003, 0.054297, 0.042364, 0.042364, 0.054297, 0.078022, 0.079919, 0.0704, 0.147574, 0.147574, 0.0704, 0.086953, 0.158265, 0.206376, 0.196879, 0.288399, 0.318242, 0.281712, 0.247041, 0.335645, 0.408655, 0.433034, 0.408655, 0.505461, 0.418646, 0.433034, 0.321458, 0.301917, 0.390993, 0.321458, 0.216401, 0.219301, 0.219301, 0.167087, 0…	[29, 184, 185, 186, 187, 189, 191, 192, 193, 196, 197, 198, 199, 200, 201, 202, 204, 205, 206, 219, 220, 221, 222, 232, 233, 237, 238, 239, 240, 241, 242, 243, 244, 245, 246, 247, 248, 249, 250, 251, 252, 253, 254, 255, 256, 257, 258, 259, 260, 261, 262, 263, 264, 265, 270, 276, 285, 286, 287, 288, 289, 290, 291, 321, 322, 323, 377, 387, 388, 389, 390, 391, 392, 464, 468]	(28	25	53)	28	28
419	420	UPI00000C51FD status=activ	([0.41194, 0.458154, 0.4292, 0.476583, 0.380708, 0.418646, 0.401658, 0.418646, 0.433034, 0.366687, 0.401658, 0.349426, 0.377384, 0.288399, 0.308712, 0.222385, 0.158265, 0.158265, 0.111485, 0.164327, 0.15008, 0.236433, 0.155435, 0.191378, 0.17593, 0.17593, 0.196879, 0.222385, 0.222385, 0.222385, 0.243554, 0.161087, 0.229226, 0.147574, 0.139895, 0.098513, 0.158265, 0.232838, 0.209395, 0.236433, 0.2…	[]	0			#VALUE!	#VALUE!
420	421	UPI00000C51FE status=activ	([0.003963, 0.002623, 0.001572, 0.00231, 0.003276, 0.004577, 0.006194, 0.006245, 0.005223, 0.004483, 0.003671, 0.003963, 0.00407, 0.003298, 0.00316, 0.003431, 0.002349, 0.002276, 0.002078, 0.002555, 0.001778, 0.001202, 0.001267, 0.001786, 0.001069, 0.001, 0.000906, 0.00061, 0.000442, 0.000558, 0.001069, 0.001232, 0.000893, 0.001335, 0.001417, 0.001743, 0.001748, 0.001748, 0.001533, 0.001572, 0.00…	[355]	0			#VALUE!	#VALUE!
421	422	UPI00000C51FF status=activ	([0.468512, 0.30533, 0.335645, 0.321458, 0.390993, 0.374039, 0.394753, 0.408655, 0.42561, 0.433034, 0.465241, 0.4292, 0.398279, 0.380708, 0.401658, 0.447574, 0.356642, 0.356642, 0.328603, 0.380708, 0.359901, 0.288399, 0.332115, 0.26085, 0.206376, 0.10481, 0.076542, 0.092881, 0.090864, 0.096677, 0.098513, 0.090864, 0.15284, 0.15284, 0.15008, 0.155435, 0.182256, 0.268042, 0.278302, 0.284882, 0.2950…	[47]	0			#VALUE!	#VALUE!
422	423	UPI00000C5200 status=activ	([0.440853, 0.328603, 0.216401, 0.247041, 0.236433, 0.167087, 0.194234, 0.257454, 0.295083, 0.349426, 0.332115, 0.377384, 0.295083, 0.295083, 0.30533, 0.216401, 0.122885, 0.069024, 0.060549, 0.046336, 0.049374, 0.05306, 0.098513, 0.155435, 0.158265, 0.106997, 0.142424, 0.100716, 0.056825, 0.051831, 0.041405, 0.05306, 0.028107, 0.050641, 0.048328, 0.046336, 0.078022, 0.142424, 0.132295, 0.129801, …	[]	0			#VALUE!	#VALUE!
423	424	UPI00000C5201 status=activ	([0.206376, 0.15008, 0.127496, 0.085092, 0.118441, 0.161087, 0.206376, 0.236433, 0.271506, 0.232838, 0.264545, 0.203355, 0.15008, 0.088832, 0.134866, 0.17593, 0.185198, 0.257454, 0.167087, 0.11371, 0.155435, 0.18812, 0.239899, 0.298791, 0.390993, 0.40511, 0.30533, 0.229226, 0.236433, 0.209395, 0.264545, 0.275179, 0.380708, 0.480142, 0.63748, 0.585406, 0.56648, 0.468512, 0.494003, 0.622677, 0.7546…	[34, 35, 36, 39, 40, 41, 42, 43, 44, 45, 46, 47, 48, 49, 50, 51, 52, 53, 62, 63, 64, 65, 67, 70, 71, 72, 73, 74, 75, 76, 77, 78, 79, 80, 81, 82, 83, 84, 87, 88, 89, 90, 91, 92, 102, 125, 127, 131, 132, 133, 134, 137, 138, 139, 140, 141, 142, 143, 156, 157, 158, 159, 160, 161, 162, 163, 164, 167, 168, 169, 170, 171, 172, 173, 174, 175, 176, 186, 187, 188, 190, 191, 192, 197, 198, 199, 200, 201, 20…	(20	132	152)	20	20
424	425	UPI00000C5207 status=activ	([0.268042, 0.356642, 0.308712, 0.173081, 0.191378, 0.222385, 0.25406, 0.284882, 0.239899, 0.158265, 0.096677, 0.102787, 0.040537, 0.033407, 0.014586, 0.01227, 0.010509, 0.007315, 0.006533, 0.004577, 0.003079, 0.003053, 0.0028, 0.003246, 0.003461, 0.003671, 0.002581, 0.002211, 0.001344, 0.001155, 0.001408, 0.001383, 0.001541, 0.001692, 0.002336, 0.003405, 0.003177, 0.004646, 0.005623, 0.006142, 0…	[212, 213, 214, 215, 216, 217, 218, 424, 425, 426, 427, 428, 429, 430, 431, 432, 433, 434, 435, 436, 437, 438, 439, 440, 441, 442, 443, 444, 446]	(20	7	27)	20	20
425	426	UPI00000C5209 status=activ	([0.497853, 0.398279, 0.422041, 0.324872, 0.239899, 0.271506, 0.173081, 0.21291, 0.25031, 0.31487, 0.301917, 0.328603, 0.321458, 0.328603, 0.374039, 0.370445, 0.356642, 0.380708, 0.335645, 0.25406, 0.25406, 0.206376, 0.288399, 0.206376, 0.203355, 0.281712, 0.247041, 0.268042, 0.275179, 0.229226, 0.161087, 0.206376, 0.134866, 0.144935, 0.170161, 0.196879, 0.185198, 0.182256, 0.15284, 0.125101, 0.1…	[]	0			#VALUE!	#VALUE!
426	427	UPI00000C520C status=activ	([0.295083, 0.167087, 0.209395, 0.158265, 0.222385, 0.264545, 0.332115, 0.26085, 0.247041, 0.284882, 0.308712, 0.349426, 0.311707, 0.387226, 0.401658, 0.335645, 0.324872, 0.324872, 0.394753, 0.401658, 0.342579, 0.301917, 0.374039, 0.342579, 0.346032, 0.298791, 0.301917, 0.243554, 0.324872, 0.36309, 0.271506, 0.243554, 0.25031, 0.209395, 0.196879, 0.257454, 0.236433, 0.247041, 0.257454, 0.31487, 0…	[58, 107, 109, 110]	0			#VALUE!	#VALUE!
427	428	UPI00000C5214 status=activ	([0.026338, 0.042364, 0.060549, 0.081712, 0.047319, 0.069024, 0.045352, 0.026892, 0.020522, 0.030003, 0.044297, 0.060549, 0.11371, 0.060549, 0.127496, 0.127496, 0.185198, 0.196879, 0.18812, 0.21291, 0.111485, 0.111485, 0.06312, 0.06312, 0.071867, 0.127496, 0.132295, 0.219301, 0.216401, 0.318242, 0.268042, 0.26085, 0.15284, 0.090864, 0.147574, 0.081712, 0.144935, 0.194234, 0.298791, 0.31487, 0.281…	[55]	0			#VALUE!	#VALUE!
428	429	UPI00000C5215 status=activ	([0.964893, 0.699094, 0.73685, 0.771762, 0.784345, 0.808535, 0.81615, 0.834292, 0.852992, 0.865454, 0.868118, 0.885302, 0.885302, 0.871313, 0.868118, 0.865454, 0.83125, 0.865454, 0.852992, 0.868118, 0.868118, 0.657645, 0.868118, 0.868118, 0.859585, 0.871313, 0.862302, 0.874069, 0.846163, 0.849326, 0.84206, 0.856457, 0.808535, 0.819762, 0.808535, 0.788093, 0.775545, 0.81615, 0.808535, 0.805026, 0.…	[0, 1, 2, 3, 4, 5, 6, 7, 8, 9, 10, 11, 12, 13, 14, 15, 16, 17, 18, 19, 20, 21, 22, 23, 24, 25, 26, 27, 28, 29, 30, 31, 32, 33, 34, 35, 36, 37, 38, 39, 40, 41, 42, 43, 44, 45, 46, 47, 48, 49, 50, 51, 64, 65]	(51	0	51)	51	51
429	430	UPI00000C5218 status=activ	([0.000322, 0.000833, 0.001048, 0.001786, 0.002117, 0.002211, 0.003014, 0.003727, 0.003864, 0.003341, 0.003924, 0.004161, 0.005683, 0.008409, 0.008156, 0.011106, 0.014315, 0.029376, 0.032017, 0.028695, 0.038042, 0.048328, 0.025316, 0.018106, 0.009015, 0.009015, 0.008624, 0.006078, 0.006421, 0.006421, 0.006482, 0.006421, 0.007315, 0.007315, 0.007091, 0.005318, 0.00543, 0.006795, 0.00543, 0.00543, …	[]	0			#VALUE!	#VALUE!
430	431	UPI00000C521B status=activ	([0.096677, 0.059222, 0.045352, 0.06312, 0.086953, 0.060549, 0.042364, 0.060549, 0.079919, 0.059222, 0.06184, 0.079919, 0.048328, 0.090864, 0.081712, 0.081712, 0.086953, 0.069024, 0.134866, 0.122885, 0.122885, 0.164327, 0.209395, 0.21291, 0.219301, 0.219301, 0.236433, 0.324872, 0.318242, 0.288399, 0.370445, 0.318242, 0.318242, 0.374039, 0.281712, 0.308712, 0.308712, 0.288399, 0.352862, 0.25406, 0…	[74, 75, 76, 77, 78, 79, 80, 81, 82, 83, 84, 85, 86, 87, 88, 89, 90, 91, 93, 122, 123, 124, 133, 134, 135, 136, 137, 138, 139, 140, 141, 142, 146, 147, 148, 149, 150, 151, 152, 181, 185, 186, 187, 188, 189, 190, 191, 192, 193, 194, 195, 196, 198, 199, 200, 201, 202]	(17	0	17)	17	17
431	432	UPI00000C5224 status=activ	([0.239899, 0.127496, 0.086953, 0.134866, 0.170161, 0.167087, 0.155435, 0.155435, 0.10481, 0.074921, 0.116183, 0.147574, 0.257454, 0.15284, 0.247041, 0.167087, 0.134866, 0.134866, 0.185198, 0.222385, 0.216401, 0.17593, 0.185198, 0.167087, 0.155435, 0.161087, 0.18812, 0.236433, 0.301917, 0.401658, 0.486429, 0.36309, 0.36309, 0.36309, 0.458154, 0.454136, 0.549308, 0.59917, 0.545602, 0.59508, 0.4830…	[36, 37, 38, 39, 44, 45, 46, 118, 119, 120, 121, 124, 125]	(3	0	3)	3	3
432	433	UPI00000C5227 status=activ	([0.048328, 0.079919, 0.079919, 0.079919, 0.079919, 0.055536, 0.058088, 0.042364, 0.054297, 0.069024, 0.058088, 0.078022, 0.073402, 0.076542, 0.046336, 0.06184, 0.096677, 0.167087, 0.225814, 0.182256, 0.182256, 0.278302, 0.291804, 0.349426, 0.349426, 0.390993, 0.476583, 0.444081, 0.534167, 0.549308, 0.480142, 0.557691, 0.509769, 0.505461, 0.509769, 0.5017, 0.497853, 0.468512, 0.374039, 0.374039, …	[28, 29, 31, 32, 33, 34, 35, 40, 107, 108, 109, 110, 111, 112, 113, 115, 116, 121]	(6	8	14)	6	6
433	434	UPI00000C522C status=activ	([0.00061, 0.000447, 0.000318, 0.000614, 0.000468, 0.000567, 0.000464, 0.000386, 0.000309, 0.000532, 0.000451, 0.000468, 0.000854, 0.000614, 0.000704, 0.001048, 0.001675, 0.001675, 0.002057, 0.001675, 0.002761, 0.003478, 0.004921, 0.006039, 0.004315, 0.005249, 0.004315, 0.006482, 0.010131, 0.010131, 0.006482, 0.007031, 0.009096, 0.007495, 0.007031, 0.008156, 0.005503, 0.00389, 0.002623, 0.002327,…	[]	0			#VALUE!	#VALUE!
434	435	UPI00000C522D status=activ	([0.025762, 0.01204, 0.00777, 0.006533, 0.008276, 0.008624, 0.006142, 0.005086, 0.004388, 0.003804, 0.004513, 0.005378, 0.004577, 0.00316, 0.00225, 0.001391, 0.001408, 0.001417, 0.001748, 0.001748, 0.002555, 0.001675, 0.001692, 0.002529, 0.002396, 0.002623, 0.003177, 0.003177, 0.002881, 0.003431, 0.004689, 0.003461, 0.003478, 0.00389, 0.006421, 0.008895, 0.014075, 0.020522, 0.021816, 0.030003, 0.…	[112, 114]	0			#VALUE!	#VALUE!
435	436	UPI00000C522E status=activ	([0.005503, 0.003997, 0.003109, 0.002435, 0.002623, 0.002623, 0.002881, 0.00243, 0.002035, 0.002512, 0.003079, 0.003607, 0.002396, 0.001786, 0.001374, 0.000859, 0.001383, 0.001675, 0.001675, 0.00152, 0.001709, 0.00246, 0.00243, 0.003701, 0.005683, 0.004513, 0.003963, 0.003555, 0.003478, 0.003212, 0.003246, 0.003246, 0.002662, 0.003478, 0.003177, 0.003997, 0.00558, 0.003864, 0.003924, 0.002976, 0.…	[298, 299, 300]	0			#VALUE!	#VALUE!
436	437	UPI00000C522F status=activ	([0.352862, 0.335645, 0.222385, 0.257454, 0.170161, 0.111485, 0.155435, 0.15008, 0.191378, 0.11371, 0.147574, 0.179055, 0.170161, 0.203355, 0.203355, 0.21291, 0.216401, 0.129801, 0.147574, 0.200174, 0.127496, 0.127496, 0.155435, 0.264545, 0.268042, 0.271506, 0.387226, 0.370445, 0.335645, 0.342579, 0.377384, 0.268042, 0.164327, 0.167087, 0.209395, 0.216401, 0.206376, 0.200174, 0.288399, 0.408655, …	[136, 173, 182, 183, 184]	0			#VALUE!	#VALUE!
437	438	UPI00000C5230 status=activ	([0.553315, 0.398279, 0.458154, 0.440853, 0.414856, 0.454136, 0.490133, 0.41194, 0.346032, 0.284882, 0.298791, 0.339168, 0.328603, 0.370445, 0.465241, 0.509769, 0.422041, 0.465241, 0.454136, 0.36309, 0.394753, 0.40511, 0.521092, 0.5017, 0.461924, 0.490133, 0.450668, 0.447574, 0.447574, 0.521092, 0.59014, 0.494003, 0.458154, 0.472492, 0.436924, 0.444081, 0.339168, 0.440853, 0.398279, 0.324872, 0.3…	[0, 15, 22, 23, 29, 30, 71, 72, 147, 148, 149, 150, 151, 152, 153, 154, 155, 156, 157, 158, 159, 160]	(13	8	21)	13	13
438	439	UPI00000C5232 status=activ	([0.05306, 0.034068, 0.073402, 0.050641, 0.029376, 0.033407, 0.037156, 0.027463, 0.03976, 0.034884, 0.024826, 0.028695, 0.037156, 0.032017, 0.037156, 0.047319, 0.076542, 0.125101, 0.170161, 0.191378, 0.200174, 0.284882, 0.356642, 0.219301, 0.30533, 0.408655, 0.447574, 0.398279, 0.418646, 0.401658, 0.380708, 0.490133, 0.497853, 0.433034, 0.346032, 0.359901, 0.222385, 0.222385, 0.25031, 0.17593, 0.…	[93, 94, 95, 104, 139, 140, 141, 146, 154, 155, 156, 157, 158, 165, 166, 167, 168, 169, 170]	(5	13	18)	5	5
439	440	UPI00000C5239 status=activ	([0.200174, 0.127496, 0.21291, 0.257454, 0.18812, 0.232838, 0.291804, 0.342579, 0.377384, 0.311707, 0.349426, 0.308712, 0.42561, 0.324872, 0.295083, 0.200174, 0.21291, 0.229226, 0.222385, 0.321458, 0.398279, 0.374039, 0.472492, 0.440853, 0.440853, 0.497853, 0.398279, 0.311707, 0.298791, 0.185198, 0.271506, 0.219301, 0.30533, 0.30533, 0.401658, 0.321458, 0.42561, 0.41194, 0.472492, 0.509769, 0.374…	[39, 50, 109, 111, 113, 114, 115, 116]	0			#VALUE!	#VALUE!
440	441	UPI00000C523A status=activ	([0.102787, 0.161087, 0.225814, 0.288399, 0.284882, 0.216401, 0.247041, 0.167087, 0.200174, 0.200174, 0.239899, 0.275179, 0.247041, 0.342579, 0.278302, 0.295083, 0.25406, 0.264545, 0.30533, 0.301917, 0.271506, 0.36309, 0.318242, 0.31487, 0.301917, 0.366687, 0.458154, 0.366687, 0.465241, 0.4292, 0.465241, 0.461924, 0.377384, 0.418646, 0.298791, 0.332115, 0.380708, 0.346032, 0.25406, 0.209395, 0.30…	[57, 58, 59, 60, 61, 62, 63, 64, 71, 72, 73, 95, 99, 100]	(7	0	7)	7	7
441	442	UPI00000C523B status=activ	([0.079919, 0.11371, 0.15008, 0.137348, 0.170161, 0.170161, 0.216401, 0.243554, 0.278302, 0.311707, 0.26085, 0.30533, 0.311707, 0.321458, 0.318242, 0.321458, 0.390993, 0.41194, 0.370445, 0.461924, 0.461924, 0.486429, 0.494003, 0.433034, 0.476583, 0.476583, 0.509769, 0.4292, 0.450668, 0.444081, 0.444081, 0.42561, 0.422041, 0.384043, 0.458154, 0.5017, 0.541878, 0.461924, 0.440853, 0.468512, 0.46192…	[26, 35, 36, 59, 60, 62, 63, 64, 84, 86, 87, 88, 89, 90, 91, 92, 128]	(6	9	15)	6	6
442	443	UPI00000C523C status=activ	([0.549308, 0.604312, 0.626927, 0.648219, 0.685117, 0.59014, 0.626927, 0.642678, 0.653063, 0.657645, 0.680603, 0.671169, 0.642678, 0.733139, 0.707965, 0.694846, 0.733139, 0.73685, 0.754692, 0.750527, 0.754692, 0.76285, 0.741537, 0.666105, 0.661982, 0.648219, 0.716283, 0.699094, 0.716283, 0.622677, 0.626927, 0.613573, 0.671169, 0.720929, 0.59014, 0.51388, 0.509769, 0.465241, 0.398279, 0.328603, 0.…	[0, 1, 2, 3, 4, 5, 6, 7, 8, 9, 10, 11, 12, 13, 14, 15, 16, 17, 18, 19, 20, 21, 22, 23, 24, 25, 26, 27, 28, 29, 30, 31, 32, 33, 34, 35, 36, 55, 56, 59, 60, 61, 62, 63, 64, 177, 178]	(36	0	36)	36	36
443	444	UPI00000C523D status=activ	([0.064632, 0.064632, 0.064632, 0.086953, 0.109221, 0.134866, 0.092881, 0.125101, 0.100716, 0.125101, 0.142424, 0.185198, 0.196879, 0.216401, 0.173081, 0.268042, 0.232838, 0.311707, 0.321458, 0.26085, 0.339168, 0.229226, 0.26085, 0.308712, 0.308712, 0.321458, 0.291804, 0.394753, 0.284882, 0.31487, 0.328603, 0.268042, 0.182256, 0.144935, 0.18812, 0.216401, 0.15284, 0.122885, 0.125101, 0.120615, 0.…	[124, 125, 135, 136, 137, 138, 139, 140, 141, 142, 143, 144, 145, 146, 147, 148, 149, 150, 151, 152, 153, 154, 155, 156, 157, 158, 159, 160, 161, 162, 164, 165, 166, 167, 168, 169, 170, 171, 172, 173, 174, 175, 176, 177, 178, 184, 185, 186, 187, 188, 189, 190, 191, 192, 198, 199, 200, 201, 202, 203, 204, 205, 206, 207, 208, 209, 210, 211, 212, 213, 214, 215, 216, 217, 218, 219, 220, 221, 222, 223…	(73	54	127)	73	73
444	445	UPI00000C523E status=activ	([0.142424, 0.144935, 0.185198, 0.25406, 0.30533, 0.339168, 0.271506, 0.268042, 0.247041, 0.278302, 0.271506, 0.31487, 0.271506, 0.284882, 0.335645, 0.332115, 0.398279, 0.468512, 0.387226, 0.4292, 0.440853, 0.440853, 0.472492, 0.370445, 0.352862, 0.346032, 0.356642, 0.332115, 0.384043, 0.447574, 0.414856, 0.447574, 0.447574, 0.436924, 0.444081, 0.374039, 0.352862, 0.380708, 0.384043, 0.472492, 0.…	[61, 63, 64, 65, 66, 67, 68, 69, 70, 71, 122, 123, 124, 125, 126, 129, 130, 131, 132, 133, 134, 135, 140, 141, 142, 143, 174, 175, 176, 177, 178, 179, 180, 181, 182, 183, 184, 185, 186, 190, 191, 192]	(12	26	38)	12	12
445	446	UPI00000C523F status=activ	([0.132295, 0.085092, 0.118441, 0.122885, 0.158265, 0.206376, 0.203355, 0.25031, 0.200174, 0.229226, 0.257454, 0.200174, 0.268042, 0.281712, 0.318242, 0.31487, 0.384043, 0.461924, 0.401658, 0.401658, 0.401658, 0.401658, 0.480142, 0.380708, 0.401658, 0.401658, 0.40511, 0.436924, 0.398279, 0.490133, 0.384043, 0.387226, 0.486429, 0.41194, 0.324872, 0.232838, 0.311707, 0.257454, 0.247041, 0.311707, 0…	[51, 52, 53, 54, 55, 56, 57, 58, 59, 60, 61, 62, 63, 84, 85, 90, 91, 116, 117, 122, 145, 146, 147, 150, 151, 152, 153, 154, 155, 156, 157, 158, 159, 160, 161, 162, 163, 197, 198, 199, 202, 203, 204, 205, 206, 207, 208, 209, 210, 211, 212, 213, 214]	(13	23	36)	13	13
446	447	UPI00000C5243 status=activ	([0.042364, 0.071867, 0.037156, 0.059222, 0.073402, 0.102787, 0.139895, 0.090864, 0.060549, 0.094817, 0.066181, 0.046336, 0.041405, 0.038858, 0.046336, 0.05306, 0.083462, 0.100716, 0.100716, 0.179055, 0.182256, 0.106997, 0.109221, 0.127496, 0.0704, 0.079919, 0.081712, 0.06184, 0.116183, 0.11371, 0.096677, 0.164327, 0.147574, 0.10481, 0.132295, 0.067594, 0.111485, 0.106997, 0.173081, 0.083462, 0.0…	[]	0			#VALUE!	#VALUE!
447	448	UPI00000C5247 status=activ	([0.648219, 0.653063, 0.505461, 0.486429, 0.394753, 0.384043, 0.4292, 0.414856, 0.349426, 0.374039, 0.366687, 0.394753, 0.40511, 0.308712, 0.352862, 0.324872, 0.236433, 0.229226, 0.324872, 0.232838, 0.229226, 0.232838, 0.17593, 0.17593, 0.203355, 0.21291, 0.232838, 0.142424, 0.179055, 0.25406, 0.222385, 0.222385, 0.232838, 0.239899, 0.346032, 0.349426, 0.370445, 0.476583, 0.497853, 0.480142, 0.54…	[0, 1, 2, 40, 44, 46, 47, 48]	0			#VALUE!	#VALUE!
448	449	UPI00000C5248 status=activ	([0.444081, 0.549308, 0.51388, 0.575842, 0.618285, 0.575842, 0.632174, 0.59508, 0.626927, 0.63748, 0.642678, 0.63748, 0.632174, 0.480142, 0.529623, 0.642678, 0.58069, 0.483068, 0.575842, 0.472492, 0.339168, 0.346032, 0.31487, 0.31487, 0.295083, 0.281712, 0.318242, 0.216401, 0.247041, 0.25406, 0.25406, 0.179055, 0.206376, 0.137348, 0.139895, 0.137348, 0.15008, 0.170161, 0.203355, 0.243554, 0.33916…	[1, 2, 3, 4, 5, 6, 7, 8, 9, 10, 11, 12, 14, 15, 16, 18, 136, 222, 328, 335, 336, 372]	(11	0	11)	11	11
449	450	UPI00000C5249 status=activ	([0.058088, 0.085092, 0.081712, 0.046336, 0.064632, 0.10481, 0.100716, 0.064632, 0.083462, 0.111485, 0.142424, 0.111485, 0.081712, 0.058088, 0.058088, 0.092881, 0.158265, 0.264545, 0.216401, 0.134866, 0.102787, 0.059222, 0.066181, 0.085092, 0.120615, 0.139895, 0.100716, 0.102787, 0.106997, 0.132295, 0.079919, 0.042364, 0.06312, 0.106997, 0.196879, 0.170161, 0.085092, 0.083462, 0.041405, 0.058088,…	[124, 125, 126, 127, 128, 129, 130, 131, 132, 166, 170, 383, 385, 386, 387, 388, 389, 390, 391, 392, 393, 394, 395, 396, 397, 398, 399, 400, 401, 402, 403, 404, 405, 406, 407, 408, 409, 410, 411, 412, 413, 414, 437, 438, 439, 440, 441, 442, 443]	(29	12	41)	29	29
450	451	UPI00000C524A status=activ	([0.939629, 0.936162, 0.948786, 0.891961, 0.801317, 0.791621, 0.805026, 0.795062, 0.823549, 0.76285, 0.750527, 0.759478, 0.720929, 0.690604, 0.59508, 0.465241, 0.480142, 0.387226, 0.433034, 0.41194, 0.311707, 0.301917, 0.318242, 0.332115, 0.380708, 0.472492, 0.505461, 0.534167, 0.529623, 0.440853, 0.480142, 0.476583, 0.529623, 0.661982, 0.56648, 0.694846, 0.775545, 0.699094, 0.754692, 0.73685, 0.…	[0, 1, 2, 3, 4, 5, 6, 7, 8, 9, 10, 11, 12, 13, 14, 26, 27, 28, 32, 33, 34, 35, 36, 37, 38, 39, 40, 41, 42, 43, 44, 45, 46, 47, 48, 49, 50, 51, 52, 53, 54, 55, 56, 57, 58, 59, 60, 61, 62, 63, 64, 65, 68, 69, 70, 73, 74, 76, 77, 81, 82, 84, 86, 87, 88, 89, 92, 93, 94, 95, 96, 97, 98, 99, 100, 101, 104, 106, 107, 111, 190, 215, 216, 227, 238, 239, 242, 243, 250, 251, 252, 253, 254, 255, 257, 258, 26…	(33	18	51)	33	33
451	452	UPI00000C524B status=activ	([0.36309, 0.26085, 0.324872, 0.356642, 0.25031, 0.301917, 0.352862, 0.335645, 0.284882, 0.311707, 0.25406, 0.321458, 0.288399, 0.377384, 0.390993, 0.324872, 0.243554, 0.257454, 0.36309, 0.398279, 0.318242, 0.243554, 0.318242, 0.264545, 0.200174, 0.295083, 0.203355, 0.200174, 0.164327, 0.243554, 0.209395, 0.308712, 0.275179, 0.232838, 0.236433, 0.179055, 0.21291, 0.216401, 0.200174, 0.206376, 0.2…	[127, 128, 131, 136, 139, 140, 142, 143, 144, 331, 332]	(2	6	8)	2	2
452	453	UPI00000C524D status=activ	([0.018787, 0.014315, 0.011669, 0.013821, 0.019109, 0.026338, 0.036378, 0.03976, 0.031287, 0.034068, 0.049374, 0.043307, 0.055536, 0.046336, 0.047319, 0.085092, 0.083462, 0.118441, 0.18812, 0.102787, 0.167087, 0.129801, 0.18812, 0.182256, 0.179055, 0.18812, 0.185198, 0.219301, 0.25406, 0.324872, 0.352862, 0.298791, 0.324872, 0.380708, 0.41194, 0.335645, 0.264545, 0.349426, 0.384043, 0.370445, 0.4…	[42, 43, 44, 45, 46, 47, 82, 86]	0			#VALUE!	#VALUE!
453	454	UPI00000C5252 status=activ	([0.122885, 0.173081, 0.116183, 0.158265, 0.206376, 0.247041, 0.275179, 0.30533, 0.324872, 0.346032, 0.291804, 0.243554, 0.247041, 0.18812, 0.194234, 0.264545, 0.349426, 0.342579, 0.288399, 0.366687, 0.278302, 0.377384, 0.380708, 0.458154, 0.454136, 0.408655, 0.408655, 0.41194, 0.380708, 0.301917, 0.301917, 0.414856, 0.41194, 0.321458, 0.30533, 0.243554, 0.216401, 0.18812, 0.161087, 0.144935, 0.1…	[]	0			#VALUE!	#VALUE!
454	455	UPI00000C5257 status=activ	([0.03976, 0.027463, 0.021381, 0.029376, 0.040537, 0.060549, 0.088832, 0.046336, 0.060549, 0.041405, 0.030611, 0.022667, 0.029376, 0.046336, 0.090864, 0.092881, 0.090864, 0.17593, 0.173081, 0.102787, 0.10481, 0.058088, 0.106997, 0.155435, 0.155435, 0.100716, 0.06184, 0.069024, 0.139895, 0.144935, 0.232838, 0.352862, 0.444081, 0.447574, 0.374039, 0.370445, 0.374039, 0.268042, 0.18812, 0.18812, 0.2…	[]	0			#VALUE!	#VALUE!
455	456	UPI00000C5258 status=activ	([0.200174, 0.122885, 0.185198, 0.239899, 0.239899, 0.173081, 0.203355, 0.196879, 0.222385, 0.185198, 0.139895, 0.173081, 0.147574, 0.222385, 0.229226, 0.232838, 0.185198, 0.139895, 0.139895, 0.222385, 0.15008, 0.15008, 0.225814, 0.209395, 0.196879, 0.239899, 0.25031, 0.158265, 0.111485, 0.058088, 0.092881, 0.083462, 0.100716, 0.071867, 0.0704, 0.069024, 0.03976, 0.067594, 0.092881, 0.111485, 0.1…	[80, 81, 82, 84, 85, 86, 92, 93, 94, 95, 96, 97, 104, 106]	(5	6	11)	5	5
456	457	UPI00000C525E status=activ	([0.26085, 0.25031, 0.30533, 0.295083, 0.206376, 0.232838, 0.264545, 0.17593, 0.142424, 0.170161, 0.111485, 0.142424, 0.139895, 0.206376, 0.206376, 0.209395, 0.196879, 0.122885, 0.125101, 0.118441, 0.109221, 0.069024, 0.081712, 0.083462, 0.10481, 0.167087, 0.096677, 0.096677, 0.144935, 0.21291, 0.15008, 0.216401, 0.216401, 0.232838, 0.236433, 0.15284, 0.158265, 0.194234, 0.281712, 0.359901, 0.440…	[]	0			#VALUE!	#VALUE!
457	458	UPI00000C5261 status=activ	([0.142424, 0.200174, 0.257454, 0.342579, 0.281712, 0.311707, 0.324872, 0.257454, 0.284882, 0.219301, 0.247041, 0.295083, 0.209395, 0.247041, 0.15284, 0.155435, 0.232838, 0.161087, 0.206376, 0.120615, 0.122885, 0.18812, 0.158265, 0.158265, 0.139895, 0.170161, 0.17593, 0.185198, 0.200174, 0.216401, 0.308712, 0.225814, 0.209395, 0.284882, 0.288399, 0.311707, 0.321458, 0.321458, 0.41194, 0.359901, 0…	[136, 137, 220, 221, 223, 224, 225, 226, 227, 318, 319, 320, 321, 322, 323, 324, 325, 326, 327, 328]	(10	9	19)	10	10
458	459	UPI00000C5263 status=activ	([0.029376, 0.022306, 0.023963, 0.038858, 0.024393, 0.046336, 0.047319, 0.060549, 0.03976, 0.041405, 0.024826, 0.019401, 0.033407, 0.034068, 0.020165, 0.020522, 0.019401, 0.01078, 0.016826, 0.010372, 0.018106, 0.018106, 0.025762, 0.016528, 0.016528, 0.030611, 0.024826, 0.024826, 0.014783, 0.015344, 0.0198, 0.023534, 0.043307, 0.044297, 0.023963, 0.020876, 0.021381, 0.013821, 0.016257, 0.016528, 0…	[]	0			#VALUE!	#VALUE!
459	460	UPI00000C5265 status=activ	([0.284882, 0.328603, 0.401658, 0.41194, 0.4292, 0.494003, 0.505461, 0.458154, 0.476583, 0.486429, 0.408655, 0.346032, 0.387226, 0.268042, 0.155435, 0.0704, 0.069024, 0.118441, 0.060549, 0.031287, 0.022306, 0.022306, 0.016826, 0.011518, 0.011903, 0.008723, 0.007555, 0.00558, 0.004483, 0.003512, 0.003864, 0.003701, 0.003727, 0.003757, 0.005249, 0.005378, 0.005799, 0.008075, 0.007555, 0.007422, 0.0…	[6, 419, 420, 421]	0			#VALUE!	#VALUE!
460	461	UPI00000C526B status=activ	([0.058088, 0.034884, 0.027463, 0.03976, 0.066181, 0.092881, 0.125101, 0.088832, 0.106997, 0.129801, 0.132295, 0.132295, 0.118441, 0.185198, 0.118441, 0.120615, 0.076542, 0.081712, 0.125101, 0.191378, 0.278302, 0.239899, 0.321458, 0.380708, 0.377384, 0.278302, 0.247041, 0.236433, 0.236433, 0.257454, 0.225814, 0.225814, 0.17593, 0.182256, 0.206376, 0.298791, 0.21291, 0.173081, 0.111485, 0.100716, …	[89]	0			#VALUE!	#VALUE!
461	462	UPI00000C526D status=activ	([0.278302, 0.321458, 0.356642, 0.4292, 0.41194, 0.454136, 0.483068, 0.534167, 0.450668, 0.380708, 0.40511, 0.480142, 0.483068, 0.458154, 0.41194, 0.301917, 0.41194, 0.541878, 0.541878, 0.40511, 0.377384, 0.311707, 0.225814, 0.25406, 0.222385, 0.25406, 0.182256, 0.137348, 0.125101, 0.200174, 0.200174, 0.139895, 0.129801, 0.127496, 0.15008, 0.127496, 0.243554, 0.142424, 0.066181, 0.086953, 0.16432…	[7, 17, 18, 75, 76, 77, 78, 79, 80, 81, 82, 83, 84, 85, 86, 87, 88, 89, 163, 167, 168, 169, 179]	(14	3	17)	14	14
462	463	UPI00000C5274 status=activ	([0.553315, 0.557691, 0.390993, 0.257454, 0.229226, 0.206376, 0.216401, 0.243554, 0.15008, 0.167087, 0.196879, 0.268042, 0.158265, 0.164327, 0.257454, 0.257454, 0.147574, 0.134866, 0.076542, 0.037156, 0.032677, 0.027463, 0.013265, 0.021816, 0.024393, 0.030611, 0.017447, 0.015078, 0.015694, 0.016021, 0.015694, 0.018106, 0.010926, 0.012491, 0.011342, 0.007645, 0.00543, 0.007259, 0.005932, 0.006795,…	[0, 1]	0			#VALUE!	#VALUE!
463	464	UPI00000C5279 status=activ	([0.450668, 0.562014, 0.585406, 0.648219, 0.618285, 0.618285, 0.59508, 0.575842, 0.653063, 0.632174, 0.618285, 0.618285, 0.728858, 0.699094, 0.720929, 0.671169, 0.666105, 0.788093, 0.775545, 0.801317, 0.771762, 0.657645, 0.622677, 0.642678, 0.63748, 0.642678, 0.622677, 0.657645, 0.685117, 0.557691, 0.608892, 0.661982, 0.661982, 0.622677, 0.622677, 0.622677, 0.653063, 0.59917, 0.618285, 0.626927, …	[1, 2, 3, 4, 5, 6, 7, 8, 9, 10, 11, 12, 13, 14, 15, 16, 17, 18, 19, 20, 21, 22, 23, 24, 25, 26, 27, 28, 29, 30, 31, 32, 33, 34, 35, 36, 37, 38, 39, 40, 41, 42, 43, 44, 45, 46, 47, 48, 49, 76, 236, 373]	(48	0	48)	48	48
464	465	UPI00000C527A status=activ	([0.9657, 0.941505, 0.938133, 0.915074, 0.939629, 0.94331, 0.924947, 0.905695, 0.910643, 0.910643, 0.908098, 0.928747, 0.924947, 0.876521, 0.846163, 0.81615, 0.819762, 0.788093, 0.805026, 0.791621, 0.759478, 0.657645, 0.694846, 0.613573, 0.549308, 0.5017, 0.494003, 0.538167, 0.562014, 0.553315, 0.490133, 0.4292, 0.458154, 0.370445, 0.447574, 0.483068, 0.521092, 0.51388, 0.461924, 0.4292, 0.374039…	[0, 1, 2, 3, 4, 5, 6, 7, 8, 9, 10, 11, 12, 13, 14, 15, 16, 17, 18, 19, 20, 21, 22, 23, 24, 25, 27, 28, 29, 36, 37, 68, 69, 70, 71, 72, 73, 74, 77, 78, 80, 81, 82, 83, 84, 85, 86, 88, 89, 92, 93, 94, 95, 96, 97, 133, 134, 135, 136, 137, 138, 139, 140, 141, 142, 143, 144, 145, 148, 151, 152, 153, 471, 474, 475, 477, 478, 921, 922, 923, 934, 935, 936, 937, 938, 939, 940, 941, 942, 945, 946, 947, 948…	(25	0	25)	25	25
465	466	UPI00000C527B status=activ	([0.035586, 0.069024, 0.111485, 0.164327, 0.185198, 0.200174, 0.139895, 0.137348, 0.182256, 0.129801, 0.161087, 0.182256, 0.17593, 0.102787, 0.05306, 0.071867, 0.129801, 0.147574, 0.229226, 0.222385, 0.30533, 0.301917, 0.298791, 0.191378, 0.194234, 0.179055, 0.203355, 0.288399, 0.288399, 0.191378, 0.25031, 0.209395, 0.194234, 0.170161, 0.164327, 0.167087, 0.129801, 0.142424, 0.127496, 0.15284, 0.…	[]	0			#VALUE!	#VALUE!
466	467	UPI00000C527D status=activ	([0.288399, 0.161087, 0.222385, 0.275179, 0.271506, 0.295083, 0.324872, 0.25406, 0.284882, 0.206376, 0.164327, 0.196879, 0.216401, 0.216401, 0.216401, 0.206376, 0.30533, 0.311707, 0.243554, 0.216401, 0.164327, 0.25031, 0.268042, 0.25031, 0.219301, 0.173081, 0.17593, 0.173081, 0.257454, 0.257454, 0.359901, 0.433034, 0.42561, 0.349426, 0.275179, 0.284882, 0.284882, 0.257454, 0.243554, 0.239899, 0.3…	[]	0			#VALUE!	#VALUE!
467	468	UPI00000C527E status=activ	([0.191378, 0.26085, 0.271506, 0.324872, 0.346032, 0.349426, 0.352862, 0.31487, 0.318242, 0.321458, 0.278302, 0.236433, 0.268042, 0.268042, 0.222385, 0.144935, 0.21291, 0.225814, 0.21291, 0.311707, 0.414856, 0.352862, 0.349426, 0.384043, 0.36309, 0.374039, 0.401658, 0.422041, 0.398279, 0.408655, 0.342579, 0.414856, 0.472492, 0.440853, 0.433034, 0.465241, 0.545602, 0.545602, 0.490133, 0.525368, 0.…	[36, 37, 39, 40, 96, 97, 98, 99, 100, 102, 103, 104, 105, 106, 107, 108, 109, 110, 111, 112]	(10	9	19)	10	10
468	469	UPI00000C5280 status=activ	([0.703578, 0.534167, 0.604312, 0.483068, 0.465241, 0.359901, 0.41194, 0.342579, 0.271506, 0.291804, 0.311707, 0.377384, 0.366687, 0.328603, 0.335645, 0.370445, 0.257454, 0.275179, 0.321458, 0.339168, 0.216401, 0.225814, 0.278302, 0.182256, 0.219301, 0.209395, 0.295083, 0.271506, 0.268042, 0.370445, 0.346032, 0.321458, 0.291804, 0.191378, 0.229226, 0.15284, 0.144935, 0.247041, 0.196879, 0.222385,…	[0, 1, 2, 80, 81, 133, 134, 146, 147, 148, 149, 150, 151, 153, 177, 178, 179, 244, 245, 319, 320, 321, 322, 323, 324, 325, 326, 327, 328, 329, 330, 331, 332, 333, 334]	(15	19	34)	15	15
469	470	UPI00000C5286 status=activ	([0.056825, 0.081712, 0.055536, 0.074921, 0.122885, 0.069024, 0.109221, 0.142424, 0.109221, 0.129801, 0.147574, 0.15284, 0.15008, 0.147574, 0.071867, 0.066181, 0.059222, 0.083462, 0.111485, 0.076542, 0.064632, 0.118441, 0.118441, 0.118441, 0.071867, 0.048328, 0.073402, 0.069024, 0.06312, 0.049374, 0.028695, 0.032677, 0.040537, 0.051831, 0.028107, 0.028107, 0.048328, 0.048328, 0.023534, 0.028695, …	[]	0			#VALUE!	#VALUE!
470	471	UPI00000C5289 status=activ	([0.018415, 0.013016, 0.028107, 0.030003, 0.020876, 0.022667, 0.017138, 0.018415, 0.025316, 0.043307, 0.06184, 0.06184, 0.06184, 0.06184, 0.048328, 0.10481, 0.161087, 0.116183, 0.069024, 0.094817, 0.11371, 0.111485, 0.182256, 0.144935, 0.170161, 0.216401, 0.257454, 0.308712, 0.349426, 0.342579, 0.203355, 0.185198, 0.182256, 0.196879, 0.196879, 0.225814, 0.206376, 0.209395, 0.158265, 0.243554, 0.2…	[266, 276, 335, 371, 372, 373]	0			#VALUE!	#VALUE!
471	472	UPI00000C528A status=activ	([0.007315, 0.006142, 0.008409, 0.00777, 0.006567, 0.008409, 0.010509, 0.016021, 0.0198, 0.017797, 0.021816, 0.015078, 0.014315, 0.01078, 0.016826, 0.014315, 0.01078, 0.017447, 0.017138, 0.020165, 0.020165, 0.0198, 0.020522, 0.017797, 0.025316, 0.027463, 0.019401, 0.011106, 0.007259, 0.007495, 0.009401, 0.006567, 0.010131, 0.010509, 0.014315, 0.009728, 0.017447, 0.024393, 0.024393, 0.045352, 0.04…	[166]	0			#VALUE!	#VALUE!
472	473	UPI00000C528B status=activ	([0.085092, 0.06312, 0.047319, 0.0704, 0.078022, 0.127496, 0.134866, 0.139895, 0.094817, 0.100716, 0.10481, 0.132295, 0.092881, 0.078022, 0.069024, 0.120615, 0.076542, 0.096677, 0.118441, 0.18812, 0.222385, 0.298791, 0.377384, 0.444081, 0.447574, 0.476583, 0.476583, 0.5017, 0.534167, 0.666105, 0.604312, 0.604312, 0.604312, 0.694846, 0.699094, 0.827927, 0.767246, 0.868118, 0.879233, 0.84206, 0.788…	[27, 28, 29, 30, 31, 32, 33, 34, 35, 36, 37, 38, 39, 40, 41, 42, 43, 44, 45, 46, 47, 48, 49, 50, 51, 52, 53, 54, 55, 56, 57, 58, 59, 60, 61, 62, 63, 64, 65, 66, 67, 68, 69, 70, 71, 72, 73, 74, 75, 90, 104, 105, 113, 114, 138, 139, 140, 142, 151, 152, 153, 155, 156, 157, 158, 159, 160, 161, 162]	(48	0	48)	48	48
473	474	UPI00000C528D status=activ	([0.116183, 0.071867, 0.109221, 0.073402, 0.092881, 0.15284, 0.21291, 0.236433, 0.182256, 0.239899, 0.239899, 0.206376, 0.167087, 0.127496, 0.161087, 0.161087, 0.134866, 0.147574, 0.111485, 0.125101, 0.18812, 0.194234, 0.295083, 0.196879, 0.191378, 0.209395, 0.203355, 0.182256, 0.216401, 0.308712, 0.275179, 0.295083, 0.284882, 0.206376, 0.164327, 0.106997, 0.106997, 0.142424, 0.182256, 0.281712, …	[85, 86, 88, 89, 90, 91, 92, 93, 94, 95, 96, 97, 98, 99, 100, 101, 102, 103, 104, 105, 106, 107, 108]	(20	2	22)	20	20
474	475	UPI00000C528F status=activ	([0.653063, 0.661982, 0.545602, 0.604312, 0.534167, 0.545602, 0.42561, 0.291804, 0.209395, 0.122885, 0.083462, 0.0704, 0.032017, 0.016826, 0.010131, 0.006039, 0.006194, 0.004483, 0.003405, 0.003366, 0.003405, 0.003014, 0.00225, 0.002014, 0.001808, 0.002211, 0.001383, 0.001872, 0.001786, 0.001872, 0.002194, 0.002117, 0.002349, 0.00231, 0.003053, 0.003053, 0.003341, 0.002623, 0.003607, 0.005249, 0.…	[0, 1, 2, 3, 4, 5]	0			#VALUE!	#VALUE!
475	476	UPI00000C5290 status=activ	([0.043307, 0.025316, 0.035586, 0.054297, 0.076542, 0.048328, 0.032677, 0.047319, 0.059222, 0.041405, 0.054297, 0.079919, 0.086953, 0.142424, 0.219301, 0.219301, 0.219301, 0.21291, 0.173081, 0.106997, 0.15284, 0.239899, 0.298791, 0.324872, 0.339168, 0.30533, 0.30533, 0.308712, 0.291804, 0.225814, 0.31487, 0.332115, 0.225814, 0.222385, 0.225814, 0.236433, 0.222385, 0.268042, 0.185198, 0.129801, 0.…	[]	0			#VALUE!	#VALUE!
476	477	UPI00000C5291 status=activ	([0.006988, 0.00962, 0.010509, 0.011518, 0.012727, 0.009865, 0.010672, 0.00962, 0.008409, 0.006795, 0.007091, 0.006194, 0.008075, 0.006142, 0.004736, 0.007177, 0.006533, 0.006988, 0.007315, 0.010131, 0.010509, 0.00962, 0.009728, 0.00777, 0.007877, 0.006533, 0.009483, 0.011669, 0.017797, 0.016528, 0.035586, 0.050641, 0.086953, 0.060549, 0.083462, 0.11371, 0.098513, 0.076542, 0.10481, 0.10481, 0.06…	[113, 114, 115, 203, 204, 205, 206, 207, 209, 212, 213, 275, 276, 392, 393, 394, 395, 396, 398, 399, 400, 401]	(4	3	7)	4	4
477	478	UPI00000C5294 status=activ	([0.033407, 0.037156, 0.0198, 0.016021, 0.026338, 0.040537, 0.043307, 0.060549, 0.083462, 0.106997, 0.139895, 0.10481, 0.109221, 0.132295, 0.164327, 0.21291, 0.155435, 0.203355, 0.25406, 0.288399, 0.298791, 0.30533, 0.370445, 0.483068, 0.529623, 0.433034, 0.422041, 0.461924, 0.461924, 0.36309, 0.36309, 0.31487, 0.31487, 0.311707, 0.278302, 0.308712, 0.346032, 0.377384, 0.335645, 0.298791, 0.20939…	[24, 212, 213]	0			#VALUE!	#VALUE!
478	479	UPI00000C5295 status=activ	([0.271506, 0.366687, 0.422041, 0.454136, 0.308712, 0.339168, 0.243554, 0.284882, 0.203355, 0.203355, 0.15008, 0.196879, 0.18812, 0.118441, 0.194234, 0.111485, 0.200174, 0.200174, 0.179055, 0.10481, 0.10481, 0.106997, 0.056825, 0.049374, 0.026892, 0.06184, 0.06184, 0.11371, 0.118441, 0.209395, 0.229226, 0.311707, 0.321458, 0.318242, 0.295083, 0.203355, 0.284882, 0.173081, 0.281712, 0.335645, 0.42…	[]	0			#VALUE!	#VALUE!
479	480	UPI00000C529A status=activ	([0.008895, 0.016528, 0.028107, 0.045352, 0.081712, 0.045352, 0.066181, 0.102787, 0.06184, 0.079919, 0.096677, 0.161087, 0.284882, 0.318242, 0.318242, 0.284882, 0.387226, 0.384043, 0.418646, 0.422041, 0.308712, 0.321458, 0.288399, 0.170161, 0.090864, 0.038042, 0.038042, 0.027463, 0.018415, 0.017797, 0.020165, 0.016257, 0.008804, 0.007877, 0.006245, 0.004414, 0.004388, 0.004388, 0.004513, 0.005623…	[]	0			#VALUE!	#VALUE!
480	481	UPI00000C529C status=activ	([0.26085, 0.31487, 0.339168, 0.374039, 0.284882, 0.318242, 0.349426, 0.278302, 0.268042, 0.288399, 0.321458, 0.335645, 0.25031, 0.25031, 0.346032, 0.236433, 0.321458, 0.271506, 0.182256, 0.179055, 0.191378, 0.268042, 0.271506, 0.271506, 0.203355, 0.243554, 0.182256, 0.118441, 0.118441, 0.139895, 0.139895, 0.127496, 0.147574, 0.232838, 0.225814, 0.144935, 0.243554, 0.196879, 0.158265, 0.247041, 0…	[]	0			#VALUE!	#VALUE!
481	482	UPI00000C529E status=activ	([0.125101, 0.21291, 0.182256, 0.090864, 0.127496, 0.11371, 0.06312, 0.045352, 0.033407, 0.042364, 0.051831, 0.038858, 0.024826, 0.022667, 0.022667, 0.020165, 0.011903, 0.007495, 0.007422, 0.007422, 0.008409, 0.013821, 0.01227, 0.011106, 0.015344, 0.017138, 0.021381, 0.031287, 0.050641, 0.06312, 0.064632, 0.049374, 0.049374, 0.050641, 0.025762, 0.020876, 0.012727, 0.017797, 0.019109, 0.020876, 0.…	[]	0			#VALUE!	#VALUE!
482	483	UPI00000C52A2 status=activ	([0.017138, 0.009977, 0.011342, 0.012727, 0.010221, 0.008723, 0.011518, 0.012491, 0.01078, 0.011669, 0.014586, 0.018415, 0.015344, 0.021816, 0.043307, 0.066181, 0.049374, 0.122885, 0.100716, 0.164327, 0.257454, 0.222385, 0.268042, 0.18812, 0.225814, 0.339168, 0.390993, 0.390993, 0.440853, 0.401658, 0.433034, 0.468512, 0.433034, 0.433034, 0.41194, 0.394753, 0.298791, 0.25406, 0.127496, 0.161087, 0…	[]	0			#VALUE!	#VALUE!
483	484	UPI00000C52A3 status=activ	([0.440853, 0.324872, 0.216401, 0.243554, 0.161087, 0.11371, 0.078022, 0.10481, 0.083462, 0.102787, 0.076542, 0.092881, 0.100716, 0.100716, 0.125101, 0.074921, 0.100716, 0.098513, 0.15008, 0.090864, 0.083462, 0.086953, 0.15008, 0.236433, 0.21291, 0.291804, 0.288399, 0.40511, 0.408655, 0.444081, 0.436924, 0.401658, 0.414856, 0.301917, 0.264545, 0.268042, 0.366687, 0.41194, 0.401658, 0.418646, 0.39…	[]	0			#VALUE!	#VALUE!
484	485	UPI00000C52A4 status=activ	([0.054297, 0.032017, 0.055536, 0.041405, 0.031287, 0.050641, 0.034884, 0.046336, 0.059222, 0.03976, 0.050641, 0.050641, 0.041405, 0.058088, 0.06312, 0.102787, 0.074921, 0.0704, 0.074921, 0.0704, 0.085092, 0.161087, 0.173081, 0.094817, 0.139895, 0.194234, 0.17593, 0.191378, 0.191378, 0.200174, 0.209395, 0.225814, 0.257454, 0.288399, 0.236433, 0.219301, 0.158265, 0.185198, 0.118441, 0.118441, 0.07…	[214, 215, 216, 217, 218, 219, 220, 221, 222, 223, 225, 226, 227]	(9	0	9)	9	9
485	486	UPI00000C52A5 status=activ	([0.15008, 0.209395, 0.200174, 0.191378, 0.142424, 0.094817, 0.050641, 0.03976, 0.056825, 0.071867, 0.096677, 0.102787, 0.10481, 0.125101, 0.071867, 0.122885, 0.074921, 0.047319, 0.079919, 0.081712, 0.038858, 0.034068, 0.038858, 0.051831, 0.071867, 0.050641, 0.081712, 0.167087, 0.247041, 0.167087, 0.10481, 0.079919, 0.056825, 0.045352, 0.083462, 0.079919, 0.067594, 0.11371, 0.086953, 0.040537, 0.…	[]	0			#VALUE!	#VALUE!
486	487	UPI00000C52A7 status=activ	([0.11371, 0.15284, 0.191378, 0.120615, 0.15284, 0.182256, 0.21291, 0.239899, 0.164327, 0.203355, 0.225814, 0.236433, 0.206376, 0.120615, 0.118441, 0.21291, 0.185198, 0.164327, 0.243554, 0.161087, 0.182256, 0.21291, 0.243554, 0.243554, 0.284882, 0.281712, 0.18812, 0.209395, 0.137348, 0.18812, 0.194234, 0.120615, 0.144935, 0.173081, 0.167087, 0.17593, 0.094817, 0.066181, 0.122885, 0.139895, 0.2292…	[99, 106, 107]	0			#VALUE!	#VALUE!
487	488	UPI00000C52A8 status=activ	([0.15008, 0.17593, 0.236433, 0.15008, 0.106997, 0.15008, 0.098513, 0.147574, 0.11371, 0.079919, 0.109221, 0.125101, 0.071867, 0.147574, 0.083462, 0.038858, 0.073402, 0.116183, 0.064632, 0.064632, 0.037156, 0.031287, 0.027463, 0.023963, 0.046336, 0.088832, 0.085092, 0.085092, 0.032677, 0.032677, 0.035586, 0.032677, 0.020522, 0.038858, 0.034884, 0.027463, 0.066181, 0.032017, 0.019109, 0.020522, 0.…	[93, 94]	0			#VALUE!	#VALUE!
488	489	UPI00000C52B1 status=activ	([0.232838, 0.301917, 0.232838, 0.179055, 0.21291, 0.247041, 0.275179, 0.206376, 0.203355, 0.144935, 0.194234, 0.236433, 0.239899, 0.15284, 0.167087, 0.15284, 0.167087, 0.106997, 0.106997, 0.111485, 0.129801, 0.173081, 0.182256, 0.209395, 0.271506, 0.288399, 0.25406, 0.222385, 0.219301, 0.257454, 0.26085, 0.232838, 0.161087, 0.164327, 0.247041, 0.339168, 0.278302, 0.26085, 0.349426, 0.31487, 0.29…	[]	0			#VALUE!	#VALUE!
489	490	UPI00000C52B9 status=activ	([0.038858, 0.085092, 0.10481, 0.132295, 0.076542, 0.111485, 0.139895, 0.139895, 0.092881, 0.111485, 0.142424, 0.088832, 0.067594, 0.066181, 0.092881, 0.147574, 0.125101, 0.232838, 0.229226, 0.203355, 0.17593, 0.15284, 0.109221, 0.078022, 0.088832, 0.10481, 0.094817, 0.098513, 0.067594, 0.064632, 0.055536, 0.036378, 0.081712, 0.05306, 0.081712, 0.085092, 0.060549, 0.06312, 0.060549, 0.06184, 0.07…	[135, 136]	0			#VALUE!	#VALUE!
490	491	UPI00000C52BE status=activ	([0.440853, 0.468512, 0.318242, 0.370445, 0.433034, 0.472492, 0.454136, 0.370445, 0.390993, 0.418646, 0.465241, 0.468512, 0.384043, 0.352862, 0.25406, 0.236433, 0.15284, 0.161087, 0.219301, 0.298791, 0.321458, 0.324872, 0.339168, 0.454136, 0.461924, 0.366687, 0.384043, 0.346032, 0.4292, 0.4292, 0.422041, 0.394753, 0.422041, 0.51388, 0.557691, 0.557691, 0.472492, 0.490133, 0.444081, 0.370445, 0.36…	[33, 34, 35, 165, 167, 168, 257, 258, 259, 260, 261, 262, 263, 264]	(7	6	13)	7	7
491	492	UPI00000C52C2 status=activ	([0.009096, 0.013437, 0.00962, 0.006894, 0.009096, 0.012727, 0.011518, 0.016528, 0.017447, 0.018787, 0.025762, 0.036378, 0.03976, 0.037156, 0.037156, 0.085092, 0.081712, 0.15284, 0.206376, 0.191378, 0.288399, 0.366687, 0.271506, 0.377384, 0.401658, 0.398279, 0.346032, 0.440853, 0.346032, 0.390993, 0.328603, 0.335645, 0.321458, 0.247041, 0.170161, 0.170161, 0.109221, 0.17593, 0.17593, 0.10481, 0.2…	[]	0			#VALUE!	#VALUE!
492	493	UPI00000C52CB status=activ	([0.024826, 0.014315, 0.017447, 0.025316, 0.018415, 0.026338, 0.036378, 0.06312, 0.046336, 0.03976, 0.044297, 0.042364, 0.035586, 0.064632, 0.086953, 0.056825, 0.06312, 0.056825, 0.116183, 0.127496, 0.137348, 0.21291, 0.308712, 0.264545, 0.268042, 0.359901, 0.275179, 0.196879, 0.142424, 0.21291, 0.288399, 0.301917, 0.339168, 0.342579, 0.219301, 0.129801, 0.129801, 0.127496, 0.142424, 0.125101, 0.…	[92, 116, 118, 119, 148, 149, 197, 198, 199, 200, 201, 202, 203, 204, 205, 206, 207, 208, 209, 210, 211, 212, 213, 214, 215, 216, 217, 218, 219, 220, 221, 222, 223, 224, 225, 226, 286, 287, 288, 289, 290, 291, 292, 293, 294, 299, 305, 415, 416, 422, 457, 492, 493, 496, 497, 551, 552, 559, 561, 564, 565, 566]	(29	6	35)	29	29
493	494	UPI00000C52E1 status=activ	([0.934618, 0.93079, 0.934618, 0.928747, 0.901269, 0.905695, 0.903857, 0.899122, 0.894241, 0.876521, 0.823549, 0.791621, 0.784345, 0.784345, 0.784345, 0.653063, 0.613573, 0.626927, 0.59014, 0.570702, 0.585406, 0.58069, 0.575842, 0.56648, 0.497853, 0.447574, 0.366687, 0.308712, 0.321458, 0.324872, 0.346032, 0.414856, 0.476583, 0.468512, 0.461924, 0.458154, 0.538167, 0.562014, 0.549308, 0.545602, 0…	[0, 1, 2, 3, 4, 5, 6, 7, 8, 9, 10, 11, 12, 13, 14, 15, 16, 17, 18, 19, 20, 21, 22, 23, 36, 37, 38, 39]	(23	0	23)	23	23
494	495	UPI00000C52E9 status=activ	([0.018415, 0.011669, 0.019109, 0.010221, 0.008156, 0.011106, 0.015078, 0.010926, 0.017447, 0.014075, 0.018106, 0.013613, 0.013821, 0.010131, 0.009728, 0.019109, 0.020522, 0.025316, 0.054297, 0.102787, 0.069024, 0.085092, 0.147574, 0.106997, 0.137348, 0.132295, 0.085092, 0.042364, 0.102787, 0.042364, 0.041405, 0.041405, 0.046336, 0.024393, 0.015694, 0.020165, 0.010926, 0.007645, 0.004976, 0.00343…	[]	0			#VALUE!	#VALUE!
495	496	UPI00000C52F0 status=activ	([0.05306, 0.033407, 0.051831, 0.033407, 0.046336, 0.048328, 0.040537, 0.051831, 0.069024, 0.046336, 0.060549, 0.044297, 0.035586, 0.038042, 0.064632, 0.059222, 0.086953, 0.050641, 0.054297, 0.066181, 0.116183, 0.134866, 0.167087, 0.161087, 0.232838, 0.200174, 0.225814, 0.291804, 0.26085, 0.173081, 0.222385, 0.219301, 0.311707, 0.308712, 0.291804, 0.291804, 0.339168, 0.295083, 0.394753, 0.346032,…	[84, 85, 86, 87, 88, 348, 351, 352, 353, 354, 355, 356]	(5	6	11)	5	5
496	497	UPI00000C52F1 status=activ	([0.164327, 0.116183, 0.06184, 0.085092, 0.144935, 0.185198, 0.122885, 0.161087, 0.106997, 0.076542, 0.092881, 0.064632, 0.067594, 0.118441, 0.144935, 0.144935, 0.116183, 0.120615, 0.164327, 0.17593, 0.102787, 0.060549, 0.090864, 0.134866, 0.116183, 0.079919, 0.043307, 0.083462, 0.074921, 0.11371, 0.11371, 0.116183, 0.18812, 0.158265, 0.098513, 0.086953, 0.11371, 0.132295, 0.116183, 0.137348, 0.2…	[]	0			#VALUE!	#VALUE!
497	498	UPI00000C52F2 status=activ	([0.642678, 0.694846, 0.642678, 0.675549, 0.680603, 0.720929, 0.680603, 0.557691, 0.465241, 0.497853, 0.509769, 0.517562, 0.414856, 0.483068, 0.461924, 0.356642, 0.278302, 0.278302, 0.275179, 0.26085, 0.164327, 0.191378, 0.179055, 0.147574, 0.142424, 0.088832, 0.083462, 0.085092, 0.083462, 0.118441, 0.10481, 0.11371, 0.111485, 0.170161, 0.120615, 0.144935, 0.232838, 0.318242, 0.281712, 0.173081, …	[0, 1, 2, 3, 4, 5, 6, 7, 10, 11]	0			#VALUE!	#VALUE!
498	499	UPI00000C52F9 status=activ	([0.447574, 0.335645, 0.328603, 0.356642, 0.288399, 0.31487, 0.339168, 0.26085, 0.257454, 0.281712, 0.30533, 0.339168, 0.366687, 0.318242, 0.225814, 0.328603, 0.311707, 0.288399, 0.206376, 0.216401, 0.225814, 0.301917, 0.384043, 0.422041, 0.356642, 0.401658, 0.377384, 0.311707, 0.321458, 0.352862, 0.359901, 0.268042, 0.229226, 0.209395, 0.15284, 0.222385, 0.209395, 0.182256, 0.147574, 0.232838, 0…	[66, 67, 68, 69]	0			#VALUE!	#VALUE!
499	500	UPI00000C52FA status=activ	([0.127496, 0.15008, 0.18812, 0.125101, 0.127496, 0.158265, 0.116183, 0.147574, 0.17593, 0.209395, 0.247041, 0.18812, 0.225814, 0.247041, 0.18812, 0.118441, 0.116183, 0.098513, 0.076542, 0.127496, 0.086953, 0.040537, 0.0198, 0.013437, 0.020522, 0.023087, 0.015078, 0.024393, 0.024393, 0.025762, 0.026338, 0.026338, 0.045352, 0.040537, 0.029376, 0.027463, 0.040537, 0.038042, 0.034884, 0.055536, 0.04…	[122, 123]	0			#VALUE!	#VALUE!
500	501	UPI00000C52FC status=activ	([0.11371, 0.125101, 0.173081, 0.225814, 0.278302, 0.324872, 0.366687, 0.398279, 0.318242, 0.349426, 0.359901, 0.374039, 0.356642, 0.30533, 0.291804, 0.17593, 0.109221, 0.170161, 0.144935, 0.11371, 0.167087, 0.271506, 0.298791, 0.284882, 0.167087, 0.155435, 0.129801, 0.10481, 0.066181, 0.102787, 0.083462, 0.096677, 0.064632, 0.081712, 0.100716, 0.096677, 0.109221, 0.179055, 0.161087, 0.185198, 0.…	[118, 290]	0			#VALUE!	#VALUE!
501	502	UPI00000C52FD status=activ	([0.083462, 0.167087, 0.096677, 0.0704, 0.094817, 0.092881, 0.092881, 0.0704, 0.047319, 0.06184, 0.06312, 0.066181, 0.034068, 0.032677, 0.021816, 0.036378, 0.033407, 0.028107, 0.034068, 0.034884, 0.055536, 0.06312, 0.048328, 0.083462, 0.06184, 0.0704, 0.050641, 0.079919, 0.100716, 0.170161, 0.203355, 0.158265, 0.161087, 0.21291, 0.308712, 0.26085, 0.295083, 0.288399, 0.239899, 0.21291, 0.25406, 0…	[127, 129, 132, 133, 134, 135, 136, 137, 138, 139, 140, 141, 142, 143, 144, 145, 146, 147, 149, 150, 152, 154, 155, 156, 157, 158, 159, 160, 161, 162, 163, 164, 165, 166, 167, 168, 169, 170, 171, 172, 173, 174, 175, 176, 177, 178, 191, 192, 193, 194, 200, 218, 219, 220, 223, 224, 226, 227, 228, 229, 230, 231, 232, 233, 234, 235, 236, 237, 238, 239, 240, 241, 242, 243, 244, 245, 246, 247, 257, 271…	(24	21	45)	24	24
502	503	UPI00000C5300 status=activ	([0.008156, 0.008624, 0.005683, 0.006039, 0.004513, 0.004899, 0.006142, 0.004899, 0.006039, 0.004976, 0.004899, 0.004414, 0.003366, 0.002078, 0.001391, 0.000859, 0.001172, 0.001786, 0.002727, 0.00231, 0.002688, 0.001872, 0.002194, 0.002336, 0.001855, 0.002688, 0.003341, 0.00359, 0.003727, 0.003607, 0.003757, 0.003366, 0.003757, 0.003341, 0.003607, 0.003727, 0.003864, 0.003276, 0.003276, 0.003555,…	[115, 117, 118, 119, 120, 121, 122, 123, 124, 125, 126, 127, 128, 129, 130, 131, 132, 133, 134, 135, 136, 137, 138, 139, 140, 141, 142, 143, 144, 145, 146, 147, 148, 149, 150, 151, 152, 153]	(36	1	37)	36	36
503	504	UPI00000C5302 status=activ	([0.073402, 0.144935, 0.194234, 0.247041, 0.167087, 0.132295, 0.076542, 0.098513, 0.060549, 0.081712, 0.100716, 0.074921, 0.086953, 0.086953, 0.142424, 0.219301, 0.219301, 0.264545, 0.275179, 0.308712, 0.328603, 0.398279, 0.366687, 0.370445, 0.36309, 0.349426, 0.414856, 0.436924, 0.41194, 0.408655, 0.308712, 0.318242, 0.40511, 0.447574, 0.436924, 0.370445, 0.366687, 0.281712, 0.179055, 0.185198, …	[222, 223]	0			#VALUE!	#VALUE!
504	505	UPI00000C5304 status=activ	([0.035586, 0.025762, 0.030003, 0.042364, 0.0704, 0.094817, 0.120615, 0.067594, 0.094817, 0.11371, 0.11371, 0.109221, 0.109221, 0.170161, 0.191378, 0.132295, 0.122885, 0.127496, 0.15284, 0.291804, 0.25406, 0.21291, 0.295083, 0.321458, 0.335645, 0.25031, 0.247041, 0.216401, 0.243554, 0.247041, 0.268042, 0.311707, 0.25031, 0.243554, 0.179055, 0.271506, 0.25406, 0.236433, 0.232838, 0.219301, 0.20017…	[176]	0			#VALUE!	#VALUE!
505	506	UPI00000C5307 status=activ	([0.083462, 0.086953, 0.064632, 0.048328, 0.071867, 0.051831, 0.0704, 0.088832, 0.064632, 0.079919, 0.081712, 0.078022, 0.094817, 0.098513, 0.161087, 0.100716, 0.102787, 0.18812, 0.185198, 0.17593, 0.25406, 0.194234, 0.164327, 0.219301, 0.173081, 0.182256, 0.173081, 0.170161, 0.170161, 0.167087, 0.179055, 0.179055, 0.219301, 0.170161, 0.164327, 0.106997, 0.167087, 0.10481, 0.060549, 0.056825, 0.0…	[90, 182, 183, 184, 185, 186, 187]	0			#VALUE!	#VALUE!
506	507	UPI00000C5308 status=activ	([0.043307, 0.019401, 0.01078, 0.014783, 0.008525, 0.008624, 0.006567, 0.008723, 0.006894, 0.006194, 0.007645, 0.006245, 0.003997, 0.002705, 0.002155, 0.002194, 0.001602, 0.002035, 0.001602, 0.001722, 0.002623, 0.002555, 0.00359, 0.004976, 0.004976, 0.00558, 0.006245, 0.007645, 0.007259, 0.007877, 0.009096, 0.009015, 0.009483, 0.013821, 0.015078, 0.010221, 0.010372, 0.016826, 0.023087, 0.022667, …	[]	0			#VALUE!	#VALUE!
507	508	UPI00000C5309 status=activ	([0.232838, 0.222385, 0.271506, 0.216401, 0.219301, 0.15284, 0.179055, 0.21291, 0.139895, 0.10481, 0.109221, 0.134866, 0.132295, 0.182256, 0.196879, 0.26085, 0.268042, 0.243554, 0.15008, 0.236433, 0.203355, 0.134866, 0.129801, 0.109221, 0.147574, 0.092881, 0.127496, 0.142424, 0.139895, 0.137348, 0.203355, 0.196879, 0.144935, 0.144935, 0.17593, 0.182256, 0.206376, 0.15284, 0.129801, 0.129801, 0.12…	[]	0			#VALUE!	#VALUE!
508	509	UPI00000C530A status=activ	([0.891961, 0.901269, 0.932927, 0.926919, 0.926919, 0.921076, 0.939629, 0.91684, 0.924947, 0.874069, 0.874069, 0.823549, 0.805026, 0.812494, 0.720929, 0.657645, 0.661982, 0.604312, 0.553315, 0.529623, 0.58069, 0.494003, 0.380708, 0.275179, 0.288399, 0.281712, 0.284882, 0.194234, 0.229226, 0.191378, 0.264545, 0.271506, 0.271506, 0.25406, 0.25031, 0.247041, 0.222385, 0.225814, 0.225814, 0.229226, 0…	[0, 1, 2, 3, 4, 5, 6, 7, 8, 9, 10, 11, 12, 13, 14, 15, 16, 17, 18, 19, 20, 85, 86, 89, 94, 124, 125, 126, 127, 128, 129, 130, 131, 132, 133, 180]	(20	0	20)	20	20
509	510	UPI00000C530E status=activ	([0.066181, 0.102787, 0.092881, 0.118441, 0.182256, 0.132295, 0.15284, 0.17593, 0.21291, 0.232838, 0.268042, 0.318242, 0.281712, 0.275179, 0.318242, 0.380708, 0.472492, 0.458154, 0.472492, 0.480142, 0.5017, 0.401658, 0.387226, 0.295083, 0.200174, 0.102787, 0.081712, 0.045352, 0.032677, 0.032017, 0.034884, 0.020165, 0.013821, 0.010672, 0.006701, 0.005872, 0.005872, 0.004689, 0.003246, 0.002688, 0.…	[20]	0			#VALUE!	#VALUE!
510	511	UPI00000C530F status=activ	([0.243554, 0.275179, 0.291804, 0.311707, 0.335645, 0.200174, 0.222385, 0.247041, 0.132295, 0.118441, 0.066181, 0.102787, 0.040537, 0.023963, 0.016528, 0.021816, 0.014075, 0.008156, 0.00543, 0.005799, 0.005011, 0.00407, 0.004483, 0.002976, 0.001967, 0.00155, 0.001709, 0.001383, 0.001434, 0.002276, 0.002529, 0.002366, 0.002366, 0.003804, 0.004736, 0.005872, 0.006078, 0.00558, 0.005623, 0.008409, 0…	[]	0			#VALUE!	#VALUE!
511	512	UPI00000C5310 status=activ	([0.008276, 0.015694, 0.021816, 0.012491, 0.008804, 0.006374, 0.007645, 0.009977, 0.008075, 0.006567, 0.006795, 0.006194, 0.005318, 0.007259, 0.006988, 0.004976, 0.004646, 0.004513, 0.005378, 0.005872, 0.006701, 0.006482, 0.005799, 0.004611, 0.006795, 0.011106, 0.015694, 0.009865, 0.006619, 0.006619, 0.008409, 0.010131, 0.010131, 0.008002, 0.008075, 0.005932, 0.008276, 0.009096, 0.010131, 0.00909…	[]	0			#VALUE!	#VALUE!
512	513	UPI00000C5311 status=activ	([0.947281, 0.948786, 0.939629, 0.936162, 0.956248, 0.905695, 0.885302, 0.912647, 0.856457, 0.834292, 0.767246, 0.716283, 0.661982, 0.626927, 0.59014, 0.490133, 0.476583, 0.440853, 0.476583, 0.414856, 0.418646, 0.359901, 0.370445, 0.390993, 0.36309, 0.30533, 0.366687, 0.387226, 0.370445, 0.450668, 0.509769, 0.509769, 0.608892, 0.549308, 0.585406, 0.585406, 0.699094, 0.707965, 0.626927, 0.59014, 0…	[0, 1, 2, 3, 4, 5, 6, 7, 8, 9, 10, 11, 12, 13, 14, 30, 31, 32, 33, 34, 35, 36, 37, 38, 39, 40, 41, 42, 43, 44, 45, 46, 47, 48, 49, 50, 51, 52, 53, 54, 55, 56, 57, 58, 59, 64, 65, 77, 78, 79, 80, 81, 106, 107, 108, 115, 116, 117, 118, 119, 130, 131, 132, 133, 134, 135, 136, 164, 165, 166, 167, 170, 171, 172, 173, 174, 196, 197, 200, 201, 202, 203, 225, 230, 231, 268, 269, 332, 333, 334, 335, 340, …	(29	15	44)	29	29
513	514	UPI00000C5312 status=activ	([0.390993, 0.454136, 0.505461, 0.387226, 0.4292, 0.472492, 0.509769, 0.521092, 0.433034, 0.447574, 0.483068, 0.433034, 0.476583, 0.494003, 0.418646, 0.328603, 0.356642, 0.440853, 0.408655, 0.41194, 0.394753, 0.444081, 0.346032, 0.30533, 0.40511, 0.390993, 0.346032, 0.30533, 0.209395, 0.268042, 0.268042, 0.26085, 0.339168, 0.295083, 0.288399, 0.36309, 0.408655, 0.41194, 0.36309, 0.398279, 0.29508…	[2, 6, 7, 64, 65, 71, 72]	0			#VALUE!	#VALUE!
514	515	UPI00000C5314 status=activ	([0.308712, 0.346032, 0.324872, 0.370445, 0.352862, 0.268042, 0.191378, 0.232838, 0.225814, 0.25031, 0.281712, 0.21291, 0.216401, 0.179055, 0.109221, 0.085092, 0.15008, 0.074921, 0.038858, 0.038858, 0.064632, 0.0704, 0.056825, 0.071867, 0.03976, 0.032017, 0.035586, 0.06184, 0.071867, 0.085092, 0.050641, 0.051831, 0.085092, 0.046336, 0.056825, 0.094817, 0.098513, 0.098513, 0.109221, 0.179055, 0.26…	[]	0			#VALUE!	#VALUE!
515	516	UPI00000C5315 status=activ	([0.480142, 0.352862, 0.25031, 0.236433, 0.275179, 0.191378, 0.144935, 0.18812, 0.216401, 0.15008, 0.11371, 0.116183, 0.094817, 0.139895, 0.092881, 0.050641, 0.094817, 0.060549, 0.06184, 0.038858, 0.041405, 0.035586, 0.076542, 0.076542, 0.098513, 0.06312, 0.088832, 0.161087, 0.155435, 0.096677, 0.164327, 0.25031, 0.288399, 0.236433, 0.203355, 0.291804, 0.384043, 0.298791, 0.288399, 0.239899, 0.31…	[476, 477, 478]	0			#VALUE!	#VALUE!
516	517	UPI00000C531A status=activ	([0.008156, 0.011669, 0.007645, 0.008075, 0.011342, 0.008276, 0.006245, 0.005623, 0.004646, 0.006078, 0.004976, 0.004689, 0.003212, 0.004577, 0.004611, 0.005503, 0.005623, 0.003671, 0.002688, 0.002014, 0.002057, 0.002555, 0.001709, 0.001709, 0.001709, 0.001709, 0.002503, 0.002512, 0.003671, 0.00558, 0.005086, 0.005086, 0.006533, 0.009865, 0.00962, 0.013821, 0.013016, 0.008525, 0.008409, 0.011518,…	[432, 433]	0			#VALUE!	#VALUE!
517	518	UPI00000C531C status=activ	([0.106997, 0.144935, 0.102787, 0.085092, 0.071867, 0.054297, 0.076542, 0.100716, 0.081712, 0.085092, 0.11371, 0.15284, 0.182256, 0.182256, 0.182256, 0.191378, 0.281712, 0.339168, 0.374039, 0.366687, 0.390993, 0.433034, 0.40511, 0.486429, 0.450668, 0.505461, 0.59014, 0.494003, 0.465241, 0.458154, 0.5017, 0.483068, 0.377384, 0.359901, 0.36309, 0.36309, 0.436924, 0.346032, 0.342579, 0.339168, 0.414…	[25, 26, 30, 53, 54, 55, 56, 58, 59, 66, 67]	(3	3	6)	3	3
518	519	UPI00000C531F status=activ	([0.771762, 0.827927, 0.83125, 0.694846, 0.728858, 0.618285, 0.632174, 0.690604, 0.699094, 0.59508, 0.525368, 0.562014, 0.553315, 0.468512, 0.366687, 0.278302, 0.281712, 0.164327, 0.25406, 0.179055, 0.173081, 0.098513, 0.05306, 0.042364, 0.041405, 0.038858, 0.029376, 0.030003, 0.016528, 0.016826, 0.025316, 0.023534, 0.023534, 0.013613, 0.020165, 0.034068, 0.054297, 0.037156, 0.0704, 0.032017, 0.0…	[0, 1, 2, 3, 4, 5, 6, 7, 8, 9, 10, 11, 12, 63, 94, 288, 375, 376, 379, 380, 381, 382, 383, 384, 386, 387, 388, 390, 392, 393, 502, 506, 507, 541, 554, 555, 556, 557, 558, 574, 600, 601, 602, 603, 604, 606, 607, 608, 616, 617, 618, 620, 626, 627, 628, 629, 630, 631, 632]	(12	0	12)	12	12
519	520	UPI00000C5320 status=activ	([0.182256, 0.118441, 0.11371, 0.111485, 0.073402, 0.073402, 0.050641, 0.037156, 0.027463, 0.047319, 0.06312, 0.066181, 0.05306, 0.043307, 0.060549, 0.100716, 0.10481, 0.085092, 0.132295, 0.191378, 0.167087, 0.179055, 0.243554, 0.196879, 0.229226, 0.324872, 0.288399, 0.298791, 0.281712, 0.284882, 0.21291, 0.21291, 0.247041, 0.278302, 0.278302, 0.21291, 0.185198, 0.161087, 0.196879, 0.225814, 0.16…	[313, 314, 315, 324, 325, 326, 327, 328]	0			#VALUE!	#VALUE!
520	521	UPI00000C5322 status=activ	([0.032677, 0.051831, 0.083462, 0.041405, 0.06184, 0.049374, 0.035586, 0.049374, 0.069024, 0.050641, 0.06184, 0.076542, 0.137348, 0.096677, 0.132295, 0.132295, 0.125101, 0.191378, 0.139895, 0.100716, 0.111485, 0.125101, 0.078022, 0.073402, 0.158265, 0.15284, 0.206376, 0.281712, 0.278302, 0.268042, 0.346032, 0.352862, 0.278302, 0.18812, 0.25031, 0.200174, 0.147574, 0.158265, 0.129801, 0.120615, 0.…	[130, 131, 132, 133, 134, 135, 136, 137, 138, 139, 225]	(9	0	9)	9	9
521	522	UPI00000C5324 status=activ	([0.003014, 0.004161, 0.005318, 0.007177, 0.009294, 0.006701, 0.008409, 0.009865, 0.014315, 0.019109, 0.012727, 0.010372, 0.010372, 0.011342, 0.007091, 0.006988, 0.005799, 0.008276, 0.005734, 0.007315, 0.008002, 0.014315, 0.009015, 0.008002, 0.005378, 0.004736, 0.004835, 0.003821, 0.00389, 0.002623, 0.001748, 0.001808, 0.002396, 0.001572, 0.001967, 0.002035, 0.002881, 0.003276, 0.002366, 0.00243,…	[]	0			#VALUE!	#VALUE!
522	523	UPI00000C5325 status=activ	([0.167087, 0.090864, 0.069024, 0.071867, 0.076542, 0.055536, 0.041405, 0.056825, 0.059222, 0.092881, 0.078022, 0.067594, 0.054297, 0.106997, 0.137348, 0.073402, 0.076542, 0.122885, 0.191378, 0.129801, 0.120615, 0.137348, 0.139895, 0.185198, 0.229226, 0.264545, 0.335645, 0.414856, 0.324872, 0.359901, 0.25031, 0.308712, 0.377384, 0.41194, 0.408655, 0.36309, 0.440853, 0.346032, 0.380708, 0.275179, …	[107, 108, 109, 110, 111, 112, 113, 114, 115, 116, 117, 300, 301]	(10	0	10)	10	10
523	524	UPI00000C5326 status=activ	([0.00515, 0.004611, 0.005249, 0.005992, 0.008895, 0.009483, 0.006988, 0.007495, 0.008075, 0.010221, 0.013613, 0.017797, 0.019109, 0.016528, 0.013613, 0.013821, 0.013613, 0.015078, 0.024393, 0.03976, 0.032017, 0.026892, 0.047319, 0.059222, 0.073402, 0.028107, 0.038858, 0.10481, 0.134866, 0.18812, 0.196879, 0.185198, 0.200174, 0.203355, 0.318242, 0.454136, 0.56648, 0.562014, 0.447574, 0.436924, 0.…	[36, 37, 46, 47]	0			#VALUE!	#VALUE!
524	525	UPI00000C5327 status=activ	([0.045352, 0.030003, 0.044297, 0.06184, 0.083462, 0.116183, 0.109221, 0.132295, 0.086953, 0.10481, 0.06312, 0.066181, 0.032677, 0.048328, 0.042364, 0.076542, 0.042364, 0.030003, 0.024393, 0.034884, 0.043307, 0.06184, 0.102787, 0.067594, 0.043307, 0.027463, 0.028107, 0.034884, 0.034884, 0.06312, 0.069024, 0.111485, 0.109221, 0.122885, 0.164327, 0.164327, 0.137348, 0.137348, 0.137348, 0.139895, 0.…	[193, 194, 195, 198]	0			#VALUE!	#VALUE!
525	526	UPI00000C532A status=activ	([0.040537, 0.03976, 0.06312, 0.081712, 0.102787, 0.098513, 0.120615, 0.094817, 0.11371, 0.079919, 0.116183, 0.083462, 0.088832, 0.088832, 0.088832, 0.048328, 0.086953, 0.036378, 0.041405, 0.078022, 0.127496, 0.129801, 0.17593, 0.147574, 0.079919, 0.081712, 0.069024, 0.0704, 0.109221, 0.122885, 0.127496, 0.064632, 0.120615, 0.056825, 0.064632, 0.060549, 0.069024, 0.074921, 0.147574, 0.134866, 0.0…	[]	0			#VALUE!	#VALUE!
526	527	UPI00000C532C status=activ	([0.005992, 0.006701, 0.008895, 0.007645, 0.008624, 0.009401, 0.008804, 0.013265, 0.014315, 0.020522, 0.030003, 0.023963, 0.020876, 0.030003, 0.029376, 0.032017, 0.060549, 0.118441, 0.118441, 0.170161, 0.164327, 0.085092, 0.10481, 0.116183, 0.185198, 0.144935, 0.167087, 0.222385, 0.164327, 0.194234, 0.179055, 0.096677, 0.092881, 0.092881, 0.111485, 0.182256, 0.21291, 0.129801, 0.120615, 0.191378,…	[]	0			#VALUE!	#VALUE!
527	528	UPI00000C5330 status=activ	([0.016528, 0.028107, 0.016257, 0.024393, 0.043307, 0.045352, 0.025762, 0.034068, 0.023087, 0.016021, 0.0198, 0.028107, 0.024393, 0.023963, 0.034884, 0.029376, 0.056825, 0.054297, 0.102787, 0.155435, 0.11371, 0.067594, 0.073402, 0.067594, 0.066181, 0.06184, 0.073402, 0.161087, 0.185198, 0.182256, 0.284882, 0.30533, 0.206376, 0.239899, 0.291804, 0.30533, 0.21291, 0.203355, 0.30533, 0.278302, 0.229…	[]	0			#VALUE!	#VALUE!
528	529	UPI00000C5331 status=activ	([0.055536, 0.060549, 0.086953, 0.134866, 0.134866, 0.170161, 0.222385, 0.206376, 0.271506, 0.291804, 0.335645, 0.394753, 0.318242, 0.342579, 0.352862, 0.394753, 0.440853, 0.51388, 0.509769, 0.440853, 0.436924, 0.444081, 0.494003, 0.414856, 0.332115, 0.349426, 0.321458, 0.308712, 0.281712, 0.225814, 0.158265, 0.127496, 0.118441, 0.194234, 0.275179, 0.225814, 0.26085, 0.324872, 0.321458, 0.308712,…	[17, 18, 52, 123, 125, 128, 132, 133]	0			#VALUE!	#VALUE!
[truncated: 5,335 more rows]

## Sheet: dat2
	num	OS	kappa	omega	Fdp	f+	f-	Fexp	delta	mw	phosites
[truncated: 5,863 more rows]

## Sheet: Sheet2
	num	OS	kappa	omega	Fdp	f+	f-	Fexp	delta	mw	phosites
[truncated: 144 more rows]
