# Supplementary material for: Biomolecular condensates as stress sensors and modulators of bacterial signaling
Source: PLoS Pathog. 2024 Aug 15;20(8):e1012413. doi: 10.1371/journal.ppat.1012413 (PMC11326607; doi:10.1371/journal.ppat.1012413)
Supplement: S1 Files — They can also be downloaded from a Github repository (https://github.com/saurabhLabNYU/BacterialIDPAnalysis). (ZIP) [file ppat.1012413.s003.zip › DataAnalysis/Analyzed proteomes/Rickettsia argasii uniprotkb_proteome_UP000033736_2023_10_27.fasta.xlsx]

## Sheet: Rickettsia argasii IDR>50
Rickettsia argasii UP000033736				IDR>50	21	IDR>50 %	0.0124334
	num	OS	iupred	res	startend	dl	length
1646	1647	A0A0F3RJN3|A0A0F3RJN3_9RICK Ankyrin repeats family protein OS=Rickettsia argasii T170-B	([0.011342, 0.009483, 0.016021, 0.013613, 0.01204, 0.011106, 0.010672, 0.009728, 0.009483, 0.013016, 0.016528, 0.01204, 0.015694, 0.014075, 0.017138, 0.030611, 0.058088, 0.038858, 0.076542, 0.134866, 0.21291, 0.239899, 0.346032, 0.308712, 0.352862, 0.436924, 0.440853, 0.521092, 0.618285, 0.699094, 0.703578, 0.699094, 0.81615, 0.775545, 0.784345, 0.741537, 0.699094, 0.626927, 0.73685, 0.618285, 0.…	[27, 28, 29, 30, 31, 32, 33, 34, 35, 36, 37, 38, 39, 40, 63, 64, 65, 66, 67, 68, 69, 70, 71, 72, 73, 74, 75, 76, 77, 78, 79, 80, 81, 82, 83, 84, 85, 86, 87, 88, 89, 90, 91, 92, 93, 94, 95, 96, 97, 98, 99, 100, 101, 102, 103, 104, 105, 106, 107, 108, 109, 110, 111, 112, 113, 114, 115, 116, 117, 118, 119, 120, 121, 122, 123, 124, 125, 126, 127, 128, 129, 130, 131, 132, 133, 134, 135, 136, 137, 138,…	(279, 14, 293)	279	2
1269	1270	A0A0F3RGD1|A0A0F3RGD1_9RICK WH2 motif family protein OS=Rickettsia argasii T170-B	([0.81615, 0.834292, 0.852992, 0.805026, 0.805026, 0.805026, 0.823549, 0.788093, 0.819762, 0.84206, 0.859585, 0.808535, 0.823549, 0.83125, 0.846163, 0.859585, 0.837511, 0.788093, 0.852992, 0.889439, 0.901269, 0.901269, 0.852992, 0.859585, 0.89662, 0.910643, 0.922952, 0.924947, 0.950334, 0.947281, 0.948786, 0.948786, 0.974374, 0.947281, 0.919029, 0.921076, 0.924947, 0.93079, 0.957673, 0.921076, 0.…	[0, 1, 2, 3, 4, 5, 6, 7, 8, 9, 10, 11, 12, 13, 14, 15, 16, 17, 18, 19, 20, 21, 22, 23, 24, 25, 26, 27, 28, 29, 30, 31, 32, 33, 34, 35, 36, 37, 38, 39, 40, 41, 42, 43, 44, 45, 46, 47, 48, 49, 50, 51, 52, 53, 54, 55, 56, 57, 58, 59, 60, 61, 62, 63, 64, 65, 66, 67, 68, 69, 70, 71, 72, 73, 74, 75, 76, 77, 78, 79, 80, 81, 82, 83, 84, 85, 86, 87, 88, 89, 90, 91, 92, 93, 94, 95, 96, 97, 98, 99, 100, 101…	(179, 0, 179)	179	2
1481	1482	A0A0F3RHC2|A0A0F3RHC2_9RICK Putative tonB/tolA protein OS=Rickettsia argasii T170-B	([0.699094, 0.575842, 0.436924, 0.377384, 0.40511, 0.308712, 0.335645, 0.295083, 0.26085, 0.229226, 0.264545, 0.229226, 0.191378, 0.15008, 0.102787, 0.06312, 0.034068, 0.022667, 0.016021, 0.009977, 0.016021, 0.014783, 0.023087, 0.038858, 0.040537, 0.024393, 0.046336, 0.042364, 0.043307, 0.071867, 0.106997, 0.109221, 0.155435, 0.206376, 0.200174, 0.257454, 0.25031, 0.342579, 0.418646, 0.422041, 0.…	[0, 1, 40, 45, 46, 47, 48, 49, 50, 51, 52, 53, 54, 55, 56, 57, 58, 59, 60, 61, 62, 63, 64, 65, 66, 67, 68, 69, 70, 71, 72, 73, 74, 75, 76, 77, 78, 79, 80, 81, 82, 83, 84, 85, 86, 87, 88, 89, 90, 91, 92, 93, 94, 95, 96, 97, 98, 99, 100, 101, 102, 103, 104, 105, 106, 107, 108, 109, 110, 111, 112, 113, 114, 115, 116, 117, 118, 119, 120, 121, 122, 123, 124, 125, 126, 127, 128, 129, 130, 131, 132, 133…	(173, 3, 176)	173	2
964	965	A0A0F3REX3|A0A0F3REX3_9RICK Putative surface cell antigen sca1 OS=Rickettsia argasii T170-B	([0.387226, 0.418646, 0.444081, 0.483068, 0.36309, 0.291804, 0.318242, 0.243554, 0.271506, 0.219301, 0.155435, 0.161087, 0.147574, 0.092881, 0.142424, 0.098513, 0.092881, 0.073402, 0.041405, 0.040537, 0.055536, 0.034068, 0.03976, 0.022306, 0.022306, 0.03976, 0.054297, 0.046336, 0.067594, 0.067594, 0.106997, 0.18812, 0.191378, 0.116183, 0.18812, 0.127496, 0.179055, 0.122885, 0.142424, 0.219301, 0.…	[56, 57, 58, 59, 60, 61, 62, 63, 64, 65, 66, 67, 68, 69, 70, 71, 72, 73, 74, 75, 76, 77, 78, 82, 83, 86, 87, 88, 89, 90, 91, 92, 93, 94, 95, 96, 97, 98, 99, 100, 101, 102, 103, 104, 105, 106, 107, 108, 109, 111, 112, 115, 116, 117, 118, 120, 121, 122, 124, 125, 126, 127, 128, 129, 130, 131, 132, 133, 134, 135, 136, 137, 138, 139, 140, 141, 142, 143, 144, 145, 146, 147, 148, 149, 150, 151, 152, 15…	(139, 58, 197)	139	2
525	526	A0A0F3RC66|A0A0F3RC66_9RICK Autotransporter beta-domain protein OS=Rickettsia argasii T170-B	([0.422041, 0.356642, 0.268042, 0.298791, 0.185198, 0.106997, 0.106997, 0.125101, 0.15008, 0.122885, 0.092881, 0.0704, 0.06312, 0.098513, 0.088832, 0.042364, 0.027463, 0.026338, 0.026892, 0.026338, 0.023087, 0.03976, 0.047319, 0.064632, 0.06312, 0.064632, 0.120615, 0.147574, 0.102787, 0.071867, 0.102787, 0.155435, 0.155435, 0.185198, 0.167087, 0.100716, 0.18812, 0.257454, 0.268042, 0.288399, 0.28…	[53, 54, 55, 56, 57, 58, 130, 154, 155, 158, 159, 160, 161, 162, 163, 164, 165, 166, 167, 168, 205, 206, 207, 208, 210, 236, 239, 240, 247, 248, 249, 250, 251, 252, 279, 280, 281, 282, 283, 284, 285, 286, 289, 290, 291, 292, 293, 294, 295, 296, 358, 359, 360, 361, 362, 363, 364, 365, 366, 367, 368, 369, 370, 371, 372, 373, 374, 375, 376, 377, 378, 379, 380, 381, 382, 383, 384, 385, 386, 387, 388,…	(104, 252, 356)	104	2
1681	1682	A0A0F3RKG1|A0A0F3RKG1_9RICK Putative transport protein sec7 OS=Rickettsia argasii T170-B	([0.88723, 0.894241, 0.882776, 0.823549, 0.846163, 0.868118, 0.876521, 0.882776, 0.882776, 0.891961, 0.894241, 0.91684, 0.919029, 0.885302, 0.894241, 0.899122, 0.934618, 0.936162, 0.894241, 0.89662, 0.876521, 0.903857, 0.901269, 0.879233, 0.903857, 0.912647, 0.905695, 0.903857, 0.903857, 0.868118, 0.879233, 0.823549, 0.827927, 0.849326, 0.891961, 0.891961, 0.903857, 0.91684, 0.928747, 0.9657, 0.9…	[0, 1, 2, 3, 4, 5, 6, 7, 8, 9, 10, 11, 12, 13, 14, 15, 16, 17, 18, 19, 20, 21, 22, 23, 24, 25, 26, 27, 28, 29, 30, 31, 32, 33, 34, 35, 36, 37, 38, 39, 40, 41, 42, 43, 44, 45, 46, 47, 48, 49, 50, 51, 52, 53, 54, 55, 56, 57, 58, 59, 60, 61, 62, 63, 64, 65, 66, 67, 68, 69, 70, 71, 72, 73, 74, 75, 76, 77, 78, 79, 80, 81, 82, 83, 84, 85, 86, 87, 88, 89, 90, 91, 92, 93, 94, 95, 96, 97, 98]	(98, 0, 98)	98	2
448	449	A0A0F3R6S7|A0A0F3R6S7_9RICK Conjugative transfer TraG domain protein (Fragment) OS=Rickettsia argasii T170-B	([0.882776, 0.874069, 0.871313, 0.868118, 0.865454, 0.876521, 0.889439, 0.88723, 0.885302, 0.879233, 0.879233, 0.879233, 0.868118, 0.871313, 0.871313, 0.81615, 0.823549, 0.779859, 0.808535, 0.745909, 0.779859, 0.745909, 0.680603, 0.613573, 0.618285, 0.545602, 0.529623, 0.461924, 0.461924, 0.461924, 0.461924, 0.476583, 0.486429, 0.509769, 0.529623, 0.525368, 0.613573, 0.613573, 0.685117, 0.666105,…	[0, 1, 2, 3, 4, 5, 6, 7, 8, 9, 10, 11, 12, 13, 14, 15, 16, 17, 18, 19, 20, 21, 22, 23, 24, 25, 26, 33, 34, 35, 36, 37, 38, 39, 40, 41, 42, 43, 44, 45, 46, 47, 48, 49, 50, 51, 52, 53, 54, 55, 56, 57, 58, 59, 60, 61, 62, 63, 64, 65, 66, 67, 68, 69, 70, 71, 72, 73, 74, 75, 76, 77, 78, 79, 80, 81, 82, 83, 84, 85, 86, 87, 88, 89, 90, 91, 92, 93, 94, 95, 96, 97, 98, 99, 100, 101, 102, 103, 104, 105, 10…	(75, 27, 102)	75	2
465	466	A0A0F3R7J1|A0A0F3R7J1_9RICK Conjugative transfer TraG domain protein OS=Rickettsia argasii T170-B	([0.882776, 0.874069, 0.871313, 0.868118, 0.865454, 0.876521, 0.889439, 0.88723, 0.885302, 0.879233, 0.879233, 0.879233, 0.868118, 0.871313, 0.871313, 0.81615, 0.823549, 0.779859, 0.808535, 0.745909, 0.779859, 0.745909, 0.680603, 0.613573, 0.618285, 0.545602, 0.529623, 0.461924, 0.461924, 0.461924, 0.461924, 0.476583, 0.486429, 0.509769, 0.529623, 0.525368, 0.613573, 0.613573, 0.685117, 0.666105,…	[0, 1, 2, 3, 4, 5, 6, 7, 8, 9, 10, 11, 12, 13, 14, 15, 16, 17, 18, 19, 20, 21, 22, 23, 24, 25, 26, 33, 34, 35, 36, 37, 38, 39, 40, 41, 42, 43, 44, 45, 46, 47, 48, 49, 50, 51, 52, 53, 54, 55, 56, 57, 58, 59, 60, 61, 62, 63, 64, 65, 66, 67, 68, 69, 70, 71, 72, 73, 74, 75, 76, 77, 78, 79, 80, 81, 82, 83, 84, 85, 86, 87, 88, 89, 90, 91, 92, 93, 94, 95, 96, 97, 98, 99, 100, 101, 102, 103, 104, 105, 10…	(75, 27, 102)	75	2
629	630	A0A0F3RCY4|A0A0F3RCY4_9RICK Putative traG protein OS=Rickettsia argasii T170-B	([0.0198, 0.034884, 0.016021, 0.023534, 0.042364, 0.058088, 0.024393, 0.030611, 0.018787, 0.023087, 0.030003, 0.023087, 0.022306, 0.054297, 0.051831, 0.034068, 0.018787, 0.017797, 0.011342, 0.015344, 0.023963, 0.023534, 0.022306, 0.046336, 0.022667, 0.009728, 0.009977, 0.021381, 0.021381, 0.018787, 0.018787, 0.010131, 0.010131, 0.011669, 0.008895, 0.008624, 0.016021, 0.018106, 0.014783, 0.016257,…	[270, 271, 279, 286, 287, 311, 312, 313, 314, 315, 316, 317, 318, 319, 320, 321, 322, 323, 324, 325, 326, 327, 328, 329, 330, 331, 332, 333, 334, 335, 336, 337, 342, 343, 344, 345, 346, 347, 348, 349, 350, 351, 352, 353, 354, 355, 356, 357, 358, 359, 360, 361, 362, 363, 364, 365, 366, 367, 368, 369, 370, 371, 372, 373, 374, 375, 376, 377, 378, 379, 380, 381, 382, 383, 384, 385, 386, 387, 388, 389…	(75, 32, 107)	75	2
805	806	A0A0F3RE18|A0A0F3RE18_9RICK Uncharacterized protein OS=Rickettsia argasii T170-B	([0.750527, 0.632174, 0.521092, 0.58069, 0.497853, 0.525368, 0.58069, 0.626927, 0.671169, 0.685117, 0.699094, 0.622677, 0.59917, 0.657645, 0.685117, 0.657645, 0.741537, 0.795062, 0.808535, 0.791621, 0.812494, 0.805026, 0.798249, 0.871313, 0.871313, 0.919029, 0.924947, 0.865454, 0.827927, 0.791621, 0.716283, 0.642678, 0.750527, 0.76285, 0.680603, 0.653063, 0.648219, 0.661982, 0.648219, 0.626927, 0…	[0, 1, 2, 3, 5, 6, 7, 8, 9, 10, 11, 12, 13, 14, 15, 16, 17, 18, 19, 20, 21, 22, 23, 24, 25, 26, 27, 28, 29, 30, 31, 32, 33, 34, 35, 36, 37, 38, 39, 40, 41, 42, 43, 44, 45, 46, 47, 48, 49, 50, 51, 52, 53, 54, 55, 56, 57, 58, 59, 60, 61, 62, 63, 64, 65, 66, 67, 68, 69, 70, 71, 72, 73, 74, 88, 89, 90, 91, 92, 93, 94, 95, 96, 97, 98, 99, 100, 101, 102, 103, 104, 105, 106, 107, 108, 109, 110, 111, 112…	(69, 4, 73)	69	2
556	557	A0A0F3RCG8|A0A0F3RCG8_9RICK RPE5 domain protein OS=Rickettsia argasii T170-B	([0.745909, 0.608892, 0.657645, 0.541878, 0.618285, 0.648219, 0.671169, 0.690604, 0.604312, 0.608892, 0.63748, 0.622677, 0.59917, 0.613573, 0.622677, 0.622677, 0.694846, 0.613573, 0.604312, 0.613573, 0.613573, 0.529623, 0.626927, 0.622677, 0.745909, 0.716283, 0.707965, 0.626927, 0.632174, 0.642678, 0.575842, 0.56648, 0.56648, 0.56648, 0.56648, 0.562014, 0.541878, 0.534167, 0.51388, 0.529623, 0.56…	[0, 1, 2, 3, 4, 5, 6, 7, 8, 9, 10, 11, 12, 13, 14, 15, 16, 17, 18, 19, 20, 21, 22, 23, 24, 25, 26, 27, 28, 29, 30, 31, 32, 33, 34, 35, 36, 37, 38, 39, 40, 41, 42, 43, 44, 45, 46, 47, 48, 49, 50, 51, 52, 53, 54, 55, 56, 57, 58, 59, 60, 61, 62, 63, 64, 65]	(65, 0, 65)	65	2
480	481	A0A0F3RBE8|A0A0F3RBE8_9RICK Uncharacterized protein OS=Rickettsia argasii T170-B	([0.027463, 0.019109, 0.013613, 0.019401, 0.013613, 0.018106, 0.015344, 0.022306, 0.031287, 0.023087, 0.029376, 0.021381, 0.041405, 0.035586, 0.044297, 0.098513, 0.081712, 0.100716, 0.071867, 0.037156, 0.076542, 0.139895, 0.111485, 0.10481, 0.109221, 0.179055, 0.111485, 0.170161, 0.092881, 0.0704, 0.120615, 0.118441, 0.111485, 0.120615, 0.0704, 0.06312, 0.055536, 0.038858, 0.018106, 0.037156, 0.0…	[59, 60, 61, 62, 63, 64, 65, 66, 67, 68, 69, 70, 71, 72, 205, 206, 207, 208, 209, 210, 211, 212, 213, 214, 215, 216, 217, 218, 219, 220, 221, 222, 223, 224, 225, 226, 227, 228, 229, 230, 231, 232, 233, 234, 235, 236, 237, 238, 239, 240, 241, 242, 243, 244, 245, 246, 247, 248, 249, 250, 251, 252, 253, 254, 255, 256, 257, 258, 259, 260, 261, 262, 263, 264, 265, 1343, 1344, 1597, 1601, 1602, 1603, 1…	(60, 14, 74)	60	2
727	728	A0A0F3RDK8|A0A0F3RDK8_9RICK Antigenic heat-stable 120 kDa protein OS=Rickettsia argasii T170-B	([0.876521, 0.724957, 0.771762, 0.84206, 0.750527, 0.733139, 0.759478, 0.745909, 0.779859, 0.703578, 0.712013, 0.745909, 0.759478, 0.788093, 0.741537, 0.745909, 0.733139, 0.73685, 0.733139, 0.745909, 0.767246, 0.754692, 0.827927, 0.827927, 0.690604, 0.694846, 0.712013, 0.712013, 0.728858, 0.703578, 0.784345, 0.823549, 0.819762, 0.728858, 0.741537, 0.699094, 0.703578, 0.720929, 0.795062, 0.675549,…	[0, 1, 2, 3, 4, 5, 6, 7, 8, 9, 10, 11, 12, 13, 14, 15, 16, 17, 18, 19, 20, 21, 22, 23, 24, 25, 26, 27, 28, 29, 30, 31, 32, 33, 34, 35, 36, 37, 38, 39, 40, 43, 45, 46, 47, 48, 49, 50, 51, 52, 53, 54, 55, 56, 57, 58, 59, 60, 61, 62, 63, 64, 65, 66, 67, 68, 69, 70, 71, 72, 73, 74, 75, 76, 77, 78, 79, 80, 81, 82, 83, 84, 85, 86, 87, 88, 89, 100, 101, 112, 113, 114, 115, 116, 117, 118, 119, 120, 121, …	(59, 276, 335)	59	2
958	959	A0A0F3REV9|A0A0F3REV9_9RICK Thioredoxin family protein OS=Rickettsia argasii T170-B	([0.016257, 0.014315, 0.011106, 0.010372, 0.014586, 0.020165, 0.017797, 0.023534, 0.034884, 0.049374, 0.06184, 0.059222, 0.060549, 0.066181, 0.094817, 0.158265, 0.219301, 0.281712, 0.349426, 0.408655, 0.497853, 0.490133, 0.480142, 0.59508, 0.690604, 0.685117, 0.685117, 0.680603, 0.694846, 0.694846, 0.690604, 0.699094, 0.724957, 0.716283, 0.694846, 0.716283, 0.703578, 0.707965, 0.699094, 0.671169,…	[23, 24, 25, 26, 27, 28, 29, 30, 31, 32, 33, 34, 35, 36, 37, 38, 39, 40, 41, 42, 43, 44, 45, 46, 47, 48, 49, 50, 51, 52, 53, 54, 55, 56, 57, 58, 59, 60, 61, 62, 63, 64, 65, 66, 67, 68, 69, 70, 71, 72, 73, 74, 75, 76, 77, 78, 79, 80, 81, 83, 264, 275, 276]	(58, 0, 58)	58	2
669	670	A0A0F3RD73|A0A0F3RD73_9RICK Conjugative transfer TraG domain protein OS=Rickettsia argasii T170-B	([0.653063, 0.699094, 0.570702, 0.56648, 0.608892, 0.622677, 0.666105, 0.585406, 0.618285, 0.648219, 0.63748, 0.553315, 0.553315, 0.575842, 0.472492, 0.483068, 0.486429, 0.483068, 0.59014, 0.585406, 0.517562, 0.545602, 0.472492, 0.549308, 0.56648, 0.553315, 0.570702, 0.490133, 0.549308, 0.549308, 0.541878, 0.497853, 0.59917, 0.63748, 0.613573, 0.716283, 0.720929, 0.699094, 0.73685, 0.73685, 0.671…	[0, 1, 2, 3, 4, 5, 6, 7, 8, 9, 10, 11, 12, 13, 18, 19, 20, 21, 23, 24, 25, 26, 28, 29, 30, 32, 33, 34, 35, 36, 37, 38, 39, 40, 41, 42, 43, 44, 45, 46, 47, 48, 49, 50, 51, 52, 53, 54, 55, 56, 57, 58, 59, 60, 61, 62, 63, 64, 65, 66, 67, 68, 69, 70, 71, 72, 73, 74, 75, 76, 77, 78, 79, 80, 81, 82, 83, 84, 85, 86, 87, 88, 89]	(57, 25, 82)	57	2
301	302	A0A0F3RG82|A0A0F3RG82_9RICK Large ribosomal subunit protein uL2 OS=Rickettsia argasii T170-B	([0.298791, 0.332115, 0.229226, 0.278302, 0.318242, 0.236433, 0.194234, 0.239899, 0.200174, 0.229226, 0.257454, 0.291804, 0.31487, 0.31487, 0.216401, 0.203355, 0.301917, 0.295083, 0.295083, 0.291804, 0.288399, 0.26085, 0.185198, 0.264545, 0.26085, 0.25031, 0.25031, 0.308712, 0.295083, 0.356642, 0.352862, 0.349426, 0.349426, 0.36309, 0.454136, 0.58069, 0.58069, 0.585406, 0.483068, 0.458154, 0.5493…	[35, 36, 37, 40, 43, 44, 45, 46, 47, 48, 49, 50, 198, 199, 200, 201, 202, 203, 204, 205, 206, 207, 208, 215, 216, 218, 219, 220, 221, 222, 223, 224, 225, 226, 227, 228, 229, 230, 231, 232, 233, 234, 235, 236, 237, 238, 239, 240, 241, 242, 243, 244, 245, 246, 247, 248, 249, 250, 251, 252, 253, 254, 255, 256, 257, 258, 259, 260, 261, 262, 263, 264, 265, 266, 267, 268, 269, 270, 271, 272]	(54, 25, 79)	54	2
1345	1346	A0A0F3RGP6|A0A0F3RGP6_9RICK Ribonuclease, Rne/Rng family domain protein OS=Rickettsia argasii T170-B	([0.074921, 0.142424, 0.179055, 0.243554, 0.288399, 0.31487, 0.26085, 0.209395, 0.158265, 0.118441, 0.139895, 0.182256, 0.170161, 0.185198, 0.203355, 0.203355, 0.301917, 0.401658, 0.298791, 0.349426, 0.232838, 0.346032, 0.328603, 0.339168, 0.25031, 0.239899, 0.25031, 0.328603, 0.40511, 0.476583, 0.570702, 0.59014, 0.476583, 0.401658, 0.311707, 0.271506, 0.342579, 0.257454, 0.247041, 0.324872, 0.2…	[30, 31, 112, 114, 151, 152, 153, 155, 217, 218, 219, 220, 221, 222, 384, 393, 395, 396, 399, 579, 581, 582, 583, 584, 585, 586, 587, 588, 589, 590, 591, 592, 593, 594, 595, 596, 597, 598, 599, 600, 601, 602, 603, 604, 605, 606, 607, 608, 609, 610, 611, 612, 613, 614, 615, 616, 617, 618, 619, 620, 621, 622, 623, 624, 625, 626, 627, 628, 629, 630, 631, 632, 633, 634, 639, 640, 641, 644, 648, 649, …	(53, 20, 73)	53	2
1114	1115	A0A0F3RFM8|A0A0F3RFM8_9RICK Ulp1 protease family, C-terminal catalytic domain protein OS=Rickettsia argasii T170-B	([0.013016, 0.020522, 0.034884, 0.038042, 0.060549, 0.085092, 0.055536, 0.037156, 0.054297, 0.073402, 0.051831, 0.069024, 0.083462, 0.079919, 0.0704, 0.122885, 0.200174, 0.311707, 0.308712, 0.30533, 0.418646, 0.418646, 0.328603, 0.321458, 0.264545, 0.268042, 0.191378, 0.291804, 0.380708, 0.335645, 0.324872, 0.42561, 0.318242, 0.349426, 0.352862, 0.339168, 0.352862, 0.349426, 0.247041, 0.15284, 0.…	[270, 271, 272, 273, 275, 278, 279, 280, 281, 282, 283, 284, 285, 286, 287, 288, 289, 290, 291, 292, 293, 294, 295, 296, 297, 298, 299, 301, 327, 328, 329, 330, 331, 332, 333, 334, 335, 336, 337, 338, 339, 340, 341, 342, 343, 344, 345, 346, 347, 348, 349, 350, 351, 352, 353, 354, 355, 356, 357, 358, 359, 360, 361, 362, 363, 364, 365, 366, 367, 368, 369, 370, 371, 372, 373, 374, 375, 376, 377, 378…	(52, 28, 80)	52	2
1266	1267	A0A0F3RGC7|A0A0F3RGC7_9RICK Bacterial conjugation TrbI-like family protein OS=Rickettsia argasii T170-B	([0.922952, 0.939629, 0.934618, 0.849326, 0.849326, 0.859585, 0.827927, 0.859585, 0.733139, 0.767246, 0.795062, 0.754692, 0.801317, 0.779859, 0.779859, 0.680603, 0.666105, 0.632174, 0.534167, 0.538167, 0.454136, 0.444081, 0.324872, 0.339168, 0.40511, 0.40511, 0.318242, 0.321458, 0.222385, 0.264545, 0.18812, 0.127496, 0.118441, 0.074921, 0.079919, 0.042364, 0.036378, 0.023087, 0.016021, 0.014783, …	[0, 1, 2, 3, 4, 5, 6, 7, 8, 9, 10, 11, 12, 13, 14, 15, 16, 17, 18, 19, 66, 67, 70, 71, 73, 74, 76, 80, 81, 82, 83, 84, 85, 86, 87, 88, 89, 90, 91, 92, 93, 94, 95, 96, 97, 98, 99, 100, 101, 102, 103, 104, 105, 106, 107, 108, 109, 110, 111, 112, 113, 114, 115, 116, 117, 118, 119, 120, 121, 122, 123, 124, 125, 126, 127, 128, 129, 130, 131, 132, 134, 135, 136, 138, 139, 140, 141, 142, 143, 144, 145, …	(52, 27, 79)	52	2
914	915	A0A0F3REM5|A0A0F3REM5_9RICK Lipoprotein OS=Rickettsia argasii T170-B	([0.008075, 0.009015, 0.006988, 0.006421, 0.006039, 0.007555, 0.008525, 0.008276, 0.010221, 0.013265, 0.018106, 0.013265, 0.019401, 0.0198, 0.013437, 0.01227, 0.020165, 0.032017, 0.050641, 0.079919, 0.132295, 0.144935, 0.17593, 0.206376, 0.225814, 0.301917, 0.301917, 0.328603, 0.387226, 0.359901, 0.356642, 0.339168, 0.444081, 0.436924, 0.436924, 0.517562, 0.694846, 0.59508, 0.5017, 0.517562, 0.56…	[35, 36, 37, 38, 39, 40, 41, 69, 71, 72, 73, 74, 76, 77, 78, 79, 80, 81, 82, 83, 84, 85, 86, 87, 110, 111, 114, 115, 116, 117, 118, 119, 120, 121, 122, 123, 124, 125, 126, 127, 128, 129, 130, 131, 132, 133, 134, 135, 136, 137, 138, 139, 140, 141, 142, 143, 144, 145, 146, 147, 148, 149, 150, 151, 154, 159, 160, 161, 162, 163, 164, 165, 166, 167, 168, 169, 170, 171, 172, 173, 174, 175, 176, 177, 17…	(51, 65, 116)	51	2
1004	1005	A0A0F3RF40|A0A0F3RF40_9RICK ProQ/FINO family protein OS=Rickettsia argasii T170-B	([0.879233, 0.795062, 0.798249, 0.707965, 0.745909, 0.618285, 0.632174, 0.613573, 0.626927, 0.685117, 0.622677, 0.632174, 0.545602, 0.570702, 0.618285, 0.661982, 0.613573, 0.613573, 0.648219, 0.549308, 0.465241, 0.444081, 0.490133, 0.490133, 0.525368, 0.450668, 0.534167, 0.534167, 0.5017, 0.450668, 0.374039, 0.339168, 0.349426, 0.398279, 0.41194, 0.41194, 0.394753, 0.414856, 0.346032, 0.31487, 0.…	[0, 1, 2, 3, 4, 5, 6, 7, 8, 9, 10, 11, 12, 13, 14, 15, 16, 17, 18, 19, 24, 26, 27, 28, 46, 47, 48, 49, 50, 51, 52, 53, 54, 55, 56, 57, 58, 59, 60, 61, 62, 63, 64, 65, 66, 67, 68, 69, 70, 71, 72, 73, 74, 75, 76, 77, 78, 79, 80, 81, 82, 83, 84, 85, 86, 87, 88, 89, 90, 91, 92, 93, 94, 95, 96, 97, 99, 101, 212, 214, 215, 216, 217, 218, 219, 220, 221, 222, 223, 224, 225, 226, 227, 228, 229, 230, 231, …	(51, 24, 75)	51	2
28	29	A0A0F3RE20|A0A0F3RE20_9RICK Polyribonucleotide nucleotidyltransferase OS=Rickettsia argasii T170-B	([0.096677, 0.15008, 0.18812, 0.243554, 0.191378, 0.129801, 0.173081, 0.120615, 0.142424, 0.173081, 0.194234, 0.225814, 0.247041, 0.206376, 0.196879, 0.295083, 0.257454, 0.268042, 0.268042, 0.30533, 0.229226, 0.328603, 0.243554, 0.243554, 0.191378, 0.25031, 0.342579, 0.324872, 0.342579, 0.26085, 0.173081, 0.120615, 0.127496, 0.167087, 0.137348, 0.090864, 0.067594, 0.088832, 0.083462, 0.066181, 0.…	[316, 393, 394, 396, 545, 546, 547, 548, 552, 553, 554, 689, 690, 691, 692, 693, 694, 695, 696, 697, 698, 699, 700, 701, 702, 703, 704, 705, 706, 707, 708, 709, 710, 711, 712, 713, 714, 715, 716, 717, 718, 719, 720, 721, 722, 723, 724, 725, 726, 727, 728, 729, 730, 731, 732, 733, 734, 735, 739, 740, 741]	(46, 11, 57)	46	2
999	1000	A0A0F3RF34|A0A0F3RF34_9RICK Putative tryptophan repressor binding-like protein OS=Rickettsia argasii T170-B	([0.394753, 0.447574, 0.332115, 0.36309, 0.398279, 0.4292, 0.465241, 0.447574, 0.497853, 0.517562, 0.56648, 0.608892, 0.690604, 0.712013, 0.771762, 0.690604, 0.675549, 0.707965, 0.59917, 0.632174, 0.653063, 0.51388, 0.5017, 0.613573, 0.622677, 0.575842, 0.56648, 0.575842, 0.613573, 0.59014, 0.59014, 0.553315, 0.545602, 0.541878, 0.666105, 0.671169, 0.671169, 0.653063, 0.685117, 0.767246, 0.788093…	[9, 10, 11, 12, 13, 14, 15, 16, 17, 18, 19, 20, 21, 22, 23, 24, 25, 26, 27, 28, 29, 30, 31, 32, 33, 34, 35, 36, 37, 38, 39, 40, 41, 42, 43, 44, 45, 46, 47, 48, 49, 50, 51, 52, 53]	(44, 0, 44)	44	2
260	261	A0A0F3RFP1|A0A0F3RFP1_9RICK Large ribosomal subunit protein bL34 OS=Rickettsia argasii T170-B	([0.685117, 0.745909, 0.795062, 0.83125, 0.859585, 0.88723, 0.889439, 0.795062, 0.819762, 0.827927, 0.849326, 0.849326, 0.808535, 0.795062, 0.819762, 0.89662, 0.88723, 0.879233, 0.868118, 0.798249, 0.801317, 0.862302, 0.865454, 0.862302, 0.865454, 0.827927, 0.827927, 0.827927, 0.910643, 0.915074, 0.926919, 0.874069, 0.885302, 0.885302, 0.882776, 0.856457, 0.852992, 0.849326, 0.819762, 0.837511, 0…	[0, 1, 2, 3, 4, 5, 6, 7, 8, 9, 10, 11, 12, 13, 14, 15, 16, 17, 18, 19, 20, 21, 22, 23, 24, 25, 26, 27, 28, 29, 30, 31, 32, 33, 34, 35, 36, 37, 38, 39, 40, 41, 42, 43]	(43, 0, 43)	43	2
1625	1626	A0A0F3RJ68|A0A0F3RJ68_9RICK TrbL/VirB6 plasmid conjugal transfer family protein OS=Rickettsia argasii T170-B	([0.019109, 0.013016, 0.013821, 0.00962, 0.008804, 0.009187, 0.01204, 0.009728, 0.009015, 0.007877, 0.006533, 0.005623, 0.003963, 0.003671, 0.003177, 0.003177, 0.003963, 0.003555, 0.003298, 0.004161, 0.003757, 0.004135, 0.005249, 0.004775, 0.006421, 0.008525, 0.009728, 0.007177, 0.007315, 0.008075, 0.011342, 0.012727, 0.017447, 0.033407, 0.047319, 0.058088, 0.100716, 0.100716, 0.127496, 0.179055,…	[125, 126, 127, 128, 130, 131, 132, 134, 135, 136, 137, 138, 139, 140, 141, 142, 148, 150, 153, 322, 323, 324, 325, 326, 327, 328, 403, 449, 450, 467, 468, 484, 485, 486, 493, 494, 495, 496, 497, 498, 499, 500, 895, 922, 923, 924, 925, 926, 927, 928, 929, 930, 931, 932, 933, 934, 935, 936, 937, 938, 939, 940, 941, 942, 943, 944, 945, 946, 947, 948, 949, 950, 951, 952, 953, 954, 955, 956, 957, 958…	(43, 43, 86)	43	2
1576	1577	A0A0F3RI45|A0A0F3RI45_9RICK HNH endonuclease OS=Rickettsia argasii T170-B	([0.359901, 0.398279, 0.450668, 0.480142, 0.517562, 0.545602, 0.59014, 0.608892, 0.666105, 0.675549, 0.707965, 0.63748, 0.613573, 0.529623, 0.51388, 0.517562, 0.63748, 0.759478, 0.754692, 0.779859, 0.788093, 0.798249, 0.812494, 0.808535, 0.81615, 0.834292, 0.846163, 0.827927, 0.754692, 0.699094, 0.707965, 0.699094, 0.716283, 0.632174, 0.728858, 0.653063, 0.63748, 0.521092, 0.517562, 0.529623, 0.6…	[4, 5, 6, 7, 8, 9, 10, 11, 12, 13, 14, 15, 16, 17, 18, 19, 20, 21, 22, 23, 24, 25, 26, 27, 28, 29, 30, 31, 32, 33, 34, 35, 36, 37, 38, 39, 40, 41, 42, 43, 44, 45, 46, 49, 50, 51, 53, 54, 55, 56, 58, 60]	(42, 0, 42)	42	2
1485	1486	A0A0F3RHD0|A0A0F3RHD0_9RICK Uncharacterized protein OS=Rickettsia argasii T170-B	([0.25031, 0.284882, 0.222385, 0.194234, 0.229226, 0.182256, 0.219301, 0.247041, 0.278302, 0.219301, 0.25031, 0.264545, 0.268042, 0.324872, 0.328603, 0.398279, 0.321458, 0.295083, 0.298791, 0.298791, 0.387226, 0.377384, 0.384043, 0.370445, 0.422041, 0.418646, 0.408655, 0.40511, 0.41194, 0.414856, 0.494003, 0.505461, 0.5017, 0.51388, 0.454136, 0.461924, 0.450668, 0.534167, 0.657645, 0.666105, 0.59…	[31, 32, 33, 37, 38, 39, 40, 42, 43, 44, 45, 46, 47, 48, 49, 50, 51, 52, 53, 54, 55, 56, 57, 58, 59, 60, 61, 62, 63, 64, 65, 66, 67, 68, 69, 70, 71, 72, 73, 74, 75, 76, 77, 78, 79, 80, 82, 83, 84, 85, 86, 90, 92, 93, 95, 96, 99, 100, 101, 102, 103, 104, 105, 106, 107, 108, 109, 110, 111, 112, 113, 114, 115, 116, 117, 118, 119, 120, 121, 122, 123, 124, 125, 126, 127, 128, 129, 130, 131, 132, 133, …	(40, 56, 96)	40	2
415	416	A0A0F3RJF4|A0A0F3RJF4_9RICK Dihydrolipoyllysine-residue succinyltransferase component of 2-oxoglutarate dehydrogenase complex OS=Rickettsia argasii T170-B	([0.194234, 0.275179, 0.308712, 0.236433, 0.278302, 0.335645, 0.328603, 0.359901, 0.301917, 0.301917, 0.311707, 0.281712, 0.216401, 0.25406, 0.257454, 0.339168, 0.401658, 0.468512, 0.433034, 0.384043, 0.436924, 0.444081, 0.436924, 0.458154, 0.468512, 0.408655, 0.328603, 0.370445, 0.298791, 0.384043, 0.41194, 0.440853, 0.483068, 0.505461, 0.525368, 0.468512, 0.465241, 0.414856, 0.408655, 0.387226,…	[33, 34, 74, 75, 76, 77, 78, 79, 80, 81, 82, 83, 84, 85, 86, 87, 88, 89, 90, 91, 92, 93, 94, 95, 96, 97, 98, 99, 100, 101, 102, 103, 104, 105, 106, 107, 108, 109, 110, 111, 112, 113, 116, 117, 118, 119, 120, 121, 122, 123, 124, 125, 126, 127, 128, 129, 130, 131, 132, 133, 134, 135, 136, 140, 141, 142, 143, 145, 154, 155, 156, 157, 158, 159, 160, 161, 162, 163, 164, 165, 166, 168, 169, 170, 176, 1…	(39, 2, 41)	39	2
452	453	A0A0F3R748|A0A0F3R748_9RICK Conjugative transfer TraG domain protein (Fragment) OS=Rickettsia argasii T170-B	([0.632174, 0.51388, 0.534167, 0.557691, 0.468512, 0.490133, 0.505461, 0.494003, 0.51388, 0.534167, 0.562014, 0.56648, 0.653063, 0.545602, 0.538167, 0.525368, 0.494003, 0.51388, 0.59917, 0.59917, 0.585406, 0.618285, 0.699094, 0.613573, 0.608892, 0.720929, 0.733139, 0.653063, 0.699094, 0.694846, 0.707965, 0.585406, 0.58069, 0.59014, 0.690604, 0.699094, 0.699094, 0.657645, 0.63748, 0.653063, 0.6530…	[0, 1, 2, 3, 6, 8, 9, 10, 11, 12, 13, 14, 15, 17, 18, 19, 20, 21, 22, 23, 24, 25, 26, 27, 28, 29, 30, 31, 32, 33, 34, 35, 36, 37, 38, 39, 40, 41, 42, 43, 44, 45, 46, 47, 48, 49, 50, 51, 52, 53, 54, 55, 56, 62, 63, 64, 72, 90, 99, 100, 101, 102, 103, 104, 105, 106, 107, 108, 115, 116, 117, 118, 119, 127, 128, 129, 130, 131, 132, 133, 134, 135, 136, 137, 138, 139, 140, 141, 142, 143, 144, 145, 146,…	(39, 13, 52)	39	2
1631	1632	A0A0F3RJE0|A0A0F3RJE0_9RICK Bacterial DNA-binding family protein OS=Rickettsia argasii T170-B	([0.94331, 0.910643, 0.921076, 0.922952, 0.919029, 0.921076, 0.83125, 0.759478, 0.741537, 0.632174, 0.608892, 0.648219, 0.63748, 0.671169, 0.63748, 0.642678, 0.653063, 0.666105, 0.666105, 0.657645, 0.622677, 0.608892, 0.675549, 0.666105, 0.653063, 0.570702, 0.562014, 0.690604, 0.741537, 0.767246, 0.837511, 0.868118, 0.876521, 0.865454, 0.784345, 0.801317, 0.707965, 0.632174, 0.529623, 0.517562, 0…	[0, 1, 2, 3, 4, 5, 6, 7, 8, 9, 10, 11, 12, 13, 14, 15, 16, 17, 18, 19, 20, 21, 22, 23, 24, 25, 26, 27, 28, 29, 30, 31, 32, 33, 34, 35, 36, 37, 38, 39, 65, 66, 67, 68, 69, 70, 71, 72, 73, 74, 75, 76, 77, 78, 79, 80, 81, 82, 83, 84, 85, 86, 87, 88, 89, 90, 91, 92, 93, 94, 95, 96, 97, 99, 100, 101, 102, 103, 104, 105, 106, 107, 108, 109]	(39, 0, 39)	39	2
1224	1225	A0A0F3RG66|A0A0F3RG66_9RICK Uncharacterized protein OS=Rickettsia argasii T170-B	([0.161087, 0.229226, 0.278302, 0.170161, 0.209395, 0.236433, 0.164327, 0.098513, 0.122885, 0.142424, 0.085092, 0.11371, 0.120615, 0.111485, 0.109221, 0.06184, 0.056825, 0.092881, 0.047319, 0.026338, 0.024393, 0.050641, 0.050641, 0.047319, 0.049374, 0.046336, 0.028107, 0.03976, 0.049374, 0.047319, 0.026338, 0.045352, 0.041405, 0.022306, 0.019109, 0.011518, 0.019401, 0.013821, 0.013265, 0.021381, …	[225, 309, 310, 312, 313, 315, 316, 317, 318, 319, 320, 321, 322, 323, 324, 325, 326, 327, 328, 329, 330, 331, 332, 333, 334, 335, 336, 337, 338, 339, 340, 341, 342, 343, 344, 345, 346, 347, 348, 349, 350, 351, 352, 354, 355]	(37, 5, 42)	37	2
1483	1484	A0A0F3RHC6|A0A0F3RHC6_9RICK Uncharacterized protein OS=Rickettsia argasii T170-B	([0.490133, 0.521092, 0.4292, 0.461924, 0.483068, 0.509769, 0.450668, 0.486429, 0.5017, 0.538167, 0.553315, 0.613573, 0.632174, 0.632174, 0.675549, 0.675549, 0.759478, 0.741537, 0.745909, 0.724957, 0.834292, 0.750527, 0.733139, 0.808535, 0.812494, 0.81615, 0.827927, 0.801317, 0.788093, 0.791621, 0.707965, 0.618285, 0.59917, 0.58069, 0.671169, 0.545602, 0.549308, 0.562014, 0.604312, 0.538167, 0.54…	[1, 5, 8, 9, 10, 11, 12, 13, 14, 15, 16, 17, 18, 19, 20, 21, 22, 23, 24, 25, 26, 27, 28, 29, 30, 31, 32, 33, 34, 35, 36, 37, 38, 39, 40, 41, 42, 43, 44, 45, 48, 49, 51, 52, 53, 54, 55, 56, 57, 58, 60, 61, 75, 76, 77, 79, 80, 81, 83, 84, 85]	(37, 2, 39)	37	2
664	665	A0A0F3RD65|A0A0F3RD65_9RICK Uncharacterized protein OS=Rickettsia argasii T170-B	([0.553315, 0.618285, 0.666105, 0.720929, 0.76285, 0.798249, 0.784345, 0.812494, 0.827927, 0.84206, 0.805026, 0.827927, 0.882776, 0.91684, 0.945666, 0.922952, 0.956248, 0.939629, 0.953422, 0.9657, 0.951925, 0.957673, 0.956248, 0.956248, 0.953422, 0.954657, 0.928747, 0.939629, 0.93079, 0.926919, 0.922952, 0.950334, 0.947281, 0.948786, 0.945666, 0.93079, 0.964893], '')	[0, 1, 2, 3, 4, 5, 6, 7, 8, 9, 10, 11, 12, 13, 14, 15, 16, 17, 18, 19, 20, 21, 22, 23, 24, 25, 26, 27, 28, 29, 30, 31, 32, 33, 34, 35, 36]	(36, 0, 36)	36	2
546	547	A0A0F3RCD2|A0A0F3RCD2_9RICK Transposase, Mutator family protein OS=Rickettsia argasii T170-B	([0.73685, 0.642678, 0.671169, 0.557691, 0.59014, 0.626927, 0.626927, 0.553315, 0.51388, 0.538167, 0.562014, 0.5017, 0.461924, 0.468512, 0.472492, 0.538167, 0.538167, 0.575842, 0.585406, 0.59508, 0.525368, 0.444081, 0.494003, 0.483068, 0.557691, 0.553315, 0.480142, 0.41194, 0.480142, 0.541878, 0.465241, 0.447574, 0.497853, 0.549308, 0.494003, 0.436924, 0.447574, 0.433034, 0.339168, 0.275179, 0.27…	[0, 1, 2, 3, 4, 5, 6, 7, 8, 9, 10, 11, 15, 16, 17, 18, 19, 20, 24, 25, 29, 33, 56, 57, 58, 59, 60, 61, 62, 63, 64, 65, 66, 67, 68, 69, 70, 71, 72, 73, 74, 75, 76, 77, 78, 79, 80, 81, 82, 83, 84, 85, 86, 87, 88, 89, 90, 91]	(35, 22, 57)	35	2
723	724	A0A0F3RDK1|A0A0F3RDK1_9RICK Uncharacterized protein OS=Rickettsia argasii T170-B	([0.490133, 0.468512, 0.450668, 0.483068, 0.497853, 0.525368, 0.465241, 0.418646, 0.366687, 0.318242, 0.339168, 0.36309, 0.281712, 0.366687, 0.366687, 0.328603, 0.318242, 0.264545, 0.339168, 0.275179, 0.26085, 0.229226, 0.232838, 0.232838, 0.225814, 0.268042, 0.236433, 0.311707, 0.339168, 0.40511, 0.444081, 0.450668, 0.42561, 0.509769, 0.480142, 0.517562, 0.436924, 0.377384, 0.433034, 0.447574, 0…	[5, 33, 35, 64, 65, 66, 67, 68, 69, 70, 71, 72, 73, 74, 75, 76, 77, 78, 79, 80, 81, 82, 83, 84, 85, 86, 87, 88, 89, 90, 91, 92, 93, 94, 95, 96, 97, 98, 99]	(35, 3, 38)	35	2
1115	1116	A0A0F3RFM9|A0A0F3RFM9_9RICK Uncharacterized protein OS=Rickettsia argasii T170-B	([0.675549, 0.694846, 0.76285, 0.680603, 0.694846, 0.707965, 0.632174, 0.648219, 0.675549, 0.707965, 0.712013, 0.671169, 0.648219, 0.699094, 0.604312, 0.712013, 0.707965, 0.694846, 0.675549, 0.675549, 0.694846, 0.694846, 0.699094, 0.680603, 0.694846, 0.690604, 0.680603, 0.73685, 0.733139, 0.707965, 0.671169, 0.661982, 0.741537, 0.703578, 0.608892, 0.759478], '')	[0, 1, 2, 3, 4, 5, 6, 7, 8, 9, 10, 11, 12, 13, 14, 15, 16, 17, 18, 19, 20, 21, 22, 23, 24, 25, 26, 27, 28, 29, 30, 31, 32, 33, 34, 35]	(35, 0, 35)	35	2
520	521	A0A0F3RC38|A0A0F3RC38_9RICK Uncharacterized protein OS=Rickettsia argasii T170-B	([0.767246, 0.791621, 0.788093, 0.788093, 0.798249, 0.798249, 0.795062, 0.771762, 0.788093, 0.707965, 0.728858, 0.767246, 0.76285, 0.76285, 0.767246, 0.84206, 0.834292, 0.834292, 0.767246, 0.750527, 0.76285, 0.728858, 0.716283, 0.728858, 0.745909, 0.73685, 0.59917, 0.613573, 0.653063, 0.653063, 0.733139, 0.716283, 0.613573, 0.534167, 0.570702, 0.497853, 0.447574, 0.4292, 0.42561, 0.41194, 0.41194…	[0, 1, 2, 3, 4, 5, 6, 7, 8, 9, 10, 11, 12, 13, 14, 15, 16, 17, 18, 19, 20, 21, 22, 23, 24, 25, 26, 27, 28, 29, 30, 31, 32, 33, 34, 56, 57, 58, 59, 60, 61, 62, 63, 64, 65, 66]	(34, 0, 34)	34	2
1208	1209	A0A0F3RG36|A0A0F3RG36_9RICK TrbL/VirB6 plasmid conjugal transfer family protein OS=Rickettsia argasii T170-B	([0.026338, 0.020165, 0.019109, 0.011342, 0.009865, 0.01078, 0.013821, 0.013265, 0.016826, 0.014075, 0.015078, 0.017447, 0.010926, 0.009728, 0.013437, 0.009096, 0.009015, 0.013265, 0.013437, 0.010926, 0.017447, 0.024393, 0.023087, 0.037156, 0.074921, 0.116183, 0.134866, 0.144935, 0.18812, 0.125101, 0.127496, 0.170161, 0.173081, 0.281712, 0.311707, 0.284882, 0.301917, 0.301917, 0.200174, 0.142424,…	[97, 98, 99, 100, 101, 102, 145, 146, 147, 148, 153, 154, 372, 373, 374, 375, 376, 634, 635, 636, 637, 638, 639, 640, 641, 642, 643, 644, 645, 646, 647, 648, 649, 650, 651, 652, 653, 654, 655, 656, 657, 658, 659, 660, 661, 662, 663, 664, 665, 666, 667, 668]	(34, 17, 51)	34	2
1486	1487	A0A0F3RHD1|A0A0F3RHD1_9RICK C-terminal processing peptidase family protein OS=Rickettsia argasii T170-B	([0.002761, 0.002555, 0.002435, 0.003512, 0.004577, 0.004208, 0.004315, 0.004689, 0.00407, 0.004414, 0.005683, 0.006421, 0.009294, 0.013016, 0.014783, 0.024826, 0.047319, 0.085092, 0.076542, 0.076542, 0.142424, 0.247041, 0.342579, 0.454136, 0.40511, 0.318242, 0.394753, 0.465241, 0.384043, 0.509769, 0.570702, 0.461924, 0.349426, 0.349426, 0.359901, 0.247041, 0.264545, 0.229226, 0.18812, 0.127496, …	[29, 30, 148, 260, 261, 262, 263, 265, 266, 267, 268, 269, 270, 271, 272, 273, 352, 353, 383, 384, 385, 386, 387, 388, 389, 390, 391, 392, 393, 394, 395, 396, 397, 398, 399, 400, 401, 402, 403, 404, 405, 406, 407, 408, 409, 410, 411, 412, 413, 414, 415, 416, 417, 420, 449, 450, 451, 452, 453, 454, 455]	(34, 18, 52)	34	2
578	579	A0A0F3RCM4|A0A0F3RCM4_9RICK Uncharacterized protein OS=Rickettsia argasii T170-B	([0.968436, 0.956248, 0.899122, 0.921076, 0.938133, 0.928747, 0.941505, 0.938133, 0.932927, 0.936162, 0.94331, 0.915074, 0.910643, 0.889439, 0.798249, 0.788093, 0.771762, 0.76285, 0.754692, 0.745909, 0.745909, 0.733139, 0.745909, 0.823549, 0.728858, 0.694846, 0.703578, 0.685117, 0.685117, 0.703578, 0.666105, 0.534167, 0.622677, 0.549308, 0.480142, 0.509769, 0.505461, 0.494003, 0.541878, 0.529623,…	[0, 1, 2, 3, 4, 5, 6, 7, 8, 9, 10, 11, 12, 13, 14, 15, 16, 17, 18, 19, 20, 21, 22, 23, 24, 25, 26, 27, 28, 29, 30, 31, 32, 33, 35, 36, 38, 39, 40, 41, 42, 43, 44, 45, 46, 47, 48, 54, 55, 56, 57, 58, 59, 60, 61, 62, 63, 64, 65, 66, 67, 68, 69, 70, 71, 72, 73, 74, 75, 76, 77, 78, 79, 80, 81, 166, 167, 168]	(33, 0, 33)	33	2
633	634	A0A0F3RCZ3|A0A0F3RCZ3_9RICK Uncharacterized protein OS=Rickettsia argasii T170-B	([0.58069, 0.59014, 0.622677, 0.521092, 0.553315, 0.585406, 0.59917, 0.521092, 0.517562, 0.521092, 0.468512, 0.461924, 0.461924, 0.468512, 0.521092, 0.58069, 0.56648, 0.483068, 0.483068, 0.480142, 0.480142, 0.562014, 0.585406, 0.575842, 0.553315, 0.525368, 0.505461, 0.444081, 0.521092, 0.549308, 0.557691, 0.694846, 0.622677, 0.525368, 0.575842, 0.447574, 0.401658, 0.390993, 0.458154, 0.450668, 0.…	[0, 1, 2, 3, 4, 5, 6, 7, 8, 9, 14, 15, 16, 21, 22, 23, 24, 25, 26, 28, 29, 30, 31, 32, 33, 34, 41, 48, 66, 67, 68, 69, 70, 71, 72, 73, 74, 75, 76, 77, 78, 79, 80, 81, 82, 83, 84, 85, 86, 87, 88, 89, 91, 92, 93, 96, 97, 98, 99, 126, 279, 280, 281, 282, 283, 285, 286, 287, 288, 289, 290, 291, 292, 293, 294, 295, 296, 297, 298, 299, 300, 301, 302, 303, 304, 305, 306, 307, 308, 309, 310, 311, 312, 31…	(33, 65, 98)	33	2
742	743	A0A0F3RDN2|A0A0F3RDN2_9RICK Outer membrane autotransporter barrel domain protein OS=Rickettsia argasii T170-B	([0.422041, 0.433034, 0.346032, 0.349426, 0.390993, 0.422041, 0.359901, 0.370445, 0.370445, 0.377384, 0.408655, 0.36309, 0.387226, 0.387226, 0.394753, 0.384043, 0.387226, 0.408655, 0.418646, 0.436924, 0.440853, 0.483068, 0.509769, 0.58069, 0.517562, 0.40511, 0.335645, 0.414856, 0.4292, 0.461924, 0.401658, 0.377384, 0.450668, 0.370445, 0.444081, 0.436924, 0.450668, 0.517562, 0.490133, 0.521092, 0.…	[22, 23, 24, 37, 39, 40, 46, 47, 48, 49, 51, 52, 53, 54, 55, 56, 81, 112, 113, 114, 115, 116, 117, 118, 119, 120, 121, 122, 123, 125, 167, 168, 195, 196, 197, 198, 199, 200, 201, 202, 203, 204, 205, 206, 207, 208, 209, 210, 211, 212, 213, 214, 215, 216, 217, 218, 228, 238, 239, 240, 241, 242, 243, 244, 245, 246, 247, 248, 249, 250, 251, 252, 253, 254, 255, 256, 257, 258, 259, 260, 261, 262, 263, …	(33, 57, 90)	33	2
445	446	A0A0F3R6N6|A0A0F3R6N6_9RICK MobA/MobL family protein (Fragment) OS=Rickettsia argasii T170-B	([0.191378, 0.25406, 0.288399, 0.318242, 0.36309, 0.390993, 0.42561, 0.461924, 0.480142, 0.42561, 0.414856, 0.450668, 0.450668, 0.418646, 0.42561, 0.335645, 0.414856, 0.380708, 0.394753, 0.390993, 0.301917, 0.311707, 0.216401, 0.21291, 0.219301, 0.139895, 0.147574, 0.137348, 0.134866, 0.132295, 0.182256, 0.21291, 0.194234, 0.15008, 0.170161, 0.173081, 0.25031, 0.194234, 0.229226, 0.129801, 0.1298…	[144, 146, 147, 148, 211, 212, 213, 214, 215, 216, 217, 218, 219, 220, 221, 222, 223, 224, 225, 226, 227, 231, 307, 312, 313, 314, 316, 317, 318, 319, 320, 321, 322, 323, 324, 325, 326, 327, 328, 329, 330, 331, 332, 333, 334, 335, 336, 337, 338, 339, 340, 341, 342, 343, 344, 345, 346, 347]	(31, 26, 57)	31	2
572	573	A0A0F3RCL2|A0A0F3RCL2_9RICK Pentapeptide repeats family protein OS=Rickettsia argasii T170-B	([0.034884, 0.0704, 0.090864, 0.125101, 0.079919, 0.111485, 0.139895, 0.100716, 0.071867, 0.085092, 0.064632, 0.050641, 0.047319, 0.047319, 0.083462, 0.096677, 0.144935, 0.161087, 0.164327, 0.11371, 0.203355, 0.239899, 0.129801, 0.085092, 0.078022, 0.134866, 0.120615, 0.074921, 0.06312, 0.081712, 0.096677, 0.15284, 0.232838, 0.25031, 0.232838, 0.15284, 0.079919, 0.048328, 0.0704, 0.0704, 0.069024…	[198, 199, 202, 203, 685, 686, 687, 688, 689, 690, 691, 692, 693, 694, 695, 696, 697, 698, 699, 700, 701, 702, 703, 704, 705, 706, 707, 708, 709, 710, 711, 712, 713, 714, 715, 716, 718, 719, 720, 721, 722, 723, 724, 855, 856, 857, 858, 859, 861, 863, 864, 865, 866, 867, 868, 869, 870, 871, 872, 873, 874, 875, 876, 877, 878, 879, 880, 881, 882, 883, 884, 885, 886, 887, 888, 889, 890, 891, 892, 893…	(31, 4, 35)	31	2
580	581	A0A0F3RCN0|A0A0F3RCN0_9RICK Small ribosomal subunit protein uS2 OS=Rickettsia argasii T170-B	([0.15008, 0.081712, 0.044297, 0.069024, 0.067594, 0.086953, 0.066181, 0.086953, 0.049374, 0.06184, 0.076542, 0.10481, 0.109221, 0.106997, 0.182256, 0.092881, 0.100716, 0.173081, 0.158265, 0.200174, 0.170161, 0.200174, 0.196879, 0.200174, 0.120615, 0.142424, 0.158265, 0.225814, 0.225814, 0.346032, 0.284882, 0.288399, 0.200174, 0.127496, 0.134866, 0.078022, 0.144935, 0.142424, 0.122885, 0.083462, …	[197, 198, 199, 200, 201, 202, 203, 204, 235, 236, 237, 238, 239, 240, 241, 242, 243, 244, 245, 246, 247, 248, 249, 250, 251, 252, 253, 263, 264, 265, 266, 267, 268, 269, 270, 271, 272, 273, 274, 275, 276, 277, 278, 279, 280, 281, 282, 283, 284, 285, 286, 287, 288, 289, 290, 291, 292, 293, 294]	(31, 27, 58)	31	2
612	613	A0A0F3RCU5|A0A0F3RCU5_9RICK Uncharacterized protein OS=Rickettsia argasii T170-B	([0.085092, 0.134866, 0.158265, 0.209395, 0.26085, 0.288399, 0.203355, 0.247041, 0.179055, 0.216401, 0.25031, 0.281712, 0.288399, 0.288399, 0.366687, 0.468512, 0.41194, 0.335645, 0.342579, 0.275179, 0.278302, 0.179055, 0.120615, 0.122885, 0.122885, 0.059222, 0.034884, 0.073402, 0.078022, 0.142424, 0.069024, 0.069024, 0.076542, 0.043307, 0.040537, 0.040537, 0.046336, 0.074921, 0.120615, 0.206376, …	[142, 143, 145, 159, 160, 161, 162, 163, 182, 183, 187, 188, 189, 190, 191, 194, 195, 196, 197, 198, 199, 200, 201, 202, 203, 204, 205, 206, 207, 208, 209, 210, 212, 213, 214, 215, 216, 217, 218, 219, 220, 221, 222, 223, 224, 225, 226, 227, 228, 229, 230, 231, 232, 233, 234, 235, 236, 237, 238, 239, 240, 241, 242, 243, 265, 266, 268, 269, 270, 271, 272, 273, 274, 469, 470]	(31, 32, 63)	31	2
1230	1231	A0A0F3RG74|A0A0F3RG74_9RICK Putative leucyl aminopeptidase OS=Rickettsia argasii T170-B	([0.4292, 0.517562, 0.549308, 0.58069, 0.608892, 0.63748, 0.648219, 0.557691, 0.59508, 0.59917, 0.525368, 0.472492, 0.447574, 0.436924, 0.444081, 0.458154, 0.468512, 0.384043, 0.465241, 0.494003, 0.5017, 0.59014, 0.549308, 0.541878, 0.458154, 0.394753, 0.401658, 0.408655, 0.468512, 0.387226, 0.390993, 0.465241, 0.553315, 0.454136, 0.454136, 0.529623, 0.541878, 0.529623, 0.529623, 0.529623, 0.5017…	[1, 2, 3, 4, 5, 6, 7, 8, 9, 10, 20, 21, 22, 23, 32, 35, 36, 37, 38, 39, 40, 41, 42, 45, 46, 47, 48, 49, 50, 51, 52, 53, 54, 55, 56, 57, 58, 59, 60, 61, 62, 63, 64, 65, 66, 67, 68, 69, 70, 71, 72, 73, 74, 75, 76, 123, 124, 125, 126, 127, 128, 129, 130, 131, 132, 133, 134, 135, 136, 137, 138, 139, 140, 141, 142, 143]	(31, 23, 54)	31	2
1523	1524	A0A0F3RHM5|A0A0F3RHM5_9RICK Uncharacterized protein OS=Rickettsia argasii T170-B	([0.788093, 0.680603, 0.720929, 0.724957, 0.754692, 0.675549, 0.707965, 0.728858, 0.626927, 0.648219, 0.675549, 0.680603, 0.59508, 0.59508, 0.608892, 0.505461, 0.525368, 0.521092, 0.525368, 0.465241, 0.490133, 0.525368, 0.521092, 0.5017, 0.494003, 0.490133, 0.562014, 0.490133, 0.490133, 0.56648, 0.575842, 0.562014, 0.58069, 0.666105, 0.675549, 0.694846, 0.690604, 0.699094, 0.707965, 0.779859, 0.8…	[0, 1, 2, 3, 4, 5, 6, 7, 8, 9, 10, 11, 12, 13, 14, 15, 16, 17, 18, 21, 22, 23, 26, 29, 30, 31, 32, 33, 34, 35, 36, 37, 38, 39, 40, 41, 42, 43, 44, 45, 46, 47, 48, 49, 50, 51, 52, 53, 54, 55, 56, 57, 58, 59, 60]	(31, 23, 54)	31	2
1638	1639	A0A0F3RJI6|A0A0F3RJI6_9RICK Uncharacterized protein OS=Rickettsia argasii T170-B	([0.311707, 0.346032, 0.318242, 0.377384, 0.42561, 0.450668, 0.472492, 0.390993, 0.377384, 0.36309, 0.284882, 0.229226, 0.239899, 0.200174, 0.15008, 0.15284, 0.100716, 0.17593, 0.216401, 0.179055, 0.191378, 0.200174, 0.173081, 0.219301, 0.206376, 0.206376, 0.232838, 0.25406, 0.339168, 0.339168, 0.339168, 0.40511, 0.521092, 0.458154, 0.414856, 0.414856, 0.465241, 0.549308, 0.562014, 0.480142, 0.52…	[32, 37, 38, 40, 43, 107, 109, 110, 111, 112, 113, 114, 119, 142, 143, 144, 145, 146, 147, 148, 149, 150, 151, 152, 153, 154, 155, 156, 157, 159, 161, 162, 163, 164, 165, 166, 167, 168, 169, 170, 171, 172, 173, 174, 175, 176, 177, 178, 179, 180, 181, 182, 183, 184, 185, 186, 187, 188, 189, 190, 191, 192]	(31, 30, 61)	31	2
550	551	A0A0F3RCF4|A0A0F3RCF4_9RICK Putative transposase OS=Rickettsia argasii T170-B	([0.919029, 0.921076, 0.827927, 0.73685, 0.779859, 0.808535, 0.819762, 0.750527, 0.759478, 0.76285, 0.791621, 0.767246, 0.754692, 0.733139, 0.812494, 0.823549, 0.712013, 0.724957, 0.63748, 0.613573, 0.59014, 0.59508, 0.59508, 0.604312, 0.685117, 0.671169, 0.666105, 0.58069, 0.661982, 0.657645, 0.56648, 0.486429, 0.553315, 0.444081, 0.377384, 0.390993, 0.401658, 0.494003, 0.497853, 0.56648, 0.5758…	[0, 1, 2, 3, 4, 5, 6, 7, 8, 9, 10, 11, 12, 13, 14, 15, 16, 17, 18, 19, 20, 21, 22, 23, 24, 25, 26, 27, 28, 29, 30, 32, 39, 40, 54, 55, 56, 57]	(30, 0, 30)	30	2
681	682	A0A0F3RD96|A0A0F3RD96_9RICK Transcriptional regulator family protein OS=Rickettsia argasii T170-B	([0.490133, 0.56648, 0.618285, 0.661982, 0.671169, 0.63748, 0.675549, 0.680603, 0.712013, 0.733139, 0.754692, 0.754692, 0.798249, 0.733139, 0.575842, 0.58069, 0.58069, 0.608892, 0.494003, 0.494003, 0.59917, 0.483068, 0.401658, 0.390993, 0.352862, 0.328603, 0.370445, 0.359901, 0.359901, 0.346032, 0.339168, 0.339168, 0.384043, 0.401658, 0.461924, 0.59014, 0.604312, 0.626927, 0.741537, 0.750527, 0.7…	[1, 2, 3, 4, 5, 6, 7, 8, 9, 10, 11, 12, 13, 14, 15, 16, 17, 20, 35, 36, 37, 38, 39, 40, 41, 42, 43, 44, 45, 46, 47, 48, 49, 50, 51, 52, 53, 54, 55, 56, 57, 58, 59, 60, 61, 62, 63, 64, 65]	(30, 18, 48)	30	2
1559	1560	A0A0F3RHX2|A0A0F3RHX2_9RICK AsmA family protein OS=Rickettsia argasii T170-B	([0.009865, 0.006374, 0.004689, 0.006142, 0.004736, 0.00389, 0.003366, 0.00283, 0.002512, 0.00225, 0.002138, 0.001675, 0.001687, 0.001142, 0.000614, 0.000614, 0.000713, 0.000687, 0.000743, 0.001202, 0.001267, 0.001748, 0.002662, 0.002705, 0.002211, 0.00231, 0.003341, 0.004513, 0.004899, 0.006795, 0.01078, 0.013613, 0.026338, 0.024393, 0.054297, 0.125101, 0.134866, 0.120615, 0.127496, 0.127496, 0.…	[127, 128, 129, 130, 132, 133, 135, 136, 137, 138, 139, 140, 141, 143, 487, 488, 489, 490, 491, 492, 493, 494, 495, 496, 497, 498, 499, 500, 501, 502, 503, 504, 505, 506, 507, 508, 509, 510, 511, 512, 513, 514, 517, 710, 712, 713, 717, 719, 787, 788, 789, 790, 791, 792, 793, 794, 795, 796, 797, 798, 799, 800, 801, 802, 803, 804, 805, 806, 807, 808, 809, 810, 811, 812, 813, 814, 815, 816, 817]	(30, 48, 78)	30	2
186	187	A0A0F3REA0|A0A0F3REA0_9RICK Peptide chain release factor 1 OS=Rickettsia argasii T170-B	([0.069024, 0.11371, 0.137348, 0.090864, 0.134866, 0.179055, 0.132295, 0.155435, 0.194234, 0.209395, 0.167087, 0.196879, 0.203355, 0.30533, 0.219301, 0.185198, 0.170161, 0.247041, 0.295083, 0.200174, 0.216401, 0.278302, 0.236433, 0.243554, 0.311707, 0.31487, 0.219301, 0.264545, 0.284882, 0.194234, 0.219301, 0.301917, 0.236433, 0.17593, 0.15284, 0.219301, 0.164327, 0.158265, 0.164327, 0.090864, 0.…	[110, 184, 185, 186, 187, 188, 189, 190, 191, 192, 193, 196, 197, 198, 199, 225, 226, 227, 228, 229, 230, 231, 232, 233, 234, 235, 236, 237, 238, 239, 240, 241, 252, 253, 254, 255, 256, 257, 258, 281, 282, 283, 284, 285, 286, 287, 288, 289, 290, 291, 292, 293, 294, 295, 296, 297, 298, 299, 300, 301, 302, 303, 304, 305, 306, 307, 308, 309, 310]	(29, 39, 68)	29	2
215	216	A0A0F3RF00|A0A0F3RF00_9RICK Single-stranded DNA-binding protein OS=Rickettsia argasii T170-B	([0.092881, 0.129801, 0.185198, 0.144935, 0.182256, 0.209395, 0.243554, 0.308712, 0.339168, 0.332115, 0.349426, 0.374039, 0.398279, 0.398279, 0.408655, 0.483068, 0.468512, 0.468512, 0.450668, 0.450668, 0.538167, 0.541878, 0.538167, 0.450668, 0.494003, 0.497853, 0.505461, 0.509769, 0.480142, 0.377384, 0.398279, 0.408655, 0.40511, 0.332115, 0.335645, 0.324872, 0.335645, 0.339168, 0.335645, 0.418646…	[20, 21, 22, 26, 27, 42, 44, 45, 46, 89, 90, 91, 92, 94, 95, 99, 114, 115, 116, 117, 118, 119, 120, 121, 122, 123, 124, 125, 126, 127, 128, 129, 130, 131, 132, 133, 134, 135, 136, 137, 138, 139, 140, 141, 142, 143]	(29, 16, 45)	29	2
894	895	A0A0F3REJ2|A0A0F3REJ2_9RICK Transposase OS=Rickettsia argasii T170-B	([0.408655, 0.433034, 0.472492, 0.486429, 0.461924, 0.494003, 0.505461, 0.517562, 0.549308, 0.585406, 0.59014, 0.608892, 0.56648, 0.613573, 0.712013, 0.685117, 0.694846, 0.779859, 0.73685, 0.707965, 0.694846, 0.699094, 0.712013, 0.699094, 0.648219, 0.690604, 0.671169, 0.666105, 0.661982, 0.626927, 0.59014, 0.58069, 0.541878, 0.59014, 0.648219, 0.632174], '')	[6, 7, 8, 9, 10, 11, 12, 13, 14, 15, 16, 17, 18, 19, 20, 21, 22, 23, 24, 25, 26, 27, 28, 29, 30, 31, 32, 33, 34, 35]	(29, 0, 29)	29	2
1361	1362	A0A0F3RGS3|A0A0F3RGS3_9RICK RPE5 domain protein OS=Rickettsia argasii T170-B	([0.733139, 0.642678, 0.724957, 0.648219, 0.680603, 0.699094, 0.694846, 0.699094, 0.73685, 0.754692, 0.703578, 0.716283, 0.694846, 0.666105, 0.653063, 0.666105, 0.661982, 0.632174, 0.626927, 0.626927, 0.648219, 0.657645, 0.694846, 0.666105, 0.661982, 0.648219, 0.58069, 0.58069, 0.608892, 0.570702, 0.490133, 0.545602, 0.562014, 0.585406, 0.622677, 0.632174, 0.618285, 0.59508, 0.59014, 0.575842, 0.…	[0, 1, 2, 3, 4, 5, 6, 7, 8, 9, 10, 11, 12, 13, 14, 15, 16, 17, 18, 19, 20, 21, 22, 23, 24, 25, 26, 27, 28, 29, 31, 32, 33, 34, 35, 36, 37, 38, 39, 40, 41, 42, 43, 44, 45]	(29, 0, 29)	29	2
376	377	A0A0F3RHI6|A0A0F3RHI6_9RICK RNA polymerase sigma factor RpoD OS=Rickettsia argasii T170-B	([0.390993, 0.444081, 0.486429, 0.545602, 0.626927, 0.680603, 0.707965, 0.745909, 0.680603, 0.720929, 0.750527, 0.808535, 0.808535, 0.716283, 0.699094, 0.823549, 0.849326, 0.910643, 0.91684, 0.93079, 0.89662, 0.919029, 0.874069, 0.798249, 0.707965, 0.642678, 0.632174, 0.59014, 0.56648, 0.642678, 0.545602, 0.534167, 0.447574, 0.377384, 0.450668, 0.4292, 0.444081, 0.444081, 0.450668, 0.384043, 0.37…	[3, 4, 5, 6, 7, 8, 9, 10, 11, 12, 13, 14, 15, 16, 17, 18, 19, 20, 21, 22, 23, 24, 25, 26, 27, 28, 29, 30, 31, 51, 53, 54, 55, 56, 100, 101, 102, 103, 104, 105, 106, 107, 108, 109, 110, 111, 112, 113, 114, 115, 116, 117, 118, 119, 120, 121, 122, 123, 124, 125, 126, 127, 128, 438, 439, 441, 442, 443, 448, 449, 452, 478, 493, 494, 505, 506, 507, 508, 509, 510, 515, 522, 524, 525, 529, 530, 536, 537,…	(28, 0, 28)	28	2
509	510	A0A0F3RBZ8|A0A0F3RBZ8_9RICK Putative permease OS=Rickettsia argasii T170-B	([0.788093, 0.805026, 0.661982, 0.671169, 0.63748, 0.675549, 0.680603, 0.699094, 0.671169, 0.690604, 0.661982, 0.707965, 0.707965, 0.690604, 0.613573, 0.604312, 0.707965, 0.733139, 0.716283, 0.750527, 0.724957, 0.703578, 0.699094, 0.76285, 0.671169, 0.59508, 0.575842, 0.575842, 0.538167, 0.444081, 0.454136, 0.497853, 0.529623, 0.42561, 0.359901, 0.394753, 0.387226, 0.408655, 0.275179, 0.167087, 0…	[0, 1, 2, 3, 4, 5, 6, 7, 8, 9, 10, 11, 12, 13, 14, 15, 16, 17, 18, 19, 20, 21, 22, 23, 24, 25, 26, 27, 28, 32]	(28, 0, 28)	28	2
725	726	A0A0F3RDK4|A0A0F3RDK4_9RICK Putative delta-aminolevulinic acid dehydratase OS=Rickettsia argasii T170-B	([0.384043, 0.264545, 0.321458, 0.206376, 0.15008, 0.179055, 0.243554, 0.268042, 0.291804, 0.31487, 0.332115, 0.342579, 0.352862, 0.352862, 0.284882, 0.291804, 0.308712, 0.321458, 0.380708, 0.483068, 0.433034, 0.342579, 0.447574, 0.4292, 0.458154, 0.545602, 0.549308, 0.51388, 0.440853, 0.444081, 0.414856, 0.380708, 0.335645, 0.318242, 0.30533, 0.374039, 0.346032, 0.328603, 0.318242, 0.31487, 0.31…	[25, 26, 27, 117, 118, 119, 212, 217, 218, 219, 225, 226, 228, 229, 230, 281, 282, 283, 284, 285, 286, 287, 288, 364, 410, 411, 412, 413, 414, 415, 416, 417, 418, 457, 458, 459, 460, 461, 472, 484, 485, 486, 487, 488, 489, 490, 491, 492, 493, 494, 495, 496, 497, 498, 499, 500, 501, 502, 503, 504, 505, 506, 507, 508, 509, 510, 511, 512]	(28, 39, 67)	28	2
417	418	A0A0F3RJG7|A0A0F3RJG7_9RICK Chaperone protein DnaK OS=Rickettsia argasii T170-B	([0.170161, 0.225814, 0.284882, 0.318242, 0.264545, 0.219301, 0.219301, 0.182256, 0.17593, 0.21291, 0.236433, 0.268042, 0.284882, 0.31487, 0.370445, 0.387226, 0.31487, 0.40511, 0.40511, 0.450668, 0.468512, 0.458154, 0.465241, 0.461924, 0.465241, 0.538167, 0.653063, 0.690604, 0.666105, 0.608892, 0.553315, 0.458154, 0.4292, 0.4292, 0.398279, 0.414856, 0.472492, 0.472492, 0.394753, 0.380708, 0.41864…	[25, 26, 27, 28, 29, 30, 52, 53, 54, 415, 416, 417, 418, 419, 420, 422, 430, 431, 433, 434, 435, 447, 449, 451, 453, 454, 458, 488, 489, 490, 491, 492, 493, 494, 496, 497, 498, 503, 504, 505, 506, 507, 508, 509, 510, 511, 512, 513, 514, 515, 516, 517, 518, 519, 520, 521, 522, 523, 524, 525, 526, 546, 547, 548, 549, 550, 551, 552, 554, 579, 580, 589, 591, 592, 593, 594, 595, 596, 597, 598, 599, 60…	(27, 72, 99)	27	2
487	488	A0A0F3RBN9|A0A0F3RBN9_9RICK Conjugative transfer TraN domain protein OS=Rickettsia argasii T170-B	([0.791621, 0.805026, 0.784345, 0.680603, 0.716283, 0.750527, 0.76285, 0.771762, 0.750527, 0.759478, 0.771762, 0.720929, 0.648219, 0.632174, 0.63748, 0.608892, 0.716283, 0.63748, 0.632174, 0.618285, 0.521092, 0.545602, 0.517562, 0.538167, 0.618285, 0.626927, 0.521092, 0.541878, 0.472492, 0.509769, 0.505461, 0.505461, 0.585406, 0.724957, 0.642678, 0.545602, 0.529623, 0.490133, 0.553315, 0.545602, …	[0, 1, 2, 3, 4, 5, 6, 7, 8, 9, 10, 11, 12, 13, 14, 15, 16, 17, 18, 19, 20, 21, 22, 23, 24, 25, 26, 27, 29, 30, 31, 32, 33, 34, 35, 36, 38, 39, 40, 41, 42, 43, 44, 45]	(27, 0, 27)	27	2
492	493	A0A0F3RBR5|A0A0F3RBR5_9RICK Putative proQ activator of osmoprotectant transporter ProP OS=Rickettsia argasii T170-B	([0.497853, 0.422041, 0.5017, 0.436924, 0.458154, 0.387226, 0.349426, 0.352862, 0.40511, 0.352862, 0.318242, 0.328603, 0.324872, 0.335645, 0.30533, 0.25406, 0.25031, 0.173081, 0.232838, 0.236433, 0.298791, 0.281712, 0.275179, 0.247041, 0.318242, 0.321458, 0.418646, 0.41194, 0.450668, 0.349426, 0.418646, 0.418646, 0.414856, 0.433034, 0.433034, 0.483068, 0.541878, 0.58069, 0.733139, 0.720929, 0.716…	[2, 36, 37, 38, 39, 40, 41, 42, 43, 44, 45, 46, 47, 48, 49, 50, 51, 52, 53, 54, 55, 56, 57, 58, 59, 60, 61, 62, 63]	(27, 1, 28)	27	2
576	577	A0A0F3RCL8|A0A0F3RCL8_9RICK Transposase, YhgA-like family protein OS=Rickettsia argasii T170-B	([0.801317, 0.827927, 0.823549, 0.83125, 0.712013, 0.716283, 0.724957, 0.754692, 0.754692, 0.767246, 0.767246, 0.791621, 0.720929, 0.675549, 0.657645, 0.671169, 0.675549, 0.671169, 0.666105, 0.657645, 0.675549, 0.661982, 0.648219, 0.657645, 0.666105, 0.661982, 0.521092, 0.517562, 0.494003, 0.436924, 0.398279, 0.394753, 0.408655, 0.490133, 0.450668, 0.42561, 0.394753, 0.380708, 0.468512, 0.346032,…	[0, 1, 2, 3, 4, 5, 6, 7, 8, 9, 10, 11, 12, 13, 14, 15, 16, 17, 18, 19, 20, 21, 22, 23, 24, 25, 26, 27]	(27, 0, 27)	27	2
933	934	A0A0F3RER7|A0A0F3RER7_9RICK Methyltransferase domain protein OS=Rickettsia argasii T170-B	([0.73685, 0.798249, 0.823549, 0.819762, 0.834292, 0.856457, 0.852992, 0.801317, 0.767246, 0.767246, 0.767246, 0.819762, 0.834292, 0.808535, 0.779859, 0.827927, 0.819762, 0.73685, 0.666105, 0.690604, 0.685117, 0.63748, 0.529623, 0.509769, 0.525368, 0.525368, 0.521092, 0.525368, 0.476583, 0.521092, 0.549308, 0.486429, 0.509769, 0.408655, 0.433034, 0.458154, 0.356642, 0.384043, 0.356642, 0.380708, …	[0, 1, 2, 3, 4, 5, 6, 7, 8, 9, 10, 11, 12, 13, 14, 15, 16, 17, 18, 19, 20, 21, 22, 23, 24, 25, 26, 27, 29, 30, 32, 408, 445, 446, 447, 448, 449, 450, 451, 452, 453, 454, 455, 456, 457, 458, 459, 460, 461, 518, 519, 520, 522, 523, 524, 527]	(27, 0, 27)	27	2
1152	1153	A0A0F3RFU9|A0A0F3RFU9_9RICK Uncharacterized protein OS=Rickettsia argasii T170-B	([0.447574, 0.51388, 0.521092, 0.549308, 0.549308, 0.461924, 0.401658, 0.42561, 0.465241, 0.486429, 0.505461, 0.521092, 0.436924, 0.352862, 0.433034, 0.450668, 0.450668, 0.450668, 0.447574, 0.390993, 0.414856, 0.444081, 0.465241, 0.472492, 0.450668, 0.450668, 0.549308, 0.534167, 0.585406, 0.575842, 0.5017, 0.505461, 0.505461, 0.59508, 0.685117, 0.685117, 0.680603, 0.76285, 0.750527, 0.750527, 0.8…	[1, 2, 3, 4, 10, 11, 26, 27, 28, 29, 30, 31, 32, 33, 34, 35, 36, 37, 38, 39, 40, 41, 42, 43, 44, 45, 46, 47, 48, 49, 50, 51, 52, 53]	(27, 6, 33)	27	2
1409	1410	A0A0F3RGY7|A0A0F3RGY7_9RICK Uncharacterized protein OS=Rickettsia argasii T170-B	([0.51388, 0.422041, 0.36309, 0.41194, 0.447574, 0.447574, 0.465241, 0.483068, 0.525368, 0.480142, 0.447574, 0.472492, 0.458154, 0.51388, 0.51388, 0.461924, 0.51388, 0.517562, 0.497853, 0.59014, 0.59508, 0.58069, 0.675549, 0.76285, 0.666105, 0.541878, 0.575842, 0.497853, 0.521092, 0.497853, 0.575842, 0.666105, 0.570702, 0.570702, 0.51388, 0.553315, 0.613573, 0.604312, 0.632174, 0.608892, 0.575842…	[0, 8, 13, 14, 16, 17, 19, 20, 21, 22, 23, 24, 25, 26, 28, 30, 31, 32, 33, 34, 35, 36, 37, 38, 39, 40, 41, 42, 43, 44, 45, 46, 47, 48, 49, 50, 51, 52, 53, 54, 55, 56, 57]	(27, 15, 42)	27	2
602	603	A0A0F3RCS1|A0A0F3RCS1_9RICK Lipoprotein OS=Rickettsia argasii T170-B	([0.012727, 0.010672, 0.009401, 0.012727, 0.017797, 0.023963, 0.020522, 0.015694, 0.017797, 0.024826, 0.032017, 0.036378, 0.059222, 0.059222, 0.06312, 0.098513, 0.147574, 0.229226, 0.229226, 0.308712, 0.311707, 0.359901, 0.42561, 0.497853, 0.517562, 0.525368, 0.468512, 0.538167, 0.653063, 0.699094, 0.675549, 0.59014, 0.51388, 0.521092, 0.529623, 0.433034, 0.433034, 0.433034, 0.370445, 0.349426, 0…	[24, 25, 27, 28, 29, 30, 31, 32, 33, 34, 100, 101, 102, 103, 104, 105, 106, 107, 108, 109, 110, 111, 112, 113, 114, 115, 116, 117, 118, 119, 120, 121, 122, 123, 124, 125, 126]	(26, 10, 36)	26	2
952	953	A0A0F3REV1|A0A0F3REV1_9RICK Uncharacterized protein OS=Rickettsia argasii T170-B	([0.653063, 0.509769, 0.529623, 0.58069, 0.483068, 0.505461, 0.517562, 0.538167, 0.553315, 0.56648, 0.575842, 0.509769, 0.517562, 0.525368, 0.525368, 0.525368, 0.5017, 0.58069, 0.483068, 0.465241, 0.458154, 0.468512, 0.465241, 0.486429, 0.465241, 0.468512, 0.476583, 0.480142, 0.483068, 0.497853, 0.4292, 0.356642, 0.4292, 0.444081, 0.444081, 0.450668, 0.36309, 0.384043, 0.384043, 0.458154, 0.38404…	[0, 1, 2, 3, 5, 6, 7, 8, 9, 10, 11, 12, 13, 14, 15, 16, 17, 70, 71, 72, 73, 74, 75, 76, 77, 78, 79, 80, 81, 82, 83, 84, 85, 86, 87, 88, 89, 90, 91, 92, 95, 96, 97, 98, 99, 100, 102, 103, 140, 141, 143, 144, 145, 146, 149, 150, 151, 152, 153, 154, 155, 156, 157, 158, 159, 160, 161, 162, 163, 164, 165, 168, 171, 195, 196, 197, 212, 218, 219, 220, 221, 222, 223, 224, 225, 226, 227, 229, 230, 231, 23…	(26, 87, 113)	26	2
1323	1324	A0A0F3RGK9|A0A0F3RGK9_9RICK Uncharacterized protein OS=Rickettsia argasii T170-B	([0.626927, 0.648219, 0.666105, 0.63748, 0.657645, 0.661982, 0.728858, 0.703578, 0.712013, 0.59917, 0.608892, 0.642678, 0.56648, 0.56648, 0.56648, 0.541878, 0.5017, 0.58069, 0.575842, 0.59917, 0.553315, 0.525368, 0.541878, 0.557691, 0.58069, 0.58069, 0.529623, 0.490133, 0.509769, 0.509769, 0.613573, 0.613573, 0.58069, 0.680603, 0.694846, 0.680603, 0.626927, 0.703578, 0.675549, 0.59917, 0.59014, 0…	[0, 1, 2, 3, 4, 5, 6, 7, 8, 9, 10, 11, 12, 13, 14, 15, 16, 17, 18, 19, 20, 21, 22, 23, 24, 25, 26, 28, 29, 30, 31, 32, 33, 34, 35, 36, 37, 38, 39, 40, 41, 42, 80, 81]	(26, 0, 26)	26	2
1461	1462	A0A0F3RH86|A0A0F3RH86_9RICK Type IV secretory system Conjugative DNA transfer family protein OS=Rickettsia argasii T170-B	([0.011106, 0.019401, 0.010372, 0.006421, 0.008002, 0.00962, 0.00962, 0.007259, 0.005872, 0.006795, 0.008804, 0.008276, 0.005872, 0.005799, 0.003924, 0.003366, 0.004835, 0.005086, 0.003804, 0.003671, 0.003478, 0.003431, 0.00283, 0.002705, 0.003298, 0.002881, 0.002155, 0.001602, 0.002435, 0.003607, 0.003864, 0.002761, 0.003671, 0.004208, 0.004161, 0.006142, 0.00558, 0.005683, 0.005683, 0.008156, 0…	[564, 565, 566, 567, 568, 569, 570, 571, 572, 573, 574, 575, 576, 577, 578, 579, 580, 581, 582, 583, 584, 585, 586, 587, 588, 589, 590]	(26, 0, 26)	26	2
1641	1642	A0A0F3RJK2|A0A0F3RJK2_9RICK Cell wall-associated hydrolase domain protein OS=Rickettsia argasii T170-B	([0.21291, 0.127496, 0.206376, 0.209395, 0.161087, 0.225814, 0.167087, 0.173081, 0.203355, 0.247041, 0.196879, 0.170161, 0.164327, 0.17593, 0.203355, 0.179055, 0.200174, 0.179055, 0.118441, 0.170161, 0.268042, 0.191378, 0.21291, 0.125101, 0.147574, 0.179055, 0.167087, 0.268042, 0.216401, 0.216401, 0.137348, 0.225814, 0.295083, 0.318242, 0.311707, 0.278302, 0.377384, 0.440853, 0.454136, 0.538167, …	[39, 40, 42, 43, 44, 45, 46, 47, 48, 49, 50, 51, 52, 53, 54, 55, 56, 57, 58, 59, 60, 61, 62, 63, 64, 65, 66, 67, 68, 74, 75, 76, 77, 78]	(26, 2, 28)	26	2
943	944	A0A0F3REU0|A0A0F3REU0_9RICK DnaA N-terminal domain protein OS=Rickettsia argasii T170-B	([0.037156, 0.06184, 0.026338, 0.021381, 0.016021, 0.020876, 0.030611, 0.045352, 0.06184, 0.081712, 0.10481, 0.132295, 0.15284, 0.15284, 0.15284, 0.15284, 0.170161, 0.185198, 0.100716, 0.134866, 0.129801, 0.120615, 0.059222, 0.074921, 0.127496, 0.21291, 0.229226, 0.132295, 0.118441, 0.120615, 0.069024, 0.06312, 0.056825, 0.047319, 0.050641, 0.081712, 0.15284, 0.161087, 0.098513, 0.173081, 0.23283…	[135, 136, 138, 139, 140, 141, 142, 143, 144, 145, 146, 147, 148, 149, 150, 154, 155, 157, 158, 159, 160, 161, 166, 167, 172, 173, 174, 175, 176, 178, 179, 180, 184, 185, 186, 187, 188, 191, 192, 193, 194, 195, 196, 198, 199, 200, 201, 202, 203, 204, 205, 206, 207, 209, 210, 211, 212, 213, 215, 216, 217, 218, 219, 220, 221, 222, 223, 224, 225, 226, 227, 228, 229, 230, 231, 232, 233, 234, 235, 236…	(25, 58, 83)	25	2
294	295	A0A0F3RG56|A0A0F3RG56_9RICK Probable periplasmic serine endoprotease DegP-like OS=Rickettsia argasii T170-B	([0.003963, 0.003864, 0.00359, 0.003212, 0.004208, 0.005318, 0.007031, 0.006567, 0.006374, 0.005932, 0.006374, 0.006988, 0.009483, 0.009483, 0.014075, 0.014075, 0.013613, 0.012727, 0.019401, 0.019109, 0.027463, 0.040537, 0.066181, 0.120615, 0.21291, 0.229226, 0.25031, 0.134866, 0.203355, 0.291804, 0.275179, 0.321458, 0.324872, 0.271506, 0.281712, 0.194234, 0.196879, 0.225814, 0.308712, 0.332115, …	[83, 180, 241, 284, 324, 385, 387, 388, 389, 390, 391, 392, 393, 394, 395, 396, 397, 398, 399, 400, 401, 402, 403, 404, 405, 406, 407, 408, 409, 410, 411]	(24, 6, 30)	24	2
551	552	A0A0F3RCF8|A0A0F3RCF8_9RICK ProQ/FINO family protein OS=Rickettsia argasii T170-B	([0.436924, 0.422041, 0.505461, 0.42561, 0.450668, 0.440853, 0.366687, 0.311707, 0.370445, 0.390993, 0.328603, 0.380708, 0.384043, 0.384043, 0.408655, 0.335645, 0.278302, 0.216401, 0.209395, 0.216401, 0.284882, 0.295083, 0.295083, 0.191378, 0.257454, 0.257454, 0.278302, 0.349426, 0.394753, 0.380708, 0.352862, 0.433034, 0.398279, 0.398279, 0.398279, 0.401658, 0.384043, 0.450668, 0.549308, 0.675549…	[2, 38, 39, 40, 41, 42, 43, 44, 45, 46, 47, 48, 49, 50, 51, 52, 53, 54, 55, 56, 57, 58, 59, 60, 61, 62]	(24, 1, 25)	24	2
565	566	A0A0F3RCJ0|A0A0F3RCJ0_9RICK Uncharacterized protein OS=Rickettsia argasii T170-B	([0.444081, 0.366687, 0.390993, 0.418646, 0.458154, 0.497853, 0.51388, 0.534167, 0.549308, 0.570702, 0.5017, 0.525368, 0.517562, 0.534167, 0.454136, 0.447574, 0.549308, 0.653063, 0.545602, 0.538167, 0.56648, 0.671169, 0.771762, 0.779859, 0.699094, 0.608892, 0.608892, 0.618285, 0.534167, 0.480142, 0.468512, 0.562014, 0.59508, 0.51388, 0.472492, 0.557691, 0.575842, 0.549308, 0.541878, 0.632174, 0.5…	[6, 7, 8, 9, 10, 11, 12, 13, 16, 17, 18, 19, 20, 21, 22, 23, 24, 25, 26, 27, 28, 31, 32, 33, 35, 36, 37, 38, 39, 40, 41, 42, 43, 44, 45, 46, 47, 48, 49, 50, 51, 52, 53, 54, 55, 56, 57, 58, 59]	(24, 24, 48)	24	2
1069	1070	A0A0F3RFE9|A0A0F3RFE9_9RICK Helicase domain protein OS=Rickettsia argasii T170-B	([0.109221, 0.054297, 0.056825, 0.034884, 0.060549, 0.037156, 0.038858, 0.058088, 0.038042, 0.050641, 0.073402, 0.11371, 0.118441, 0.125101, 0.134866, 0.132295, 0.203355, 0.21291, 0.194234, 0.102787, 0.191378, 0.209395, 0.271506, 0.271506, 0.284882, 0.264545, 0.356642, 0.40511, 0.298791, 0.308712, 0.271506, 0.25031, 0.219301, 0.225814, 0.209395, 0.301917, 0.295083, 0.295083, 0.281712, 0.288399, 0…	[202, 208, 209, 210, 211, 212, 213, 214, 218, 220, 221, 222, 223, 224, 225, 251, 263, 264, 265, 266, 274, 275, 321, 322, 323, 324, 356, 357, 358, 359, 360, 361, 362, 363, 364, 365, 366, 367, 368, 369, 370, 371, 372, 373, 374, 375, 376, 377, 378, 379, 380, 384, 385, 386, 387, 389, 390, 396, 397, 398, 399, 400, 401, 402, 403, 404, 405, 406, 407, 408, 409]	(24, 26, 50)	24	2
1140	1141	A0A0F3RFT5|A0A0F3RFT5_9RICK RPE1 domain protein OS=Rickettsia argasii T170-B	([0.712013, 0.703578, 0.779859, 0.759478, 0.632174, 0.648219, 0.685117, 0.716283, 0.59917, 0.613573, 0.632174, 0.671169, 0.666105, 0.675549, 0.613573, 0.626927, 0.545602, 0.534167, 0.517562, 0.440853, 0.472492, 0.476583, 0.42561, 0.394753, 0.42561, 0.505461, 0.490133, 0.476583, 0.461924, 0.557691, 0.59508, 0.59014, 0.585406, 0.570702, 0.490133, 0.59508, 0.525368, 0.613573, 0.59508, 0.59917, 0.580…	[0, 1, 2, 3, 4, 5, 6, 7, 8, 9, 10, 11, 12, 13, 14, 15, 16, 17, 18, 25, 29, 30, 31, 32, 33, 35, 36, 37, 38, 39, 40, 41, 42, 43, 44, 45, 46, 47, 48, 49, 50, 51, 52, 54, 55, 56, 57, 58, 59, 60, 61, 62, 63, 64, 65, 66, 67, 68, 69, 70, 71, 72, 73, 74, 75, 76, 77, 78, 80, 81, 86]	(24, 43, 67)	24	2
167	168	A0A0F3RDV4|A0A0F3RDV4_9RICK Small ribosomal subunit protein bS16 OS=Rickettsia argasii T170-B	([0.257454, 0.257454, 0.295083, 0.328603, 0.36309, 0.42561, 0.332115, 0.264545, 0.295083, 0.264545, 0.232838, 0.21291, 0.21291, 0.284882, 0.26085, 0.339168, 0.308712, 0.40511, 0.433034, 0.4292, 0.4292, 0.4292, 0.359901, 0.298791, 0.298791, 0.295083, 0.21291, 0.301917, 0.387226, 0.298791, 0.349426, 0.4292, 0.458154, 0.414856, 0.377384, 0.40511, 0.398279, 0.440853, 0.41194, 0.408655, 0.414856, 0.36…	[87, 88, 89, 90, 91, 92, 93, 94, 95, 96, 97, 98, 99, 100, 101, 102, 103, 104, 105, 106, 107, 108, 109, 110]	(23, 0, 23)	23	2
524	525	A0A0F3RC62|A0A0F3RC62_9RICK Uncharacterized protein OS=Rickettsia argasii T170-B	([0.680603, 0.694846, 0.759478, 0.812494, 0.827927, 0.827927, 0.859585, 0.856457, 0.852992, 0.837511, 0.849326, 0.871313, 0.865454, 0.84206, 0.819762, 0.745909, 0.716283, 0.712013, 0.666105, 0.728858, 0.632174, 0.553315, 0.557691, 0.521092, 0.494003, 0.476583, 0.40511, 0.377384, 0.352862, 0.349426, 0.359901, 0.288399, 0.278302, 0.281712, 0.284882, 0.219301, 0.278302, 0.295083, 0.298791, 0.30533, …	[0, 1, 2, 3, 4, 5, 6, 7, 8, 9, 10, 11, 12, 13, 14, 15, 16, 17, 18, 19, 20, 21, 22, 23, 57, 58, 67]	(23, 0, 23)	23	2
529	530	A0A0F3RC79|A0A0F3RC79_9RICK Uncharacterized protein OS=Rickettsia argasii T170-B	([0.59508, 0.626927, 0.671169, 0.685117, 0.703578, 0.59508, 0.557691, 0.58069, 0.632174, 0.553315, 0.59917, 0.666105, 0.648219, 0.642678, 0.632174, 0.585406, 0.626927, 0.509769, 0.51388, 0.549308, 0.549308, 0.553315, 0.5017, 0.5017, 0.465241, 0.398279, 0.377384, 0.422041, 0.422041, 0.422041, 0.401658, 0.380708, 0.335645, 0.4292, 0.318242, 0.321458, 0.356642, 0.359901, 0.476583, 0.5017, 0.387226, …	[0, 1, 2, 3, 4, 5, 6, 7, 8, 9, 10, 11, 12, 13, 14, 15, 16, 17, 18, 19, 20, 21, 22, 23, 39]	(23, 0, 23)	23	2
547	548	A0A0F3RCD6|A0A0F3RCD6_9RICK Uncharacterized protein OS=Rickettsia argasii T170-B	([0.092881, 0.048328, 0.048328, 0.071867, 0.111485, 0.069024, 0.088832, 0.118441, 0.083462, 0.049374, 0.066181, 0.092881, 0.055536, 0.06184, 0.056825, 0.122885, 0.127496, 0.076542, 0.137348, 0.083462, 0.086953, 0.086953, 0.076542, 0.048328, 0.048328, 0.044297, 0.088832, 0.050641, 0.050641, 0.081712, 0.155435, 0.15284, 0.144935, 0.147574, 0.079919, 0.067594, 0.073402, 0.125101, 0.185198, 0.185198,…	[230, 231, 232, 233, 234, 235, 236, 237, 238, 239, 240, 241, 242, 243, 245, 246, 247, 251, 311, 312, 313, 314, 316, 317, 318, 319, 320, 322, 323, 362, 363, 364, 365, 366, 367, 368, 369, 370, 371, 372, 373, 374, 375, 571, 572, 573, 574, 575, 576, 577, 578, 579, 580, 581, 582, 583, 584, 585, 586, 587, 588, 589, 590, 591, 592, 593, 594, 810, 811, 812, 813, 814, 840, 841, 842, 843, 844, 845, 846, 847…	(23, 43, 66)	23	2
938	939	A0A0F3RES9|A0A0F3RES9_9RICK Uncharacterized protein OS=Rickettsia argasii T170-B	([0.891961, 0.903857, 0.827927, 0.837511, 0.852992, 0.868118, 0.882776, 0.874069, 0.868118, 0.812494, 0.827927, 0.862302, 0.823549, 0.73685, 0.728858, 0.724957, 0.703578, 0.661982, 0.63748, 0.63748, 0.5017, 0.557691, 0.521092, 0.585406, 0.497853, 0.521092, 0.521092, 0.483068, 0.486429, 0.476583, 0.538167, 0.538167, 0.534167, 0.509769, 0.58069, 0.604312, 0.562014, 0.529623, 0.541878, 0.541878, 0.4…	[0, 1, 2, 3, 4, 5, 6, 7, 8, 9, 10, 11, 12, 13, 14, 15, 16, 17, 18, 19, 20, 21, 22, 23, 25, 26, 30, 31, 32, 33, 34, 35, 36, 37, 38, 39, 41, 42, 43, 44, 45, 46, 47, 48, 49, 50]	(23, 0, 23)	23	2
1095	1096	A0A0F3RFK2|A0A0F3RFK2_9RICK Large ribosomal subunit protein bL32 OS=Rickettsia argasii T170-B	([0.791621, 0.819762, 0.846163, 0.871313, 0.837511, 0.856457, 0.871313, 0.874069, 0.889439, 0.834292, 0.81615, 0.775545, 0.795062, 0.852992, 0.771762, 0.788093, 0.724957, 0.622677, 0.557691, 0.553315, 0.545602, 0.553315, 0.541878, 0.521092, 0.497853, 0.447574, 0.440853, 0.36309, 0.387226, 0.384043, 0.465241, 0.433034, 0.494003, 0.436924, 0.380708, 0.4292, 0.41194, 0.461924, 0.454136, 0.521092, 0.…	[0, 1, 2, 3, 4, 5, 6, 7, 8, 9, 10, 11, 12, 13, 14, 15, 16, 17, 18, 19, 20, 21, 22, 23, 39, 40, 41, 42, 43, 46, 47, 48, 49, 50, 52, 54, 55, 56, 57, 58, 59, 60, 61]	(23, 0, 23)	23	2
1303	1304	A0A0F3RGI1|A0A0F3RGI1_9RICK TrbL/VirB6 plasmid conjugal transfer family protein OS=Rickettsia argasii T170-B	([0.009865, 0.007495, 0.006894, 0.005734, 0.007177, 0.00543, 0.005932, 0.005223, 0.006567, 0.005992, 0.007031, 0.006194, 0.005011, 0.006988, 0.011106, 0.008624, 0.008276, 0.007422, 0.010509, 0.017447, 0.031287, 0.018106, 0.032017, 0.048328, 0.048328, 0.026892, 0.06184, 0.042364, 0.042364, 0.038042, 0.067594, 0.037156, 0.069024, 0.060549, 0.066181, 0.069024, 0.094817, 0.096677, 0.078022, 0.076542,…	[110, 111, 786, 787, 788, 799, 800, 801, 802, 803, 804, 805, 806, 807, 808, 809, 810, 811, 812, 813, 814, 815, 816, 817, 818, 819, 820, 821, 822, 829, 830, 831, 832, 833, 834, 835, 836, 837, 838, 839, 840, 841, 842, 843, 844, 845, 846]	(23, 5, 28)	23	2
1442	1443	A0A0F3RH58|A0A0F3RH58_9RICK Outer membrane autotransporter barrel domain protein OS=Rickettsia argasii T170-B	([0.849326, 0.741537, 0.779859, 0.795062, 0.801317, 0.775545, 0.788093, 0.795062, 0.801317, 0.805026, 0.73685, 0.76285, 0.712013, 0.716283, 0.59014, 0.59014, 0.56648, 0.570702, 0.545602, 0.521092, 0.618285, 0.626927, 0.59014, 0.570702, 0.494003, 0.468512, 0.497853, 0.497853, 0.418646, 0.356642, 0.352862, 0.41194, 0.440853, 0.465241, 0.461924, 0.541878, 0.538167, 0.465241, 0.444081, 0.447574, 0.45…	[0, 1, 2, 3, 4, 5, 6, 7, 8, 9, 10, 11, 12, 13, 14, 15, 16, 17, 18, 19, 20, 21, 22, 23, 35, 36, 76, 77, 78, 80, 84, 90, 91, 92, 93, 94, 107, 108, 109, 139, 140, 142, 143, 207, 208]	(23, 0, 23)	23	2
1524	1525	A0A0F3RHM6|A0A0F3RHM6_9RICK 17 kDa surface antigen OS=Rickettsia argasii T170-B	([0.019109, 0.014783, 0.017138, 0.026338, 0.038858, 0.040537, 0.031287, 0.046336, 0.048328, 0.038858, 0.054297, 0.064632, 0.083462, 0.127496, 0.182256, 0.15008, 0.155435, 0.232838, 0.275179, 0.349426, 0.440853, 0.465241, 0.549308, 0.509769, 0.433034, 0.422041, 0.458154, 0.497853, 0.483068, 0.509769, 0.557691, 0.472492, 0.408655, 0.36309, 0.370445, 0.380708, 0.332115, 0.31487, 0.31487, 0.301917, 0…	[22, 23, 29, 30, 77, 78, 79, 81, 82, 83, 84, 85, 86, 87, 88, 89, 90, 92, 93, 94, 95, 96, 97, 98, 99, 100, 101, 102, 103, 104, 105, 106, 107, 108, 109, 110, 111, 112, 113, 114, 115, 122, 123, 146, 158]	(23, 17, 40)	23	2
61	62	A0A0F3RFF9|A0A0F3RFF9_9RICK Fumarate hydratase class II OS=Rickettsia argasii T170-B	([0.370445, 0.401658, 0.454136, 0.352862, 0.394753, 0.311707, 0.359901, 0.401658, 0.41194, 0.328603, 0.268042, 0.219301, 0.229226, 0.194234, 0.291804, 0.298791, 0.30533, 0.288399, 0.291804, 0.203355, 0.219301, 0.328603, 0.236433, 0.216401, 0.222385, 0.216401, 0.288399, 0.281712, 0.257454, 0.239899, 0.36309, 0.461924, 0.476583, 0.40511, 0.36309, 0.356642, 0.328603, 0.25031, 0.232838, 0.170161, 0.1…	[104, 105, 106, 116, 119, 120, 121, 122, 123, 124, 125, 126, 127, 128, 129, 130, 131, 132, 133, 134, 135, 136, 137, 138, 139, 140, 141, 308, 316, 317, 318, 319, 320, 321, 322, 323]	(22, 4, 26)	22	2
438	439	A0A0F3R697|A0A0F3R697_9RICK Conjugative transfer TraG domain protein OS=Rickettsia argasii T170-B	([0.675549, 0.707965, 0.720929, 0.733139, 0.648219, 0.58069, 0.613573, 0.626927, 0.648219, 0.666105, 0.699094, 0.63748, 0.622677, 0.703578, 0.699094, 0.622677, 0.622677, 0.63748, 0.632174, 0.63748, 0.632174, 0.570702, 0.5017, 0.497853, 0.490133, 0.557691, 0.632174, 0.545602, 0.541878, 0.472492, 0.494003, 0.476583, 0.557691, 0.56648, 0.575842, 0.570702, 0.661982, 0.675549, 0.73685, 0.728858, 0.716…	[0, 1, 2, 3, 4, 5, 6, 7, 8, 9, 10, 11, 12, 13, 14, 15, 16, 17, 18, 19, 20, 21, 22, 25, 26, 27, 28, 32, 33, 34, 35, 36, 37, 38, 39, 40, 41, 42, 43, 44, 45, 46, 47]	(22, 0, 22)	22	2
530	531	A0A0F3RC82|A0A0F3RC82_9RICK Uncharacterized protein OS=Rickettsia argasii T170-B	([0.728858, 0.798249, 0.805026, 0.801317, 0.819762, 0.837511, 0.852992, 0.819762, 0.823549, 0.834292, 0.741537, 0.661982, 0.690604, 0.712013, 0.741537, 0.754692, 0.750527, 0.685117, 0.690604, 0.724957, 0.632174, 0.613573, 0.5017, 0.422041, 0.40511, 0.370445, 0.366687, 0.359901, 0.380708, 0.288399, 0.219301, 0.278302, 0.342579, 0.332115, 0.232838, 0.239899, 0.225814, 0.222385, 0.298791, 0.311707, …	[0, 1, 2, 3, 4, 5, 6, 7, 8, 9, 10, 11, 12, 13, 14, 15, 16, 17, 18, 19, 20, 21, 22]	(22, 0, 22)	22	2
748	749	A0A0F3RDP3|A0A0F3RDP3_9RICK Uncharacterized protein OS=Rickettsia argasii T170-B	([0.308712, 0.209395, 0.134866, 0.17593, 0.120615, 0.15008, 0.18812, 0.219301, 0.167087, 0.142424, 0.120615, 0.142424, 0.132295, 0.086953, 0.092881, 0.155435, 0.15284, 0.10481, 0.090864, 0.132295, 0.137348, 0.122885, 0.127496, 0.196879, 0.206376, 0.311707, 0.321458, 0.236433, 0.239899, 0.291804, 0.352862, 0.339168, 0.346032, 0.342579, 0.332115, 0.25031, 0.25406, 0.268042, 0.356642, 0.447574, 0.45…	[56, 57, 58, 107, 108, 109, 110, 111, 112, 113, 114, 115, 116, 117, 118, 119, 120, 121, 122, 123, 124, 125, 126, 127, 128, 129]	(22, 3, 25)	22	2
1064	1065	A0A0F3RFE0|A0A0F3RFE0_9RICK HTH cro/C1-type domain-containing protein OS=Rickettsia argasii T170-B	([0.454136, 0.505461, 0.557691, 0.461924, 0.5017, 0.529623, 0.450668, 0.468512, 0.5017, 0.517562, 0.545602, 0.570702, 0.58069, 0.570702, 0.608892, 0.675549, 0.694846, 0.59508, 0.604312, 0.604312, 0.618285, 0.613573, 0.585406, 0.557691, 0.534167, 0.465241, 0.387226, 0.472492, 0.398279, 0.31487, 0.328603, 0.31487, 0.328603, 0.335645, 0.26085, 0.232838, 0.284882, 0.196879, 0.264545, 0.196879, 0.1851…	[1, 2, 4, 5, 8, 9, 10, 11, 12, 13, 14, 15, 16, 17, 18, 19, 20, 21, 22, 23, 24, 47, 48, 49, 50, 51, 52, 60, 61, 62, 63, 64, 65, 102, 103, 104, 106, 116, 117, 134, 137, 140, 141, 142, 143, 144, 145, 146, 147, 148, 149, 150, 151, 152, 153, 154, 155, 156, 157, 158, 159, 160, 161, 162]	(22, 41, 63)	22	2
1218	1219	A0A0F3RG55|A0A0F3RG55_9RICK DUF2610 domain-containing protein OS=Rickettsia argasii T170-B	([0.134866, 0.206376, 0.125101, 0.158265, 0.196879, 0.247041, 0.271506, 0.278302, 0.291804, 0.219301, 0.236433, 0.17593, 0.132295, 0.090864, 0.144935, 0.15284, 0.167087, 0.264545, 0.264545, 0.356642, 0.342579, 0.4292, 0.450668, 0.476583, 0.490133, 0.390993, 0.390993, 0.377384, 0.384043, 0.31487, 0.346032, 0.352862, 0.461924, 0.56648, 0.648219, 0.648219, 0.653063, 0.604312, 0.509769, 0.486429, 0.5…	[33, 34, 35, 36, 37, 38, 40, 41, 50, 51, 52, 84, 85, 86, 87, 88, 89, 90, 91, 92, 93, 94, 95, 96, 97, 98, 99, 100, 101, 102, 103, 104, 105, 106]	(22, 11, 33)	22	2
1526	1527	A0A0F3RHM9|A0A0F3RHM9_9RICK N-acetylmuramoyl-L-alanine amidase family protein OS=Rickettsia argasii T170-B	([0.557691, 0.440853, 0.465241, 0.505461, 0.529623, 0.562014, 0.575842, 0.63748, 0.666105, 0.671169, 0.671169, 0.613573, 0.570702, 0.545602, 0.58069, 0.59508, 0.666105, 0.775545, 0.759478, 0.675549, 0.648219, 0.690604, 0.784345, 0.703578, 0.613573, 0.541878, 0.450668, 0.454136, 0.346032, 0.335645, 0.281712, 0.288399, 0.356642, 0.398279, 0.346032, 0.311707, 0.284882, 0.200174, 0.191378, 0.206376, …	[0, 3, 4, 5, 6, 7, 8, 9, 10, 11, 12, 13, 14, 15, 16, 17, 18, 19, 20, 21, 22, 23, 24, 25, 185, 186, 187, 229, 230, 231, 232, 234, 235, 236, 237, 238, 239, 240, 241, 242, 243, 244, 245, 246, 247, 248, 265, 266]	(22, 1, 23)	22	2
1682	1683	A0A0F3RKG6|A0A0F3RKG6_9RICK Uncharacterized protein OS=Rickettsia argasii T170-B	([0.570702, 0.63748, 0.632174, 0.51388, 0.517562, 0.570702, 0.553315, 0.486429, 0.525368, 0.557691, 0.472492, 0.4292, 0.5017, 0.494003, 0.394753, 0.436924, 0.42561, 0.433034, 0.422041, 0.374039, 0.433034, 0.422041, 0.42561, 0.436924, 0.509769, 0.549308, 0.51388, 0.56648, 0.56648, 0.570702, 0.525368, 0.541878, 0.642678, 0.642678, 0.653063, 0.703578, 0.703578, 0.707965, 0.653063, 0.562014, 0.694846…	[0, 1, 2, 3, 4, 5, 6, 8, 9, 12, 24, 25, 26, 27, 28, 29, 30, 31, 32, 33, 34, 35, 36, 37, 38, 39, 40, 41, 42, 43, 44, 45, 46, 49, 50, 51, 52, 56]	(22, 10, 32)	22	2
56	57	A0A0F3RF97|A0A0F3RF97_9RICK Chaperone protein HtpG OS=Rickettsia argasii T170-B	([0.339168, 0.26085, 0.288399, 0.318242, 0.236433, 0.170161, 0.21291, 0.155435, 0.15008, 0.109221, 0.137348, 0.161087, 0.164327, 0.094817, 0.085092, 0.090864, 0.090864, 0.102787, 0.11371, 0.058088, 0.056825, 0.054297, 0.088832, 0.054297, 0.032017, 0.051831, 0.090864, 0.069024, 0.111485, 0.134866, 0.17593, 0.120615, 0.125101, 0.191378, 0.191378, 0.196879, 0.120615, 0.074921, 0.067594, 0.120615, 0.…	[474, 475, 476, 477, 478, 479, 480, 481, 482, 483, 484, 485, 486, 487, 488, 489, 490, 491, 492, 493, 494, 495]	(21, 0, 21)	21	2
76	77	A0A0F3RGD5|A0A0F3RGD5_9RICK Chaperone protein DnaJ OS=Rickettsia argasii T170-B	([0.139895, 0.182256, 0.219301, 0.25406, 0.25406, 0.284882, 0.335645, 0.356642, 0.384043, 0.335645, 0.352862, 0.387226, 0.366687, 0.275179, 0.196879, 0.275179, 0.288399, 0.243554, 0.308712, 0.390993, 0.318242, 0.384043, 0.418646, 0.42561, 0.4292, 0.450668, 0.458154, 0.41194, 0.41194, 0.41194, 0.450668, 0.468512, 0.468512, 0.490133, 0.465241, 0.534167, 0.553315, 0.541878, 0.59508, 0.562014, 0.5097…	[35, 36, 37, 38, 39, 40, 41, 65, 66, 67, 68, 69, 70, 71, 72, 73, 74, 75, 76, 77, 78, 79, 80, 81, 82, 83, 84, 85, 86, 108, 109, 110, 111, 112, 113, 114, 115, 116, 221, 222, 223, 224, 225, 227, 228, 229, 230, 231, 232, 233, 234, 235, 236, 237, 238, 239, 241, 297, 299, 300, 301, 302, 303, 304, 305, 306, 307, 308, 309, 310, 311, 312, 313, 314, 315, 316, 319, 321, 333, 334, 349, 350, 351, 352]	(21, 7, 28)	21	2
133	134	A0A0F3RCY6|A0A0F3RCY6_9RICK Mutator family transposase (Fragment) OS=Rickettsia argasii T170-B	([0.490133, 0.529623, 0.562014, 0.465241, 0.505461, 0.534167, 0.545602, 0.476583, 0.433034, 0.454136, 0.476583, 0.41194, 0.36309, 0.370445, 0.384043, 0.450668, 0.461924, 0.517562, 0.505461, 0.58069, 0.5017, 0.398279, 0.394753, 0.384043, 0.461924, 0.450668, 0.377384, 0.291804, 0.366687, 0.4292, 0.352862, 0.342579, 0.408655, 0.472492, 0.401658, 0.335645, 0.349426, 0.335645, 0.232838, 0.173081, 0.17…	[1, 2, 4, 5, 6, 17, 18, 19, 20, 59, 60, 61, 62, 63, 64, 65, 66, 67, 68, 69, 70, 71, 72, 73, 74, 75, 76, 77, 78, 79, 80, 93, 94]	(21, 9, 30)	21	2
135	136	A0A0F3RD23|A0A0F3RD23_9RICK Translation initiation factor IF-2 OS=Rickettsia argasii T170-B	([0.801317, 0.671169, 0.680603, 0.570702, 0.59014, 0.632174, 0.642678, 0.653063, 0.56648, 0.575842, 0.517562, 0.541878, 0.541878, 0.534167, 0.42561, 0.422041, 0.41194, 0.4292, 0.4292, 0.394753, 0.377384, 0.384043, 0.447574, 0.366687, 0.380708, 0.394753, 0.36309, 0.36309, 0.36309, 0.418646, 0.422041, 0.4292, 0.36309, 0.374039, 0.324872, 0.414856, 0.40511, 0.408655, 0.465241, 0.465241, 0.465241, 0.…	[0, 1, 2, 3, 4, 5, 6, 7, 8, 9, 10, 11, 12, 13, 44, 45, 46, 50, 51, 52, 53, 54, 55, 56, 57, 58, 59, 60, 61, 62, 63, 64, 65, 66, 67, 68, 69, 70, 71, 87, 93, 94, 95, 96, 98, 99, 100, 102, 103, 104, 111, 112, 113, 114, 115, 116, 117, 118, 119, 120, 121, 122, 123, 124, 125, 126, 127, 128, 129, 130, 131, 132, 134, 135, 136, 137, 138, 140, 141, 142, 143, 144, 145, 146, 147, 148, 149, 150, 151, 152, 153,…	(21, 17, 38)	21	2
241	242	A0A0F3RFG3|A0A0F3RFG3_9RICK Large ribosomal subunit protein uL3 OS=Rickettsia argasii T170-B	([0.18812, 0.179055, 0.219301, 0.257454, 0.196879, 0.118441, 0.158265, 0.18812, 0.21291, 0.236433, 0.275179, 0.311707, 0.222385, 0.219301, 0.147574, 0.219301, 0.216401, 0.185198, 0.17593, 0.127496, 0.194234, 0.196879, 0.173081, 0.182256, 0.132295, 0.134866, 0.219301, 0.216401, 0.21291, 0.219301, 0.147574, 0.144935, 0.139895, 0.219301, 0.219301, 0.216401, 0.229226, 0.284882, 0.271506, 0.21291, 0.2…	[68, 133, 134, 135, 138, 139, 140, 141, 142, 143, 144, 145, 146, 147, 148, 149, 150, 151, 152, 153, 154, 155, 156, 157, 158, 159]	(21, 4, 25)	21	2
1045	1046	A0A0F3RFB0|A0A0F3RFB0_9RICK Uncharacterized protein OS=Rickettsia argasii T170-B	([0.856457, 0.879233, 0.759478, 0.759478, 0.775545, 0.775545, 0.779859, 0.779859, 0.823549, 0.84206, 0.837511, 0.862302, 0.852992, 0.834292, 0.852992, 0.865454, 0.819762, 0.771762, 0.728858, 0.648219, 0.648219, 0.553315, 0.472492, 0.545602, 0.570702, 0.483068, 0.401658, 0.40511, 0.390993, 0.275179, 0.268042, 0.30533, 0.301917, 0.308712, 0.311707, 0.291804, 0.295083, 0.278302, 0.359901, 0.295083, …	[0, 1, 2, 3, 4, 5, 6, 7, 8, 9, 10, 11, 12, 13, 14, 15, 16, 17, 18, 19, 20, 21, 23, 24, 64, 65, 66, 68, 71, 72, 73, 74]	(21, 0, 21)	21	2
103	104	A0A0F3RHU0|A0A0F3RHU0_9RICK DNA topoisomerase 1 OS=Rickettsia argasii T170-B	([0.164327, 0.161087, 0.191378, 0.229226, 0.158265, 0.206376, 0.229226, 0.164327, 0.122885, 0.144935, 0.173081, 0.216401, 0.129801, 0.18812, 0.182256, 0.179055, 0.203355, 0.18812, 0.109221, 0.090864, 0.11371, 0.071867, 0.088832, 0.096677, 0.058088, 0.11371, 0.102787, 0.10481, 0.164327, 0.236433, 0.236433, 0.173081, 0.106997, 0.216401, 0.225814, 0.301917, 0.398279, 0.321458, 0.295083, 0.36309, 0.3…	[132, 246, 247, 248, 249, 250, 253, 254, 255, 256, 257, 258, 259, 260, 261, 262, 263, 264, 353, 354, 355, 357, 358, 436, 437, 438, 439, 440, 441, 442, 443, 444, 445, 455, 456, 457, 462, 634, 635, 636, 637, 638, 639, 640, 641, 642, 643, 644, 645, 646, 647, 648, 649, 650, 651, 652, 653, 654, 680, 682, 683, 686, 687, 688, 689, 690, 691, 693, 774, 775]	(20, 37, 57)	20	2
198	199	A0A0F3REL9|A0A0F3REL9_9RICK DNA translocase FtsK OS=Rickettsia argasii T170-B	([0.002623, 0.003997, 0.005378, 0.004646, 0.006142, 0.006194, 0.00558, 0.004513, 0.003757, 0.004483, 0.003804, 0.003405, 0.004646, 0.004611, 0.006374, 0.006421, 0.004775, 0.004899, 0.005318, 0.005249, 0.00558, 0.005223, 0.003671, 0.003804, 0.003478, 0.003555, 0.004247, 0.005872, 0.008156, 0.007495, 0.008075, 0.01204, 0.013821, 0.014783, 0.029376, 0.032677, 0.033407, 0.05306, 0.047319, 0.090864, 0…	[262, 265, 266, 267, 268, 269, 270, 307, 508, 657, 658, 659, 660, 661, 662, 663, 664, 665, 666, 667, 668, 669, 670, 671, 672, 673, 674, 675, 676, 677, 722, 723, 724, 725, 726, 727, 728, 729, 730, 731, 732, 733, 734, 735, 736, 737, 738, 739, 740, 741, 742]	(20, 9, 29)	20	2
280	281	A0A0F3RFX2|A0A0F3RFX2_9RICK Small ribosomal subunit protein uS14 OS=Rickettsia argasii T170-B	([0.5017, 0.521092, 0.562014, 0.59917, 0.632174, 0.666105, 0.671169, 0.694846, 0.699094, 0.604312, 0.642678, 0.680603, 0.720929, 0.720929, 0.699094, 0.675549, 0.58069, 0.699094, 0.680603, 0.685117, 0.562014, 0.483068, 0.483068, 0.483068, 0.490133, 0.401658, 0.387226, 0.318242, 0.30533, 0.301917, 0.380708, 0.271506, 0.236433, 0.167087, 0.120615, 0.161087, 0.179055, 0.179055, 0.15008, 0.158265, 0.1…	[0, 1, 2, 3, 4, 5, 6, 7, 8, 9, 10, 11, 12, 13, 14, 15, 16, 17, 18, 19, 20, 58, 59, 60, 61, 62, 63, 64, 65, 66, 67, 70, 71, 72, 76]	(20, 0, 20)	20	2
393	394	A0A0F3RI24|A0A0F3RI24_9RICK Large ribosomal subunit protein bL27 OS=Rickettsia argasii T170-B	([0.728858, 0.767246, 0.767246, 0.795062, 0.798249, 0.801317, 0.771762, 0.771762, 0.791621, 0.805026, 0.720929, 0.745909, 0.707965, 0.707965, 0.707965, 0.666105, 0.699094, 0.699094, 0.716283, 0.608892, 0.534167, 0.440853, 0.461924, 0.461924, 0.461924, 0.384043, 0.311707, 0.284882, 0.298791, 0.298791, 0.298791, 0.366687, 0.374039, 0.440853, 0.356642, 0.374039, 0.433034, 0.433034, 0.440853, 0.44085…	[0, 1, 2, 3, 4, 5, 6, 7, 8, 9, 10, 11, 12, 13, 14, 15, 16, 17, 18, 19, 20, 41, 42, 46, 47, 48, 49]	(20, 0, 20)	20	2
469	470	A0A0F3R9M6|A0A0F3R9M6_9RICK Putative proP osmoprotectant transporter OS=Rickettsia argasii T170-B	([0.557691, 0.553315, 0.657645, 0.549308, 0.575842, 0.59508, 0.494003, 0.444081, 0.5017, 0.521092, 0.468512, 0.521092, 0.521092, 0.529623, 0.557691, 0.476583, 0.414856, 0.366687, 0.349426, 0.356642, 0.42561, 0.436924, 0.433034, 0.339168, 0.40511, 0.40511, 0.414856, 0.494003, 0.534167, 0.517562, 0.557691, 0.653063, 0.608892, 0.608892, 0.608892, 0.618285, 0.613573, 0.694846, 0.801317, 0.876521, 0.8…	[0, 1, 2, 3, 4, 5, 8, 9, 11, 12, 13, 14, 28, 29, 30, 31, 32, 33, 34, 35, 36, 37, 38, 39, 40, 41, 42, 43, 44, 45, 46, 47, 48]	(20, 12, 32)	20	2
534	535	A0A0F3RC91|A0A0F3RC91_9RICK AAA domain protein (Fragment) OS=Rickettsia argasii T170-B	([0.139895, 0.194234, 0.229226, 0.26085, 0.278302, 0.308712, 0.342579, 0.380708, 0.370445, 0.321458, 0.318242, 0.342579, 0.342579, 0.318242, 0.321458, 0.236433, 0.332115, 0.301917, 0.308712, 0.301917, 0.222385, 0.232838, 0.15284, 0.147574, 0.155435, 0.10481, 0.111485, 0.10481, 0.10481, 0.125101, 0.173081, 0.206376, 0.225814, 0.182256, 0.203355, 0.206376, 0.284882, 0.206376, 0.243554, 0.15284, 0.1…	[221, 222, 223, 224, 225, 307, 308, 325, 326, 327, 328, 329, 330, 331, 332, 333, 334, 335, 336, 337, 338, 339, 340, 341, 342, 343, 344, 345]	(20, 7, 27)	20	2
756	757	A0A0F3RDQ4|A0A0F3RDQ4_9RICK Uncharacterized protein OS=Rickettsia argasii T170-B	([0.948786, 0.94331, 0.868118, 0.846163, 0.73685, 0.775545, 0.779859, 0.795062, 0.81615, 0.827927, 0.759478, 0.716283, 0.716283, 0.728858, 0.666105, 0.661982, 0.661982, 0.648219, 0.545602, 0.521092, 0.509769, 0.444081, 0.450668, 0.553315, 0.575842, 0.570702, 0.549308, 0.58069, 0.604312, 0.51388, 0.51388, 0.494003, 0.570702, 0.56648, 0.562014, 0.661982, 0.675549, 0.56648, 0.56648, 0.618285, 0.6135…	[0, 1, 2, 3, 4, 5, 6, 7, 8, 9, 10, 11, 12, 13, 14, 15, 16, 17, 18, 19, 20, 23, 24, 25, 26, 27, 28, 29, 30, 32, 33, 34, 35, 36, 37, 38, 39, 40, 41, 42, 43, 45, 46, 47]	(20, 0, 20)	20	2
1652	1653	A0A0F3RJU2|A0A0F3RJU2_9RICK Uncharacterized protein OS=Rickettsia argasii T170-B	([0.011342, 0.019109, 0.036378, 0.032017, 0.044297, 0.023087, 0.014586, 0.011342, 0.009294, 0.010926, 0.009294, 0.008276, 0.01227, 0.01227, 0.009865, 0.009865, 0.007315, 0.005683, 0.005872, 0.006194, 0.005683, 0.005734, 0.005503, 0.003924, 0.003555, 0.003607, 0.00389, 0.00407, 0.003963, 0.005318, 0.004483, 0.004577, 0.006039, 0.004611, 0.004611, 0.006039, 0.006194, 0.008156, 0.007645, 0.007877, 0…	[98, 99, 100, 101, 105, 106, 116, 117, 120, 123, 128, 129, 131, 132, 133, 134, 135, 136, 137, 138, 139, 140, 141, 142, 143, 144, 145, 146, 147, 148, 149, 150, 151]	(20, 12, 32)	20	2
18	19	A0A0F3RDH2|A0A0F3RDH2_9RICK Transcription termination factor Rho OS=Rickettsia argasii T170-B	([0.88723, 0.741537, 0.775545, 0.801317, 0.81615, 0.84206, 0.837511, 0.856457, 0.868118, 0.876521, 0.801317, 0.837511, 0.837511, 0.716283, 0.666105, 0.671169, 0.694846, 0.671169, 0.694846, 0.56648, 0.497853, 0.497853, 0.497853, 0.476583, 0.468512, 0.384043, 0.359901, 0.359901, 0.339168, 0.25031, 0.271506, 0.356642, 0.359901, 0.268042, 0.370445, 0.366687, 0.359901, 0.31487, 0.328603, 0.328603, 0.3…	[0, 1, 2, 3, 4, 5, 6, 7, 8, 9, 10, 11, 12, 13, 14, 15, 16, 17, 18, 19, 176, 177, 180, 181, 251, 252, 442, 443, 444, 445, 446, 447, 448, 449, 454, 455, 456, 457]	(19, 0, 19)	19	2
149	150	A0A0F3RDE0|A0A0F3RDE0_9RICK Chaperone protein ClpB OS=Rickettsia argasii T170-B	([0.374039, 0.401658, 0.318242, 0.216401, 0.21291, 0.243554, 0.271506, 0.301917, 0.321458, 0.257454, 0.25406, 0.247041, 0.225814, 0.332115, 0.328603, 0.342579, 0.450668, 0.454136, 0.359901, 0.264545, 0.328603, 0.247041, 0.264545, 0.25031, 0.257454, 0.284882, 0.284882, 0.206376, 0.134866, 0.134866, 0.219301, 0.268042, 0.298791, 0.301917, 0.196879, 0.116183, 0.11371, 0.111485, 0.064632, 0.064632, 0…	[192, 437, 439, 440, 441, 442, 443, 473, 474, 475, 476, 477, 478, 479, 480, 481, 482, 483, 484, 485, 486, 487, 488, 489, 490, 491, 492, 517]	(19, 7, 26)	19	2
220	221	A0A0F3RF15|A0A0F3RF15_9RICK Small ribosomal subunit protein bS20 OS=Rickettsia argasii T170-B	([0.680603, 0.741537, 0.76285, 0.767246, 0.661982, 0.694846, 0.733139, 0.73685, 0.63748, 0.538167, 0.570702, 0.608892, 0.666105, 0.671169, 0.626927, 0.626927, 0.59508, 0.529623, 0.529623, 0.51388, 0.444081, 0.390993, 0.384043, 0.387226, 0.328603, 0.332115, 0.349426, 0.324872, 0.243554, 0.31487, 0.318242, 0.298791, 0.301917, 0.30533, 0.281712, 0.298791, 0.275179, 0.31487, 0.31487, 0.278302, 0.2033…	[0, 1, 2, 3, 4, 5, 6, 7, 8, 9, 10, 11, 12, 13, 14, 15, 16, 17, 18, 19, 79]	(19, 0, 19)	19	2
847	848	A0A0F3RE99|A0A0F3RE99_9RICK Prophage antirepressor OS=Rickettsia argasii T170-B	([0.225814, 0.229226, 0.295083, 0.236433, 0.271506, 0.301917, 0.339168, 0.377384, 0.339168, 0.36309, 0.398279, 0.422041, 0.422041, 0.418646, 0.447574, 0.436924, 0.494003, 0.538167, 0.661982, 0.680603, 0.724957, 0.788093, 0.754692, 0.707965, 0.779859, 0.775545, 0.685117, 0.671169, 0.653063, 0.720929, 0.622677, 0.575842, 0.562014, 0.562014, 0.521092, 0.509769, 0.509769, 0.486429, 0.447574, 0.450668…	[17, 18, 19, 20, 21, 22, 23, 24, 25, 26, 27, 28, 29, 30, 31, 32, 33, 34, 35, 36, 44]	(19, 0, 19)	19	2
1286	1287	A0A0F3RGF7|A0A0F3RGF7_9RICK Uncharacterized protein OS=Rickettsia argasii T170-B	([0.268042, 0.196879, 0.155435, 0.206376, 0.25406, 0.30533, 0.352862, 0.288399, 0.311707, 0.346032, 0.36309, 0.390993, 0.374039, 0.339168, 0.346032, 0.291804, 0.288399, 0.295083, 0.359901, 0.342579, 0.321458, 0.374039, 0.36309, 0.4292, 0.418646, 0.387226, 0.387226, 0.366687, 0.384043, 0.359901, 0.359901, 0.359901, 0.374039, 0.301917, 0.352862, 0.284882, 0.342579, 0.436924, 0.42561, 0.422041, 0.42…	[89, 90, 91, 92, 93, 94, 95, 96, 97, 98, 99, 100, 101, 102, 103, 104, 105, 106, 107, 108]	(19, 0, 19)	19	2
1392	1393	A0A0F3RGW1|A0A0F3RGW1_9RICK TrbL/VirB6 plasmid conjugal transfer family protein OS=Rickettsia argasii T170-B	([0.010372, 0.014783, 0.01078, 0.009015, 0.00777, 0.006795, 0.008409, 0.010221, 0.008409, 0.010131, 0.012491, 0.016528, 0.016021, 0.010131, 0.007315, 0.009977, 0.018415, 0.030611, 0.032017, 0.028107, 0.046336, 0.041405, 0.026338, 0.043307, 0.051831, 0.090864, 0.106997, 0.106997, 0.090864, 0.158265, 0.094817, 0.102787, 0.059222, 0.066181, 0.134866, 0.137348, 0.132295, 0.111485, 0.106997, 0.106997,…	[129, 164, 165, 166, 167, 168, 169, 170, 171, 172, 173, 174, 175, 176, 177, 178, 643, 700, 701, 702, 703, 708, 709, 747, 750, 810, 812, 842, 848, 906, 907, 908, 909, 910, 911, 912, 913, 914, 915, 916, 917, 918, 919, 920, 921, 922, 923, 924, 925, 984, 985, 986, 987, 988, 989, 992, 993, 994, 995, 996, 997, 998, 999, 1000, 1001, 1002, 1003, 1004, 1005, 1011, 1012, 1022, 1023, 1026, 1027, 1028, 1029,…	(19, 29, 48)	19	2
7	8	A0A0F3RCB4|A0A0F3RCB4_9RICK ATP-dependent zinc metalloprotease FtsH OS=Rickettsia argasii T170-B	([0.116183, 0.109221, 0.10481, 0.059222, 0.028695, 0.018787, 0.011518, 0.010221, 0.008525, 0.007259, 0.006374, 0.004921, 0.004899, 0.003757, 0.002482, 0.002529, 0.002503, 0.002581, 0.003461, 0.003366, 0.002705, 0.003727, 0.004161, 0.004577, 0.006194, 0.009483, 0.009401, 0.016826, 0.013265, 0.021381, 0.03976, 0.034068, 0.040537, 0.03976, 0.066181, 0.092881, 0.090864, 0.10481, 0.100716, 0.10481, 0.…	[263, 264, 265, 266, 267, 268, 269, 270, 271, 275, 276, 321, 410, 449, 450, 451, 452, 453, 454, 455, 456, 457, 458, 459, 460, 462, 493, 525, 526, 527, 528, 529, 530, 531, 532, 533, 534, 535, 536, 537, 538, 539, 540, 541, 593, 594, 596, 602, 603, 604, 608, 609, 610, 611, 612, 613, 614, 615, 616, 618, 619, 620, 621, 622, 623, 624, 625, 626, 627, 628, 629, 630, 631, 632, 633, 634, 635, 636]	(18, 59, 77)	18	2
357	358	A0A0F3RH63|A0A0F3RH63_9RICK Peptide chain release factor 2 OS=Rickettsia argasii T170-B	([0.36309, 0.387226, 0.433034, 0.332115, 0.387226, 0.42561, 0.454136, 0.366687, 0.377384, 0.401658, 0.328603, 0.359901, 0.311707, 0.21291, 0.216401, 0.167087, 0.158265, 0.085092, 0.155435, 0.144935, 0.155435, 0.161087, 0.10481, 0.05306, 0.085092, 0.073402, 0.076542, 0.059222, 0.106997, 0.111485, 0.111485, 0.185198, 0.127496, 0.11371, 0.109221, 0.144935, 0.111485, 0.120615, 0.170161, 0.15284, 0.12…	[164, 166, 169, 171, 172, 173, 174, 175, 176, 177, 179, 184, 185, 186, 187, 188, 189, 190, 191, 192, 193, 194, 195, 196, 197, 198, 199, 216, 217, 218, 219, 220, 221, 222, 223, 224, 225, 226, 227, 228, 229, 230, 231, 232, 233, 234, 252, 253, 256, 257, 259, 260, 282, 283, 284]	(18, 27, 45)	18	2
412	413	A0A0F3RJ95|A0A0F3RJ95_9RICK Small ribosomal subunit protein uS12 OS=Rickettsia argasii T170-B	([0.275179, 0.339168, 0.380708, 0.408655, 0.444081, 0.468512, 0.505461, 0.529623, 0.549308, 0.575842, 0.59014, 0.653063, 0.59014, 0.509769, 0.604312, 0.58069, 0.59508, 0.716283, 0.666105, 0.657645, 0.784345, 0.784345, 0.699094, 0.604312, 0.521092, 0.461924, 0.401658, 0.394753, 0.394753, 0.335645, 0.332115, 0.356642, 0.335645, 0.366687, 0.458154, 0.476583, 0.476583, 0.436924, 0.346032, 0.458154, 0…	[6, 7, 8, 9, 10, 11, 12, 13, 14, 15, 16, 17, 18, 19, 20, 21, 22, 23, 24, 45, 47, 48, 49, 50, 51, 52, 53, 54, 62, 64, 65, 66, 67, 68, 69, 70, 73, 75, 76, 77, 78, 79, 80, 81, 109, 110, 111, 112, 113, 114, 115, 116, 117, 118, 119, 120, 121, 122, 123, 124, 125, 127, 128]	(18, 0, 18)	18	2
1063	1064	A0A0F3RFD9|A0A0F3RFD9_9RICK Uncharacterized protein OS=Rickettsia argasii T170-B	([0.5017, 0.370445, 0.40511, 0.433034, 0.480142, 0.51388, 0.497853, 0.525368, 0.454136, 0.494003, 0.447574, 0.476583, 0.465241, 0.575842, 0.553315, 0.553315, 0.666105, 0.59917, 0.618285, 0.648219, 0.632174, 0.575842, 0.661982, 0.661982, 0.545602, 0.541878, 0.458154, 0.42561, 0.454136, 0.505461, 0.497853, 0.59014, 0.517562, 0.529623, 0.5017, 0.521092, 0.408655, 0.398279, 0.366687, 0.352862, 0.2751…	[0, 5, 7, 13, 14, 15, 16, 17, 18, 19, 20, 21, 22, 23, 24, 25, 29, 31, 32, 33, 34, 35, 45, 46, 47, 48, 50, 53, 54, 55, 56, 57, 58, 59, 60, 61, 62, 63, 64, 65, 66, 67, 68, 69, 70, 71]	(18, 27, 45)	18	2
1302	1303	A0A0F3RGI0|A0A0F3RGI0_9RICK Uncharacterized protein OS=Rickettsia argasii T170-B	([0.490133, 0.545602, 0.422041, 0.374039, 0.321458, 0.352862, 0.366687, 0.321458, 0.342579, 0.359901, 0.384043, 0.349426, 0.346032, 0.366687, 0.418646, 0.342579, 0.321458, 0.366687, 0.398279, 0.40511, 0.339168, 0.359901, 0.346032, 0.4292, 0.525368, 0.59014, 0.59508, 0.608892, 0.690604, 0.608892, 0.613573, 0.626927, 0.690604, 0.694846, 0.685117, 0.666105, 0.750527, 0.750527, 0.745909, 0.784345, 0.…	[1, 24, 25, 26, 27, 28, 29, 30, 31, 32, 33, 34, 35, 36, 37, 38, 39, 40, 41, 42]	(18, 1, 19)	18	2
1304	1305	A0A0F3RGI4|A0A0F3RGI4_9RICK AFG1-like ATPase family protein OS=Rickettsia argasii T170-B	([0.517562, 0.585406, 0.59917, 0.613573, 0.585406, 0.632174, 0.613573, 0.59014, 0.622677, 0.521092, 0.529623, 0.562014, 0.570702, 0.657645, 0.632174, 0.626927, 0.538167, 0.517562, 0.517562, 0.490133, 0.575842, 0.661982, 0.657645, 0.657645, 0.570702, 0.545602, 0.468512, 0.505461, 0.549308, 0.545602, 0.545602, 0.549308, 0.562014, 0.545602, 0.521092, 0.509769, 0.486429, 0.549308, 0.509769, 0.468512,…	[0, 1, 2, 3, 4, 5, 6, 7, 8, 9, 10, 11, 12, 13, 14, 15, 16, 17, 18, 20, 21, 22, 23, 24, 25, 27, 28, 29, 30, 31, 32, 33, 34, 35, 37, 38]	(18, 0, 18)	18	2
1307	1308	A0A0F3RGJ0|A0A0F3RGJ0_9RICK Bacterial conjugation TrbI-like family protein OS=Rickettsia argasii T170-B	([0.090864, 0.134866, 0.179055, 0.21291, 0.247041, 0.158265, 0.155435, 0.185198, 0.209395, 0.17593, 0.137348, 0.102787, 0.096677, 0.155435, 0.116183, 0.085092, 0.055536, 0.098513, 0.106997, 0.100716, 0.161087, 0.239899, 0.243554, 0.236433, 0.206376, 0.206376, 0.332115, 0.380708, 0.41194, 0.328603, 0.356642, 0.349426, 0.433034, 0.342579, 0.281712, 0.349426, 0.414856, 0.447574, 0.36309, 0.26085, 0.…	[222, 223, 224, 225, 226, 227, 228, 229, 230, 231, 232, 233, 234, 235, 236, 237, 238, 239, 240, 272, 276, 277, 278, 279, 280, 286]	(18, 0, 18)	18	2
270	271	A0A0F3RFS2|A0A0F3RFS2_9RICK Ribosome-recycling factor OS=Rickettsia argasii T170-B	([0.553315, 0.608892, 0.626927, 0.59014, 0.632174, 0.648219, 0.618285, 0.525368, 0.538167, 0.483068, 0.422041, 0.458154, 0.465241, 0.476583, 0.387226, 0.374039, 0.450668, 0.380708, 0.384043, 0.374039, 0.447574, 0.440853, 0.401658, 0.40511, 0.370445, 0.374039, 0.30533, 0.26085, 0.339168, 0.339168, 0.339168, 0.414856, 0.349426, 0.346032, 0.311707, 0.308712, 0.311707, 0.311707, 0.384043, 0.356642, 0…	[0, 1, 2, 3, 4, 5, 6, 7, 8, 53, 54, 56, 58, 100, 101, 127, 128, 131, 132, 133, 134, 135, 136, 137, 139, 140, 141, 142, 143, 144, 145, 146, 147, 148, 149, 150, 151, 152, 153, 154, 155, 156, 158, 159, 160, 161, 162, 163, 171]	(17, 24, 41)	17	2
618	619	A0A0F3RCV3|A0A0F3RCV3_9RICK Toprim domain protein OS=Rickettsia argasii T170-B	([0.158265, 0.102787, 0.144935, 0.081712, 0.106997, 0.132295, 0.155435, 0.191378, 0.21291, 0.232838, 0.264545, 0.219301, 0.142424, 0.206376, 0.132295, 0.096677, 0.102787, 0.109221, 0.137348, 0.137348, 0.21291, 0.239899, 0.318242, 0.216401, 0.25406, 0.264545, 0.243554, 0.243554, 0.229226, 0.164327, 0.11371, 0.116183, 0.179055, 0.232838, 0.17593, 0.243554, 0.222385, 0.21291, 0.222385, 0.225814, 0.2…	[156, 157, 158, 160, 189, 190, 191, 192, 193, 194, 195, 196, 197, 198, 199, 200, 201, 202, 203, 204, 205, 206, 208, 296, 297, 298, 329, 358]	(17, 4, 21)	17	2
666	667	A0A0F3RD69|A0A0F3RD69_9RICK Cleavage/polyadenylation specificity factor A subunit C-terminal domain-containing protein OS=Rickettsia argasii T170-B	([0.418646, 0.444081, 0.359901, 0.380708, 0.41194, 0.335645, 0.359901, 0.380708, 0.342579, 0.291804, 0.308712, 0.346032, 0.346032, 0.349426, 0.349426, 0.41194, 0.521092, 0.505461, 0.4292, 0.444081, 0.418646, 0.394753, 0.4292, 0.4292, 0.447574, 0.36309, 0.436924, 0.436924, 0.447574, 0.497853, 0.5017, 0.505461, 0.465241, 0.377384, 0.298791, 0.284882, 0.284882, 0.268042, 0.356642, 0.408655, 0.398279…	[16, 17, 30, 31, 44, 54, 55, 56, 57, 79, 80, 81, 82, 83, 84, 959, 965, 966, 967, 970, 982, 984, 989, 990, 991, 1021, 1022, 1023, 1024, 1025, 1026, 1027, 1028, 1029, 1030, 1031, 1032, 1033, 1034, 1035, 1036, 1071, 1072, 1073, 1074, 1075, 1076, 1077, 1078, 1079, 1080, 1081, 1082, 1083, 1084, 1085, 1086, 1087, 1088, 1090]	(17, 41, 58)	17	2
783	784	A0A0F3RDW4|A0A0F3RDW4_9RICK Pilus formation protein N-terminal domain-containing protein OS=Rickettsia argasii T170-B	([0.056825, 0.038042, 0.027463, 0.020165, 0.016257, 0.022306, 0.016021, 0.016826, 0.013016, 0.013613, 0.017447, 0.011903, 0.01204, 0.01204, 0.020522, 0.017797, 0.011342, 0.010221, 0.016826, 0.016257, 0.016826, 0.023087, 0.020522, 0.032017, 0.042364, 0.071867, 0.071867, 0.076542, 0.058088, 0.11371, 0.085092, 0.090864, 0.106997, 0.090864, 0.090864, 0.088832, 0.090864, 0.179055, 0.179055, 0.179055, …	[129, 131, 132, 133, 134, 135, 136, 137, 138, 139, 140, 141, 142, 143, 144, 145, 146, 147, 148]	(17, 1, 18)	17	2
799	800	A0A0F3RE04|A0A0F3RE04_9RICK RPE2 domain protein OS=Rickettsia argasii T170-B	([0.032677, 0.045352, 0.025316, 0.016528, 0.021816, 0.012491, 0.018106, 0.022667, 0.018415, 0.022667, 0.014783, 0.011903, 0.018415, 0.018106, 0.017138, 0.017138, 0.017797, 0.017797, 0.018415, 0.010509, 0.009977, 0.014783, 0.014783, 0.014783, 0.016528, 0.018106, 0.036378, 0.021381, 0.024393, 0.018787, 0.018787, 0.023534, 0.03976, 0.042364, 0.03976, 0.071867, 0.096677, 0.088832, 0.096677, 0.050641,…	[185, 186, 187, 188, 189, 190, 191, 192, 193, 194, 195, 196, 197, 198, 199, 200, 201, 202]	(17, 0, 17)	17	2
1025	1026	A0A0F3RF71|A0A0F3RF71_9RICK Uncharacterized protein OS=Rickettsia argasii T170-B	([0.10481, 0.111485, 0.144935, 0.10481, 0.079919, 0.06312, 0.045352, 0.079919, 0.100716, 0.076542, 0.055536, 0.055536, 0.06184, 0.043307, 0.086953, 0.125101, 0.17593, 0.185198, 0.26085, 0.257454, 0.278302, 0.25406, 0.295083, 0.311707, 0.321458, 0.394753, 0.384043, 0.476583, 0.447574, 0.390993, 0.447574, 0.538167, 0.570702, 0.562014, 0.653063, 0.59014, 0.59014, 0.509769, 0.497853, 0.5017, 0.521092…	[31, 32, 33, 34, 35, 36, 37, 39, 40, 47, 50, 58, 62, 65, 66, 91, 92, 93, 94, 95, 96, 97, 98, 99, 100, 101, 102, 103, 104, 105, 115, 117, 118, 119, 120, 121, 122, 123, 124, 127, 128, 129, 130, 131, 132, 133, 134, 137, 138, 139, 140, 141, 142, 143, 144, 145, 146, 147, 148, 149, 150, 151, 152, 153, 154]	(17, 47, 64)	17	2
1453	1454	A0A0F3RH75|A0A0F3RH75_9RICK RPE3 domain protein OS=Rickettsia argasii T170-B	([0.51388, 0.534167, 0.380708, 0.422041, 0.370445, 0.390993, 0.41194, 0.401658, 0.422041, 0.359901, 0.394753, 0.447574, 0.465241, 0.370445, 0.349426, 0.31487, 0.25031, 0.239899, 0.25406, 0.26085, 0.239899, 0.200174, 0.225814, 0.342579, 0.278302, 0.339168, 0.349426, 0.349426, 0.366687, 0.295083, 0.298791, 0.291804, 0.209395, 0.144935, 0.200174, 0.17593, 0.291804, 0.374039, 0.394753, 0.308712, 0.28…	[0, 1, 103, 185, 187, 188, 189, 190, 191, 192, 193, 194, 195, 196, 197, 198, 199, 200, 201, 202, 203, 204]	(17, 4, 21)	17	2
1557	1558	A0A0F3RHV6|A0A0F3RHV6_9RICK Uncharacterized protein OS=Rickettsia argasii T170-B	([0.73685, 0.608892, 0.63748, 0.657645, 0.680603, 0.699094, 0.59014, 0.604312, 0.63748, 0.557691, 0.570702, 0.59014, 0.685117, 0.666105, 0.529623, 0.529623, 0.58069, 0.534167, 0.458154, 0.461924, 0.476583, 0.480142, 0.483068, 0.51388, 0.525368, 0.517562, 0.525368, 0.51388, 0.517562, 0.517562, 0.51388, 0.450668, 0.465241, 0.384043, 0.318242, 0.390993, 0.394753, 0.390993, 0.422041, 0.436924, 0.4292…	[0, 1, 2, 3, 4, 5, 6, 7, 8, 9, 10, 11, 12, 13, 14, 15, 16, 17, 23, 24, 25, 26, 27, 28, 29, 30, 55, 80, 82, 83, 84]	(17, 0, 17)	17	2
1609	1610	A0A0F3RIP7|A0A0F3RIP7_9RICK Patatin-like phospholipase family protein OS=Rickettsia argasii T170-B	([0.096677, 0.098513, 0.058088, 0.028695, 0.049374, 0.069024, 0.090864, 0.116183, 0.085092, 0.10481, 0.125101, 0.161087, 0.147574, 0.137348, 0.139895, 0.147574, 0.137348, 0.076542, 0.074921, 0.074921, 0.060549, 0.118441, 0.15008, 0.142424, 0.247041, 0.222385, 0.216401, 0.247041, 0.155435, 0.155435, 0.17593, 0.10481, 0.047319, 0.090864, 0.044297, 0.081712, 0.071867, 0.073402, 0.127496, 0.129801, 0…	[68, 69, 257, 259, 260, 261, 262, 288, 289, 290, 291, 292, 293, 294, 295, 296, 366, 367, 368, 369, 370, 371, 372, 373, 374, 375, 376, 377, 378, 379, 380, 381, 382, 383, 385, 386, 387, 388, 389, 390, 472, 473, 474, 475, 476, 477, 478, 481, 482, 483, 487, 488]	(17, 16, 33)	17	2
1660	1661	A0A0F3RJY8|A0A0F3RJY8_9RICK DUF2608 domain-containing protein OS=Rickettsia argasii T170-B	([0.000923, 0.000687, 0.000575, 0.000833, 0.001318, 0.001159, 0.001383, 0.001808, 0.002138, 0.002761, 0.002512, 0.002155, 0.003366, 0.002606, 0.002705, 0.003512, 0.00359, 0.005503, 0.007495, 0.007315, 0.010372, 0.017797, 0.03976, 0.034884, 0.044297, 0.051831, 0.11371, 0.085092, 0.092881, 0.116183, 0.118441, 0.129801, 0.144935, 0.155435, 0.239899, 0.236433, 0.15008, 0.15284, 0.086953, 0.051831, 0.…	[276, 277, 278, 279, 280, 281, 282, 283, 284, 285, 286, 287, 288, 289, 290, 291, 292, 293]	(17, 0, 17)	17	2
680	681	A0A0F3RD95|A0A0F3RD95_9RICK Uncharacterized protein OS=Rickettsia argasii T170-B	([0.060549, 0.085092, 0.129801, 0.161087, 0.120615, 0.125101, 0.147574, 0.127496, 0.161087, 0.18812, 0.219301, 0.203355, 0.232838, 0.264545, 0.26085, 0.25406, 0.271506, 0.311707, 0.311707, 0.41194, 0.4292, 0.517562, 0.538167, 0.525368, 0.541878, 0.622677, 0.56648, 0.59014, 0.661982, 0.661982, 0.666105, 0.553315, 0.642678, 0.521092, 0.56648, 0.575842, 0.720929, 0.622677, 0.494003, 0.398279, 0.4016…	[21, 22, 23, 24, 25, 26, 27, 28, 29, 30, 31, 32, 33, 34, 35, 36, 37, 65, 69, 71, 72]	(16, 0, 16)	16	2
1085	1086	A0A0F3RFI1|A0A0F3RFI1_9RICK Uncharacterized protein OS=Rickettsia argasii T170-B	([0.002503, 0.003478, 0.0028, 0.00243, 0.003177, 0.002623, 0.003512, 0.003607, 0.003298, 0.003701, 0.004358, 0.003821, 0.003804, 0.003924, 0.004135, 0.004388, 0.004611, 0.005872, 0.005378, 0.005799, 0.007315, 0.011106, 0.013016, 0.011518, 0.020876, 0.01078, 0.018787, 0.019109, 0.024826, 0.048328, 0.058088, 0.06184, 0.109221, 0.116183, 0.067594, 0.066181, 0.102787, 0.147574, 0.144935, 0.268042, 0.…	[47, 160, 161, 162, 163, 164, 165, 166, 167, 168, 169, 170, 171, 172, 173, 175, 231, 232, 233, 234, 236, 237, 238, 546, 547, 548, 549, 550, 551, 552, 553, 636, 637, 638, 639, 640, 641, 642, 643, 644, 645, 647, 649, 650, 651, 678, 692, 698, 699, 700, 701, 702, 703, 704, 705, 707, 746, 747, 748, 749, 751, 752, 753, 754, 755, 756, 757, 808, 860, 862, 877, 878, 879, 880, 881, 882, 884, 885, 886, 887,…	(16, 91, 107)	16	2
1647	1648	A0A0F3RJP4|A0A0F3RJP4_9RICK Ribosomal L13 family protein OS=Rickettsia argasii T170-B	([0.401658, 0.328603, 0.356642, 0.346032, 0.390993, 0.440853, 0.394753, 0.418646, 0.461924, 0.41194, 0.339168, 0.335645, 0.271506, 0.298791, 0.308712, 0.284882, 0.342579, 0.436924, 0.465241, 0.461924, 0.394753, 0.394753, 0.476583, 0.5017, 0.562014, 0.549308, 0.468512, 0.42561, 0.433034, 0.321458, 0.356642, 0.450668, 0.525368, 0.666105, 0.733139, 0.720929, 0.745909, 0.745909, 0.733139, 0.690604, 0…	[23, 24, 25, 32, 33, 34, 35, 36, 37, 38, 39, 40, 41, 42, 43, 44, 45, 46, 47, 48]	(16, 3, 19)	16	2
74	75	A0A0F3RG75|A0A0F3RG75_9RICK 50S ribosomal subunit assembly factor BipA OS=Rickettsia argasii T170-B	([0.054297, 0.086953, 0.06184, 0.094817, 0.129801, 0.158265, 0.18812, 0.225814, 0.26085, 0.196879, 0.164327, 0.203355, 0.209395, 0.173081, 0.173081, 0.173081, 0.17593, 0.25406, 0.278302, 0.366687, 0.342579, 0.374039, 0.335645, 0.414856, 0.418646, 0.380708, 0.31487, 0.288399, 0.298791, 0.295083, 0.349426, 0.380708, 0.380708, 0.370445, 0.418646, 0.521092, 0.42561, 0.433034, 0.4292, 0.454136, 0.4475…	[35, 41, 302, 306, 313, 317, 319, 320, 321, 324, 325, 330, 395, 396, 397, 398, 399, 400, 401, 402, 403, 404, 405, 406, 407, 408, 409, 410, 434, 435, 437, 441, 442, 443, 444, 540, 541, 542, 543, 604, 608]	(15, 12, 27)	15	2
172	173	A0A0F3RDY4|A0A0F3RDY4_9RICK Acetyltransferase component of pyruvate dehydrogenase complex OS=Rickettsia argasii T170-B	([0.182256, 0.278302, 0.328603, 0.324872, 0.366687, 0.418646, 0.440853, 0.476583, 0.414856, 0.41194, 0.4292, 0.387226, 0.291804, 0.359901, 0.36309, 0.461924, 0.538167, 0.59014, 0.545602, 0.5017, 0.59917, 0.63748, 0.59917, 0.613573, 0.570702, 0.472492, 0.42561, 0.444081, 0.352862, 0.436924, 0.465241, 0.483068, 0.557691, 0.613573, 0.63748, 0.608892, 0.604312, 0.525368, 0.521092, 0.505461, 0.5017, 0…	[16, 17, 18, 19, 20, 21, 22, 23, 24, 32, 33, 34, 35, 36, 37, 38, 39, 40, 41, 71, 72, 73, 75, 87, 88, 89, 90, 91, 92, 93, 94, 95, 97, 98, 99, 100, 101, 102, 103, 104, 105, 106, 107, 108, 109, 110, 111, 112, 115, 116, 117, 118, 119, 172, 173, 178, 179, 180, 181]	(15, 32, 47)	15	2
306	307	A0A0F3RG98|A0A0F3RG98_9RICK Small ribosomal subunit protein uS5 OS=Rickettsia argasii T170-B	([0.549308, 0.58069, 0.604312, 0.51388, 0.4292, 0.370445, 0.390993, 0.342579, 0.380708, 0.414856, 0.370445, 0.401658, 0.408655, 0.339168, 0.335645, 0.332115, 0.321458, 0.301917, 0.31487, 0.318242, 0.21291, 0.257454, 0.161087, 0.161087, 0.185198, 0.170161, 0.170161, 0.122885, 0.122885, 0.109221, 0.100716, 0.147574, 0.120615, 0.11371, 0.167087, 0.164327, 0.155435, 0.134866, 0.134866, 0.139895, 0.13…	[0, 1, 2, 3, 49, 50, 51, 52, 53, 54, 55, 56, 57, 58, 59, 60, 61, 62, 63, 64, 69]	(15, 4, 19)	15	2
307	308	A0A0F3RGA4|A0A0F3RGA4_9RICK Small ribosomal subunit protein uS13 OS=Rickettsia argasii T170-B	([0.25031, 0.311707, 0.349426, 0.390993, 0.311707, 0.268042, 0.222385, 0.25406, 0.194234, 0.222385, 0.179055, 0.139895, 0.109221, 0.102787, 0.106997, 0.122885, 0.139895, 0.191378, 0.158265, 0.206376, 0.158265, 0.158265, 0.094817, 0.060549, 0.06312, 0.100716, 0.118441, 0.164327, 0.106997, 0.161087, 0.164327, 0.229226, 0.311707, 0.390993, 0.335645, 0.414856, 0.422041, 0.318242, 0.318242, 0.342579, …	[97, 98, 99, 100, 101, 102, 103, 104, 105, 106, 107, 108, 109, 110, 111, 112]	(15, 0, 15)	15	2
372	373	A0A0F3RHG3|A0A0F3RHG3_9RICK Cell division protein FtsQ OS=Rickettsia argasii T170-B	([0.741537, 0.754692, 0.754692, 0.759478, 0.76285, 0.767246, 0.791621, 0.808535, 0.680603, 0.680603, 0.562014, 0.632174, 0.626927, 0.626927, 0.509769, 0.505461, 0.418646, 0.332115, 0.232838, 0.232838, 0.236433, 0.203355, 0.127496, 0.074921, 0.071867, 0.040537, 0.040537, 0.020876, 0.015694, 0.016257, 0.010672, 0.010509, 0.006988, 0.00543, 0.004483, 0.004513, 0.003405, 0.003555, 0.003366, 0.004315,…	[0, 1, 2, 3, 4, 5, 6, 7, 8, 9, 10, 11, 12, 13, 14, 15]	(15, 0, 15)	15	2
423	424	A0A0F3RJU7|A0A0F3RJU7_9RICK Cytochrome C1 family protein OS=Rickettsia argasii T170-B	([0.011903, 0.009401, 0.008002, 0.010926, 0.015078, 0.011903, 0.010131, 0.013016, 0.010926, 0.01204, 0.016528, 0.022306, 0.024826, 0.017138, 0.011903, 0.018415, 0.034884, 0.058088, 0.058088, 0.076542, 0.122885, 0.111485, 0.173081, 0.158265, 0.15284, 0.155435, 0.173081, 0.155435, 0.155435, 0.232838, 0.203355, 0.203355, 0.194234, 0.196879, 0.225814, 0.275179, 0.288399, 0.264545, 0.264545, 0.170161,…	[86, 87, 88, 89, 93, 94, 95, 96, 97, 98, 99, 100, 101, 102, 103, 108, 111, 112, 113, 114, 115, 116, 117, 118, 119, 120, 121, 122, 123, 124, 125, 126, 134, 179, 183, 184, 185, 186, 189, 190, 191, 194]	(15, 16, 31)	15	2
502	503	A0A0F3RBX0|A0A0F3RBX0_9RICK Signal transduction histidine kinase domain protein OS=Rickettsia argasii T170-B	([0.779859, 0.805026, 0.81615, 0.837511, 0.712013, 0.720929, 0.724957, 0.733139, 0.759478, 0.626927, 0.657645, 0.59508, 0.604312, 0.608892, 0.585406, 0.604312, 0.497853, 0.483068, 0.41194, 0.387226, 0.31487, 0.229226, 0.243554, 0.170161, 0.179055, 0.26085, 0.271506, 0.284882, 0.298791, 0.206376, 0.229226, 0.229226, 0.301917, 0.295083, 0.291804, 0.295083, 0.281712, 0.284882, 0.288399, 0.356642, 0.…	[0, 1, 2, 3, 4, 5, 6, 7, 8, 9, 10, 11, 12, 13, 14, 15]	(15, 0, 15)	15	2
560	561	A0A0F3RCH2|A0A0F3RCH2_9RICK Signal transduction histidine kinase domain protein (Fragment) OS=Rickettsia argasii T170-B	([0.724957, 0.759478, 0.788093, 0.808535, 0.661982, 0.680603, 0.707965, 0.59014, 0.608892, 0.613573, 0.626927, 0.699094, 0.557691, 0.699094, 0.570702, 0.56648, 0.468512, 0.454136, 0.480142, 0.36309, 0.36309, 0.288399, 0.278302, 0.191378, 0.116183, 0.209395, 0.144935, 0.085092, 0.142424, 0.15008, 0.170161, 0.17593, 0.10481, 0.116183, 0.116183, 0.173081, 0.170161, 0.161087, 0.167087, 0.15284, 0.164…	[0, 1, 2, 3, 4, 5, 6, 7, 8, 9, 10, 11, 12, 13, 14, 15, 113]	(15, 0, 15)	15	2
652	653	A0A0F3RD49|A0A0F3RD49_9RICK Putative Xaa-Pro aminopeptidase FRA1 OS=Rickettsia argasii T170-B	([0.023534, 0.014586, 0.008804, 0.01204, 0.0198, 0.014075, 0.0198, 0.014315, 0.019401, 0.024393, 0.018787, 0.015694, 0.01227, 0.014783, 0.023963, 0.025762, 0.050641, 0.043307, 0.046336, 0.059222, 0.058088, 0.059222, 0.060549, 0.081712, 0.096677, 0.083462, 0.085092, 0.064632, 0.111485, 0.109221, 0.06312, 0.122885, 0.125101, 0.125101, 0.106997, 0.109221, 0.047319, 0.045352, 0.047319, 0.078022, 0.12…	[255, 264, 265, 266, 267, 268, 375, 376, 377, 378, 379, 380, 381, 382, 383, 384, 385, 386, 387, 388, 389, 390, 392, 472, 473, 474]	(15, 6, 21)	15	2
654	655	A0A0F3RD51|A0A0F3RD51_9RICK Pentapeptide repeats family protein OS=Rickettsia argasii T170-B	([0.243554, 0.164327, 0.111485, 0.155435, 0.191378, 0.144935, 0.096677, 0.116183, 0.134866, 0.155435, 0.179055, 0.134866, 0.173081, 0.239899, 0.268042, 0.170161, 0.155435, 0.15008, 0.092881, 0.088832, 0.088832, 0.088832, 0.083462, 0.122885, 0.11371, 0.109221, 0.158265, 0.232838, 0.15008, 0.15008, 0.096677, 0.098513, 0.161087, 0.085092, 0.050641, 0.045352, 0.078022, 0.064632, 0.067594, 0.051831, 0…	[231, 232, 241, 762, 765, 768, 769, 772, 773, 774, 775, 776, 842, 850, 851, 853, 854, 855, 922, 923, 924, 925, 926, 927, 928, 930, 931, 932, 933, 934, 935, 936, 937, 938, 939, 940, 941, 942, 943, 944, 945, 947, 948]	(15, 25, 40)	15	2
816	817	A0A0F3RE35|A0A0F3RE35_9RICK PD-(D/E)XK nuclease transposase family protein OS=Rickettsia argasii T170-B	([0.054297, 0.111485, 0.170161, 0.232838, 0.25406, 0.311707, 0.239899, 0.182256, 0.209395, 0.15284, 0.17593, 0.21291, 0.271506, 0.25031, 0.332115, 0.271506, 0.275179, 0.288399, 0.390993, 0.370445, 0.390993, 0.476583, 0.370445, 0.342579, 0.247041, 0.18812, 0.167087, 0.161087, 0.179055, 0.106997, 0.127496, 0.139895, 0.086953, 0.092881, 0.134866, 0.069024, 0.100716, 0.094817, 0.098513, 0.083462, 0.0…	[70, 71, 72, 73, 74, 75, 76, 77, 78, 79, 80, 81, 82, 83, 84, 85]	(15, 0, 15)	15	2
1198	1199	A0A0F3RG22|A0A0F3RG22_9RICK 50S ribosomal L25 domain protein OS=Rickettsia argasii T170-B	([0.59917, 0.472492, 0.517562, 0.433034, 0.5017, 0.509769, 0.529623, 0.468512, 0.486429, 0.418646, 0.384043, 0.401658, 0.36309, 0.374039, 0.41194, 0.328603, 0.281712, 0.288399, 0.271506, 0.275179, 0.21291, 0.164327, 0.225814, 0.222385, 0.295083, 0.264545, 0.243554, 0.236433, 0.298791, 0.308712, 0.356642, 0.418646, 0.414856, 0.433034, 0.450668, 0.444081, 0.5017, 0.525368, 0.618285, 0.613573, 0.608…	[0, 2, 4, 5, 6, 36, 37, 38, 39, 40, 41, 42, 43, 44, 45, 46, 47, 48, 49, 50, 51]	(15, 5, 20)	15	2
1220	1221	A0A0F3RG58|A0A0F3RG58_9RICK Uncharacterized protein OS=Rickettsia argasii T170-B	([0.243554, 0.185198, 0.26085, 0.18812, 0.232838, 0.278302, 0.324872, 0.349426, 0.291804, 0.324872, 0.356642, 0.40511, 0.408655, 0.36309, 0.436924, 0.398279, 0.433034, 0.440853, 0.497853, 0.509769, 0.545602, 0.557691, 0.63748, 0.570702, 0.671169, 0.56648, 0.549308, 0.529623, 0.557691, 0.666105, 0.653063, 0.538167, 0.534167, 0.51388, 0.59508, 0.490133, 0.557691, 0.553315, 0.56648, 0.557691, 0.5381…	[19, 20, 21, 22, 23, 24, 25, 26, 27, 28, 29, 30, 31, 32, 33, 34, 36, 37, 38, 39, 40, 41, 42, 43, 44, 45, 46, 47, 48]	(15, 0, 15)	15	2
1305	1306	A0A0F3RGI5|A0A0F3RGI5_9RICK Uncharacterized protein OS=Rickettsia argasii T170-B	([0.924947, 0.856457, 0.84206, 0.728858, 0.653063, 0.657645, 0.661982, 0.685117, 0.685117, 0.685117, 0.626927, 0.622677, 0.648219, 0.648219, 0.613573, 0.604312, 0.494003, 0.490133, 0.486429, 0.444081, 0.359901, 0.352862, 0.41194, 0.370445, 0.433034, 0.476583, 0.494003, 0.534167, 0.521092, 0.549308, 0.56648, 0.538167, 0.468512, 0.436924, 0.42561, 0.447574, 0.447574, 0.56648, 0.562014, 0.545602, 0.…	[0, 1, 2, 3, 4, 5, 6, 7, 8, 9, 10, 11, 12, 13, 14, 15, 27, 28, 29, 30, 31, 37, 38, 39, 40, 41, 42, 43, 44, 45, 46, 47, 48, 49, 50, 52, 53, 54, 55, 56, 57, 58, 59]	(15, 0, 15)	15	2
1501	1502	A0A0F3RHG1|A0A0F3RHG1_9RICK Helix-turn-helix domain protein (Fragment) OS=Rickettsia argasii T170-B	([0.278302, 0.200174, 0.232838, 0.155435, 0.102787, 0.142424, 0.098513, 0.096677, 0.118441, 0.139895, 0.10481, 0.129801, 0.122885, 0.116183, 0.109221, 0.100716, 0.083462, 0.098513, 0.158265, 0.132295, 0.092881, 0.090864, 0.081712, 0.083462, 0.137348, 0.216401, 0.206376, 0.203355, 0.158265, 0.161087, 0.090864, 0.144935, 0.158265, 0.100716, 0.102787, 0.111485, 0.116183, 0.137348, 0.182256, 0.191378…	[145, 146, 147, 148, 149, 150, 151, 152, 153, 154, 155, 156, 157, 158, 159, 160]	(15, 0, 15)	15	2
1588	1589	A0A0F3RI84|A0A0F3RI84_9RICK Peptidase M23 family protein OS=Rickettsia argasii T170-B	([0.005378, 0.004483, 0.004388, 0.003478, 0.003212, 0.003177, 0.004161, 0.004976, 0.004689, 0.00558, 0.006533, 0.005503, 0.005683, 0.008409, 0.008002, 0.007645, 0.007495, 0.010372, 0.018415, 0.018415, 0.018415, 0.029376, 0.05306, 0.081712, 0.15008, 0.222385, 0.301917, 0.206376, 0.216401, 0.308712, 0.318242, 0.236433, 0.335645, 0.239899, 0.229226, 0.25031, 0.219301, 0.219301, 0.144935, 0.098513, 0…	[161, 162, 163, 164, 165, 166, 167, 168, 169, 170, 171, 172, 173, 174, 175, 176]	(15, 0, 15)	15	2
1661	1662	A0A0F3RJZ2|A0A0F3RJZ2_9RICK Peptidase M23 family protein OS=Rickettsia argasii T170-B	([0.032017, 0.022306, 0.015078, 0.01204, 0.010672, 0.010221, 0.01204, 0.010372, 0.010131, 0.014075, 0.019109, 0.025316, 0.033407, 0.045352, 0.045352, 0.03976, 0.06312, 0.059222, 0.05306, 0.058088, 0.081712, 0.137348, 0.15008, 0.236433, 0.288399, 0.36309, 0.433034, 0.465241, 0.553315, 0.642678, 0.585406, 0.483068, 0.468512, 0.444081, 0.490133, 0.480142, 0.562014, 0.505461, 0.509769, 0.458154, 0.53…	[28, 29, 30, 36, 37, 38, 40, 41, 42, 43, 44, 45, 46, 47, 48, 49, 50, 51, 52, 53, 54, 55, 58, 59, 60, 61, 62, 63, 64, 65, 66, 67, 69, 70, 77, 78, 79, 80, 81, 82, 83, 84, 85, 86, 87, 88, 89, 90, 94]	(15, 6, 21)	15	2
47	48	A0A0F3REW3|A0A0F3REW3_9RICK ATP synthase subunit b OS=Rickettsia argasii T170-B	([0.011903, 0.009728, 0.013821, 0.009187, 0.008525, 0.007177, 0.005932, 0.005683, 0.005223, 0.004835, 0.004689, 0.00407, 0.003821, 0.005932, 0.007031, 0.006795, 0.006421, 0.005992, 0.006533, 0.006894, 0.009728, 0.01078, 0.010372, 0.01078, 0.016021, 0.022667, 0.022667, 0.025762, 0.043307, 0.046336, 0.079919, 0.129801, 0.194234, 0.137348, 0.069024, 0.078022, 0.067594, 0.076542, 0.086953, 0.086953, …	[108, 149, 150, 151, 152, 153, 154, 155, 156, 157, 158, 159, 160, 161, 162, 163]	(14, 1, 15)	14	2
116	117	A0A0F3RJR7|A0A0F3RJR7_9RICK UDP-N-acetylenolpyruvoylglucosamine reductase OS=Rickettsia argasii T170-B	([0.009865, 0.014783, 0.021816, 0.034068, 0.020876, 0.032017, 0.020522, 0.026892, 0.035586, 0.023534, 0.031287, 0.023087, 0.020522, 0.034884, 0.038858, 0.031287, 0.055536, 0.094817, 0.074921, 0.086953, 0.085092, 0.076542, 0.038042, 0.038042, 0.043307, 0.043307, 0.042364, 0.078022, 0.088832, 0.094817, 0.098513, 0.092881, 0.15284, 0.15284, 0.092881, 0.083462, 0.090864, 0.098513, 0.090864, 0.122885,…	[204, 205, 206, 207, 208, 209, 210, 211, 212, 213, 214, 215, 216, 217, 218]	(14, 0, 14)	14	2
171	172	A0A0F3RDY0|A0A0F3RDY0_9RICK Nucleoid-associated protein RAT170B_0952 OS=Rickettsia argasii T170-B	([0.144935, 0.203355, 0.144935, 0.144935, 0.191378, 0.216401, 0.243554, 0.236433, 0.275179, 0.31487, 0.308712, 0.342579, 0.422041, 0.418646, 0.483068, 0.444081, 0.447574, 0.517562, 0.608892, 0.5017, 0.497853, 0.525368, 0.509769, 0.562014, 0.59917, 0.585406, 0.59014, 0.51388, 0.480142, 0.486429, 0.40511, 0.356642, 0.321458, 0.308712, 0.298791, 0.324872, 0.349426, 0.349426, 0.311707, 0.324872, 0.41…	[17, 18, 19, 21, 22, 23, 24, 25, 26, 27, 81, 82, 83, 84, 85, 86, 87, 88, 89, 90, 91, 92, 93, 94, 95]	(14, 10, 24)	14	2
176	177	A0A0F3RE14|A0A0F3RE14_9RICK GTPase Obg OS=Rickettsia argasii T170-B	([0.045352, 0.067594, 0.094817, 0.125101, 0.170161, 0.200174, 0.225814, 0.268042, 0.291804, 0.236433, 0.203355, 0.229226, 0.139895, 0.219301, 0.291804, 0.30533, 0.291804, 0.25406, 0.191378, 0.264545, 0.342579, 0.41194, 0.41194, 0.447574, 0.454136, 0.440853, 0.440853, 0.450668, 0.440853, 0.440853, 0.529623, 0.59917, 0.59917, 0.720929, 0.648219, 0.549308, 0.436924, 0.444081, 0.541878, 0.648219, 0.6…	[30, 31, 32, 33, 34, 35, 38, 39, 40, 41, 42, 43, 44, 66, 67, 68, 69, 70, 71, 72, 73, 74, 75, 76, 77, 78, 79, 80, 128, 129, 130, 131, 132, 133, 134, 135, 136, 137, 138, 139, 140]	(14, 13, 27)	14	2
396	397	A0A0F3RI63|A0A0F3RI63_9RICK D-alanyl-D-alanine carboxypeptidase family protein OS=Rickettsia argasii T170-B	([0.003701, 0.00359, 0.003461, 0.004689, 0.003727, 0.003109, 0.002529, 0.002881, 0.003924, 0.003512, 0.004208, 0.004921, 0.006421, 0.006194, 0.006142, 0.008156, 0.008525, 0.011903, 0.011342, 0.0198, 0.035586, 0.078022, 0.139895, 0.229226, 0.158265, 0.281712, 0.401658, 0.525368, 0.472492, 0.374039, 0.380708, 0.394753, 0.342579, 0.384043, 0.377384, 0.374039, 0.414856, 0.418646, 0.328603, 0.321458, …	[27, 169, 212, 213, 214, 215, 217, 218, 219, 220, 221, 250, 259, 283, 284, 286, 287, 291, 292, 293, 294, 295, 296, 297, 298, 299, 300, 301, 302, 303, 304, 305]	(14, 17, 31)	14	2
398	399	A0A0F3RIJ4|A0A0F3RIJ4_9RICK Large ribosomal subunit protein uL4 OS=Rickettsia argasii T170-B	([0.346032, 0.387226, 0.321458, 0.352862, 0.387226, 0.308712, 0.339168, 0.278302, 0.318242, 0.342579, 0.366687, 0.31487, 0.225814, 0.200174, 0.147574, 0.21291, 0.18812, 0.125101, 0.185198, 0.206376, 0.194234, 0.127496, 0.078022, 0.111485, 0.118441, 0.081712, 0.081712, 0.081712, 0.076542, 0.073402, 0.074921, 0.06312, 0.100716, 0.144935, 0.144935, 0.191378, 0.185198, 0.288399, 0.384043, 0.377384, 0…	[49, 50, 51, 52, 53, 54, 55, 56, 57, 58, 59, 60, 61, 63, 64, 65, 66, 67, 68, 69, 70, 71, 72, 73, 74, 75, 76, 77, 79, 80, 81, 82, 88, 89, 91, 92, 93, 94, 95, 96]	(14, 13, 27)	14	2
404	405	A0A0F3RIL9|A0A0F3RIL9_9RICK Sec translocon accessory complex subunit YajC OS=Rickettsia argasii T170-B	([0.784345, 0.812494, 0.834292, 0.852992, 0.862302, 0.728858, 0.694846, 0.562014, 0.58069, 0.613573, 0.63748, 0.694846, 0.59917, 0.549308, 0.570702, 0.483068, 0.494003, 0.486429, 0.486429, 0.486429, 0.436924, 0.42561, 0.41194, 0.398279, 0.308712, 0.30533, 0.394753, 0.349426, 0.356642, 0.384043, 0.349426, 0.284882, 0.200174, 0.194234, 0.173081, 0.129801, 0.134866, 0.074921, 0.047319, 0.024826, 0.0…	[0, 1, 2, 3, 4, 5, 6, 7, 8, 9, 10, 11, 12, 13, 14, 62, 63, 64, 65, 124, 126, 127, 128, 129, 130, 131, 133, 134, 135, 136, 137, 138, 139, 140, 141]	(14, 0, 14)	14	2
471	472	A0A0F3R9R0|A0A0F3R9R0_9RICK Uncharacterized protein OS=Rickettsia argasii T170-B	([0.4292, 0.328603, 0.321458, 0.377384, 0.301917, 0.339168, 0.374039, 0.311707, 0.335645, 0.356642, 0.384043, 0.41194, 0.356642, 0.335645, 0.335645, 0.278302, 0.352862, 0.359901, 0.370445, 0.324872, 0.301917, 0.232838, 0.311707, 0.346032, 0.328603, 0.408655, 0.328603, 0.25031, 0.332115, 0.332115, 0.339168, 0.332115, 0.324872, 0.41194, 0.366687, 0.275179, 0.370445, 0.284882, 0.18812, 0.182256, 0.2…	[82, 83, 84, 85, 86, 87, 89, 90, 91, 92, 93, 94, 95, 96, 97, 98, 99, 100, 101, 102, 103]	(14, 6, 20)	14	2
516	517	A0A0F3RC23|A0A0F3RC23_9RICK Copper(I)-binding protein OS=Rickettsia argasii T170-B	([0.016528, 0.012727, 0.010372, 0.009294, 0.010509, 0.009865, 0.012727, 0.010509, 0.011518, 0.016257, 0.022306, 0.028695, 0.047319, 0.038858, 0.040537, 0.071867, 0.132295, 0.206376, 0.179055, 0.275179, 0.366687, 0.36309, 0.436924, 0.517562, 0.626927, 0.685117, 0.798249, 0.81615, 0.903857, 0.865454, 0.876521, 0.834292, 0.846163, 0.808535, 0.812494, 0.724957, 0.712013, 0.529623, 0.480142, 0.529623,…	[23, 24, 25, 26, 27, 28, 29, 30, 31, 32, 33, 34, 35, 36, 37, 39, 40, 170, 171, 172, 173, 174]	(14, 0, 14)	14	2
567	568	A0A0F3RCJ3|A0A0F3RCJ3_9RICK Uncharacterized protein OS=Rickettsia argasii T170-B	([0.36309, 0.271506, 0.268042, 0.324872, 0.25031, 0.295083, 0.328603, 0.271506, 0.291804, 0.31487, 0.346032, 0.377384, 0.321458, 0.298791, 0.298791, 0.239899, 0.318242, 0.31487, 0.324872, 0.281712, 0.291804, 0.288399, 0.370445, 0.401658, 0.384043, 0.468512, 0.387226, 0.308712, 0.387226, 0.387226, 0.398279, 0.384043, 0.384043, 0.476583, 0.4292, 0.335645, 0.436924, 0.346032, 0.281712, 0.271506, 0.3…	[87, 89, 90, 91, 92, 93, 94, 95, 96, 97, 98, 99, 100, 101, 102, 103]	(14, 1, 15)	14	2
792	793	A0A0F3RDY9|A0A0F3RDY9_9RICK Required for attachment to host cells family protein OS=Rickettsia argasii T170-B	([0.17593, 0.137348, 0.083462, 0.118441, 0.15008, 0.185198, 0.229226, 0.229226, 0.229226, 0.185198, 0.139895, 0.164327, 0.191378, 0.191378, 0.194234, 0.164327, 0.142424, 0.132295, 0.132295, 0.18812, 0.284882, 0.30533, 0.394753, 0.401658, 0.401658, 0.328603, 0.324872, 0.243554, 0.275179, 0.225814, 0.308712, 0.401658, 0.414856, 0.454136, 0.458154, 0.472492, 0.549308, 0.562014, 0.685117, 0.694846, 0…	[36, 37, 38, 39, 40, 41, 42, 44, 45, 46, 47, 48, 49, 50, 51, 52, 53, 54, 55, 56, 57, 58, 64, 74, 83, 84, 85]	(14, 7, 21)	14	2
854	855	A0A0F3REB2|A0A0F3REB2_9RICK SmpA / OmlA family protein OS=Rickettsia argasii T170-B	([0.004976, 0.004414, 0.005086, 0.004208, 0.003512, 0.004483, 0.003997, 0.004921, 0.006078, 0.006142, 0.007177, 0.008409, 0.006482, 0.009096, 0.012727, 0.020165, 0.0198, 0.034068, 0.059222, 0.069024, 0.074921, 0.129801, 0.200174, 0.243554, 0.26085, 0.298791, 0.295083, 0.298791, 0.31487, 0.308712, 0.356642, 0.356642, 0.264545, 0.36309, 0.346032, 0.335645, 0.349426, 0.268042, 0.200174, 0.203355, 0.…	[140, 142, 143, 144, 145, 146, 147, 148, 149, 150, 151, 152, 153, 154, 155, 156]	(14, 1, 15)	14	2
878	879	A0A0F3REG8|A0A0F3REG8_9RICK Cell surface antigen-like Sca8 domain protein OS=Rickettsia argasii T170-B	([0.728858, 0.745909, 0.771762, 0.671169, 0.642678, 0.661982, 0.541878, 0.549308, 0.553315, 0.618285, 0.541878, 0.585406, 0.553315, 0.525368, 0.505461, 0.447574, 0.42561, 0.342579, 0.321458, 0.398279, 0.40511, 0.390993, 0.308712, 0.225814, 0.278302, 0.311707, 0.31487, 0.318242, 0.328603, 0.349426, 0.308712, 0.311707, 0.225814, 0.236433, 0.25406, 0.278302, 0.275179, 0.301917, 0.380708, 0.335645, 0…	[0, 1, 2, 3, 4, 5, 6, 7, 8, 9, 10, 11, 12, 13, 14, 53, 61, 72, 73, 74, 75, 76, 77, 78, 79, 80, 81, 82, 84]	(14, 0, 14)	14	2
941	942	A0A0F3RET8|A0A0F3RET8_9RICK Uncharacterized protein OS=Rickettsia argasii T170-B	([0.604312, 0.648219, 0.680603, 0.73685, 0.771762, 0.648219, 0.675549, 0.562014, 0.59014, 0.51388, 0.529623, 0.604312, 0.608892, 0.525368, 0.529623, 0.447574, 0.440853, 0.366687, 0.390993, 0.394753, 0.398279, 0.41194, 0.408655, 0.328603, 0.232838, 0.170161, 0.25406, 0.26085, 0.342579, 0.346032, 0.387226, 0.387226, 0.366687, 0.390993, 0.461924, 0.380708, 0.472492, 0.525368, 0.63748, 0.642678, 0.64…	[0, 1, 2, 3, 4, 5, 6, 7, 8, 9, 10, 11, 12, 13, 14, 37, 38, 39, 40, 41, 42, 43, 44, 45, 46, 47, 48, 81, 82, 83, 84, 86, 92, 93, 94, 95, 96]	(14, 0, 14)	14	2
946	947	A0A0F3REU4|A0A0F3REU4_9RICK Uncharacterized protein OS=Rickettsia argasii T170-B	([0.468512, 0.486429, 0.538167, 0.562014, 0.545602, 0.585406, 0.618285, 0.653063, 0.680603, 0.59014, 0.613573, 0.666105, 0.666105, 0.671169, 0.642678, 0.622677, 0.509769, 0.472492, 0.444081, 0.529623, 0.626927, 0.712013, 0.703578, 0.657645, 0.657645, 0.575842, 0.538167, 0.5017, 0.418646, 0.342579, 0.342579, 0.335645, 0.232838, 0.222385, 0.15284, 0.120615, 0.081712, 0.129801, 0.144935, 0.10481, 0.…	[2, 3, 4, 5, 6, 7, 8, 9, 10, 11, 12, 13, 14, 15, 16, 19, 20, 21, 22, 23, 24, 25, 26, 27, 68, 69, 70, 71, 72, 73, 74, 75, 76, 77, 78, 79, 80, 81]	(14, 0, 14)	14	2
1126	1127	A0A0F3RFQ7|A0A0F3RFQ7_9RICK Uncharacterized protein OS=Rickettsia argasii T170-B	([0.010672, 0.009401, 0.010221, 0.017447, 0.013437, 0.009728, 0.01227, 0.017797, 0.025762, 0.020522, 0.018106, 0.021816, 0.034068, 0.020876, 0.03976, 0.069024, 0.069024, 0.076542, 0.0704, 0.134866, 0.081712, 0.086953, 0.132295, 0.158265, 0.083462, 0.132295, 0.229226, 0.239899, 0.15284, 0.074921, 0.118441, 0.164327, 0.118441, 0.069024, 0.11371, 0.100716, 0.067594, 0.071867, 0.106997, 0.092881, 0.0…	[108, 109, 110, 212, 213, 214, 215, 216, 217, 218, 219, 220, 221, 222, 223, 224, 225, 226]	(14, 3, 17)	14	2
1386	1387	A0A0F3RGV3|A0A0F3RGV3_9RICK Uncharacterized protein OS=Rickettsia argasii T170-B	([0.454136, 0.486429, 0.401658, 0.450668, 0.374039, 0.40511, 0.4292, 0.461924, 0.476583, 0.486429, 0.444081, 0.384043, 0.40511, 0.398279, 0.454136, 0.505461, 0.517562, 0.525368, 0.59508, 0.575842, 0.486429, 0.494003, 0.517562, 0.604312, 0.585406, 0.685117, 0.675549, 0.59508, 0.585406, 0.509769, 0.517562, 0.505461, 0.575842, 0.58069, 0.585406, 0.505461, 0.440853, 0.422041, 0.346032, 0.346032, 0.36…	[15, 16, 17, 18, 19, 22, 23, 24, 25, 26, 27, 28, 29, 30, 31, 32, 33, 34, 35, 52, 53, 54, 56, 57, 58, 59, 60, 61, 62, 63, 64, 65, 67, 68, 76, 87, 88, 89, 90, 91, 92, 93, 94, 95, 96, 97, 98, 99, 100, 101, 106, 107]	(14, 35, 49)	14	2
1584	1585	A0A0F3RI70|A0A0F3RI70_9RICK Stringent starvation B family protein OS=Rickettsia argasii T170-B	([0.031287, 0.018415, 0.016826, 0.010926, 0.017447, 0.010131, 0.009015, 0.01078, 0.013821, 0.010509, 0.008895, 0.011342, 0.010372, 0.010672, 0.010221, 0.016021, 0.018415, 0.020522, 0.024826, 0.024826, 0.013821, 0.013613, 0.023087, 0.018787, 0.020165, 0.01204, 0.014783, 0.022306, 0.014586, 0.015344, 0.026892, 0.055536, 0.060549, 0.071867, 0.109221, 0.067594, 0.038858, 0.020522, 0.021381, 0.036378,…	[120, 121, 122, 123, 124, 125, 126, 127, 128, 129, 130, 131, 132, 133, 134, 155, 156, 157, 158]	(14, 0, 14)	14	2
1613	1614	A0A0F3RIV3|A0A0F3RIV3_9RICK Small ribosomal subunit protein bS21 OS=Rickettsia argasii T170-B	([0.216401, 0.25031, 0.31487, 0.349426, 0.284882, 0.321458, 0.370445, 0.281712, 0.31487, 0.342579, 0.370445, 0.328603, 0.398279, 0.472492, 0.521092, 0.433034, 0.414856, 0.30533, 0.339168, 0.346032, 0.298791, 0.370445, 0.370445, 0.359901, 0.370445, 0.356642, 0.268042, 0.239899, 0.335645, 0.356642, 0.349426, 0.318242, 0.390993, 0.387226, 0.321458, 0.339168, 0.408655, 0.461924, 0.575842, 0.549308, 0…	[14, 38, 39, 40, 41, 42, 43, 44, 45, 46, 47, 48, 49, 50, 51, 52, 55, 56]	(14, 1, 15)	14	2
1680	1681	A0A0F3RKF7|A0A0F3RKF7_9RICK Ankyrin repeat family protein OS=Rickettsia argasii T170-B	([0.724957, 0.775545, 0.642678, 0.680603, 0.703578, 0.694846, 0.707965, 0.724957, 0.657645, 0.575842, 0.622677, 0.685117, 0.690604, 0.626927, 0.642678, 0.483068, 0.468512, 0.468512, 0.390993, 0.440853, 0.440853, 0.461924, 0.461924, 0.465241, 0.394753, 0.328603, 0.339168, 0.349426, 0.332115, 0.359901, 0.440853, 0.352862, 0.356642, 0.356642, 0.318242, 0.318242, 0.380708, 0.401658, 0.377384, 0.44757…	[0, 1, 2, 3, 4, 5, 6, 7, 8, 9, 10, 11, 12, 13, 14, 46, 47]	(14, 0, 14)	14	2
9	10	A0A0F3RD19|A0A0F3RD19_9RICK Protein translocase subunit SecA OS=Rickettsia argasii T170-B	([0.022667, 0.025316, 0.044297, 0.066181, 0.094817, 0.125101, 0.092881, 0.11371, 0.137348, 0.098513, 0.06184, 0.074921, 0.134866, 0.078022, 0.134866, 0.203355, 0.127496, 0.139895, 0.206376, 0.225814, 0.239899, 0.271506, 0.271506, 0.167087, 0.170161, 0.164327, 0.102787, 0.15008, 0.15284, 0.161087, 0.25031, 0.275179, 0.275179, 0.275179, 0.366687, 0.366687, 0.301917, 0.408655, 0.278302, 0.281712, 0.…	[346, 347, 409, 554, 555, 556, 557, 558, 559, 560, 561, 562, 563, 564, 565, 566, 567, 570, 571, 611, 616, 617, 618, 622, 833, 834, 835, 836, 842, 843, 844, 845, 847, 849, 864, 865, 866, 867, 868, 869, 870, 871, 872, 874, 875, 876, 877, 878, 879, 880]	(13, 3, 16)	13	2
48	49	A0A0F3REX9|A0A0F3REX9_9RICK Cell division protein FtsZ OS=Rickettsia argasii T170-B	([0.179055, 0.134866, 0.088832, 0.116183, 0.18812, 0.232838, 0.164327, 0.200174, 0.167087, 0.118441, 0.137348, 0.11371, 0.155435, 0.219301, 0.179055, 0.26085, 0.264545, 0.30533, 0.239899, 0.158265, 0.155435, 0.243554, 0.268042, 0.25406, 0.257454, 0.191378, 0.191378, 0.196879, 0.196879, 0.25031, 0.30533, 0.318242, 0.284882, 0.222385, 0.167087, 0.167087, 0.179055, 0.18812, 0.191378, 0.191378, 0.264…	[231, 239, 240, 326, 330, 331, 332, 334, 335, 341, 342, 343, 344, 345, 346, 347, 348, 349, 350, 351, 354, 355, 356, 357, 358, 359, 360, 361, 362, 363, 364, 365, 366, 367, 372, 373, 374, 375, 380, 381, 389, 390, 391, 392, 393, 394, 396, 397, 398, 422, 423, 424, 425, 426, 427, 428, 429, 430, 431, 432, 433, 434, 438, 439, 440, 441, 442, 443, 444]	(13, 20, 33)	13	2
75	76	A0A0F3RG86|A0A0F3RG86_9RICK Ubiquinol-cytochrome c reductase iron-sulfur subunit OS=Rickettsia argasii T170-B	([0.89662, 0.899122, 0.899122, 0.891961, 0.88723, 0.894241, 0.771762, 0.73685, 0.661982, 0.557691, 0.575842, 0.58069, 0.58069, 0.557691, 0.490133, 0.444081, 0.401658, 0.332115, 0.335645, 0.298791, 0.281712, 0.194234, 0.194234, 0.129801, 0.086953, 0.106997, 0.06184, 0.079919, 0.100716, 0.134866, 0.134866, 0.137348, 0.182256, 0.179055, 0.158265, 0.219301, 0.194234, 0.15008, 0.179055, 0.122885, 0.13…	[0, 1, 2, 3, 4, 5, 6, 7, 8, 9, 10, 11, 12, 13, 101, 149]	(13, 0, 13)	13	2
80	81	A0A0F3RGM2|A0A0F3RGM2_9RICK Chaperonin GroEL OS=Rickettsia argasii T170-B	([0.398279, 0.374039, 0.422041, 0.472492, 0.509769, 0.486429, 0.408655, 0.444081, 0.458154, 0.380708, 0.40511, 0.342579, 0.301917, 0.268042, 0.275179, 0.31487, 0.335645, 0.335645, 0.25406, 0.264545, 0.18812, 0.185198, 0.25031, 0.239899, 0.219301, 0.216401, 0.257454, 0.271506, 0.191378, 0.127496, 0.209395, 0.21291, 0.298791, 0.275179, 0.301917, 0.298791, 0.36309, 0.422041, 0.339168, 0.40511, 0.401…	[4, 146, 148, 149, 150, 161, 364, 399, 430, 525, 526, 527, 528, 529, 530, 531, 532, 533, 534, 535, 536, 537, 538, 540]	(13, 9, 22)	13	2
189	190	A0A0F3RED8|A0A0F3RED8_9RICK DNA mismatch repair protein MutL OS=Rickettsia argasii T170-B	([0.085092, 0.134866, 0.173081, 0.109221, 0.109221, 0.111485, 0.137348, 0.182256, 0.147574, 0.106997, 0.139895, 0.164327, 0.18812, 0.239899, 0.243554, 0.278302, 0.295083, 0.291804, 0.288399, 0.206376, 0.142424, 0.236433, 0.236433, 0.206376, 0.222385, 0.257454, 0.257454, 0.257454, 0.239899, 0.308712, 0.387226, 0.288399, 0.291804, 0.179055, 0.139895, 0.086953, 0.142424, 0.203355, 0.179055, 0.164327…	[363, 366, 367, 373, 374, 375, 376, 377, 378, 379, 380, 403, 404, 405, 406, 407, 408, 409, 410, 411, 412, 413, 414, 415, 416, 419, 420, 573, 583, 584, 587]	(13, 11, 24)	13	2
332	333	A0A0F3RGR4|A0A0F3RGR4_9RICK NADH-quinone oxidoreductase subunit D OS=Rickettsia argasii T170-B	([0.480142, 0.352862, 0.384043, 0.454136, 0.486429, 0.509769, 0.570702, 0.538167, 0.562014, 0.58069, 0.59508, 0.553315, 0.450668, 0.436924, 0.339168, 0.243554, 0.167087, 0.17593, 0.229226, 0.229226, 0.31487, 0.318242, 0.332115, 0.264545, 0.25031, 0.257454, 0.222385, 0.203355, 0.26085, 0.25406, 0.164327, 0.164327, 0.15008, 0.147574, 0.147574, 0.216401, 0.30533, 0.394753, 0.394753, 0.4292, 0.339168…	[5, 6, 7, 8, 9, 10, 11, 283, 284, 285, 286, 287, 288, 289, 290, 291, 292, 293, 294, 295, 296]	(13, 7, 20)	13	2
442	443	A0A0F3R6I2|A0A0F3R6I2_9RICK Integrase core domain protein (Fragment) OS=Rickettsia argasii T170-B	([0.671169, 0.724957, 0.73685, 0.76285, 0.767246, 0.808535, 0.808535, 0.703578, 0.59014, 0.604312, 0.525368, 0.538167, 0.549308, 0.538167, 0.4292, 0.359901, 0.284882, 0.31487, 0.328603, 0.232838, 0.209395, 0.291804, 0.200174, 0.196879, 0.179055, 0.137348, 0.071867, 0.071867, 0.122885, 0.139895, 0.079919, 0.078022, 0.074921, 0.0704, 0.041405, 0.069024, 0.11371, 0.111485, 0.096677, 0.092881, 0.1373…	[0, 1, 2, 3, 4, 5, 6, 7, 8, 9, 10, 11, 12, 13, 117, 186, 213, 214, 215, 216, 217]	(13, 0, 13)	13	2
446	447	A0A0F3R6P2|A0A0F3R6P2_9RICK Hsp20/alpha crystallin family protein (Fragment) OS=Rickettsia argasii T170-B	([0.332115, 0.366687, 0.422041, 0.342579, 0.398279, 0.440853, 0.476583, 0.490133, 0.521092, 0.529623, 0.545602, 0.575842, 0.517562, 0.545602, 0.541878, 0.642678, 0.534167, 0.4292, 0.517562, 0.529623, 0.414856, 0.324872, 0.339168, 0.339168, 0.335645, 0.295083, 0.278302, 0.173081, 0.17593, 0.111485, 0.134866, 0.132295, 0.134866, 0.132295, 0.200174, 0.200174, 0.191378, 0.206376, 0.236433, 0.219301, …	[8, 9, 10, 11, 12, 13, 14, 15, 16, 18, 19, 48, 49, 50, 51, 52, 54, 55, 56, 58, 59, 60, 62, 63, 64, 65, 66, 86, 88, 89, 90, 91, 92, 93, 94, 95, 96, 97, 98, 99, 100, 101]	(13, 28, 41)	13	2
1127	1128	A0A0F3RFQ9|A0A0F3RFQ9_9RICK Cell division ZapA family protein OS=Rickettsia argasii T170-B	([0.194234, 0.236433, 0.129801, 0.17593, 0.127496, 0.086953, 0.066181, 0.094817, 0.127496, 0.147574, 0.179055, 0.222385, 0.243554, 0.349426, 0.339168, 0.264545, 0.324872, 0.25031, 0.295083, 0.295083, 0.275179, 0.206376, 0.222385, 0.332115, 0.318242, 0.301917, 0.352862, 0.444081, 0.335645, 0.318242, 0.25031, 0.236433, 0.216401, 0.232838, 0.219301, 0.26085, 0.328603, 0.229226, 0.321458, 0.278302, 0…	[69, 70, 71, 72, 73, 74, 75, 76, 77, 78, 79, 80, 81, 82]	(13, 0, 13)	13	2
1148	1149	A0A0F3RFU5|A0A0F3RFU5_9RICK Ecotin family protein OS=Rickettsia argasii T170-B	([0.017138, 0.013265, 0.009401, 0.008525, 0.01204, 0.017138, 0.019401, 0.016528, 0.014315, 0.016021, 0.021381, 0.027463, 0.025316, 0.023087, 0.024393, 0.025762, 0.043307, 0.073402, 0.081712, 0.109221, 0.191378, 0.125101, 0.209395, 0.308712, 0.408655, 0.318242, 0.332115, 0.370445, 0.454136, 0.529623, 0.56648, 0.461924, 0.401658, 0.311707, 0.318242, 0.239899, 0.339168, 0.26085, 0.268042, 0.342579, …	[29, 30, 101, 102, 103, 104, 105, 106, 107, 108, 109, 110, 111, 112, 113, 114]	(13, 2, 15)	13	2
1316	1317	A0A0F3RGK0|A0A0F3RGK0_9RICK Lipoprotein OS=Rickettsia argasii T170-B	([0.00777, 0.006701, 0.007645, 0.006988, 0.006421, 0.008156, 0.008002, 0.010131, 0.013016, 0.017797, 0.022306, 0.027463, 0.046336, 0.042364, 0.088832, 0.132295, 0.21291, 0.229226, 0.239899, 0.349426, 0.301917, 0.30533, 0.384043, 0.42561, 0.534167, 0.632174, 0.521092, 0.557691, 0.465241, 0.433034, 0.433034, 0.440853, 0.349426, 0.356642, 0.359901, 0.332115, 0.346032, 0.332115, 0.401658, 0.380708, 0…	[24, 25, 26, 27, 49, 50, 51, 52, 53, 54, 55, 56, 57, 58, 59, 60, 61, 62]	(13, 4, 17)	13	2
1358	1359	A0A0F3RGR9|A0A0F3RGR9_9RICK ChaB family protein OS=Rickettsia argasii T170-B	([0.622677, 0.648219, 0.549308, 0.59014, 0.642678, 0.675549, 0.56648, 0.613573, 0.517562, 0.545602, 0.525368, 0.59917, 0.570702, 0.59014, 0.476583, 0.472492, 0.461924, 0.418646, 0.318242, 0.408655, 0.398279, 0.398279, 0.318242, 0.352862, 0.318242, 0.275179, 0.232838, 0.291804, 0.232838, 0.311707, 0.26085, 0.264545, 0.196879], '')	[0, 1, 2, 3, 4, 5, 6, 7, 8, 9, 10, 11, 12, 13]	(13, 0, 13)	13	2
1479	1480	A0A0F3RHB8|A0A0F3RHB8_9RICK Uncharacterized protein OS=Rickettsia argasii T170-B	([0.657645, 0.703578, 0.699094, 0.557691, 0.458154, 0.497853, 0.51388, 0.444081, 0.377384, 0.36309, 0.398279, 0.461924, 0.490133, 0.414856, 0.332115, 0.408655, 0.42561, 0.339168, 0.332115, 0.332115, 0.264545, 0.275179, 0.264545, 0.291804, 0.359901, 0.366687, 0.281712, 0.298791, 0.36309, 0.366687, 0.31487, 0.31487, 0.21291, 0.209395, 0.219301, 0.298791, 0.225814, 0.229226, 0.31487, 0.332115, 0.268…	[0, 1, 2, 3, 6, 55, 56, 57, 58, 61, 62, 63, 64, 65, 66, 67, 68, 69, 70, 71, 72, 73, 74, 80, 81, 82, 83, 84, 85, 86, 93, 95, 96, 97, 98, 99, 118, 119, 121]	(13, 9, 22)	13	2
1636	1637	A0A0F3RJH5|A0A0F3RJH5_9RICK Uncharacterized protein OS=Rickettsia argasii T170-B	([0.648219, 0.613573, 0.666105, 0.534167, 0.575842, 0.553315, 0.538167, 0.553315, 0.5017, 0.461924, 0.483068, 0.549308, 0.59508, 0.58069, 0.545602, 0.538167, 0.517562, 0.648219, 0.59508, 0.553315, 0.51388, 0.538167, 0.541878, 0.450668, 0.545602, 0.538167, 0.480142, 0.447574, 0.447574, 0.51388, 0.626927, 0.642678, 0.626927, 0.59508, 0.549308, 0.480142, 0.483068, 0.494003, 0.476583, 0.529623, 0.486…	[0, 1, 2, 3, 4, 5, 6, 7, 8, 11, 12, 13, 14, 15, 16, 17, 18, 19, 20, 21, 22, 24, 25, 29, 30, 31, 32, 33, 34, 39, 41, 42, 43, 44, 45, 46, 47, 48, 49, 50, 51, 52, 53, 54]	(13, 30, 43)	13	2
79	80	A0A0F3RGK7|A0A0F3RGK7_9RICK Succinate dehydrogenase flavoprotein subunit OS=Rickettsia argasii T170-B	([0.10481, 0.045352, 0.073402, 0.059222, 0.049374, 0.042364, 0.036378, 0.048328, 0.050641, 0.064632, 0.079919, 0.090864, 0.088832, 0.054297, 0.067594, 0.122885, 0.098513, 0.086953, 0.139895, 0.106997, 0.092881, 0.092881, 0.18812, 0.179055, 0.161087, 0.219301, 0.278302, 0.30533, 0.232838, 0.194234, 0.196879, 0.194234, 0.155435, 0.090864, 0.170161, 0.167087, 0.173081, 0.196879, 0.298791, 0.301917, …	[540, 541, 542, 543, 544, 545, 546, 547, 548, 549, 550, 551, 552, 555, 558]	(12, 0, 12)	12	2
207	208	A0A0F3RET5|A0A0F3RET5_9RICK DNA polymerase I OS=Rickettsia argasii T170-B	([0.142424, 0.185198, 0.109221, 0.142424, 0.0704, 0.05306, 0.028107, 0.03976, 0.041405, 0.028695, 0.021816, 0.023534, 0.024393, 0.024393, 0.029376, 0.016257, 0.016257, 0.025316, 0.050641, 0.081712, 0.139895, 0.142424, 0.167087, 0.179055, 0.179055, 0.257454, 0.239899, 0.268042, 0.264545, 0.182256, 0.275179, 0.36309, 0.349426, 0.25031, 0.158265, 0.132295, 0.134866, 0.078022, 0.078022, 0.071867, 0.0…	[70, 71, 72, 73, 74, 190, 191, 223, 612, 613, 614, 615, 616, 618, 619, 620, 621, 622, 623, 624, 625, 626, 627, 628, 629, 630]	(12, 13, 25)	12	2
292	293	A0A0F3RG48|A0A0F3RG48_9RICK GTPase Era OS=Rickettsia argasii T170-B	([0.648219, 0.685117, 0.720929, 0.750527, 0.585406, 0.59508, 0.604312, 0.626927, 0.642678, 0.671169, 0.642678, 0.570702, 0.534167, 0.490133, 0.454136, 0.414856, 0.380708, 0.328603, 0.335645, 0.232838, 0.206376, 0.284882, 0.288399, 0.284882, 0.247041, 0.335645, 0.339168, 0.339168, 0.332115, 0.332115, 0.318242, 0.342579, 0.332115, 0.387226, 0.332115, 0.374039, 0.335645, 0.359901, 0.332115, 0.335645…	[0, 1, 2, 3, 4, 5, 6, 7, 8, 9, 10, 11, 12]	(12, 0, 12)	12	2
369	370	A0A0F3RHE9|A0A0F3RHE9_9RICK Endolytic peptidoglycan transglycosylase RlpA OS=Rickettsia argasii T170-B	([0.030003, 0.050641, 0.031287, 0.021816, 0.032677, 0.049374, 0.073402, 0.073402, 0.098513, 0.120615, 0.15284, 0.179055, 0.155435, 0.247041, 0.301917, 0.31487, 0.30533, 0.264545, 0.173081, 0.275179, 0.281712, 0.332115, 0.291804, 0.295083, 0.377384, 0.295083, 0.203355, 0.200174, 0.247041, 0.239899, 0.209395, 0.191378, 0.191378, 0.295083, 0.209395, 0.182256, 0.111485, 0.111485, 0.11371, 0.191378, 0…	[184, 185, 191, 192, 271, 279, 280, 281, 282, 283, 284, 285, 286, 287, 288, 289, 290, 291, 293, 294, 295]	(12, 5, 17)	12	2
426	427	A0A0F3RK28|A0A0F3RK28_9RICK Endolytic murein transglycosylase OS=Rickettsia argasii T170-B	([0.007315, 0.005503, 0.004736, 0.003757, 0.003405, 0.004247, 0.003512, 0.004483, 0.003821, 0.003177, 0.002688, 0.003276, 0.003298, 0.002276, 0.00225, 0.002117, 0.00292, 0.002057, 0.001335, 0.000906, 0.000906, 0.000936, 0.001061, 0.001541, 0.00231, 0.003079, 0.002276, 0.003246, 0.003212, 0.004611, 0.006795, 0.010372, 0.006988, 0.007031, 0.007031, 0.007031, 0.012491, 0.012727, 0.013016, 0.024826, …	[307, 326, 327, 328, 329, 330, 331, 332, 333, 334, 335, 336, 337, 338]	(12, 1, 13)	12	2
564	565	A0A0F3RCI7|A0A0F3RCI7_9RICK Putative permease OS=Rickettsia argasii T170-B	([0.549308, 0.58069, 0.59508, 0.626927, 0.632174, 0.63748, 0.648219, 0.604312, 0.608892, 0.622677, 0.642678, 0.680603, 0.570702, 0.422041, 0.40511, 0.401658, 0.356642, 0.356642, 0.454136, 0.468512, 0.494003, 0.377384, 0.301917, 0.275179, 0.281712, 0.301917, 0.185198, 0.098513, 0.129801, 0.111485, 0.111485, 0.06312, 0.074921, 0.144935, 0.257454, 0.170161, 0.170161, 0.191378, 0.18812, 0.109221, 0.1…	[0, 1, 2, 3, 4, 5, 6, 7, 8, 9, 10, 11, 12]	(12, 0, 12)	12	2
712	713	A0A0F3RDG4|A0A0F3RDG4_9RICK Cytoplasmic protein OS=Rickettsia argasii T170-B	([0.4292, 0.458154, 0.359901, 0.408655, 0.476583, 0.398279, 0.390993, 0.42561, 0.447574, 0.480142, 0.41194, 0.444081, 0.394753, 0.390993, 0.40511, 0.31487, 0.387226, 0.414856, 0.328603, 0.328603, 0.40511, 0.418646, 0.447574, 0.541878, 0.494003, 0.476583, 0.468512, 0.509769, 0.41194, 0.41194, 0.318242, 0.398279, 0.42561, 0.480142, 0.480142, 0.480142, 0.486429, 0.444081, 0.440853, 0.529623, 0.54187…	[23, 27, 39, 40, 41, 42, 43, 44, 45, 49, 50, 51, 52, 53, 54, 55, 56, 57, 58, 59, 60, 61, 105, 132, 133, 134, 135, 136, 137, 138, 139, 140, 141, 142, 143]	(12, 9, 21)	12	2
825	826	A0A0F3RE49|A0A0F3RE49_9RICK Ribosomal subunit interface protein OS=Rickettsia argasii T170-B	([0.083462, 0.049374, 0.067594, 0.102787, 0.144935, 0.094817, 0.127496, 0.161087, 0.116183, 0.134866, 0.155435, 0.196879, 0.288399, 0.328603, 0.359901, 0.436924, 0.377384, 0.321458, 0.311707, 0.301917, 0.30533, 0.21291, 0.291804, 0.30533, 0.219301, 0.147574, 0.236433, 0.158265, 0.158265, 0.167087, 0.179055, 0.106997, 0.098513, 0.090864, 0.120615, 0.118441, 0.0704, 0.109221, 0.086953, 0.086953, 0.…	[121, 122, 123, 124, 125, 126, 127, 128, 129, 130, 131, 132, 133]	(12, 0, 12)	12	2
984	985	A0A0F3RF13|A0A0F3RF13_9RICK Entericidin EcnA/B family protein OS=Rickettsia argasii T170-B	([0.15008, 0.15284, 0.132295, 0.137348, 0.092881, 0.076542, 0.098513, 0.120615, 0.122885, 0.071867, 0.094817, 0.106997, 0.083462, 0.090864, 0.102787, 0.120615, 0.164327, 0.173081, 0.185198, 0.222385, 0.288399, 0.30533, 0.301917, 0.346032, 0.370445, 0.454136, 0.447574, 0.454136, 0.468512, 0.494003, 0.59917, 0.608892, 0.608892, 0.648219, 0.632174, 0.690604, 0.73685, 0.745909, 0.728858, 0.557691, 0.…	[30, 31, 32, 33, 34, 35, 36, 37, 38, 39, 40, 42, 43, 44, 45, 46, 47, 48, 49, 50, 51, 52, 53, 54]	(12, 11, 23)	12	2
1663	1664	A0A0F3RK02|A0A0F3RK02_9RICK Uncharacterized protein OS=Rickettsia argasii T170-B	([0.179055, 0.096677, 0.15008, 0.185198, 0.239899, 0.284882, 0.324872, 0.342579, 0.275179, 0.219301, 0.247041, 0.25031, 0.281712, 0.30533, 0.380708, 0.339168, 0.243554, 0.332115, 0.346032, 0.332115, 0.36309, 0.377384, 0.483068, 0.387226, 0.318242, 0.239899, 0.203355, 0.120615, 0.122885, 0.129801, 0.167087, 0.11371, 0.083462, 0.081712, 0.125101, 0.132295, 0.086953, 0.139895, 0.144935, 0.118441, 0.…	[82, 83, 84, 85, 86, 87, 92, 114, 115, 116, 117, 118, 119, 120, 121, 122, 123, 124, 125, 126, 155, 156, 157, 158]	(12, 7, 19)	12	2
93	94	A0A0F3RHE3|A0A0F3RHE3_9RICK Holliday junction branch migration complex subunit RuvB OS=Rickettsia argasii T170-B	([0.570702, 0.632174, 0.671169, 0.707965, 0.745909, 0.608892, 0.680603, 0.549308, 0.56648, 0.626927, 0.632174, 0.562014, 0.465241, 0.461924, 0.58069, 0.545602, 0.476583, 0.440853, 0.433034, 0.450668, 0.468512, 0.356642, 0.335645, 0.346032, 0.349426, 0.247041, 0.324872, 0.225814, 0.21291, 0.137348, 0.109221, 0.092881, 0.125101, 0.182256, 0.170161, 0.15284, 0.26085, 0.346032, 0.352862, 0.257454, 0.…	[0, 1, 2, 3, 4, 5, 6, 7, 8, 9, 10, 11, 14, 15, 205, 333, 334, 335, 336, 337, 338]	(11, 0, 11)	11	2
364	365	A0A0F3RHA2|A0A0F3RHA2_9RICK Tol-Pal system protein TolB OS=Rickettsia argasii T170-B	([0.003246, 0.002761, 0.002211, 0.003053, 0.002881, 0.003864, 0.004736, 0.004247, 0.004513, 0.003997, 0.005086, 0.006078, 0.004431, 0.004431, 0.004414, 0.006245, 0.008525, 0.013613, 0.023087, 0.032017, 0.034884, 0.078022, 0.139895, 0.278302, 0.182256, 0.219301, 0.144935, 0.158265, 0.247041, 0.167087, 0.275179, 0.216401, 0.219301, 0.318242, 0.298791, 0.366687, 0.311707, 0.321458, 0.247041, 0.15543…	[299, 302, 362, 363, 364, 365, 366, 377, 378, 425, 426, 427, 428, 429, 430, 431, 432, 433, 434, 435, 436, 438, 439, 440, 441]	(11, 9, 20)	11	2
389	390	A0A0F3RHW5|A0A0F3RHW5_9RICK Peptidoglycan-associated lipoprotein OS=Rickettsia argasii T170-B	([0.090864, 0.064632, 0.033407, 0.030003, 0.024393, 0.028695, 0.03976, 0.025762, 0.034884, 0.046336, 0.060549, 0.069024, 0.073402, 0.06184, 0.078022, 0.125101, 0.069024, 0.10481, 0.116183, 0.196879, 0.232838, 0.264545, 0.339168, 0.440853, 0.505461, 0.604312, 0.63748, 0.632174, 0.680603, 0.63748, 0.632174, 0.63748, 0.517562, 0.534167, 0.557691, 0.529623, 0.490133, 0.608892, 0.618285, 0.59014, 0.51…	[24, 25, 26, 27, 28, 29, 30, 31, 32, 33, 34, 35, 37, 38, 39, 40, 84, 85, 86, 87, 123, 124, 127, 128, 129, 130, 131, 138]	(11, 0, 11)	11	2
589	590	A0A0F3RCP7|A0A0F3RCP7_9RICK Sporulation related domain protein OS=Rickettsia argasii T170-B	([0.003804, 0.003607, 0.002976, 0.002623, 0.002606, 0.002662, 0.002503, 0.003246, 0.003555, 0.003405, 0.003276, 0.002688, 0.003555, 0.002727, 0.002727, 0.0028, 0.003079, 0.004161, 0.004388, 0.005734, 0.008002, 0.012727, 0.01204, 0.013613, 0.022667, 0.021381, 0.0198, 0.03976, 0.043307, 0.060549, 0.060549, 0.11371, 0.200174, 0.196879, 0.196879, 0.182256, 0.284882, 0.366687, 0.271506, 0.182256, 0.19…	[83, 84, 85, 86, 87, 88, 89, 90, 91, 92, 93, 94, 120, 121, 122, 123, 135, 137, 139]	(11, 0, 11)	11	2
676	677	A0A0F3RD86|A0A0F3RD86_9RICK Uncharacterized protein OS=Rickettsia argasii T170-B	([0.377384, 0.414856, 0.465241, 0.509769, 0.553315, 0.490133, 0.505461, 0.494003, 0.422041, 0.454136, 0.472492, 0.486429, 0.562014, 0.575842, 0.58069, 0.58069, 0.685117, 0.703578, 0.680603, 0.699094, 0.59508, 0.59508, 0.626927, 0.545602, 0.461924, 0.384043, 0.450668, 0.465241, 0.390993, 0.483068, 0.40511, 0.40511, 0.349426, 0.366687, 0.356642, 0.370445, 0.401658, 0.387226, 0.390993, 0.390993, 0.3…	[3, 4, 6, 12, 13, 14, 15, 16, 17, 18, 19, 20, 21, 22, 23, 51, 52, 53, 54, 55, 56, 57, 58, 60, 63, 64, 65, 66, 68, 69]	(11, 3, 14)	11	2
1037	1038	A0A0F3RF92|A0A0F3RF92_9RICK Putative 3-oxoacyl-(Acyl carrier protein) synthase II OS=Rickettsia argasii T170-B	([0.538167, 0.549308, 0.562014, 0.541878, 0.525368, 0.450668, 0.483068, 0.472492, 0.461924, 0.476583, 0.433034, 0.458154, 0.374039, 0.384043, 0.483068, 0.494003, 0.494003, 0.58069, 0.575842, 0.553315, 0.557691, 0.521092, 0.509769, 0.4292, 0.450668, 0.483068, 0.529623, 0.497853, 0.529623, 0.525368, 0.529623, 0.59508, 0.59508, 0.626927, 0.632174, 0.626927, 0.509769, 0.509769, 0.509769, 0.525368, 0.…	[0, 1, 2, 3, 4, 17, 18, 19, 20, 21, 22, 26, 28, 29, 30, 31, 32, 33, 34, 35, 36, 37, 38, 39]	(11, 12, 23)	11	2
1078	1079	A0A0F3RFG9|A0A0F3RFG9_9RICK Pilus formation protein N-terminal domain-containing protein OS=Rickettsia argasii T170-B	([0.047319, 0.031287, 0.023087, 0.013437, 0.011342, 0.015344, 0.011342, 0.011903, 0.009728, 0.010372, 0.013016, 0.009483, 0.00962, 0.009483, 0.016021, 0.016826, 0.01078, 0.008804, 0.008804, 0.008895, 0.009096, 0.011106, 0.010221, 0.014783, 0.028107, 0.048328, 0.048328, 0.050641, 0.036378, 0.076542, 0.054297, 0.058088, 0.069024, 0.056825, 0.056825, 0.055536, 0.043307, 0.094817, 0.118441, 0.200174,…	[133, 134, 137, 138, 139, 140, 141, 142, 143, 144, 145, 146, 147, 148]	(11, 2, 13)	11	2
1346	1347	A0A0F3RGP9|A0A0F3RGP9_9RICK Uncharacterized protein OS=Rickettsia argasii T170-B	([0.422041, 0.346032, 0.384043, 0.436924, 0.332115, 0.380708, 0.408655, 0.4292, 0.394753, 0.414856, 0.447574, 0.454136, 0.40511, 0.450668, 0.454136, 0.465241, 0.450668, 0.497853, 0.490133, 0.521092, 0.626927, 0.608892, 0.685117, 0.671169, 0.632174, 0.771762, 0.741537, 0.720929, 0.716283, 0.801317, 0.795062], '')	[19, 20, 21, 22, 23, 24, 25, 26, 27, 28, 29, 30]	(11, 0, 11)	11	2
1585	1586	A0A0F3RI72|A0A0F3RI72_9RICK AhpC/TSA family protein OS=Rickettsia argasii T170-B	([0.008895, 0.006619, 0.005318, 0.004431, 0.004161, 0.003276, 0.0028, 0.002512, 0.003177, 0.002761, 0.002529, 0.00225, 0.001417, 0.001434, 0.001541, 0.001541, 0.00155, 0.001434, 0.001305, 0.001743, 0.001722, 0.001722, 0.002529, 0.003555, 0.004976, 0.006374, 0.010131, 0.016021, 0.016021, 0.013437, 0.011518, 0.011518, 0.019109, 0.041405, 0.076542, 0.064632, 0.038858, 0.085092, 0.096677, 0.137348, 0…	[190, 191, 192, 193, 194, 195, 196, 197, 198, 199, 200, 201]	(11, 0, 11)	11	2
1634	1635	A0A0F3RJF2|A0A0F3RJF2_9RICK Uncharacterized protein OS=Rickettsia argasii T170-B	([0.158265, 0.200174, 0.127496, 0.182256, 0.239899, 0.173081, 0.127496, 0.106997, 0.129801, 0.125101, 0.094817, 0.122885, 0.081712, 0.044297, 0.074921, 0.041405, 0.026338, 0.023534, 0.034884, 0.040537, 0.074921, 0.051831, 0.032017, 0.032017, 0.028695, 0.028695, 0.05306, 0.083462, 0.125101, 0.078022, 0.060549, 0.096677, 0.081712, 0.079919, 0.106997, 0.120615, 0.179055, 0.247041, 0.257454, 0.257454…	[44, 45, 46, 47, 48, 50, 51, 52, 53, 54, 55, 56, 57, 58, 59, 60, 61]	(11, 5, 16)	11	2
31	32	A0A0F3RE74|A0A0F3RE74_9RICK tRNA-2-methylthio-N(6)-dimethylallyladenosine synthase OS=Rickettsia argasii T170-B	([0.26085, 0.167087, 0.109221, 0.073402, 0.122885, 0.067594, 0.088832, 0.06312, 0.090864, 0.129801, 0.158265, 0.206376, 0.206376, 0.18812, 0.278302, 0.278302, 0.247041, 0.324872, 0.271506, 0.225814, 0.15008, 0.088832, 0.15008, 0.222385, 0.229226, 0.206376, 0.222385, 0.222385, 0.318242, 0.295083, 0.236433, 0.203355, 0.206376, 0.185198, 0.275179, 0.182256, 0.167087, 0.21291, 0.134866, 0.18812, 0.26…	[332, 333, 335, 336, 337, 338, 339, 340, 341, 342, 343, 344, 345]	(10, 2, 12)	10	2
114	115	A0A0F3RJJ5|A0A0F3RJJ5_9RICK DNA gyrase subunit A OS=Rickettsia argasii T170-B	([0.562014, 0.458154, 0.509769, 0.390993, 0.440853, 0.476583, 0.517562, 0.468512, 0.486429, 0.436924, 0.454136, 0.41194, 0.324872, 0.324872, 0.229226, 0.196879, 0.155435, 0.155435, 0.102787, 0.100716, 0.102787, 0.088832, 0.134866, 0.102787, 0.10481, 0.111485, 0.111485, 0.069024, 0.098513, 0.102787, 0.144935, 0.090864, 0.15284, 0.25031, 0.182256, 0.275179, 0.311707, 0.36309, 0.278302, 0.257454, 0.…	[0, 2, 6, 145, 146, 147, 148, 149, 150, 151, 553, 555, 556, 558, 559, 560, 561, 608, 610, 623, 624, 625, 626, 627, 628, 629, 636, 891, 892, 893, 894, 895, 896, 897, 898, 899, 900, 901, 904]	(10, 27, 37)	10	2
223	224	A0A0F3RF22|A0A0F3RF22_9RICK RNA polymerase-binding transcription factor DksA OS=Rickettsia argasii T170-B	([0.275179, 0.298791, 0.374039, 0.401658, 0.436924, 0.468512, 0.497853, 0.525368, 0.454136, 0.450668, 0.366687, 0.418646, 0.490133, 0.480142, 0.483068, 0.468512, 0.40511, 0.374039, 0.339168, 0.370445, 0.36309, 0.374039, 0.321458, 0.288399, 0.185198, 0.170161, 0.173081, 0.173081, 0.120615, 0.127496, 0.134866, 0.225814, 0.200174, 0.206376, 0.216401, 0.288399, 0.216401, 0.298791, 0.394753, 0.342579,…	[7, 45, 46, 47, 48, 49, 50, 51, 52, 53, 54, 56, 57, 58, 59, 60, 61, 62, 132, 133, 134, 135, 136, 137, 138, 139, 140, 141, 142]	(10, 18, 28)	10	2
232	233	A0A0F3RF93|A0A0F3RF93_9RICK Trigger factor OS=Rickettsia argasii T170-B	([0.109221, 0.155435, 0.078022, 0.118441, 0.118441, 0.147574, 0.096677, 0.122885, 0.15008, 0.203355, 0.15008, 0.173081, 0.182256, 0.179055, 0.179055, 0.264545, 0.349426, 0.264545, 0.26085, 0.25031, 0.26085, 0.264545, 0.179055, 0.284882, 0.191378, 0.222385, 0.219301, 0.30533, 0.239899, 0.229226, 0.129801, 0.179055, 0.179055, 0.098513, 0.161087, 0.137348, 0.134866, 0.127496, 0.144935, 0.158265, 0.1…	[267, 268, 269, 272, 309, 310, 311, 312, 313, 314, 315, 316, 317, 318, 319, 322, 323, 324, 325, 326, 374]	(10, 4, 14)	10	2
342	343	A0A0F3RGX6|A0A0F3RGX6_9RICK RNA polymerase sigma factor RpoH OS=Rickettsia argasii T170-B	([0.098513, 0.127496, 0.191378, 0.219301, 0.25031, 0.139895, 0.088832, 0.109221, 0.0704, 0.048328, 0.06312, 0.081712, 0.040537, 0.040537, 0.036378, 0.034884, 0.038042, 0.046336, 0.045352, 0.058088, 0.111485, 0.127496, 0.144935, 0.142424, 0.086953, 0.050641, 0.059222, 0.085092, 0.085092, 0.142424, 0.137348, 0.076542, 0.085092, 0.15008, 0.15008, 0.158265, 0.167087, 0.15008, 0.127496, 0.170161, 0.17…	[184, 186, 190, 201, 202, 203, 204, 211, 212, 213, 214, 215, 216, 217, 218, 219, 220, 221, 227, 229]	(10, 7, 17)	10	2
512	513	A0A0F3RC09|A0A0F3RC09_9RICK Putative response regulator NtrX-like OS=Rickettsia argasii T170-B	([0.038858, 0.076542, 0.129801, 0.164327, 0.090864, 0.118441, 0.155435, 0.098513, 0.06184, 0.06184, 0.060549, 0.085092, 0.045352, 0.041405, 0.085092, 0.086953, 0.132295, 0.118441, 0.206376, 0.311707, 0.291804, 0.203355, 0.155435, 0.11371, 0.120615, 0.203355, 0.209395, 0.206376, 0.268042, 0.275179, 0.30533, 0.25031, 0.155435, 0.243554, 0.268042, 0.25031, 0.26085, 0.194234, 0.30533, 0.257454, 0.161…	[212, 213, 214, 215, 223, 224, 463, 464, 465, 466, 467, 468, 469, 470, 471, 472, 473]	(10, 6, 16)	10	2
740	741	A0A0F3RDM9|A0A0F3RDM9_9RICK RPE2 domain protein OS=Rickettsia argasii T170-B	([0.076542, 0.129801, 0.073402, 0.034068, 0.018787, 0.014075, 0.015694, 0.012491, 0.011518, 0.009865, 0.008075, 0.007177, 0.005683, 0.005683, 0.008156, 0.005623, 0.005683, 0.005734, 0.006421, 0.006567, 0.007031, 0.007177, 0.006619, 0.009294, 0.010221, 0.011669, 0.017797, 0.013437, 0.011518, 0.015694, 0.023534, 0.051831, 0.085092, 0.132295, 0.142424, 0.088832, 0.158265, 0.170161, 0.155435, 0.25745…	[49, 50, 51, 52, 53, 54, 55, 56, 57, 58, 59, 64]	(10, 0, 10)	10	2
868	869	A0A0F3REE7|A0A0F3REE7_9RICK Putative chitin binding domain OS=Rickettsia argasii T170-B	([0.849326, 0.894241, 0.879233, 0.874069, 0.871313, 0.865454, 0.784345, 0.699094, 0.58069, 0.63748, 0.538167, 0.486429, 0.497853, 0.458154, 0.444081, 0.458154, 0.394753, 0.308712, 0.25031, 0.243554, 0.219301, 0.209395, 0.132295, 0.098513, 0.102787, 0.111485, 0.122885, 0.10481, 0.139895, 0.155435, 0.137348, 0.219301, 0.209395, 0.219301, 0.25031, 0.25031, 0.26085, 0.311707, 0.398279, 0.458154, 0.46…	[0, 1, 2, 3, 4, 5, 6, 7, 8, 9, 10, 44, 45, 48, 49, 50, 51, 52, 53, 54, 55, 56, 57, 63, 64]	(10, 0, 10)	10	2
977	978	A0A0F3REZ7|A0A0F3REZ7_9RICK Integrase core domain protein (Fragment) OS=Rickettsia argasii T170-B	([0.271506, 0.158265, 0.194234, 0.125101, 0.079919, 0.116183, 0.078022, 0.078022, 0.098513, 0.118441, 0.086953, 0.109221, 0.10481, 0.100716, 0.092881, 0.085092, 0.0704, 0.083462, 0.137348, 0.11371, 0.078022, 0.076542, 0.078022, 0.079919, 0.134866, 0.21291, 0.203355, 0.200174, 0.15284, 0.155435, 0.085092, 0.139895, 0.15284, 0.096677, 0.098513, 0.10481, 0.109221, 0.129801, 0.17593, 0.185198, 0.2258…	[149, 150, 151, 152, 153, 154, 155, 156, 157, 158, 159]	(10, 0, 10)	10	2
1351	1352	A0A0F3RGQ7|A0A0F3RGQ7_9RICK Putative ankyrin repeat OS=Rickettsia argasii T170-B	([0.545602, 0.509769, 0.549308, 0.436924, 0.349426, 0.374039, 0.366687, 0.321458, 0.25406, 0.225814, 0.225814, 0.284882, 0.194234, 0.216401, 0.200174, 0.191378, 0.134866, 0.18812, 0.125101, 0.096677, 0.10481, 0.111485, 0.137348, 0.142424, 0.206376, 0.21291, 0.209395, 0.232838, 0.30533, 0.401658, 0.450668, 0.490133, 0.458154, 0.58069, 0.570702, 0.553315, 0.545602, 0.642678, 0.63748, 0.750527, 0.85…	[0, 1, 2, 33, 34, 35, 36, 37, 38, 39, 40, 41, 42, 43]	(10, 3, 13)	10	2
1413	1414	A0A0F3RGZ3|A0A0F3RGZ3_9RICK DUF2497 domain-containing protein OS=Rickettsia argasii T170-B	([0.81615, 0.81615, 0.680603, 0.716283, 0.73685, 0.622677, 0.534167, 0.534167, 0.545602, 0.472492, 0.476583, 0.486429, 0.42561, 0.36309, 0.36309, 0.36309, 0.366687, 0.366687, 0.370445, 0.390993, 0.308712, 0.335645, 0.346032, 0.4292, 0.422041, 0.414856, 0.5017, 0.585406, 0.613573, 0.622677, 0.648219, 0.570702, 0.58069, 0.562014, 0.671169, 0.666105, 0.549308, 0.494003, 0.521092, 0.51388, 0.483068, …	[0, 1, 2, 3, 4, 5, 6, 7, 8, 26, 27, 28, 29, 30, 31, 32, 33, 34, 35, 36, 38, 39, 41, 42, 43, 44, 82]	(10, 9, 19)	10	2
1554	1555	A0A0F3RHU5|A0A0F3RHU5_9RICK Stomatin-like protein 2 OS=Rickettsia argasii T170-B	([0.001623, 0.002014, 0.001623, 0.001434, 0.001408, 0.001267, 0.001069, 0.00152, 0.001649, 0.001602, 0.002117, 0.001872, 0.001344, 0.002078, 0.002366, 0.003298, 0.004483, 0.00558, 0.005992, 0.004611, 0.005086, 0.007645, 0.008895, 0.009294, 0.014586, 0.022667, 0.021816, 0.048328, 0.046336, 0.038858, 0.035586, 0.037156, 0.076542, 0.125101, 0.056825, 0.06184, 0.031287, 0.017447, 0.012491, 0.025762, …	[122, 123, 187, 188, 189, 190, 191, 192, 193, 194, 195, 196, 197, 219, 278]	(10, 2, 12)	10	2
1569	1570	A0A0F3RI25|A0A0F3RI25_9RICK Uncharacterized protein OS=Rickettsia argasii T170-B	([0.694846, 0.712013, 0.73685, 0.745909, 0.754692, 0.784345, 0.680603, 0.657645, 0.690604, 0.604312, 0.541878, 0.476583, 0.509769, 0.51388, 0.4292, 0.414856, 0.433034, 0.433034, 0.436924, 0.339168, 0.408655, 0.301917, 0.243554, 0.182256, 0.125101, 0.129801, 0.118441, 0.147574, 0.173081, 0.167087, 0.203355, 0.170161, 0.239899, 0.232838, 0.203355, 0.278302, 0.278302, 0.271506, 0.268042, 0.26085, 0.…	[0, 1, 2, 3, 4, 5, 6, 7, 8, 9, 10, 12, 13, 76, 77, 84, 85, 86, 87]	(10, 0, 10)	10	2
33	34	A0A0F3RE85|A0A0F3RE85_9RICK Succinate--CoA ligase [ADP-forming] subunit beta OS=Rickettsia argasii T170-B	([0.298791, 0.206376, 0.264545, 0.291804, 0.209395, 0.243554, 0.196879, 0.257454, 0.284882, 0.308712, 0.328603, 0.352862, 0.26085, 0.275179, 0.194234, 0.185198, 0.257454, 0.25406, 0.295083, 0.291804, 0.203355, 0.288399, 0.377384, 0.370445, 0.295083, 0.380708, 0.374039, 0.359901, 0.342579, 0.342579, 0.356642, 0.295083, 0.222385, 0.239899, 0.225814, 0.284882, 0.25031, 0.26085, 0.182256, 0.179055, 0…	[228, 229, 231, 232, 233, 234, 235, 236, 237, 238, 239, 240]	(9, 2, 11)	9	2
49	50	A0A0F3REY0|A0A0F3REY0_9RICK Multifunctional fusion protein OS=Rickettsia argasii T170-B	([0.239899, 0.222385, 0.278302, 0.328603, 0.349426, 0.257454, 0.301917, 0.321458, 0.243554, 0.268042, 0.203355, 0.232838, 0.225814, 0.31487, 0.318242, 0.332115, 0.349426, 0.31487, 0.30533, 0.318242, 0.243554, 0.158265, 0.191378, 0.18812, 0.127496, 0.079919, 0.144935, 0.129801, 0.155435, 0.161087, 0.170161, 0.182256, 0.120615, 0.074921, 0.036378, 0.038042, 0.038858, 0.038042, 0.049374, 0.05306, 0.…	[113, 117, 118, 119, 120, 121, 122, 123, 124, 125, 126]	(9, 1, 10)	9	2
110	111	A0A0F3RIW3|A0A0F3RIW3_9RICK Isoleucine--tRNA ligase OS=Rickettsia argasii T170-B	([0.31487, 0.346032, 0.394753, 0.377384, 0.414856, 0.295083, 0.288399, 0.311707, 0.243554, 0.288399, 0.308712, 0.370445, 0.288399, 0.196879, 0.18812, 0.11371, 0.10481, 0.182256, 0.164327, 0.161087, 0.225814, 0.158265, 0.088832, 0.090864, 0.10481, 0.096677, 0.11371, 0.137348, 0.142424, 0.21291, 0.209395, 0.206376, 0.203355, 0.275179, 0.370445, 0.268042, 0.298791, 0.291804, 0.185198, 0.185198, 0.17…	[515, 518, 519, 520, 521, 522, 523, 524, 525, 526, 527]	(9, 1, 10)	9	2
366	367	A0A0F3RHC5|A0A0F3RHC5_9RICK Membrane fusion protein (MFP) family protein OS=Rickettsia argasii T170-B	([0.465241, 0.494003, 0.585406, 0.626927, 0.657645, 0.509769, 0.529623, 0.553315, 0.454136, 0.370445, 0.387226, 0.332115, 0.335645, 0.342579, 0.444081, 0.40511, 0.308712, 0.308712, 0.216401, 0.18812, 0.182256, 0.288399, 0.284882, 0.247041, 0.239899, 0.236433, 0.335645, 0.298791, 0.203355, 0.196879, 0.30533, 0.308712, 0.366687, 0.271506, 0.26085, 0.26085, 0.298791, 0.384043, 0.380708, 0.472492, 0.…	[2, 3, 4, 5, 6, 7, 72, 325, 326, 327, 378, 379, 385, 436, 437, 438, 439, 440, 441, 442, 443, 444, 445, 447, 448, 449]	(9, 13, 22)	9	2
453	454	A0A0F3R757|A0A0F3R757_9RICK Integrase domain protein OS=Rickettsia argasii T170-B	([0.390993, 0.324872, 0.384043, 0.401658, 0.450668, 0.497853, 0.534167, 0.458154, 0.422041, 0.377384, 0.436924, 0.476583, 0.408655, 0.352862, 0.444081, 0.465241, 0.447574, 0.450668, 0.480142, 0.422041, 0.486429, 0.521092, 0.613573, 0.59917, 0.541878, 0.529623, 0.529623, 0.450668, 0.509769, 0.553315, 0.626927, 0.549308, 0.517562, 0.59917, 0.694846, 0.680603, 0.632174, 0.618285], '')	[6, 21, 22, 23, 24, 25, 26, 28, 29, 30, 31, 32, 33, 34, 35, 36, 37]	(9, 7, 16)	9	2
476	477	A0A0F3RBB0|A0A0F3RBB0_9RICK Resolvase, N terminal domain protein OS=Rickettsia argasii T170-B	([0.106997, 0.164327, 0.21291, 0.25031, 0.301917, 0.239899, 0.142424, 0.17593, 0.125101, 0.155435, 0.111485, 0.139895, 0.182256, 0.164327, 0.100716, 0.155435, 0.155435, 0.155435, 0.15284, 0.158265, 0.191378, 0.179055, 0.167087, 0.098513, 0.049374, 0.048328, 0.076542, 0.147574, 0.096677, 0.155435, 0.147574, 0.196879, 0.203355, 0.239899, 0.339168, 0.4292, 0.4292, 0.461924, 0.380708, 0.465241, 0.468…	[94, 95, 132, 133, 134, 135, 138, 139, 140, 141, 142, 143, 144, 145, 146, 147]	(9, 6, 15)	9	2
483	484	A0A0F3RBI5|A0A0F3RBI5_9RICK Transposase IS66 family protein OS=Rickettsia argasii T170-B	([0.661982, 0.433034, 0.494003, 0.472492, 0.486429, 0.394753, 0.31487, 0.335645, 0.359901, 0.380708, 0.332115, 0.26085, 0.257454, 0.239899, 0.239899, 0.229226, 0.116183, 0.11371, 0.120615, 0.116183, 0.064632, 0.066181, 0.129801, 0.076542, 0.096677, 0.100716, 0.164327, 0.196879, 0.179055, 0.106997, 0.106997, 0.155435, 0.182256, 0.122885, 0.127496, 0.122885, 0.122885, 0.222385, 0.209395, 0.139895, …	[0, 157, 158, 159, 160, 161, 162, 163, 164, 165, 166, 174, 175, 177]	(9, 1, 10)	9	2
831	832	A0A0F3RE61|A0A0F3RE61_9RICK Uncharacterized protein OS=Rickettsia argasii T170-B	([0.41194, 0.444081, 0.387226, 0.422041, 0.433034, 0.461924, 0.494003, 0.525368, 0.545602, 0.545602, 0.5017, 0.509769, 0.51388, 0.509769, 0.521092, 0.521092, 0.521092, 0.454136, 0.5017, 0.557691, 0.553315, 0.648219, 0.570702, 0.538167, 0.541878, 0.538167, 0.562014, 0.549308, 0.472492, 0.465241, 0.472492, 0.461924, 0.41194, 0.398279, 0.352862, 0.342579, 0.281712, 0.21291, 0.264545, 0.25031, 0.2164…	[7, 8, 9, 10, 11, 12, 13, 14, 15, 16, 18, 19, 20, 21, 22, 23, 24, 25, 26, 27]	(9, 0, 9)	9	2
1092	1093	A0A0F3RFJ6|A0A0F3RFJ6_9RICK RPE5 domain protein OS=Rickettsia argasii T170-B	([0.398279, 0.4292, 0.308712, 0.339168, 0.36309, 0.398279, 0.458154, 0.436924, 0.465241, 0.483068, 0.497853, 0.525368, 0.509769, 0.51388, 0.562014, 0.553315, 0.549308, 0.553315, 0.553315, 0.538167, 0.538167, 0.4292, 0.440853, 0.458154, 0.494003, 0.509769, 0.41194, 0.387226, 0.352862, 0.342579, 0.30533, 0.239899, 0.173081, 0.25031, 0.164327, 0.102787, 0.06184, 0.064632, 0.064632, 0.064632, 0.06759…	[11, 12, 13, 14, 15, 16, 17, 18, 19, 20, 25]	(9, 0, 9)	9	2
1101	1102	A0A0F3RFL0|A0A0F3RFL0_9RICK Putative transposase OS=Rickettsia argasii T170-B	([0.257454, 0.324872, 0.36309, 0.349426, 0.398279, 0.380708, 0.401658, 0.418646, 0.4292, 0.414856, 0.4292, 0.458154, 0.414856, 0.422041, 0.356642, 0.387226, 0.447574, 0.440853, 0.444081, 0.529623, 0.525368, 0.63748, 0.525368, 0.517562, 0.56648, 0.517562, 0.549308, 0.545602, 0.541878, 0.480142, 0.529623, 0.525368, 0.549308, 0.490133, 0.483068, 0.562014, 0.562014, 0.480142, 0.486429, 0.394753, 0.37…	[19, 20, 21, 22, 23, 24, 25, 26, 27, 28, 30, 31, 32, 35, 36]	(9, 0, 9)	9	2
1190	1191	A0A0F3RG14|A0A0F3RG14_9RICK DUF2671 domain-containing protein OS=Rickettsia argasii T170-B	([0.349426, 0.398279, 0.444081, 0.476583, 0.517562, 0.521092, 0.534167, 0.534167, 0.562014, 0.59014, 0.613573, 0.642678, 0.675549, 0.541878, 0.450668, 0.450668, 0.461924, 0.458154, 0.377384, 0.295083, 0.321458, 0.394753, 0.36309, 0.349426, 0.275179, 0.200174, 0.15008, 0.155435, 0.170161, 0.158265, 0.102787, 0.096677, 0.092881, 0.078022, 0.086953, 0.15284, 0.10481, 0.144935, 0.158265, 0.155435, 0.…	[4, 5, 6, 7, 8, 9, 10, 11, 12, 13, 87, 88]	(9, 0, 9)	9	2
1214	1215	A0A0F3RG47|A0A0F3RG47_9RICK Small ribosomal subunit protein uS9 OS=Rickettsia argasii T170-B	([0.30533, 0.352862, 0.380708, 0.41194, 0.321458, 0.349426, 0.370445, 0.401658, 0.450668, 0.380708, 0.335645, 0.291804, 0.264545, 0.26085, 0.366687, 0.366687, 0.461924, 0.465241, 0.377384, 0.370445, 0.387226, 0.370445, 0.359901, 0.359901, 0.257454, 0.25406, 0.222385, 0.222385, 0.216401, 0.18812, 0.275179, 0.332115, 0.42561, 0.398279, 0.31487, 0.257454, 0.271506, 0.196879, 0.129801, 0.137348, 0.13…	[142, 143, 144, 149, 150, 151, 152, 153, 154, 155, 156, 157, 158]	(9, 3, 12)	9	2
1245	1246	A0A0F3RG99|A0A0F3RG99_9RICK Uncharacterized protein OS=Rickettsia argasii T170-B	([0.006533, 0.008624, 0.013265, 0.017797, 0.032677, 0.020876, 0.028695, 0.0198, 0.014783, 0.018106, 0.014315, 0.011518, 0.020876, 0.0198, 0.026338, 0.044297, 0.06312, 0.06312, 0.031287, 0.054297, 0.058088, 0.032017, 0.034884, 0.030611, 0.018787, 0.013265, 0.020522, 0.0198, 0.034068, 0.030003, 0.016826, 0.019109, 0.031287, 0.016528, 0.016528, 0.0198, 0.011669, 0.008895, 0.008525, 0.01204, 0.01204,…	[272, 273, 274, 275, 276, 277, 279, 283, 284, 285, 286, 287, 288, 289, 290, 291, 292, 301]	(9, 7, 16)	9	2
1497	1498	A0A0F3RHF2|A0A0F3RHF2_9RICK Peptidyl-prolyl cis-trans isomerase OS=Rickettsia argasii T170-B	([0.006619, 0.005872, 0.005011, 0.004577, 0.004358, 0.005872, 0.00515, 0.004976, 0.006039, 0.00558, 0.006533, 0.005503, 0.005318, 0.005872, 0.008276, 0.011903, 0.012727, 0.020522, 0.021381, 0.038042, 0.060549, 0.069024, 0.125101, 0.203355, 0.295083, 0.339168, 0.318242, 0.42561, 0.517562, 0.517562, 0.622677, 0.509769, 0.648219, 0.675549, 0.653063, 0.648219, 0.63748, 0.618285, 0.490133, 0.608892, 0…	[28, 29, 30, 31, 32, 33, 34, 35, 36, 37, 39, 40, 41, 42, 43, 44, 45]	(9, 0, 9)	9	2
246	247	A0A0F3RFI3|A0A0F3RFI3_9RICK Large ribosomal subunit protein uL15 OS=Rickettsia argasii T170-B	([0.21291, 0.209395, 0.257454, 0.298791, 0.342579, 0.374039, 0.401658, 0.440853, 0.370445, 0.36309, 0.394753, 0.41194, 0.335645, 0.398279, 0.387226, 0.377384, 0.450668, 0.521092, 0.51388, 0.505461, 0.58069, 0.58069, 0.63748, 0.618285, 0.517562, 0.505461, 0.494003, 0.5017, 0.490133, 0.575842, 0.626927, 0.608892, 0.608892, 0.632174, 0.604312, 0.505461, 0.517562, 0.505461, 0.418646, 0.418646, 0.4086…	[17, 18, 19, 20, 21, 22, 23, 24, 25, 27, 29, 30, 31, 32, 33, 34, 35, 36, 37, 45]	(8, 0, 8)	8	2
285	286	A0A0F3RFY3|A0A0F3RFY3_9RICK Small ribosomal subunit protein uS11 OS=Rickettsia argasii T170-B	([0.51388, 0.538167, 0.562014, 0.444081, 0.468512, 0.377384, 0.398279, 0.346032, 0.298791, 0.339168, 0.281712, 0.324872, 0.284882, 0.275179, 0.185198, 0.257454, 0.271506, 0.332115, 0.26085, 0.203355, 0.206376, 0.129801, 0.132295, 0.134866, 0.137348, 0.142424, 0.209395, 0.225814, 0.288399, 0.275179, 0.257454, 0.332115, 0.291804, 0.318242, 0.291804, 0.380708, 0.366687, 0.366687, 0.36309, 0.346032, …	[0, 1, 2, 45, 46, 47, 63, 115, 118, 119, 120, 121, 122, 123, 124, 125, 126]	(8, 8, 16)	8	2
432	433	A0A0F3R642|A0A0F3R642_9RICK AAA domain protein (Fragment) OS=Rickettsia argasii T170-B	([0.680603, 0.553315, 0.444081, 0.422041, 0.461924, 0.476583, 0.380708, 0.401658, 0.324872, 0.311707, 0.335645, 0.387226, 0.387226, 0.387226, 0.387226, 0.433034, 0.352862, 0.264545, 0.264545, 0.191378, 0.164327, 0.185198, 0.243554, 0.321458, 0.352862, 0.308712, 0.281712, 0.366687, 0.377384, 0.356642, 0.390993, 0.387226, 0.377384, 0.36309, 0.281712, 0.278302, 0.268042, 0.268042, 0.36309, 0.370445,…	[0, 1, 405, 406, 429, 431, 432, 433, 434, 435, 436, 437, 439, 440, 441, 442, 443, 444, 445, 446, 447]	(8, 12, 20)	8	2
513	514	A0A0F3RC14|A0A0F3RC14_9RICK Uncharacterized protein OS=Rickettsia argasii T170-B	([0.480142, 0.497853, 0.401658, 0.468512, 0.390993, 0.450668, 0.472492, 0.41194, 0.422041, 0.433034, 0.366687, 0.31487, 0.346032, 0.356642, 0.349426, 0.359901, 0.281712, 0.359901, 0.366687, 0.291804, 0.232838, 0.295083, 0.291804, 0.370445, 0.284882, 0.275179, 0.185198, 0.17593, 0.239899, 0.243554, 0.239899, 0.335645, 0.377384, 0.359901, 0.374039, 0.384043, 0.31487, 0.394753, 0.318242, 0.30533, 0.…	[45, 46, 47, 48, 49, 50, 51, 52, 53, 59, 60]	(8, 0, 8)	8	2
714	715	A0A0F3RDH0|A0A0F3RDH0_9RICK Gram-negative porin family protein OS=Rickettsia argasii T170-B	([0.013016, 0.01078, 0.008723, 0.009401, 0.01227, 0.013265, 0.017447, 0.013613, 0.014315, 0.020522, 0.030003, 0.041405, 0.042364, 0.044297, 0.092881, 0.102787, 0.102787, 0.098513, 0.132295, 0.129801, 0.21291, 0.301917, 0.390993, 0.390993, 0.418646, 0.339168, 0.398279, 0.398279, 0.377384, 0.332115, 0.232838, 0.127496, 0.132295, 0.144935, 0.142424, 0.071867, 0.064632, 0.106997, 0.116183, 0.111485, …	[206, 207, 208, 209, 210, 212, 213, 214, 215, 217, 218, 219, 220, 221, 222, 223, 224, 225, 247]	(8, 9, 17)	8	2
1090	1091	A0A0F3RFJ0|A0A0F3RFJ0_9RICK Uncharacterized protein OS=Rickettsia argasii T170-B	([0.182256, 0.243554, 0.182256, 0.122885, 0.158265, 0.158265, 0.225814, 0.271506, 0.219301, 0.25406, 0.291804, 0.332115, 0.25406, 0.339168, 0.268042, 0.278302, 0.36309, 0.374039, 0.328603, 0.40511, 0.408655, 0.328603, 0.295083, 0.359901, 0.440853, 0.458154, 0.497853, 0.394753, 0.380708, 0.454136, 0.377384, 0.342579, 0.332115, 0.346032, 0.328603, 0.401658, 0.408655, 0.40511, 0.408655, 0.454136, 0.…	[41, 42, 48, 49, 50, 51, 52, 53, 54, 55, 56, 64, 65]	(8, 2, 10)	8	2
1381	1382	A0A0F3RGU6|A0A0F3RGU6_9RICK Uncharacterized protein OS=Rickettsia argasii T170-B	([0.480142, 0.570702, 0.468512, 0.494003, 0.517562, 0.461924, 0.454136, 0.483068, 0.505461, 0.436924, 0.458154, 0.476583, 0.468512, 0.483068, 0.642678, 0.63748, 0.553315, 0.480142, 0.476583, 0.585406, 0.521092, 0.461924, 0.4292, 0.497853, 0.51388, 0.433034, 0.486429, 0.525368, 0.521092, 0.458154, 0.562014, 0.56648, 0.490133, 0.505461, 0.422041, 0.40511, 0.41194, 0.480142, 0.545602, 0.549308, 0.53…	[1, 4, 8, 14, 15, 16, 19, 20, 24, 27, 28, 30, 31, 33, 38, 39, 40, 41, 42, 43, 44, 45, 46, 76, 82, 84, 89, 90, 93, 94, 95, 96, 97, 98]	(8, 14, 22)	8	2
8	9	A0A0F3RCQ7|A0A0F3RCQ7_9RICK Energy-dependent translational throttle protein EttA OS=Rickettsia argasii T170-B	([0.013265, 0.009483, 0.013437, 0.018787, 0.013265, 0.010131, 0.014586, 0.019109, 0.023963, 0.032017, 0.023963, 0.019109, 0.018787, 0.034884, 0.033407, 0.06312, 0.058088, 0.100716, 0.047319, 0.049374, 0.092881, 0.092881, 0.129801, 0.125101, 0.076542, 0.129801, 0.134866, 0.074921, 0.074921, 0.094817, 0.098513, 0.155435, 0.200174, 0.203355, 0.182256, 0.17593, 0.170161, 0.173081, 0.109221, 0.182256,…	[259, 260, 261, 262, 263, 271, 272, 281, 287, 288, 301, 306, 307, 308, 309, 310, 311, 312, 313, 443, 445, 446]	(7, 11, 18)	7	2
78	79	A0A0F3RGJ2|A0A0F3RGJ2_9RICK Ribonuclease 3 OS=Rickettsia argasii T170-B	([0.056825, 0.081712, 0.048328, 0.067594, 0.032677, 0.044297, 0.066181, 0.081712, 0.11371, 0.081712, 0.06184, 0.047319, 0.047319, 0.03976, 0.050641, 0.045352, 0.047319, 0.100716, 0.088832, 0.05306, 0.088832, 0.15008, 0.15284, 0.232838, 0.25031, 0.284882, 0.284882, 0.278302, 0.291804, 0.268042, 0.359901, 0.352862, 0.461924, 0.444081, 0.387226, 0.490133, 0.377384, 0.284882, 0.25031, 0.26085, 0.3117…	[110, 111, 112, 204, 205, 206, 207, 208, 209, 210, 211]	(7, 3, 10)	7	2
112	113	A0A0F3RJA8|A0A0F3RJA8_9RICK DNA-directed RNA polymerase subunit beta' OS=Rickettsia argasii T170-B	([0.066181, 0.10481, 0.144935, 0.18812, 0.229226, 0.139895, 0.173081, 0.206376, 0.155435, 0.182256, 0.142424, 0.170161, 0.118441, 0.134866, 0.179055, 0.191378, 0.288399, 0.374039, 0.311707, 0.308712, 0.380708, 0.284882, 0.275179, 0.170161, 0.164327, 0.167087, 0.203355, 0.203355, 0.196879, 0.295083, 0.301917, 0.380708, 0.291804, 0.377384, 0.31487, 0.318242, 0.301917, 0.191378, 0.182256, 0.268042, …	[317, 318, 319, 326, 654, 697, 698, 699, 700, 701, 702, 703, 704, 1124]	(7, 5, 12)	7	2
132	133	A0A0F3RCU1|A0A0F3RCU1_9RICK ATP-dependent Clp protease proteolytic subunit OS=Rickettsia argasii T170-B	([0.037156, 0.056825, 0.085092, 0.106997, 0.158265, 0.196879, 0.179055, 0.116183, 0.15008, 0.100716, 0.067594, 0.092881, 0.098513, 0.102787, 0.094817, 0.081712, 0.164327, 0.236433, 0.239899, 0.142424, 0.06312, 0.038858, 0.022667, 0.022306, 0.023963, 0.014586, 0.015694, 0.021381, 0.038042, 0.025762, 0.037156, 0.073402, 0.042364, 0.023963, 0.027463, 0.038042, 0.040537, 0.020876, 0.012727, 0.011903,…	[132, 160, 161, 162, 164, 165, 166, 167, 168, 169, 170, 171]	(7, 4, 11)	7	2
193	194	A0A0F3REI8|A0A0F3REI8_9RICK Type-4 uracil-DNA glycosylase OS=Rickettsia argasii T170-B	([0.11371, 0.15008, 0.118441, 0.173081, 0.11371, 0.076542, 0.054297, 0.074921, 0.106997, 0.132295, 0.182256, 0.236433, 0.236433, 0.161087, 0.15284, 0.164327, 0.167087, 0.268042, 0.346032, 0.352862, 0.398279, 0.408655, 0.41194, 0.490133, 0.472492, 0.608892, 0.733139, 0.759478, 0.745909, 0.626927, 0.570702, 0.529623, 0.5017, 0.486429, 0.59508, 0.608892, 0.648219, 0.517562, 0.517562, 0.468512, 0.476…	[25, 26, 27, 28, 29, 30, 31, 32, 34, 35, 36, 37, 38, 42]	(7, 0, 7)	7	2
231	232	A0A0F3RF90|A0A0F3RF90_9RICK ATP-dependent Clp protease ATP-binding subunit ClpX OS=Rickettsia argasii T170-B	([0.06312, 0.024826, 0.037156, 0.020165, 0.01204, 0.016528, 0.021381, 0.027463, 0.037156, 0.049374, 0.069024, 0.055536, 0.081712, 0.118441, 0.067594, 0.048328, 0.036378, 0.036378, 0.044297, 0.044297, 0.048328, 0.042364, 0.050641, 0.025762, 0.054297, 0.118441, 0.06184, 0.035586, 0.038858, 0.023087, 0.013016, 0.01227, 0.018106, 0.011903, 0.010372, 0.015078, 0.026338, 0.035586, 0.040537, 0.032677, 0…	[190, 191, 192, 193, 194, 195, 196, 197, 218, 219, 220, 221, 222, 223, 226, 227, 228, 229]	(7, 0, 7)	7	2
264	265	A0A0F3RFQ2|A0A0F3RFQ2_9RICK Small ribosomal subunit protein uS7 OS=Rickettsia argasii T170-B	([0.570702, 0.436924, 0.339168, 0.401658, 0.42561, 0.390993, 0.42561, 0.335645, 0.377384, 0.394753, 0.332115, 0.298791, 0.222385, 0.21291, 0.21291, 0.118441, 0.085092, 0.11371, 0.118441, 0.069024, 0.050641, 0.078022, 0.129801, 0.18812, 0.173081, 0.17593, 0.18812, 0.122885, 0.170161, 0.164327, 0.167087, 0.170161, 0.185198, 0.17593, 0.17593, 0.15008, 0.15284, 0.243554, 0.232838, 0.147574, 0.225814,…	[0, 57, 60, 61, 62, 63, 72, 73, 85, 131, 132, 134, 135, 136, 137, 138, 139, 140, 142, 144, 145, 146, 147, 148, 149, 150, 151, 154, 155, 157]	(7, 19, 26)	7	2
299	300	A0A0F3RG76|A0A0F3RG76_9RICK Elongation factor Tu OS=Rickettsia argasii T170-B	([0.538167, 0.59508, 0.5017, 0.545602, 0.447574, 0.465241, 0.486429, 0.414856, 0.433034, 0.465241, 0.422041, 0.468512, 0.509769, 0.51388, 0.541878, 0.549308, 0.680603, 0.549308, 0.541878, 0.509769, 0.483068, 0.370445, 0.359901, 0.335645, 0.264545, 0.264545, 0.239899, 0.236433, 0.311707, 0.311707, 0.295083, 0.318242, 0.324872, 0.281712, 0.288399, 0.26085, 0.173081, 0.179055, 0.26085, 0.179055, 0.2…	[0, 1, 2, 3, 12, 13, 14, 15, 16, 17, 18, 19, 46, 47, 48, 49, 50, 51, 57, 58, 60, 61, 62, 63, 64, 65, 276, 277, 289, 290, 291, 292, 293, 297, 315, 319, 320, 321, 324, 343, 344, 345, 346, 347, 387]	(7, 4, 11)	7	2
485	486	A0A0F3RBL1|A0A0F3RBL1_9RICK AAA domain protein OS=Rickettsia argasii T170-B	([0.018106, 0.027463, 0.042364, 0.06184, 0.092881, 0.116183, 0.142424, 0.185198, 0.185198, 0.158265, 0.116183, 0.137348, 0.134866, 0.182256, 0.111485, 0.206376, 0.206376, 0.206376, 0.21291, 0.134866, 0.134866, 0.191378, 0.196879, 0.206376, 0.206376, 0.203355, 0.219301, 0.144935, 0.137348, 0.100716, 0.15008, 0.134866, 0.137348, 0.158265, 0.182256, 0.26085, 0.25031, 0.295083, 0.232838, 0.232838, 0.…	[219, 220, 303, 793, 794, 795, 796, 799, 801, 802, 803, 804, 805, 806, 807, 808]	(7, 8, 15)	7	2
499	500	A0A0F3RBV7|A0A0F3RBV7_9RICK Type-1V conjugative transfer system mating pair stabilization family protein OS=Rickettsia argasii T170-B	([0.050641, 0.079919, 0.049374, 0.071867, 0.076542, 0.10481, 0.100716, 0.142424, 0.182256, 0.209395, 0.158265, 0.203355, 0.275179, 0.301917, 0.308712, 0.390993, 0.366687, 0.422041, 0.422041, 0.447574, 0.450668, 0.447574, 0.377384, 0.454136, 0.465241, 0.529623, 0.538167, 0.59917, 0.534167, 0.509769, 0.521092, 0.626927, 0.509769, 0.42561, 0.356642, 0.359901, 0.346032, 0.447574, 0.366687, 0.36309, 0…	[25, 26, 27, 28, 29, 30, 31, 32, 82, 98, 99, 564, 565, 571, 572, 573, 574, 575, 576, 582, 587]	(7, 0, 7)	7	2
503	504	A0A0F3RBX4|A0A0F3RBX4_9RICK Mutator family transposase OS=Rickettsia argasii T170-B	([0.534167, 0.509769, 0.398279, 0.433034, 0.352862, 0.288399, 0.243554, 0.281712, 0.301917, 0.321458, 0.318242, 0.342579, 0.26085, 0.324872, 0.318242, 0.26085, 0.179055, 0.179055, 0.18812, 0.268042, 0.25031, 0.17593, 0.129801, 0.191378, 0.194234, 0.191378, 0.257454, 0.311707, 0.301917, 0.222385, 0.158265, 0.191378, 0.185198, 0.229226, 0.161087, 0.167087, 0.196879, 0.281712, 0.295083, 0.209395, 0.…	[0, 1, 55, 56, 60, 62, 63, 64, 65, 66, 67, 68, 69, 78, 79, 82]	(7, 5, 12)	7	2
611	612	A0A0F3RCU3|A0A0F3RCU3_9RICK Bacterial conjugation TrbI-like family protein OS=Rickettsia argasii T170-B	([0.509769, 0.545602, 0.59014, 0.59917, 0.497853, 0.534167, 0.56648, 0.59508, 0.59508, 0.505461, 0.553315, 0.59014, 0.541878, 0.4292, 0.418646, 0.517562, 0.5017, 0.422041, 0.414856, 0.40511, 0.31487, 0.301917, 0.308712, 0.219301, 0.155435, 0.206376, 0.206376, 0.191378, 0.21291, 0.15284, 0.167087, 0.144935, 0.094817, 0.096677, 0.125101, 0.076542, 0.081712, 0.058088, 0.058088, 0.050641, 0.034068, 0…	[0, 1, 2, 3, 5, 6, 7, 8, 9, 10, 11, 12, 15, 16, 65, 67, 68, 124, 125, 126, 137, 142, 150, 401, 403, 404, 405, 406, 416, 417, 433, 445, 455, 456, 457, 467]	(7, 4, 11)	7	2
704	705	A0A0F3RDD4|A0A0F3RDD4_9RICK Lipoprotein OS=Rickettsia argasii T170-B	([0.011342, 0.010372, 0.009096, 0.012727, 0.018106, 0.020876, 0.017447, 0.023534, 0.030611, 0.038858, 0.032677, 0.03976, 0.046336, 0.048328, 0.05306, 0.096677, 0.086953, 0.125101, 0.206376, 0.182256, 0.232838, 0.321458, 0.401658, 0.497853, 0.40511, 0.414856, 0.380708, 0.465241, 0.472492, 0.450668, 0.450668, 0.529623, 0.458154, 0.454136, 0.394753, 0.483068, 0.517562, 0.626927, 0.521092, 0.4292, 0.…	[31, 36, 37, 38, 47, 48, 49, 55, 56, 60, 61, 62, 63, 64, 65, 66, 71, 72, 73, 74, 75, 76, 77, 78, 80, 81]	(7, 16, 23)	7	2
733	734	A0A0F3RDM0|A0A0F3RDM0_9RICK CarD-like/TRCF domain protein OS=Rickettsia argasii T170-B	([0.791621, 0.812494, 0.618285, 0.632174, 0.5017, 0.517562, 0.541878, 0.56648, 0.476583, 0.422041, 0.356642, 0.418646, 0.414856, 0.414856, 0.408655, 0.339168, 0.332115, 0.342579, 0.25031, 0.25031, 0.268042, 0.18812, 0.18812, 0.206376, 0.219301, 0.30533, 0.229226, 0.196879, 0.191378, 0.275179, 0.346032, 0.346032, 0.31487, 0.284882, 0.200174, 0.15008, 0.139895, 0.142424, 0.074921, 0.122885, 0.12288…	[0, 1, 2, 3, 4, 5, 6, 7, 90, 91, 92, 93, 94, 95, 96, 97, 99]	(7, 0, 7)	7	2
808	809	A0A0F3RE24|A0A0F3RE24_9RICK Phosphomannomutase/phosphoglucomutase OS=Rickettsia argasii T170-B	([0.051831, 0.085092, 0.048328, 0.073402, 0.094817, 0.132295, 0.158265, 0.111485, 0.132295, 0.164327, 0.120615, 0.158265, 0.164327, 0.268042, 0.194234, 0.170161, 0.090864, 0.144935, 0.155435, 0.15284, 0.100716, 0.164327, 0.086953, 0.118441, 0.129801, 0.102787, 0.098513, 0.058088, 0.076542, 0.074921, 0.074921, 0.134866, 0.137348, 0.120615, 0.06312, 0.060549, 0.047319, 0.083462, 0.049374, 0.092881,…	[97, 98, 99, 101, 108, 211, 212, 213, 214, 215, 216, 217, 218, 224]	(7, 5, 12)	7	2
1199	1200	A0A0F3RG23|A0A0F3RG23_9RICK Uncharacterized protein OS=Rickettsia argasii T170-B	([0.298791, 0.335645, 0.324872, 0.370445, 0.414856, 0.356642, 0.380708, 0.401658, 0.422041, 0.454136, 0.476583, 0.517562, 0.618285, 0.618285, 0.505461, 0.608892, 0.604312, 0.58069, 0.575842, 0.476583, 0.390993, 0.390993, 0.328603, 0.356642, 0.36309, 0.36309, 0.328603, 0.30533, 0.30533, 0.239899, 0.222385, 0.222385, 0.21291, 0.142424, 0.129801, 0.191378, 0.116183, 0.147574, 0.229226, 0.232838, 0.2…	[11, 12, 13, 14, 15, 16, 17, 18, 57, 58, 61, 84, 85, 86, 87, 88, 149, 150, 153, 156, 157, 158, 159, 160, 183, 184, 185, 186, 187, 193, 194, 195, 199, 200, 203, 204]	(7, 0, 7)	7	2
1222	1223	A0A0F3RG61|A0A0F3RG61_9RICK MgtE intracellular N domain protein OS=Rickettsia argasii T170-B	([0.056825, 0.098513, 0.060549, 0.03976, 0.074921, 0.100716, 0.139895, 0.164327, 0.182256, 0.236433, 0.257454, 0.203355, 0.203355, 0.271506, 0.194234, 0.134866, 0.17593, 0.291804, 0.281712, 0.30533, 0.275179, 0.278302, 0.161087, 0.161087, 0.232838, 0.194234, 0.219301, 0.203355, 0.21291, 0.222385, 0.194234, 0.21291, 0.298791, 0.247041, 0.26085, 0.26085, 0.328603, 0.370445, 0.271506, 0.271506, 0.15…	[61, 325, 332, 333, 334, 335, 336, 337, 338, 339, 341]	(7, 2, 9)	7	2
1675	1676	A0A0F3RKB9|A0A0F3RKB9_9RICK AsmA-like C-terminal region family protein OS=Rickettsia argasii T170-B	([0.023534, 0.05306, 0.026338, 0.041405, 0.059222, 0.032677, 0.043307, 0.029376, 0.021816, 0.022306, 0.028695, 0.022667, 0.023534, 0.016826, 0.017138, 0.010131, 0.016826, 0.013821, 0.010221, 0.010221, 0.011903, 0.022306, 0.019401, 0.035586, 0.022667, 0.01204, 0.021816, 0.021816, 0.027463, 0.054297, 0.038858, 0.022667, 0.030611, 0.029376, 0.028695, 0.027463, 0.066181, 0.048328, 0.055536, 0.043307,…	[370, 371, 372, 373, 375, 376, 377, 378, 379, 380, 381, 382]	(7, 4, 11)	7	2
59	60	A0A0F3RFD5|A0A0F3RFD5_9RICK Ribonuclease PH OS=Rickettsia argasii T170-B	([0.675549, 0.703578, 0.775545, 0.632174, 0.648219, 0.525368, 0.557691, 0.468512, 0.483068, 0.534167, 0.461924, 0.408655, 0.408655, 0.377384, 0.387226, 0.384043, 0.380708, 0.281712, 0.209395, 0.142424, 0.139895, 0.137348, 0.134866, 0.116183, 0.17593, 0.182256, 0.196879, 0.167087, 0.15008, 0.15284, 0.109221, 0.170161, 0.15008, 0.155435, 0.182256, 0.179055, 0.129801, 0.15284, 0.275179, 0.257454, 0.…	[0, 1, 2, 3, 4, 5, 6, 9, 76, 77, 78]	(6, 0, 6)	6	2
221	222	A0A0F3RF20|A0A0F3RF20_9RICK Protein translocase subunit SecD OS=Rickettsia argasii T170-B	([0.016826, 0.025316, 0.015344, 0.010509, 0.009294, 0.012727, 0.010926, 0.008409, 0.009015, 0.008409, 0.007177, 0.006567, 0.005799, 0.004315, 0.006142, 0.005872, 0.004161, 0.005223, 0.005378, 0.005799, 0.008895, 0.012727, 0.012727, 0.011903, 0.012727, 0.021816, 0.021381, 0.034068, 0.0704, 0.055536, 0.094817, 0.100716, 0.147574, 0.106997, 0.182256, 0.094817, 0.086953, 0.164327, 0.194234, 0.155435,…	[158, 159, 160, 161, 162, 163, 165, 167, 168, 169, 170, 171, 172, 173]	(6, 7, 13)	6	2
323	324	A0A0F3RGM7|A0A0F3RGM7_9RICK Aspartyl/glutamyl-tRNA(Asn/Gln) amidotransferase subunit C OS=Rickettsia argasii T170-B	([0.366687, 0.377384, 0.288399, 0.281712, 0.311707, 0.239899, 0.257454, 0.173081, 0.219301, 0.264545, 0.295083, 0.321458, 0.335645, 0.352862, 0.352862, 0.236433, 0.216401, 0.247041, 0.25031, 0.18812, 0.26085, 0.288399, 0.222385, 0.275179, 0.308712, 0.288399, 0.284882, 0.30533, 0.328603, 0.239899, 0.232838, 0.243554, 0.170161, 0.232838, 0.167087, 0.167087, 0.271506, 0.194234, 0.206376, 0.229226, 0…	[53, 54, 55, 56, 57, 58, 59, 61, 62, 63, 64]	(6, 0, 6)	6	2
347	348	A0A0F3RGY8|A0A0F3RGY8_9RICK Elongation factor G OS=Rickettsia argasii T170-B	([0.278302, 0.328603, 0.243554, 0.278302, 0.209395, 0.161087, 0.167087, 0.196879, 0.155435, 0.18812, 0.18812, 0.219301, 0.209395, 0.222385, 0.295083, 0.291804, 0.301917, 0.401658, 0.384043, 0.311707, 0.311707, 0.229226, 0.144935, 0.21291, 0.21291, 0.278302, 0.342579, 0.366687, 0.359901, 0.359901, 0.352862, 0.390993, 0.332115, 0.342579, 0.352862, 0.349426, 0.346032, 0.31487, 0.301917, 0.264545, 0.…	[45, 46, 47, 48, 49, 50, 51, 53, 54, 410, 411, 413, 422, 423, 424, 425, 436, 437, 438, 440, 441, 442, 443, 444, 638, 639, 640, 642, 643, 645]	(6, 0, 6)	6	2
421	422	A0A0F3RJS2|A0A0F3RJS2_9RICK Cytochrome c homolog OS=Rickettsia argasii T170-B	([0.318242, 0.30533, 0.200174, 0.142424, 0.098513, 0.100716, 0.127496, 0.092881, 0.064632, 0.069024, 0.069024, 0.067594, 0.045352, 0.045352, 0.023534, 0.015344, 0.020165, 0.020165, 0.012727, 0.013613, 0.011669, 0.011342, 0.015078, 0.024393, 0.023534, 0.041405, 0.030003, 0.032677, 0.054297, 0.094817, 0.111485, 0.078022, 0.096677, 0.094817, 0.079919, 0.102787, 0.155435, 0.196879, 0.185198, 0.268042…	[45, 47, 48, 49, 51, 52, 53, 54, 55, 56, 57, 68]	(6, 4, 10)	6	2
850	851	A0A0F3REA7|A0A0F3REA7_9RICK biotin--[biotin carboxyl-carrier protein] ligase OS=Rickettsia argasii T170-B	([0.015078, 0.024826, 0.040537, 0.028695, 0.043307, 0.058088, 0.078022, 0.109221, 0.129801, 0.161087, 0.164327, 0.164327, 0.158265, 0.203355, 0.182256, 0.185198, 0.30533, 0.271506, 0.356642, 0.377384, 0.436924, 0.549308, 0.557691, 0.454136, 0.505461, 0.433034, 0.356642, 0.321458, 0.31487, 0.31487, 0.31487, 0.346032, 0.390993, 0.384043, 0.422041, 0.447574, 0.440853, 0.422041, 0.447574, 0.440853, 0…	[21, 22, 24, 40, 45, 46, 47, 48, 49, 50, 51]	(6, 4, 10)	6	2
905	906	A0A0F3REL1|A0A0F3REL1_9RICK Radical SAM methylthiotransferase, MiaB/RimO family protein OS=Rickettsia argasii T170-B	([0.41194, 0.281712, 0.308712, 0.21291, 0.257454, 0.191378, 0.232838, 0.17593, 0.132295, 0.167087, 0.191378, 0.225814, 0.158265, 0.100716, 0.098513, 0.147574, 0.15008, 0.096677, 0.098513, 0.086953, 0.122885, 0.118441, 0.129801, 0.139895, 0.222385, 0.161087, 0.203355, 0.132295, 0.120615, 0.18812, 0.182256, 0.118441, 0.092881, 0.100716, 0.155435, 0.147574, 0.127496, 0.102787, 0.164327, 0.15008, 0.2…	[53, 54, 55, 56, 85, 86, 305, 329, 331, 332, 333, 334, 335, 336, 337, 342, 343, 344, 345, 347, 348]	(6, 8, 14)	6	2
967	968	A0A0F3REX7|A0A0F3REX7_9RICK Putative dnaA-like protein OS=Rickettsia argasii T170-B	([0.023963, 0.040537, 0.066181, 0.038858, 0.054297, 0.035586, 0.048328, 0.0704, 0.049374, 0.036378, 0.048328, 0.06312, 0.060549, 0.10481, 0.209395, 0.308712, 0.281712, 0.288399, 0.206376, 0.321458, 0.21291, 0.219301, 0.21291, 0.139895, 0.144935, 0.092881, 0.147574, 0.147574, 0.085092, 0.088832, 0.139895, 0.132295, 0.127496, 0.137348, 0.085092, 0.076542, 0.0704, 0.042364, 0.079919, 0.129801, 0.090…	[107, 114, 115, 116, 117, 144, 145, 151, 152, 307, 309, 310, 311, 312, 313, 314, 315, 321, 323, 383, 384, 425, 429]	(6, 10, 16)	6	2
1139	1140	A0A0F3RFT3|A0A0F3RFT3_9RICK OmpW family protein OS=Rickettsia argasii T170-B	([0.011903, 0.00962, 0.006988, 0.006619, 0.008624, 0.01078, 0.009015, 0.011106, 0.009294, 0.012491, 0.015694, 0.010926, 0.013437, 0.012491, 0.019109, 0.020876, 0.014075, 0.015344, 0.025762, 0.018106, 0.032017, 0.055536, 0.0704, 0.158265, 0.225814, 0.15284, 0.164327, 0.247041, 0.25406, 0.374039, 0.271506, 0.18812, 0.321458, 0.374039, 0.398279, 0.398279, 0.444081, 0.447574, 0.370445, 0.243554, 0.30…	[63, 64, 65, 67, 68, 69, 70, 71, 72, 73, 76, 77]	(6, 3, 9)	6	2
1284	1285	A0A0F3RGF5|A0A0F3RGF5_9RICK Large ribosomal subunit protein bL35 OS=Rickettsia argasii T170-B	([0.490133, 0.529623, 0.59508, 0.440853, 0.476583, 0.394753, 0.41194, 0.390993, 0.408655, 0.418646, 0.447574, 0.422041, 0.321458, 0.284882, 0.356642, 0.356642, 0.324872, 0.311707, 0.321458, 0.359901, 0.436924, 0.332115, 0.295083, 0.295083, 0.414856, 0.4292, 0.505461, 0.521092, 0.517562, 0.534167, 0.454136, 0.468512, 0.549308, 0.545602, 0.618285, 0.613573, 0.59508, 0.63748, 0.541878, 0.458154, 0.3…	[1, 2, 26, 27, 28, 29, 32, 33, 34, 35, 36, 37, 38, 43]	(6, 6, 12)	6	2
20	21	A0A0F3RDK7|A0A0F3RDK7_9RICK Succinate dehydrogenase iron-sulfur subunit OS=Rickettsia argasii T170-B	([0.414856, 0.349426, 0.36309, 0.377384, 0.398279, 0.422041, 0.461924, 0.384043, 0.394753, 0.4292, 0.461924, 0.505461, 0.553315, 0.505461, 0.5017, 0.494003, 0.613573, 0.575842, 0.534167, 0.444081, 0.436924, 0.414856, 0.384043, 0.398279, 0.321458, 0.332115, 0.356642, 0.349426, 0.352862, 0.370445, 0.370445, 0.366687, 0.374039, 0.36309, 0.31487, 0.398279, 0.40511, 0.281712, 0.298791, 0.229226, 0.318…	[11, 12, 13, 14, 16, 17, 18, 46, 143, 144, 146, 147, 149, 150, 152, 153, 154, 155, 156, 157]	(5, 14, 19)	5	2
39	40	A0A0F3REG0|A0A0F3REG0_9RICK Lon protease OS=Rickettsia argasii T170-B	([0.125101, 0.179055, 0.239899, 0.216401, 0.15284, 0.111485, 0.060549, 0.096677, 0.118441, 0.088832, 0.060549, 0.06312, 0.067594, 0.035586, 0.018415, 0.012727, 0.020165, 0.017797, 0.035586, 0.045352, 0.055536, 0.055536, 0.056825, 0.041405, 0.030611, 0.049374, 0.081712, 0.161087, 0.079919, 0.043307, 0.069024, 0.098513, 0.132295, 0.122885, 0.21291, 0.321458, 0.394753, 0.308712, 0.209395, 0.116183, …	[217, 218, 219, 220, 273, 274, 275, 276, 277, 278, 281, 282]	(5, 4, 9)	5	2
104	105	A0A0F3RHU7|A0A0F3RHU7_9RICK Serine--tRNA ligase OS=Rickettsia argasii T170-B	([0.155435, 0.219301, 0.15284, 0.090864, 0.129801, 0.173081, 0.200174, 0.155435, 0.185198, 0.222385, 0.247041, 0.179055, 0.17593, 0.173081, 0.281712, 0.25406, 0.356642, 0.436924, 0.436924, 0.349426, 0.31487, 0.295083, 0.216401, 0.295083, 0.387226, 0.390993, 0.377384, 0.377384, 0.450668, 0.370445, 0.366687, 0.370445, 0.394753, 0.398279, 0.398279, 0.377384, 0.311707, 0.321458, 0.328603, 0.308712, 0…	[57, 71, 82, 83, 84, 86, 87, 101, 110, 113, 121, 123, 124, 125, 126, 127, 293, 294, 295, 296, 297, 298]	(5, 16, 21)	5	2
287	288	A0A0F3RG07|A0A0F3RG07_9RICK Large ribosomal subunit protein bL9 OS=Rickettsia argasii T170-B	([0.064632, 0.038042, 0.056825, 0.078022, 0.049374, 0.067594, 0.092881, 0.06312, 0.045352, 0.058088, 0.046336, 0.044297, 0.044297, 0.076542, 0.0704, 0.111485, 0.179055, 0.194234, 0.106997, 0.098513, 0.058088, 0.073402, 0.125101, 0.122885, 0.074921, 0.106997, 0.06184, 0.060549, 0.085092, 0.139895, 0.15008, 0.243554, 0.288399, 0.278302, 0.291804, 0.298791, 0.21291, 0.147574, 0.134866, 0.203355, 0.2…	[154, 155, 156, 157, 158, 159, 166, 167, 168, 169, 170]	(5, 0, 5)	5	2
558	559	A0A0F3RCH0|A0A0F3RCH0_9RICK Helix-turn-helix domain protein OS=Rickettsia argasii T170-B	([0.30533, 0.342579, 0.374039, 0.366687, 0.401658, 0.390993, 0.384043, 0.318242, 0.349426, 0.370445, 0.332115, 0.324872, 0.318242, 0.321458, 0.291804, 0.216401, 0.216401, 0.30533, 0.295083, 0.298791, 0.370445, 0.380708, 0.298791, 0.298791, 0.264545, 0.225814, 0.25031, 0.196879, 0.196879, 0.191378, 0.142424, 0.18812, 0.216401, 0.298791, 0.291804, 0.243554, 0.332115, 0.346032, 0.25031, 0.200174, 0.…	[59, 60, 61, 62, 63, 64, 98, 290, 291, 292, 293, 294, 295, 297]	(5, 0, 5)	5	2
624	625	A0A0F3RCX6|A0A0F3RCX6_9RICK Uncharacterized protein OS=Rickettsia argasii T170-B	([0.349426, 0.394753, 0.42561, 0.321458, 0.366687, 0.384043, 0.408655, 0.444081, 0.454136, 0.483068, 0.5017, 0.570702, 0.562014, 0.468512, 0.366687, 0.366687, 0.370445, 0.356642, 0.370445, 0.468512, 0.483068, 0.608892, 0.618285, 0.575842, 0.694846, 0.56648, 0.5017, 0.422041, 0.40511, 0.414856, 0.408655, 0.377384, 0.25406, 0.346032, 0.384043, 0.480142, 0.384043, 0.301917, 0.321458, 0.284882, 0.191…	[10, 11, 12, 21, 22, 23, 24, 25, 26, 88, 89, 91, 92, 94, 95]	(5, 3, 8)	5	2
631	632	A0A0F3RCY8|A0A0F3RCY8_9RICK Uncharacterized protein OS=Rickettsia argasii T170-B	([0.465241, 0.5017, 0.517562, 0.505461, 0.42561, 0.461924, 0.490133, 0.398279, 0.346032, 0.370445, 0.318242, 0.370445, 0.472492, 0.458154, 0.387226, 0.384043, 0.387226, 0.308712, 0.328603, 0.342579, 0.414856, 0.41194, 0.332115, 0.342579, 0.374039, 0.454136, 0.346032, 0.349426, 0.377384, 0.447574, 0.450668, 0.5017, 0.472492, 0.380708, 0.36309, 0.41194, 0.41194, 0.436924, 0.517562, 0.414856, 0.3872…	[1, 2, 3, 31, 38, 47, 49, 50, 54, 56, 95, 96, 97, 98, 99, 102, 103, 105, 106, 107, 108, 109, 110, 141, 142, 143, 144]	(5, 17, 22)	5	2
876	877	A0A0F3REG6|A0A0F3REG6_9RICK NAD(P) transhydrogenase subunit alpha part 1 OS=Rickettsia argasii T170-B	([0.071867, 0.11371, 0.170161, 0.21291, 0.257454, 0.236433, 0.182256, 0.118441, 0.144935, 0.194234, 0.236433, 0.200174, 0.173081, 0.268042, 0.25031, 0.200174, 0.21291, 0.21291, 0.191378, 0.194234, 0.144935, 0.15284, 0.098513, 0.069024, 0.042364, 0.046336, 0.058088, 0.096677, 0.096677, 0.092881, 0.044297, 0.042364, 0.054297, 0.067594, 0.032677, 0.033407, 0.06312, 0.109221, 0.125101, 0.073402, 0.04…	[227, 228, 229, 230, 232, 233, 234, 235, 236, 298, 299, 300, 301, 302, 303]	(5, 9, 14)	5	2
1019	1020	A0A0F3RF63|A0A0F3RF63_9RICK Helix-turn-helix family protein OS=Rickettsia argasii T170-B	([0.024826, 0.038858, 0.058088, 0.06312, 0.090864, 0.129801, 0.090864, 0.125101, 0.161087, 0.200174, 0.225814, 0.18812, 0.173081, 0.232838, 0.25406, 0.321458, 0.401658, 0.328603, 0.332115, 0.440853, 0.534167, 0.450668, 0.394753, 0.394753, 0.349426, 0.264545, 0.194234, 0.268042, 0.26085, 0.247041, 0.232838, 0.25031, 0.318242, 0.31487, 0.311707, 0.401658, 0.401658, 0.414856, 0.497853, 0.5017, 0.509…	[20, 39, 40, 41, 42, 43, 46, 47, 48, 49, 50, 51]	(5, 6, 11)	5	2
1048	1049	A0A0F3RFB5|A0A0F3RFB5_9RICK Propionyl-CoA carboxylase, beta subunit OS=Rickettsia argasii T170-B	([0.440853, 0.332115, 0.374039, 0.42561, 0.450668, 0.476583, 0.505461, 0.42561, 0.414856, 0.433034, 0.461924, 0.490133, 0.476583, 0.461924, 0.480142, 0.436924, 0.517562, 0.51388, 0.525368, 0.454136, 0.450668, 0.538167, 0.653063, 0.63748, 0.613573, 0.604312, 0.5017, 0.497853, 0.553315, 0.59508, 0.613573, 0.604312, 0.509769, 0.529623, 0.461924, 0.366687, 0.31487, 0.321458, 0.440853, 0.440853, 0.472…	[6, 16, 17, 18, 21, 22, 23, 24, 25, 26, 28, 29, 30, 31, 32, 33, 206, 212, 213, 214, 215, 216, 217, 259, 260, 261, 273, 287]	(5, 4, 9)	5	2
1259	1260	A0A0F3RGB7|A0A0F3RGB7_9RICK Antitoxin OS=Rickettsia argasii T170-B	([0.161087, 0.200174, 0.243554, 0.15008, 0.185198, 0.225814, 0.173081, 0.173081, 0.216401, 0.239899, 0.203355, 0.161087, 0.098513, 0.088832, 0.137348, 0.203355, 0.209395, 0.147574, 0.147574, 0.092881, 0.170161, 0.219301, 0.225814, 0.239899, 0.339168, 0.268042, 0.203355, 0.25031, 0.275179, 0.191378, 0.196879, 0.288399, 0.342579, 0.433034, 0.36309, 0.352862, 0.374039, 0.374039, 0.408655, 0.380708, …	[59, 60, 61, 64, 67, 68, 69, 70, 71, 72, 74, 75]	(5, 4, 9)	5	2
1369	1370	A0A0F3RGT3|A0A0F3RGT3_9RICK Uncharacterized protein OS=Rickettsia argasii T170-B	([0.562014, 0.525368, 0.545602, 0.570702, 0.613573, 0.497853, 0.529623, 0.549308, 0.58069, 0.608892, 0.525368, 0.517562, 0.433034, 0.433034, 0.342579, 0.433034, 0.433034, 0.42561, 0.394753, 0.318242, 0.30533, 0.387226, 0.387226, 0.284882, 0.284882, 0.209395, 0.219301, 0.161087, 0.10481, 0.098513, 0.096677, 0.094817, 0.11371, 0.170161, 0.155435, 0.243554, 0.25031, 0.182256, 0.127496, 0.10481, 0.13…	[0, 1, 2, 3, 4, 6, 7, 8, 9, 10, 11]	(5, 5, 10)	5	2
1410	1411	A0A0F3RGY9|A0A0F3RGY9_9RICK Uncharacterized protein OS=Rickettsia argasii T170-B	([0.132295, 0.06312, 0.086953, 0.059222, 0.035586, 0.037156, 0.024826, 0.018415, 0.014315, 0.011342, 0.009015, 0.007555, 0.006988, 0.005223, 0.005249, 0.005011, 0.003804, 0.003461, 0.004161, 0.005378, 0.007091, 0.007877, 0.01204, 0.008723, 0.008525, 0.013821, 0.014075, 0.024393, 0.041405, 0.071867, 0.137348, 0.15008, 0.236433, 0.278302, 0.359901, 0.390993, 0.408655, 0.4292, 0.4292, 0.377384, 0.38…	[45, 46, 47, 48, 49, 50, 52, 53, 54, 122, 123, 124, 125, 127, 128, 129]	(5, 0, 5)	5	2
1411	1412	A0A0F3RGZ0|A0A0F3RGZ0_9RICK Uncharacterized protein OS=Rickettsia argasii T170-B	([0.538167, 0.549308, 0.562014, 0.626927, 0.626927, 0.562014, 0.490133, 0.509769, 0.517562, 0.541878, 0.549308, 0.490133, 0.458154, 0.476583, 0.5017, 0.40511, 0.394753, 0.390993, 0.390993, 0.398279, 0.321458, 0.31487, 0.26085, 0.191378, 0.118441, 0.098513, 0.129801, 0.191378, 0.196879, 0.200174, 0.191378, 0.142424, 0.155435, 0.25406, 0.26085, 0.236433, 0.328603, 0.324872, 0.41194, 0.387226, 0.387…	[0, 1, 2, 3, 4, 5, 7, 8, 9, 10, 14, 45, 46, 52, 53, 54, 55, 56]	(5, 0, 5)	5	2
1530	1531	A0A0F3RHP0|A0A0F3RHP0_9RICK Outer membrane autotransporter barrel domain protein OS=Rickettsia argasii T170-B	([0.164327, 0.15284, 0.090864, 0.137348, 0.185198, 0.209395, 0.144935, 0.170161, 0.164327, 0.158265, 0.120615, 0.088832, 0.111485, 0.109221, 0.173081, 0.179055, 0.125101, 0.102787, 0.100716, 0.137348, 0.076542, 0.076542, 0.092881, 0.147574, 0.134866, 0.100716, 0.06184, 0.100716, 0.069024, 0.069024, 0.067594, 0.109221, 0.129801, 0.074921, 0.058088, 0.060549, 0.06312, 0.083462, 0.11371, 0.15008, 0.…	[67, 68, 69, 70, 71, 72, 421, 422, 493, 494, 565, 566, 1066, 1067, 1068, 1069, 1070, 1071, 1442, 1443, 1444, 1445, 1451, 1452, 1453, 1454, 1455, 1456, 1512, 1513, 1514, 1515, 1516, 1518, 1519, 1525, 1528, 1544, 1545, 1585, 1586, 1587, 1588, 1589, 1590, 1593, 1657, 1658, 1659, 1660, 1661, 1662]	(5, 0, 5)	5	2
60	61	A0A0F3RFF5|A0A0F3RFF5_9RICK Penicillin-binding protein 1A OS=Rickettsia argasii T170-B	([0.002138, 0.00146, 0.001434, 0.001048, 0.000906, 0.000833, 0.00076, 0.000773, 0.001159, 0.001172, 0.00152, 0.001335, 0.001808, 0.001602, 0.001211, 0.001232, 0.001232, 0.001408, 0.001748, 0.001808, 0.001786, 0.002623, 0.004135, 0.003864, 0.006194, 0.009015, 0.009187, 0.014075, 0.023087, 0.013613, 0.016257, 0.016826, 0.017797, 0.010672, 0.015078, 0.029376, 0.054297, 0.06184, 0.118441, 0.122885, 0…	[216, 482, 487, 488, 489, 490, 491, 763, 764, 771, 772, 773, 774, 776, 777, 778, 788, 789]	(4, 2, 6)	4	2
88	89	A0A0F3RH05|A0A0F3RH05_9RICK ATP-dependent protease ATPase subunit HslU OS=Rickettsia argasii T170-B	([0.549308, 0.63748, 0.59014, 0.604312, 0.486429, 0.51388, 0.570702, 0.585406, 0.608892, 0.51388, 0.461924, 0.5017, 0.505461, 0.458154, 0.465241, 0.468512, 0.370445, 0.288399, 0.308712, 0.301917, 0.308712, 0.311707, 0.288399, 0.284882, 0.288399, 0.36309, 0.332115, 0.247041, 0.219301, 0.147574, 0.194234, 0.179055, 0.173081, 0.182256, 0.257454, 0.191378, 0.191378, 0.284882, 0.359901, 0.422041, 0.36…	[0, 1, 2, 3, 5, 6, 7, 8, 9, 11, 12, 52, 156, 159, 160, 161, 174, 185, 186, 187, 188, 189, 276, 277]	(4, 4, 8)	4	2
153	154	A0A0F3RDI0|A0A0F3RDI0_9RICK 2-dehydro-3-deoxyphosphooctonate aldolase OS=Rickettsia argasii T170-B	([0.137348, 0.074921, 0.102787, 0.144935, 0.191378, 0.125101, 0.182256, 0.109221, 0.085092, 0.060549, 0.043307, 0.05306, 0.050641, 0.06312, 0.054297, 0.085092, 0.049374, 0.092881, 0.086953, 0.078022, 0.139895, 0.147574, 0.194234, 0.127496, 0.06312, 0.049374, 0.0704, 0.06312, 0.122885, 0.111485, 0.120615, 0.185198, 0.11371, 0.118441, 0.096677, 0.155435, 0.090864, 0.164327, 0.090864, 0.111485, 0.05…	[204, 205, 206, 207, 208, 238, 240, 244, 245, 246, 247, 248]	(4, 0, 4)	4	2
234	235	A0A0F3RFC1|A0A0F3RFC1_9RICK 3-oxoacyl-[acyl-carrier-protein] synthase 2 OS=Rickettsia argasii T170-B	([0.387226, 0.288399, 0.324872, 0.356642, 0.278302, 0.30533, 0.239899, 0.200174, 0.229226, 0.291804, 0.257454, 0.284882, 0.209395, 0.209395, 0.15284, 0.15008, 0.200174, 0.191378, 0.132295, 0.127496, 0.179055, 0.161087, 0.17593, 0.179055, 0.17593, 0.18812, 0.18812, 0.257454, 0.236433, 0.229226, 0.196879, 0.179055, 0.182256, 0.271506, 0.173081, 0.232838, 0.236433, 0.236433, 0.232838, 0.232838, 0.20…	[101, 102, 103, 104, 105, 231, 232, 233, 236, 237, 238, 283, 285, 286]	(4, 0, 4)	4	2
263	264	A0A0F3RFQ1|A0A0F3RFQ1_9RICK Protein RecA OS=Rickettsia argasii T170-B	([0.529623, 0.490133, 0.458154, 0.359901, 0.339168, 0.380708, 0.291804, 0.342579, 0.359901, 0.380708, 0.311707, 0.339168, 0.332115, 0.321458, 0.288399, 0.209395, 0.185198, 0.158265, 0.096677, 0.116183, 0.191378, 0.222385, 0.291804, 0.332115, 0.346032, 0.390993, 0.291804, 0.40511, 0.352862, 0.291804, 0.291804, 0.384043, 0.384043, 0.390993, 0.30533, 0.332115, 0.308712, 0.352862, 0.271506, 0.318242,…	[0, 160, 309, 333, 334, 335, 338, 339, 340, 341, 342]	(4, 6, 10)	4	2
297	298	A0A0F3RG70|A0A0F3RG70_9RICK DNA-directed RNA polymerase subunit beta OS=Rickettsia argasii T170-B	([0.301917, 0.387226, 0.281712, 0.308712, 0.349426, 0.390993, 0.414856, 0.436924, 0.356642, 0.374039, 0.390993, 0.4292, 0.384043, 0.387226, 0.472492, 0.384043, 0.387226, 0.291804, 0.311707, 0.275179, 0.311707, 0.216401, 0.219301, 0.31487, 0.236433, 0.158265, 0.155435, 0.096677, 0.102787, 0.164327, 0.173081, 0.17593, 0.106997, 0.200174, 0.196879, 0.206376, 0.191378, 0.118441, 0.191378, 0.179055, 0…	[366, 533, 534, 541, 542, 543, 560, 574, 866, 867, 1042, 1093, 1094, 1095, 1096, 1097, 1101]	(4, 11, 15)	4	2
302	303	A0A0F3RG88|A0A0F3RG88_9RICK Large ribosomal subunit protein uL16 OS=Rickettsia argasii T170-B	([0.472492, 0.450668, 0.497853, 0.525368, 0.545602, 0.575842, 0.497853, 0.480142, 0.494003, 0.51388, 0.497853, 0.529623, 0.585406, 0.622677, 0.59508, 0.59917, 0.490133, 0.450668, 0.342579, 0.444081, 0.433034, 0.328603, 0.352862, 0.26085, 0.264545, 0.26085, 0.17593, 0.236433, 0.26085, 0.179055, 0.179055, 0.147574, 0.15284, 0.15284, 0.155435, 0.155435, 0.094817, 0.147574, 0.147574, 0.236433, 0.2398…	[3, 4, 5, 9, 11, 12, 13, 14, 15, 52, 78, 79, 80, 81]	(4, 4, 8)	4	2
319	320	A0A0F3RGK3|A0A0F3RGK3_9RICK Protein HflC OS=Rickettsia argasii T170-B	([0.004835, 0.00389, 0.003555, 0.002662, 0.00359, 0.003109, 0.002705, 0.00246, 0.002276, 0.002727, 0.003431, 0.003924, 0.002881, 0.001906, 0.001936, 0.002117, 0.002881, 0.003864, 0.005249, 0.007259, 0.011518, 0.009483, 0.010221, 0.010372, 0.010372, 0.010672, 0.009865, 0.015344, 0.029376, 0.043307, 0.026338, 0.027463, 0.029376, 0.028695, 0.069024, 0.076542, 0.15008, 0.142424, 0.076542, 0.081712, 0…	[181, 182, 189, 190, 191, 192, 193, 196, 197, 201, 202, 203, 204]	(4, 2, 6)	4	2
325	326	A0A0F3RGN0|A0A0F3RGN0_9RICK Protein GrpE OS=Rickettsia argasii T170-B	([0.657645, 0.685117, 0.534167, 0.575842, 0.608892, 0.497853, 0.483068, 0.521092, 0.557691, 0.480142, 0.436924, 0.472492, 0.562014, 0.529623, 0.538167, 0.444081, 0.545602, 0.444081, 0.436924, 0.401658, 0.308712, 0.288399, 0.26085, 0.352862, 0.26085, 0.271506, 0.366687, 0.311707, 0.288399, 0.281712, 0.349426, 0.328603, 0.236433, 0.229226, 0.257454, 0.25031, 0.298791, 0.301917, 0.301917, 0.30533, 0…	[0, 1, 2, 3, 4, 7, 8, 12, 13, 14, 16, 52, 53, 54, 55, 56, 88, 177]	(4, 0, 4)	4	2
359	360	A0A0F3RH89|A0A0F3RH89_9RICK Glutaredoxin OS=Rickettsia argasii T170-B	([0.050641, 0.030003, 0.046336, 0.032677, 0.035586, 0.049374, 0.032677, 0.055536, 0.03976, 0.028107, 0.022667, 0.025316, 0.020165, 0.020165, 0.020165, 0.020522, 0.020522, 0.020522, 0.022306, 0.034068, 0.059222, 0.058088, 0.083462, 0.047319, 0.085092, 0.109221, 0.067594, 0.127496, 0.073402, 0.120615, 0.200174, 0.182256, 0.191378, 0.225814, 0.25031, 0.295083, 0.36309, 0.454136, 0.444081, 0.324872, …	[87, 88, 89, 90, 91, 95, 96, 98, 99, 100, 101]	(4, 0, 4)	4	2
397	398	A0A0F3RI96|A0A0F3RI96_9RICK Outer membrane protein B OS=Rickettsia argasii T170-B	([0.232838, 0.132295, 0.167087, 0.155435, 0.185198, 0.129801, 0.100716, 0.129801, 0.125101, 0.144935, 0.173081, 0.179055, 0.216401, 0.132295, 0.090864, 0.058088, 0.05306, 0.051831, 0.067594, 0.066181, 0.064632, 0.083462, 0.11371, 0.11371, 0.11371, 0.096677, 0.088832, 0.137348, 0.142424, 0.182256, 0.196879, 0.196879, 0.232838, 0.239899, 0.324872, 0.324872, 0.321458, 0.332115, 0.436924, 0.408655, 0…	[47, 414, 416, 417, 418, 419, 420, 428, 962, 963, 964, 965, 966, 1180, 1181, 1182, 1183, 1184, 1186, 1188, 1189, 1190, 1252, 1253, 1254, 1255, 1256, 1259, 1263, 1527, 1528, 1529, 1535, 1591]	(4, 2, 6)	4	2
403	404	A0A0F3RIL5|A0A0F3RIL5_9RICK Large ribosomal subunit protein bL17 OS=Rickettsia argasii T170-B	([0.521092, 0.422041, 0.450668, 0.476583, 0.497853, 0.534167, 0.56648, 0.59508, 0.562014, 0.529623, 0.450668, 0.450668, 0.454136, 0.398279, 0.332115, 0.356642, 0.318242, 0.243554, 0.173081, 0.170161, 0.26085, 0.25031, 0.324872, 0.239899, 0.239899, 0.243554, 0.232838, 0.15284, 0.170161, 0.196879, 0.203355, 0.288399, 0.324872, 0.229226, 0.275179, 0.366687, 0.349426, 0.298791, 0.384043, 0.450668, 0.…	[0, 5, 6, 7, 8, 9, 126, 127, 130, 131, 132, 133, 134]	(4, 1, 5)	4	2
420	421	A0A0F3RJN9|A0A0F3RJN9_9RICK Cell division coordinator CpoB OS=Rickettsia argasii T170-B	([0.004431, 0.003671, 0.004921, 0.005799, 0.004775, 0.006142, 0.00515, 0.006482, 0.008409, 0.010131, 0.013821, 0.016528, 0.011106, 0.016257, 0.025316, 0.036378, 0.074921, 0.071867, 0.129801, 0.076542, 0.096677, 0.127496, 0.229226, 0.243554, 0.284882, 0.281712, 0.295083, 0.414856, 0.414856, 0.321458, 0.332115, 0.328603, 0.339168, 0.444081, 0.461924, 0.476583, 0.390993, 0.356642, 0.444081, 0.370445…	[67, 74, 75, 76, 77, 78, 81, 106, 107, 108, 109]	(4, 1, 5)	4	2
786	787	A0A0F3RDX3|A0A0F3RDX3_9RICK LysM domain protein OS=Rickettsia argasii T170-B	([0.480142, 0.5017, 0.521092, 0.541878, 0.56648, 0.541878, 0.465241, 0.483068, 0.497853, 0.433034, 0.447574, 0.497853, 0.483068, 0.398279, 0.394753, 0.394753, 0.422041, 0.370445, 0.436924, 0.509769, 0.440853, 0.444081, 0.444081, 0.377384, 0.394753, 0.408655, 0.359901, 0.440853, 0.444081, 0.472492, 0.575842, 0.59508, 0.575842, 0.480142, 0.56648, 0.557691, 0.570702, 0.461924, 0.517562, 0.509769, 0.…	[1, 2, 3, 4, 5, 19, 30, 31, 32, 34, 35, 36, 38, 39]	(4, 0, 4)	4	2
1116	1117	A0A0F3RFN4|A0A0F3RFN4_9RICK Uncharacterized protein OS=Rickettsia argasii T170-B	([0.009096, 0.010672, 0.008002, 0.009187, 0.013821, 0.018787, 0.016826, 0.01204, 0.013613, 0.017797, 0.022306, 0.022306, 0.023087, 0.016826, 0.033407, 0.045352, 0.058088, 0.081712, 0.127496, 0.132295, 0.200174, 0.278302, 0.30533, 0.41194, 0.352862, 0.342579, 0.31487, 0.339168, 0.436924, 0.468512, 0.490133, 0.509769, 0.570702, 0.575842, 0.59508, 0.444081, 0.408655, 0.342579, 0.370445, 0.291804, 0.…	[31, 32, 33, 34, 65, 68, 76, 77, 78, 79, 80]	(4, 6, 10)	4	2
1130	1131	A0A0F3RFR3|A0A0F3RFR3_9RICK LepB N-terminal domain-containing protein OS=Rickettsia argasii T170-B	([0.517562, 0.408655, 0.447574, 0.497853, 0.525368, 0.440853, 0.342579, 0.356642, 0.349426, 0.295083, 0.30533, 0.328603, 0.342579, 0.36309, 0.346032, 0.366687, 0.295083, 0.298791, 0.268042, 0.236433, 0.229226, 0.298791, 0.366687, 0.36309, 0.284882, 0.295083, 0.366687, 0.384043, 0.370445, 0.41194, 0.486429, 0.418646, 0.339168, 0.335645, 0.25406, 0.25406, 0.25031, 0.335645, 0.328603, 0.356642, 0.40…	[0, 4, 43, 44, 45, 124, 125, 126, 127, 128, 130, 137, 138, 140, 141, 142, 195, 196, 197, 198, 199, 201, 202, 203, 204, 534, 697, 700, 701, 702, 703, 704]	(4, 5, 9)	4	2
1571	1572	A0A0F3RI32|A0A0F3RI32_9RICK Uncharacterized protein OS=Rickettsia argasii T170-B	([0.401658, 0.450668, 0.505461, 0.557691, 0.575842, 0.450668, 0.436924, 0.447574, 0.480142, 0.5017, 0.517562, 0.575842, 0.549308, 0.521092, 0.422041, 0.401658, 0.483068, 0.401658, 0.433034, 0.433034, 0.5017, 0.387226, 0.366687, 0.36309, 0.346032, 0.339168, 0.444081, 0.465241, 0.483068, 0.465241, 0.370445, 0.278302, 0.271506, 0.284882, 0.284882, 0.275179, 0.301917, 0.200174, 0.264545, 0.209395, 0.…	[2, 3, 4, 9, 10, 11, 12, 13, 20, 89, 90, 93, 94]	(4, 3, 7)	4	2
1645	1646	A0A0F3RJM8|A0A0F3RJM8_9RICK Uncharacterized protein OS=Rickettsia argasii T170-B	([0.102787, 0.142424, 0.098513, 0.0704, 0.118441, 0.147574, 0.106997, 0.132295, 0.161087, 0.125101, 0.167087, 0.194234, 0.194234, 0.129801, 0.125101, 0.18812, 0.182256, 0.25406, 0.328603, 0.328603, 0.380708, 0.380708, 0.380708, 0.476583, 0.557691, 0.534167, 0.450668, 0.541878, 0.557691, 0.472492, 0.468512, 0.450668, 0.436924, 0.414856, 0.497853, 0.494003, 0.4292, 0.490133, 0.480142, 0.394753, 0.3…	[24, 25, 27, 28, 60, 61, 63, 64, 65, 66, 67, 71, 72, 73]	(4, 6, 10)	4	2
70	71	A0A0F3RG39|A0A0F3RG39_9RICK DNA topoisomerase 4 subunit B OS=Rickettsia argasii T170-B	([0.236433, 0.275179, 0.332115, 0.359901, 0.281712, 0.232838, 0.271506, 0.31487, 0.352862, 0.278302, 0.301917, 0.311707, 0.311707, 0.311707, 0.301917, 0.422041, 0.359901, 0.387226, 0.394753, 0.394753, 0.295083, 0.31487, 0.349426, 0.278302, 0.284882, 0.359901, 0.4292, 0.450668, 0.436924, 0.384043, 0.387226, 0.301917, 0.328603, 0.324872, 0.324872, 0.41194, 0.394753, 0.468512, 0.517562, 0.454136, 0.…	[38, 41, 96, 300, 359, 360, 361, 415, 416, 428, 429, 452, 453, 454, 455, 602, 603]	(3, 11, 14)	3	2
102	103	A0A0F3RHS6|A0A0F3RHS6_9RICK ATP synthase subunit beta OS=Rickettsia argasii T170-B	([0.092881, 0.054297, 0.081712, 0.083462, 0.06312, 0.049374, 0.073402, 0.058088, 0.071867, 0.047319, 0.06312, 0.081712, 0.139895, 0.144935, 0.15284, 0.155435, 0.185198, 0.206376, 0.21291, 0.139895, 0.139895, 0.185198, 0.185198, 0.200174, 0.170161, 0.161087, 0.225814, 0.225814, 0.288399, 0.301917, 0.398279, 0.30533, 0.232838, 0.15008, 0.167087, 0.106997, 0.139895, 0.122885, 0.116183, 0.111485, 0.1…	[115, 116, 117, 216, 288, 289, 290, 291, 294, 295, 296, 321]	(3, 4, 7)	3	2
113	114	A0A0F3RJB4|A0A0F3RJB4_9RICK Aspartate--tRNA(Asp/Asn) ligase OS=Rickettsia argasii T170-B	([0.465241, 0.352862, 0.398279, 0.298791, 0.328603, 0.36309, 0.308712, 0.352862, 0.370445, 0.40511, 0.359901, 0.387226, 0.308712, 0.311707, 0.390993, 0.291804, 0.225814, 0.225814, 0.209395, 0.268042, 0.247041, 0.278302, 0.359901, 0.352862, 0.454136, 0.377384, 0.31487, 0.278302, 0.185198, 0.191378, 0.120615, 0.164327, 0.173081, 0.25031, 0.179055, 0.179055, 0.196879, 0.26085, 0.268042, 0.191378, 0.…	[82, 83, 84, 85, 114, 180, 461, 462, 599, 600, 601]	(3, 0, 3)	3	2
178	179	A0A0F3RE26|A0A0F3RE26_9RICK 30S ribosomal protein S1 OS=Rickettsia argasii T170-B	([0.102787, 0.144935, 0.085092, 0.090864, 0.094817, 0.100716, 0.134866, 0.170161, 0.206376, 0.137348, 0.139895, 0.170161, 0.17593, 0.164327, 0.170161, 0.239899, 0.219301, 0.139895, 0.15008, 0.25031, 0.25031, 0.225814, 0.229226, 0.318242, 0.349426, 0.291804, 0.311707, 0.311707, 0.298791, 0.295083, 0.324872, 0.281712, 0.264545, 0.25406, 0.359901, 0.288399, 0.209395, 0.25031, 0.247041, 0.225814, 0.2…	[406, 494, 495, 496, 500, 501, 502, 506, 545, 546, 547, 548, 557, 558, 559]	(3, 8, 11)	3	2
630	631	A0A0F3RCY7|A0A0F3RCY7_9RICK F pilus assembly TraB domain protein OS=Rickettsia argasii T170-B	([0.483068, 0.521092, 0.541878, 0.575842, 0.480142, 0.517562, 0.545602, 0.575842, 0.58069, 0.490133, 0.541878, 0.570702, 0.562014, 0.447574, 0.436924, 0.538167, 0.521092, 0.444081, 0.436924, 0.42561, 0.339168, 0.339168, 0.346032, 0.264545, 0.182256, 0.239899, 0.239899, 0.225814, 0.25031, 0.182256, 0.194234, 0.170161, 0.111485, 0.092881, 0.118441, 0.069024, 0.071867, 0.047319, 0.043307, 0.035586, …	[1, 2, 3, 5, 6, 7, 8, 10, 11, 12, 15, 16, 65, 67, 68, 78]	(3, 3, 6)	3	2
1484	1485	A0A0F3RHC7|A0A0F3RHC7_9RICK Outer membrane efflux family protein OS=Rickettsia argasii T170-B	([0.047319, 0.030611, 0.021816, 0.033407, 0.046336, 0.06184, 0.049374, 0.05306, 0.055536, 0.045352, 0.060549, 0.044297, 0.046336, 0.047319, 0.064632, 0.038042, 0.038042, 0.079919, 0.125101, 0.106997, 0.10481, 0.173081, 0.26085, 0.352862, 0.36309, 0.284882, 0.288399, 0.318242, 0.31487, 0.352862, 0.328603, 0.318242, 0.291804, 0.200174, 0.209395, 0.232838, 0.222385, 0.236433, 0.232838, 0.137348, 0.2…	[84, 168, 236, 242, 243, 244, 245, 247, 248, 249, 254, 255, 280, 283, 285, 290, 294, 295, 321, 323, 324, 325, 326]	(3, 3, 6)	3	2
42	43	A0A0F3REK2|A0A0F3REK2_9RICK UvrABC system protein A OS=Rickettsia argasii T170-B	([0.321458, 0.356642, 0.408655, 0.447574, 0.490133, 0.398279, 0.418646, 0.454136, 0.374039, 0.408655, 0.356642, 0.401658, 0.298791, 0.31487, 0.31487, 0.401658, 0.480142, 0.377384, 0.374039, 0.30533, 0.222385, 0.257454, 0.257454, 0.170161, 0.161087, 0.147574, 0.216401, 0.216401, 0.200174, 0.284882, 0.271506, 0.25406, 0.209395, 0.194234, 0.185198, 0.182256, 0.106997, 0.069024, 0.10481, 0.161087, 0.…	[88, 91, 94, 97, 613, 614, 615, 704, 707, 708, 710, 711]	(2, 4, 6)	2	2
210	211	A0A0F3REY5|A0A0F3REY5_9RICK Pseudouridine synthase OS=Rickettsia argasii T170-B	([0.17593, 0.219301, 0.125101, 0.158265, 0.098513, 0.137348, 0.164327, 0.164327, 0.116183, 0.139895, 0.161087, 0.125101, 0.127496, 0.147574, 0.236433, 0.173081, 0.239899, 0.206376, 0.21291, 0.209395, 0.206376, 0.206376, 0.203355, 0.271506, 0.182256, 0.268042, 0.268042, 0.268042, 0.31487, 0.335645, 0.257454, 0.194234, 0.295083, 0.387226, 0.301917, 0.200174, 0.179055, 0.179055, 0.18812, 0.203355, 0…	[101, 109, 131, 186, 187, 188, 255, 256, 257, 259, 260, 261]	(2, 3, 5)	2	2
0	1	A0A0F3RF38|A0A0F3RF38_9RICK UDP-N-acetylmuramoyl-L-alanyl-D-glutamate--2,6-diaminopimelate ligase OS=Rickettsia argasii T170-B	([0.219301, 0.281712, 0.342579, 0.264545, 0.295083, 0.31487, 0.229226, 0.25406, 0.179055, 0.222385, 0.243554, 0.281712, 0.281712, 0.200174, 0.18812, 0.278302, 0.278302, 0.275179, 0.288399, 0.291804, 0.17593, 0.139895, 0.076542, 0.069024, 0.102787, 0.109221, 0.122885, 0.194234, 0.200174, 0.284882, 0.284882, 0.295083, 0.185198, 0.11371, 0.164327, 0.170161, 0.137348, 0.081712, 0.076542, 0.11371, 0.1…	[]	0	0	2
1	2	A0A0F3RFS0|A0A0F3RFS0_9RICK Ubiquinone/menaquinone biosynthesis C-methyltransferase UbiE OS=Rickettsia argasii T170-B	([0.21291, 0.26085, 0.161087, 0.200174, 0.239899, 0.275179, 0.318242, 0.339168, 0.268042, 0.222385, 0.26085, 0.31487, 0.236433, 0.127496, 0.125101, 0.127496, 0.158265, 0.139895, 0.243554, 0.239899, 0.155435, 0.219301, 0.144935, 0.185198, 0.200174, 0.200174, 0.127496, 0.092881, 0.092881, 0.090864, 0.132295, 0.071867, 0.066181, 0.100716, 0.118441, 0.06312, 0.056825, 0.088832, 0.116183, 0.055536, 0.…	[]	0	0	2
2	3	A0A0F3RI47|A0A0F3RI47_9RICK CTP synthase OS=Rickettsia argasii T170-B	([0.011106, 0.010131, 0.014783, 0.021381, 0.015694, 0.021381, 0.028107, 0.037156, 0.027463, 0.037156, 0.038858, 0.040537, 0.06184, 0.035586, 0.059222, 0.078022, 0.090864, 0.078022, 0.081712, 0.067594, 0.066181, 0.096677, 0.069024, 0.071867, 0.046336, 0.078022, 0.050641, 0.054297, 0.051831, 0.049374, 0.050641, 0.076542, 0.05306, 0.030003, 0.055536, 0.038042, 0.05306, 0.109221, 0.173081, 0.164327, …	[54, 56, 57, 58]	0	0	2
3	4	A0A0F3RK13|A0A0F3RK13_9RICK Aspartate-semialdehyde dehydrogenase OS=Rickettsia argasii T170-B	([0.049374, 0.050641, 0.078022, 0.102787, 0.144935, 0.10481, 0.127496, 0.155435, 0.196879, 0.229226, 0.167087, 0.209395, 0.129801, 0.079919, 0.066181, 0.122885, 0.120615, 0.200174, 0.137348, 0.222385, 0.222385, 0.236433, 0.271506, 0.194234, 0.127496, 0.096677, 0.086953, 0.0704, 0.066181, 0.06312, 0.066181, 0.111485, 0.059222, 0.100716, 0.167087, 0.21291, 0.137348, 0.129801, 0.06184, 0.118441, 0.1…	[]	0	0	2
4	5	A0A0F3RBH1|A0A0F3RBH1_9RICK Tyrosine--tRNA ligase OS=Rickettsia argasii T170-B	([0.083462, 0.041405, 0.022306, 0.033407, 0.05306, 0.03976, 0.054297, 0.073402, 0.048328, 0.06312, 0.083462, 0.059222, 0.056825, 0.086953, 0.086953, 0.078022, 0.0704, 0.142424, 0.21291, 0.200174, 0.132295, 0.111485, 0.155435, 0.164327, 0.100716, 0.090864, 0.0704, 0.071867, 0.046336, 0.083462, 0.066181, 0.06312, 0.106997, 0.060549, 0.071867, 0.0704, 0.069024, 0.069024, 0.033407, 0.025316, 0.028695…	[]	0	0	2
5	6	A0A0F3RBS7|A0A0F3RBS7_9RICK UDP-N-acetylglucosamine 1-carboxyvinyltransferase OS=Rickettsia argasii T170-B	([0.206376, 0.116183, 0.15284, 0.18812, 0.219301, 0.139895, 0.182256, 0.120615, 0.144935, 0.167087, 0.161087, 0.196879, 0.200174, 0.170161, 0.194234, 0.196879, 0.321458, 0.219301, 0.18812, 0.161087, 0.109221, 0.090864, 0.086953, 0.048328, 0.050641, 0.05306, 0.100716, 0.050641, 0.098513, 0.05306, 0.055536, 0.074921, 0.046336, 0.05306, 0.066181, 0.055536, 0.100716, 0.086953, 0.100716, 0.125101, 0.1…	[]	0	0	2
6	7	A0A0F3RC74|A0A0F3RC74_9RICK dCTP deaminase OS=Rickettsia argasii T170-B	([0.071867, 0.071867, 0.051831, 0.032677, 0.051831, 0.069024, 0.086953, 0.079919, 0.056825, 0.073402, 0.100716, 0.066181, 0.06312, 0.111485, 0.139895, 0.15008, 0.096677, 0.100716, 0.122885, 0.18812, 0.200174, 0.185198, 0.229226, 0.295083, 0.295083, 0.200174, 0.200174, 0.129801, 0.161087, 0.158265, 0.15284, 0.134866, 0.15284, 0.185198, 0.109221, 0.116183, 0.090864, 0.137348, 0.090864, 0.132295, 0.…	[]	0	0	2
10	11	A0A0F3RD24|A0A0F3RD24_9RICK DNA gyrase subunit B OS=Rickettsia argasii T170-B	([0.352862, 0.390993, 0.284882, 0.31487, 0.30533, 0.349426, 0.377384, 0.301917, 0.31487, 0.275179, 0.219301, 0.247041, 0.318242, 0.222385, 0.324872, 0.275179, 0.194234, 0.196879, 0.291804, 0.281712, 0.291804, 0.284882, 0.243554, 0.247041, 0.167087, 0.18812, 0.18812, 0.134866, 0.200174, 0.219301, 0.278302, 0.352862, 0.356642, 0.278302, 0.359901, 0.346032, 0.339168, 0.31487, 0.232838, 0.257454, 0.1…	[83, 84, 89, 317, 318, 319, 347, 348, 396, 397]	0	0	2
11	12	A0A0F3RD36|A0A0F3RD36_9RICK Primosomal protein N' OS=Rickettsia argasii T170-B	([0.006619, 0.009187, 0.007091, 0.005249, 0.007495, 0.006245, 0.008276, 0.006988, 0.006039, 0.005086, 0.006567, 0.008156, 0.008624, 0.009096, 0.011106, 0.007877, 0.013016, 0.01227, 0.020876, 0.0198, 0.018787, 0.015078, 0.010509, 0.011518, 0.025316, 0.011669, 0.019401, 0.0198, 0.034884, 0.071867, 0.079919, 0.073402, 0.066181, 0.032017, 0.037156, 0.018787, 0.036378, 0.019401, 0.023087, 0.023087, 0.…	[]	0	0	2
12	13	A0A0F3RD40|A0A0F3RD40_9RICK NADH-quinone oxidoreductase subunit N OS=Rickettsia argasii T170-B	([0.001675, 0.001159, 0.000773, 0.000906, 0.000648, 0.000464, 0.00076, 0.001202, 0.000833, 0.000558, 0.000661, 0.00052, 0.000747, 0.000747, 0.001408, 0.002336, 0.002138, 0.002035, 0.00316, 0.001967, 0.002035, 0.001855, 0.003079, 0.003109, 0.00246, 0.002503, 0.002529, 0.001675, 0.001335, 0.001434, 0.001541, 0.001786, 0.001692, 0.001318, 0.001335, 0.001271, 0.000614, 0.000614, 0.000309, 0.000301, 0…	[]	0	0	2
13	14	A0A0F3RD55|A0A0F3RD55_9RICK NADPH-dependent 7-cyano-7-deazaguanine reductase OS=Rickettsia argasii T170-B	([0.182256, 0.21291, 0.26085, 0.17593, 0.206376, 0.247041, 0.268042, 0.200174, 0.232838, 0.191378, 0.219301, 0.18812, 0.111485, 0.092881, 0.094817, 0.051831, 0.06312, 0.10481, 0.100716, 0.111485, 0.122885, 0.127496, 0.142424, 0.147574, 0.144935, 0.147574, 0.085092, 0.094817, 0.147574, 0.15284, 0.222385, 0.144935, 0.239899, 0.209395, 0.239899, 0.243554, 0.268042, 0.25031, 0.18812, 0.179055, 0.1759…	[]	0	0	2
14	15	A0A0F3RD61|A0A0F3RD61_9RICK DNA topoisomerase 4 subunit A OS=Rickettsia argasii T170-B	([0.11371, 0.147574, 0.209395, 0.196879, 0.129801, 0.161087, 0.209395, 0.247041, 0.179055, 0.132295, 0.127496, 0.10481, 0.083462, 0.046336, 0.059222, 0.060549, 0.06312, 0.043307, 0.038858, 0.074921, 0.0704, 0.086953, 0.106997, 0.102787, 0.083462, 0.139895, 0.144935, 0.129801, 0.078022, 0.129801, 0.225814, 0.200174, 0.284882, 0.31487, 0.401658, 0.318242, 0.232838, 0.239899, 0.25406, 0.206376, 0.13…	[624, 625, 725, 726, 727, 728, 729, 734]	0	0	2
15	16	A0A0F3RD62|A0A0F3RD62_9RICK Bifunctional protein FolD OS=Rickettsia argasii T170-B	([0.032677, 0.059222, 0.102787, 0.05306, 0.032677, 0.033407, 0.050641, 0.033407, 0.044297, 0.030611, 0.044297, 0.030003, 0.030003, 0.031287, 0.033407, 0.067594, 0.060549, 0.098513, 0.100716, 0.134866, 0.182256, 0.21291, 0.232838, 0.21291, 0.219301, 0.278302, 0.216401, 0.144935, 0.144935, 0.096677, 0.158265, 0.15284, 0.257454, 0.275179, 0.216401, 0.30533, 0.203355, 0.125101, 0.069024, 0.040537, 0.…	[]	0	0	2
16	17	A0A0F3RD87|A0A0F3RD87_9RICK Glycerol-3-phosphate dehydrogenase [NAD(P)+] OS=Rickettsia argasii T170-B	([0.035586, 0.051831, 0.0704, 0.092881, 0.045352, 0.059222, 0.078022, 0.096677, 0.06312, 0.06312, 0.074921, 0.055536, 0.03976, 0.031287, 0.071867, 0.078022, 0.046336, 0.096677, 0.129801, 0.129801, 0.206376, 0.137348, 0.074921, 0.044297, 0.049374, 0.102787, 0.118441, 0.092881, 0.05306, 0.076542, 0.096677, 0.111485, 0.109221, 0.079919, 0.10481, 0.10481, 0.096677, 0.144935, 0.144935, 0.090864, 0.137…	[]	0	0	2
17	18	A0A0F3RDA0|A0A0F3RDA0_9RICK Isopentenyl-diphosphate delta-isomerase OS=Rickettsia argasii T170-B	([0.349426, 0.377384, 0.422041, 0.458154, 0.490133, 0.394753, 0.436924, 0.352862, 0.390993, 0.321458, 0.346032, 0.374039, 0.472492, 0.401658, 0.414856, 0.40511, 0.398279, 0.390993, 0.380708, 0.465241, 0.444081, 0.332115, 0.356642, 0.346032, 0.247041, 0.25031, 0.232838, 0.139895, 0.219301, 0.219301, 0.275179, 0.18812, 0.222385, 0.225814, 0.206376, 0.200174, 0.129801, 0.134866, 0.206376, 0.147574, …	[]	0	0	2
19	20	A0A0F3RDJ8|A0A0F3RDJ8_9RICK Pyruvate, phosphate dikinase OS=Rickettsia argasii T170-B	([0.021381, 0.032017, 0.047319, 0.071867, 0.092881, 0.129801, 0.125101, 0.147574, 0.132295, 0.15284, 0.185198, 0.15284, 0.10481, 0.102787, 0.161087, 0.229226, 0.31487, 0.374039, 0.468512, 0.398279, 0.366687, 0.377384, 0.339168, 0.339168, 0.339168, 0.271506, 0.257454, 0.216401, 0.25031, 0.21291, 0.243554, 0.239899, 0.31487, 0.281712, 0.288399, 0.196879, 0.200174, 0.209395, 0.264545, 0.194234, 0.18…	[256, 257, 288, 296, 633]	0	0	2
21	22	A0A0F3RDL4|A0A0F3RDL4_9RICK Cysteine desulfurase IscS OS=Rickettsia argasii T170-B	([0.433034, 0.324872, 0.216401, 0.200174, 0.247041, 0.164327, 0.209395, 0.206376, 0.236433, 0.268042, 0.318242, 0.281712, 0.278302, 0.284882, 0.275179, 0.288399, 0.239899, 0.243554, 0.339168, 0.295083, 0.291804, 0.291804, 0.281712, 0.271506, 0.311707, 0.308712, 0.398279, 0.284882, 0.311707, 0.318242, 0.339168, 0.31487, 0.390993, 0.387226, 0.359901, 0.359901, 0.418646, 0.356642, 0.335645, 0.222385…	[48, 49, 50, 233, 234, 235, 236, 241]	0	0	2
22	23	A0A0F3RDN9|A0A0F3RDN9_9RICK Porphobilinogen deaminase OS=Rickettsia argasii T170-B	([0.349426, 0.380708, 0.458154, 0.332115, 0.311707, 0.216401, 0.139895, 0.170161, 0.203355, 0.243554, 0.179055, 0.144935, 0.079919, 0.076542, 0.081712, 0.079919, 0.083462, 0.155435, 0.081712, 0.03976, 0.048328, 0.05306, 0.028695, 0.026338, 0.031287, 0.043307, 0.042364, 0.047319, 0.056825, 0.029376, 0.016257, 0.028107, 0.044297, 0.083462, 0.085092, 0.044297, 0.045352, 0.045352, 0.046336, 0.090864,…	[275, 276, 278, 279, 280, 281, 282]	0	0	2
23	24	A0A0F3RDQ7|A0A0F3RDQ7_9RICK Protoporphyrinogen IX oxidase OS=Rickettsia argasii T170-B	([0.000575, 0.001048, 0.00076, 0.000567, 0.000945, 0.001159, 0.000906, 0.00103, 0.000816, 0.000854, 0.000833, 0.001155, 0.000859, 0.000485, 0.000507, 0.000558, 0.001155, 0.001786, 0.002138, 0.001374, 0.000983, 0.000876, 0.000893, 0.000893, 0.00146, 0.001288, 0.001533, 0.001533, 0.001786, 0.002705, 0.003607, 0.003298, 0.003405, 0.004689, 0.007031, 0.007091, 0.011518, 0.007495, 0.005872, 0.009187, …	[]	0	0	2
24	25	A0A0F3RDS5|A0A0F3RDS5_9RICK Succinate--CoA ligase [ADP-forming] subunit alpha OS=Rickettsia argasii T170-B	([0.078022, 0.043307, 0.029376, 0.046336, 0.06312, 0.035586, 0.050641, 0.064632, 0.081712, 0.106997, 0.122885, 0.158265, 0.109221, 0.179055, 0.25031, 0.356642, 0.356642, 0.328603, 0.247041, 0.209395, 0.127496, 0.17593, 0.268042, 0.352862, 0.308712, 0.247041, 0.346032, 0.339168, 0.275179, 0.281712, 0.301917, 0.301917, 0.295083, 0.390993, 0.377384, 0.387226, 0.370445, 0.374039, 0.324872, 0.42561, 0…	[250, 267]	0	0	2
25	26	A0A0F3RDW5|A0A0F3RDW5_9RICK Cytochrome c oxidase subunit 1 OS=Rickettsia argasii T170-B	([0.038042, 0.06312, 0.076542, 0.090864, 0.125101, 0.182256, 0.196879, 0.219301, 0.122885, 0.15284, 0.179055, 0.139895, 0.069024, 0.055536, 0.051831, 0.051831, 0.054297, 0.047319, 0.100716, 0.206376, 0.118441, 0.111485, 0.050641, 0.034884, 0.017447, 0.00962, 0.005992, 0.003963, 0.003512, 0.003924, 0.002503, 0.002138, 0.00316, 0.003177, 0.003757, 0.003804, 0.003727, 0.002512, 0.001675, 0.001602, 0…	[]	0	0	2
26	27	A0A0F3RDW8|A0A0F3RDW8_9RICK Succinyl-diaminopimelate desuccinylase OS=Rickettsia argasii T170-B	([0.011903, 0.00777, 0.010372, 0.014315, 0.01227, 0.017138, 0.028695, 0.038042, 0.048328, 0.064632, 0.078022, 0.081712, 0.079919, 0.142424, 0.076542, 0.078022, 0.134866, 0.142424, 0.079919, 0.078022, 0.127496, 0.139895, 0.239899, 0.239899, 0.137348, 0.194234, 0.194234, 0.182256, 0.118441, 0.118441, 0.066181, 0.033407, 0.040537, 0.074921, 0.066181, 0.11371, 0.17593, 0.182256, 0.18812, 0.209395, 0.…	[]	0	0	2
27	28	A0A0F3RDZ0|A0A0F3RDZ0_9RICK tRNA pseudouridine synthase A OS=Rickettsia argasii T170-B	([0.006701, 0.009187, 0.013821, 0.021816, 0.014315, 0.014783, 0.019401, 0.012491, 0.017447, 0.023087, 0.031287, 0.034068, 0.06312, 0.038042, 0.049374, 0.048328, 0.055536, 0.058088, 0.111485, 0.06312, 0.06184, 0.122885, 0.137348, 0.10481, 0.054297, 0.054297, 0.0704, 0.033407, 0.069024, 0.06312, 0.069024, 0.0704, 0.056825, 0.032017, 0.028107, 0.020165, 0.020165, 0.030611, 0.028107, 0.026338, 0.0442…	[]	0	0	2
29	30	A0A0F3RE43|A0A0F3RE43_9RICK Methionine aminopeptidase OS=Rickettsia argasii T170-B	([0.164327, 0.096677, 0.129801, 0.11371, 0.155435, 0.15008, 0.147574, 0.170161, 0.196879, 0.147574, 0.144935, 0.147574, 0.161087, 0.236433, 0.161087, 0.243554, 0.147574, 0.090864, 0.092881, 0.096677, 0.094817, 0.120615, 0.185198, 0.206376, 0.264545, 0.191378, 0.222385, 0.257454, 0.275179, 0.275179, 0.271506, 0.31487, 0.342579, 0.243554, 0.170161, 0.25031, 0.25406, 0.25406, 0.25406, 0.257454, 0.25…	[]	0	0	2
30	31	A0A0F3RE73|A0A0F3RE73_9RICK NAD kinase OS=Rickettsia argasii T170-B	([0.010509, 0.017447, 0.029376, 0.043307, 0.060549, 0.081712, 0.049374, 0.048328, 0.030003, 0.020165, 0.029376, 0.047319, 0.022667, 0.043307, 0.03976, 0.022306, 0.023963, 0.032677, 0.034068, 0.041405, 0.074921, 0.035586, 0.038042, 0.03976, 0.031287, 0.035586, 0.022306, 0.022306, 0.016528, 0.019401, 0.020165, 0.017447, 0.015078, 0.028695, 0.027463, 0.032017, 0.032017, 0.030611, 0.029376, 0.056825,…	[]	0	0	2
32	33	A0A0F3RE84|A0A0F3RE84_9RICK NADH-quinone oxidoreductase subunit I OS=Rickettsia argasii T170-B	([0.005086, 0.007495, 0.006701, 0.006533, 0.008525, 0.010372, 0.011106, 0.01204, 0.010221, 0.013437, 0.011342, 0.013265, 0.012491, 0.008156, 0.007645, 0.009865, 0.010926, 0.01078, 0.013016, 0.022667, 0.022306, 0.03976, 0.021381, 0.038042, 0.032017, 0.035586, 0.034884, 0.043307, 0.06184, 0.067594, 0.064632, 0.120615, 0.125101, 0.111485, 0.185198, 0.284882, 0.30533, 0.281712, 0.25406, 0.236433, 0.2…	[87]	0	0	2
34	35	A0A0F3RE89|A0A0F3RE89_9RICK NADH-quinone oxidoreductase subunit K OS=Rickettsia argasii T170-B	([0.005011, 0.003701, 0.002688, 0.003607, 0.004611, 0.00359, 0.003212, 0.002435, 0.003212, 0.002581, 0.003212, 0.003212, 0.001906, 0.001692, 0.001675, 0.001572, 0.001305, 0.001906, 0.001855, 0.001906, 0.00292, 0.00292, 0.002881, 0.004388, 0.003109, 0.002155, 0.002512, 0.003366, 0.003512, 0.003701, 0.003671, 0.003079, 0.002529, 0.002688, 0.002366, 0.002512, 0.003997, 0.003431, 0.003607, 0.002336, …	[]	0	0	2
35	36	A0A0F3RE90|A0A0F3RE90_9RICK Branched-chain-amino-acid aminotransferase OS=Rickettsia argasii T170-B	([0.008624, 0.006194, 0.005011, 0.007091, 0.009187, 0.012727, 0.009728, 0.008895, 0.012491, 0.010131, 0.013016, 0.009483, 0.012727, 0.012727, 0.012491, 0.011903, 0.008723, 0.008804, 0.011903, 0.020876, 0.020165, 0.018106, 0.034068, 0.035586, 0.032017, 0.032017, 0.029376, 0.034068, 0.026338, 0.024393, 0.043307, 0.045352, 0.098513, 0.100716, 0.054297, 0.111485, 0.111485, 0.167087, 0.191378, 0.09851…	[]	0	0	2
36	37	A0A0F3RE93|A0A0F3RE93_9RICK Uroporphyrinogen decarboxylase OS=Rickettsia argasii T170-B	([0.25031, 0.284882, 0.342579, 0.366687, 0.268042, 0.332115, 0.247041, 0.161087, 0.096677, 0.088832, 0.109221, 0.147574, 0.127496, 0.118441, 0.18812, 0.185198, 0.106997, 0.106997, 0.185198, 0.11371, 0.111485, 0.100716, 0.064632, 0.060549, 0.066181, 0.116183, 0.102787, 0.161087, 0.271506, 0.271506, 0.225814, 0.232838, 0.127496, 0.111485, 0.060549, 0.06312, 0.0704, 0.127496, 0.109221, 0.085092, 0.1…	[]	0	0	2
37	38	A0A0F3REA6|A0A0F3REA6_9RICK Diaminopimelate epimerase OS=Rickettsia argasii T170-B	([0.028107, 0.03976, 0.024826, 0.033407, 0.051831, 0.073402, 0.041405, 0.034068, 0.025316, 0.022306, 0.030003, 0.03976, 0.071867, 0.076542, 0.044297, 0.078022, 0.073402, 0.137348, 0.120615, 0.127496, 0.100716, 0.100716, 0.11371, 0.11371, 0.098513, 0.092881, 0.092881, 0.134866, 0.155435, 0.247041, 0.31487, 0.30533, 0.308712, 0.298791, 0.203355, 0.284882, 0.203355, 0.209395, 0.222385, 0.206376, 0.1…	[]	0	0	2
38	39	A0A0F3REB8|A0A0F3REB8_9RICK UDP-N-acetylglucosamine--N-acetylmuramyl-(pentapeptide) pyrophosphoryl-undecaprenol N-acetylglucosamine transferase OS=Rickettsia argasii T170-B	([0.011518, 0.016528, 0.023087, 0.033407, 0.015344, 0.009187, 0.013613, 0.013613, 0.01078, 0.01078, 0.008624, 0.010372, 0.010926, 0.011903, 0.011903, 0.011903, 0.020876, 0.038858, 0.051831, 0.025316, 0.029376, 0.016826, 0.017447, 0.009483, 0.006533, 0.010672, 0.021816, 0.01078, 0.014315, 0.015694, 0.020165, 0.042364, 0.022306, 0.011342, 0.010672, 0.019401, 0.038858, 0.026892, 0.025762, 0.016257, …	[]	0	0	2
40	41	A0A0F3REJ0|A0A0F3REJ0_9RICK Lipoyl synthase OS=Rickettsia argasii T170-B	([0.30533, 0.335645, 0.288399, 0.318242, 0.311707, 0.374039, 0.40511, 0.422041, 0.440853, 0.465241, 0.398279, 0.335645, 0.366687, 0.36309, 0.4292, 0.42561, 0.359901, 0.291804, 0.264545, 0.271506, 0.288399, 0.359901, 0.298791, 0.352862, 0.356642, 0.332115, 0.191378, 0.194234, 0.206376, 0.185198, 0.158265, 0.132295, 0.225814, 0.225814, 0.161087, 0.164327, 0.167087, 0.129801, 0.122885, 0.122885, 0.1…	[80, 81, 82, 83, 85]	0	0	2
41	42	A0A0F3REJ5|A0A0F3REJ5_9RICK 4-hydroxy-tetrahydrodipicolinate synthase OS=Rickettsia argasii T170-B	([0.034068, 0.021816, 0.014783, 0.022306, 0.040537, 0.022667, 0.030611, 0.045352, 0.064632, 0.079919, 0.056825, 0.074921, 0.042364, 0.023087, 0.032677, 0.038858, 0.046336, 0.049374, 0.048328, 0.056825, 0.05306, 0.069024, 0.120615, 0.118441, 0.11371, 0.096677, 0.196879, 0.139895, 0.139895, 0.106997, 0.073402, 0.076542, 0.040537, 0.056825, 0.098513, 0.116183, 0.185198, 0.164327, 0.17593, 0.25406, 0…	[274]	0	0	2
43	44	A0A0F3REN0|A0A0F3REN0_9RICK Lipoprotein signal peptidase OS=Rickettsia argasii T170-B	([0.002155, 0.001383, 0.001533, 0.002336, 0.003014, 0.003727, 0.004736, 0.00389, 0.003298, 0.002727, 0.003461, 0.003053, 0.003405, 0.002276, 0.00231, 0.003341, 0.003405, 0.002336, 0.003298, 0.004611, 0.004431, 0.002976, 0.002976, 0.00246, 0.002512, 0.002662, 0.001855, 0.001855, 0.001743, 0.002555, 0.00389, 0.003804, 0.003757, 0.003864, 0.003804, 0.005378, 0.003997, 0.003963, 0.005623, 0.003727, 0…	[]	0	0	2
44	45	A0A0F3REP0|A0A0F3REP0_9RICK Tetraacyldisaccharide 4'-kinase OS=Rickettsia argasii T170-B	([0.004835, 0.006701, 0.009483, 0.014783, 0.009728, 0.007422, 0.007645, 0.006374, 0.00543, 0.004736, 0.004208, 0.005318, 0.005318, 0.005223, 0.005249, 0.00515, 0.005223, 0.004835, 0.003246, 0.003461, 0.004611, 0.003431, 0.002482, 0.002482, 0.002078, 0.002881, 0.002976, 0.002976, 0.004135, 0.006039, 0.005872, 0.006795, 0.004577, 0.006988, 0.006078, 0.008525, 0.009187, 0.009015, 0.006988, 0.008002,…	[]	0	0	2
45	46	A0A0F3RES8|A0A0F3RES8_9RICK Valine--tRNA ligase OS=Rickettsia argasii T170-B	([0.239899, 0.30533, 0.36309, 0.41194, 0.42561, 0.436924, 0.324872, 0.359901, 0.390993, 0.335645, 0.25406, 0.308712, 0.324872, 0.30533, 0.41194, 0.318242, 0.247041, 0.209395, 0.21291, 0.209395, 0.332115, 0.342579, 0.268042, 0.225814, 0.206376, 0.222385, 0.243554, 0.352862, 0.257454, 0.191378, 0.18812, 0.298791, 0.295083, 0.301917, 0.335645, 0.349426, 0.422041, 0.436924, 0.458154, 0.553315, 0.5456…	[39, 40, 677]	0	0	2
46	47	A0A0F3RET2|A0A0F3RET2_9RICK Octanoyltransferase OS=Rickettsia argasii T170-B	([0.009294, 0.015078, 0.010672, 0.016826, 0.013821, 0.0198, 0.014075, 0.018415, 0.013613, 0.012727, 0.018106, 0.025762, 0.026338, 0.016528, 0.035586, 0.06312, 0.037156, 0.037156, 0.032017, 0.031287, 0.064632, 0.090864, 0.096677, 0.173081, 0.094817, 0.081712, 0.044297, 0.044297, 0.028107, 0.058088, 0.081712, 0.0704, 0.051831, 0.056825, 0.050641, 0.048328, 0.038042, 0.060549, 0.11371, 0.125101, 0.0…	[]	0	0	2
50	51	A0A0F3RF10|A0A0F3RF10_9RICK Adenylate kinase OS=Rickettsia argasii T170-B	([0.021381, 0.032017, 0.046336, 0.064632, 0.090864, 0.127496, 0.15008, 0.173081, 0.191378, 0.132295, 0.125101, 0.15008, 0.225814, 0.200174, 0.295083, 0.295083, 0.414856, 0.422041, 0.301917, 0.239899, 0.158265, 0.18812, 0.196879, 0.127496, 0.066181, 0.067594, 0.064632, 0.035586, 0.020876, 0.021381, 0.038858, 0.048328, 0.051831, 0.051831, 0.102787, 0.076542, 0.147574, 0.073402, 0.040537, 0.078022, …	[]	0	0	2
51	52	A0A0F3RF49|A0A0F3RF49_9RICK ATP synthase subunit alpha OS=Rickettsia argasii T170-B	([0.096677, 0.055536, 0.079919, 0.102787, 0.15008, 0.090864, 0.092881, 0.125101, 0.083462, 0.111485, 0.096677, 0.067594, 0.073402, 0.132295, 0.085092, 0.074921, 0.142424, 0.088832, 0.132295, 0.158265, 0.100716, 0.10481, 0.173081, 0.118441, 0.120615, 0.120615, 0.194234, 0.144935, 0.116183, 0.191378, 0.11371, 0.098513, 0.15284, 0.096677, 0.073402, 0.127496, 0.076542, 0.067594, 0.106997, 0.106997, 0…	[76, 85, 86, 87, 484]	0	0	2
52	53	A0A0F3RF57|A0A0F3RF57_9RICK 7-carboxy-7-deazaguanine synthase OS=Rickettsia argasii T170-B	([0.209395, 0.264545, 0.295083, 0.339168, 0.359901, 0.390993, 0.414856, 0.328603, 0.370445, 0.311707, 0.335645, 0.359901, 0.374039, 0.278302, 0.264545, 0.268042, 0.155435, 0.164327, 0.164327, 0.182256, 0.26085, 0.26085, 0.161087, 0.111485, 0.10481, 0.055536, 0.066181, 0.051831, 0.05306, 0.025762, 0.023963, 0.023534, 0.015078, 0.023534, 0.043307, 0.023963, 0.024393, 0.024826, 0.020522, 0.01227, 0.…	[194, 195]	0	0	2
53	54	A0A0F3RF77|A0A0F3RF77_9RICK Alanine--tRNA ligase OS=Rickettsia argasii T170-B	([0.433034, 0.461924, 0.301917, 0.222385, 0.26085, 0.173081, 0.098513, 0.122885, 0.125101, 0.161087, 0.200174, 0.239899, 0.239899, 0.239899, 0.288399, 0.311707, 0.281712, 0.264545, 0.243554, 0.229226, 0.15008, 0.17593, 0.17593, 0.298791, 0.377384, 0.398279, 0.490133, 0.534167, 0.483068, 0.398279, 0.321458, 0.321458, 0.31487, 0.311707, 0.264545, 0.264545, 0.25406, 0.173081, 0.173081, 0.194234, 0.2…	[27, 62, 63, 64, 65, 66, 67, 70, 633]	0	0	2
54	55	A0A0F3RF81|A0A0F3RF81_9RICK Epoxyqueuosine reductase QueH OS=Rickettsia argasii T170-B	([0.328603, 0.356642, 0.377384, 0.308712, 0.229226, 0.167087, 0.18812, 0.118441, 0.078022, 0.050641, 0.051831, 0.073402, 0.037156, 0.023534, 0.032677, 0.071867, 0.038858, 0.047319, 0.046336, 0.043307, 0.033407, 0.0198, 0.020876, 0.022306, 0.032017, 0.032017, 0.050641, 0.027463, 0.040537, 0.045352, 0.046336, 0.030003, 0.016021, 0.030611, 0.05306, 0.056825, 0.031287, 0.050641, 0.074921, 0.067594, 0…	[]	0	0	2
55	56	A0A0F3RF83|A0A0F3RF83_9RICK Beta-ketoacyl-[acyl-carrier-protein] synthase III OS=Rickettsia argasii T170-B	([0.029376, 0.0198, 0.040537, 0.056825, 0.071867, 0.048328, 0.040537, 0.051831, 0.0704, 0.094817, 0.127496, 0.094817, 0.076542, 0.122885, 0.069024, 0.074921, 0.125101, 0.125101, 0.200174, 0.21291, 0.232838, 0.232838, 0.229226, 0.206376, 0.209395, 0.222385, 0.301917, 0.356642, 0.275179, 0.268042, 0.264545, 0.247041, 0.332115, 0.281712, 0.25406, 0.352862, 0.42561, 0.414856, 0.436924, 0.339168, 0.32…	[]	0	0	2
57	58	A0A0F3RFC0|A0A0F3RFC0_9RICK Ubiquinone biosynthesis O-methyltransferase OS=Rickettsia argasii T170-B	([0.422041, 0.271506, 0.328603, 0.352862, 0.268042, 0.295083, 0.324872, 0.359901, 0.26085, 0.17593, 0.209395, 0.239899, 0.247041, 0.247041, 0.339168, 0.229226, 0.229226, 0.158265, 0.094817, 0.15284, 0.142424, 0.088832, 0.167087, 0.179055, 0.116183, 0.179055, 0.116183, 0.125101, 0.0704, 0.085092, 0.100716, 0.102787, 0.102787, 0.059222, 0.06184, 0.058088, 0.11371, 0.069024, 0.120615, 0.182256, 0.18…	[]	0	0	2
58	59	A0A0F3RFD1|A0A0F3RFD1_9RICK tRNA modification GTPase MnmE OS=Rickettsia argasii T170-B	([0.043307, 0.066181, 0.090864, 0.088832, 0.116183, 0.079919, 0.078022, 0.059222, 0.034068, 0.046336, 0.032677, 0.042364, 0.036378, 0.043307, 0.078022, 0.15008, 0.11371, 0.120615, 0.078022, 0.044297, 0.060549, 0.0704, 0.03976, 0.041405, 0.051831, 0.054297, 0.085092, 0.111485, 0.086953, 0.161087, 0.15284, 0.243554, 0.164327, 0.134866, 0.064632, 0.035586, 0.038042, 0.073402, 0.035586, 0.059222, 0.0…	[]	0	0	2
62	63	A0A0F3RFI9|A0A0F3RFI9_9RICK DNA-directed RNA polymerase subunit alpha OS=Rickettsia argasii T170-B	([0.11371, 0.06184, 0.088832, 0.147574, 0.196879, 0.229226, 0.182256, 0.179055, 0.118441, 0.15284, 0.18812, 0.132295, 0.225814, 0.239899, 0.332115, 0.342579, 0.352862, 0.339168, 0.408655, 0.390993, 0.295083, 0.311707, 0.335645, 0.352862, 0.352862, 0.257454, 0.275179, 0.346032, 0.374039, 0.36309, 0.346032, 0.25406, 0.36309, 0.25406, 0.239899, 0.243554, 0.203355, 0.164327, 0.167087, 0.196879, 0.144…	[333]	0	0	2
63	64	A0A0F3RFL4|A0A0F3RFL4_9RICK Phospho-N-acetylmuramoyl-pentapeptide-transferase OS=Rickettsia argasii T170-B	([0.004835, 0.007091, 0.009294, 0.011903, 0.008525, 0.008723, 0.011669, 0.008895, 0.006567, 0.00777, 0.006482, 0.00543, 0.007555, 0.006988, 0.006894, 0.00962, 0.015694, 0.016021, 0.011106, 0.00777, 0.008002, 0.005932, 0.005799, 0.004358, 0.004388, 0.004431, 0.004976, 0.003366, 0.003431, 0.004976, 0.005011, 0.00777, 0.007877, 0.00558, 0.005992, 0.006194, 0.004315, 0.003177, 0.004414, 0.004835, 0.0…	[57, 58, 59, 60, 61, 62, 63, 64, 65, 66]	0	0	2
64	65	A0A0F3RFP8|A0A0F3RFP8_9RICK Succinate dehydrogenase cytochrome b556 subunit OS=Rickettsia argasii T170-B	([0.196879, 0.239899, 0.301917, 0.332115, 0.342579, 0.387226, 0.384043, 0.26085, 0.288399, 0.191378, 0.118441, 0.170161, 0.185198, 0.182256, 0.092881, 0.085092, 0.078022, 0.033407, 0.032017, 0.06184, 0.027463, 0.014586, 0.008804, 0.008409, 0.006567, 0.006988, 0.006421, 0.00515, 0.006374, 0.004431, 0.004135, 0.003757, 0.003276, 0.002396, 0.002336, 0.002336, 0.001602, 0.001288, 0.001288, 0.001305, …	[]	0	0	2
65	66	A0A0F3RFS7|A0A0F3RFS7_9RICK Endonuclease III OS=Rickettsia argasii T170-B	([0.038858, 0.020522, 0.011518, 0.016021, 0.022306, 0.034068, 0.05306, 0.085092, 0.116183, 0.158265, 0.182256, 0.222385, 0.229226, 0.185198, 0.109221, 0.116183, 0.170161, 0.170161, 0.182256, 0.161087, 0.271506, 0.170161, 0.17593, 0.21291, 0.182256, 0.127496, 0.066181, 0.034068, 0.027463, 0.020522, 0.018415, 0.015078, 0.015078, 0.014586, 0.013821, 0.022306, 0.023963, 0.025762, 0.014783, 0.011669, …	[]	0	0	2
66	67	A0A0F3RFV9|A0A0F3RFV9_9RICK Nucleoside diphosphate kinase OS=Rickettsia argasii T170-B	([0.029376, 0.06312, 0.098513, 0.096677, 0.06184, 0.078022, 0.106997, 0.142424, 0.164327, 0.118441, 0.137348, 0.185198, 0.132295, 0.216401, 0.21291, 0.222385, 0.15008, 0.268042, 0.281712, 0.291804, 0.377384, 0.298791, 0.264545, 0.179055, 0.155435, 0.200174, 0.216401, 0.206376, 0.161087, 0.158265, 0.144935, 0.094817, 0.090864, 0.127496, 0.0704, 0.076542, 0.10481, 0.134866, 0.085092, 0.041405, 0.02…	[95, 99, 113, 114, 115, 116, 117, 118, 119]	0	0	2
67	68	A0A0F3RFZ0|A0A0F3RFZ0_9RICK Cytochrome c-type biogenesis protein CcmE OS=Rickettsia argasii T170-B	([0.122885, 0.055536, 0.028695, 0.017138, 0.013437, 0.009096, 0.008156, 0.009865, 0.010131, 0.009096, 0.007495, 0.008525, 0.006078, 0.004577, 0.003461, 0.003405, 0.002512, 0.001778, 0.001808, 0.001855, 0.002662, 0.002623, 0.003727, 0.003757, 0.003963, 0.003701, 0.003757, 0.003512, 0.003864, 0.004775, 0.006039, 0.008525, 0.006245, 0.009015, 0.014586, 0.014315, 0.025762, 0.051831, 0.090864, 0.08346…	[126, 127]	0	0	2
68	69	A0A0F3RFZ3|A0A0F3RFZ3_9RICK UvrABC system protein B OS=Rickettsia argasii T170-B	([0.088832, 0.158265, 0.15008, 0.185198, 0.232838, 0.281712, 0.339168, 0.352862, 0.339168, 0.275179, 0.308712, 0.380708, 0.288399, 0.196879, 0.321458, 0.318242, 0.318242, 0.398279, 0.398279, 0.374039, 0.458154, 0.472492, 0.444081, 0.497853, 0.454136, 0.36309, 0.271506, 0.243554, 0.173081, 0.206376, 0.281712, 0.271506, 0.247041, 0.321458, 0.40511, 0.278302, 0.284882, 0.318242, 0.284882, 0.298791, …	[260, 283, 284, 290, 312, 321, 322]	0	0	2
69	70	A0A0F3RG06|A0A0F3RG06_9RICK 7-cyano-7-deazaguanine synthase OS=Rickettsia argasii T170-B	([0.090864, 0.122885, 0.200174, 0.25406, 0.284882, 0.318242, 0.349426, 0.288399, 0.219301, 0.26085, 0.194234, 0.167087, 0.170161, 0.170161, 0.137348, 0.144935, 0.129801, 0.21291, 0.203355, 0.203355, 0.17593, 0.111485, 0.111485, 0.046336, 0.048328, 0.029376, 0.028695, 0.028695, 0.045352, 0.086953, 0.078022, 0.15284, 0.229226, 0.170161, 0.182256, 0.219301, 0.134866, 0.216401, 0.200174, 0.209395, 0.…	[]	0	0	2
71	72	A0A0F3RG45|A0A0F3RG45_9RICK Formamidopyrimidine-DNA glycosylase OS=Rickettsia argasii T170-B	([0.401658, 0.461924, 0.480142, 0.36309, 0.390993, 0.414856, 0.436924, 0.349426, 0.26085, 0.281712, 0.216401, 0.167087, 0.079919, 0.079919, 0.144935, 0.079919, 0.079919, 0.071867, 0.064632, 0.06184, 0.109221, 0.120615, 0.06312, 0.06312, 0.064632, 0.06312, 0.034068, 0.034068, 0.06184, 0.064632, 0.036378, 0.051831, 0.094817, 0.17593, 0.096677, 0.049374, 0.085092, 0.079919, 0.147574, 0.085092, 0.048…	[]	0	0	2
72	73	A0A0F3RG62|A0A0F3RG62_9RICK D-alanine--D-alanine ligase OS=Rickettsia argasii T170-B	([0.209395, 0.25031, 0.147574, 0.10481, 0.134866, 0.081712, 0.05306, 0.069024, 0.086953, 0.111485, 0.129801, 0.164327, 0.164327, 0.164327, 0.170161, 0.134866, 0.074921, 0.055536, 0.085092, 0.127496, 0.111485, 0.083462, 0.081712, 0.116183, 0.185198, 0.191378, 0.301917, 0.321458, 0.318242, 0.229226, 0.164327, 0.164327, 0.161087, 0.17593, 0.173081, 0.196879, 0.225814, 0.318242, 0.332115, 0.281712, 0…	[]	0	0	2
73	74	A0A0F3RG63|A0A0F3RG63_9RICK Ribosomal RNA small subunit methyltransferase A OS=Rickettsia argasii T170-B	([0.137348, 0.18812, 0.247041, 0.18812, 0.239899, 0.311707, 0.232838, 0.257454, 0.278302, 0.30533, 0.324872, 0.359901, 0.454136, 0.318242, 0.236433, 0.222385, 0.26085, 0.26085, 0.25406, 0.206376, 0.161087, 0.243554, 0.236433, 0.15284, 0.155435, 0.147574, 0.106997, 0.167087, 0.182256, 0.122885, 0.102787, 0.11371, 0.116183, 0.106997, 0.18812, 0.209395, 0.232838, 0.236433, 0.161087, 0.161087, 0.2608…	[128]	0	0	2
77	78	A0A0F3RGI8|A0A0F3RGI8_9RICK Glutamate--tRNA ligase OS=Rickettsia argasii T170-B	([0.155435, 0.25031, 0.291804, 0.321458, 0.301917, 0.219301, 0.25406, 0.203355, 0.232838, 0.275179, 0.206376, 0.247041, 0.216401, 0.191378, 0.17593, 0.182256, 0.194234, 0.106997, 0.127496, 0.092881, 0.064632, 0.066181, 0.05306, 0.05306, 0.058088, 0.071867, 0.127496, 0.066181, 0.059222, 0.035586, 0.032017, 0.028695, 0.030611, 0.037156, 0.046336, 0.078022, 0.079919, 0.076542, 0.15008, 0.219301, 0.2…	[]	0	0	2
81	82	A0A0F3RGM3|A0A0F3RGM3_9RICK 4-hydroxy-tetrahydrodipicolinate reductase OS=Rickettsia argasii T170-B	([0.179055, 0.216401, 0.196879, 0.225814, 0.288399, 0.31487, 0.225814, 0.167087, 0.21291, 0.247041, 0.182256, 0.216401, 0.295083, 0.17593, 0.257454, 0.268042, 0.271506, 0.271506, 0.185198, 0.161087, 0.132295, 0.129801, 0.069024, 0.092881, 0.092881, 0.083462, 0.090864, 0.161087, 0.161087, 0.15008, 0.147574, 0.155435, 0.155435, 0.170161, 0.173081, 0.118441, 0.111485, 0.182256, 0.182256, 0.278302, 0…	[133, 134, 136, 140, 141]	0	0	2
82	83	A0A0F3RGM4|A0A0F3RGM4_9RICK Dihydrofolate synthase/folylpolyglutamate synthase OS=Rickettsia argasii T170-B	([0.045352, 0.0704, 0.111485, 0.158265, 0.098513, 0.125101, 0.078022, 0.10481, 0.073402, 0.100716, 0.129801, 0.096677, 0.158265, 0.247041, 0.144935, 0.086953, 0.164327, 0.120615, 0.109221, 0.094817, 0.098513, 0.173081, 0.173081, 0.098513, 0.090864, 0.090864, 0.106997, 0.200174, 0.137348, 0.132295, 0.122885, 0.064632, 0.092881, 0.088832, 0.090864, 0.161087, 0.239899, 0.236433, 0.268042, 0.349426, …	[]	0	0	2
83	84	A0A0F3RGN8|A0A0F3RGN8_9RICK UDP-N-acetylmuramate--L-alanine ligase OS=Rickettsia argasii T170-B	([0.102787, 0.15284, 0.085092, 0.129801, 0.170161, 0.102787, 0.137348, 0.081712, 0.051831, 0.064632, 0.043307, 0.054297, 0.092881, 0.100716, 0.161087, 0.120615, 0.194234, 0.191378, 0.120615, 0.094817, 0.096677, 0.050641, 0.028107, 0.05306, 0.051831, 0.028107, 0.050641, 0.026892, 0.05306, 0.06312, 0.067594, 0.116183, 0.118441, 0.127496, 0.116183, 0.078022, 0.111485, 0.118441, 0.069024, 0.125101, 0…	[]	0	0	2
84	85	A0A0F3RGS8|A0A0F3RGS8_9RICK Elongation factor 4 OS=Rickettsia argasii T170-B	([0.225814, 0.139895, 0.085092, 0.088832, 0.122885, 0.079919, 0.111485, 0.144935, 0.167087, 0.18812, 0.21291, 0.25406, 0.167087, 0.139895, 0.139895, 0.144935, 0.15008, 0.15008, 0.164327, 0.161087, 0.18812, 0.182256, 0.257454, 0.257454, 0.295083, 0.25406, 0.342579, 0.349426, 0.301917, 0.308712, 0.318242, 0.324872, 0.26085, 0.264545, 0.308712, 0.298791, 0.257454, 0.346032, 0.342579, 0.342579, 0.328…	[578]	0	0	2
85	86	A0A0F3RGW7|A0A0F3RGW7_9RICK Holliday junction branch migration complex subunit RuvA OS=Rickettsia argasii T170-B	([0.024393, 0.042364, 0.059222, 0.090864, 0.125101, 0.078022, 0.056825, 0.035586, 0.023534, 0.032677, 0.025762, 0.038042, 0.071867, 0.044297, 0.045352, 0.047319, 0.026338, 0.017447, 0.011518, 0.014075, 0.013437, 0.024826, 0.023087, 0.024826, 0.014075, 0.013265, 0.020522, 0.018415, 0.025316, 0.05306, 0.048328, 0.088832, 0.038858, 0.023534, 0.037156, 0.021381, 0.018415, 0.018106, 0.031287, 0.056825…	[]	0	0	2
86	87	A0A0F3RGZ2|A0A0F3RGZ2_9RICK UDP-N-acetylmuramoylalanine--D-glutamate ligase OS=Rickettsia argasii T170-B	([0.359901, 0.196879, 0.232838, 0.142424, 0.173081, 0.200174, 0.229226, 0.257454, 0.185198, 0.206376, 0.170161, 0.134866, 0.137348, 0.155435, 0.092881, 0.096677, 0.106997, 0.098513, 0.059222, 0.111485, 0.074921, 0.067594, 0.088832, 0.05306, 0.098513, 0.10481, 0.06184, 0.060549, 0.048328, 0.090864, 0.098513, 0.15008, 0.144935, 0.067594, 0.069024, 0.134866, 0.073402, 0.038858, 0.038858, 0.067594, 0…	[273, 275, 282]	0	0	2
87	88	A0A0F3RH01|A0A0F3RH01_9RICK Probable cytosol aminopeptidase OS=Rickettsia argasii T170-B	([0.094817, 0.129801, 0.173081, 0.225814, 0.264545, 0.288399, 0.203355, 0.155435, 0.120615, 0.078022, 0.05306, 0.069024, 0.127496, 0.120615, 0.122885, 0.11371, 0.120615, 0.185198, 0.170161, 0.167087, 0.094817, 0.067594, 0.038042, 0.021381, 0.020876, 0.021381, 0.022306, 0.03976, 0.067594, 0.102787, 0.106997, 0.106997, 0.100716, 0.090864, 0.090864, 0.088832, 0.092881, 0.167087, 0.155435, 0.094817, …	[326, 327, 328, 329, 330, 331, 332, 336]	0	0	2
89	90	A0A0F3RH17|A0A0F3RH17_9RICK Uridylate kinase OS=Rickettsia argasii T170-B	([0.018415, 0.028695, 0.020165, 0.013265, 0.00962, 0.012727, 0.010672, 0.014075, 0.017447, 0.025316, 0.024826, 0.019401, 0.026338, 0.024826, 0.024826, 0.049374, 0.048328, 0.030003, 0.05306, 0.056825, 0.11371, 0.06184, 0.066181, 0.067594, 0.066181, 0.120615, 0.122885, 0.106997, 0.083462, 0.088832, 0.081712, 0.058088, 0.106997, 0.158265, 0.11371, 0.058088, 0.06184, 0.032017, 0.066181, 0.043307, 0.0…	[173]	0	0	2
90	91	A0A0F3RHB2|A0A0F3RHB2_9RICK Ferrochelatase OS=Rickettsia argasii T170-B	([0.01227, 0.009865, 0.007555, 0.00558, 0.007645, 0.006374, 0.00777, 0.009483, 0.013821, 0.017797, 0.023963, 0.017447, 0.031287, 0.031287, 0.034068, 0.045352, 0.054297, 0.025316, 0.014315, 0.013437, 0.017797, 0.018106, 0.014783, 0.014783, 0.030611, 0.028107, 0.040537, 0.022667, 0.013613, 0.013016, 0.008723, 0.009294, 0.015344, 0.017797, 0.011106, 0.017797, 0.010926, 0.007091, 0.007645, 0.009294, …	[]	0	0	2
91	92	A0A0F3RHC1|A0A0F3RHC1_9RICK Oxygen-dependent coproporphyrinogen-III oxidase OS=Rickettsia argasii T170-B	([0.461924, 0.328603, 0.196879, 0.247041, 0.295083, 0.21291, 0.243554, 0.284882, 0.219301, 0.167087, 0.139895, 0.161087, 0.167087, 0.142424, 0.144935, 0.134866, 0.090864, 0.088832, 0.15008, 0.158265, 0.094817, 0.081712, 0.144935, 0.239899, 0.225814, 0.219301, 0.222385, 0.21291, 0.232838, 0.284882, 0.352862, 0.311707, 0.243554, 0.222385, 0.324872, 0.301917, 0.216401, 0.308712, 0.291804, 0.288399, …	[]	0	0	2
92	93	A0A0F3RHC9|A0A0F3RHC9_9RICK ATP-dependent protease subunit HslV OS=Rickettsia argasii T170-B	([0.321458, 0.196879, 0.118441, 0.088832, 0.05306, 0.073402, 0.096677, 0.129801, 0.167087, 0.206376, 0.147574, 0.10481, 0.060549, 0.048328, 0.036378, 0.064632, 0.078022, 0.139895, 0.088832, 0.092881, 0.096677, 0.090864, 0.164327, 0.25031, 0.247041, 0.25406, 0.25031, 0.247041, 0.239899, 0.194234, 0.185198, 0.278302, 0.281712, 0.380708, 0.418646, 0.352862, 0.311707, 0.328603, 0.332115, 0.398279, 0.…	[]	0	0	2
94	95	A0A0F3RHF1|A0A0F3RHF1_9RICK Phosphatidylserine decarboxylase proenzyme OS=Rickettsia argasii T170-B	([0.007495, 0.009865, 0.014315, 0.024393, 0.034068, 0.020165, 0.013437, 0.009015, 0.007315, 0.007495, 0.009015, 0.006988, 0.006194, 0.004388, 0.004689, 0.004513, 0.003014, 0.003079, 0.003276, 0.00283, 0.003821, 0.00359, 0.003804, 0.003997, 0.003804, 0.002727, 0.003757, 0.003963, 0.004315, 0.005872, 0.005223, 0.00389, 0.004976, 0.005872, 0.007091, 0.006567, 0.005223, 0.005683, 0.005799, 0.00558, 0…	[]	0	0	2
95	96	A0A0F3RHF7|A0A0F3RHF7_9RICK Deoxyuridine 5'-triphosphate nucleotidohydrolase OS=Rickettsia argasii T170-B	([0.086953, 0.15284, 0.194234, 0.111485, 0.142424, 0.173081, 0.203355, 0.139895, 0.194234, 0.243554, 0.17593, 0.179055, 0.179055, 0.284882, 0.288399, 0.275179, 0.308712, 0.311707, 0.36309, 0.384043, 0.301917, 0.30533, 0.247041, 0.21291, 0.321458, 0.342579, 0.352862, 0.380708, 0.384043, 0.359901, 0.25031, 0.339168, 0.339168, 0.332115, 0.281712, 0.18812, 0.196879, 0.15284, 0.094817, 0.142424, 0.137…	[]	0	0	2
96	97	A0A0F3RHG6|A0A0F3RHG6_9RICK UDP-3-O-acyl-N-acetylglucosamine deacetylase OS=Rickettsia argasii T170-B	([0.311707, 0.219301, 0.132295, 0.167087, 0.109221, 0.137348, 0.10481, 0.129801, 0.15008, 0.173081, 0.191378, 0.229226, 0.222385, 0.225814, 0.15284, 0.15008, 0.15284, 0.247041, 0.278302, 0.216401, 0.275179, 0.295083, 0.377384, 0.468512, 0.465241, 0.468512, 0.384043, 0.349426, 0.268042, 0.278302, 0.284882, 0.298791, 0.209395, 0.203355, 0.194234, 0.291804, 0.298791, 0.387226, 0.278302, 0.17593, 0.2…	[]	0	0	2
97	98	A0A0F3RHH0|A0A0F3RHH0_9RICK Protoheme IX farnesyltransferase OS=Rickettsia argasii T170-B	([0.051831, 0.078022, 0.037156, 0.060549, 0.078022, 0.098513, 0.132295, 0.155435, 0.18812, 0.137348, 0.161087, 0.216401, 0.120615, 0.06184, 0.059222, 0.048328, 0.031287, 0.026892, 0.06312, 0.060549, 0.066181, 0.044297, 0.042364, 0.03976, 0.021381, 0.01204, 0.007091, 0.007031, 0.006988, 0.004414, 0.004358, 0.004247, 0.003405, 0.003405, 0.003298, 0.003821, 0.005683, 0.004646, 0.004513, 0.003276, 0.…	[]	0	0	2
98	99	A0A0F3RHK7|A0A0F3RHK7_9RICK Peptidoglycan glycosyltransferase MrdB OS=Rickettsia argasii T170-B	([0.020165, 0.009294, 0.016021, 0.008895, 0.01227, 0.008002, 0.005932, 0.004513, 0.003607, 0.00292, 0.003478, 0.0028, 0.001967, 0.001481, 0.001069, 0.001048, 0.001623, 0.000859, 0.000468, 0.00055, 0.000283, 0.000146, 0.000301, 0.000189, 0.000283, 0.000292, 0.00052, 0.001, 0.001, 0.001623, 0.002688, 0.001855, 0.00246, 0.002512, 0.003298, 0.004247, 0.004358, 0.003014, 0.004775, 0.004577, 0.004736, …	[]	0	0	2
99	100	A0A0F3RHL6|A0A0F3RHL6_9RICK NADH-quinone oxidoreductase subunit B OS=Rickettsia argasii T170-B	([0.222385, 0.139895, 0.173081, 0.222385, 0.284882, 0.206376, 0.236433, 0.275179, 0.298791, 0.318242, 0.222385, 0.196879, 0.132295, 0.127496, 0.118441, 0.15284, 0.26085, 0.257454, 0.179055, 0.109221, 0.094817, 0.079919, 0.10481, 0.106997, 0.081712, 0.076542, 0.120615, 0.074921, 0.035586, 0.042364, 0.030611, 0.066181, 0.050641, 0.083462, 0.048328, 0.038858, 0.034068, 0.0198, 0.015694, 0.015344, 0.…	[]	0	0	2
100	101	A0A0F3RHN8|A0A0F3RHN8_9RICK Flavin-dependent thymidylate synthase OS=Rickettsia argasii T170-B	([0.476583, 0.4292, 0.301917, 0.352862, 0.398279, 0.301917, 0.216401, 0.147574, 0.18812, 0.236433, 0.173081, 0.216401, 0.155435, 0.085092, 0.086953, 0.047319, 0.047319, 0.022667, 0.020165, 0.020522, 0.020522, 0.011518, 0.014315, 0.014783, 0.011106, 0.010372, 0.016826, 0.029376, 0.05306, 0.038858, 0.020165, 0.023534, 0.025316, 0.032017, 0.046336, 0.044297, 0.05306, 0.05306, 0.06312, 0.109221, 0.10…	[128]	0	0	2
101	102	A0A0F3RHP5|A0A0F3RHP5_9RICK tRNA-specific 2-thiouridylase MnmA OS=Rickettsia argasii T170-B	([0.206376, 0.15008, 0.109221, 0.106997, 0.096677, 0.120615, 0.142424, 0.161087, 0.129801, 0.161087, 0.185198, 0.225814, 0.281712, 0.206376, 0.257454, 0.229226, 0.17593, 0.118441, 0.116183, 0.129801, 0.132295, 0.196879, 0.264545, 0.335645, 0.308712, 0.264545, 0.26085, 0.182256, 0.191378, 0.179055, 0.17593, 0.118441, 0.069024, 0.090864, 0.137348, 0.158265, 0.15284, 0.161087, 0.17593, 0.167087, 0.1…	[145]	0	0	2
105	106	A0A0F3RI37|A0A0F3RI37_9RICK Serine hydroxymethyltransferase OS=Rickettsia argasii T170-B	([0.288399, 0.352862, 0.380708, 0.4292, 0.332115, 0.377384, 0.418646, 0.335645, 0.264545, 0.284882, 0.31487, 0.36309, 0.346032, 0.346032, 0.447574, 0.444081, 0.4292, 0.41194, 0.4292, 0.332115, 0.380708, 0.301917, 0.206376, 0.182256, 0.167087, 0.264545, 0.264545, 0.158265, 0.179055, 0.257454, 0.288399, 0.25031, 0.179055, 0.120615, 0.196879, 0.164327, 0.167087, 0.164327, 0.164327, 0.15284, 0.161087…	[219, 220, 235]	0	0	2
106	107	A0A0F3RI51|A0A0F3RI51_9RICK GTP cyclohydrolase 1 OS=Rickettsia argasii T170-B	([0.73685, 0.661982, 0.517562, 0.538167, 0.562014, 0.440853, 0.342579, 0.359901, 0.25406, 0.185198, 0.209395, 0.26085, 0.271506, 0.308712, 0.278302, 0.275179, 0.291804, 0.271506, 0.170161, 0.127496, 0.129801, 0.127496, 0.179055, 0.25406, 0.25406, 0.185198, 0.18812, 0.288399, 0.291804, 0.318242, 0.374039, 0.390993, 0.288399, 0.17593, 0.15284, 0.155435, 0.092881, 0.083462, 0.083462, 0.147574, 0.161…	[0, 1, 2, 3, 4]	0	0	2
107	108	A0A0F3RI79|A0A0F3RI79_9RICK Queuine tRNA-ribosyltransferase OS=Rickettsia argasii T170-B	([0.191378, 0.247041, 0.288399, 0.321458, 0.311707, 0.352862, 0.377384, 0.398279, 0.328603, 0.264545, 0.225814, 0.275179, 0.247041, 0.25031, 0.356642, 0.374039, 0.440853, 0.433034, 0.534167, 0.557691, 0.521092, 0.398279, 0.356642, 0.384043, 0.321458, 0.349426, 0.346032, 0.356642, 0.352862, 0.440853, 0.458154, 0.525368, 0.490133, 0.476583, 0.387226, 0.418646, 0.422041, 0.465241, 0.390993, 0.359901…	[18, 19, 20, 31]	0	0	2
108	109	A0A0F3RID8|A0A0F3RID8_9RICK 4-hydroxybenzoate octaprenyltransferase OS=Rickettsia argasii T170-B	([0.002276, 0.003366, 0.002529, 0.002688, 0.003727, 0.003864, 0.004921, 0.006194, 0.004976, 0.004513, 0.004646, 0.00389, 0.003512, 0.003555, 0.003212, 0.001808, 0.001069, 0.001743, 0.002211, 0.002194, 0.001271, 0.001786, 0.001232, 0.001232, 0.000906, 0.000721, 0.000945, 0.001061, 0.000983, 0.001572, 0.00225, 0.002705, 0.002662, 0.00283, 0.003963, 0.003671, 0.003963, 0.006795, 0.004358, 0.003276, …	[]	0	0	2
109	110	A0A0F3RIN7|A0A0F3RIN7_9RICK UDP-N-acetylmuramoyl-tripeptide--D-alanyl-D-alanine ligase OS=Rickettsia argasii T170-B	([0.054297, 0.030003, 0.043307, 0.026892, 0.038858, 0.026338, 0.034884, 0.050641, 0.064632, 0.044297, 0.06184, 0.049374, 0.092881, 0.158265, 0.102787, 0.111485, 0.055536, 0.059222, 0.102787, 0.10481, 0.132295, 0.127496, 0.200174, 0.203355, 0.284882, 0.288399, 0.284882, 0.182256, 0.106997, 0.088832, 0.088832, 0.086953, 0.127496, 0.125101, 0.122885, 0.179055, 0.164327, 0.281712, 0.271506, 0.18812, …	[]	0	0	2
111	112	A0A0F3RJ82|A0A0F3RJ82_9RICK Crossover junction endodeoxyribonuclease RuvC OS=Rickettsia argasii T170-B	([0.010926, 0.016528, 0.011518, 0.016021, 0.010509, 0.011518, 0.010221, 0.009483, 0.010131, 0.012727, 0.018106, 0.024393, 0.029376, 0.059222, 0.060549, 0.06184, 0.064632, 0.034068, 0.023087, 0.028695, 0.050641, 0.027463, 0.016257, 0.028107, 0.030003, 0.064632, 0.081712, 0.122885, 0.185198, 0.185198, 0.109221, 0.102787, 0.102787, 0.155435, 0.088832, 0.122885, 0.06184, 0.060549, 0.116183, 0.139895,…	[]	0	0	2
115	116	A0A0F3RJL9|A0A0F3RJL9_9RICK Threonine--tRNA ligase OS=Rickettsia argasii T170-B	([0.020522, 0.029376, 0.051831, 0.025316, 0.026892, 0.034884, 0.05306, 0.034884, 0.048328, 0.048328, 0.034068, 0.049374, 0.056825, 0.041405, 0.074921, 0.116183, 0.129801, 0.109221, 0.078022, 0.079919, 0.046336, 0.067594, 0.067594, 0.049374, 0.081712, 0.081712, 0.056825, 0.042364, 0.086953, 0.048328, 0.066181, 0.116183, 0.11371, 0.10481, 0.137348, 0.147574, 0.111485, 0.179055, 0.116183, 0.098513, …	[]	0	0	2
117	118	A0A0F3RJS7|A0A0F3RJS7_9RICK Heme A synthase OS=Rickettsia argasii T170-B	([0.006245, 0.004611, 0.005932, 0.005683, 0.004483, 0.004431, 0.003963, 0.003431, 0.003607, 0.004483, 0.003864, 0.003555, 0.002503, 0.002503, 0.002529, 0.002512, 0.003607, 0.003555, 0.00246, 0.003607, 0.005011, 0.005992, 0.008624, 0.005872, 0.006988, 0.006894, 0.006194, 0.008895, 0.008525, 0.010131, 0.010509, 0.011342, 0.018415, 0.034884, 0.018106, 0.009401, 0.017797, 0.018787, 0.009401, 0.016257…	[]	0	0	2
118	119	A0A0F3RB96|A0A0F3RB96_9RICK Site-specific DNA-methyltransferase (adenine-specific) OS=Rickettsia argasii T170-B	([0.712013, 0.472492, 0.366687, 0.41194, 0.288399, 0.232838, 0.26085, 0.284882, 0.308712, 0.339168, 0.359901, 0.31487, 0.257454, 0.324872, 0.335645, 0.236433, 0.161087, 0.15008, 0.074921, 0.042364, 0.046336, 0.030611, 0.06312, 0.059222, 0.060549, 0.125101, 0.109221, 0.066181, 0.0704, 0.081712, 0.038042, 0.022667, 0.038042, 0.056825, 0.054297, 0.040537, 0.040537, 0.035586, 0.018415, 0.038042, 0.04…	[0, 98]	0	0	2
119	120	A0A0F3RC70|A0A0F3RC70_9RICK NAD(P) transhydrogenase subunit beta OS=Rickettsia argasii T170-B	([0.00052, 0.000468, 0.000614, 0.00076, 0.000704, 0.000816, 0.000532, 0.000442, 0.000348, 0.00055, 0.000464, 0.000661, 0.000313, 0.000326, 0.000313, 0.000614, 0.001155, 0.001155, 0.001748, 0.00231, 0.003431, 0.003405, 0.004483, 0.005223, 0.006421, 0.005932, 0.006988, 0.007422, 0.007495, 0.011903, 0.009401, 0.012727, 0.007645, 0.010672, 0.011903, 0.008156, 0.006039, 0.006078, 0.003924, 0.002503, 0…	[398, 399]	0	0	2
120	121	A0A0F3RC88|A0A0F3RC88_9RICK Holo-[acyl-carrier-protein] synthase OS=Rickettsia argasii T170-B	([0.019109, 0.011106, 0.021816, 0.034884, 0.0198, 0.032017, 0.043307, 0.026892, 0.018787, 0.025316, 0.018106, 0.013437, 0.025762, 0.055536, 0.030003, 0.023534, 0.019109, 0.018415, 0.017447, 0.017447, 0.015344, 0.015078, 0.025762, 0.021816, 0.023087, 0.023087, 0.020876, 0.021816, 0.019401, 0.026892, 0.014783, 0.014783, 0.024826, 0.020876, 0.010926, 0.0198, 0.042364, 0.041405, 0.032017, 0.016257, 0…	[]	0	0	2
121	122	A0A0F3RC93|A0A0F3RC93_9RICK Magnesium transporter MgtE OS=Rickettsia argasii T170-B	([0.010221, 0.020876, 0.035586, 0.05306, 0.073402, 0.106997, 0.147574, 0.078022, 0.078022, 0.111485, 0.073402, 0.045352, 0.048328, 0.048328, 0.054297, 0.05306, 0.109221, 0.122885, 0.067594, 0.078022, 0.147574, 0.236433, 0.219301, 0.137348, 0.142424, 0.116183, 0.088832, 0.066181, 0.134866, 0.161087, 0.081712, 0.122885, 0.216401, 0.127496, 0.118441, 0.134866, 0.102787, 0.102787, 0.106997, 0.155435,…	[]	0	0	2
122	123	A0A0F3RCA2|A0A0F3RCA2_9RICK CDP-diacylglycerol--glycerol-3-phosphate 3-phosphatidyltransferase OS=Rickettsia argasii T170-B	([0.017138, 0.028695, 0.013437, 0.012491, 0.017797, 0.010372, 0.009865, 0.008156, 0.006245, 0.008276, 0.007177, 0.005992, 0.004135, 0.004247, 0.003177, 0.002035, 0.001374, 0.001344, 0.001318, 0.001318, 0.001786, 0.001808, 0.00152, 0.002366, 0.002727, 0.001855, 0.002705, 0.002761, 0.002581, 0.002623, 0.001499, 0.001499, 0.00152, 0.001906, 0.002705, 0.002482, 0.003864, 0.00543, 0.005086, 0.003246, …	[]	0	0	2
123	124	A0A0F3RCE7|A0A0F3RCE7_9RICK Small ribosomal subunit protein bS18 OS=Rickettsia argasii T170-B	([0.490133, 0.454136, 0.497853, 0.529623, 0.444081, 0.461924, 0.480142, 0.509769, 0.529623, 0.505461, 0.525368, 0.56648, 0.59014, 0.461924, 0.359901, 0.359901, 0.356642, 0.401658, 0.41194, 0.408655, 0.328603, 0.387226, 0.335645, 0.321458, 0.25031, 0.342579, 0.359901, 0.324872, 0.342579, 0.271506, 0.216401, 0.209395, 0.127496, 0.185198, 0.298791, 0.42561, 0.41194, 0.321458, 0.232838, 0.15008, 0.15…	[3, 7, 8, 9, 10, 11, 12]	0	0	2
124	125	A0A0F3RCG0|A0A0F3RCG0_9RICK tRNA N6-adenosine threonylcarbamoyltransferase OS=Rickettsia argasii T170-B	([0.035586, 0.06184, 0.098513, 0.137348, 0.129801, 0.096677, 0.120615, 0.078022, 0.051831, 0.069024, 0.096677, 0.122885, 0.200174, 0.222385, 0.222385, 0.222385, 0.219301, 0.324872, 0.21291, 0.139895, 0.081712, 0.116183, 0.118441, 0.120615, 0.120615, 0.161087, 0.229226, 0.196879, 0.219301, 0.200174, 0.194234, 0.173081, 0.111485, 0.069024, 0.071867, 0.139895, 0.129801, 0.106997, 0.079919, 0.139895,…	[]	0	0	2
125	126	A0A0F3RCI0|A0A0F3RCI0_9RICK Ribosomal RNA small subunit methyltransferase H OS=Rickettsia argasii T170-B	([0.139895, 0.21291, 0.191378, 0.122885, 0.17593, 0.170161, 0.118441, 0.139895, 0.196879, 0.21291, 0.25031, 0.284882, 0.387226, 0.374039, 0.288399, 0.21291, 0.291804, 0.179055, 0.243554, 0.173081, 0.247041, 0.206376, 0.18812, 0.225814, 0.219301, 0.200174, 0.222385, 0.275179, 0.200174, 0.11371, 0.134866, 0.125101, 0.078022, 0.074921, 0.045352, 0.046336, 0.050641, 0.048328, 0.067594, 0.03976, 0.086…	[]	0	0	2
126	127	A0A0F3RCL7|A0A0F3RCL7_9RICK Replicative DNA helicase OS=Rickettsia argasii T170-B	([0.497853, 0.356642, 0.25406, 0.243554, 0.295083, 0.339168, 0.390993, 0.42561, 0.461924, 0.380708, 0.4292, 0.366687, 0.454136, 0.458154, 0.370445, 0.288399, 0.41194, 0.394753, 0.394753, 0.298791, 0.301917, 0.25031, 0.36309, 0.454136, 0.440853, 0.339168, 0.232838, 0.209395, 0.167087, 0.090864, 0.090864, 0.078022, 0.147574, 0.158265, 0.173081, 0.161087, 0.161087, 0.147574, 0.090864, 0.05306, 0.083…	[407, 408, 493]	0	0	2
127	128	A0A0F3RCN5|A0A0F3RCN5_9RICK S-adenosylmethionine uptake transporter OS=Rickettsia argasii T170-B	([0.031287, 0.014315, 0.020522, 0.010372, 0.006374, 0.004976, 0.00407, 0.004775, 0.003963, 0.003701, 0.004315, 0.004976, 0.004577, 0.00389, 0.004689, 0.006619, 0.005086, 0.004135, 0.005623, 0.008002, 0.005318, 0.003757, 0.005318, 0.005503, 0.008409, 0.009401, 0.014315, 0.025316, 0.011669, 0.024393, 0.023963, 0.019401, 0.009728, 0.006142, 0.007259, 0.004388, 0.002727, 0.002336, 0.002705, 0.002705,…	[291, 292, 293]	0	0	2
128	129	A0A0F3RCQ6|A0A0F3RCQ6_9RICK Parvulin-like PPIase OS=Rickettsia argasii T170-B	([0.017797, 0.026892, 0.032017, 0.023087, 0.032677, 0.045352, 0.032017, 0.035586, 0.023534, 0.025316, 0.035586, 0.041405, 0.046336, 0.047319, 0.049374, 0.033407, 0.042364, 0.071867, 0.079919, 0.118441, 0.118441, 0.170161, 0.182256, 0.147574, 0.209395, 0.222385, 0.222385, 0.311707, 0.257454, 0.332115, 0.352862, 0.352862, 0.257454, 0.236433, 0.275179, 0.346032, 0.335645, 0.377384, 0.298791, 0.38404…	[57, 93, 98, 158]	0	0	2
129	130	A0A0F3RCR2|A0A0F3RCR2_9RICK tRNA uridine 5-carboxymethylaminomethyl modification enzyme MnmG OS=Rickettsia argasii T170-B	([0.01078, 0.015694, 0.024826, 0.025762, 0.035586, 0.028107, 0.046336, 0.045352, 0.045352, 0.045352, 0.045352, 0.06184, 0.083462, 0.085092, 0.092881, 0.081712, 0.079919, 0.158265, 0.222385, 0.236433, 0.167087, 0.102787, 0.111485, 0.06184, 0.076542, 0.096677, 0.158265, 0.15008, 0.11371, 0.134866, 0.185198, 0.173081, 0.173081, 0.155435, 0.158265, 0.268042, 0.236433, 0.21291, 0.179055, 0.167087, 0.1…	[172]	0	0	2
130	131	A0A0F3RCS3|A0A0F3RCS3_9RICK 5-formyltetrahydrofolate cyclo-ligase OS=Rickettsia argasii T170-B	([0.036378, 0.066181, 0.025762, 0.016257, 0.010926, 0.014586, 0.022306, 0.031287, 0.043307, 0.055536, 0.034884, 0.051831, 0.049374, 0.051831, 0.026892, 0.016021, 0.026338, 0.028695, 0.051831, 0.048328, 0.055536, 0.06312, 0.056825, 0.066181, 0.116183, 0.200174, 0.122885, 0.06312, 0.06312, 0.066181, 0.036378, 0.0704, 0.038042, 0.03976, 0.038858, 0.044297, 0.071867, 0.040537, 0.021816, 0.011669, 0.0…	[]	0	0	2
131	132	A0A0F3RCS6|A0A0F3RCS6_9RICK Phosphatidylglycerol--prolipoprotein diacylglyceryl transferase OS=Rickettsia argasii T170-B	([0.007259, 0.00962, 0.006894, 0.008804, 0.013265, 0.009096, 0.009096, 0.007177, 0.008624, 0.006795, 0.005799, 0.006894, 0.004736, 0.006988, 0.004646, 0.003512, 0.003478, 0.003341, 0.00225, 0.002211, 0.002155, 0.003212, 0.002336, 0.002194, 0.00152, 0.001211, 0.001778, 0.002155, 0.002117, 0.00146, 0.002349, 0.003246, 0.002194, 0.003109, 0.003405, 0.004775, 0.004431, 0.006374, 0.006374, 0.009096, 0…	[]	0	0	2
134	135	A0A0F3RD06|A0A0F3RD06_9RICK Single-stranded-DNA-specific exonuclease RecJ OS=Rickettsia argasii T170-B	([0.328603, 0.18812, 0.247041, 0.298791, 0.324872, 0.30533, 0.209395, 0.25406, 0.295083, 0.321458, 0.247041, 0.209395, 0.216401, 0.200174, 0.116183, 0.088832, 0.090864, 0.15284, 0.071867, 0.071867, 0.03976, 0.071867, 0.137348, 0.073402, 0.038042, 0.031287, 0.03976, 0.040537, 0.023963, 0.022306, 0.013265, 0.022306, 0.022306, 0.023087, 0.023087, 0.023534, 0.041405, 0.046336, 0.030003, 0.069024, 0.0…	[326, 327, 328]	0	0	2
136	137	A0A0F3RD28|A0A0F3RD28_9RICK DNA repair protein RadA OS=Rickettsia argasii T170-B	([0.051831, 0.074921, 0.109221, 0.064632, 0.081712, 0.132295, 0.158265, 0.11371, 0.134866, 0.15284, 0.179055, 0.120615, 0.06312, 0.0704, 0.037156, 0.036378, 0.041405, 0.043307, 0.078022, 0.078022, 0.042364, 0.051831, 0.058088, 0.06184, 0.06184, 0.041405, 0.033407, 0.034884, 0.060549, 0.064632, 0.05306, 0.029376, 0.037156, 0.0704, 0.042364, 0.079919, 0.078022, 0.116183, 0.182256, 0.196879, 0.11618…	[182]	0	0	2
137	138	A0A0F3RD35|A0A0F3RD35_9RICK Purine nucleoside phosphorylase OS=Rickettsia argasii T170-B	([0.047319, 0.0704, 0.040537, 0.023087, 0.036378, 0.049374, 0.069024, 0.041405, 0.059222, 0.081712, 0.098513, 0.120615, 0.116183, 0.125101, 0.125101, 0.125101, 0.116183, 0.118441, 0.127496, 0.191378, 0.26085, 0.25406, 0.268042, 0.366687, 0.476583, 0.480142, 0.394753, 0.324872, 0.444081, 0.444081, 0.4292, 0.433034, 0.433034, 0.332115, 0.324872, 0.414856, 0.414856, 0.318242, 0.318242, 0.275179, 0.2…	[]	0	0	2
138	139	A0A0F3RD39|A0A0F3RD39_9RICK tRNA pseudouridine synthase B OS=Rickettsia argasii T170-B	([0.029376, 0.050641, 0.0704, 0.03976, 0.054297, 0.071867, 0.069024, 0.094817, 0.06312, 0.049374, 0.06184, 0.045352, 0.030003, 0.026892, 0.045352, 0.044297, 0.044297, 0.03976, 0.0704, 0.125101, 0.127496, 0.060549, 0.055536, 0.059222, 0.083462, 0.083462, 0.086953, 0.06312, 0.06312, 0.071867, 0.120615, 0.098513, 0.17593, 0.236433, 0.158265, 0.100716, 0.18812, 0.191378, 0.161087, 0.11371, 0.106997, …	[]	0	0	2
139	140	A0A0F3RD46|A0A0F3RD46_9RICK tRNA dimethylallyltransferase OS=Rickettsia argasii T170-B	([0.023534, 0.034884, 0.020876, 0.022306, 0.033407, 0.05306, 0.067594, 0.044297, 0.055536, 0.078022, 0.05306, 0.071867, 0.073402, 0.067594, 0.06312, 0.118441, 0.066181, 0.122885, 0.120615, 0.0704, 0.066181, 0.116183, 0.120615, 0.196879, 0.232838, 0.144935, 0.079919, 0.044297, 0.086953, 0.088832, 0.044297, 0.050641, 0.024393, 0.023087, 0.014315, 0.015344, 0.017138, 0.017138, 0.017138, 0.030003, 0.…	[]	0	0	2
140	141	A0A0F3RD47|A0A0F3RD47_9RICK Elongation factor Ts OS=Rickettsia argasii T170-B	([0.11371, 0.144935, 0.209395, 0.134866, 0.173081, 0.229226, 0.25406, 0.284882, 0.30533, 0.295083, 0.311707, 0.311707, 0.288399, 0.278302, 0.308712, 0.291804, 0.370445, 0.342579, 0.298791, 0.247041, 0.295083, 0.366687, 0.370445, 0.349426, 0.444081, 0.342579, 0.342579, 0.36309, 0.328603, 0.25031, 0.288399, 0.196879, 0.15284, 0.17593, 0.164327, 0.206376, 0.21291, 0.147574, 0.147574, 0.185198, 0.236…	[204, 205, 206]	0	0	2
141	142	A0A0F3RD48|A0A0F3RD48_9RICK Iron-sulfur cluster assembly scaffold protein IscU OS=Rickettsia argasii T170-B	([0.098513, 0.102787, 0.147574, 0.225814, 0.264545, 0.30533, 0.26085, 0.281712, 0.301917, 0.219301, 0.25406, 0.278302, 0.321458, 0.414856, 0.41194, 0.42561, 0.374039, 0.42561, 0.505461, 0.494003, 0.41194, 0.444081, 0.468512, 0.433034, 0.433034, 0.401658, 0.311707, 0.366687, 0.377384, 0.324872, 0.398279, 0.380708, 0.31487, 0.308712, 0.222385, 0.203355, 0.147574, 0.206376, 0.216401, 0.222385, 0.222…	[18, 128, 129, 130]	0	0	2
142	143	A0A0F3RD66|A0A0F3RD66_9RICK Tryptophan--tRNA ligase OS=Rickettsia argasii T170-B	([0.118441, 0.161087, 0.194234, 0.222385, 0.139895, 0.170161, 0.111485, 0.134866, 0.173081, 0.111485, 0.079919, 0.106997, 0.088832, 0.048328, 0.046336, 0.079919, 0.076542, 0.050641, 0.051831, 0.060549, 0.060549, 0.085092, 0.094817, 0.048328, 0.055536, 0.059222, 0.026892, 0.022667, 0.01204, 0.008075, 0.010131, 0.016021, 0.010221, 0.011669, 0.015694, 0.009728, 0.009483, 0.010372, 0.015344, 0.009728…	[]	0	0	2
143	144	A0A0F3RD75|A0A0F3RD75_9RICK Ribosomal RNA small subunit methyltransferase G OS=Rickettsia argasii T170-B	([0.096677, 0.15008, 0.078022, 0.037156, 0.055536, 0.073402, 0.043307, 0.032017, 0.041405, 0.054297, 0.036378, 0.049374, 0.045352, 0.073402, 0.032017, 0.034068, 0.017447, 0.0198, 0.034884, 0.033407, 0.034884, 0.071867, 0.035586, 0.067594, 0.134866, 0.067594, 0.037156, 0.073402, 0.118441, 0.120615, 0.067594, 0.066181, 0.064632, 0.06312, 0.033407, 0.064632, 0.031287, 0.032017, 0.05306, 0.030611, 0.…	[]	0	0	2
144	145	A0A0F3RD80|A0A0F3RD80_9RICK Peptide deformylase OS=Rickettsia argasii T170-B	([0.046336, 0.049374, 0.031287, 0.021381, 0.014075, 0.011106, 0.015078, 0.0198, 0.016021, 0.020165, 0.025316, 0.032677, 0.028107, 0.028107, 0.051831, 0.059222, 0.06184, 0.081712, 0.081712, 0.129801, 0.129801, 0.147574, 0.182256, 0.179055, 0.196879, 0.295083, 0.298791, 0.308712, 0.225814, 0.318242, 0.321458, 0.247041, 0.243554, 0.271506, 0.271506, 0.278302, 0.271506, 0.257454, 0.247041, 0.25031, 0…	[220, 221, 222, 223]	0	0	2
145	146	A0A0F3RD92|A0A0F3RD92_9RICK Recombination protein RecR OS=Rickettsia argasii T170-B	([0.657645, 0.480142, 0.352862, 0.26085, 0.179055, 0.100716, 0.122885, 0.147574, 0.102787, 0.144935, 0.164327, 0.122885, 0.11371, 0.10481, 0.102787, 0.096677, 0.074921, 0.071867, 0.069024, 0.069024, 0.054297, 0.030611, 0.031287, 0.032677, 0.031287, 0.055536, 0.11371, 0.11371, 0.120615, 0.134866, 0.11371, 0.069024, 0.11371, 0.116183, 0.0704, 0.038858, 0.041405, 0.055536, 0.032017, 0.021381, 0.0405…	[0]	0	0	2
146	147	A0A0F3RDA5|A0A0F3RDA5_9RICK SsrA-binding protein OS=Rickettsia argasii T170-B	([0.222385, 0.26085, 0.298791, 0.278302, 0.196879, 0.111485, 0.15284, 0.109221, 0.066181, 0.046336, 0.060549, 0.078022, 0.078022, 0.043307, 0.074921, 0.060549, 0.059222, 0.05306, 0.060549, 0.043307, 0.042364, 0.037156, 0.037156, 0.038042, 0.031287, 0.055536, 0.106997, 0.058088, 0.100716, 0.185198, 0.264545, 0.26085, 0.225814, 0.219301, 0.222385, 0.219301, 0.25406, 0.26085, 0.264545, 0.30533, 0.35…	[134, 135, 136, 151]	0	0	2
147	148	A0A0F3RDA6|A0A0F3RDA6_9RICK Cytidylate kinase OS=Rickettsia argasii T170-B	([0.027463, 0.040537, 0.066181, 0.102787, 0.047319, 0.066181, 0.03976, 0.051831, 0.033407, 0.046336, 0.056825, 0.086953, 0.111485, 0.083462, 0.144935, 0.144935, 0.139895, 0.139895, 0.173081, 0.191378, 0.179055, 0.182256, 0.116183, 0.06312, 0.045352, 0.094817, 0.090864, 0.083462, 0.085092, 0.085092, 0.078022, 0.046336, 0.019401, 0.025762, 0.032017, 0.032017, 0.019109, 0.013265, 0.009294, 0.009294,…	[]	0	0	2
148	149	A0A0F3RDB7|A0A0F3RDB7_9RICK Phenylalanine--tRNA ligase alpha subunit OS=Rickettsia argasii T170-B	([0.071867, 0.111485, 0.15284, 0.185198, 0.122885, 0.083462, 0.058088, 0.044297, 0.060549, 0.083462, 0.059222, 0.069024, 0.054297, 0.028695, 0.05306, 0.054297, 0.030611, 0.051831, 0.054297, 0.058088, 0.058088, 0.040537, 0.038858, 0.035586, 0.03976, 0.067594, 0.066181, 0.0704, 0.111485, 0.109221, 0.106997, 0.106997, 0.106997, 0.120615, 0.120615, 0.118441, 0.109221, 0.109221, 0.122885, 0.194234, 0.…	[155, 156, 157, 204]	0	0	2
150	151	A0A0F3RDE5|A0A0F3RDE5_9RICK 3-oxoacyl-[acyl-carrier-protein] reductase FabG OS=Rickettsia argasii T170-B	([0.433034, 0.483068, 0.394753, 0.295083, 0.339168, 0.278302, 0.31487, 0.239899, 0.278302, 0.298791, 0.247041, 0.191378, 0.281712, 0.232838, 0.222385, 0.216401, 0.219301, 0.155435, 0.120615, 0.122885, 0.203355, 0.158265, 0.155435, 0.222385, 0.311707, 0.311707, 0.288399, 0.275179, 0.370445, 0.275179, 0.194234, 0.278302, 0.291804, 0.281712, 0.318242, 0.236433, 0.25031, 0.216401, 0.291804, 0.295083,…	[]	0	0	2
151	152	A0A0F3RDF9|A0A0F3RDF9_9RICK Protein-export membrane protein SecG OS=Rickettsia argasii T170-B	([0.003177, 0.002512, 0.00292, 0.00246, 0.002194, 0.001872, 0.001675, 0.001499, 0.001499, 0.001374, 0.001288, 0.001271, 0.001786, 0.001786, 0.002529, 0.003461, 0.004577, 0.006567, 0.008624, 0.005872, 0.008276, 0.008002, 0.008002, 0.009096, 0.014075, 0.023534, 0.048328, 0.100716, 0.144935, 0.209395, 0.232838, 0.25406, 0.291804, 0.243554, 0.232838, 0.243554, 0.170161, 0.170161, 0.173081, 0.092881, …	[]	0	0	2
152	153	A0A0F3RDH7|A0A0F3RDH7_9RICK Translation initiation factor IF-3 OS=Rickettsia argasii T170-B	([0.125101, 0.167087, 0.164327, 0.164327, 0.200174, 0.236433, 0.232838, 0.26085, 0.194234, 0.219301, 0.167087, 0.134866, 0.129801, 0.076542, 0.116183, 0.191378, 0.191378, 0.247041, 0.17593, 0.200174, 0.25406, 0.268042, 0.21291, 0.239899, 0.18812, 0.120615, 0.120615, 0.074921, 0.074921, 0.125101, 0.064632, 0.109221, 0.092881, 0.094817, 0.155435, 0.158265, 0.134866, 0.127496, 0.090864, 0.144935, 0.…	[]	0	0	2
154	155	A0A0F3RDI4|A0A0F3RDI4_9RICK Transcription termination/antitermination protein NusA OS=Rickettsia argasii T170-B	([0.134866, 0.073402, 0.042364, 0.071867, 0.098513, 0.071867, 0.073402, 0.094817, 0.129801, 0.15008, 0.170161, 0.127496, 0.127496, 0.116183, 0.200174, 0.129801, 0.073402, 0.067594, 0.049374, 0.092881, 0.098513, 0.102787, 0.170161, 0.222385, 0.144935, 0.147574, 0.182256, 0.185198, 0.182256, 0.164327, 0.164327, 0.161087, 0.179055, 0.17593, 0.191378, 0.18812, 0.203355, 0.298791, 0.298791, 0.321458, …	[186, 352, 501, 502]	0	0	2
155	156	A0A0F3RDJ1|A0A0F3RDJ1_9RICK ADP,ATP carrier protein OS=Rickettsia argasii T170-B	([0.216401, 0.295083, 0.142424, 0.164327, 0.18812, 0.118441, 0.06184, 0.030003, 0.046336, 0.026338, 0.03976, 0.06184, 0.026892, 0.028695, 0.027463, 0.027463, 0.028107, 0.01227, 0.007645, 0.013265, 0.017138, 0.014075, 0.007259, 0.008804, 0.007177, 0.004689, 0.005011, 0.005086, 0.00543, 0.003701, 0.00543, 0.003607, 0.003478, 0.004921, 0.003366, 0.003246, 0.003212, 0.002336, 0.003478, 0.004921, 0.00…	[]	0	0	2
156	157	A0A0F3RDJ3|A0A0F3RDJ3_9RICK Superoxide dismutase [Mn/Fe] OS=Rickettsia argasii T170-B	([0.468512, 0.359901, 0.433034, 0.301917, 0.239899, 0.200174, 0.257454, 0.288399, 0.243554, 0.291804, 0.239899, 0.291804, 0.291804, 0.377384, 0.461924, 0.335645, 0.335645, 0.36309, 0.349426, 0.232838, 0.232838, 0.17593, 0.257454, 0.229226, 0.268042, 0.339168, 0.321458, 0.301917, 0.298791, 0.36309, 0.332115, 0.408655, 0.394753, 0.41194, 0.394753, 0.321458, 0.377384, 0.394753, 0.390993, 0.321458, 0…	[47, 48, 49, 50, 51, 52, 57]	0	0	2
157	158	A0A0F3RDJ9|A0A0F3RDJ9_9RICK Flavin prenyltransferase UbiX OS=Rickettsia argasii T170-B	([0.06312, 0.090864, 0.118441, 0.109221, 0.137348, 0.161087, 0.15284, 0.102787, 0.071867, 0.086953, 0.059222, 0.079919, 0.042364, 0.025316, 0.024393, 0.016826, 0.011342, 0.017447, 0.026338, 0.045352, 0.06184, 0.060549, 0.069024, 0.073402, 0.096677, 0.058088, 0.03976, 0.027463, 0.048328, 0.094817, 0.094817, 0.132295, 0.10481, 0.10481, 0.173081, 0.092881, 0.134866, 0.132295, 0.15008, 0.144935, 0.15…	[]	0	0	2
158	159	A0A0F3RDK2|A0A0F3RDK2_9RICK Membrane protein insertase YidC OS=Rickettsia argasii T170-B	([0.058088, 0.030003, 0.021381, 0.014783, 0.020522, 0.014783, 0.0198, 0.014783, 0.011669, 0.009401, 0.011518, 0.009015, 0.008525, 0.006194, 0.004388, 0.004611, 0.004835, 0.004611, 0.006567, 0.009401, 0.010372, 0.011903, 0.019109, 0.030003, 0.054297, 0.054297, 0.096677, 0.054297, 0.079919, 0.086953, 0.158265, 0.158265, 0.21291, 0.222385, 0.321458, 0.335645, 0.41194, 0.490133, 0.494003, 0.461924, 0…	[146]	0	0	2
159	160	A0A0F3RDL0|A0A0F3RDL0_9RICK 2-amino-4-hydroxy-6-hydroxymethyldihydropteridine pyrophosphokinase OS=Rickettsia argasii T170-B	([0.008525, 0.013821, 0.020876, 0.013437, 0.009728, 0.014315, 0.009977, 0.013437, 0.017797, 0.018787, 0.014075, 0.019109, 0.020165, 0.0198, 0.038858, 0.03976, 0.042364, 0.046336, 0.022667, 0.01204, 0.01204, 0.008409, 0.008075, 0.008409, 0.010372, 0.009977, 0.006567, 0.006245, 0.006482, 0.006482, 0.007422, 0.009187, 0.006194, 0.006142, 0.009187, 0.009977, 0.010672, 0.014075, 0.014075, 0.028107, 0.…	[]	0	0	2
160	161	A0A0F3RDL3|A0A0F3RDL3_9RICK Sugar isomerase, KpsF/GutQ family protein OS=Rickettsia argasii T170-B	([0.17593, 0.21291, 0.26085, 0.167087, 0.10481, 0.129801, 0.15284, 0.203355, 0.18812, 0.219301, 0.206376, 0.164327, 0.17593, 0.164327, 0.096677, 0.086953, 0.092881, 0.164327, 0.098513, 0.185198, 0.288399, 0.328603, 0.225814, 0.229226, 0.328603, 0.332115, 0.25031, 0.275179, 0.155435, 0.120615, 0.067594, 0.083462, 0.074921, 0.066181, 0.064632, 0.118441, 0.0704, 0.035586, 0.020165, 0.034884, 0.02869…	[]	0	0	2
161	162	A0A0F3RDN8|A0A0F3RDN8_9RICK Small ribosomal subunit protein bS6 OS=Rickettsia argasii T170-B	([0.008895, 0.014315, 0.022667, 0.018106, 0.025316, 0.018106, 0.026338, 0.038042, 0.026892, 0.037156, 0.046336, 0.035586, 0.024393, 0.049374, 0.088832, 0.042364, 0.035586, 0.05306, 0.06184, 0.06184, 0.100716, 0.10481, 0.10481, 0.109221, 0.158265, 0.161087, 0.164327, 0.096677, 0.088832, 0.144935, 0.15008, 0.100716, 0.092881, 0.134866, 0.076542, 0.074921, 0.139895, 0.102787, 0.086953, 0.090864, 0.1…	[101, 102, 103, 114, 115]	0	0	2
162	163	A0A0F3RDP5|A0A0F3RDP5_9RICK 3-hydroxyacyl-[acyl-carrier-protein] dehydratase FabZ OS=Rickettsia argasii T170-B	([0.01204, 0.008624, 0.015078, 0.023087, 0.034884, 0.020522, 0.035586, 0.021816, 0.016257, 0.012727, 0.010372, 0.013613, 0.023534, 0.026892, 0.015078, 0.026338, 0.014783, 0.014315, 0.028107, 0.041405, 0.038858, 0.076542, 0.078022, 0.069024, 0.067594, 0.035586, 0.071867, 0.064632, 0.081712, 0.144935, 0.155435, 0.257454, 0.264545, 0.284882, 0.370445, 0.352862, 0.356642, 0.458154, 0.454136, 0.311707…	[]	0	0	2
163	164	A0A0F3RDR7|A0A0F3RDR7_9RICK Ribosome-binding factor A OS=Rickettsia argasii T170-B	([0.59508, 0.657645, 0.703578, 0.716283, 0.553315, 0.521092, 0.529623, 0.4292, 0.346032, 0.380708, 0.408655, 0.408655, 0.318242, 0.222385, 0.321458, 0.232838, 0.147574, 0.155435, 0.15284, 0.15008, 0.15008, 0.118441, 0.06184, 0.055536, 0.05306, 0.096677, 0.069024, 0.03976, 0.0704, 0.076542, 0.085092, 0.044297, 0.055536, 0.05306, 0.094817, 0.090864, 0.10481, 0.102787, 0.064632, 0.060549, 0.049374, …	[0, 1, 2, 3, 4, 5, 6]	0	0	2
164	165	A0A0F3RDT7|A0A0F3RDT7_9RICK Beta sliding clamp OS=Rickettsia argasii T170-B	([0.060549, 0.043307, 0.066181, 0.088832, 0.059222, 0.078022, 0.043307, 0.045352, 0.058088, 0.071867, 0.060549, 0.046336, 0.085092, 0.086953, 0.134866, 0.216401, 0.216401, 0.129801, 0.15008, 0.170161, 0.10481, 0.137348, 0.200174, 0.127496, 0.125101, 0.122885, 0.122885, 0.182256, 0.203355, 0.216401, 0.216401, 0.291804, 0.278302, 0.275179, 0.200174, 0.194234, 0.179055, 0.239899, 0.339168, 0.278302,…	[]	0	0	2
165	166	A0A0F3RDU4|A0A0F3RDU4_9RICK DNA repair protein RecO OS=Rickettsia argasii T170-B	([0.01227, 0.018415, 0.026892, 0.049374, 0.026338, 0.036378, 0.055536, 0.079919, 0.102787, 0.054297, 0.036378, 0.027463, 0.025762, 0.029376, 0.014315, 0.014315, 0.023963, 0.025762, 0.040537, 0.0704, 0.064632, 0.042364, 0.040537, 0.040537, 0.021816, 0.024826, 0.024826, 0.024826, 0.011518, 0.01078, 0.021381, 0.037156, 0.064632, 0.06312, 0.044297, 0.054297, 0.028107, 0.030611, 0.030611, 0.030003, 0.…	[]	0	0	2
166	167	A0A0F3RDU8|A0A0F3RDU8_9RICK Pseudouridine synthase OS=Rickettsia argasii T170-B	([0.118441, 0.155435, 0.109221, 0.083462, 0.111485, 0.142424, 0.17593, 0.21291, 0.203355, 0.243554, 0.271506, 0.216401, 0.132295, 0.086953, 0.155435, 0.182256, 0.18812, 0.206376, 0.298791, 0.229226, 0.222385, 0.257454, 0.170161, 0.239899, 0.206376, 0.137348, 0.132295, 0.15284, 0.122885, 0.15284, 0.15284, 0.102787, 0.170161, 0.164327, 0.225814, 0.225814, 0.232838, 0.139895, 0.206376, 0.147574, 0.2…	[]	0	0	2
168	169	A0A0F3RDV5|A0A0F3RDV5_9RICK Delta-aminolevulinic acid dehydratase OS=Rickettsia argasii T170-B	([0.219301, 0.26085, 0.247041, 0.137348, 0.073402, 0.045352, 0.060549, 0.086953, 0.058088, 0.03976, 0.050641, 0.067594, 0.111485, 0.098513, 0.05306, 0.094817, 0.06312, 0.109221, 0.118441, 0.0704, 0.042364, 0.024826, 0.030003, 0.020876, 0.021381, 0.026338, 0.030611, 0.034068, 0.031287, 0.056825, 0.106997, 0.120615, 0.109221, 0.120615, 0.122885, 0.127496, 0.127496, 0.194234, 0.164327, 0.182256, 0.2…	[132, 133, 135]	0	0	2
169	170	A0A0F3RDW7|A0A0F3RDW7_9RICK Cysteine desulfurase OS=Rickettsia argasii T170-B	([0.032677, 0.0198, 0.032017, 0.06184, 0.088832, 0.064632, 0.083462, 0.125101, 0.071867, 0.049374, 0.034884, 0.046336, 0.045352, 0.059222, 0.11371, 0.10481, 0.122885, 0.064632, 0.088832, 0.102787, 0.098513, 0.182256, 0.229226, 0.225814, 0.196879, 0.18812, 0.257454, 0.26085, 0.137348, 0.206376, 0.288399, 0.394753, 0.30533, 0.30533, 0.374039, 0.370445, 0.301917, 0.284882, 0.342579, 0.342579, 0.2193…	[]	0	0	2
170	171	A0A0F3RDX6|A0A0F3RDX6_9RICK ADP,ATP carrier protein OS=Rickettsia argasii T170-B	([0.003405, 0.004646, 0.006988, 0.004835, 0.003607, 0.002688, 0.003757, 0.00292, 0.003924, 0.004736, 0.005734, 0.007495, 0.007555, 0.007091, 0.004513, 0.002881, 0.002976, 0.005011, 0.006619, 0.005318, 0.003671, 0.004135, 0.003405, 0.002138, 0.002581, 0.002623, 0.002705, 0.001541, 0.002512, 0.001391, 0.001383, 0.001155, 0.000567, 0.001048, 0.001, 0.00103, 0.001722, 0.002705, 0.002503, 0.002138, 0.…	[]	0	0	2
173	174	A0A0F3RDY6|A0A0F3RDY6_9RICK Transcription elongation factor GreA OS=Rickettsia argasii T170-B	([0.4292, 0.295083, 0.36309, 0.370445, 0.288399, 0.342579, 0.380708, 0.418646, 0.356642, 0.36309, 0.390993, 0.335645, 0.311707, 0.31487, 0.268042, 0.374039, 0.335645, 0.398279, 0.380708, 0.328603, 0.342579, 0.31487, 0.41194, 0.318242, 0.30533, 0.398279, 0.352862, 0.339168, 0.339168, 0.42561, 0.436924, 0.433034, 0.4292, 0.444081, 0.450668, 0.529623, 0.480142, 0.5017, 0.4292, 0.458154, 0.51388, 0.4…	[35, 37, 40, 42, 43, 44, 45, 46, 47]	0	0	2
174	175	A0A0F3RE03|A0A0F3RE03_9RICK Glycine--tRNA ligase beta subunit OS=Rickettsia argasii T170-B	([0.042364, 0.079919, 0.044297, 0.081712, 0.085092, 0.046336, 0.048328, 0.067594, 0.081712, 0.109221, 0.109221, 0.142424, 0.158265, 0.144935, 0.137348, 0.132295, 0.21291, 0.125101, 0.109221, 0.206376, 0.203355, 0.118441, 0.054297, 0.10481, 0.100716, 0.129801, 0.236433, 0.185198, 0.096677, 0.083462, 0.073402, 0.055536, 0.05306, 0.030003, 0.016021, 0.021816, 0.036378, 0.038042, 0.066181, 0.122885, …	[]	0	0	2
175	176	A0A0F3RE08|A0A0F3RE08_9RICK Dihydrolipoyl dehydrogenase OS=Rickettsia argasii T170-B	([0.045352, 0.06312, 0.122885, 0.118441, 0.142424, 0.088832, 0.11371, 0.134866, 0.155435, 0.111485, 0.137348, 0.137348, 0.109221, 0.100716, 0.118441, 0.106997, 0.142424, 0.194234, 0.191378, 0.247041, 0.17593, 0.111485, 0.127496, 0.102787, 0.125101, 0.134866, 0.21291, 0.139895, 0.142424, 0.139895, 0.216401, 0.139895, 0.106997, 0.137348, 0.079919, 0.125101, 0.081712, 0.056825, 0.0704, 0.10481, 0.12…	[]	0	0	2
177	178	A0A0F3RE19|A0A0F3RE19_9RICK 5-aminolevulinate synthase OS=Rickettsia argasii T170-B	([0.014315, 0.010131, 0.015344, 0.023087, 0.016021, 0.022306, 0.030003, 0.045352, 0.056825, 0.076542, 0.050641, 0.073402, 0.081712, 0.071867, 0.129801, 0.102787, 0.102787, 0.167087, 0.281712, 0.298791, 0.26085, 0.257454, 0.359901, 0.236433, 0.264545, 0.236433, 0.200174, 0.216401, 0.209395, 0.182256, 0.185198, 0.281712, 0.288399, 0.182256, 0.222385, 0.179055, 0.127496, 0.142424, 0.083462, 0.085092…	[290, 291, 292, 293, 367, 368, 370]	0	0	2
179	180	A0A0F3RE51|A0A0F3RE51_9RICK ATP synthase subunit a OS=Rickettsia argasii T170-B	([0.015694, 0.023963, 0.036378, 0.018106, 0.010672, 0.015078, 0.009728, 0.012491, 0.011342, 0.007495, 0.008895, 0.006619, 0.006619, 0.00515, 0.00515, 0.003014, 0.004388, 0.005318, 0.005011, 0.008002, 0.005223, 0.005249, 0.004315, 0.003014, 0.00292, 0.003512, 0.003405, 0.003341, 0.002336, 0.00243, 0.002581, 0.002662, 0.003014, 0.001722, 0.001602, 0.001103, 0.00155, 0.000854, 0.000447, 0.000485, 0.…	[]	0	0	2
180	181	A0A0F3RE60|A0A0F3RE60_9RICK DNA 3'-5' helicase OS=Rickettsia argasii T170-B	([0.069024, 0.102787, 0.051831, 0.086953, 0.048328, 0.064632, 0.03976, 0.060549, 0.086953, 0.106997, 0.06184, 0.079919, 0.049374, 0.031287, 0.030611, 0.060549, 0.11371, 0.116183, 0.116183, 0.060549, 0.116183, 0.059222, 0.034884, 0.066181, 0.06312, 0.060549, 0.037156, 0.067594, 0.032677, 0.029376, 0.030611, 0.034068, 0.034884, 0.0704, 0.129801, 0.129801, 0.078022, 0.059222, 0.0704, 0.066181, 0.066…	[218, 219, 220, 487, 490, 491, 492, 493, 494, 495]	0	0	2
181	182	A0A0F3RE75|A0A0F3RE75_9RICK Dihydrolipoyl dehydrogenase OS=Rickettsia argasii T170-B	([0.058088, 0.078022, 0.139895, 0.161087, 0.18812, 0.120615, 0.090864, 0.088832, 0.086953, 0.058088, 0.074921, 0.076542, 0.056825, 0.056825, 0.058088, 0.055536, 0.085092, 0.10481, 0.10481, 0.122885, 0.078022, 0.045352, 0.051831, 0.044297, 0.049374, 0.058088, 0.058088, 0.085092, 0.100716, 0.081712, 0.094817, 0.051831, 0.0704, 0.056825, 0.05306, 0.059222, 0.032677, 0.03976, 0.040537, 0.064632, 0.09…	[158, 159]	0	0	2
182	183	A0A0F3RE78|A0A0F3RE78_9RICK tRNA-dihydrouridine synthase OS=Rickettsia argasii T170-B	([0.074921, 0.118441, 0.067594, 0.041405, 0.028107, 0.029376, 0.051831, 0.050641, 0.066181, 0.079919, 0.064632, 0.085092, 0.15284, 0.094817, 0.170161, 0.098513, 0.096677, 0.164327, 0.092881, 0.10481, 0.102787, 0.10481, 0.051831, 0.086953, 0.116183, 0.17593, 0.137348, 0.076542, 0.06312, 0.06312, 0.071867, 0.086953, 0.054297, 0.038858, 0.069024, 0.06312, 0.098513, 0.074921, 0.041405, 0.046336, 0.07…	[]	0	0	2
183	184	A0A0F3RE79|A0A0F3RE79_9RICK ATP synthase epsilon chain OS=Rickettsia argasii T170-B	([0.016528, 0.035586, 0.022667, 0.034068, 0.021816, 0.023534, 0.015078, 0.024393, 0.031287, 0.044297, 0.045352, 0.060549, 0.041405, 0.034068, 0.033407, 0.046336, 0.094817, 0.137348, 0.161087, 0.264545, 0.356642, 0.308712, 0.173081, 0.25031, 0.185198, 0.191378, 0.25406, 0.36309, 0.342579, 0.275179, 0.298791, 0.288399, 0.203355, 0.182256, 0.25031, 0.164327, 0.203355, 0.144935, 0.147574, 0.076542, 0…	[]	0	0	2
184	185	A0A0F3RE97|A0A0F3RE97_9RICK Phosphatidate cytidylyltransferase OS=Rickettsia argasii T170-B	([0.100716, 0.134866, 0.18812, 0.222385, 0.264545, 0.291804, 0.30533, 0.339168, 0.222385, 0.132295, 0.074921, 0.116183, 0.120615, 0.055536, 0.050641, 0.048328, 0.0198, 0.012491, 0.007315, 0.005932, 0.00962, 0.00777, 0.005086, 0.003821, 0.003014, 0.002529, 0.001722, 0.001271, 0.000743, 0.000936, 0.00152, 0.00246, 0.001675, 0.001572, 0.001572, 0.001103, 0.000704, 0.000893, 0.000799, 0.000799, 0.000…	[]	0	0	2
185	186	A0A0F3RE98|A0A0F3RE98_9RICK Sec-independent protein translocase protein TatC OS=Rickettsia argasii T170-B	([0.003512, 0.005503, 0.00389, 0.005011, 0.006619, 0.008723, 0.006194, 0.004736, 0.005932, 0.004775, 0.003607, 0.004483, 0.003821, 0.003461, 0.003366, 0.002396, 0.002529, 0.00146, 0.001112, 0.000687, 0.000854, 0.000854, 0.000412, 0.000348, 0.000326, 0.000322, 0.000339, 0.000348, 0.000365, 0.000322, 0.000378, 0.000412, 0.000206, 0.000275, 0.000674, 0.000648, 0.000859, 0.001391, 0.00152, 0.001743, …	[]	0	0	2
187	188	A0A0F3REA3|A0A0F3REA3_9RICK DNA-directed DNA polymerase OS=Rickettsia argasii T170-B	([0.155435, 0.18812, 0.216401, 0.125101, 0.15008, 0.073402, 0.044297, 0.066181, 0.079919, 0.076542, 0.049374, 0.066181, 0.034068, 0.032017, 0.027463, 0.037156, 0.043307, 0.048328, 0.048328, 0.035586, 0.033407, 0.030611, 0.033407, 0.033407, 0.046336, 0.046336, 0.078022, 0.076542, 0.034068, 0.0198, 0.019401, 0.036378, 0.034884, 0.06312, 0.059222, 0.032677, 0.025762, 0.03976, 0.034068, 0.034884, 0.0…	[]	0	0	2
188	189	A0A0F3RED0|A0A0F3RED0_9RICK Small ribosomal subunit protein uS15 OS=Rickettsia argasii T170-B	([0.461924, 0.342579, 0.384043, 0.414856, 0.335645, 0.328603, 0.25406, 0.281712, 0.308712, 0.346032, 0.359901, 0.387226, 0.384043, 0.468512, 0.465241, 0.433034, 0.370445, 0.370445, 0.30533, 0.271506, 0.18812, 0.18812, 0.264545, 0.264545, 0.268042, 0.257454, 0.295083, 0.390993, 0.311707, 0.308712, 0.298791, 0.31487, 0.219301, 0.229226, 0.229226, 0.243554, 0.281712, 0.346032, 0.332115, 0.41194, 0.4…	[41, 42, 43, 44, 45, 46]	0	0	2
190	191	A0A0F3REE2|A0A0F3REE2_9RICK Ribonucleoside-diphosphate reductase subunit beta OS=Rickettsia argasii T170-B	([0.038858, 0.076542, 0.030003, 0.042364, 0.023087, 0.038858, 0.020876, 0.023087, 0.015694, 0.023087, 0.024393, 0.017138, 0.016826, 0.028107, 0.054297, 0.055536, 0.066181, 0.033407, 0.028107, 0.023963, 0.027463, 0.031287, 0.031287, 0.078022, 0.05306, 0.118441, 0.060549, 0.10481, 0.132295, 0.232838, 0.15284, 0.17593, 0.30533, 0.194234, 0.18812, 0.098513, 0.098513, 0.059222, 0.106997, 0.125101, 0.2…	[]	0	0	2
191	192	A0A0F3REF6|A0A0F3REF6_9RICK 3-oxoacyl-[acyl-carrier-protein] reductase OS=Rickettsia argasii T170-B	([0.074921, 0.109221, 0.134866, 0.127496, 0.15284, 0.17593, 0.196879, 0.134866, 0.155435, 0.173081, 0.167087, 0.120615, 0.155435, 0.155435, 0.155435, 0.096677, 0.106997, 0.106997, 0.06184, 0.060549, 0.098513, 0.167087, 0.116183, 0.071867, 0.051831, 0.051831, 0.051831, 0.05306, 0.098513, 0.111485, 0.127496, 0.15284, 0.15008, 0.179055, 0.173081, 0.170161, 0.243554, 0.232838, 0.17593, 0.196879, 0.20…	[]	0	0	2
192	193	A0A0F3REH8|A0A0F3REH8_9RICK Large ribosomal subunit protein bL21 OS=Rickettsia argasii T170-B	([0.106997, 0.060549, 0.088832, 0.060549, 0.085092, 0.118441, 0.161087, 0.18812, 0.137348, 0.098513, 0.118441, 0.092881, 0.164327, 0.191378, 0.179055, 0.26085, 0.257454, 0.291804, 0.206376, 0.206376, 0.206376, 0.200174, 0.196879, 0.203355, 0.182256, 0.182256, 0.17593, 0.10481, 0.060549, 0.085092, 0.085092, 0.083462, 0.129801, 0.076542, 0.076542, 0.127496, 0.147574, 0.15284, 0.085092, 0.088832, 0.…	[85, 86, 87]	0	0	2
194	195	A0A0F3REJ3|A0A0F3REJ3_9RICK dihydrofolate reductase OS=Rickettsia argasii T170-B	([0.022306, 0.011106, 0.008276, 0.011669, 0.016528, 0.013437, 0.017138, 0.024393, 0.034884, 0.025316, 0.020165, 0.018415, 0.012727, 0.022306, 0.024393, 0.044297, 0.044297, 0.021381, 0.0198, 0.03976, 0.021381, 0.043307, 0.090864, 0.155435, 0.090864, 0.049374, 0.078022, 0.086953, 0.048328, 0.025316, 0.025762, 0.025316, 0.025316, 0.017797, 0.017138, 0.017138, 0.018787, 0.018787, 0.043307, 0.023087, …	[]	0	0	2
195	196	A0A0F3REJ9|A0A0F3REJ9_9RICK ADP,ATP carrier protein OS=Rickettsia argasii T170-B	([0.054297, 0.076542, 0.020522, 0.031287, 0.026338, 0.023087, 0.010926, 0.00777, 0.010221, 0.008409, 0.009483, 0.013613, 0.013016, 0.015344, 0.008723, 0.009015, 0.009401, 0.00558, 0.004135, 0.006988, 0.005623, 0.005223, 0.005318, 0.006039, 0.004736, 0.00359, 0.003431, 0.00389, 0.003997, 0.002396, 0.003405, 0.003701, 0.003701, 0.00407, 0.002623, 0.00389, 0.0028, 0.001906, 0.003177, 0.004513, 0.004…	[]	0	0	2
196	197	A0A0F3REK0|A0A0F3REK0_9RICK Isoprenyl transferase OS=Rickettsia argasii T170-B	([0.028107, 0.046336, 0.067594, 0.106997, 0.10481, 0.137348, 0.076542, 0.078022, 0.100716, 0.127496, 0.155435, 0.203355, 0.127496, 0.120615, 0.200174, 0.194234, 0.203355, 0.288399, 0.321458, 0.414856, 0.476583, 0.51388, 0.472492, 0.476583, 0.465241, 0.40511, 0.40511, 0.538167, 0.472492, 0.377384, 0.398279, 0.40511, 0.281712, 0.278302, 0.288399, 0.194234, 0.209395, 0.122885, 0.15008, 0.088832, 0.0…	[21, 27]	0	0	2
197	198	A0A0F3REK5|A0A0F3REK5_9RICK Leucine--tRNA ligase OS=Rickettsia argasii T170-B	([0.111485, 0.050641, 0.086953, 0.132295, 0.182256, 0.216401, 0.216401, 0.134866, 0.173081, 0.142424, 0.164327, 0.222385, 0.185198, 0.167087, 0.239899, 0.225814, 0.229226, 0.225814, 0.232838, 0.137348, 0.173081, 0.17593, 0.288399, 0.219301, 0.139895, 0.142424, 0.079919, 0.10481, 0.182256, 0.170161, 0.225814, 0.158265, 0.147574, 0.120615, 0.122885, 0.125101, 0.086953, 0.078022, 0.085092, 0.085092,…	[597, 598]	0	0	2
199	200	A0A0F3REM1|A0A0F3REM1_9RICK DNA polymerase III subunit epsilon OS=Rickettsia argasii T170-B	([0.029376, 0.044297, 0.064632, 0.10481, 0.045352, 0.028695, 0.03976, 0.055536, 0.0704, 0.106997, 0.073402, 0.042364, 0.034884, 0.081712, 0.038042, 0.038042, 0.073402, 0.074921, 0.06312, 0.034884, 0.03976, 0.032677, 0.018787, 0.018787, 0.017447, 0.035586, 0.06312, 0.035586, 0.019401, 0.011903, 0.010509, 0.018106, 0.030003, 0.037156, 0.017447, 0.032017, 0.022306, 0.021816, 0.011342, 0.013613, 0.02…	[142, 143, 151, 152, 156, 157, 158]	0	0	2
200	201	A0A0F3REM3|A0A0F3REM3_9RICK Phospholipase D OS=Rickettsia argasii T170-B	([0.173081, 0.206376, 0.120615, 0.111485, 0.055536, 0.034884, 0.023963, 0.031287, 0.030611, 0.030611, 0.023087, 0.029376, 0.018106, 0.010672, 0.010672, 0.010672, 0.010672, 0.01227, 0.022306, 0.021816, 0.011342, 0.018106, 0.0198, 0.020165, 0.015344, 0.028107, 0.05306, 0.094817, 0.094817, 0.0704, 0.071867, 0.071867, 0.073402, 0.127496, 0.127496, 0.137348, 0.076542, 0.071867, 0.06312, 0.034068, 0.06…	[]	0	0	2
201	202	A0A0F3REM7|A0A0F3REM7_9RICK Ribonuclease H OS=Rickettsia argasii T170-B	([0.033407, 0.05306, 0.083462, 0.109221, 0.111485, 0.073402, 0.076542, 0.096677, 0.125101, 0.170161, 0.18812, 0.25406, 0.25406, 0.324872, 0.278302, 0.268042, 0.247041, 0.173081, 0.15008, 0.203355, 0.182256, 0.278302, 0.284882, 0.275179, 0.275179, 0.301917, 0.401658, 0.374039, 0.278302, 0.264545, 0.15284, 0.167087, 0.092881, 0.098513, 0.100716, 0.164327, 0.173081, 0.206376, 0.284882, 0.324872, 0.3…	[]	0	0	2
202	203	A0A0F3REM8|A0A0F3REM8_9RICK Nucleoside triphosphate pyrophosphatase OS=Rickettsia argasii T170-B	([0.308712, 0.200174, 0.191378, 0.229226, 0.275179, 0.301917, 0.359901, 0.339168, 0.366687, 0.288399, 0.321458, 0.268042, 0.182256, 0.182256, 0.17593, 0.10481, 0.106997, 0.056825, 0.058088, 0.058088, 0.100716, 0.170161, 0.167087, 0.125101, 0.142424, 0.11371, 0.120615, 0.059222, 0.078022, 0.078022, 0.139895, 0.15008, 0.239899, 0.239899, 0.232838, 0.236433, 0.239899, 0.264545, 0.318242, 0.433034, 0…	[]	0	0	2
203	204	A0A0F3REQ6|A0A0F3REQ6_9RICK ATP synthase gamma chain OS=Rickettsia argasii T170-B	([0.247041, 0.291804, 0.321458, 0.247041, 0.281712, 0.308712, 0.335645, 0.366687, 0.387226, 0.311707, 0.332115, 0.377384, 0.346032, 0.295083, 0.390993, 0.301917, 0.222385, 0.308712, 0.257454, 0.25406, 0.239899, 0.291804, 0.25406, 0.26085, 0.236433, 0.239899, 0.236433, 0.239899, 0.15284, 0.125101, 0.209395, 0.203355, 0.216401, 0.15284, 0.118441, 0.066181, 0.118441, 0.142424, 0.086953, 0.106997, 0.…	[226, 227, 228, 278, 279, 280, 281, 282, 283, 284]	0	0	2
204	205	A0A0F3RER0|A0A0F3RER0_9RICK NADH-quinone oxidoreductase OS=Rickettsia argasii T170-B	([0.200174, 0.275179, 0.219301, 0.25406, 0.311707, 0.332115, 0.352862, 0.380708, 0.335645, 0.26085, 0.291804, 0.295083, 0.236433, 0.243554, 0.324872, 0.295083, 0.349426, 0.335645, 0.356642, 0.288399, 0.295083, 0.370445, 0.26085, 0.191378, 0.122885, 0.11371, 0.127496, 0.132295, 0.085092, 0.118441, 0.132295, 0.109221, 0.125101, 0.247041, 0.134866, 0.132295, 0.129801, 0.06184, 0.03976, 0.025762, 0.0…	[669, 670]	0	0	2
205	206	A0A0F3RER4|A0A0F3RER4_9RICK NADH-quinone oxidoreductase subunit M OS=Rickettsia argasii T170-B	([0.00155, 0.000906, 0.000631, 0.001288, 0.000923, 0.000721, 0.001069, 0.000936, 0.00076, 0.000661, 0.00052, 0.000391, 0.000399, 0.000146, 0.000146, 0.000137, 0.000262, 0.000477, 0.000477, 0.000893, 0.000713, 0.001305, 0.002155, 0.003461, 0.002194, 0.002327, 0.00246, 0.002078, 0.001967, 0.002194, 0.002529, 0.002705, 0.002688, 0.00389, 0.006039, 0.006482, 0.004431, 0.004483, 0.0028, 0.001872, 0.00…	[]	0	0	2
206	207	A0A0F3RES4|A0A0F3RES4_9RICK DNA recombination protein RmuC homolog OS=Rickettsia argasii T170-B	([0.032677, 0.018415, 0.012491, 0.009294, 0.007555, 0.006533, 0.007091, 0.006245, 0.005503, 0.004835, 0.004247, 0.003478, 0.002435, 0.002366, 0.00316, 0.004161, 0.003804, 0.003804, 0.00389, 0.005318, 0.005318, 0.005318, 0.00543, 0.007177, 0.006988, 0.007031, 0.009483, 0.011669, 0.018787, 0.036378, 0.037156, 0.083462, 0.086953, 0.139895, 0.232838, 0.25406, 0.264545, 0.264545, 0.17593, 0.17593, 0.1…	[424, 426, 427]	0	0	2
208	209	A0A0F3REV4|A0A0F3REV4_9RICK DNA replication and repair protein RecF OS=Rickettsia argasii T170-B	([0.038042, 0.067594, 0.109221, 0.069024, 0.096677, 0.137348, 0.078022, 0.098513, 0.132295, 0.094817, 0.122885, 0.092881, 0.085092, 0.079919, 0.132295, 0.232838, 0.31487, 0.339168, 0.257454, 0.257454, 0.18812, 0.185198, 0.173081, 0.173081, 0.264545, 0.257454, 0.239899, 0.346032, 0.346032, 0.335645, 0.433034, 0.339168, 0.339168, 0.352862, 0.318242, 0.229226, 0.21291, 0.139895, 0.06312, 0.06312, 0.…	[]	0	0	2
209	210	A0A0F3REW5|A0A0F3REW5_9RICK DNA primase OS=Rickettsia argasii T170-B	([0.020165, 0.032677, 0.055536, 0.079919, 0.050641, 0.076542, 0.050641, 0.06312, 0.085092, 0.067594, 0.054297, 0.071867, 0.071867, 0.10481, 0.085092, 0.059222, 0.031287, 0.066181, 0.11371, 0.102787, 0.179055, 0.25406, 0.264545, 0.170161, 0.11371, 0.17593, 0.102787, 0.102787, 0.122885, 0.058088, 0.090864, 0.139895, 0.147574, 0.137348, 0.144935, 0.229226, 0.26085, 0.236433, 0.236433, 0.170161, 0.17…	[]	0	0	2
211	212	A0A0F3REY6|A0A0F3REY6_9RICK Acyl carrier protein OS=Rickettsia argasii T170-B	([0.465241, 0.359901, 0.418646, 0.398279, 0.339168, 0.328603, 0.377384, 0.380708, 0.31487, 0.346032, 0.349426, 0.390993, 0.374039, 0.374039, 0.301917, 0.219301, 0.232838, 0.311707, 0.301917, 0.291804, 0.30533, 0.271506, 0.271506, 0.271506, 0.30533, 0.288399, 0.298791, 0.25031, 0.275179, 0.352862, 0.264545, 0.288399, 0.278302, 0.229226, 0.247041, 0.243554, 0.291804, 0.268042, 0.239899, 0.164327, 0…	[]	0	0	2
212	213	A0A0F3REY8|A0A0F3REY8_9RICK Acyl-[acyl-carrier-protein]--UDP-N-acetylglucosamine O-acyltransferase OS=Rickettsia argasii T170-B	([0.4292, 0.318242, 0.301917, 0.36309, 0.384043, 0.36309, 0.380708, 0.30533, 0.324872, 0.342579, 0.374039, 0.339168, 0.339168, 0.247041, 0.239899, 0.232838, 0.229226, 0.15284, 0.092881, 0.05306, 0.06312, 0.106997, 0.182256, 0.15008, 0.094817, 0.058088, 0.076542, 0.083462, 0.142424, 0.098513, 0.11371, 0.06312, 0.094817, 0.094817, 0.161087, 0.11371, 0.076542, 0.074921, 0.132295, 0.194234, 0.185198,…	[]	0	0	2
213	214	A0A0F3REY9|A0A0F3REY9_9RICK Large ribosomal subunit protein uL23 OS=Rickettsia argasii T170-B	([0.028695, 0.043307, 0.083462, 0.051831, 0.034068, 0.046336, 0.06312, 0.081712, 0.100716, 0.120615, 0.142424, 0.106997, 0.106997, 0.111485, 0.179055, 0.194234, 0.271506, 0.275179, 0.247041, 0.225814, 0.229226, 0.158265, 0.155435, 0.137348, 0.120615, 0.158265, 0.161087, 0.158265, 0.098513, 0.098513, 0.058088, 0.058088, 0.096677, 0.079919, 0.046336, 0.044297, 0.040537, 0.024393, 0.021816, 0.025762…	[]	0	0	2
214	215	A0A0F3REZ5|A0A0F3REZ5_9RICK Small ribosomal subunit protein uS3 OS=Rickettsia argasii T170-B	([0.206376, 0.137348, 0.170161, 0.239899, 0.278302, 0.191378, 0.127496, 0.158265, 0.179055, 0.122885, 0.15008, 0.173081, 0.120615, 0.064632, 0.035586, 0.045352, 0.0704, 0.088832, 0.088832, 0.05306, 0.102787, 0.100716, 0.086953, 0.046336, 0.022667, 0.023534, 0.041405, 0.03976, 0.03976, 0.023534, 0.044297, 0.044297, 0.025316, 0.023087, 0.044297, 0.079919, 0.096677, 0.047319, 0.050641, 0.048328, 0.0…	[]	0	0	2
216	217	A0A0F3RF01|A0A0F3RF01_9RICK Large ribosomal subunit protein uL24 OS=Rickettsia argasii T170-B	([0.301917, 0.236433, 0.185198, 0.147574, 0.102787, 0.129801, 0.155435, 0.185198, 0.236433, 0.26085, 0.281712, 0.30533, 0.384043, 0.380708, 0.461924, 0.384043, 0.374039, 0.374039, 0.31487, 0.225814, 0.25406, 0.25406, 0.311707, 0.374039, 0.433034, 0.450668, 0.374039, 0.318242, 0.318242, 0.295083, 0.232838, 0.25031, 0.179055, 0.132295, 0.134866, 0.132295, 0.21291, 0.288399, 0.288399, 0.318242, 0.42…	[53, 55, 69, 70, 71, 107]	0	0	2
217	218	A0A0F3RF04|A0A0F3RF04_9RICK Aspartokinase OS=Rickettsia argasii T170-B	([0.015694, 0.023534, 0.017138, 0.018415, 0.028695, 0.018106, 0.026892, 0.038042, 0.024393, 0.031287, 0.03976, 0.026892, 0.022306, 0.050641, 0.050641, 0.051831, 0.050641, 0.054297, 0.125101, 0.067594, 0.055536, 0.051831, 0.058088, 0.100716, 0.127496, 0.073402, 0.074921, 0.041405, 0.024826, 0.029376, 0.028695, 0.023534, 0.034068, 0.033407, 0.026338, 0.030611, 0.060549, 0.067594, 0.066181, 0.032017…	[242, 243]	0	0	2
218	219	A0A0F3RF06|A0A0F3RF06_9RICK Large ribosomal subunit protein uL18 OS=Rickettsia argasii T170-B	([0.36309, 0.414856, 0.436924, 0.476583, 0.384043, 0.422041, 0.465241, 0.486429, 0.41194, 0.42561, 0.447574, 0.472492, 0.458154, 0.476583, 0.517562, 0.447574, 0.549308, 0.454136, 0.56648, 0.476583, 0.370445, 0.36309, 0.349426, 0.346032, 0.346032, 0.444081, 0.352862, 0.25406, 0.222385, 0.31487, 0.239899, 0.164327, 0.161087, 0.158265, 0.144935, 0.139895, 0.18812, 0.118441, 0.182256, 0.122885, 0.158…	[14, 16, 18]	0	0	2
219	220	A0A0F3RF08|A0A0F3RF08_9RICK Heme exporter protein C OS=Rickettsia argasii T170-B	([0.001743, 0.002688, 0.002117, 0.002761, 0.003727, 0.003366, 0.002688, 0.00231, 0.003079, 0.002512, 0.002194, 0.002366, 0.002366, 0.002327, 0.003405, 0.003924, 0.003053, 0.00231, 0.002606, 0.002606, 0.00292, 0.002727, 0.001808, 0.001748, 0.001232, 0.000945, 0.000842, 0.000833, 0.000906, 0.000833, 0.001417, 0.001541, 0.001872, 0.001786, 0.001906, 0.001872, 0.002349, 0.003212, 0.002482, 0.002396, …	[]	0	0	2
222	223	A0A0F3RF21|A0A0F3RF21_9RICK Endoribonuclease YbeY OS=Rickettsia argasii T170-B	([0.044297, 0.066181, 0.028695, 0.042364, 0.067594, 0.086953, 0.106997, 0.137348, 0.090864, 0.120615, 0.139895, 0.164327, 0.170161, 0.094817, 0.142424, 0.132295, 0.134866, 0.196879, 0.206376, 0.206376, 0.206376, 0.120615, 0.067594, 0.134866, 0.064632, 0.060549, 0.069024, 0.032017, 0.029376, 0.05306, 0.025762, 0.026338, 0.029376, 0.023963, 0.045352, 0.024826, 0.024826, 0.024826, 0.014586, 0.009401…	[]	0	0	2
224	225	A0A0F3RF41|A0A0F3RF41_9RICK Malonyl CoA-acyl carrier protein transacylase OS=Rickettsia argasii T170-B	([0.109221, 0.06184, 0.098513, 0.064632, 0.042364, 0.056825, 0.056825, 0.071867, 0.086953, 0.11371, 0.073402, 0.054297, 0.060549, 0.06312, 0.040537, 0.076542, 0.15008, 0.21291, 0.17593, 0.203355, 0.194234, 0.116183, 0.191378, 0.120615, 0.132295, 0.209395, 0.236433, 0.216401, 0.147574, 0.161087, 0.155435, 0.243554, 0.25406, 0.247041, 0.25031, 0.271506, 0.200174, 0.098513, 0.127496, 0.129801, 0.134…	[]	0	0	2
225	226	A0A0F3RF46|A0A0F3RF46_9RICK Bcr/CflA family efflux transporter OS=Rickettsia argasii T170-B	([0.003405, 0.002482, 0.001872, 0.002117, 0.001623, 0.001267, 0.001, 0.000842, 0.001211, 0.001722, 0.002349, 0.00292, 0.003246, 0.004646, 0.004736, 0.003963, 0.004135, 0.005932, 0.005318, 0.004431, 0.007091, 0.008624, 0.008723, 0.015078, 0.020522, 0.021816, 0.021816, 0.043307, 0.044297, 0.050641, 0.040537, 0.038042, 0.017447, 0.016021, 0.016021, 0.015694, 0.031287, 0.028107, 0.031287, 0.016257, 0…	[]	0	0	2
226	227	A0A0F3RF47|A0A0F3RF47_9RICK DNA 3'-5' helicase OS=Rickettsia argasii T170-B	([0.642678, 0.685117, 0.517562, 0.529623, 0.450668, 0.328603, 0.275179, 0.295083, 0.281712, 0.301917, 0.288399, 0.311707, 0.318242, 0.30533, 0.380708, 0.374039, 0.370445, 0.264545, 0.21291, 0.222385, 0.222385, 0.196879, 0.106997, 0.106997, 0.111485, 0.100716, 0.118441, 0.102787, 0.106997, 0.127496, 0.088832, 0.120615, 0.142424, 0.137348, 0.147574, 0.090864, 0.054297, 0.032017, 0.033407, 0.058088,…	[0, 1, 2, 3, 88, 93, 94]	0	0	2
227	228	A0A0F3RF69|A0A0F3RF69_9RICK DNA polymerase III subunit gamma/tau OS=Rickettsia argasii T170-B	([0.120615, 0.203355, 0.111485, 0.109221, 0.144935, 0.170161, 0.122885, 0.15008, 0.203355, 0.225814, 0.257454, 0.194234, 0.239899, 0.25031, 0.25031, 0.25031, 0.25031, 0.264545, 0.275179, 0.206376, 0.206376, 0.225814, 0.196879, 0.229226, 0.182256, 0.17593, 0.118441, 0.179055, 0.116183, 0.058088, 0.06312, 0.06312, 0.118441, 0.086953, 0.064632, 0.10481, 0.096677, 0.060549, 0.034068, 0.018787, 0.0263…	[389]	0	0	2
228	229	A0A0F3RF85|A0A0F3RF85_9RICK Threonylcarbamoyl-AMP synthase OS=Rickettsia argasii T170-B	([0.03976, 0.060549, 0.083462, 0.056825, 0.041405, 0.030611, 0.019109, 0.030611, 0.043307, 0.06312, 0.081712, 0.06312, 0.06312, 0.058088, 0.032677, 0.040537, 0.051831, 0.054297, 0.085092, 0.15284, 0.167087, 0.182256, 0.200174, 0.173081, 0.182256, 0.167087, 0.232838, 0.247041, 0.132295, 0.134866, 0.064632, 0.060549, 0.109221, 0.185198, 0.206376, 0.271506, 0.185198, 0.229226, 0.239899, 0.191378, 0.…	[136, 137, 141, 142, 143]	0	0	2
229	230	A0A0F3RF86|A0A0F3RF86_9RICK ABC transporter family protein OS=Rickettsia argasii T170-B	([0.004646, 0.003555, 0.002727, 0.00231, 0.003053, 0.003804, 0.003431, 0.002606, 0.003341, 0.004247, 0.00359, 0.00316, 0.004483, 0.004513, 0.006245, 0.006142, 0.006142, 0.008075, 0.008624, 0.009977, 0.006795, 0.006619, 0.00962, 0.010372, 0.019109, 0.019401, 0.019401, 0.017138, 0.019109, 0.011342, 0.007031, 0.008804, 0.00777, 0.005223, 0.003727, 0.002623, 0.002662, 0.001786, 0.001778, 0.001159, 0.…	[538, 539]	0	0	2
230	231	A0A0F3RF88|A0A0F3RF88_9RICK Cell shape-determining protein MreC OS=Rickettsia argasii T170-B	([0.041405, 0.059222, 0.098513, 0.122885, 0.06312, 0.096677, 0.054297, 0.032017, 0.040537, 0.025762, 0.017797, 0.022306, 0.031287, 0.064632, 0.064632, 0.081712, 0.074921, 0.033407, 0.026892, 0.017447, 0.009977, 0.006619, 0.006701, 0.004689, 0.004736, 0.004775, 0.004513, 0.004736, 0.005011, 0.003864, 0.003671, 0.003461, 0.003701, 0.003607, 0.003821, 0.005086, 0.005086, 0.003804, 0.005318, 0.007555…	[205]	0	0	2
233	234	A0A0F3RFB4|A0A0F3RFB4_9RICK tRNA-specific adenosine deaminase OS=Rickettsia argasii T170-B	([0.055536, 0.092881, 0.139895, 0.067594, 0.034884, 0.034884, 0.054297, 0.078022, 0.078022, 0.055536, 0.069024, 0.096677, 0.071867, 0.122885, 0.118441, 0.155435, 0.078022, 0.081712, 0.073402, 0.092881, 0.094817, 0.125101, 0.137348, 0.086953, 0.155435, 0.222385, 0.200174, 0.118441, 0.073402, 0.096677, 0.161087, 0.100716, 0.100716, 0.129801, 0.129801, 0.132295, 0.096677, 0.15008, 0.139895, 0.144935…	[48, 49]	0	0	2
235	236	A0A0F3RFC6|A0A0F3RFC6_9RICK DNA-directed RNA polymerase subunit omega OS=Rickettsia argasii T170-B	([0.370445, 0.25406, 0.164327, 0.247041, 0.295083, 0.31487, 0.21291, 0.236433, 0.17593, 0.144935, 0.120615, 0.086953, 0.086953, 0.092881, 0.144935, 0.094817, 0.096677, 0.086953, 0.049374, 0.043307, 0.043307, 0.029376, 0.046336, 0.05306, 0.047319, 0.045352, 0.050641, 0.102787, 0.064632, 0.100716, 0.134866, 0.200174, 0.268042, 0.288399, 0.295083, 0.291804, 0.390993, 0.454136, 0.401658, 0.398279, 0.…	[124, 125, 126]	0	0	2
236	237	A0A0F3RFC8|A0A0F3RFC8_9RICK 2-polyprenylphenol 6-hydroxylase OS=Rickettsia argasii T170-B	([0.003461, 0.002435, 0.003512, 0.00292, 0.002482, 0.003246, 0.004135, 0.005011, 0.006421, 0.00543, 0.004689, 0.003997, 0.005683, 0.005683, 0.005503, 0.008156, 0.016528, 0.015078, 0.016528, 0.014783, 0.015078, 0.013613, 0.016021, 0.015344, 0.016826, 0.017447, 0.010672, 0.009187, 0.006533, 0.004431, 0.004315, 0.005086, 0.00777, 0.005992, 0.005992, 0.004388, 0.003341, 0.003014, 0.003014, 0.003864, …	[]	0	0	2
237	238	A0A0F3RFD7|A0A0F3RFD7_9RICK Exodeoxyribonuclease III OS=Rickettsia argasii T170-B	([0.031287, 0.047319, 0.071867, 0.100716, 0.058088, 0.085092, 0.05306, 0.034884, 0.047319, 0.059222, 0.035586, 0.024826, 0.024393, 0.042364, 0.059222, 0.06184, 0.137348, 0.134866, 0.134866, 0.073402, 0.042364, 0.041405, 0.046336, 0.050641, 0.026892, 0.047319, 0.025316, 0.050641, 0.092881, 0.0704, 0.0704, 0.067594, 0.134866, 0.069024, 0.071867, 0.050641, 0.025762, 0.021381, 0.021381, 0.020876, 0.0…	[]	0	0	2
238	239	A0A0F3RFE6|A0A0F3RFE6_9RICK Sec-independent protein translocase protein TatA OS=Rickettsia argasii T170-B	([0.009015, 0.007177, 0.006142, 0.00515, 0.004431, 0.003555, 0.003512, 0.003298, 0.002662, 0.003366, 0.003607, 0.004135, 0.004208, 0.003671, 0.00407, 0.006374, 0.005011, 0.004388, 0.005683, 0.007422, 0.007495, 0.008409, 0.011669, 0.017797, 0.017797, 0.031287, 0.054297, 0.037156, 0.067594, 0.144935, 0.144935, 0.137348, 0.142424, 0.142424, 0.232838, 0.191378, 0.170161, 0.243554, 0.308712, 0.31487, …	[45, 46, 47, 48, 49, 50, 51, 52]	0	0	2
239	240	A0A0F3RFF7|A0A0F3RFF7_9RICK Glutaredoxin OS=Rickettsia argasii T170-B	([0.051831, 0.088832, 0.134866, 0.078022, 0.098513, 0.134866, 0.17593, 0.196879, 0.155435, 0.125101, 0.092881, 0.059222, 0.079919, 0.071867, 0.066181, 0.0704, 0.06312, 0.120615, 0.122885, 0.239899, 0.332115, 0.25031, 0.236433, 0.129801, 0.200174, 0.203355, 0.196879, 0.132295, 0.092881, 0.116183, 0.10481, 0.102787, 0.194234, 0.219301, 0.15284, 0.15284, 0.100716, 0.111485, 0.058088, 0.060549, 0.051…	[]	0	0	2
240	241	A0A0F3RFG0|A0A0F3RFG0_9RICK ATP synthase subunit delta OS=Rickettsia argasii T170-B	([0.132295, 0.079919, 0.073402, 0.038858, 0.020165, 0.031287, 0.047319, 0.046336, 0.044297, 0.033407, 0.045352, 0.066181, 0.036378, 0.038858, 0.042364, 0.038858, 0.038858, 0.035586, 0.034884, 0.034884, 0.031287, 0.042364, 0.069024, 0.047319, 0.098513, 0.18812, 0.10481, 0.05306, 0.0704, 0.098513, 0.164327, 0.085092, 0.081712, 0.071867, 0.0704, 0.073402, 0.036378, 0.038042, 0.03976, 0.035586, 0.039…	[]	0	0	2
242	243	A0A0F3RFG5|A0A0F3RFG5_9RICK Aconitate hydratase OS=Rickettsia argasii T170-B	([0.243554, 0.311707, 0.209395, 0.243554, 0.185198, 0.225814, 0.278302, 0.308712, 0.328603, 0.25406, 0.275179, 0.222385, 0.144935, 0.15284, 0.132295, 0.142424, 0.129801, 0.109221, 0.066181, 0.11371, 0.194234, 0.109221, 0.10481, 0.102787, 0.122885, 0.111485, 0.102787, 0.092881, 0.051831, 0.06312, 0.064632, 0.064632, 0.069024, 0.122885, 0.076542, 0.085092, 0.037156, 0.040537, 0.056825, 0.058088, 0.…	[373, 374, 664, 665, 689]	0	0	2
243	244	A0A0F3RFH3|A0A0F3RFH3_9RICK Small ribosomal subunit protein uS17 OS=Rickettsia argasii T170-B	([0.194234, 0.236433, 0.275179, 0.308712, 0.301917, 0.332115, 0.359901, 0.380708, 0.335645, 0.356642, 0.318242, 0.342579, 0.264545, 0.264545, 0.268042, 0.318242, 0.291804, 0.284882, 0.298791, 0.377384, 0.356642, 0.352862, 0.352862, 0.352862, 0.257454, 0.229226, 0.225814, 0.173081, 0.170161, 0.222385, 0.222385, 0.206376, 0.18812, 0.219301, 0.236433, 0.225814, 0.222385, 0.321458, 0.339168, 0.321458…	[53]	0	0	2
244	245	A0A0F3RFH5|A0A0F3RFH5_9RICK NADH-quinone oxidoreductase subunit J OS=Rickettsia argasii T170-B	([3.4e-05, 3e-05, 6.9e-05, 4.7e-05, 0.000116, 0.000206, 0.000146, 0.000198, 0.00018, 0.000163, 0.000142, 0.000206, 0.00018, 0.000421, 0.000906, 0.001211, 0.001267, 0.001967, 0.00246, 0.001967, 0.001288, 0.001335, 0.001391, 0.000704, 0.00103, 0.000498, 0.000271, 0.00061, 0.00076, 0.000906, 0.001383, 0.001391, 0.001103, 0.000567, 0.000275, 0.000142, 0.000249, 0.000365, 0.000447, 0.000326, 0.000335,…	[]	0	0	2
245	246	A0A0F3RFH8|A0A0F3RFH8_9RICK Small ribosomal subunit protein uS8 OS=Rickettsia argasii T170-B	([0.161087, 0.203355, 0.264545, 0.173081, 0.222385, 0.271506, 0.25406, 0.191378, 0.216401, 0.239899, 0.264545, 0.229226, 0.158265, 0.209395, 0.155435, 0.15284, 0.076542, 0.129801, 0.155435, 0.15008, 0.191378, 0.18812, 0.18812, 0.17593, 0.257454, 0.167087, 0.100716, 0.127496, 0.139895, 0.086953, 0.094817, 0.094817, 0.155435, 0.222385, 0.142424, 0.125101, 0.122885, 0.216401, 0.127496, 0.078022, 0.0…	[]	0	0	2
247	248	A0A0F3RFJ3|A0A0F3RFJ3_9RICK Dephospho-CoA kinase OS=Rickettsia argasii T170-B	([0.009483, 0.013437, 0.018787, 0.025316, 0.038042, 0.018787, 0.018106, 0.012727, 0.017138, 0.013016, 0.010131, 0.010131, 0.017797, 0.021816, 0.038858, 0.022306, 0.040537, 0.040537, 0.019109, 0.012727, 0.016528, 0.021816, 0.023087, 0.015078, 0.00962, 0.009294, 0.018415, 0.014075, 0.014586, 0.014586, 0.025762, 0.029376, 0.023963, 0.012727, 0.013821, 0.014586, 0.025762, 0.016021, 0.009728, 0.017447…	[]	0	0	2
248	249	A0A0F3RFJ4|A0A0F3RFJ4_9RICK 3-deoxy-D-manno-octulosonic acid transferase OS=Rickettsia argasii T170-B	([0.00155, 0.001391, 0.001267, 0.002211, 0.002117, 0.001872, 0.001541, 0.001408, 0.001305, 0.001211, 0.001142, 0.000893, 0.001112, 0.001142, 0.001142, 0.001112, 0.00152, 0.001692, 0.002512, 0.002555, 0.002705, 0.003701, 0.004835, 0.004775, 0.004513, 0.006142, 0.008409, 0.008409, 0.010509, 0.010509, 0.017447, 0.030611, 0.058088, 0.058088, 0.11371, 0.194234, 0.301917, 0.200174, 0.120615, 0.111485, …	[]	0	0	2
249	250	A0A0F3RFJ7|A0A0F3RFJ7_9RICK methionine adenosyltransferase OS=Rickettsia argasii T170-B	([0.155435, 0.219301, 0.291804, 0.203355, 0.232838, 0.155435, 0.196879, 0.236433, 0.295083, 0.324872, 0.257454, 0.301917, 0.185198, 0.284882, 0.257454, 0.243554, 0.247041, 0.236433, 0.203355, 0.15008, 0.098513, 0.158265, 0.125101, 0.069024, 0.0704, 0.0704, 0.127496, 0.120615, 0.134866, 0.127496, 0.073402, 0.10481, 0.083462, 0.147574, 0.092881, 0.106997, 0.11371, 0.142424, 0.216401, 0.268042, 0.34…	[45, 46, 47, 48]	0	0	2
250	251	A0A0F3RFJ9|A0A0F3RFJ9_9RICK Inorganic pyrophosphatase OS=Rickettsia argasii T170-B	([0.06184, 0.100716, 0.051831, 0.090864, 0.054297, 0.081712, 0.06184, 0.042364, 0.030611, 0.046336, 0.033407, 0.054297, 0.079919, 0.139895, 0.129801, 0.132295, 0.229226, 0.155435, 0.182256, 0.111485, 0.15284, 0.073402, 0.073402, 0.129801, 0.129801, 0.203355, 0.191378, 0.222385, 0.236433, 0.209395, 0.132295, 0.216401, 0.196879, 0.137348, 0.100716, 0.109221, 0.11371, 0.100716, 0.127496, 0.129801, 0…	[]	0	0	2
251	252	A0A0F3RFK3|A0A0F3RFK3_9RICK Alanine racemase OS=Rickettsia argasii T170-B	([0.018787, 0.031287, 0.016826, 0.023534, 0.037156, 0.056825, 0.037156, 0.024826, 0.018415, 0.014075, 0.017797, 0.023963, 0.013821, 0.013437, 0.021816, 0.021816, 0.033407, 0.017138, 0.020522, 0.018787, 0.025762, 0.021381, 0.013613, 0.024393, 0.0198, 0.0198, 0.018106, 0.018106, 0.029376, 0.029376, 0.050641, 0.03976, 0.023963, 0.047319, 0.045352, 0.044297, 0.041405, 0.026892, 0.027463, 0.023534, 0.…	[]	0	0	2
252	253	A0A0F3RFK7|A0A0F3RFK7_9RICK Cell shape-determining protein MreB OS=Rickettsia argasii T170-B	([0.017447, 0.025762, 0.023963, 0.024826, 0.017138, 0.024826, 0.018106, 0.023534, 0.032677, 0.033407, 0.046336, 0.066181, 0.067594, 0.060549, 0.032017, 0.064632, 0.109221, 0.106997, 0.073402, 0.144935, 0.088832, 0.059222, 0.035586, 0.051831, 0.074921, 0.147574, 0.142424, 0.155435, 0.100716, 0.078022, 0.058088, 0.032017, 0.030003, 0.050641, 0.085092, 0.147574, 0.122885, 0.066181, 0.038858, 0.07186…	[120, 121, 122, 123, 124]	0	0	2
253	254	A0A0F3RFM2|A0A0F3RFM2_9RICK 2-polyprenyl-6-methoxyphenol 4-hydroxylase OS=Rickettsia argasii T170-B	([0.575842, 0.608892, 0.480142, 0.458154, 0.472492, 0.346032, 0.335645, 0.25406, 0.288399, 0.324872, 0.359901, 0.281712, 0.209395, 0.203355, 0.232838, 0.239899, 0.232838, 0.239899, 0.222385, 0.298791, 0.268042, 0.229226, 0.142424, 0.206376, 0.225814, 0.170161, 0.275179, 0.318242, 0.41194, 0.374039, 0.352862, 0.257454, 0.366687, 0.422041, 0.422041, 0.42561, 0.418646, 0.339168, 0.366687, 0.288399, …	[0, 1]	0	0	2
254	255	A0A0F3RFN0|A0A0F3RFN0_9RICK Ribosome-binding ATPase YchF OS=Rickettsia argasii T170-B	([0.031287, 0.055536, 0.038858, 0.055536, 0.073402, 0.094817, 0.125101, 0.085092, 0.049374, 0.069024, 0.069024, 0.051831, 0.050641, 0.073402, 0.071867, 0.134866, 0.139895, 0.194234, 0.275179, 0.243554, 0.301917, 0.284882, 0.185198, 0.288399, 0.179055, 0.122885, 0.129801, 0.069024, 0.129801, 0.257454, 0.257454, 0.291804, 0.374039, 0.36309, 0.324872, 0.243554, 0.167087, 0.18812, 0.229226, 0.18812, …	[]	0	0	2
255	256	A0A0F3RFN2|A0A0F3RFN2_9RICK Transcriptional regulator MraZ OS=Rickettsia argasii T170-B	([0.032677, 0.023534, 0.041405, 0.056825, 0.074921, 0.098513, 0.122885, 0.092881, 0.11371, 0.085092, 0.122885, 0.125101, 0.122885, 0.106997, 0.18812, 0.232838, 0.167087, 0.10481, 0.170161, 0.229226, 0.232838, 0.155435, 0.127496, 0.125101, 0.127496, 0.085092, 0.049374, 0.03976, 0.035586, 0.042364, 0.067594, 0.032677, 0.041405, 0.041405, 0.083462, 0.050641, 0.035586, 0.06184, 0.069024, 0.041405, 0.…	[]	0	0	2
256	257	A0A0F3RFN3|A0A0F3RFN3_9RICK NADH-quinone oxidoreductase subunit F OS=Rickettsia argasii T170-B	([0.335645, 0.25406, 0.295083, 0.324872, 0.374039, 0.414856, 0.4292, 0.454136, 0.472492, 0.41194, 0.422041, 0.436924, 0.497853, 0.494003, 0.480142, 0.472492, 0.468512, 0.476583, 0.444081, 0.553315, 0.562014, 0.553315, 0.63748, 0.59917, 0.509769, 0.418646, 0.408655, 0.408655, 0.401658, 0.398279, 0.476583, 0.380708, 0.311707, 0.26085, 0.278302, 0.291804, 0.236433, 0.232838, 0.225814, 0.31487, 0.301…	[19, 20, 21, 22, 23, 24]	0	0	2
257	258	A0A0F3RFN6|A0A0F3RFN6_9RICK Large ribosomal subunit protein bL25 OS=Rickettsia argasii T170-B	([0.225814, 0.271506, 0.318242, 0.366687, 0.239899, 0.271506, 0.308712, 0.335645, 0.321458, 0.311707, 0.332115, 0.339168, 0.257454, 0.25031, 0.335645, 0.384043, 0.374039, 0.458154, 0.377384, 0.436924, 0.394753, 0.308712, 0.222385, 0.144935, 0.137348, 0.200174, 0.203355, 0.191378, 0.196879, 0.25031, 0.21291, 0.21291, 0.161087, 0.236433, 0.158265, 0.167087, 0.206376, 0.203355, 0.21291, 0.194234, 0.…	[]	0	0	2
258	259	A0A0F3RFN7|A0A0F3RFN7_9RICK UvrABC system protein C OS=Rickettsia argasii T170-B	([0.064632, 0.092881, 0.120615, 0.15284, 0.096677, 0.056825, 0.076542, 0.074921, 0.11371, 0.144935, 0.173081, 0.203355, 0.196879, 0.21291, 0.129801, 0.216401, 0.179055, 0.096677, 0.096677, 0.058088, 0.111485, 0.182256, 0.191378, 0.137348, 0.079919, 0.078022, 0.090864, 0.088832, 0.109221, 0.073402, 0.066181, 0.0704, 0.041405, 0.041405, 0.064632, 0.116183, 0.066181, 0.085092, 0.179055, 0.111485, 0.…	[212]	0	0	2
259	260	A0A0F3RFN8|A0A0F3RFN8_9RICK tRNA (cytidine/uridine-2'-O-)-methyltransferase TrmJ OS=Rickettsia argasii T170-B	([0.044297, 0.03976, 0.056825, 0.058088, 0.088832, 0.054297, 0.0704, 0.071867, 0.049374, 0.051831, 0.066181, 0.073402, 0.050641, 0.042364, 0.079919, 0.073402, 0.120615, 0.118441, 0.179055, 0.229226, 0.132295, 0.125101, 0.098513, 0.067594, 0.067594, 0.074921, 0.132295, 0.142424, 0.167087, 0.158265, 0.21291, 0.222385, 0.275179, 0.335645, 0.298791, 0.291804, 0.394753, 0.408655, 0.461924, 0.374039, 0…	[162, 163, 164]	0	0	2
261	262	A0A0F3RFP3|A0A0F3RFP3_9RICK Protein HflK OS=Rickettsia argasii T170-B	([0.015694, 0.023534, 0.033407, 0.06184, 0.034884, 0.047319, 0.067594, 0.036378, 0.050641, 0.06184, 0.079919, 0.10481, 0.179055, 0.173081, 0.18812, 0.122885, 0.11371, 0.18812, 0.194234, 0.308712, 0.401658, 0.401658, 0.418646, 0.436924, 0.301917, 0.414856, 0.311707, 0.308712, 0.436924, 0.321458, 0.339168, 0.275179, 0.301917, 0.191378, 0.196879, 0.10481, 0.179055, 0.25406, 0.243554, 0.25031, 0.1500…	[242, 243, 249, 252, 253, 254, 255]	0	0	2
262	263	A0A0F3RFP9|A0A0F3RFP9_9RICK site-specific DNA-methyltransferase (adenine-specific) OS=Rickettsia argasii T170-B	([0.144935, 0.074921, 0.03976, 0.078022, 0.041405, 0.064632, 0.03976, 0.025316, 0.018415, 0.028695, 0.036378, 0.029376, 0.016528, 0.012727, 0.011669, 0.011903, 0.011669, 0.009401, 0.006482, 0.010221, 0.009728, 0.010509, 0.010509, 0.016257, 0.009401, 0.010672, 0.009187, 0.016021, 0.028107, 0.050641, 0.025316, 0.016257, 0.016257, 0.025762, 0.037156, 0.031287, 0.031287, 0.030611, 0.023534, 0.050641,…	[127, 128, 129, 130, 297, 300, 301]	0	0	2
265	266	A0A0F3RFQ5|A0A0F3RFQ5_9RICK Large ribosomal subunit protein uL1 OS=Rickettsia argasii T170-B	([0.339168, 0.380708, 0.40511, 0.42561, 0.444081, 0.480142, 0.398279, 0.42561, 0.454136, 0.440853, 0.461924, 0.497853, 0.490133, 0.414856, 0.414856, 0.414856, 0.414856, 0.476583, 0.42561, 0.401658, 0.41194, 0.418646, 0.418646, 0.433034, 0.40511, 0.349426, 0.352862, 0.436924, 0.352862, 0.339168, 0.370445, 0.335645, 0.324872, 0.247041, 0.247041, 0.247041, 0.158265, 0.161087, 0.182256, 0.25406, 0.26…	[69, 70, 97, 98]	0	0	2
266	267	A0A0F3RFQ8|A0A0F3RFQ8_9RICK Methionine--tRNA ligase OS=Rickettsia argasii T170-B	([0.155435, 0.083462, 0.046336, 0.036378, 0.060549, 0.083462, 0.058088, 0.092881, 0.116183, 0.085092, 0.10481, 0.132295, 0.102787, 0.05306, 0.05306, 0.090864, 0.10481, 0.137348, 0.132295, 0.134866, 0.079919, 0.079919, 0.116183, 0.18812, 0.144935, 0.098513, 0.096677, 0.094817, 0.078022, 0.078022, 0.064632, 0.066181, 0.045352, 0.03976, 0.035586, 0.021381, 0.021816, 0.032017, 0.03976, 0.042364, 0.04…	[56, 57, 58, 66]	0	0	2
267	268	A0A0F3RFR7|A0A0F3RFR7_9RICK Aspartyl/glutamyl-tRNA(Asn/Gln) amidotransferase subunit B OS=Rickettsia argasii T170-B	([0.125101, 0.194234, 0.10481, 0.074921, 0.046336, 0.060549, 0.040537, 0.06184, 0.042364, 0.056825, 0.055536, 0.083462, 0.048328, 0.086953, 0.144935, 0.129801, 0.132295, 0.120615, 0.071867, 0.037156, 0.036378, 0.0704, 0.06184, 0.111485, 0.161087, 0.164327, 0.092881, 0.127496, 0.092881, 0.164327, 0.185198, 0.232838, 0.219301, 0.321458, 0.26085, 0.232838, 0.155435, 0.111485, 0.122885, 0.158265, 0.2…	[118, 135, 137, 201, 202, 203, 255, 262]	0	0	2
268	269	A0A0F3RFR9|A0A0F3RFR9_9RICK Phosphatidylglycerophosphatase A OS=Rickettsia argasii T170-B	([0.041405, 0.079919, 0.024826, 0.010926, 0.010509, 0.014586, 0.008624, 0.005992, 0.004899, 0.00407, 0.004775, 0.005683, 0.006142, 0.005992, 0.004358, 0.00359, 0.003804, 0.003821, 0.003963, 0.002482, 0.003804, 0.003757, 0.00246, 0.003246, 0.004135, 0.003109, 0.003276, 0.003478, 0.005378, 0.00543, 0.004899, 0.003512, 0.002482, 0.002512, 0.00155, 0.001533, 0.001408, 0.001374, 0.001434, 0.001391, 0.…	[]	0	0	2
269	270	A0A0F3RFS1|A0A0F3RFS1_9RICK Putative sensor histidine kinase NtrY-like OS=Rickettsia argasii T170-B	([0.009865, 0.006894, 0.004315, 0.005318, 0.006482, 0.008409, 0.006894, 0.00543, 0.004431, 0.004247, 0.00515, 0.004208, 0.00515, 0.005378, 0.006421, 0.008075, 0.00558, 0.00389, 0.00243, 0.003053, 0.002366, 0.002117, 0.003014, 0.003014, 0.002276, 0.001692, 0.001142, 0.001499, 0.001499, 0.002396, 0.002881, 0.0028, 0.004315, 0.003276, 0.00316, 0.003701, 0.003079, 0.003079, 0.004247, 0.004315, 0.0035…	[]	0	0	2
271	272	A0A0F3RFS8|A0A0F3RFS8_9RICK Cysteine--tRNA ligase OS=Rickettsia argasii T170-B	([0.023963, 0.037156, 0.059222, 0.085092, 0.111485, 0.155435, 0.120615, 0.067594, 0.094817, 0.132295, 0.161087, 0.206376, 0.209395, 0.264545, 0.271506, 0.31487, 0.30533, 0.346032, 0.342579, 0.257454, 0.18812, 0.271506, 0.295083, 0.295083, 0.219301, 0.142424, 0.134866, 0.203355, 0.339168, 0.328603, 0.209395, 0.196879, 0.206376, 0.196879, 0.236433, 0.222385, 0.284882, 0.216401, 0.194234, 0.191378, …	[170, 171, 172, 173, 183, 184, 456, 457, 458]	0	0	2
272	273	A0A0F3RFT0|A0A0F3RFT0_9RICK Transcription antitermination protein NusB OS=Rickettsia argasii T170-B	([0.374039, 0.342579, 0.384043, 0.264545, 0.25031, 0.236433, 0.185198, 0.225814, 0.219301, 0.155435, 0.111485, 0.147574, 0.158265, 0.094817, 0.049374, 0.051831, 0.102787, 0.100716, 0.10481, 0.109221, 0.086953, 0.158265, 0.196879, 0.118441, 0.161087, 0.200174, 0.247041, 0.247041, 0.155435, 0.182256, 0.167087, 0.170161, 0.170161, 0.170161, 0.271506, 0.370445, 0.356642, 0.247041, 0.239899, 0.239899,…	[]	0	0	2
273	274	A0A0F3RFT4|A0A0F3RFT4_9RICK Exodeoxyribonuclease 7 large subunit OS=Rickettsia argasii T170-B	([0.074921, 0.106997, 0.164327, 0.079919, 0.102787, 0.074921, 0.092881, 0.129801, 0.083462, 0.100716, 0.127496, 0.158265, 0.155435, 0.147574, 0.15284, 0.173081, 0.17593, 0.222385, 0.229226, 0.232838, 0.167087, 0.158265, 0.098513, 0.049374, 0.098513, 0.066181, 0.100716, 0.100716, 0.098513, 0.100716, 0.100716, 0.092881, 0.05306, 0.094817, 0.05306, 0.038042, 0.0704, 0.116183, 0.102787, 0.098513, 0.0…	[]	0	0	2
274	275	A0A0F3RFT8|A0A0F3RFT8_9RICK Protein-export protein SecB OS=Rickettsia argasii T170-B	([0.754692, 0.675549, 0.750527, 0.759478, 0.59014, 0.59917, 0.505461, 0.538167, 0.509769, 0.538167, 0.454136, 0.394753, 0.390993, 0.401658, 0.40511, 0.387226, 0.291804, 0.298791, 0.301917, 0.31487, 0.291804, 0.25031, 0.31487, 0.284882, 0.281712, 0.284882, 0.257454, 0.295083, 0.194234, 0.243554, 0.243554, 0.332115, 0.454136, 0.472492, 0.359901, 0.465241, 0.377384, 0.465241, 0.349426, 0.356642, 0.2…	[0, 1, 2, 3, 4, 5, 6, 7, 8, 9]	0	0	2
275	276	A0A0F3RFU4|A0A0F3RFU4_9RICK Arginine--tRNA ligase OS=Rickettsia argasii T170-B	([0.076542, 0.042364, 0.028107, 0.030003, 0.041405, 0.058088, 0.085092, 0.054297, 0.036378, 0.051831, 0.0704, 0.098513, 0.102787, 0.10481, 0.155435, 0.155435, 0.15008, 0.203355, 0.21291, 0.127496, 0.132295, 0.216401, 0.332115, 0.40511, 0.458154, 0.458154, 0.352862, 0.352862, 0.447574, 0.56648, 0.447574, 0.433034, 0.418646, 0.41194, 0.414856, 0.414856, 0.36309, 0.271506, 0.216401, 0.182256, 0.2328…	[29, 313]	0	0	2
276	277	A0A0F3RFV5|A0A0F3RFV5_9RICK Small ribosomal subunit protein uS10 OS=Rickettsia argasii T170-B	([0.324872, 0.18812, 0.232838, 0.298791, 0.335645, 0.36309, 0.291804, 0.318242, 0.356642, 0.349426, 0.377384, 0.40511, 0.40511, 0.30533, 0.239899, 0.324872, 0.295083, 0.31487, 0.311707, 0.398279, 0.401658, 0.298791, 0.374039, 0.387226, 0.288399, 0.298791, 0.298791, 0.40511, 0.318242, 0.335645, 0.281712, 0.301917, 0.301917, 0.301917, 0.298791, 0.36309, 0.370445, 0.291804, 0.359901, 0.291804, 0.301…	[49, 50, 51, 52, 58, 59, 60, 61]	0	0	2
277	278	A0A0F3RFV8|A0A0F3RFV8_9RICK 2-oxoglutarate dehydrogenase E1 component OS=Rickettsia argasii T170-B	([0.281712, 0.15008, 0.185198, 0.216401, 0.271506, 0.264545, 0.219301, 0.142424, 0.118441, 0.15284, 0.18812, 0.158265, 0.092881, 0.081712, 0.083462, 0.083462, 0.054297, 0.047319, 0.049374, 0.06312, 0.086953, 0.129801, 0.161087, 0.170161, 0.182256, 0.173081, 0.118441, 0.170161, 0.284882, 0.243554, 0.139895, 0.111485, 0.116183, 0.11371, 0.11371, 0.109221, 0.179055, 0.26085, 0.291804, 0.203355, 0.11…	[908, 909]	0	0	2
278	279	A0A0F3RFW1|A0A0F3RFW1_9RICK Small ribosomal subunit protein uS19 OS=Rickettsia argasii T170-B	([0.088832, 0.122885, 0.164327, 0.088832, 0.06184, 0.044297, 0.060549, 0.081712, 0.066181, 0.092881, 0.11371, 0.086953, 0.081712, 0.079919, 0.079919, 0.127496, 0.209395, 0.203355, 0.203355, 0.15284, 0.17593, 0.236433, 0.243554, 0.15284, 0.243554, 0.324872, 0.41194, 0.40511, 0.40511, 0.394753, 0.298791, 0.321458, 0.324872, 0.26085, 0.196879, 0.200174, 0.116183, 0.116183, 0.06184, 0.059222, 0.04937…	[84, 85, 86, 87, 88, 90, 91]	0	0	2
279	280	A0A0F3RFW3|A0A0F3RFW3_9RICK Outer membrane protein assembly factor BamD OS=Rickettsia argasii T170-B	([0.021381, 0.016257, 0.010509, 0.014315, 0.01078, 0.00962, 0.008156, 0.009865, 0.01204, 0.010926, 0.013613, 0.018787, 0.018787, 0.030003, 0.029376, 0.030003, 0.056825, 0.10481, 0.055536, 0.034068, 0.037156, 0.076542, 0.06312, 0.137348, 0.144935, 0.144935, 0.129801, 0.219301, 0.247041, 0.25031, 0.216401, 0.225814, 0.132295, 0.081712, 0.096677, 0.090864, 0.088832, 0.078022, 0.03976, 0.083462, 0.12…	[]	0	0	2
281	282	A0A0F3RFX3|A0A0F3RFX3_9RICK cytochrome-c oxidase OS=Rickettsia argasii T170-B	([0.014315, 0.020165, 0.010926, 0.016528, 0.023534, 0.030003, 0.037156, 0.020876, 0.011518, 0.014075, 0.010221, 0.009294, 0.009865, 0.010372, 0.009977, 0.019109, 0.018106, 0.041405, 0.022306, 0.011106, 0.011903, 0.021381, 0.010672, 0.015078, 0.008804, 0.005992, 0.004388, 0.003276, 0.003555, 0.00389, 0.00407, 0.005683, 0.005683, 0.005378, 0.003405, 0.00292, 0.002581, 0.003757, 0.00246, 0.003246, 0…	[]	0	0	2
282	283	A0A0F3RFX7|A0A0F3RFX7_9RICK Large ribosomal subunit protein uL30 OS=Rickettsia argasii T170-B	([0.26085, 0.311707, 0.229226, 0.275179, 0.308712, 0.288399, 0.196879, 0.21291, 0.26085, 0.298791, 0.229226, 0.268042, 0.25406, 0.26085, 0.167087, 0.17593, 0.10481, 0.06184, 0.106997, 0.056825, 0.100716, 0.055536, 0.059222, 0.098513, 0.050641, 0.055536, 0.073402, 0.132295, 0.094817, 0.047319, 0.025762, 0.035586, 0.03976, 0.03976, 0.038042, 0.067594, 0.06312, 0.11371, 0.155435, 0.137348, 0.15008, …	[]	0	0	2
283	284	A0A0F3RFX9|A0A0F3RFX9_9RICK DNA (cytosine-5-)-methyltransferase OS=Rickettsia argasii T170-B	([0.004247, 0.005683, 0.006374, 0.004976, 0.006482, 0.00777, 0.008409, 0.007259, 0.009401, 0.008624, 0.009865, 0.010926, 0.010926, 0.01227, 0.011903, 0.012491, 0.008075, 0.01078, 0.017797, 0.035586, 0.022667, 0.037156, 0.037156, 0.048328, 0.06312, 0.069024, 0.079919, 0.079919, 0.078022, 0.067594, 0.109221, 0.118441, 0.06184, 0.10481, 0.098513, 0.17593, 0.264545, 0.281712, 0.281712, 0.291804, 0.20…	[]	0	0	2
284	285	A0A0F3RFY0|A0A0F3RFY0_9RICK DNA ligase OS=Rickettsia argasii T170-B	([0.36309, 0.342579, 0.394753, 0.41194, 0.318242, 0.236433, 0.288399, 0.332115, 0.257454, 0.25031, 0.288399, 0.31487, 0.216401, 0.17593, 0.232838, 0.144935, 0.229226, 0.318242, 0.288399, 0.191378, 0.11371, 0.059222, 0.078022, 0.079919, 0.090864, 0.167087, 0.164327, 0.102787, 0.090864, 0.155435, 0.179055, 0.182256, 0.118441, 0.196879, 0.236433, 0.185198, 0.164327, 0.161087, 0.164327, 0.203355, 0.2…	[197, 198, 199, 200, 201, 202, 203, 204]	0	0	2
286	287	A0A0F3RFZ4|A0A0F3RFZ4_9RICK ATP-dependent DNA helicase RecG OS=Rickettsia argasii T170-B	([0.006567, 0.009015, 0.007645, 0.010131, 0.014586, 0.00962, 0.00777, 0.010372, 0.008624, 0.010672, 0.014586, 0.018415, 0.033407, 0.0198, 0.034068, 0.049374, 0.024393, 0.022667, 0.049374, 0.046336, 0.100716, 0.054297, 0.06184, 0.11371, 0.06184, 0.06184, 0.132295, 0.132295, 0.067594, 0.060549, 0.032677, 0.017138, 0.018787, 0.01204, 0.017797, 0.011518, 0.014315, 0.026338, 0.026338, 0.015078, 0.0150…	[]	0	0	2
288	289	A0A0F3RG10|A0A0F3RG10_9RICK S-adenosylmethionine:tRNA ribosyltransferase-isomerase OS=Rickettsia argasii T170-B	([0.046336, 0.066181, 0.109221, 0.066181, 0.03976, 0.042364, 0.064632, 0.043307, 0.0704, 0.086953, 0.102787, 0.139895, 0.147574, 0.229226, 0.25031, 0.239899, 0.36309, 0.271506, 0.30533, 0.206376, 0.264545, 0.167087, 0.173081, 0.18812, 0.298791, 0.295083, 0.321458, 0.308712, 0.394753, 0.243554, 0.164327, 0.182256, 0.100716, 0.055536, 0.055536, 0.028107, 0.017447, 0.016826, 0.029376, 0.050641, 0.09…	[174, 175, 179, 180, 182, 183, 184, 185, 186]	0	0	2
289	290	A0A0F3RG27|A0A0F3RG27_9RICK Large ribosomal subunit protein bL20 OS=Rickettsia argasii T170-B	([0.51388, 0.534167, 0.56648, 0.618285, 0.642678, 0.671169, 0.541878, 0.447574, 0.472492, 0.394753, 0.380708, 0.422041, 0.414856, 0.318242, 0.356642, 0.342579, 0.352862, 0.324872, 0.332115, 0.418646, 0.356642, 0.243554, 0.25406, 0.185198, 0.147574, 0.088832, 0.085092, 0.142424, 0.155435, 0.15008, 0.236433, 0.236433, 0.15284, 0.164327, 0.164327, 0.137348, 0.085092, 0.085092, 0.102787, 0.098513, 0.…	[0, 1, 2, 3, 4, 5, 6]	0	0	2
290	291	A0A0F3RG30|A0A0F3RG30_9RICK Thymidylate kinase OS=Rickettsia argasii T170-B	([0.194234, 0.094817, 0.155435, 0.18812, 0.219301, 0.281712, 0.30533, 0.222385, 0.247041, 0.268042, 0.291804, 0.335645, 0.332115, 0.318242, 0.41194, 0.374039, 0.284882, 0.196879, 0.222385, 0.232838, 0.236433, 0.236433, 0.342579, 0.328603, 0.342579, 0.349426, 0.359901, 0.291804, 0.291804, 0.209395, 0.222385, 0.222385, 0.239899, 0.167087, 0.167087, 0.158265, 0.203355, 0.196879, 0.216401, 0.167087, …	[]	0	0	2
291	292	A0A0F3RG31|A0A0F3RG31_9RICK Acetylglutamate kinase OS=Rickettsia argasii T170-B	([0.083462, 0.079919, 0.10481, 0.147574, 0.083462, 0.106997, 0.142424, 0.170161, 0.21291, 0.164327, 0.196879, 0.225814, 0.134866, 0.120615, 0.109221, 0.111485, 0.118441, 0.206376, 0.18812, 0.247041, 0.15008, 0.079919, 0.100716, 0.111485, 0.055536, 0.055536, 0.056825, 0.034068, 0.033407, 0.028695, 0.051831, 0.025316, 0.025762, 0.051831, 0.055536, 0.043307, 0.044297, 0.025762, 0.014315, 0.023963, 0…	[]	0	0	2
293	294	A0A0F3RG54|A0A0F3RG54_9RICK GTPase Der OS=Rickettsia argasii T170-B	([0.129801, 0.222385, 0.284882, 0.222385, 0.257454, 0.284882, 0.311707, 0.342579, 0.275179, 0.191378, 0.225814, 0.257454, 0.179055, 0.182256, 0.118441, 0.185198, 0.26085, 0.25031, 0.301917, 0.281712, 0.219301, 0.216401, 0.18812, 0.127496, 0.200174, 0.200174, 0.144935, 0.147574, 0.144935, 0.219301, 0.324872, 0.311707, 0.216401, 0.298791, 0.30533, 0.387226, 0.380708, 0.298791, 0.301917, 0.328603, 0…	[65, 66, 67, 68, 69, 71, 390]	0	0	2
295	296	A0A0F3RG60|A0A0F3RG60_9RICK Putative glutamine transport system permease protein GlnP OS=Rickettsia argasii T170-B	([0.001391, 0.000983, 0.000575, 0.000378, 0.000283, 0.000271, 0.000537, 0.000859, 0.000713, 0.000558, 0.00052, 0.000799, 0.000893, 0.000833, 0.000854, 0.001383, 0.00152, 0.000936, 0.001408, 0.00152, 0.000876, 0.000442, 0.000773, 0.000859, 0.001103, 0.001112, 0.001541, 0.001159, 0.000704, 0.000687, 0.000906, 0.000854, 0.000614, 0.001103, 0.000713, 0.001267, 0.001288, 0.001808, 0.0028, 0.0028, 0.00…	[]	0	0	2
296	297	A0A0F3RG65|A0A0F3RG65_9RICK Transcription termination/antitermination protein NusG OS=Rickettsia argasii T170-B	([0.339168, 0.370445, 0.398279, 0.440853, 0.458154, 0.497853, 0.433034, 0.450668, 0.476583, 0.394753, 0.324872, 0.301917, 0.236433, 0.236433, 0.229226, 0.203355, 0.288399, 0.281712, 0.243554, 0.332115, 0.40511, 0.384043, 0.30533, 0.30533, 0.30533, 0.311707, 0.268042, 0.25406, 0.26085, 0.25031, 0.257454, 0.318242, 0.377384, 0.447574, 0.454136, 0.414856, 0.447574, 0.458154, 0.359901, 0.288399, 0.28…	[]	0	0	2
298	299	A0A0F3RG71|A0A0F3RG71_9RICK Ribosomal large subunit pseudouridine synthase C OS=Rickettsia argasii T170-B	([0.073402, 0.116183, 0.067594, 0.100716, 0.129801, 0.086953, 0.058088, 0.073402, 0.098513, 0.0704, 0.051831, 0.081712, 0.083462, 0.088832, 0.085092, 0.167087, 0.15008, 0.100716, 0.045352, 0.090864, 0.090864, 0.073402, 0.03976, 0.073402, 0.074921, 0.073402, 0.127496, 0.120615, 0.122885, 0.074921, 0.137348, 0.203355, 0.185198, 0.268042, 0.318242, 0.328603, 0.281712, 0.284882, 0.264545, 0.366687, 0…	[188, 189, 197, 198, 199]	0	0	2
300	301	A0A0F3RG80|A0A0F3RG80_9RICK Isocitrate dehydrogenase [NADP] OS=Rickettsia argasii T170-B	([0.049374, 0.076542, 0.116183, 0.15008, 0.096677, 0.122885, 0.17593, 0.225814, 0.161087, 0.15008, 0.18812, 0.194234, 0.167087, 0.094817, 0.106997, 0.06184, 0.031287, 0.055536, 0.050641, 0.0704, 0.094817, 0.132295, 0.129801, 0.073402, 0.073402, 0.073402, 0.081712, 0.073402, 0.038042, 0.074921, 0.06312, 0.058088, 0.079919, 0.116183, 0.116183, 0.116183, 0.173081, 0.243554, 0.25031, 0.17593, 0.20939…	[319, 329]	0	0	2
303	304	A0A0F3RG90|A0A0F3RG90_9RICK Co-chaperonin GroES OS=Rickettsia argasii T170-B	([0.268042, 0.173081, 0.203355, 0.284882, 0.203355, 0.25406, 0.295083, 0.335645, 0.374039, 0.387226, 0.41194, 0.440853, 0.436924, 0.534167, 0.450668, 0.346032, 0.349426, 0.366687, 0.36309, 0.366687, 0.380708, 0.401658, 0.497853, 0.497853, 0.497853, 0.557691, 0.553315, 0.541878, 0.538167, 0.436924, 0.377384, 0.342579, 0.281712, 0.284882, 0.295083, 0.374039, 0.366687, 0.450668, 0.433034, 0.418646, …	[13, 25, 26, 27, 28]	0	0	2
304	305	A0A0F3RG93|A0A0F3RG93_9RICK Large ribosomal subunit protein uL5 OS=Rickettsia argasii T170-B	([0.085092, 0.044297, 0.025762, 0.03976, 0.066181, 0.041405, 0.059222, 0.078022, 0.109221, 0.064632, 0.079919, 0.056825, 0.096677, 0.098513, 0.179055, 0.182256, 0.182256, 0.179055, 0.291804, 0.291804, 0.196879, 0.194234, 0.284882, 0.288399, 0.216401, 0.127496, 0.21291, 0.173081, 0.170161, 0.10481, 0.18812, 0.194234, 0.243554, 0.247041, 0.200174, 0.200174, 0.191378, 0.185198, 0.200174, 0.109221, 0…	[]	0	0	2
305	306	A0A0F3RG94|A0A0F3RG94_9RICK Outer membrane protein assembly factor BamA OS=Rickettsia argasii T170-B	([0.045352, 0.025762, 0.017138, 0.01204, 0.017447, 0.013016, 0.009294, 0.008409, 0.007495, 0.009294, 0.008075, 0.009187, 0.006701, 0.008156, 0.008525, 0.008525, 0.009294, 0.006988, 0.007177, 0.009865, 0.007091, 0.009728, 0.00962, 0.015344, 0.024826, 0.025762, 0.048328, 0.100716, 0.106997, 0.179055, 0.182256, 0.268042, 0.275179, 0.271506, 0.321458, 0.30533, 0.225814, 0.203355, 0.291804, 0.194234, …	[413, 661]	0	0	2
308	309	A0A0F3RGB3|A0A0F3RGB3_9RICK Heme chaperone HemW OS=Rickettsia argasii T170-B	([0.155435, 0.083462, 0.125101, 0.170161, 0.147574, 0.182256, 0.139895, 0.127496, 0.122885, 0.15284, 0.185198, 0.15284, 0.155435, 0.096677, 0.054297, 0.028107, 0.028107, 0.028107, 0.040537, 0.036378, 0.027463, 0.016826, 0.026892, 0.024826, 0.015344, 0.022667, 0.013265, 0.012491, 0.016257, 0.011342, 0.011342, 0.010509, 0.016021, 0.011669, 0.014783, 0.023963, 0.03976, 0.024393, 0.046336, 0.03976, 0…	[]	0	0	2
309	310	A0A0F3RGC3|A0A0F3RGC3_9RICK 6-carboxy-5,6,7,8-tetrahydropterin synthase OS=Rickettsia argasii T170-B	([0.096677, 0.100716, 0.132295, 0.170161, 0.209395, 0.147574, 0.100716, 0.137348, 0.167087, 0.200174, 0.236433, 0.271506, 0.264545, 0.275179, 0.257454, 0.173081, 0.173081, 0.167087, 0.243554, 0.232838, 0.236433, 0.170161, 0.127496, 0.139895, 0.083462, 0.067594, 0.067594, 0.092881, 0.0704, 0.073402, 0.067594, 0.06312, 0.066181, 0.111485, 0.059222, 0.111485, 0.147574, 0.098513, 0.060549, 0.06184, 0…	[]	0	0	2
310	311	A0A0F3RGD6|A0A0F3RGD6_9RICK Transcription-repair-coupling factor OS=Rickettsia argasii T170-B	([0.219301, 0.25031, 0.125101, 0.059222, 0.06184, 0.038858, 0.055536, 0.083462, 0.045352, 0.059222, 0.073402, 0.102787, 0.102787, 0.094817, 0.094817, 0.098513, 0.096677, 0.047319, 0.035586, 0.040537, 0.03976, 0.038858, 0.045352, 0.102787, 0.203355, 0.25031, 0.30533, 0.216401, 0.21291, 0.25406, 0.167087, 0.167087, 0.164327, 0.206376, 0.139895, 0.064632, 0.029376, 0.059222, 0.092881, 0.139895, 0.16…	[438]	0	0	2
311	312	A0A0F3RGE5|A0A0F3RGE5_9RICK 2,3,4,5-tetrahydropyridine-2,6-dicarboxylate N-succinyltransferase OS=Rickettsia argasii T170-B	([0.182256, 0.100716, 0.139895, 0.088832, 0.109221, 0.144935, 0.167087, 0.122885, 0.086953, 0.109221, 0.134866, 0.090864, 0.092881, 0.092881, 0.090864, 0.088832, 0.092881, 0.050641, 0.081712, 0.079919, 0.074921, 0.050641, 0.096677, 0.098513, 0.15008, 0.094817, 0.098513, 0.098513, 0.094817, 0.158265, 0.158265, 0.15284, 0.247041, 0.173081, 0.17593, 0.191378, 0.216401, 0.229226, 0.30533, 0.30533, 0.…	[]	0	0	2
312	313	A0A0F3RGF0|A0A0F3RGF0_9RICK Peptidyl-tRNA hydrolase OS=Rickettsia argasii T170-B	([0.026892, 0.041405, 0.073402, 0.043307, 0.069024, 0.043307, 0.059222, 0.085092, 0.109221, 0.137348, 0.111485, 0.139895, 0.127496, 0.134866, 0.164327, 0.164327, 0.182256, 0.271506, 0.196879, 0.155435, 0.144935, 0.161087, 0.100716, 0.096677, 0.158265, 0.147574, 0.139895, 0.137348, 0.132295, 0.129801, 0.120615, 0.173081, 0.10481, 0.194234, 0.206376, 0.25406, 0.25406, 0.203355, 0.216401, 0.30533, 0…	[]	0	0	2
313	314	A0A0F3RGF2|A0A0F3RGF2_9RICK peptidoglycan glycosyltransferase OS=Rickettsia argasii T170-B	([0.023087, 0.013437, 0.019109, 0.027463, 0.017797, 0.012491, 0.009728, 0.008075, 0.006894, 0.00558, 0.005872, 0.005086, 0.005623, 0.005992, 0.005249, 0.00558, 0.004161, 0.004208, 0.00558, 0.008525, 0.009015, 0.008804, 0.008075, 0.008075, 0.008525, 0.013016, 0.014315, 0.01227, 0.021381, 0.040537, 0.098513, 0.122885, 0.219301, 0.11371, 0.071867, 0.098513, 0.044297, 0.081712, 0.081712, 0.078022, 0.…	[502, 503]	0	0	2
314	315	A0A0F3RGF9|A0A0F3RGF9_9RICK Aminotransferase OS=Rickettsia argasii T170-B	([0.109221, 0.139895, 0.225814, 0.26085, 0.339168, 0.36309, 0.291804, 0.281712, 0.232838, 0.191378, 0.206376, 0.225814, 0.229226, 0.225814, 0.321458, 0.236433, 0.225814, 0.21291, 0.26085, 0.26085, 0.196879, 0.291804, 0.21291, 0.116183, 0.120615, 0.059222, 0.058088, 0.078022, 0.092881, 0.15008, 0.232838, 0.25406, 0.164327, 0.173081, 0.25406, 0.26085, 0.359901, 0.380708, 0.301917, 0.324872, 0.34603…	[]	0	0	2
315	316	A0A0F3RGG8|A0A0F3RGG8_9RICK Co-chaperone protein HscB homolog OS=Rickettsia argasii T170-B	([0.03976, 0.066181, 0.111485, 0.067594, 0.10481, 0.06184, 0.092881, 0.06184, 0.076542, 0.050641, 0.037156, 0.055536, 0.051831, 0.048328, 0.048328, 0.047319, 0.037156, 0.049374, 0.088832, 0.058088, 0.094817, 0.045352, 0.044297, 0.049374, 0.090864, 0.078022, 0.142424, 0.127496, 0.122885, 0.078022, 0.144935, 0.232838, 0.21291, 0.232838, 0.232838, 0.332115, 0.36309, 0.30533, 0.346032, 0.308712, 0.34…	[]	0	0	2
316	317	A0A0F3RGH7|A0A0F3RGH7_9RICK Probable GTP-binding protein EngB OS=Rickettsia argasii T170-B	([0.490133, 0.521092, 0.562014, 0.570702, 0.58069, 0.59508, 0.480142, 0.366687, 0.401658, 0.422041, 0.444081, 0.444081, 0.444081, 0.324872, 0.247041, 0.209395, 0.288399, 0.284882, 0.21291, 0.222385, 0.137348, 0.15284, 0.155435, 0.086953, 0.102787, 0.116183, 0.058088, 0.098513, 0.109221, 0.120615, 0.122885, 0.067594, 0.069024, 0.034068, 0.045352, 0.069024, 0.086953, 0.085092, 0.139895, 0.120615, 0…	[1, 2, 3, 4, 5, 66]	0	0	2
317	318	A0A0F3RGI3|A0A0F3RGI3_9RICK Iron-sulfur cluster assembly protein CyaY OS=Rickettsia argasii T170-B	([0.335645, 0.380708, 0.414856, 0.308712, 0.298791, 0.216401, 0.15284, 0.15008, 0.200174, 0.21291, 0.158265, 0.21291, 0.222385, 0.219301, 0.239899, 0.206376, 0.335645, 0.30533, 0.311707, 0.311707, 0.356642, 0.268042, 0.278302, 0.18812, 0.281712, 0.308712, 0.408655, 0.408655, 0.352862, 0.342579, 0.264545, 0.366687, 0.352862, 0.346032, 0.324872, 0.311707, 0.25406, 0.155435, 0.129801, 0.079919, 0.14…	[]	0	0	2
318	319	A0A0F3RGI9|A0A0F3RGI9_9RICK Large ribosomal subunit protein bL19 OS=Rickettsia argasii T170-B	([0.31487, 0.209395, 0.25031, 0.281712, 0.31487, 0.349426, 0.335645, 0.374039, 0.394753, 0.41194, 0.346032, 0.398279, 0.384043, 0.356642, 0.436924, 0.401658, 0.398279, 0.5017, 0.505461, 0.42561, 0.422041, 0.342579, 0.4292, 0.36309, 0.366687, 0.288399, 0.206376, 0.236433, 0.229226, 0.232838, 0.161087, 0.236433, 0.21291, 0.21291, 0.311707, 0.31487, 0.346032, 0.349426, 0.268042, 0.268042, 0.335645, …	[17, 18, 123, 124]	0	0	2
320	321	A0A0F3RGL2|A0A0F3RGL2_9RICK Protein translocase subunit SecE OS=Rickettsia argasii T170-B	([0.001602, 0.002662, 0.003701, 0.003212, 0.004161, 0.00515, 0.006619, 0.008525, 0.006701, 0.008075, 0.006988, 0.006245, 0.006795, 0.007259, 0.007091, 0.010672, 0.010672, 0.020876, 0.020165, 0.012491, 0.020522, 0.049374, 0.047319, 0.023087, 0.023534, 0.014586, 0.009728, 0.006701, 0.005734, 0.006078, 0.003924, 0.003727, 0.003212, 0.004431, 0.003014, 0.002035, 0.001675, 0.001155, 0.000721, 0.000721…	[]	0	0	2
321	322	A0A0F3RGL4|A0A0F3RGL4_9RICK Large ribosomal subunit protein bL12 OS=Rickettsia argasii T170-B	([0.185198, 0.229226, 0.271506, 0.18812, 0.232838, 0.167087, 0.167087, 0.203355, 0.196879, 0.194234, 0.236433, 0.194234, 0.161087, 0.142424, 0.185198, 0.142424, 0.161087, 0.271506, 0.247041, 0.167087, 0.158265, 0.164327, 0.164327, 0.137348, 0.17593, 0.142424, 0.243554, 0.203355, 0.170161, 0.137348, 0.134866, 0.102787, 0.132295, 0.185198, 0.164327, 0.164327, 0.206376, 0.222385, 0.173081, 0.15284, …	[102]	0	0	2
322	323	A0A0F3RGM5|A0A0F3RGM5_9RICK 4a-hydroxytetrahydrobiopterin dehydratase OS=Rickettsia argasii T170-B	([0.155435, 0.092881, 0.139895, 0.173081, 0.206376, 0.155435, 0.216401, 0.236433, 0.173081, 0.209395, 0.229226, 0.26085, 0.271506, 0.25031, 0.346032, 0.349426, 0.25031, 0.17593, 0.125101, 0.200174, 0.182256, 0.164327, 0.232838, 0.191378, 0.125101, 0.132295, 0.132295, 0.120615, 0.10481, 0.10481, 0.094817, 0.11371, 0.069024, 0.034884, 0.059222, 0.05306, 0.029376, 0.049374, 0.042364, 0.06312, 0.0631…	[]	0	0	2
324	325	A0A0F3RGM8|A0A0F3RGM8_9RICK Elongation factor P OS=Rickettsia argasii T170-B	([0.324872, 0.387226, 0.284882, 0.209395, 0.164327, 0.111485, 0.15008, 0.194234, 0.191378, 0.147574, 0.098513, 0.086953, 0.060549, 0.098513, 0.094817, 0.11371, 0.125101, 0.137348, 0.209395, 0.21291, 0.216401, 0.247041, 0.229226, 0.30533, 0.377384, 0.436924, 0.494003, 0.398279, 0.318242, 0.356642, 0.370445, 0.490133, 0.517562, 0.585406, 0.604312, 0.51388, 0.5017, 0.476583, 0.458154, 0.458154, 0.44…	[32, 33, 34, 35, 36, 49]	0	0	2
326	327	A0A0F3RGN1|A0A0F3RGN1_9RICK Peptide deformylase OS=Rickettsia argasii T170-B	([0.170161, 0.100716, 0.098513, 0.161087, 0.21291, 0.26085, 0.182256, 0.106997, 0.127496, 0.144935, 0.179055, 0.18812, 0.18812, 0.116183, 0.06184, 0.069024, 0.032677, 0.035586, 0.067594, 0.067594, 0.125101, 0.111485, 0.17593, 0.21291, 0.116183, 0.069024, 0.0704, 0.116183, 0.167087, 0.10481, 0.11371, 0.116183, 0.083462, 0.078022, 0.071867, 0.134866, 0.129801, 0.206376, 0.203355, 0.191378, 0.109221…	[182, 183]	0	0	2
327	328	A0A0F3RGN6|A0A0F3RGN6_9RICK ADP,ATP carrier protein OS=Rickettsia argasii T170-B	([0.284882, 0.30533, 0.318242, 0.342579, 0.206376, 0.25406, 0.295083, 0.239899, 0.120615, 0.132295, 0.15284, 0.102787, 0.102787, 0.18812, 0.088832, 0.037156, 0.019109, 0.020165, 0.019401, 0.017797, 0.017138, 0.016826, 0.0198, 0.013016, 0.01227, 0.022667, 0.010221, 0.006533, 0.00515, 0.005799, 0.006039, 0.004247, 0.004414, 0.003607, 0.002349, 0.002727, 0.002727, 0.0028, 0.001649, 0.001649, 0.00169…	[]	0	0	2
328	329	A0A0F3RGP7|A0A0F3RGP7_9RICK Exodeoxyribonuclease 7 small subunit OS=Rickettsia argasii T170-B	([0.486429, 0.509769, 0.377384, 0.422041, 0.458154, 0.450668, 0.380708, 0.387226, 0.422041, 0.36309, 0.394753, 0.414856, 0.335645, 0.268042, 0.247041, 0.247041, 0.170161, 0.236433, 0.239899, 0.26085, 0.25031, 0.339168, 0.335645, 0.356642, 0.356642, 0.352862, 0.352862, 0.359901, 0.384043, 0.374039, 0.352862, 0.352862, 0.335645, 0.41194, 0.394753, 0.346032, 0.291804, 0.356642, 0.36309, 0.366687, 0.…	[1]	0	0	2
329	330	A0A0F3RGQ1|A0A0F3RGQ1_9RICK Pyruvate dehydrogenase E1 component subunit alpha OS=Rickettsia argasii T170-B	([0.377384, 0.436924, 0.30533, 0.216401, 0.247041, 0.275179, 0.17593, 0.200174, 0.236433, 0.21291, 0.164327, 0.137348, 0.090864, 0.15008, 0.161087, 0.090864, 0.167087, 0.185198, 0.161087, 0.098513, 0.096677, 0.092881, 0.050641, 0.049374, 0.079919, 0.06184, 0.059222, 0.125101, 0.076542, 0.071867, 0.090864, 0.076542, 0.073402, 0.120615, 0.0704, 0.035586, 0.041405, 0.036378, 0.034884, 0.03976, 0.055…	[253, 255, 256, 257, 258, 259, 260, 306, 310]	0	0	2
330	331	A0A0F3RGQ2|A0A0F3RGQ2_9RICK Ribonucleoside-diphosphate reductase OS=Rickettsia argasii T170-B	([0.209395, 0.257454, 0.161087, 0.216401, 0.268042, 0.31487, 0.335645, 0.370445, 0.40511, 0.335645, 0.278302, 0.321458, 0.335645, 0.225814, 0.301917, 0.301917, 0.275179, 0.185198, 0.120615, 0.209395, 0.203355, 0.288399, 0.194234, 0.200174, 0.147574, 0.137348, 0.125101, 0.139895, 0.134866, 0.067594, 0.120615, 0.18812, 0.122885, 0.055536, 0.090864, 0.092881, 0.064632, 0.074921, 0.120615, 0.11371, 0…	[410, 411, 412]	0	0	2
331	332	A0A0F3RGR0|A0A0F3RGR0_9RICK Ferredoxin--NADP reductase OS=Rickettsia argasii T170-B	([0.018106, 0.026338, 0.05306, 0.034068, 0.046336, 0.028107, 0.017447, 0.018106, 0.013437, 0.009865, 0.013016, 0.013437, 0.021816, 0.016021, 0.009865, 0.009096, 0.010221, 0.014315, 0.015694, 0.026892, 0.018106, 0.013613, 0.015344, 0.011106, 0.018106, 0.020876, 0.023534, 0.025762, 0.032677, 0.060549, 0.127496, 0.078022, 0.054297, 0.058088, 0.042364, 0.042364, 0.050641, 0.079919, 0.079919, 0.144935…	[333, 334, 335, 336, 337, 338, 339]	0	0	2
333	334	A0A0F3RGT1|A0A0F3RGT1_9RICK Thioredoxin reductase OS=Rickettsia argasii T170-B	([0.035586, 0.055536, 0.078022, 0.137348, 0.132295, 0.161087, 0.111485, 0.137348, 0.134866, 0.132295, 0.096677, 0.069024, 0.073402, 0.100716, 0.100716, 0.078022, 0.067594, 0.059222, 0.090864, 0.167087, 0.170161, 0.111485, 0.067594, 0.073402, 0.060549, 0.056825, 0.060549, 0.118441, 0.116183, 0.137348, 0.170161, 0.170161, 0.264545, 0.179055, 0.21291, 0.21291, 0.257454, 0.222385, 0.324872, 0.342579,…	[]	0	0	2
334	335	A0A0F3RGU2|A0A0F3RGU2_9RICK Lysine--tRNA ligase OS=Rickettsia argasii T170-B	([0.17593, 0.236433, 0.229226, 0.137348, 0.203355, 0.122885, 0.098513, 0.142424, 0.142424, 0.158265, 0.17593, 0.147574, 0.096677, 0.094817, 0.15008, 0.164327, 0.17593, 0.161087, 0.182256, 0.185198, 0.209395, 0.232838, 0.216401, 0.247041, 0.243554, 0.161087, 0.182256, 0.142424, 0.142424, 0.170161, 0.179055, 0.106997, 0.164327, 0.257454, 0.236433, 0.236433, 0.236433, 0.25031, 0.239899, 0.170161, 0.…	[]	0	0	2
335	336	A0A0F3RGV0|A0A0F3RGV0_9RICK ABC transporter family protein OS=Rickettsia argasii T170-B	([0.380708, 0.40511, 0.229226, 0.111485, 0.049374, 0.081712, 0.043307, 0.023963, 0.015078, 0.018415, 0.024393, 0.034884, 0.016257, 0.016257, 0.009096, 0.009401, 0.006245, 0.006374, 0.004483, 0.003366, 0.003478, 0.005223, 0.003757, 0.00389, 0.004483, 0.004646, 0.003461, 0.003478, 0.004315, 0.006194, 0.004899, 0.003512, 0.003607, 0.003963, 0.002662, 0.00292, 0.003079, 0.00316, 0.002336, 0.002396, 0…	[479, 480]	0	0	2
336	337	A0A0F3RGV1|A0A0F3RGV1_9RICK 50S ribosomal protein L31 OS=Rickettsia argasii T170-B	([0.472492, 0.318242, 0.25031, 0.191378, 0.225814, 0.18812, 0.222385, 0.257454, 0.284882, 0.25406, 0.182256, 0.216401, 0.194234, 0.173081, 0.167087, 0.232838, 0.232838, 0.232838, 0.222385, 0.31487, 0.324872, 0.26085, 0.295083, 0.324872, 0.394753, 0.339168, 0.398279, 0.291804, 0.298791, 0.291804, 0.349426, 0.483068, 0.447574, 0.377384, 0.422041, 0.42561, 0.4292, 0.414856, 0.390993, 0.40511, 0.3494…	[46, 47, 48, 49, 50, 54]	0	0	2
337	338	A0A0F3RGV7|A0A0F3RGV7_9RICK ADP,ATP carrier protein OS=Rickettsia argasii T170-B	([0.011518, 0.0198, 0.029376, 0.026338, 0.038042, 0.058088, 0.069024, 0.086953, 0.035586, 0.046336, 0.051831, 0.034884, 0.019401, 0.010509, 0.018415, 0.010131, 0.010509, 0.00962, 0.010221, 0.010672, 0.010221, 0.020165, 0.018787, 0.009294, 0.007422, 0.008075, 0.006194, 0.006567, 0.004577, 0.004976, 0.004208, 0.00283, 0.002555, 0.002482, 0.002529, 0.00155, 0.002435, 0.002482, 0.002662, 0.002662, 0.…	[]	0	0	2
338	339	A0A0F3RGW0|A0A0F3RGW0_9RICK Methionyl-tRNA formyltransferase OS=Rickettsia argasii T170-B	([0.164327, 0.21291, 0.26085, 0.173081, 0.10481, 0.139895, 0.182256, 0.222385, 0.268042, 0.216401, 0.243554, 0.25406, 0.191378, 0.106997, 0.096677, 0.096677, 0.18812, 0.239899, 0.31487, 0.26085, 0.295083, 0.380708, 0.387226, 0.380708, 0.384043, 0.494003, 0.398279, 0.356642, 0.346032, 0.332115, 0.433034, 0.339168, 0.377384, 0.461924, 0.483068, 0.444081, 0.321458, 0.324872, 0.308712, 0.318242, 0.26…	[110, 111, 115, 191]	0	0	2
339	340	A0A0F3RGW4|A0A0F3RGW4_9RICK tRNA (guanine-N(1)-)-methyltransferase OS=Rickettsia argasii T170-B	([0.037156, 0.017797, 0.036378, 0.064632, 0.056825, 0.030003, 0.051831, 0.067594, 0.088832, 0.06184, 0.076542, 0.10481, 0.10481, 0.085092, 0.11371, 0.111485, 0.147574, 0.118441, 0.120615, 0.191378, 0.185198, 0.257454, 0.281712, 0.15008, 0.134866, 0.10481, 0.200174, 0.125101, 0.074921, 0.076542, 0.074921, 0.078022, 0.083462, 0.041405, 0.0704, 0.050641, 0.054297, 0.047319, 0.058088, 0.094817, 0.094…	[]	0	0	2
340	341	A0A0F3RGX0|A0A0F3RGX0_9RICK Signal peptidase I OS=Rickettsia argasii T170-B	([0.823549, 0.812494, 0.819762, 0.750527, 0.745909, 0.771762, 0.798249, 0.632174, 0.63748, 0.59014, 0.461924, 0.476583, 0.342579, 0.264545, 0.170161, 0.11371, 0.06184, 0.049374, 0.028107, 0.015344, 0.009865, 0.00962, 0.007177, 0.005318, 0.004611, 0.00407, 0.004135, 0.004208, 0.004208, 0.004247, 0.003804, 0.005799, 0.006533, 0.00962, 0.013016, 0.016021, 0.021381, 0.029376, 0.038858, 0.041405, 0.04…	[0, 1, 2, 3, 4, 5, 6, 7, 8, 9]	0	0	2
341	342	A0A0F3RGX3|A0A0F3RGX3_9RICK Phenylalanine--tRNA ligase beta subunit OS=Rickettsia argasii T170-B	([0.018106, 0.012491, 0.020876, 0.032677, 0.045352, 0.047319, 0.06184, 0.048328, 0.064632, 0.088832, 0.06312, 0.06184, 0.0704, 0.111485, 0.064632, 0.116183, 0.098513, 0.086953, 0.139895, 0.088832, 0.096677, 0.120615, 0.200174, 0.203355, 0.142424, 0.086953, 0.11371, 0.111485, 0.137348, 0.111485, 0.11371, 0.116183, 0.139895, 0.122885, 0.079919, 0.144935, 0.094817, 0.094817, 0.094817, 0.056825, 0.10…	[287, 288, 292, 293, 294, 295]	0	0	2
343	344	A0A0F3RGX7|A0A0F3RGX7_9RICK Inner membrane-spanning protein YciB OS=Rickettsia argasii T170-B	([0.005378, 0.003864, 0.003963, 0.0028, 0.002117, 0.00231, 0.00283, 0.00225, 0.001709, 0.00152, 0.001906, 0.002349, 0.003405, 0.002396, 0.003512, 0.004899, 0.004315, 0.003997, 0.003963, 0.00292, 0.00231, 0.002078, 0.002078, 0.002503, 0.003727, 0.004247, 0.003512, 0.002976, 0.003177, 0.004736, 0.004611, 0.00389, 0.0028, 0.002211, 0.00225, 0.002276, 0.002327, 0.002623, 0.001936, 0.002761, 0.00389, …	[]	0	0	2
344	345	A0A0F3RGX9|A0A0F3RGX9_9RICK Phosphoribosylaminoimidazole-succinocarboxamide synthase OS=Rickettsia argasii T170-B	([0.21291, 0.111485, 0.056825, 0.031287, 0.043307, 0.041405, 0.066181, 0.096677, 0.127496, 0.0704, 0.046336, 0.032677, 0.0198, 0.016257, 0.013821, 0.012491, 0.020165, 0.019401, 0.019109, 0.015694, 0.010221, 0.007422, 0.011106, 0.019109, 0.032677, 0.037156, 0.026892, 0.015344, 0.014586, 0.009096, 0.015344, 0.025762, 0.046336, 0.083462, 0.066181, 0.044297, 0.10481, 0.11371, 0.11371, 0.067594, 0.083…	[]	0	0	2
345	346	A0A0F3RGY1|A0A0F3RGY1_9RICK Histidine--tRNA ligase OS=Rickettsia argasii T170-B	([0.370445, 0.398279, 0.436924, 0.332115, 0.243554, 0.308712, 0.342579, 0.374039, 0.295083, 0.31487, 0.271506, 0.311707, 0.318242, 0.219301, 0.15008, 0.15008, 0.15284, 0.132295, 0.173081, 0.173081, 0.185198, 0.161087, 0.164327, 0.111485, 0.11371, 0.11371, 0.096677, 0.054297, 0.051831, 0.096677, 0.074921, 0.111485, 0.111485, 0.125101, 0.125101, 0.127496, 0.206376, 0.122885, 0.127496, 0.147574, 0.0…	[]	0	0	2
346	347	A0A0F3RGY5|A0A0F3RGY5_9RICK Succinate dehydrogenase hydrophobic membrane anchor subunit OS=Rickettsia argasii T170-B	([0.006142, 0.006374, 0.008624, 0.01227, 0.016257, 0.020876, 0.026338, 0.024393, 0.032677, 0.03976, 0.047319, 0.066181, 0.100716, 0.179055, 0.094817, 0.10481, 0.047319, 0.066181, 0.06184, 0.071867, 0.125101, 0.116183, 0.074921, 0.034068, 0.016257, 0.013016, 0.008276, 0.006567, 0.007555, 0.005734, 0.004208, 0.003079, 0.002194, 0.001533, 0.000906, 0.001417, 0.001408, 0.002155, 0.002276, 0.00225, 0.…	[]	0	0	2
348	349	A0A0F3RGZ6|A0A0F3RGZ6_9RICK Large ribosomal subunit protein uL10 OS=Rickettsia argasii T170-B	([0.257454, 0.31487, 0.200174, 0.144935, 0.196879, 0.125101, 0.083462, 0.10481, 0.142424, 0.167087, 0.216401, 0.25031, 0.239899, 0.15008, 0.090864, 0.085092, 0.092881, 0.054297, 0.090864, 0.111485, 0.102787, 0.096677, 0.058088, 0.102787, 0.158265, 0.120615, 0.194234, 0.278302, 0.194234, 0.182256, 0.200174, 0.147574, 0.090864, 0.15284, 0.232838, 0.324872, 0.335645, 0.288399, 0.370445, 0.247041, 0.…	[161, 162, 163]	0	0	2
349	350	A0A0F3RGZ7|A0A0F3RGZ7_9RICK Cytochrome c oxidase subunit 2 OS=Rickettsia argasii T170-B	([0.170161, 0.158265, 0.074921, 0.109221, 0.161087, 0.21291, 0.11371, 0.137348, 0.161087, 0.194234, 0.222385, 0.257454, 0.281712, 0.275179, 0.366687, 0.418646, 0.374039, 0.275179, 0.36309, 0.390993, 0.318242, 0.30533, 0.356642, 0.476583, 0.461924, 0.433034, 0.422041, 0.562014, 0.454136, 0.461924, 0.342579, 0.335645, 0.247041, 0.247041, 0.257454, 0.25406, 0.25031, 0.284882, 0.26085, 0.257454, 0.26…	[27, 307, 308, 309, 310]	0	0	2
350	351	A0A0F3RGZ8|A0A0F3RGZ8_9RICK Type I secretion system ATPase family protein OS=Rickettsia argasii T170-B	([0.517562, 0.56648, 0.642678, 0.433034, 0.324872, 0.191378, 0.167087, 0.092881, 0.109221, 0.144935, 0.120615, 0.173081, 0.173081, 0.167087, 0.074921, 0.032677, 0.015344, 0.009728, 0.009294, 0.006142, 0.00389, 0.003461, 0.002194, 0.001481, 0.001499, 0.002138, 0.002194, 0.001722, 0.002194, 0.00152, 0.000893, 0.001211, 0.001335, 0.000833, 0.000464, 0.000859, 0.000876, 0.001417, 0.001417, 0.00152, 0…	[0, 1, 2, 478, 479]	0	0	2
351	352	A0A0F3RH11|A0A0F3RH11_9RICK Glutamyl-tRNA(Gln) amidotransferase subunit A OS=Rickettsia argasii T170-B	([0.295083, 0.324872, 0.229226, 0.26085, 0.284882, 0.216401, 0.239899, 0.281712, 0.301917, 0.328603, 0.25406, 0.284882, 0.281712, 0.264545, 0.356642, 0.271506, 0.200174, 0.271506, 0.239899, 0.308712, 0.257454, 0.239899, 0.257454, 0.257454, 0.281712, 0.281712, 0.36309, 0.374039, 0.374039, 0.301917, 0.30533, 0.370445, 0.284882, 0.229226, 0.229226, 0.229226, 0.301917, 0.281712, 0.291804, 0.25031, 0.…	[63, 151, 152, 154, 247, 248]	0	0	2
352	353	A0A0F3RH28|A0A0F3RH28_9RICK Cell division protein FtsA OS=Rickettsia argasii T170-B	([0.083462, 0.125101, 0.059222, 0.076542, 0.098513, 0.122885, 0.147574, 0.098513, 0.094817, 0.074921, 0.05306, 0.054297, 0.043307, 0.024393, 0.015078, 0.023534, 0.023963, 0.022306, 0.03976, 0.064632, 0.036378, 0.06312, 0.038042, 0.059222, 0.060549, 0.06312, 0.071867, 0.040537, 0.078022, 0.102787, 0.147574, 0.222385, 0.25406, 0.200174, 0.275179, 0.359901, 0.356642, 0.291804, 0.203355, 0.206376, 0.…	[]	0	0	2
353	354	A0A0F3RH30|A0A0F3RH30_9RICK Ribosomal RNA large subunit methyltransferase E OS=Rickettsia argasii T170-B	([0.461924, 0.298791, 0.232838, 0.278302, 0.219301, 0.257454, 0.291804, 0.311707, 0.335645, 0.359901, 0.384043, 0.418646, 0.349426, 0.328603, 0.308712, 0.387226, 0.408655, 0.311707, 0.311707, 0.308712, 0.295083, 0.301917, 0.31487, 0.394753, 0.390993, 0.490133, 0.394753, 0.324872, 0.298791, 0.295083, 0.26085, 0.257454, 0.173081, 0.239899, 0.243554, 0.147574, 0.15284, 0.137348, 0.225814, 0.278302, …	[]	0	0	2
354	355	A0A0F3RH35|A0A0F3RH35_9RICK Ribosomal RNA small subunit methyltransferase E OS=Rickettsia argasii T170-B	([0.096677, 0.051831, 0.051831, 0.083462, 0.122885, 0.15008, 0.182256, 0.116183, 0.147574, 0.102787, 0.100716, 0.125101, 0.127496, 0.203355, 0.129801, 0.132295, 0.142424, 0.15008, 0.239899, 0.229226, 0.164327, 0.096677, 0.161087, 0.120615, 0.11371, 0.067594, 0.074921, 0.074921, 0.132295, 0.074921, 0.129801, 0.098513, 0.051831, 0.055536, 0.050641, 0.083462, 0.081712, 0.129801, 0.196879, 0.116183, …	[]	0	0	2
355	356	A0A0F3RH39|A0A0F3RH39_9RICK Exodeoxyribonuclease III OS=Rickettsia argasii T170-B	([0.012491, 0.0198, 0.01204, 0.017797, 0.011518, 0.017138, 0.01227, 0.00962, 0.01227, 0.015694, 0.01204, 0.013016, 0.008895, 0.015078, 0.023534, 0.023534, 0.059222, 0.056825, 0.058088, 0.028107, 0.016826, 0.017138, 0.017797, 0.035586, 0.036378, 0.071867, 0.040537, 0.06184, 0.118441, 0.116183, 0.067594, 0.060549, 0.088832, 0.085092, 0.085092, 0.05306, 0.026892, 0.023087, 0.023963, 0.024393, 0.0453…	[269, 271, 272, 273, 274]	0	0	2
356	357	A0A0F3RH40|A0A0F3RH40_9RICK Signal recognition particle protein OS=Rickettsia argasii T170-B	([0.194234, 0.096677, 0.043307, 0.0704, 0.094817, 0.059222, 0.044297, 0.059222, 0.074921, 0.092881, 0.064632, 0.044297, 0.090864, 0.100716, 0.078022, 0.142424, 0.076542, 0.076542, 0.056825, 0.085092, 0.067594, 0.071867, 0.137348, 0.147574, 0.142424, 0.094817, 0.129801, 0.120615, 0.0704, 0.078022, 0.078022, 0.139895, 0.15008, 0.122885, 0.066181, 0.100716, 0.06184, 0.06312, 0.060549, 0.079919, 0.04…	[390, 391, 392, 393, 394, 395, 396, 397, 398, 399]	0	0	2
358	359	A0A0F3RH78|A0A0F3RH78_9RICK ATP synthase subunit c OS=Rickettsia argasii T170-B	([0.008276, 0.010926, 0.007555, 0.007177, 0.007259, 0.005623, 0.006701, 0.006567, 0.005223, 0.006194, 0.006245, 0.006533, 0.004431, 0.005318, 0.005249, 0.005249, 0.00777, 0.005318, 0.005318, 0.007645, 0.00777, 0.005318, 0.00389, 0.005378, 0.006482, 0.005249, 0.006482, 0.006795, 0.008723, 0.017797, 0.018106, 0.018106, 0.025316, 0.064632, 0.071867, 0.06184, 0.0704, 0.0704, 0.096677, 0.155435, 0.085…	[]	0	0	2
360	361	A0A0F3RH97|A0A0F3RH97_9RICK DNA mismatch repair protein MutS OS=Rickettsia argasii T170-B	([0.191378, 0.102787, 0.15008, 0.106997, 0.102787, 0.132295, 0.15284, 0.132295, 0.118441, 0.144935, 0.17593, 0.15008, 0.088832, 0.155435, 0.088832, 0.074921, 0.064632, 0.054297, 0.050641, 0.031287, 0.060549, 0.033407, 0.035586, 0.020522, 0.019401, 0.013437, 0.013265, 0.010672, 0.013265, 0.018106, 0.010372, 0.007495, 0.010926, 0.013016, 0.008156, 0.008409, 0.009096, 0.015694, 0.015694, 0.010131, 0…	[444]	0	0	2
361	362	A0A0F3RH98|A0A0F3RH98_9RICK Peptide deformylase OS=Rickettsia argasii T170-B	([0.161087, 0.236433, 0.271506, 0.18812, 0.21291, 0.26085, 0.281712, 0.311707, 0.346032, 0.394753, 0.342579, 0.295083, 0.308712, 0.288399, 0.377384, 0.356642, 0.450668, 0.534167, 0.521092, 0.549308, 0.401658, 0.359901, 0.352862, 0.366687, 0.414856, 0.339168, 0.321458, 0.335645, 0.301917, 0.206376, 0.18812, 0.268042, 0.36309, 0.349426, 0.433034, 0.4292, 0.332115, 0.301917, 0.271506, 0.206376, 0.22…	[17, 18, 19]	0	0	2
362	363	A0A0F3RHA0|A0A0F3RHA0_9RICK NADH-quinone oxidoreductase subunit A OS=Rickettsia argasii T170-B	([0.014315, 0.007645, 0.012491, 0.007645, 0.007495, 0.005623, 0.00389, 0.00283, 0.003555, 0.00292, 0.003079, 0.002512, 0.002503, 0.001692, 0.001572, 0.001602, 0.000906, 0.000906, 0.001211, 0.000674, 0.000301, 0.000661, 0.001249, 0.000614, 0.000614, 0.00076, 0.001335, 0.002194, 0.003431, 0.002349, 0.003512, 0.00407, 0.006078, 0.009096, 0.008156, 0.009187, 0.010221, 0.010131, 0.021381, 0.023087, 0.…	[]	0	0	2
363	364	A0A0F3RHA1|A0A0F3RHA1_9RICK UDP-3-O-acylglucosamine N-acyltransferase OS=Rickettsia argasii T170-B	([0.048328, 0.092881, 0.137348, 0.170161, 0.100716, 0.132295, 0.125101, 0.081712, 0.054297, 0.073402, 0.042364, 0.031287, 0.049374, 0.054297, 0.031287, 0.017138, 0.026892, 0.058088, 0.067594, 0.060549, 0.06184, 0.06312, 0.06312, 0.06312, 0.034884, 0.050641, 0.027463, 0.035586, 0.067594, 0.066181, 0.06184, 0.074921, 0.074921, 0.074921, 0.079919, 0.109221, 0.17593, 0.232838, 0.222385, 0.209395, 0.1…	[]	0	0	2
365	366	A0A0F3RHB0|A0A0F3RHB0_9RICK Enoyl-[acyl-carrier-protein] reductase [NADH] OS=Rickettsia argasii T170-B	([0.332115, 0.219301, 0.132295, 0.170161, 0.200174, 0.132295, 0.132295, 0.170161, 0.209395, 0.191378, 0.209395, 0.164327, 0.158265, 0.088832, 0.071867, 0.0704, 0.096677, 0.096677, 0.056825, 0.046336, 0.046336, 0.046336, 0.078022, 0.129801, 0.10481, 0.118441, 0.118441, 0.076542, 0.034068, 0.032017, 0.023087, 0.025316, 0.042364, 0.043307, 0.054297, 0.038858, 0.078022, 0.092881, 0.088832, 0.100716, …	[214, 218, 219]	0	0	2
367	368	A0A0F3RHD6|A0A0F3RHD6_9RICK Lipid-A-disaccharide synthase OS=Rickettsia argasii T170-B	([0.010131, 0.014783, 0.021816, 0.034884, 0.018106, 0.012727, 0.017138, 0.022667, 0.031287, 0.022306, 0.021816, 0.030003, 0.029376, 0.017447, 0.030003, 0.06184, 0.137348, 0.225814, 0.264545, 0.18812, 0.182256, 0.164327, 0.182256, 0.182256, 0.196879, 0.236433, 0.328603, 0.328603, 0.209395, 0.137348, 0.232838, 0.288399, 0.239899, 0.167087, 0.268042, 0.155435, 0.094817, 0.083462, 0.049374, 0.049374,…	[]	0	0	2
368	369	A0A0F3RHE7|A0A0F3RHE7_9RICK RNA pyrophosphohydrolase OS=Rickettsia argasii T170-B	([0.328603, 0.408655, 0.264545, 0.301917, 0.366687, 0.390993, 0.328603, 0.356642, 0.324872, 0.298791, 0.239899, 0.206376, 0.219301, 0.182256, 0.191378, 0.203355, 0.200174, 0.134866, 0.078022, 0.092881, 0.088832, 0.147574, 0.127496, 0.147574, 0.15284, 0.139895, 0.137348, 0.125101, 0.122885, 0.134866, 0.096677, 0.164327, 0.196879, 0.209395, 0.25406, 0.247041, 0.239899, 0.167087, 0.17593, 0.295083, …	[]	0	0	2
370	371	A0A0F3RHF4|A0A0F3RHF4_9RICK UDP-glucose 4-epimerase OS=Rickettsia argasii T170-B	([0.034884, 0.051831, 0.079919, 0.10481, 0.132295, 0.069024, 0.086953, 0.118441, 0.116183, 0.090864, 0.064632, 0.083462, 0.161087, 0.129801, 0.073402, 0.073402, 0.0704, 0.125101, 0.096677, 0.094817, 0.100716, 0.106997, 0.06184, 0.058088, 0.067594, 0.037156, 0.079919, 0.045352, 0.021381, 0.025762, 0.041405, 0.076542, 0.085092, 0.081712, 0.15284, 0.247041, 0.264545, 0.275179, 0.219301, 0.318242, 0.…	[]	0	0	2
371	372	A0A0F3RHF5|A0A0F3RHF5_9RICK Large ribosomal subunit protein bL33 OS=Rickettsia argasii T170-B	([0.454136, 0.359901, 0.298791, 0.324872, 0.352862, 0.346032, 0.366687, 0.387226, 0.40511, 0.36309, 0.284882, 0.222385, 0.18812, 0.191378, 0.18812, 0.182256, 0.194234, 0.196879, 0.26085, 0.324872, 0.384043, 0.370445, 0.42561, 0.494003, 0.418646, 0.418646, 0.339168, 0.352862, 0.359901, 0.275179, 0.318242, 0.422041, 0.454136, 0.454136, 0.461924, 0.461924, 0.465241, 0.390993, 0.301917, 0.196879, 0.2…	[]	0	0	2
373	374	A0A0F3RHH6|A0A0F3RHH6_9RICK Ribosome maturation factor RimM OS=Rickettsia argasii T170-B	([0.044297, 0.032677, 0.020522, 0.029376, 0.041405, 0.027463, 0.040537, 0.05306, 0.035586, 0.046336, 0.058088, 0.073402, 0.044297, 0.037156, 0.037156, 0.033407, 0.030611, 0.026892, 0.049374, 0.086953, 0.15008, 0.127496, 0.185198, 0.268042, 0.182256, 0.116183, 0.200174, 0.194234, 0.209395, 0.21291, 0.15284, 0.167087, 0.17593, 0.236433, 0.284882, 0.339168, 0.352862, 0.264545, 0.374039, 0.281712, 0.…	[]	0	0	2
374	375	A0A0F3RHI3|A0A0F3RHI3_9RICK proton-translocating NAD(P)(+) transhydrogenase OS=Rickettsia argasii T170-B	([0.288399, 0.25031, 0.332115, 0.200174, 0.17593, 0.203355, 0.247041, 0.281712, 0.31487, 0.366687, 0.275179, 0.31487, 0.31487, 0.30533, 0.298791, 0.268042, 0.278302, 0.225814, 0.191378, 0.109221, 0.111485, 0.144935, 0.173081, 0.081712, 0.161087, 0.203355, 0.219301, 0.21291, 0.200174, 0.194234, 0.092881, 0.179055, 0.21291, 0.118441, 0.073402, 0.064632, 0.049374, 0.023534, 0.046336, 0.038858, 0.034…	[]	0	0	2
375	376	A0A0F3RHI5|A0A0F3RHI5_9RICK Cytochrome b OS=Rickettsia argasii T170-B	([0.648219, 0.557691, 0.387226, 0.247041, 0.308712, 0.167087, 0.092881, 0.122885, 0.069024, 0.090864, 0.055536, 0.092881, 0.043307, 0.017447, 0.013437, 0.011669, 0.007645, 0.007259, 0.007031, 0.004611, 0.004315, 0.003997, 0.003276, 0.004577, 0.006533, 0.006482, 0.010221, 0.018787, 0.010221, 0.017447, 0.009728, 0.00962, 0.005932, 0.008804, 0.009294, 0.010672, 0.020165, 0.0198, 0.015078, 0.015694, …	[0, 1]	0	0	2
377	378	A0A0F3RHJ3|A0A0F3RHJ3_9RICK Glycine--tRNA ligase alpha subunit OS=Rickettsia argasii T170-B	([0.030611, 0.049374, 0.029376, 0.048328, 0.074921, 0.046336, 0.025316, 0.037156, 0.054297, 0.036378, 0.047319, 0.038042, 0.031287, 0.019401, 0.019401, 0.020876, 0.048328, 0.024826, 0.025762, 0.036378, 0.059222, 0.05306, 0.05306, 0.076542, 0.071867, 0.067594, 0.060549, 0.116183, 0.125101, 0.096677, 0.167087, 0.118441, 0.118441, 0.137348, 0.132295, 0.129801, 0.122885, 0.106997, 0.179055, 0.18812, …	[65, 66]	0	0	2
378	379	A0A0F3RHK6|A0A0F3RHK6_9RICK Citrate synthase OS=Rickettsia argasii T170-B	([0.666105, 0.59917, 0.661982, 0.509769, 0.509769, 0.41194, 0.4292, 0.444081, 0.450668, 0.377384, 0.288399, 0.318242, 0.236433, 0.257454, 0.161087, 0.098513, 0.088832, 0.069024, 0.06312, 0.037156, 0.032017, 0.071867, 0.092881, 0.054297, 0.055536, 0.06312, 0.06312, 0.060549, 0.06312, 0.043307, 0.071867, 0.111485, 0.129801, 0.167087, 0.15008, 0.144935, 0.120615, 0.129801, 0.092881, 0.100716, 0.1851…	[0, 1, 2, 3, 4, 242, 243]	0	0	2
379	380	A0A0F3RHL5|A0A0F3RHL5_9RICK Lysozyme OS=Rickettsia argasii T170-B	([0.332115, 0.21291, 0.247041, 0.137348, 0.086953, 0.047319, 0.0704, 0.03976, 0.050641, 0.050641, 0.06184, 0.06312, 0.025762, 0.046336, 0.035586, 0.032677, 0.031287, 0.018787, 0.018787, 0.023534, 0.029376, 0.028107, 0.051831, 0.055536, 0.100716, 0.170161, 0.17593, 0.139895, 0.247041, 0.216401, 0.216401, 0.232838, 0.278302, 0.298791, 0.21291, 0.26085, 0.179055, 0.144935, 0.125101, 0.098513, 0.1007…	[]	0	0	2
380	381	A0A0F3RHM2|A0A0F3RHM2_9RICK Type IV secretion system protein OS=Rickettsia argasii T170-B	([0.127496, 0.074921, 0.043307, 0.081712, 0.041405, 0.054297, 0.078022, 0.054297, 0.033407, 0.034884, 0.051831, 0.073402, 0.074921, 0.035586, 0.033407, 0.078022, 0.054297, 0.051831, 0.058088, 0.055536, 0.048328, 0.111485, 0.17593, 0.281712, 0.185198, 0.196879, 0.144935, 0.155435, 0.222385, 0.318242, 0.349426, 0.346032, 0.236433, 0.15284, 0.236433, 0.21291, 0.203355, 0.200174, 0.271506, 0.36309, 0…	[263, 266, 267]	0	0	2
381	382	A0A0F3RHN2|A0A0F3RHN2_9RICK 3'(2'),5'-bisphosphate nucleotidase CysQ OS=Rickettsia argasii T170-B	([0.134866, 0.0704, 0.03976, 0.024393, 0.037156, 0.051831, 0.067594, 0.079919, 0.054297, 0.054297, 0.038042, 0.05306, 0.027463, 0.024393, 0.022306, 0.030611, 0.05306, 0.028107, 0.020522, 0.036378, 0.041405, 0.022306, 0.036378, 0.06312, 0.118441, 0.109221, 0.106997, 0.073402, 0.050641, 0.090864, 0.118441, 0.158265, 0.158265, 0.236433, 0.268042, 0.191378, 0.222385, 0.219301, 0.222385, 0.225814, 0.1…	[]	0	0	2
382	383	A0A0F3RHN9|A0A0F3RHN9_9RICK NADP-dependent malic enzyme OS=Rickettsia argasii T170-B	([0.291804, 0.264545, 0.173081, 0.243554, 0.158265, 0.203355, 0.26085, 0.281712, 0.321458, 0.335645, 0.387226, 0.4292, 0.40511, 0.298791, 0.311707, 0.206376, 0.209395, 0.271506, 0.264545, 0.346032, 0.380708, 0.281712, 0.25406, 0.339168, 0.328603, 0.433034, 0.436924, 0.328603, 0.332115, 0.236433, 0.209395, 0.11371, 0.116183, 0.142424, 0.216401, 0.185198, 0.236433, 0.200174, 0.264545, 0.18812, 0.12…	[]	0	0	2
383	384	A0A0F3RHQ3|A0A0F3RHQ3_9RICK 3-deoxy-manno-octulosonate cytidylyltransferase OS=Rickettsia argasii T170-B	([0.134866, 0.17593, 0.222385, 0.142424, 0.17593, 0.206376, 0.243554, 0.278302, 0.203355, 0.225814, 0.257454, 0.288399, 0.311707, 0.21291, 0.216401, 0.132295, 0.120615, 0.139895, 0.21291, 0.206376, 0.298791, 0.182256, 0.11371, 0.120615, 0.196879, 0.137348, 0.074921, 0.0704, 0.0704, 0.079919, 0.088832, 0.088832, 0.074921, 0.06184, 0.06312, 0.066181, 0.116183, 0.191378, 0.125101, 0.083462, 0.118441…	[]	0	0	2
384	385	A0A0F3RHQ9|A0A0F3RHQ9_9RICK Proline--tRNA ligase OS=Rickettsia argasii T170-B	([0.006533, 0.009294, 0.015344, 0.025762, 0.048328, 0.066181, 0.098513, 0.098513, 0.132295, 0.102787, 0.129801, 0.164327, 0.239899, 0.324872, 0.239899, 0.191378, 0.209395, 0.324872, 0.41194, 0.380708, 0.40511, 0.394753, 0.394753, 0.390993, 0.390993, 0.328603, 0.298791, 0.281712, 0.219301, 0.125101, 0.185198, 0.092881, 0.054297, 0.064632, 0.036378, 0.064632, 0.048328, 0.085092, 0.054297, 0.031287,…	[]	0	0	2
385	386	A0A0F3RHT1|A0A0F3RHT1_9RICK NADH-quinone oxidoreductase subunit H OS=Rickettsia argasii T170-B	([0.000713, 0.000477, 0.000348, 0.000271, 0.000206, 0.000275, 0.000232, 0.000412, 0.000386, 0.000339, 0.000442, 0.000301, 0.000614, 0.000271, 0.000575, 0.000631, 0.000687, 0.000309, 0.000451, 0.000498, 0.000816, 0.000412, 0.000391, 0.000773, 0.000833, 0.001142, 0.00146, 0.002327, 0.002336, 0.002336, 0.002138, 0.002482, 0.002512, 0.001936, 0.003079, 0.001808, 0.00283, 0.004315, 0.006142, 0.007877,…	[]	0	0	2
386	387	A0A0F3RHT6|A0A0F3RHT6_9RICK NADH-quinone oxidoreductase subunit L OS=Rickettsia argasii T170-B	([0.001649, 0.001211, 0.002155, 0.001572, 0.001722, 0.002396, 0.003053, 0.00246, 0.002035, 0.002662, 0.003276, 0.002623, 0.002482, 0.001709, 0.001687, 0.001808, 0.001271, 0.002014, 0.002512, 0.003701, 0.00359, 0.003727, 0.005623, 0.003864, 0.00389, 0.00389, 0.00407, 0.004135, 0.003757, 0.003701, 0.003461, 0.002336, 0.003366, 0.004388, 0.003963, 0.002482, 0.003298, 0.003276, 0.002155, 0.001408, 0.…	[]	0	0	2
387	388	A0A0F3RHV2|A0A0F3RHV2_9RICK UDP-glucose 6-dehydrogenase OS=Rickettsia argasii T170-B	([0.011903, 0.017138, 0.011669, 0.010131, 0.013613, 0.017447, 0.012491, 0.00962, 0.009728, 0.011669, 0.009977, 0.008624, 0.008002, 0.011518, 0.011903, 0.014783, 0.025316, 0.016021, 0.010509, 0.011342, 0.018415, 0.030003, 0.035586, 0.03976, 0.060549, 0.032677, 0.034068, 0.06184, 0.06312, 0.090864, 0.090864, 0.155435, 0.155435, 0.096677, 0.11371, 0.059222, 0.054297, 0.060549, 0.083462, 0.137348, 0.…	[]	0	0	2
388	389	A0A0F3RHW1|A0A0F3RHW1_9RICK Signal recognition particle receptor FtsY OS=Rickettsia argasii T170-B	([0.040537, 0.023963, 0.034884, 0.046336, 0.067594, 0.086953, 0.120615, 0.137348, 0.094817, 0.111485, 0.142424, 0.155435, 0.15284, 0.161087, 0.236433, 0.257454, 0.161087, 0.109221, 0.167087, 0.170161, 0.161087, 0.102787, 0.173081, 0.147574, 0.167087, 0.164327, 0.106997, 0.106997, 0.122885, 0.125101, 0.137348, 0.139895, 0.086953, 0.090864, 0.049374, 0.050641, 0.086953, 0.164327, 0.21291, 0.216401,…	[]	0	0	2
390	391	A0A0F3RHW6|A0A0F3RHW6_9RICK Small ribosomal subunit protein uS4 OS=Rickettsia argasii T170-B	([0.268042, 0.30533, 0.356642, 0.401658, 0.31487, 0.339168, 0.288399, 0.311707, 0.25406, 0.170161, 0.191378, 0.222385, 0.219301, 0.222385, 0.295083, 0.321458, 0.21291, 0.225814, 0.222385, 0.318242, 0.328603, 0.271506, 0.284882, 0.30533, 0.288399, 0.377384, 0.390993, 0.447574, 0.461924, 0.562014, 0.707965, 0.666105, 0.557691, 0.56648, 0.557691, 0.557691, 0.59508, 0.618285, 0.59508, 0.497853, 0.497…	[29, 30, 31, 32, 33, 34, 35, 36, 37, 38]	0	0	2
391	392	A0A0F3RHX0|A0A0F3RHX0_9RICK Guanylate kinase OS=Rickettsia argasii T170-B	([0.51388, 0.414856, 0.394753, 0.308712, 0.342579, 0.380708, 0.414856, 0.31487, 0.332115, 0.349426, 0.370445, 0.359901, 0.366687, 0.366687, 0.370445, 0.359901, 0.332115, 0.298791, 0.356642, 0.422041, 0.408655, 0.339168, 0.433034, 0.384043, 0.476583, 0.408655, 0.408655, 0.321458, 0.422041, 0.4292, 0.447574, 0.440853, 0.468512, 0.454136, 0.370445, 0.291804, 0.206376, 0.161087, 0.125101, 0.122885, 0…	[0, 172, 183]	0	0	2
392	393	A0A0F3RI12|A0A0F3RI12_9RICK NADH-quinone oxidoreductase subunit C OS=Rickettsia argasii T170-B	([0.0704, 0.071867, 0.096677, 0.125101, 0.15008, 0.092881, 0.064632, 0.040537, 0.055536, 0.086953, 0.056825, 0.071867, 0.043307, 0.073402, 0.071867, 0.043307, 0.041405, 0.059222, 0.032017, 0.030611, 0.027463, 0.036378, 0.054297, 0.06184, 0.030611, 0.019109, 0.020165, 0.038858, 0.033407, 0.019401, 0.016528, 0.019109, 0.011903, 0.017138, 0.018415, 0.017447, 0.030611, 0.058088, 0.03976, 0.069024, 0.…	[81, 82, 83, 84, 85, 86, 87, 234]	0	0	2
394	395	A0A0F3RI27|A0A0F3RI27_9RICK Ribosomal RNA small subunit methyltransferase I OS=Rickettsia argasii T170-B	([0.038858, 0.023087, 0.018787, 0.026892, 0.03976, 0.0704, 0.044297, 0.058088, 0.079919, 0.048328, 0.069024, 0.088832, 0.086953, 0.088832, 0.079919, 0.139895, 0.116183, 0.066181, 0.054297, 0.056825, 0.055536, 0.086953, 0.15284, 0.209395, 0.219301, 0.137348, 0.067594, 0.067594, 0.043307, 0.046336, 0.096677, 0.088832, 0.086953, 0.085092, 0.081712, 0.15008, 0.144935, 0.106997, 0.109221, 0.090864, 0.…	[]	0	0	2
395	396	A0A0F3RI43|A0A0F3RI43_9RICK Malate dehydrogenase OS=Rickettsia argasii T170-B	([0.295083, 0.335645, 0.36309, 0.40511, 0.30533, 0.328603, 0.349426, 0.377384, 0.298791, 0.281712, 0.311707, 0.264545, 0.182256, 0.170161, 0.100716, 0.085092, 0.100716, 0.098513, 0.094817, 0.158265, 0.15284, 0.106997, 0.06184, 0.032677, 0.032677, 0.036378, 0.038042, 0.044297, 0.042364, 0.048328, 0.074921, 0.076542, 0.125101, 0.194234, 0.161087, 0.161087, 0.164327, 0.086953, 0.11371, 0.127496, 0.0…	[]	0	0	2
399	400	A0A0F3RIJ9|A0A0F3RIJ9_9RICK 50S ribosomal protein L22 OS=Rickettsia argasii T170-B	([0.125101, 0.054297, 0.078022, 0.137348, 0.173081, 0.21291, 0.144935, 0.142424, 0.170161, 0.139895, 0.116183, 0.142424, 0.142424, 0.147574, 0.094817, 0.098513, 0.118441, 0.15008, 0.15008, 0.120615, 0.196879, 0.164327, 0.275179, 0.291804, 0.275179, 0.191378, 0.182256, 0.18812, 0.219301, 0.137348, 0.191378, 0.264545, 0.182256, 0.132295, 0.111485, 0.17593, 0.167087, 0.142424, 0.170161, 0.167087, 0.…	[]	0	0	2
400	401	A0A0F3RIK3|A0A0F3RIK3_9RICK Large ribosomal subunit protein uL14 OS=Rickettsia argasii T170-B	([0.06184, 0.096677, 0.147574, 0.185198, 0.21291, 0.206376, 0.239899, 0.271506, 0.219301, 0.21291, 0.185198, 0.137348, 0.21291, 0.15008, 0.116183, 0.109221, 0.10481, 0.170161, 0.257454, 0.26085, 0.291804, 0.25406, 0.216401, 0.206376, 0.134866, 0.134866, 0.164327, 0.11371, 0.064632, 0.064632, 0.051831, 0.074921, 0.086953, 0.086953, 0.132295, 0.173081, 0.106997, 0.129801, 0.125101, 0.116183, 0.1092…	[]	0	0	2
401	402	A0A0F3RIK7|A0A0F3RIK7_9RICK Large ribosomal subunit protein uL6 OS=Rickettsia argasii T170-B	([0.118441, 0.203355, 0.26085, 0.284882, 0.222385, 0.26085, 0.17593, 0.209395, 0.155435, 0.194234, 0.222385, 0.179055, 0.18812, 0.127496, 0.182256, 0.116183, 0.11371, 0.17593, 0.17593, 0.271506, 0.26085, 0.366687, 0.25031, 0.243554, 0.25031, 0.321458, 0.219301, 0.31487, 0.308712, 0.401658, 0.298791, 0.264545, 0.257454, 0.247041, 0.232838, 0.196879, 0.301917, 0.311707, 0.318242, 0.206376, 0.134866…	[118, 160, 172, 174, 175, 176]	0	0	2
402	403	A0A0F3RIL1|A0A0F3RIL1_9RICK Protein translocase subunit SecY OS=Rickettsia argasii T170-B	([0.41194, 0.461924, 0.311707, 0.219301, 0.247041, 0.295083, 0.191378, 0.139895, 0.074921, 0.098513, 0.06184, 0.045352, 0.024393, 0.013437, 0.008409, 0.009728, 0.007877, 0.008156, 0.00543, 0.005378, 0.00543, 0.003607, 0.002512, 0.003757, 0.003478, 0.003804, 0.003607, 0.003555, 0.004611, 0.006533, 0.004646, 0.005623, 0.00558, 0.007555, 0.01078, 0.011669, 0.014075, 0.015344, 0.014586, 0.032017, 0.0…	[]	0	0	2
405	406	A0A0F3RIM3|A0A0F3RIM3_9RICK Probable lipid II flippase MurJ OS=Rickettsia argasii T170-B	([0.155435, 0.225814, 0.291804, 0.147574, 0.203355, 0.239899, 0.284882, 0.318242, 0.359901, 0.384043, 0.394753, 0.440853, 0.440853, 0.401658, 0.42561, 0.525368, 0.42561, 0.342579, 0.414856, 0.468512, 0.468512, 0.433034, 0.408655, 0.401658, 0.534167, 0.414856, 0.418646, 0.40511, 0.394753, 0.281712, 0.30533, 0.219301, 0.225814, 0.182256, 0.206376, 0.203355, 0.161087, 0.25031, 0.311707, 0.311707, 0.…	[15, 24]	0	0	2
406	407	A0A0F3RIP2|A0A0F3RIP2_9RICK Chromosomal replication initiator protein DnaA OS=Rickettsia argasii T170-B	([0.17593, 0.21291, 0.268042, 0.321458, 0.222385, 0.173081, 0.216401, 0.170161, 0.10481, 0.122885, 0.139895, 0.127496, 0.111485, 0.11371, 0.111485, 0.06312, 0.064632, 0.118441, 0.182256, 0.11371, 0.109221, 0.118441, 0.120615, 0.066181, 0.034884, 0.066181, 0.096677, 0.046336, 0.034068, 0.064632, 0.06312, 0.042364, 0.0704, 0.041405, 0.023534, 0.024826, 0.041405, 0.069024, 0.034884, 0.03976, 0.0704,…	[]	0	0	2
407	408	A0A0F3RIR3|A0A0F3RIR3_9RICK Ribonuclease P protein component OS=Rickettsia argasii T170-B	([0.346032, 0.167087, 0.206376, 0.116183, 0.064632, 0.096677, 0.127496, 0.076542, 0.094817, 0.120615, 0.144935, 0.100716, 0.109221, 0.18812, 0.194234, 0.122885, 0.111485, 0.059222, 0.028107, 0.017138, 0.010221, 0.008895, 0.015694, 0.016257, 0.016021, 0.031287, 0.030003, 0.027463, 0.024826, 0.014586, 0.014315, 0.013437, 0.024393, 0.013821, 0.014783, 0.014315, 0.012491, 0.013613, 0.022667, 0.022306…	[]	0	0	2
408	409	A0A0F3RIX0|A0A0F3RIX0_9RICK propionyl-CoA carboxylase OS=Rickettsia argasii T170-B	([0.028695, 0.030003, 0.051831, 0.079919, 0.10481, 0.15008, 0.098513, 0.094817, 0.074921, 0.100716, 0.0704, 0.055536, 0.05306, 0.056825, 0.027463, 0.047319, 0.094817, 0.066181, 0.064632, 0.064632, 0.106997, 0.173081, 0.144935, 0.111485, 0.071867, 0.040537, 0.036378, 0.073402, 0.071867, 0.116183, 0.11371, 0.194234, 0.278302, 0.225814, 0.144935, 0.158265, 0.173081, 0.182256, 0.18812, 0.203355, 0.30…	[238]	0	0	2
409	410	A0A0F3RJ77|A0A0F3RJ77_9RICK Protein-export membrane protein SecF OS=Rickettsia argasii T170-B	([0.015078, 0.022667, 0.013016, 0.020165, 0.01078, 0.016021, 0.009865, 0.009977, 0.013613, 0.009401, 0.011342, 0.014586, 0.009401, 0.014586, 0.014586, 0.013016, 0.011903, 0.011518, 0.011903, 0.01227, 0.007315, 0.006988, 0.00515, 0.005249, 0.004976, 0.005086, 0.003701, 0.003821, 0.003298, 0.003177, 0.003431, 0.002512, 0.002512, 0.00231, 0.00243, 0.002276, 0.002194, 0.002349, 0.00246, 0.00231, 0.00…	[]	0	0	2
410	411	A0A0F3RJ87|A0A0F3RJ87_9RICK Iron-sulfur cluster carrier protein OS=Rickettsia argasii T170-B	([0.232838, 0.278302, 0.179055, 0.225814, 0.284882, 0.200174, 0.236433, 0.155435, 0.182256, 0.21291, 0.232838, 0.264545, 0.200174, 0.116183, 0.200174, 0.196879, 0.132295, 0.074921, 0.0704, 0.122885, 0.118441, 0.067594, 0.038042, 0.064632, 0.060549, 0.060549, 0.109221, 0.060549, 0.111485, 0.059222, 0.056825, 0.032017, 0.032677, 0.034068, 0.060549, 0.055536, 0.050641, 0.086953, 0.142424, 0.083462, …	[]	0	0	2
411	412	A0A0F3RJ92|A0A0F3RJ92_9RICK tRNA uridine(34) hydroxylase OS=Rickettsia argasii T170-B	([0.022667, 0.034884, 0.016528, 0.013265, 0.020876, 0.013613, 0.020165, 0.029376, 0.047319, 0.047319, 0.066181, 0.048328, 0.023534, 0.025316, 0.024826, 0.026892, 0.020165, 0.021381, 0.020522, 0.020165, 0.024393, 0.041405, 0.03976, 0.049374, 0.050641, 0.045352, 0.085092, 0.083462, 0.040537, 0.020522, 0.015344, 0.011903, 0.020165, 0.040537, 0.033407, 0.017447, 0.031287, 0.054297, 0.092881, 0.083462…	[]	0	0	2
413	414	A0A0F3RJA2|A0A0F3RJA2_9RICK Large ribosomal subunit protein uL11 OS=Rickettsia argasii T170-B	([0.15284, 0.096677, 0.06312, 0.040537, 0.071867, 0.071867, 0.073402, 0.092881, 0.092881, 0.11371, 0.15284, 0.158265, 0.185198, 0.194234, 0.132295, 0.155435, 0.25406, 0.225814, 0.161087, 0.247041, 0.335645, 0.339168, 0.41194, 0.422041, 0.521092, 0.408655, 0.384043, 0.384043, 0.291804, 0.243554, 0.239899, 0.225814, 0.167087, 0.15284, 0.142424, 0.179055, 0.182256, 0.173081, 0.196879, 0.229226, 0.25…	[24]	0	0	2
414	415	A0A0F3RJC9|A0A0F3RJC9_9RICK Zinc metalloprotease OS=Rickettsia argasii T170-B	([0.00155, 0.002366, 0.001872, 0.001533, 0.001434, 0.001103, 0.000906, 0.001318, 0.001808, 0.00146, 0.001786, 0.002138, 0.002155, 0.001597, 0.00155, 0.001808, 0.001906, 0.002078, 0.001786, 0.002662, 0.001936, 0.002705, 0.002117, 0.003177, 0.004646, 0.00407, 0.006039, 0.006039, 0.006078, 0.003821, 0.005734, 0.005872, 0.005223, 0.005223, 0.004921, 0.006795, 0.005799, 0.005872, 0.008723, 0.015344, 0…	[]	0	0	2
416	417	A0A0F3RJG2|A0A0F3RJG2_9RICK DNA repair protein RecN OS=Rickettsia argasii T170-B	([0.003997, 0.003366, 0.002727, 0.003864, 0.00515, 0.004315, 0.005734, 0.004736, 0.006142, 0.004921, 0.006142, 0.006795, 0.009977, 0.00962, 0.007315, 0.008002, 0.005932, 0.007877, 0.007877, 0.008075, 0.013613, 0.022667, 0.032017, 0.060549, 0.056825, 0.051831, 0.05306, 0.025316, 0.026338, 0.025316, 0.043307, 0.021816, 0.013437, 0.008525, 0.009187, 0.008723, 0.011903, 0.012727, 0.01204, 0.013016, 0…	[208, 210, 211, 212, 401, 402, 403, 404]	0	0	2
418	419	A0A0F3RJJ3|A0A0F3RJJ3_9RICK Ribonuclease HII OS=Rickettsia argasii T170-B	([0.102787, 0.055536, 0.085092, 0.127496, 0.092881, 0.056825, 0.043307, 0.045352, 0.056825, 0.038858, 0.05306, 0.074921, 0.055536, 0.083462, 0.078022, 0.129801, 0.225814, 0.139895, 0.200174, 0.179055, 0.209395, 0.155435, 0.170161, 0.137348, 0.127496, 0.15284, 0.170161, 0.15284, 0.125101, 0.137348, 0.225814, 0.182256, 0.17593, 0.127496, 0.074921, 0.076542, 0.078022, 0.035586, 0.06312, 0.083462, 0.…	[]	0	0	2
419	420	A0A0F3RJL1|A0A0F3RJL1_9RICK ABC transporter family protein OS=Rickettsia argasii T170-B	([0.029376, 0.010672, 0.014586, 0.009096, 0.011342, 0.008075, 0.006482, 0.004736, 0.003997, 0.004835, 0.003757, 0.004736, 0.006795, 0.005318, 0.007555, 0.005683, 0.005683, 0.005872, 0.004315, 0.004358, 0.003478, 0.002482, 0.003246, 0.002366, 0.00243, 0.001709, 0.002503, 0.0028, 0.003177, 0.004646, 0.00407, 0.004577, 0.004577, 0.004483, 0.004247, 0.003109, 0.002705, 0.0028, 0.00389, 0.003963, 0.00…	[480, 481]	0	0	2
422	423	A0A0F3RJT2|A0A0F3RJT2_9RICK Pyruvate dehydrogenase E1 component subunit beta OS=Rickettsia argasii T170-B	([0.203355, 0.18812, 0.155435, 0.203355, 0.268042, 0.321458, 0.288399, 0.209395, 0.239899, 0.281712, 0.31487, 0.36309, 0.278302, 0.264545, 0.18812, 0.179055, 0.173081, 0.170161, 0.222385, 0.236433, 0.200174, 0.206376, 0.15284, 0.203355, 0.194234, 0.147574, 0.074921, 0.098513, 0.109221, 0.111485, 0.109221, 0.100716, 0.060549, 0.055536, 0.120615, 0.182256, 0.161087, 0.161087, 0.167087, 0.15008, 0.2…	[]	0	0	2
424	425	A0A0F3RJX0|A0A0F3RJX0_9RICK Ribonuclease VapC OS=Rickettsia argasii T170-B	([0.004161, 0.004611, 0.003757, 0.004161, 0.005503, 0.006701, 0.008409, 0.007495, 0.009096, 0.011342, 0.014075, 0.019401, 0.011342, 0.019109, 0.034068, 0.035586, 0.033407, 0.033407, 0.045352, 0.046336, 0.044297, 0.083462, 0.125101, 0.129801, 0.106997, 0.055536, 0.058088, 0.066181, 0.058088, 0.031287, 0.017447, 0.017447, 0.011106, 0.020165, 0.020876, 0.013821, 0.022667, 0.024826, 0.026892, 0.02869…	[]	0	0	2
425	426	A0A0F3RJZ6|A0A0F3RJZ6_9RICK Cytochrome c oxidase assembly protein CtaG OS=Rickettsia argasii T170-B	([0.191378, 0.225814, 0.134866, 0.078022, 0.102787, 0.064632, 0.042364, 0.028695, 0.037156, 0.036378, 0.030611, 0.023963, 0.015344, 0.015344, 0.009401, 0.008525, 0.007877, 0.006421, 0.006567, 0.006567, 0.00558, 0.008276, 0.006245, 0.005872, 0.005992, 0.005992, 0.006194, 0.008276, 0.011342, 0.008276, 0.009401, 0.01227, 0.019109, 0.032677, 0.026338, 0.05306, 0.073402, 0.078022, 0.076542, 0.06312, 0…	[]	0	0	2
427	428	A0A0F3RKE3|A0A0F3RKE3_9RICK Tyrosine recombinase XerD OS=Rickettsia argasii T170-B	([0.005378, 0.004513, 0.005086, 0.007259, 0.009483, 0.010221, 0.008409, 0.010221, 0.013016, 0.018415, 0.022667, 0.017447, 0.013016, 0.023963, 0.024826, 0.030611, 0.029376, 0.066181, 0.069024, 0.030003, 0.042364, 0.036378, 0.071867, 0.098513, 0.050641, 0.028107, 0.028695, 0.05306, 0.059222, 0.060549, 0.029376, 0.030003, 0.06184, 0.06184, 0.0704, 0.064632, 0.067594, 0.073402, 0.074921, 0.139895, 0.…	[]	0	0	2
428	429	A0A0F3RKE8|A0A0F3RKE8_9RICK Apolipoprotein N-acyltransferase OS=Rickettsia argasii T170-B	([0.000743, 0.001318, 0.000983, 0.000743, 0.001112, 0.001541, 0.001249, 0.001155, 0.00076, 0.000859, 0.001305, 0.001623, 0.001481, 0.000816, 0.000412, 0.000447, 0.000614, 0.00061, 0.000485, 0.000906, 0.000893, 0.001374, 0.000816, 0.000747, 0.000833, 0.000464, 0.000262, 0.000301, 0.000485, 0.001061, 0.001267, 0.001288, 0.001305, 0.001499, 0.002336, 0.00359, 0.002881, 0.003478, 0.005011, 0.004611, …	[]	0	0	2
429	430	A0A0F3RKI4|A0A0F3RKI4_9RICK ABC transporter family protein OS=Rickettsia argasii T170-B	([0.374039, 0.318242, 0.271506, 0.311707, 0.219301, 0.122885, 0.15008, 0.18812, 0.116183, 0.067594, 0.083462, 0.127496, 0.118441, 0.06312, 0.058088, 0.06184, 0.066181, 0.044297, 0.046336, 0.043307, 0.041405, 0.022306, 0.014075, 0.017797, 0.010221, 0.008723, 0.009977, 0.008075, 0.006039, 0.006533, 0.008156, 0.006988, 0.004899, 0.003997, 0.005249, 0.004577, 0.003405, 0.003341, 0.002976, 0.002761, 0…	[477, 479]	0	0	2
430	431	A0A0F3R620|A0A0F3R620_9RICK N-terminal domain of reverse transcriptase family protein OS=Rickettsia argasii T170-B	([0.42561, 0.483068, 0.529623, 0.575842, 0.440853, 0.450668, 0.486429, 0.408655, 0.342579, 0.25406, 0.291804, 0.301917, 0.216401, 0.216401, 0.15008, 0.144935, 0.194234, 0.142424, 0.225814, 0.225814, 0.232838, 0.182256, 0.182256, 0.182256, 0.109221, 0.194234, 0.206376, 0.206376, 0.206376, 0.203355, 0.311707, 0.271506, 0.295083, 0.346032, 0.342579, 0.450668, 0.458154, 0.4292, 0.5017, 0.40511, 0.335…	[2, 3, 38]	0	0	2
431	432	A0A0F3R634|A0A0F3R634_9RICK F sex factor N terminal family protein (Fragment) OS=Rickettsia argasii T170-B	([0.5017, 0.521092, 0.529623, 0.553315, 0.41194, 0.264545, 0.243554, 0.26085, 0.288399, 0.243554, 0.268042, 0.271506, 0.167087, 0.147574, 0.15008, 0.139895, 0.129801, 0.064632, 0.064632, 0.116183, 0.056825, 0.058088, 0.030003, 0.031287, 0.016257, 0.016528, 0.016257, 0.020522, 0.013613, 0.009187, 0.007495, 0.005249, 0.005249, 0.005011, 0.005086, 0.005086, 0.003607, 0.003757, 0.005011, 0.003461, 0.…	[0, 1, 2, 3]	0	0	2
433	434	A0A0F3R646|A0A0F3R646_9RICK PD-(D/E)XK nuclease transposase family protein (Fragment) OS=Rickettsia argasii T170-B	([0.026892, 0.014586, 0.024393, 0.017797, 0.026892, 0.034884, 0.025762, 0.03976, 0.055536, 0.03976, 0.047319, 0.046336, 0.056825, 0.059222, 0.127496, 0.122885, 0.134866, 0.15008, 0.081712, 0.078022, 0.033407, 0.033407, 0.037156, 0.028695, 0.03976, 0.03976, 0.044297, 0.069024, 0.0704, 0.054297, 0.096677, 0.060549, 0.06184, 0.096677, 0.056825, 0.029376, 0.030611, 0.054297, 0.083462, 0.083462, 0.102…	[100, 101, 102, 103, 105, 106, 107]	0	0	2
434	435	A0A0F3R661|A0A0F3R661_9RICK Uncharacterized protein OS=Rickettsia argasii T170-B	([0.332115, 0.239899, 0.295083, 0.335645, 0.356642, 0.308712, 0.342579, 0.281712, 0.225814, 0.264545, 0.25406, 0.295083, 0.295083, 0.398279, 0.401658, 0.414856, 0.332115, 0.321458, 0.239899, 0.352862, 0.352862, 0.25406, 0.275179, 0.170161, 0.173081, 0.134866, 0.125101, 0.102787, 0.085092, 0.132295, 0.132295, 0.116183, 0.109221, 0.102787, 0.102787, 0.106997, 0.116183, 0.129801, 0.11371, 0.11371, 0…	[]	0	0	2
435	436	A0A0F3R677|A0A0F3R677_9RICK Conjugal transfer TraD family protein OS=Rickettsia argasii T170-B	([0.100716, 0.142424, 0.179055, 0.216401, 0.196879, 0.236433, 0.271506, 0.301917, 0.209395, 0.194234, 0.134866, 0.164327, 0.15284, 0.155435, 0.076542, 0.046336, 0.060549, 0.076542, 0.074921, 0.086953, 0.085092, 0.042364, 0.022667, 0.023534, 0.024393, 0.031287, 0.032677, 0.025316, 0.025316, 0.025762, 0.019401, 0.019109, 0.019109, 0.015694, 0.015694, 0.017138, 0.026338, 0.018415, 0.023534, 0.025762…	[]	0	0	2
436	437	A0A0F3R686|A0A0F3R686_9RICK Toprim domain protein (Fragment) OS=Rickettsia argasii T170-B	([0.585406, 0.440853, 0.36309, 0.414856, 0.328603, 0.377384, 0.30533, 0.328603, 0.366687, 0.324872, 0.275179, 0.225814, 0.155435, 0.185198, 0.196879, 0.200174, 0.229226, 0.26085, 0.284882, 0.288399, 0.25031, 0.236433, 0.298791, 0.335645, 0.332115, 0.352862, 0.26085, 0.335645, 0.346032, 0.332115, 0.308712, 0.398279, 0.476583, 0.538167, 0.509769, 0.509769, 0.5017, 0.40511, 0.394753, 0.26085, 0.2033…	[0, 33, 34, 35, 36, 80]	0	0	2
437	438	A0A0F3R692|A0A0F3R692_9RICK Type IV secretion-system coupling DNA-binding domain protein OS=Rickettsia argasii T170-B	([0.387226, 0.4292, 0.468512, 0.494003, 0.40511, 0.335645, 0.284882, 0.26085, 0.31487, 0.339168, 0.370445, 0.318242, 0.268042, 0.275179, 0.200174, 0.291804, 0.281712, 0.243554, 0.25031, 0.194234, 0.179055, 0.116183, 0.116183, 0.0704, 0.046336, 0.071867, 0.120615, 0.086953, 0.129801, 0.06184, 0.06312, 0.060549, 0.067594, 0.090864, 0.06184, 0.111485, 0.058088, 0.06184, 0.10481, 0.081712, 0.094817, …	[]	0	0	2
439	440	A0A0F3R6B5|A0A0F3R6B5_9RICK Type IV secretion-system coupling DNA-binding domain protein OS=Rickettsia argasii T170-B	([0.017447, 0.026338, 0.021381, 0.034068, 0.047319, 0.064632, 0.085092, 0.047319, 0.033407, 0.021381, 0.028695, 0.025316, 0.045352, 0.085092, 0.03976, 0.03976, 0.069024, 0.100716, 0.098513, 0.185198, 0.182256, 0.15284, 0.098513, 0.111485, 0.06312, 0.06312, 0.071867, 0.078022, 0.164327, 0.164327, 0.185198, 0.15008, 0.21291, 0.225814, 0.236433, 0.366687, 0.271506, 0.264545, 0.203355, 0.200174, 0.17…	[]	0	0	2
440	441	A0A0F3R6B8|A0A0F3R6B8_9RICK Uncharacterized protein OS=Rickettsia argasii T170-B	([0.390993, 0.356642, 0.387226, 0.41194, 0.291804, 0.18812, 0.232838, 0.271506, 0.30533, 0.232838, 0.167087, 0.209395, 0.111485, 0.06312, 0.066181, 0.041405, 0.064632, 0.051831, 0.059222, 0.025762, 0.025762, 0.015344, 0.018787, 0.011669, 0.012491, 0.021816, 0.043307, 0.020165, 0.016021, 0.015344, 0.015078, 0.017797, 0.010509, 0.018415, 0.019401, 0.016826, 0.027463, 0.018415, 0.023963, 0.013437, 0…	[]	0	0	2
441	442	A0A0F3R6E5|A0A0F3R6E5_9RICK BNR repeat-like domain protein OS=Rickettsia argasii T170-B	([0.433034, 0.308712, 0.352862, 0.377384, 0.247041, 0.161087, 0.206376, 0.268042, 0.298791, 0.225814, 0.185198, 0.225814, 0.222385, 0.236433, 0.219301, 0.209395, 0.206376, 0.301917, 0.31487, 0.206376, 0.164327, 0.100716, 0.111485, 0.111485, 0.127496, 0.222385, 0.318242, 0.311707, 0.301917, 0.318242, 0.318242, 0.295083, 0.31487, 0.321458, 0.225814, 0.144935, 0.132295, 0.127496, 0.125101, 0.158265,…	[]	0	0	2
443	444	A0A0F3R6L1|A0A0F3R6L1_9RICK ProQ/FINO family protein OS=Rickettsia argasii T170-B	([0.281712, 0.191378, 0.102787, 0.134866, 0.090864, 0.139895, 0.139895, 0.164327, 0.125101, 0.094817, 0.116183, 0.083462, 0.100716, 0.059222, 0.059222, 0.094817, 0.092881, 0.056825, 0.035586, 0.060549, 0.05306, 0.088832, 0.134866, 0.222385, 0.232838, 0.21291, 0.18812, 0.225814, 0.236433, 0.318242, 0.31487, 0.321458, 0.408655, 0.308712, 0.291804, 0.281712, 0.291804, 0.206376, 0.209395, 0.281712, 0…	[]	0	0	2
444	445	A0A0F3R6M4|A0A0F3R6M4_9RICK PD-(D/E)XK nuclease superfamily protein (Fragment) OS=Rickettsia argasii T170-B	([0.069024, 0.100716, 0.058088, 0.094817, 0.129801, 0.179055, 0.216401, 0.264545, 0.196879, 0.216401, 0.25031, 0.301917, 0.318242, 0.222385, 0.291804, 0.191378, 0.298791, 0.26085, 0.222385, 0.222385, 0.144935, 0.229226, 0.26085, 0.26085, 0.25406, 0.167087, 0.15008, 0.144935, 0.142424, 0.222385, 0.243554, 0.225814, 0.232838, 0.308712, 0.390993, 0.298791, 0.30533, 0.298791, 0.342579, 0.318242, 0.23…	[]	0	0	2
447	448	A0A0F3R6Q6|A0A0F3R6Q6_9RICK Tetratricopeptide repeat family protein OS=Rickettsia argasii T170-B	([0.011518, 0.009096, 0.006194, 0.006482, 0.008525, 0.008804, 0.007555, 0.010131, 0.014075, 0.017797, 0.020876, 0.031287, 0.034884, 0.034068, 0.034884, 0.071867, 0.054297, 0.086953, 0.086953, 0.086953, 0.096677, 0.096677, 0.120615, 0.137348, 0.191378, 0.203355, 0.137348, 0.219301, 0.132295, 0.081712, 0.048328, 0.059222, 0.034884, 0.059222, 0.058088, 0.050641, 0.026892, 0.055536, 0.069024, 0.05429…	[]	0	0	2
449	450	A0A0F3R6T2|A0A0F3R6T2_9RICK Integrase core domain protein OS=Rickettsia argasii T170-B	([0.081712, 0.142424, 0.17593, 0.111485, 0.142424, 0.179055, 0.098513, 0.134866, 0.161087, 0.185198, 0.167087, 0.139895, 0.134866, 0.11371, 0.144935, 0.21291, 0.216401, 0.137348, 0.139895, 0.069024, 0.122885, 0.076542, 0.066181, 0.045352, 0.051831, 0.054297, 0.060549, 0.073402, 0.069024, 0.055536, 0.056825, 0.076542, 0.125101, 0.127496, 0.222385, 0.196879, 0.200174, 0.209395, 0.182256, 0.196879, …	[]	0	0	2
450	451	A0A0F3R6Y4|A0A0F3R6Y4_9RICK Helix-turn-helix domain protein OS=Rickettsia argasii T170-B	([0.275179, 0.161087, 0.194234, 0.127496, 0.081712, 0.118441, 0.079919, 0.078022, 0.098513, 0.120615, 0.088832, 0.111485, 0.102787, 0.098513, 0.092881, 0.085092, 0.0704, 0.081712, 0.137348, 0.11371, 0.078022, 0.076542, 0.078022, 0.079919, 0.134866, 0.21291, 0.200174, 0.196879, 0.155435, 0.158265, 0.088832, 0.142424, 0.155435, 0.098513, 0.100716, 0.109221, 0.11371, 0.134866, 0.179055, 0.18812, 0.2…	[]	0	0	2
451	452	A0A0F3R724|A0A0F3R724_9RICK HD domain protein OS=Rickettsia argasii T170-B	([0.784345, 0.58069, 0.59508, 0.661982, 0.51388, 0.408655, 0.418646, 0.436924, 0.356642, 0.377384, 0.418646, 0.458154, 0.486429, 0.384043, 0.380708, 0.284882, 0.288399, 0.18812, 0.182256, 0.173081, 0.106997, 0.10481, 0.106997, 0.106997, 0.092881, 0.092881, 0.15008, 0.167087, 0.116183, 0.18812, 0.120615, 0.10481, 0.102787, 0.111485, 0.11371, 0.0704, 0.116183, 0.111485, 0.11371, 0.092881, 0.055536,…	[0, 1, 2, 3, 4]	0	0	2
454	455	A0A0F3R788|A0A0F3R788_9RICK Hsp20/alpha crystallin family protein OS=Rickettsia argasii T170-B	([0.004921, 0.006894, 0.006374, 0.005223, 0.006701, 0.006374, 0.005503, 0.004921, 0.004483, 0.004775, 0.006078, 0.00777, 0.01078, 0.010509, 0.008804, 0.008409, 0.013437, 0.013821, 0.022306, 0.035586, 0.064632, 0.11371, 0.122885, 0.194234, 0.308712, 0.301917, 0.288399, 0.384043, 0.408655, 0.414856, 0.366687, 0.356642, 0.321458, 0.349426, 0.356642, 0.398279, 0.271506, 0.170161, 0.161087, 0.158265, …	[]	0	0	2
455	456	A0A0F3R7A1|A0A0F3R7A1_9RICK Type II/IV secretion system family protein OS=Rickettsia argasii T170-B	([0.173081, 0.209395, 0.232838, 0.275179, 0.161087, 0.0704, 0.066181, 0.079919, 0.100716, 0.078022, 0.096677, 0.100716, 0.051831, 0.102787, 0.111485, 0.100716, 0.092881, 0.042364, 0.043307, 0.083462, 0.038858, 0.03976, 0.023087, 0.024393, 0.013016, 0.014315, 0.014075, 0.018106, 0.011903, 0.011342, 0.009015, 0.006142, 0.005503, 0.005223, 0.005318, 0.003997, 0.002606, 0.002705, 0.003757, 0.002512, …	[]	0	0	2
456	457	A0A0F3R7A2|A0A0F3R7A2_9RICK histidine kinase (Fragment) OS=Rickettsia argasii T170-B	([0.173081, 0.209395, 0.120615, 0.191378, 0.271506, 0.182256, 0.137348, 0.090864, 0.122885, 0.144935, 0.090864, 0.090864, 0.100716, 0.167087, 0.257454, 0.17593, 0.182256, 0.281712, 0.275179, 0.17593, 0.098513, 0.109221, 0.111485, 0.155435, 0.109221, 0.109221, 0.109221, 0.134866, 0.219301, 0.21291, 0.21291, 0.318242, 0.216401, 0.200174, 0.129801, 0.125101, 0.134866, 0.206376, 0.109221, 0.116183, 0…	[]	0	0	2
457	458	A0A0F3R7A5|A0A0F3R7A5_9RICK Conjugative transfer TraG domain protein (Fragment) OS=Rickettsia argasii T170-B	([0.377384, 0.356642, 0.387226, 0.450668, 0.36309, 0.387226, 0.380708, 0.394753, 0.332115, 0.349426, 0.298791, 0.390993, 0.418646, 0.374039, 0.4292, 0.422041, 0.346032, 0.339168, 0.268042, 0.26085, 0.275179, 0.342579, 0.398279, 0.328603, 0.232838, 0.308712, 0.236433, 0.229226, 0.206376, 0.284882, 0.311707, 0.288399, 0.257454, 0.209395, 0.219301, 0.21291, 0.18812, 0.247041, 0.216401, 0.288399, 0.2…	[]	0	0	2
458	459	A0A0F3R7B5|A0A0F3R7B5_9RICK Uncharacterized protein (Fragment) OS=Rickettsia argasii T170-B	([0.352862, 0.408655, 0.433034, 0.454136, 0.494003, 0.359901, 0.271506, 0.298791, 0.324872, 0.30533, 0.328603, 0.271506, 0.257454, 0.185198, 0.194234, 0.18812, 0.301917, 0.243554, 0.232838, 0.232838, 0.281712, 0.25406, 0.155435, 0.158265, 0.096677, 0.050641, 0.058088, 0.073402, 0.085092, 0.081712, 0.059222, 0.06312, 0.11371, 0.066181, 0.100716, 0.074921, 0.048328, 0.040537, 0.040537, 0.026338, 0.…	[]	0	0	2
459	460	A0A0F3R7C3|A0A0F3R7C3_9RICK Integrase core domain protein OS=Rickettsia argasii T170-B	([0.021816, 0.015078, 0.011669, 0.019401, 0.027463, 0.041405, 0.055536, 0.071867, 0.092881, 0.069024, 0.088832, 0.11371, 0.116183, 0.155435, 0.239899, 0.239899, 0.170161, 0.25406, 0.229226, 0.222385, 0.243554, 0.257454, 0.346032, 0.359901, 0.349426, 0.349426, 0.26085, 0.164327, 0.167087, 0.102787, 0.164327, 0.155435, 0.15284, 0.25406, 0.284882, 0.18812, 0.179055, 0.247041, 0.25406, 0.346032, 0.34…	[]	0	0	2
460	461	A0A0F3R7C5|A0A0F3R7C5_9RICK Tetratricopeptide repeat family protein OS=Rickettsia argasii T170-B	([0.033407, 0.019401, 0.028107, 0.03976, 0.025316, 0.026338, 0.021381, 0.016257, 0.011342, 0.009483, 0.008409, 0.01078, 0.010926, 0.010221, 0.00962, 0.006374, 0.006245, 0.006039, 0.007555, 0.006142, 0.00558, 0.005623, 0.00777, 0.00777, 0.008002, 0.011669, 0.013613, 0.01227, 0.020876, 0.045352, 0.085092, 0.158265, 0.144935, 0.144935, 0.232838, 0.352862, 0.465241, 0.465241, 0.465241, 0.41194, 0.545…	[40, 41, 42, 43, 44]	0	0	2
461	462	A0A0F3R7D4|A0A0F3R7D4_9RICK Integrase core domain protein OS=Rickettsia argasii T170-B	([0.079919, 0.035586, 0.067594, 0.047319, 0.026892, 0.022306, 0.029376, 0.023534, 0.035586, 0.047319, 0.037156, 0.055536, 0.042364, 0.044297, 0.045352, 0.071867, 0.116183, 0.100716, 0.111485, 0.109221, 0.132295, 0.203355, 0.30533, 0.295083, 0.370445, 0.433034, 0.433034, 0.465241, 0.553315, 0.41194, 0.422041, 0.486429, 0.461924, 0.4292, 0.418646, 0.433034, 0.458154, 0.359901, 0.284882, 0.384043, 0…	[28]	0	0	2
462	463	A0A0F3R7F4|A0A0F3R7F4_9RICK Uncharacterized protein (Fragment) OS=Rickettsia argasii T170-B	([0.018415, 0.010926, 0.016257, 0.024393, 0.029376, 0.018787, 0.019109, 0.019401, 0.026892, 0.019109, 0.013821, 0.015078, 0.014586, 0.012491, 0.016826, 0.014315, 0.013437, 0.01204, 0.0198, 0.0198, 0.020165, 0.011669, 0.020165, 0.01204, 0.011518, 0.013821, 0.023534, 0.023087, 0.028695, 0.026892, 0.025762, 0.026338, 0.020165, 0.020522, 0.044297, 0.073402, 0.078022, 0.073402, 0.081712, 0.088832, 0.0…	[]	0	0	2
463	464	A0A0F3R7H0|A0A0F3R7H0_9RICK Inhibitor of apoptosis-promoting Bax1 family protein OS=Rickettsia argasii T170-B	([0.120615, 0.142424, 0.173081, 0.21291, 0.100716, 0.132295, 0.191378, 0.21291, 0.120615, 0.147574, 0.17593, 0.11371, 0.144935, 0.064632, 0.134866, 0.076542, 0.032017, 0.037156, 0.017447, 0.012491, 0.00962, 0.00777, 0.006701, 0.004689, 0.003341, 0.003701, 0.003607, 0.003276, 0.003212, 0.004611, 0.003821, 0.002623, 0.003276, 0.003997, 0.004161, 0.00407, 0.003701, 0.00543, 0.005683, 0.005734, 0.006…	[]	0	0	2
464	465	A0A0F3R7I7|A0A0F3R7I7_9RICK Type IV secretion-system coupling DNA-binding domain protein OS=Rickettsia argasii T170-B	([0.182256, 0.243554, 0.301917, 0.232838, 0.271506, 0.321458, 0.243554, 0.164327, 0.203355, 0.144935, 0.179055, 0.225814, 0.139895, 0.106997, 0.094817, 0.096677, 0.050641, 0.059222, 0.111485, 0.106997, 0.096677, 0.18812, 0.173081, 0.098513, 0.147574, 0.15284, 0.073402, 0.06312, 0.096677, 0.086953, 0.139895, 0.111485, 0.116183, 0.11371, 0.094817, 0.059222, 0.051831, 0.111485, 0.118441, 0.064632, 0…	[]	0	0	2
466	467	A0A0F3R7L2|A0A0F3R7L2_9RICK Exonuclease family protein OS=Rickettsia argasii T170-B	([0.257454, 0.155435, 0.111485, 0.15008, 0.200174, 0.21291, 0.15284, 0.111485, 0.134866, 0.100716, 0.120615, 0.118441, 0.142424, 0.196879, 0.10481, 0.118441, 0.059222, 0.059222, 0.06312, 0.067594, 0.109221, 0.106997, 0.109221, 0.096677, 0.100716, 0.055536, 0.037156, 0.073402, 0.134866, 0.0704, 0.125101, 0.116183, 0.090864, 0.139895, 0.155435, 0.284882, 0.247041, 0.359901, 0.387226, 0.288399, 0.24…	[]	0	0	2
467	468	A0A0F3R7L7|A0A0F3R7L7_9RICK Transposase, YhgA-like family protein (Fragment) OS=Rickettsia argasii T170-B	([0.054297, 0.055536, 0.074921, 0.109221, 0.059222, 0.094817, 0.055536, 0.034884, 0.023963, 0.036378, 0.048328, 0.047319, 0.032017, 0.015078, 0.017138, 0.029376, 0.055536, 0.111485, 0.102787, 0.051831, 0.048328, 0.030611, 0.030611, 0.030003, 0.031287, 0.032017, 0.014315, 0.025762, 0.025762, 0.023087, 0.016826, 0.017797, 0.034068, 0.071867, 0.083462, 0.06184, 0.060549, 0.06312, 0.031287, 0.016528,…	[]	0	0	2
468	469	A0A0F3R9F5|A0A0F3R9F5_9RICK HD domain protein OS=Rickettsia argasii T170-B	([0.155435, 0.21291, 0.120615, 0.158265, 0.206376, 0.257454, 0.284882, 0.200174, 0.229226, 0.164327, 0.185198, 0.219301, 0.182256, 0.26085, 0.25406, 0.173081, 0.17593, 0.158265, 0.122885, 0.069024, 0.120615, 0.125101, 0.122885, 0.200174, 0.200174, 0.194234, 0.125101, 0.074921, 0.078022, 0.042364, 0.078022, 0.045352, 0.023087, 0.028107, 0.028107, 0.020876, 0.032677, 0.033407, 0.033407, 0.06184, 0.…	[]	0	0	2
470	471	A0A0F3R9P3|A0A0F3R9P3_9RICK Uncharacterized protein OS=Rickettsia argasii T170-B	([0.170161, 0.219301, 0.185198, 0.111485, 0.050641, 0.066181, 0.036378, 0.046336, 0.059222, 0.03976, 0.054297, 0.069024, 0.098513, 0.06184, 0.030611, 0.029376, 0.017138, 0.010672, 0.017797, 0.017797, 0.019109, 0.011518, 0.011669, 0.010221, 0.010672, 0.021381, 0.017138, 0.016021, 0.013265, 0.013016, 0.020522, 0.01227, 0.008525, 0.007555, 0.006078, 0.009015, 0.014586, 0.023963, 0.023534, 0.023534, …	[]	0	0	2
472	473	A0A0F3R9S6|A0A0F3R9S6_9RICK Helix-turn-helix domain protein (Fragment) OS=Rickettsia argasii T170-B	([0.271506, 0.158265, 0.194234, 0.125101, 0.079919, 0.116183, 0.078022, 0.078022, 0.098513, 0.118441, 0.086953, 0.109221, 0.10481, 0.100716, 0.092881, 0.085092, 0.0704, 0.083462, 0.137348, 0.11371, 0.078022, 0.076542, 0.078022, 0.079919, 0.134866, 0.21291, 0.203355, 0.200174, 0.15284, 0.158265, 0.086953, 0.142424, 0.155435, 0.098513, 0.100716, 0.109221, 0.11371, 0.134866, 0.179055, 0.191378, 0.23…	[]	0	0	2
473	474	A0A0F3R9T1|A0A0F3R9T1_9RICK TPR repeat family protein OS=Rickettsia argasii T170-B	([0.060549, 0.031287, 0.056825, 0.076542, 0.044297, 0.044297, 0.029376, 0.020876, 0.014075, 0.011518, 0.00962, 0.013613, 0.009294, 0.009401, 0.008804, 0.006567, 0.007031, 0.005683, 0.006421, 0.005683, 0.005086, 0.005086, 0.006988, 0.005011, 0.00515, 0.007091, 0.008002, 0.011342, 0.019109, 0.037156, 0.071867, 0.132295, 0.122885, 0.122885, 0.200174, 0.321458, 0.390993, 0.284882, 0.370445, 0.349426,…	[41, 42, 43, 44]	0	0	2
474	475	A0A0F3R9V1|A0A0F3R9V1_9RICK Putative traG protein OS=Rickettsia argasii T170-B	([0.001383, 0.001288, 0.000958, 0.00103, 0.000833, 0.000687, 0.000468, 0.000468, 0.000468, 0.000339, 0.000631, 0.000648, 0.000532, 0.00055, 0.000567, 0.000648, 0.000687, 0.00103, 0.001142, 0.001872, 0.001533, 0.001434, 0.001936, 0.002881, 0.002623, 0.002688, 0.003924, 0.004388, 0.004135, 0.003821, 0.004388, 0.003212, 0.00389, 0.00389, 0.00407, 0.006194, 0.004513, 0.003109, 0.002035, 0.00316, 0.00…	[]	0	0	2
475	476	A0A0F3R9V8|A0A0F3R9V8_9RICK IstB-like ATP binding family protein OS=Rickettsia argasii T170-B	([0.291804, 0.219301, 0.25406, 0.284882, 0.194234, 0.243554, 0.173081, 0.120615, 0.15284, 0.109221, 0.106997, 0.137348, 0.137348, 0.139895, 0.069024, 0.071867, 0.038042, 0.031287, 0.059222, 0.05306, 0.047319, 0.079919, 0.116183, 0.127496, 0.134866, 0.203355, 0.18812, 0.18812, 0.275179, 0.271506, 0.25031, 0.196879, 0.200174, 0.185198, 0.179055, 0.196879, 0.185198, 0.275179, 0.324872, 0.229226, 0.1…	[]	0	0	2
[truncated: 1,017 more rows]

## Sheet: Rickettsia argasii Data1 
Rickettsia argasii UP000033736
	num	OS	iupred	res	startend	dl	length		Tot Proteins	1689
[truncated: 1,689 more rows]

## Sheet: Rickettsia argasii Data 2
UP000033736
	num	OS	kappa	omega	Fdp	f+	f-	Fexp	delta	mw	phosites
[truncated: 1,689 more rows]
