# Supplementary material for: Biomolecular condensates as stress sensors and modulators of bacterial signaling
Source: PLoS Pathog. 2024 Aug 15;20(8):e1012413. doi: 10.1371/journal.ppat.1012413 (PMC11326607; doi:10.1371/journal.ppat.1012413)
Supplement: S1 Files — They can also be downloaded from a Github repository (https://github.com/saurabhLabNYU/BacterialIDPAnalysis). (ZIP) [file ppat.1012413.s003.zip › DataAnalysis/Analyzed proteomes/Rickettsia conorii uniprotkb_proteome_UP000000816_2023_10_30.fasta.xlsx]

## Sheet: Rickettsia conorii  IDR>50
Rickettsia conorii UP000000816				IDR>50	18	IDR>50%	0.0131291
	num	OS	iupred	res	startend	dl	length
1201	1202	Q92IW2|Q92IW2_RICCN Uncharacterized protein OS=Rickettsia conorii (strain ATCC VR-613 / Malish 7)	([0.013016, 0.010221, 0.017447, 0.014783, 0.013016, 0.011669, 0.011106, 0.010131, 0.009865, 0.013821, 0.017447, 0.012727, 0.016826, 0.015078, 0.016257, 0.028695, 0.054297, 0.036378, 0.071867, 0.129801, 0.206376, 0.236433, 0.342579, 0.30533, 0.356642, 0.401658, 0.41194, 0.490133, 0.585406, 0.661982, 0.661982, 0.661982, 0.788093, 0.745909, 0.754692, 0.712013, 0.671169, 0.59917, 0.716283, 0.575842, …	[28, 29, 30, 31, 32, 33, 34, 35, 36, 37, 38, 39, 40, 63, 64, 65, 66, 67, 68, 69, 70, 71, 72, 73, 74, 75, 76, 77, 78, 79, 80, 81, 82, 83, 84, 85, 86, 87, 88, 89, 90, 91, 92, 93, 94, 95, 96, 97, 98, 99, 100, 101, 102, 103, 104, 105, 106, 107, 108, 109, 110, 111, 112, 113, 114, 115, 116, 117, 118, 119, 120, 121, 122, 123, 124, 125, 126, 127, 128, 129, 130, 131, 132, 133, 134, 135, 136, 137, 138, 139…	(272, 13, 285)	272	2
76	77	Q92H62|RICKA_RICCN Arp2/3 complex-activating protein rickA OS=Rickettsia conorii (strain ATCC VR-613 / Malish 7)	([0.067594, 0.074921, 0.106997, 0.147574, 0.200174, 0.25031, 0.25031, 0.18812, 0.232838, 0.26085, 0.203355, 0.161087, 0.216401, 0.222385, 0.155435, 0.25031, 0.247041, 0.257454, 0.185198, 0.185198, 0.26085, 0.349426, 0.370445, 0.374039, 0.291804, 0.281712, 0.264545, 0.216401, 0.216401, 0.206376, 0.134866, 0.206376, 0.295083, 0.301917, 0.301917, 0.366687, 0.356642, 0.275179, 0.356642, 0.418646, 0.4…	[173, 234, 235, 237, 238, 239, 240, 241, 242, 243, 245, 246, 247, 248, 249, 250, 251, 252, 257, 258, 259, 260, 261, 262, 263, 264, 265, 266, 267, 271, 272, 273, 274, 275, 276, 277, 278, 279, 280, 282, 283, 284, 285, 286, 287, 288, 289, 290, 291, 292, 293, 294, 295, 296, 297, 298, 299, 300, 301, 302, 303, 304, 305, 306, 307, 308, 309, 310, 311, 312, 313, 314, 315, 316, 317, 318, 319, 320, 321, 322…	(168, 39, 207)	168	2
466	467	Q92JC5|Y142_RICCN Uncharacterized protein RC0142 OS=Rickettsia conorii (strain ATCC VR-613 / Malish 7)	([0.00962, 0.007315, 0.006619, 0.00558, 0.006988, 0.005318, 0.005799, 0.005086, 0.006482, 0.005799, 0.006894, 0.005992, 0.004835, 0.006701, 0.010509, 0.006701, 0.006533, 0.005992, 0.008156, 0.01204, 0.020522, 0.012491, 0.020876, 0.031287, 0.030611, 0.020876, 0.045352, 0.031287, 0.032017, 0.028695, 0.050641, 0.028107, 0.05306, 0.047319, 0.051831, 0.054297, 0.106997, 0.109221, 0.088832, 0.088832, 0…	[110, 111, 770, 771, 772, 777, 778, 779, 784, 785, 786, 787, 788, 789, 790, 791, 792, 793, 794, 795, 796, 797, 798, 799, 800, 801, 802, 803, 804, 805, 806, 807, 808, 809, 810, 811, 812, 813, 814, 815, 816, 817, 818, 819, 820, 821, 822, 823, 824, 825, 826, 827, 828, 829, 830, 831, 832, 833, 834, 835, 836, 837, 838, 839, 840, 841, 842, 843, 844, 845, 846, 847, 848, 849, 850, 851, 852, 853, 854, 855…	(146, 8, 154)	146	2
503	504	Q92JP8|SCA1_RICCN Putative surface cell antigen sca1 OS=Rickettsia conorii (strain ATCC VR-613 / Malish 7)	([0.401658, 0.433034, 0.458154, 0.497853, 0.374039, 0.30533, 0.335645, 0.264545, 0.288399, 0.239899, 0.196879, 0.203355, 0.18812, 0.122885, 0.179055, 0.129801, 0.122885, 0.098513, 0.078022, 0.073402, 0.132295, 0.073402, 0.076542, 0.078022, 0.060549, 0.096677, 0.122885, 0.122885, 0.18812, 0.196879, 0.236433, 0.209395, 0.247041, 0.17593, 0.257454, 0.191378, 0.247041, 0.26085, 0.284882, 0.243554, 0.…	[56, 57, 58, 59, 60, 61, 62, 63, 64, 65, 67, 68, 69, 70, 71, 72, 73, 74, 75, 76, 77, 85, 86, 87, 88, 89, 90, 91, 92, 93, 94, 95, 96, 97, 98, 99, 100, 101, 102, 103, 104, 105, 106, 107, 108, 109, 110, 111, 114, 115, 116, 117, 119, 120, 121, 123, 124, 125, 126, 127, 128, 129, 131, 133, 134, 135, 136, 137, 138, 139, 140, 141, 142, 143, 144, 145, 146, 147, 148, 149, 150, 151, 152, 153, 154, 155, 156,…	(143, 63, 206)	143	2
473	474	Q92JF7|SCA2_RICCN Putative surface cell antigen sca2 OS=Rickettsia conorii (strain ATCC VR-613 / Malish 7)	([0.440853, 0.377384, 0.291804, 0.318242, 0.206376, 0.125101, 0.125101, 0.144935, 0.170161, 0.137348, 0.106997, 0.081712, 0.073402, 0.109221, 0.100716, 0.048328, 0.032017, 0.030003, 0.030611, 0.030003, 0.025762, 0.045352, 0.054297, 0.073402, 0.071867, 0.071867, 0.132295, 0.158265, 0.111485, 0.078022, 0.11371, 0.167087, 0.232838, 0.268042, 0.25031, 0.167087, 0.278302, 0.346032, 0.359901, 0.377384,…	[46, 52, 53, 54, 55, 56, 57, 58, 154, 155, 158, 159, 160, 161, 162, 163, 164, 165, 166, 167, 168, 205, 234, 236, 239, 247, 248, 249, 250, 251, 252, 279, 280, 281, 282, 283, 284, 285, 289, 290, 291, 292, 293, 294, 295, 358, 359, 360, 361, 362, 363, 364, 365, 366, 367, 368, 369, 370, 371, 372, 373, 374, 375, 376, 377, 378, 379, 380, 381, 382, 383, 384, 385, 386, 387, 388, 389, 395, 396, 397, 398, 3…	(124, 231, 355)	124	2
320	321	Q92HG3|Q92HG3_RICCN Acyl-[acyl-carrier-protein]--UDP-N-acetylglucosamine O-acyltransferase OS=Rickettsia conorii (strain ATCC VR-613 / Malish 7)	([0.049374, 0.067594, 0.100716, 0.06184, 0.088832, 0.118441, 0.081712, 0.058088, 0.0704, 0.05306, 0.03976, 0.048328, 0.051831, 0.048328, 0.098513, 0.090864, 0.102787, 0.15284, 0.10481, 0.194234, 0.229226, 0.120615, 0.079919, 0.071867, 0.125101, 0.11371, 0.0704, 0.059222, 0.078022, 0.092881, 0.144935, 0.222385, 0.239899, 0.243554, 0.173081, 0.094817, 0.059222, 0.083462, 0.083462, 0.083462, 0.08883…	[194, 195, 196, 199, 200, 682, 683, 684, 685, 687, 688, 689, 690, 691, 692, 693, 694, 695, 696, 697, 698, 699, 700, 701, 702, 703, 704, 705, 706, 707, 708, 709, 710, 711, 712, 713, 714, 715, 718, 719, 720, 721, 838, 849, 850, 851, 852, 853, 854, 855, 856, 857, 858, 859, 860, 861, 862, 863, 864, 865, 866, 867, 868, 869, 870, 871, 872, 873, 874, 875, 876, 877, 878, 879, 880, 881, 882, 883, 884, 885…	(107, 43, 150)	107	2
397	398	Q92IN1|Q92IN1_RICCN VirB10 protein OS=Rickettsia conorii (strain ATCC VR-613 / Malish 7)	([0.928747, 0.93079, 0.926919, 0.84206, 0.84206, 0.852992, 0.823549, 0.856457, 0.856457, 0.871313, 0.88723, 0.859585, 0.891961, 0.876521, 0.876521, 0.801317, 0.791621, 0.76285, 0.675549, 0.675549, 0.575842, 0.56648, 0.458154, 0.472492, 0.538167, 0.538167, 0.447574, 0.454136, 0.356642, 0.301917, 0.225814, 0.161087, 0.15008, 0.098513, 0.102787, 0.058088, 0.049374, 0.031287, 0.021816, 0.020165, 0.01…	[0, 1, 2, 3, 4, 5, 6, 7, 8, 9, 10, 11, 12, 13, 14, 15, 16, 17, 18, 19, 20, 21, 24, 25, 64, 65, 66, 67, 68, 69, 70, 71, 72, 73, 74, 75, 76, 77, 78, 79, 80, 81, 82, 83, 84, 85, 86, 87, 88, 89, 90, 91, 92, 93, 94, 95, 96, 97, 98, 99, 100, 101, 102, 103, 104, 105, 106, 107, 108, 109, 110, 111, 112, 113, 114, 115, 116, 117, 118, 119, 120, 121, 122, 123, 124, 125, 126, 127, 128, 129, 130, 131, 132, 133…	(87, 24, 111)	87	2
836	837	Q92HC4|Q92HC4_RICCN Acyl-[acyl-carrier-protein]--UDP-N-acetylglucosamine O-acyltransferase OS=Rickettsia conorii (strain ATCC VR-613 / Malish 7)	([0.788093, 0.699094, 0.733139, 0.745909, 0.805026, 0.795062, 0.801317, 0.808535, 0.759478, 0.759478, 0.771762, 0.759478, 0.750527, 0.759478, 0.76285, 0.76285, 0.801317, 0.759478, 0.754692, 0.759478, 0.759478, 0.703578, 0.771762, 0.759478, 0.795062, 0.767246, 0.784345, 0.733139, 0.73685, 0.741537, 0.703578, 0.694846, 0.694846, 0.694846, 0.703578, 0.690604, 0.675549, 0.671169, 0.720929, 0.733139, …	[0, 1, 2, 3, 4, 5, 6, 7, 8, 9, 10, 11, 12, 13, 14, 15, 16, 17, 18, 19, 20, 21, 22, 23, 24, 25, 26, 27, 28, 29, 30, 31, 32, 33, 34, 35, 36, 37, 38, 39, 40, 41, 42, 43, 44, 45, 46, 47, 48, 49, 50, 51, 52, 53, 54, 55, 56, 57, 58, 59, 60, 61, 62, 63, 64, 65, 66, 67, 68, 69, 70, 71, 72, 73, 74, 75, 76, 77, 78, 79]	(79, 0, 79)	79	2
957	958	Q92HT6|Q92HT6_RICCN Acyl-[acyl-carrier-protein]--UDP-N-acetylglucosamine O-acyltransferase OS=Rickettsia conorii (strain ATCC VR-613 / Malish 7)	([0.791621, 0.685117, 0.575842, 0.63748, 0.549308, 0.575842, 0.632174, 0.675549, 0.716283, 0.728858, 0.73685, 0.675549, 0.653063, 0.703578, 0.728858, 0.707965, 0.779859, 0.827927, 0.837511, 0.827927, 0.846163, 0.837511, 0.83125, 0.891961, 0.891961, 0.934618, 0.941505, 0.894241, 0.874069, 0.846163, 0.788093, 0.728858, 0.81615, 0.827927, 0.767246, 0.741537, 0.741537, 0.750527, 0.745909, 0.724957, 0…	[0, 1, 2, 3, 4, 5, 6, 7, 8, 9, 10, 11, 12, 13, 14, 15, 16, 17, 18, 19, 20, 21, 22, 23, 24, 25, 26, 27, 28, 29, 30, 31, 32, 33, 34, 35, 36, 37, 38, 39, 40, 41, 42, 43, 44, 45, 46, 47, 48, 49, 50, 51, 52, 53, 54, 55, 56, 57, 58, 59, 60, 61, 62, 63, 64, 65, 66, 67, 68, 69, 70, 71, 72, 73, 74, 75, 76, 77, 78]	(78, 0, 78)	78	2
583	584	Q92G67|Q92G67_RICCN Acyl-[acyl-carrier-protein]--UDP-N-acetylglucosamine O-acyltransferase OS=Rickettsia conorii (strain ATCC VR-613 / Malish 7)	([0.716283, 0.724957, 0.724957, 0.733139, 0.73685, 0.801317, 0.703578, 0.707965, 0.724957, 0.728858, 0.642678, 0.680603, 0.728858, 0.733139, 0.699094, 0.699094, 0.694846, 0.626927, 0.626927, 0.675549, 0.642678, 0.642678, 0.653063, 0.657645, 0.666105, 0.661982, 0.585406, 0.671169, 0.671169, 0.661982, 0.661982, 0.745909, 0.73685, 0.707965, 0.680603, 0.707965, 0.680603, 0.613573, 0.680603, 0.680603,…	[0, 1, 2, 3, 4, 5, 6, 7, 8, 9, 10, 11, 12, 13, 14, 15, 16, 17, 18, 19, 20, 21, 22, 23, 24, 25, 26, 27, 28, 29, 30, 31, 32, 33, 34, 35, 36, 37, 38, 39, 40, 41, 42, 43, 44, 45, 46, 47, 48, 49, 50, 51, 52, 53, 54, 55, 56, 57, 58, 59, 60, 61, 62, 63, 64, 65, 66, 67, 68, 69, 70, 71, 72, 73, 74, 75, 76]	(76, 0, 76)	76	2
1074	1075	Q92IB1|Q92IB1_RICCN Protein transport protein sec7 OS=Rickettsia conorii (strain ATCC VR-613 / Malish 7)	([0.882776, 0.865454, 0.891961, 0.901269, 0.908098, 0.915074, 0.865454, 0.88723, 0.834292, 0.862302, 0.882776, 0.899122, 0.899122, 0.903857, 0.915074, 0.922952, 0.962114, 0.922952, 0.938133, 0.889439, 0.889439, 0.922952, 0.934618, 0.88723, 0.885302, 0.882776, 0.882776, 0.910643, 0.899122, 0.941505, 0.901269, 0.891961, 0.889439, 0.891961, 0.862302, 0.859585, 0.862302, 0.846163, 0.899122, 0.903857,…	[0, 1, 2, 3, 4, 5, 6, 7, 8, 9, 10, 11, 12, 13, 14, 15, 16, 17, 18, 19, 20, 21, 22, 23, 24, 25, 26, 27, 28, 29, 30, 31, 32, 33, 34, 35, 36, 37, 38, 39, 40, 41, 42, 43, 44, 45, 46, 47, 48, 49, 50, 51, 52, 53, 54, 55, 56, 57, 58, 59, 60, 61, 62, 63, 64, 65, 66, 67, 68, 69, 70, 71, 72, 73, 74, 75]	(75, 0, 75)	75	2
190	191	Q52658|SCA4_RICCN Antigenic heat-stable 120 kDa protein OS=Rickettsia conorii (strain ATCC VR-613 / Malish 7)	([0.827927, 0.657645, 0.712013, 0.795062, 0.694846, 0.675549, 0.707965, 0.699094, 0.733139, 0.648219, 0.661982, 0.703578, 0.728858, 0.76285, 0.716283, 0.720929, 0.707965, 0.712013, 0.712013, 0.724957, 0.750527, 0.73685, 0.812494, 0.81615, 0.671169, 0.675549, 0.699094, 0.694846, 0.712013, 0.690604, 0.771762, 0.81615, 0.775545, 0.675549, 0.690604, 0.685117, 0.690604, 0.707965, 0.784345, 0.661982, 0…	[0, 1, 2, 3, 4, 5, 6, 7, 8, 9, 10, 11, 12, 13, 14, 15, 16, 17, 18, 19, 20, 21, 22, 23, 24, 25, 26, 27, 28, 29, 30, 31, 32, 33, 34, 35, 36, 37, 38, 39, 40, 45, 46, 51, 54, 55, 61, 62, 63, 64, 65, 66, 67, 68, 69, 70, 71, 72, 73, 74, 75, 76, 77, 78, 79, 80, 81, 82, 83, 84, 85, 86, 87, 88, 89, 112, 113, 114, 115, 116, 117, 118, 119, 120, 121, 122, 123, 124, 125, 126, 127, 128, 129, 130, 131, 132, 145…	(58, 156, 214)	58	2
1070	1071	Q92IA7|Q92IA7_RICCN Acyl-[acyl-carrier-protein]--UDP-N-acetylglucosamine O-acyltransferase OS=Rickettsia conorii (strain ATCC VR-613 / Malish 7)	([0.58069, 0.497853, 0.525368, 0.545602, 0.56648, 0.58069, 0.59917, 0.626927, 0.56648, 0.585406, 0.604312, 0.608892, 0.509769, 0.575842, 0.575842, 0.51388, 0.562014, 0.570702, 0.545602, 0.525368, 0.585406, 0.604312, 0.604312, 0.59917, 0.59508, 0.608892, 0.59014, 0.608892, 0.613573, 0.703578, 0.699094, 0.694846, 0.690604, 0.771762, 0.771762, 0.754692, 0.846163, 0.859585, 0.801317, 0.798249, 0.8529…	[0, 2, 3, 4, 5, 6, 7, 8, 9, 10, 11, 12, 13, 14, 15, 16, 17, 18, 19, 20, 21, 22, 23, 24, 25, 26, 27, 28, 29, 30, 31, 32, 33, 34, 35, 36, 37, 38, 39, 40, 41, 42, 43, 44, 45, 46, 47, 48, 49, 50, 51, 52, 53, 54, 55, 56, 57, 58, 59, 60]	(58, 1, 59)	58	2
500	501	Q92JN8|DSB_RICCN Putative protein-disulfide oxidoreductase RC0029 OS=Rickettsia conorii (strain ATCC VR-613 / Malish 7)	([0.016528, 0.014783, 0.011518, 0.010509, 0.014783, 0.020522, 0.017797, 0.023534, 0.034884, 0.050641, 0.06184, 0.059222, 0.06184, 0.066181, 0.092881, 0.15284, 0.209395, 0.281712, 0.349426, 0.40511, 0.494003, 0.486429, 0.476583, 0.59014, 0.690604, 0.712013, 0.712013, 0.798249, 0.812494, 0.812494, 0.808535, 0.81615, 0.834292, 0.819762, 0.779859, 0.791621, 0.791621, 0.788093, 0.784345, 0.733139, 0.6…	[23, 24, 25, 26, 27, 28, 29, 30, 31, 32, 33, 34, 35, 36, 37, 38, 39, 40, 41, 42, 43, 44, 45, 46, 47, 48, 49, 50, 51, 52, 53, 54, 55, 56, 57, 58, 59, 60, 61, 62, 63, 64, 65, 66, 67, 68, 69, 70, 71, 72, 73, 74, 75, 76, 77, 78, 79, 263, 270, 273, 274, 275, 276]	(56, 0, 56)	56	2
871	872	Q92HH2|Q92HH2_RICCN Acyl-[acyl-carrier-protein]--UDP-N-acetylglucosamine O-acyltransferase OS=Rickettsia conorii (strain ATCC VR-613 / Malish 7)	([0.915074, 0.938133, 0.956248, 0.947281, 0.953422, 0.948786, 0.941505, 0.953422, 0.94331, 0.915074, 0.926919, 0.945666, 0.936162, 0.951925, 0.951925, 0.951925, 0.957673, 0.957673, 0.932927, 0.93079, 0.915074, 0.837511, 0.827927, 0.808535, 0.798249, 0.795062, 0.791621, 0.791621, 0.779859, 0.788093, 0.846163, 0.759478, 0.724957, 0.728858, 0.712013, 0.716283, 0.733139, 0.699094, 0.59917, 0.690604, …	[0, 1, 2, 3, 4, 5, 6, 7, 8, 9, 10, 11, 12, 13, 14, 15, 16, 17, 18, 19, 20, 21, 22, 23, 24, 25, 26, 27, 28, 29, 30, 31, 32, 33, 34, 35, 36, 37, 38, 39, 40, 41, 42, 43, 44, 45, 46, 47, 48, 49, 50, 51, 52, 53, 54, 55, 56, 59, 60, 61, 62, 63, 64, 65, 66, 67, 68, 69, 70, 71, 72, 73, 74, 75, 76, 77, 78, 79, 80, 81, 82, 83, 84, 85, 86, 87, 88, 89, 90, 91, 92, 174, 175]	(56, 0, 56)	56	2
1000	1001	Q92HZ4|Q92HZ4_RICCN Acyl-[acyl-carrier-protein]--UDP-N-acetylglucosamine O-acyltransferase OS=Rickettsia conorii (strain ATCC VR-613 / Malish 7)	([0.775545, 0.791621, 0.808535, 0.795062, 0.846163, 0.862302, 0.801317, 0.754692, 0.76285, 0.779859, 0.798249, 0.801317, 0.801317, 0.724957, 0.812494, 0.81615, 0.819762, 0.759478, 0.812494, 0.805026, 0.795062, 0.724957, 0.720929, 0.716283, 0.767246, 0.661982, 0.642678, 0.741537, 0.73685, 0.73685, 0.750527, 0.671169, 0.685117, 0.685117, 0.750527, 0.733139, 0.733139, 0.728858, 0.798249, 0.801317, 0…	[0, 1, 2, 3, 4, 5, 6, 7, 8, 9, 10, 11, 12, 13, 14, 15, 16, 17, 18, 19, 20, 21, 22, 23, 24, 25, 26, 27, 28, 29, 30, 31, 32, 33, 34, 35, 36, 37, 38, 39, 40, 41, 42, 43, 44, 45, 46, 47, 48, 49, 50, 51, 52, 53, 54, 55]	(55, 0, 55)	55	2
264	265	Q92GW9|RL2_RICCN Large ribosomal subunit protein uL2 OS=Rickettsia conorii (strain ATCC VR-613 / Malish 7)	([0.298791, 0.332115, 0.229226, 0.278302, 0.318242, 0.236433, 0.194234, 0.239899, 0.200174, 0.229226, 0.257454, 0.291804, 0.31487, 0.31487, 0.216401, 0.203355, 0.301917, 0.295083, 0.295083, 0.291804, 0.288399, 0.26085, 0.185198, 0.264545, 0.26085, 0.25031, 0.25031, 0.308712, 0.295083, 0.356642, 0.352862, 0.349426, 0.349426, 0.36309, 0.454136, 0.58069, 0.58069, 0.585406, 0.483068, 0.458154, 0.5493…	[35, 36, 37, 40, 43, 44, 45, 46, 47, 48, 49, 50, 198, 199, 200, 201, 202, 203, 204, 205, 206, 207, 208, 215, 216, 218, 219, 220, 221, 222, 223, 224, 225, 226, 227, 228, 229, 230, 231, 232, 233, 234, 235, 236, 237, 238, 239, 240, 241, 242, 243, 244, 245, 246, 247, 248, 249, 250, 251, 252, 253, 254, 255, 256, 257, 258, 259, 260, 261, 262, 263, 264, 265, 266, 267, 268, 269, 270, 271, 272]	(54, 25, 79)	54	2
699	700	Q92GP4|Q92GP4_RICCN Ubiquitin-like protease family profile domain-containing protein OS=Rickettsia conorii (strain ATCC VR-613 / Malish 7)	([0.01227, 0.019401, 0.030003, 0.050641, 0.078022, 0.10481, 0.0704, 0.048328, 0.0704, 0.088832, 0.06312, 0.081712, 0.094817, 0.092881, 0.100716, 0.164327, 0.247041, 0.352862, 0.346032, 0.339168, 0.454136, 0.454136, 0.366687, 0.366687, 0.271506, 0.271506, 0.200174, 0.298791, 0.377384, 0.335645, 0.335645, 0.4292, 0.328603, 0.36309, 0.366687, 0.349426, 0.36309, 0.359901, 0.26085, 0.17593, 0.257454, …	[53, 289, 290, 291, 292, 293, 294, 295, 296, 298, 299, 328, 329, 330, 331, 332, 333, 334, 335, 336, 337, 338, 339, 340, 341, 342, 343, 344, 345, 346, 347, 348, 349, 350, 351, 352, 353, 354, 355, 356, 357, 358, 359, 360, 361, 362, 363, 364, 365, 366, 367, 368, 369, 370, 371, 372, 373, 374, 375, 376, 377, 378, 379, 380, 384, 389, 391, 392, 395, 396, 397, 398, 399, 400, 401, 402, 403, 404, 406, 407,…	(52, 11, 63)	52	2
152	153	Q92J43|ODO2_RICCN Dihydrolipoyllysine-residue succinyltransferase component of 2-oxoglutarate dehydrogenase complex OS=Rickettsia conorii (strain ATCC VR-613 / Malish 7)	([0.21291, 0.291804, 0.324872, 0.25406, 0.295083, 0.346032, 0.346032, 0.374039, 0.318242, 0.318242, 0.328603, 0.291804, 0.225814, 0.268042, 0.271506, 0.339168, 0.401658, 0.465241, 0.433034, 0.380708, 0.433034, 0.440853, 0.436924, 0.454136, 0.465241, 0.40511, 0.328603, 0.366687, 0.295083, 0.377384, 0.40511, 0.4292, 0.480142, 0.497853, 0.51388, 0.458154, 0.472492, 0.418646, 0.414856, 0.394753, 0.48…	[34, 55, 56, 60, 66, 67, 68, 69, 70, 71, 72, 73, 74, 75, 76, 77, 78, 79, 80, 81, 82, 83, 84, 85, 86, 87, 88, 89, 90, 91, 92, 93, 94, 95, 96, 97, 98, 99, 100, 101, 102, 103, 104, 105, 106, 107, 108, 109, 110, 111, 112, 113, 114, 116, 117, 118, 119, 120, 121, 122, 123, 124, 125, 126, 127, 128, 129, 130, 131, 132, 133, 134, 135, 136, 140, 141, 142, 143, 144, 145, 146, 149, 151, 152, 153, 154, 155, 1…	(48, 4, 52)	48	2
1069	1070	Q92IA6|Q92IA6_RICCN Acyl-[acyl-carrier-protein]--UDP-N-acetylglucosamine O-acyltransferase OS=Rickettsia conorii (strain ATCC VR-613 / Malish 7)	([0.613573, 0.608892, 0.657645, 0.575842, 0.575842, 0.608892, 0.622677, 0.626927, 0.657645, 0.671169, 0.690604, 0.73685, 0.728858, 0.745909, 0.73685, 0.791621, 0.798249, 0.798249, 0.733139, 0.733139, 0.741537, 0.648219, 0.648219, 0.642678, 0.712013, 0.666105, 0.63748, 0.626927, 0.570702, 0.56648, 0.545602, 0.541878, 0.505461, 0.521092, 0.575842, 0.56648, 0.517562, 0.497853, 0.521092, 0.5017, 0.42…	[0, 1, 2, 3, 4, 5, 6, 7, 8, 9, 10, 11, 12, 13, 14, 15, 16, 17, 18, 19, 20, 21, 22, 23, 24, 25, 26, 27, 28, 29, 30, 31, 32, 33, 34, 35, 36, 38, 39, 46, 47, 49, 50, 51, 52, 53, 54, 55, 56, 57, 58, 59, 60, 61, 62, 63, 64, 65, 66, 67, 68, 69, 70, 71, 72, 73, 74, 75, 76, 77, 78, 79, 80, 81, 82, 83, 84, 85, 86, 87, 88, 89, 90, 91, 92, 93, 94, 95, 96, 97, 105, 108, 109, 110, 112, 113, 114]	(48, 41, 89)	48	2
96	97	Q92HV7|PNP_RICCN Polyribonucleotide nucleotidyltransferase OS=Rickettsia conorii (strain ATCC VR-613 / Malish 7)	([0.100716, 0.155435, 0.194234, 0.247041, 0.191378, 0.129801, 0.173081, 0.120615, 0.142424, 0.173081, 0.194234, 0.225814, 0.243554, 0.203355, 0.194234, 0.291804, 0.25031, 0.26085, 0.26085, 0.301917, 0.222385, 0.321458, 0.236433, 0.236433, 0.18812, 0.25031, 0.342579, 0.324872, 0.342579, 0.26085, 0.173081, 0.120615, 0.127496, 0.170161, 0.139895, 0.092881, 0.0704, 0.092881, 0.085092, 0.069024, 0.083…	[316, 393, 394, 395, 396, 545, 546, 547, 552, 553, 554, 689, 690, 691, 692, 693, 694, 695, 696, 697, 698, 699, 700, 701, 702, 703, 704, 705, 706, 707, 708, 709, 710, 711, 712, 713, 714, 715, 716, 717, 718, 719, 720, 721, 722, 723, 724, 725, 726, 727, 728, 729, 730, 731, 732, 733, 734, 735, 736, 739, 740, 741, 742, 743]	(47, 11, 58)	47	2
318	319	Q92HF5|IF2_RICCN Translation initiation factor IF-2 OS=Rickettsia conorii (strain ATCC VR-613 / Malish 7)	([0.798249, 0.661982, 0.675549, 0.562014, 0.58069, 0.622677, 0.632174, 0.642678, 0.557691, 0.56648, 0.505461, 0.534167, 0.534167, 0.525368, 0.414856, 0.414856, 0.40511, 0.422041, 0.422041, 0.384043, 0.370445, 0.377384, 0.440853, 0.359901, 0.377384, 0.390993, 0.359901, 0.359901, 0.356642, 0.414856, 0.422041, 0.4292, 0.36309, 0.374039, 0.324872, 0.418646, 0.408655, 0.408655, 0.468512, 0.468512, 0.4…	[0, 1, 2, 3, 4, 5, 6, 7, 8, 9, 10, 11, 12, 13, 44, 45, 46, 48, 50, 51, 52, 53, 54, 55, 56, 57, 58, 59, 60, 61, 62, 63, 64, 65, 66, 67, 68, 69, 70, 71, 80, 81, 85, 87, 103, 111, 112, 113, 114, 115, 116, 117, 118, 119, 120, 121, 122, 123, 124, 125, 126, 127, 128, 129, 130, 131, 132, 133, 134, 135, 136, 137, 138, 139, 140, 141, 142, 143, 144, 145, 146, 147, 148, 149, 150, 151, 152, 153, 154, 155, 15…	(47, 45, 92)	47	2
464	465	Q92JC3|Y144_RICCN Uncharacterized protein RC0144 OS=Rickettsia conorii (strain ATCC VR-613 / Malish 7)	([0.023534, 0.014783, 0.015694, 0.010372, 0.009294, 0.00962, 0.013016, 0.010221, 0.009294, 0.008276, 0.006701, 0.005799, 0.00407, 0.003727, 0.003246, 0.003246, 0.00407, 0.00359, 0.003341, 0.004208, 0.003804, 0.003821, 0.004899, 0.004483, 0.005992, 0.007877, 0.009187, 0.006795, 0.006894, 0.007495, 0.010372, 0.011518, 0.016021, 0.030611, 0.043307, 0.054297, 0.098513, 0.098513, 0.125101, 0.17593, 0.…	[125, 126, 127, 128, 130, 134, 137, 138, 139, 140, 141, 142, 150, 153, 449, 450, 467, 468, 484, 485, 486, 493, 494, 495, 496, 497, 498, 499, 500, 895, 910, 918, 919, 920, 921, 922, 923, 924, 925, 926, 927, 928, 929, 930, 931, 932, 933, 934, 935, 936, 937, 938, 939, 940, 941, 942, 943, 944, 945, 946, 947, 948, 949, 950, 951, 952, 953, 954, 955, 956, 957, 958, 959, 960, 961, 962, 963, 964, 965]	(47, 31, 78)	47	2
1043	1044	Q92I57|Y563_RICCN Uncharacterized lipoprotein RC0563 OS=Rickettsia conorii (strain ATCC VR-613 / Malish 7)	([0.009015, 0.009977, 0.007645, 0.007091, 0.006567, 0.008525, 0.009401, 0.009096, 0.011518, 0.015078, 0.020522, 0.014586, 0.021816, 0.022306, 0.015078, 0.013613, 0.022667, 0.036378, 0.056825, 0.088832, 0.144935, 0.158265, 0.18812, 0.219301, 0.239899, 0.311707, 0.311707, 0.339168, 0.398279, 0.370445, 0.366687, 0.352862, 0.454136, 0.450668, 0.450668, 0.529623, 0.703578, 0.604312, 0.509769, 0.525368…	[35, 36, 37, 38, 39, 40, 41, 66, 67, 68, 69, 70, 71, 72, 73, 74, 75, 76, 77, 78, 79, 80, 81, 82, 83, 84, 85, 86, 109, 110, 111, 113, 114, 115, 116, 117, 118, 119, 120, 121, 122, 123, 124, 125, 126, 127, 128, 129, 130, 131, 132, 133, 134, 135, 136, 137, 138, 139, 140, 141, 142, 143, 144, 145, 146, 147, 148, 149, 153, 158, 159, 160, 161, 162, 163, 164, 165, 166, 167, 168, 169, 170, 171, 172, 173, 1…	(46, 69, 115)	46	2
1067	1068	Q92IA4|Q92IA4_RICCN Acyl-[acyl-carrier-protein]--UDP-N-acetylglucosamine O-acyltransferase OS=Rickettsia conorii (strain ATCC VR-613 / Malish 7)	([0.035586, 0.056825, 0.094817, 0.127496, 0.17593, 0.132295, 0.142424, 0.158265, 0.196879, 0.21291, 0.17593, 0.194234, 0.15284, 0.21291, 0.288399, 0.36309, 0.349426, 0.352862, 0.36309, 0.374039, 0.374039, 0.447574, 0.458154, 0.433034, 0.447574, 0.377384, 0.450668, 0.486429, 0.51388, 0.497853, 0.436924, 0.509769, 0.517562, 0.604312, 0.618285, 0.534167, 0.529623, 0.632174, 0.529623, 0.472492, 0.461…	[28, 31, 32, 33, 34, 35, 36, 37, 38, 41, 66, 74, 75, 76, 77, 79, 80, 81, 83, 84, 85, 86, 87, 88, 89, 90, 91, 92, 93, 94, 95, 96, 97, 98, 99, 100, 101, 102, 103, 104, 105, 106, 107, 108, 109, 110, 111, 112, 113, 114, 115, 116, 117, 118, 119, 120, 121, 122, 123, 124, 125, 126, 127, 128, 132, 139, 140, 141, 142, 143, 144, 145, 146, 147, 148, 149, 150, 151, 152, 153, 154, 155, 156, 157, 158, 159, 160…	(45, 18, 63)	45	2
1184	1185	Q92IS8|Q92IS8_RICCN Ribonuclease E OS=Rickettsia conorii (strain ATCC VR-613 / Malish 7)	([0.073402, 0.137348, 0.173081, 0.236433, 0.281712, 0.311707, 0.257454, 0.209395, 0.155435, 0.118441, 0.139895, 0.182256, 0.167087, 0.185198, 0.200174, 0.200174, 0.298791, 0.394753, 0.295083, 0.346032, 0.229226, 0.339168, 0.321458, 0.332115, 0.247041, 0.236433, 0.247041, 0.324872, 0.40511, 0.476583, 0.570702, 0.59014, 0.476583, 0.401658, 0.308712, 0.264545, 0.339168, 0.25406, 0.247041, 0.324872, …	[30, 31, 149, 151, 152, 153, 155, 216, 217, 218, 219, 220, 221, 222, 393, 395, 396, 399, 581, 582, 583, 584, 585, 586, 589, 590, 591, 592, 593, 594, 595, 596, 597, 598, 599, 600, 601, 602, 603, 604, 605, 606, 607, 608, 609, 610, 611, 612, 613, 614, 615, 616, 617, 618, 619, 620, 621, 622, 623, 624, 625, 626, 627, 628, 629, 630, 631, 632, 633, 634, 638, 639, 640, 641, 644, 645, 646, 647, 648, 649, …	(45, 24, 69)	45	2
293	294	Q92H36|RL34_RICCN Large ribosomal subunit protein bL34 OS=Rickettsia conorii (strain ATCC VR-613 / Malish 7)	([0.699094, 0.759478, 0.801317, 0.837511, 0.868118, 0.894241, 0.894241, 0.805026, 0.834292, 0.837511, 0.859585, 0.862302, 0.827927, 0.808535, 0.834292, 0.903857, 0.894241, 0.889439, 0.879233, 0.81615, 0.819762, 0.876521, 0.876521, 0.876521, 0.876521, 0.862302, 0.859585, 0.862302, 0.93079, 0.93079, 0.941505, 0.89662, 0.903857, 0.903857, 0.905695, 0.88723, 0.88723, 0.885302, 0.865454, 0.879233, 0.9…	[0, 1, 2, 3, 4, 5, 6, 7, 8, 9, 10, 11, 12, 13, 14, 15, 16, 17, 18, 19, 20, 21, 22, 23, 24, 25, 26, 27, 28, 29, 30, 31, 32, 33, 34, 35, 36, 37, 38, 39, 40, 41, 42, 43]	(43, 0, 43)	43	2
794	795	Q92H63|Q92H63_RICCN Tryptophan repressor binding protein-like protein OS=Rickettsia conorii (strain ATCC VR-613 / Malish 7)	([0.25406, 0.31487, 0.349426, 0.352862, 0.418646, 0.458154, 0.370445, 0.394753, 0.418646, 0.444081, 0.468512, 0.468512, 0.480142, 0.483068, 0.59508, 0.642678, 0.716283, 0.750527, 0.808535, 0.812494, 0.720929, 0.745909, 0.733139, 0.622677, 0.648219, 0.613573, 0.613573, 0.690604, 0.690604, 0.707965, 0.699094, 0.699094, 0.73685, 0.703578, 0.690604, 0.653063, 0.671169, 0.675549, 0.671169, 0.661982, 0…	[14, 15, 16, 17, 18, 19, 20, 21, 22, 23, 24, 25, 26, 27, 28, 29, 30, 31, 32, 33, 34, 35, 36, 37, 38, 39, 40, 41, 42, 43, 44, 45, 46, 47, 48, 49, 50, 51, 52, 53, 54, 55]	(41, 0, 41)	41	2
1075	1076	Q92IB2|Q92IB2_RICCN Acyl-[acyl-carrier-protein]--UDP-N-acetylglucosamine O-acyltransferase OS=Rickettsia conorii (strain ATCC VR-613 / Malish 7)	([0.4292, 0.352862, 0.377384, 0.433034, 0.370445, 0.408655, 0.4292, 0.377384, 0.401658, 0.414856, 0.440853, 0.390993, 0.390993, 0.377384, 0.398279, 0.458154, 0.5017, 0.509769, 0.51388, 0.549308, 0.553315, 0.613573, 0.699094, 0.694846, 0.661982, 0.784345, 0.694846, 0.680603, 0.754692, 0.750527, 0.759478, 0.771762, 0.741537, 0.754692, 0.771762, 0.666105, 0.575842, 0.553315, 0.545602, 0.632174, 0.51…	[16, 17, 18, 19, 20, 21, 22, 23, 24, 25, 26, 27, 28, 29, 30, 31, 32, 33, 34, 35, 36, 37, 38, 39, 40, 41, 42, 43, 44, 45, 47, 48, 49, 50, 53, 54, 56, 57, 58, 59, 60, 61, 62, 63, 65, 66, 72, 73, 74, 75, 76, 77, 78, 79, 80, 81, 82, 83, 84, 85, 86, 87, 88, 89, 90, 91, 92, 93, 94, 95, 96, 97, 98, 99, 100, 101, 102, 107, 108, 109, 110, 111, 112, 113, 117, 139, 140, 141, 142, 143, 144, 145, 146, 147, 14…	(41, 85, 126)	41	2
617	618	Q92GD5|Q92GD5_RICCN Acyl-[acyl-carrier-protein]--UDP-N-acetylglucosamine O-acyltransferase OS=Rickettsia conorii (strain ATCC VR-613 / Malish 7)	([0.090864, 0.139895, 0.083462, 0.118441, 0.120615, 0.155435, 0.111485, 0.134866, 0.098513, 0.118441, 0.076542, 0.096677, 0.122885, 0.118441, 0.173081, 0.25406, 0.275179, 0.301917, 0.339168, 0.356642, 0.384043, 0.308712, 0.295083, 0.380708, 0.374039, 0.41194, 0.324872, 0.418646, 0.342579, 0.346032, 0.278302, 0.377384, 0.380708, 0.291804, 0.370445, 0.374039, 0.281712, 0.278302, 0.278302, 0.275179,…	[126, 177, 178, 179, 180, 181, 182, 183, 184, 185, 186, 187, 188, 189, 190, 191, 192, 193, 194, 195, 196, 197, 198, 199, 200, 201, 204, 205, 206, 207, 209, 211, 212, 264, 265, 266, 267, 268, 269, 270, 271, 272, 273, 274, 304, 305, 306, 317, 318, 320, 321, 322, 327, 328, 329, 330, 331, 332, 333, 334, 335, 336, 337, 338, 339, 340, 341, 342, 343, 344, 345, 346, 347, 348, 349, 350, 351, 352, 353, 354…	(37, 52, 89)	37	2
1200	1201	Q92IW0|Q92IW0_RICCN Tail-specific protease OS=Rickettsia conorii (strain ATCC VR-613 / Malish 7)	([0.020876, 0.032017, 0.020876, 0.021381, 0.015078, 0.011106, 0.014783, 0.011518, 0.009865, 0.008723, 0.010672, 0.009015, 0.006194, 0.005992, 0.005683, 0.005734, 0.006078, 0.005872, 0.004483, 0.003757, 0.004388, 0.004247, 0.003821, 0.005249, 0.005932, 0.008525, 0.011669, 0.013265, 0.021816, 0.040537, 0.074921, 0.069024, 0.069024, 0.129801, 0.229226, 0.324872, 0.436924, 0.390993, 0.301917, 0.38070…	[42, 43, 161, 280, 396, 397, 398, 399, 400, 401, 402, 403, 404, 405, 406, 407, 408, 409, 410, 411, 412, 413, 414, 415, 416, 417, 418, 419, 420, 421, 422, 423, 424, 425, 426, 427, 428, 429, 430, 433, 462, 463, 464, 465, 466, 467, 468]	(34, 4, 38)	34	2
1238	1239	Q92J13|Q92J13_RICCN Acyl-[acyl-carrier-protein]--UDP-N-acetylglucosamine O-acyltransferase OS=Rickettsia conorii (strain ATCC VR-613 / Malish 7)	([0.377384, 0.401658, 0.377384, 0.4292, 0.476583, 0.5017, 0.521092, 0.436924, 0.422041, 0.41194, 0.332115, 0.281712, 0.291804, 0.25406, 0.194234, 0.196879, 0.137348, 0.219301, 0.288399, 0.247041, 0.264545, 0.271506, 0.243554, 0.295083, 0.278302, 0.278302, 0.30533, 0.328603, 0.41194, 0.41194, 0.408655, 0.476583, 0.604312, 0.529623, 0.483068, 0.483068, 0.534167, 0.632174, 0.653063, 0.521092, 0.5620…	[5, 6, 32, 33, 36, 37, 38, 39, 40, 42, 43, 82, 83, 85, 104, 105, 106, 107, 108, 109, 110, 111, 112, 113, 114, 116, 117, 119, 120, 136, 142, 143, 144, 145, 146, 147, 148, 149, 150, 152, 153, 154, 155, 156, 158, 160, 161, 162, 163, 164, 165, 166, 167, 168, 169, 170, 171, 172, 173, 174, 175, 176, 177, 178, 179, 180, 181, 182, 183, 184, 185, 186, 187, 188, 189, 190, 191, 192, 193, 194, 196, 197, 198,…	(34, 45, 79)	34	2
472	473	Q92JF5|RS2_RICCN Small ribosomal subunit protein uS2 OS=Rickettsia conorii (strain ATCC VR-613 / Malish 7)	([0.15008, 0.081712, 0.044297, 0.069024, 0.067594, 0.086953, 0.066181, 0.086953, 0.049374, 0.06184, 0.076542, 0.10481, 0.109221, 0.106997, 0.182256, 0.092881, 0.100716, 0.173081, 0.158265, 0.200174, 0.170161, 0.200174, 0.196879, 0.200174, 0.120615, 0.142424, 0.158265, 0.225814, 0.225814, 0.346032, 0.284882, 0.288399, 0.203355, 0.129801, 0.134866, 0.079919, 0.144935, 0.142424, 0.122885, 0.085092, …	[197, 198, 199, 200, 201, 202, 203, 204, 234, 235, 236, 237, 238, 239, 240, 241, 242, 243, 244, 245, 246, 247, 248, 249, 250, 251, 252, 253, 254, 255, 261, 262, 263, 264, 265, 266, 267, 268, 269, 270, 271, 272, 273, 274, 275, 276, 277, 278, 279, 280, 281, 282, 283, 284, 285, 286, 287, 288, 289, 290, 291, 292, 293, 294]	(33, 30, 63)	33	2
606	607	Q92GB6|Q92GB6_RICCN Acyl-[acyl-carrier-protein]--UDP-N-acetylglucosamine O-acyltransferase OS=Rickettsia conorii (strain ATCC VR-613 / Malish 7)	([0.490133, 0.5017, 0.553315, 0.472492, 0.505461, 0.549308, 0.480142, 0.497853, 0.534167, 0.557691, 0.5017, 0.534167, 0.613573, 0.59508, 0.545602, 0.538167, 0.534167, 0.51388, 0.51388, 0.521092, 0.538167, 0.671169, 0.675549, 0.570702, 0.648219, 0.653063, 0.648219, 0.648219, 0.657645, 0.661982, 0.553315, 0.626927, 0.648219, 0.622677, 0.545602, 0.59508, 0.694846, 0.58069, 0.59917, 0.575842, 0.48642…	[1, 2, 4, 5, 8, 9, 10, 11, 12, 13, 14, 15, 16, 17, 18, 19, 20, 21, 22, 23, 24, 25, 26, 27, 28, 29, 30, 31, 32, 33, 34, 35, 36, 37, 38, 39]	(31, 4, 35)	31	2
1096	1097	Q92IE8|Q92IE8_RICCN Outer membrane assembly protein OS=Rickettsia conorii (strain ATCC VR-613 / Malish 7)	([0.092881, 0.132295, 0.182256, 0.092881, 0.122885, 0.071867, 0.090864, 0.05306, 0.032017, 0.020876, 0.013821, 0.009977, 0.015078, 0.015078, 0.008895, 0.006142, 0.004414, 0.004431, 0.003298, 0.002581, 0.002155, 0.002194, 0.001434, 0.000893, 0.000876, 0.000958, 0.000923, 0.00103, 0.00155, 0.001602, 0.002349, 0.003405, 0.003461, 0.002727, 0.0028, 0.003997, 0.005503, 0.005992, 0.008409, 0.014075, 0.…	[136, 137, 138, 139, 144, 145, 146, 147, 148, 149, 150, 496, 497, 498, 499, 500, 501, 502, 503, 504, 505, 506, 507, 508, 509, 510, 511, 512, 513, 514, 515, 516, 517, 518, 519, 520, 521, 522, 526, 721, 722, 726, 728, 796, 797, 798, 799, 800, 801, 802, 803, 804, 805, 806, 807, 808, 809, 810, 811, 812, 813, 814, 815, 816, 817, 818, 819, 820, 821, 822, 823, 824, 825, 826, 827]	(31, 43, 74)	31	2
1282	1283	Q92J83|Q92J83_RICCN Acyl-[acyl-carrier-protein]--UDP-N-acetylglucosamine O-acyltransferase OS=Rickettsia conorii (strain ATCC VR-613 / Malish 7)	([0.359901, 0.454136, 0.486429, 0.521092, 0.549308, 0.58069, 0.59014, 0.51388, 0.549308, 0.553315, 0.486429, 0.440853, 0.447574, 0.433034, 0.444081, 0.458154, 0.468512, 0.384043, 0.465241, 0.494003, 0.505461, 0.59014, 0.553315, 0.541878, 0.458154, 0.394753, 0.401658, 0.40511, 0.465241, 0.387226, 0.387226, 0.461924, 0.553315, 0.454136, 0.454136, 0.529623, 0.538167, 0.525368, 0.529623, 0.525368, 0.…	[3, 4, 5, 6, 7, 8, 9, 20, 21, 22, 23, 32, 35, 36, 37, 38, 39, 41, 42, 45, 46, 47, 48, 49, 50, 51, 52, 53, 54, 55, 56, 57, 58, 59, 60, 61, 62, 63, 64, 65, 66, 67, 68, 69, 70, 71, 72, 73, 74, 75, 76, 123, 124, 125, 126, 127, 128, 129, 130, 131, 132, 133, 134, 135, 136, 137, 138, 139, 140, 141, 142, 143]	(31, 19, 50)	31	2
329	330	Q92HK9|RF1_RICCN Peptide chain release factor 1 OS=Rickettsia conorii (strain ATCC VR-613 / Malish 7)	([0.069024, 0.11371, 0.137348, 0.090864, 0.134866, 0.179055, 0.132295, 0.155435, 0.194234, 0.209395, 0.167087, 0.196879, 0.203355, 0.30533, 0.219301, 0.185198, 0.170161, 0.247041, 0.295083, 0.200174, 0.216401, 0.278302, 0.236433, 0.243554, 0.311707, 0.31487, 0.219301, 0.264545, 0.284882, 0.194234, 0.219301, 0.301917, 0.236433, 0.17593, 0.15284, 0.219301, 0.164327, 0.158265, 0.167087, 0.092881, 0.…	[110, 184, 185, 186, 187, 188, 189, 190, 191, 192, 193, 195, 196, 197, 198, 199, 225, 226, 227, 228, 229, 230, 231, 232, 233, 234, 235, 236, 237, 238, 239, 240, 241, 252, 253, 254, 255, 256, 257, 258, 280, 281, 282, 283, 284, 285, 286, 287, 288, 289, 290, 291, 292, 293, 294, 295, 296, 297, 298, 299, 300, 301, 302, 303, 304, 305, 306, 307, 308, 309, 310]	(30, 40, 70)	30	2
178	179	Q92JJ9|FTSH_RICCN ATP-dependent zinc metalloprotease FtsH OS=Rickettsia conorii (strain ATCC VR-613 / Malish 7)	([0.118441, 0.11371, 0.155435, 0.090864, 0.042364, 0.026338, 0.015344, 0.013265, 0.010221, 0.008723, 0.007422, 0.005734, 0.005734, 0.004388, 0.002881, 0.003014, 0.00292, 0.003053, 0.003864, 0.003757, 0.00316, 0.004247, 0.004689, 0.004611, 0.006245, 0.00962, 0.009483, 0.017138, 0.013265, 0.021381, 0.03976, 0.034068, 0.040537, 0.038858, 0.064632, 0.090864, 0.088832, 0.102787, 0.098513, 0.106997, 0.…	[263, 264, 265, 266, 267, 268, 269, 270, 271, 275, 276, 321, 410, 449, 450, 451, 452, 453, 454, 455, 456, 457, 458, 459, 460, 462, 493, 525, 526, 527, 528, 529, 530, 531, 532, 533, 534, 535, 536, 537, 538, 539, 540, 541, 542, 591, 592, 593, 594, 596, 600, 602, 603, 604, 607, 608, 609, 610, 611, 612, 613, 614, 615, 616, 617, 618, 619, 620, 621, 622, 623, 624, 625, 626, 627, 628, 629, 630, 631, 632…	(29, 54, 83)	29	2
207	208	Q92G30|SSB_RICCN Single-stranded DNA-binding protein OS=Rickettsia conorii (strain ATCC VR-613 / Malish 7)	([0.092881, 0.129801, 0.185198, 0.144935, 0.182256, 0.209395, 0.243554, 0.308712, 0.339168, 0.332115, 0.349426, 0.374039, 0.398279, 0.398279, 0.408655, 0.483068, 0.468512, 0.472492, 0.454136, 0.450668, 0.538167, 0.541878, 0.538167, 0.454136, 0.497853, 0.497853, 0.505461, 0.51388, 0.483068, 0.377384, 0.401658, 0.408655, 0.40511, 0.335645, 0.335645, 0.328603, 0.335645, 0.339168, 0.339168, 0.422041,…	[20, 21, 22, 26, 27, 42, 44, 45, 46, 89, 90, 91, 92, 94, 95, 99, 114, 115, 116, 117, 118, 119, 120, 121, 122, 123, 124, 125, 126, 127, 128, 129, 130, 131, 132, 133, 134, 135, 136, 137, 138, 139, 140, 141, 142, 143]	(29, 16, 45)	29	2
430	431	Q92J36|DNAK_RICCN Chaperone protein DnaK OS=Rickettsia conorii (strain ATCC VR-613 / Malish 7)	([0.170161, 0.225814, 0.284882, 0.318242, 0.264545, 0.219301, 0.219301, 0.182256, 0.17593, 0.21291, 0.236433, 0.268042, 0.284882, 0.31487, 0.370445, 0.387226, 0.31487, 0.40511, 0.40511, 0.450668, 0.468512, 0.458154, 0.465241, 0.461924, 0.465241, 0.538167, 0.653063, 0.690604, 0.666105, 0.608892, 0.553315, 0.458154, 0.4292, 0.4292, 0.398279, 0.414856, 0.472492, 0.472492, 0.394753, 0.380708, 0.41864…	[25, 26, 27, 28, 29, 30, 52, 53, 54, 415, 416, 417, 418, 419, 420, 422, 430, 433, 434, 488, 489, 490, 491, 492, 493, 494, 496, 497, 498, 504, 505, 506, 507, 508, 509, 510, 511, 512, 513, 514, 515, 516, 517, 518, 519, 520, 521, 522, 523, 524, 525, 546, 547, 548, 549, 550, 551, 579, 580, 591, 592, 593, 594, 595, 596, 597, 598, 599, 600, 601, 602, 603, 604, 605, 606, 607, 608, 609, 610, 611, 612, 61…	(29, 59, 88)	29	2
200	201	Q92FZ8|RPOD_RICCN RNA polymerase sigma factor RpoD OS=Rickettsia conorii (strain ATCC VR-613 / Malish 7)	([0.661982, 0.642678, 0.505461, 0.549308, 0.575842, 0.490133, 0.4292, 0.4292, 0.4292, 0.422041, 0.42561, 0.447574, 0.4292, 0.40511, 0.328603, 0.356642, 0.370445, 0.36309, 0.288399, 0.284882, 0.36309, 0.275179, 0.301917, 0.384043, 0.352862, 0.288399, 0.387226, 0.384043, 0.408655, 0.41194, 0.444081, 0.497853, 0.497853, 0.436924, 0.440853, 0.541878, 0.42561, 0.5017, 0.517562, 0.56648, 0.476583, 0.39…	[0, 1, 2, 3, 4, 35, 37, 38, 39, 81, 82, 83, 84, 85, 86, 87, 88, 89, 90, 91, 92, 93, 94, 95, 96, 97, 98, 99, 100, 101, 102, 104, 175, 176, 177, 178, 179, 180, 181, 182, 183, 184, 185, 186, 187, 188, 189, 190, 191, 192, 193, 194, 195, 196, 197, 198, 199, 200, 201, 202, 203, 513, 514, 516, 517, 518, 523, 524, 527, 553, 568, 580, 581, 582, 583, 584, 585, 597, 605, 612, 613, 614, 615, 616, 617, 618, 6…	(28, 32, 60)	28	2
343	344	Q92HU0|Y681_RICCN Probable transcriptional regulatory protein RC0681 OS=Rickettsia conorii (strain ATCC VR-613 / Malish 7)	([0.538167, 0.613573, 0.653063, 0.671169, 0.685117, 0.657645, 0.694846, 0.712013, 0.720929, 0.728858, 0.745909, 0.745909, 0.771762, 0.720929, 0.585406, 0.59014, 0.585406, 0.613573, 0.529623, 0.525368, 0.622677, 0.517562, 0.447574, 0.440853, 0.414856, 0.390993, 0.414856, 0.401658, 0.394753, 0.390993, 0.387226, 0.390993, 0.42561, 0.450668, 0.509769, 0.622677, 0.63748, 0.671169, 0.759478, 0.750527, …	[0, 1, 2, 3, 4, 5, 6, 7, 8, 9, 10, 11, 12, 13, 14, 15, 16, 17, 18, 19, 20, 21, 34, 35, 36, 37, 38, 39, 40, 41, 42, 43, 44, 45, 46, 47, 48, 49, 50, 51, 52, 53, 54, 55, 56, 57, 58, 59, 60, 61, 64, 65, 66, 67, 68, 69, 70, 71, 72, 73, 74, 75, 76, 77, 78, 79, 81, 82, 83, 84, 85, 113]	(27, 22, 49)	27	2
597	598	Q92GA2|Q92GA2_RICCN Acyl-[acyl-carrier-protein]--UDP-N-acetylglucosamine O-acyltransferase OS=Rickettsia conorii (strain ATCC VR-613 / Malish 7)	([0.73685, 0.795062, 0.823549, 0.819762, 0.834292, 0.856457, 0.852992, 0.798249, 0.76285, 0.76285, 0.767246, 0.819762, 0.834292, 0.808535, 0.779859, 0.827927, 0.819762, 0.73685, 0.671169, 0.690604, 0.690604, 0.642678, 0.538167, 0.51388, 0.534167, 0.529623, 0.525368, 0.534167, 0.483068, 0.525368, 0.553315, 0.461924, 0.486429, 0.387226, 0.408655, 0.436924, 0.332115, 0.359901, 0.328603, 0.356642, 0.…	[0, 1, 2, 3, 4, 5, 6, 7, 8, 9, 10, 11, 12, 13, 14, 15, 16, 17, 18, 19, 20, 21, 22, 23, 24, 25, 26, 27, 29, 30, 408, 445, 446, 447, 448, 449, 450, 451, 452, 453, 454, 455, 456, 457, 458, 459, 460, 461, 518, 519, 520, 522, 523, 524, 527]	(27, 0, 27)	27	2
834	835	Q92HC0|Q92HC0_RICCN Acyl-[acyl-carrier-protein]--UDP-N-acetylglucosamine O-acyltransferase OS=Rickettsia conorii (strain ATCC VR-613 / Malish 7)	([0.58069, 0.585406, 0.626927, 0.525368, 0.557691, 0.59508, 0.604312, 0.529623, 0.525368, 0.529623, 0.476583, 0.465241, 0.468512, 0.476583, 0.529623, 0.59014, 0.58069, 0.494003, 0.497853, 0.494003, 0.494003, 0.58069, 0.608892, 0.59014, 0.56648, 0.541878, 0.517562, 0.458154, 0.534167, 0.562014, 0.570702, 0.707965, 0.63748, 0.541878, 0.59014, 0.541878, 0.486429, 0.476583, 0.545602, 0.541878, 0.5456…	[0, 1, 2, 3, 4, 5, 6, 7, 8, 9, 14, 15, 16, 21, 22, 23, 24, 25, 26, 28, 29, 30, 31, 32, 33, 34, 35, 38, 39, 40, 41, 42, 43, 44, 45, 46, 47, 48, 49, 50, 51, 52, 53, 54, 57, 58, 59, 66, 67, 68, 69, 70, 71, 72, 73, 74, 75, 76, 77, 78, 79, 80, 81, 82, 83, 84, 85, 86, 87, 88, 89, 91, 92, 97, 98, 99, 126, 279, 280, 281, 282, 283, 288, 289, 292, 293, 294, 295, 296, 297, 298, 299, 300, 301, 302, 303, 304,…	(26, 84, 110)	26	2
1154	1155	Q92IM9|Q92IM9_RICCN VirD4 protein OS=Rickettsia conorii (strain ATCC VR-613 / Malish 7)	([0.011106, 0.019401, 0.010372, 0.006421, 0.008002, 0.00962, 0.00962, 0.007259, 0.005872, 0.006795, 0.008804, 0.008276, 0.005872, 0.005799, 0.003924, 0.003366, 0.004835, 0.005086, 0.003804, 0.003671, 0.003478, 0.003431, 0.00283, 0.002705, 0.003298, 0.002881, 0.002155, 0.001602, 0.002435, 0.003607, 0.003864, 0.002761, 0.003671, 0.004208, 0.004161, 0.006142, 0.00558, 0.005683, 0.005683, 0.008156, 0…	[564, 565, 566, 567, 568, 569, 570, 571, 572, 573, 574, 575, 576, 577, 578, 579, 580, 581, 582, 583, 584, 585, 586, 587, 588, 589, 590]	(26, 0, 26)	26	2
1187	1188	Q92IT2|Q92IT2_RICCN Acyl-[acyl-carrier-protein]--UDP-N-acetylglucosamine O-acyltransferase OS=Rickettsia conorii (strain ATCC VR-613 / Malish 7)	([0.155435, 0.222385, 0.271506, 0.161087, 0.203355, 0.229226, 0.155435, 0.094817, 0.118441, 0.137348, 0.079919, 0.109221, 0.118441, 0.109221, 0.106997, 0.060549, 0.055536, 0.090864, 0.046336, 0.025316, 0.023534, 0.049374, 0.049374, 0.046336, 0.049374, 0.046336, 0.027463, 0.03976, 0.049374, 0.047319, 0.026892, 0.046336, 0.042364, 0.023087, 0.0198, 0.01204, 0.016826, 0.01204, 0.011518, 0.018415, 0.…	[310, 312, 313, 315, 316, 317, 318, 319, 320, 321, 322, 323, 324, 326, 327, 328, 329, 330, 331, 332, 333, 334, 335, 336, 337, 338, 339, 340, 341, 342, 343, 344, 345, 346, 347, 348, 349, 350, 351, 352, 354, 355]	(26, 13, 39)	26	2
436	437	Q92J57|DBH_RICCN DNA-binding protein HU OS=Rickettsia conorii (strain ATCC VR-613 / Malish 7)	([0.219301, 0.257454, 0.324872, 0.356642, 0.408655, 0.447574, 0.490133, 0.51388, 0.553315, 0.541878, 0.553315, 0.613573, 0.604312, 0.59508, 0.509769, 0.5017, 0.622677, 0.680603, 0.716283, 0.798249, 0.837511, 0.846163, 0.83125, 0.733139, 0.754692, 0.648219, 0.56648, 0.472492, 0.461924, 0.444081, 0.414856, 0.352862, 0.335645, 0.308712, 0.243554, 0.318242, 0.31487, 0.324872, 0.366687, 0.370445, 0.32…	[7, 8, 9, 10, 11, 12, 13, 14, 15, 16, 17, 18, 19, 20, 21, 22, 23, 24, 25, 26, 56, 57, 61, 62, 63, 64, 65, 66, 67, 68, 69, 70, 71, 72, 73, 74, 75, 76, 77, 78, 79, 80, 81, 82, 83, 84, 85, 86, 90, 91, 92, 93, 94, 95, 98]	(25, 22, 47)	25	2
465	466	Q92JC4|Y143_RICCN Uncharacterized protein RC0143 OS=Rickettsia conorii (strain ATCC VR-613 / Malish 7)	([0.023534, 0.018106, 0.017138, 0.011106, 0.009728, 0.010672, 0.013613, 0.013016, 0.016257, 0.013821, 0.014586, 0.017138, 0.010672, 0.009483, 0.013265, 0.008895, 0.008804, 0.013016, 0.013265, 0.011342, 0.018106, 0.025762, 0.024393, 0.03976, 0.076542, 0.118441, 0.137348, 0.147574, 0.194234, 0.129801, 0.129801, 0.173081, 0.179055, 0.288399, 0.321458, 0.291804, 0.311707, 0.311707, 0.206376, 0.147574…	[97, 98, 99, 100, 101, 102, 142, 143, 144, 145, 146, 147, 148, 153, 154, 371, 372, 373, 374, 375, 376, 377, 378, 379, 634, 635, 636, 637, 638, 639, 640, 641, 642, 643, 644, 645, 646, 647, 648, 649, 650, 651, 652, 653, 654, 655, 656, 657, 658, 659]	(25, 24, 49)	25	2
1311	1312	Q92JF2|Y115_RICCN Uncharacterized protein RC0115 OS=Rickettsia conorii (strain ATCC VR-613 / Malish 7)	([0.733139, 0.741537, 0.750527, 0.805026, 0.827927, 0.823549, 0.862302, 0.859585, 0.859585, 0.849326, 0.862302, 0.891961, 0.88723, 0.868118, 0.849326, 0.767246, 0.741537, 0.741537, 0.694846, 0.76285, 0.675549, 0.59917, 0.604312, 0.604312, 0.538167, 0.51388, 0.444081, 0.414856, 0.394753, 0.387226, 0.394753, 0.324872, 0.308712, 0.328603, 0.328603, 0.268042, 0.324872, 0.346032, 0.342579, 0.284882, 0…	[0, 1, 2, 3, 4, 5, 6, 7, 8, 9, 10, 11, 12, 13, 14, 15, 16, 17, 18, 19, 20, 21, 22, 23, 24, 25]	(25, 0, 25)	25	2
164	165	Q92JA1|DEGPL_RICCN Probable periplasmic serine endoprotease DegP-like OS=Rickettsia conorii (strain ATCC VR-613 / Malish 7)	([0.004208, 0.00407, 0.003804, 0.003431, 0.004431, 0.005683, 0.007495, 0.007091, 0.006701, 0.006245, 0.006795, 0.007315, 0.010221, 0.010221, 0.015344, 0.015694, 0.026338, 0.024393, 0.042364, 0.041405, 0.06184, 0.090864, 0.139895, 0.225814, 0.335645, 0.349426, 0.370445, 0.243554, 0.324872, 0.414856, 0.398279, 0.444081, 0.450668, 0.394753, 0.408655, 0.318242, 0.31487, 0.239899, 0.324872, 0.349426, …	[80, 83, 86, 87, 180, 241, 284, 324, 387, 388, 389, 390, 391, 392, 393, 394, 395, 396, 397, 398, 399, 400, 401, 402, 403, 404, 405, 406, 407, 408, 409, 410, 411]	(24, 8, 32)	24	2
257	258	Q92GV2|Q92GV2_RICCN ATP-dependent RNA helicase RhlE OS=Rickettsia conorii (strain ATCC VR-613 / Malish 7)	([0.043307, 0.086953, 0.147574, 0.092881, 0.056825, 0.035586, 0.037156, 0.026892, 0.041405, 0.055536, 0.055536, 0.078022, 0.03976, 0.071867, 0.142424, 0.200174, 0.209395, 0.219301, 0.232838, 0.229226, 0.311707, 0.321458, 0.298791, 0.185198, 0.295083, 0.31487, 0.374039, 0.374039, 0.42561, 0.401658, 0.398279, 0.447574, 0.342579, 0.352862, 0.31487, 0.295083, 0.264545, 0.271506, 0.25406, 0.342579, 0.…	[212, 213, 214, 215, 216, 217, 229, 255, 267, 268, 269, 270, 278, 279, 325, 326, 327, 328, 360, 361, 362, 363, 364, 365, 366, 367, 368, 369, 370, 371, 372, 373, 374, 375, 376, 377, 378, 379, 380, 381, 382, 383, 384, 388, 389, 390, 391, 393, 394, 400, 401, 402, 403, 404, 405, 406, 407, 408, 409, 410, 411, 412, 413]	(24, 18, 42)	24	2
1336	1337	Q92JL1|Q92JL1_RICCN Acyl-[acyl-carrier-protein]--UDP-N-acetylglucosamine O-acyltransferase OS=Rickettsia conorii (strain ATCC VR-613 / Malish 7)	([0.278302, 0.318242, 0.36309, 0.387226, 0.418646, 0.440853, 0.454136, 0.486429, 0.40511, 0.444081, 0.458154, 0.408655, 0.349426, 0.335645, 0.352862, 0.4292, 0.422041, 0.40511, 0.476583, 0.476583, 0.4292, 0.480142, 0.480142, 0.401658, 0.401658, 0.408655, 0.414856, 0.346032, 0.339168, 0.422041, 0.41194, 0.42561, 0.490133, 0.486429, 0.486429, 0.486429, 0.422041, 0.422041, 0.422041, 0.4292, 0.444081…	[42, 43, 44, 48, 66, 67, 68, 70, 71, 72, 73, 74, 75, 76, 77, 78, 79, 80, 81, 82, 83, 84, 85, 86, 87, 88, 89, 90, 91, 92, 93, 94, 132, 133, 134, 135, 136, 149, 150, 155, 158, 159, 160, 161, 162, 163, 164, 165, 166, 167]	(24, 7, 31)	24	2
187	188	P0A3N4|17KD_RICCN 17 kDa surface antigen OS=Rickettsia conorii (strain ATCC VR-613 / Malish 7)	([0.019401, 0.015078, 0.017138, 0.026892, 0.03976, 0.040537, 0.032017, 0.046336, 0.049374, 0.03976, 0.054297, 0.066181, 0.083462, 0.127496, 0.185198, 0.15008, 0.155435, 0.232838, 0.275179, 0.349426, 0.440853, 0.465241, 0.553315, 0.509769, 0.433034, 0.422041, 0.454136, 0.497853, 0.480142, 0.509769, 0.557691, 0.472492, 0.408655, 0.36309, 0.370445, 0.380708, 0.328603, 0.31487, 0.31487, 0.301917, 0.3…	[22, 23, 29, 30, 77, 78, 79, 81, 82, 83, 84, 85, 86, 87, 88, 89, 90, 92, 93, 94, 95, 96, 97, 98, 99, 100, 101, 102, 103, 104, 105, 106, 107, 108, 109, 110, 111, 112, 113, 114, 115, 122, 123, 146, 158]	(23, 17, 40)	23	2
635	636	Q92GF8|Q92GF8_RICCN HTH cro/C1-type domain-containing protein OS=Rickettsia conorii (strain ATCC VR-613 / Malish 7)	([0.450668, 0.5017, 0.521092, 0.4292, 0.472492, 0.497853, 0.422041, 0.444081, 0.472492, 0.490133, 0.521092, 0.541878, 0.549308, 0.541878, 0.575842, 0.685117, 0.707965, 0.608892, 0.613573, 0.613573, 0.626927, 0.622677, 0.59508, 0.59014, 0.56648, 0.490133, 0.41194, 0.497853, 0.422041, 0.339168, 0.349426, 0.339168, 0.349426, 0.356642, 0.284882, 0.257454, 0.275179, 0.191378, 0.25406, 0.18812, 0.17905…	[1, 2, 10, 11, 12, 13, 14, 15, 16, 17, 18, 19, 20, 21, 22, 23, 24, 47, 49, 50, 51, 52, 60, 61, 62, 63, 64, 65, 134, 137, 140, 141, 142, 143, 144, 145, 146, 147, 148, 149, 150, 151, 152, 153, 154, 155, 156, 157, 158, 159, 160, 161, 162, 163]	(23, 30, 53)	23	2
64	65	Q92GW0|FUMC_RICCN Fumarate hydratase class II OS=Rickettsia conorii (strain ATCC VR-613 / Malish 7)	([0.370445, 0.401658, 0.454136, 0.352862, 0.394753, 0.311707, 0.359901, 0.401658, 0.41194, 0.328603, 0.268042, 0.219301, 0.229226, 0.194234, 0.291804, 0.298791, 0.30533, 0.288399, 0.291804, 0.203355, 0.219301, 0.328603, 0.236433, 0.216401, 0.222385, 0.216401, 0.288399, 0.281712, 0.257454, 0.239899, 0.36309, 0.461924, 0.476583, 0.40511, 0.36309, 0.356642, 0.328603, 0.25031, 0.232838, 0.170161, 0.1…	[104, 105, 106, 116, 119, 120, 121, 122, 123, 124, 125, 126, 127, 128, 129, 130, 131, 132, 133, 134, 135, 136, 137, 138, 139, 140, 141, 308, 316, 317, 318, 319, 320, 321, 322, 323]	(22, 4, 26)	22	2
229	230	Q92GC0|RL32_RICCN Large ribosomal subunit protein bL32 OS=Rickettsia conorii (strain ATCC VR-613 / Malish 7)	([0.767246, 0.798249, 0.819762, 0.849326, 0.812494, 0.83125, 0.849326, 0.849326, 0.871313, 0.805026, 0.788093, 0.741537, 0.76285, 0.823549, 0.733139, 0.750527, 0.685117, 0.58069, 0.517562, 0.509769, 0.505461, 0.51388, 0.5017, 0.486429, 0.465241, 0.414856, 0.41194, 0.335645, 0.359901, 0.359901, 0.440853, 0.40511, 0.468512, 0.41194, 0.356642, 0.40511, 0.384043, 0.436924, 0.433034, 0.5017, 0.525368,…	[0, 1, 2, 3, 4, 5, 6, 7, 8, 9, 10, 11, 12, 13, 14, 15, 16, 17, 18, 19, 20, 21, 22, 39, 40, 41, 65]	(22, 0, 22)	22	2
303	304	Q92H78|YAJC_RICCN Sec translocon accessory complex subunit YajC OS=Rickettsia conorii (strain ATCC VR-613 / Malish 7)	([0.798249, 0.823549, 0.846163, 0.862302, 0.871313, 0.745909, 0.771762, 0.648219, 0.661982, 0.694846, 0.707965, 0.754692, 0.671169, 0.618285, 0.642678, 0.59508, 0.604312, 0.59917, 0.59917, 0.59508, 0.534167, 0.521092, 0.505461, 0.490133, 0.401658, 0.398279, 0.490133, 0.401658, 0.408655, 0.436924, 0.401658, 0.335645, 0.25406, 0.243554, 0.219301, 0.167087, 0.144935, 0.081712, 0.051831, 0.026892, 0.…	[0, 1, 2, 3, 4, 5, 6, 7, 8, 9, 10, 11, 12, 13, 14, 15, 16, 17, 18, 19, 20, 21, 22, 62, 63, 64, 65, 126, 127, 128, 134, 135, 136, 137, 138, 139]	(22, 0, 22)	22	2
362	363	Q92I78|Y542_RICCN Putative peptidyl-prolyl cis-trans isomerase RC0542 OS=Rickettsia conorii (strain ATCC VR-613 / Malish 7)	([0.008409, 0.007259, 0.006245, 0.005734, 0.005378, 0.007177, 0.006374, 0.006142, 0.007422, 0.006795, 0.008075, 0.006619, 0.006482, 0.007177, 0.010221, 0.016021, 0.017138, 0.028107, 0.028695, 0.050641, 0.078022, 0.088832, 0.15008, 0.232838, 0.318242, 0.36309, 0.342579, 0.447574, 0.534167, 0.534167, 0.63748, 0.653063, 0.784345, 0.805026, 0.788093, 0.784345, 0.775545, 0.754692, 0.626927, 0.750527, …	[28, 29, 30, 31, 32, 33, 34, 35, 36, 37, 38, 39, 40, 41, 42, 43, 44, 45, 46, 47, 48, 49, 50, 52, 53]	(22, 0, 22)	22	2
377	378	Q92IC3|Y497_RICCN Putative N-acetylmuramoyl-L-alanine amidase RC0497 OS=Rickettsia conorii (strain ATCC VR-613 / Malish 7)	([0.557691, 0.440853, 0.465241, 0.505461, 0.525368, 0.562014, 0.575842, 0.63748, 0.666105, 0.671169, 0.671169, 0.608892, 0.570702, 0.541878, 0.575842, 0.59014, 0.666105, 0.771762, 0.754692, 0.671169, 0.648219, 0.685117, 0.779859, 0.699094, 0.608892, 0.538167, 0.447574, 0.450668, 0.342579, 0.332115, 0.281712, 0.284882, 0.356642, 0.398279, 0.346032, 0.311707, 0.281712, 0.200174, 0.191378, 0.206376,…	[0, 3, 4, 5, 6, 7, 8, 9, 10, 11, 12, 13, 14, 15, 16, 17, 18, 19, 20, 21, 22, 23, 24, 25, 229, 230, 231, 232, 234, 235, 236, 237, 238, 239, 240, 241, 242, 243, 244, 245, 246, 247, 248, 265, 266]	(22, 1, 23)	22	2
813	814	Q92H95|Q92H95_RICCN Acyl-[acyl-carrier-protein]--UDP-N-acetylglucosamine O-acyltransferase OS=Rickettsia conorii (strain ATCC VR-613 / Malish 7)	([0.728858, 0.798249, 0.805026, 0.801317, 0.819762, 0.837511, 0.852992, 0.819762, 0.823549, 0.834292, 0.741537, 0.661982, 0.690604, 0.712013, 0.741537, 0.754692, 0.750527, 0.685117, 0.690604, 0.724957, 0.632174, 0.613573, 0.5017, 0.422041, 0.40511, 0.370445, 0.366687, 0.359901, 0.380708, 0.288399, 0.219301, 0.278302, 0.342579, 0.332115, 0.232838, 0.239899, 0.225814, 0.222385, 0.298791, 0.311707, …	[0, 1, 2, 3, 4, 5, 6, 7, 8, 9, 10, 11, 12, 13, 14, 15, 16, 17, 18, 19, 20, 21, 22]	(22, 0, 22)	22	2
920	921	Q92HN8|Q92HN8_RICCN Acyl-[acyl-carrier-protein]--UDP-N-acetylglucosamine O-acyltransferase OS=Rickettsia conorii (strain ATCC VR-613 / Malish 7)	([0.440853, 0.458154, 0.377384, 0.422041, 0.440853, 0.490133, 0.4292, 0.461924, 0.408655, 0.366687, 0.339168, 0.359901, 0.328603, 0.257454, 0.229226, 0.295083, 0.308712, 0.284882, 0.268042, 0.332115, 0.324872, 0.342579, 0.342579, 0.328603, 0.328603, 0.335645, 0.328603, 0.366687, 0.36309, 0.42561, 0.505461, 0.480142, 0.480142, 0.486429, 0.505461, 0.570702, 0.56648, 0.553315, 0.59508, 0.517562, 0.5…	[30, 34, 35, 36, 37, 38, 39, 40, 41, 43, 44, 45, 46, 47, 48, 55, 58, 59, 60, 61, 62, 63, 64, 65, 66, 67, 68, 69, 70, 71, 72, 73, 74, 75, 76, 77, 78, 79, 80]	(22, 16, 38)	22	2
999	1000	Q92HZ3|Q92HZ3_RICCN Coiled coil protein OS=Rickettsia conorii (strain ATCC VR-613 / Malish 7)	([0.21291, 0.11371, 0.139895, 0.167087, 0.219301, 0.268042, 0.31487, 0.257454, 0.284882, 0.324872, 0.25406, 0.196879, 0.196879, 0.15284, 0.170161, 0.25406, 0.26085, 0.243554, 0.239899, 0.164327, 0.167087, 0.096677, 0.158265, 0.17593, 0.125101, 0.122885, 0.116183, 0.10481, 0.094817, 0.100716, 0.092881, 0.094817, 0.161087, 0.179055, 0.219301, 0.200174, 0.144935, 0.139895, 0.173081, 0.275179, 0.3840…	[181, 182, 185, 193, 194, 195, 196, 197, 198, 211, 212, 376, 377, 378, 427, 428, 429, 430, 431, 432, 433, 434, 435, 436, 437, 438, 439, 440, 441, 442, 443, 444, 445, 446, 447, 448, 449]	(22, 14, 36)	22	2
1033	1034	Q92I47|Q92I47_RICCN Acyl-[acyl-carrier-protein]--UDP-N-acetylglucosamine O-acyltransferase OS=Rickettsia conorii (strain ATCC VR-613 / Malish 7)	([0.288399, 0.321458, 0.380708, 0.40511, 0.450668, 0.349426, 0.401658, 0.339168, 0.332115, 0.321458, 0.339168, 0.384043, 0.394753, 0.311707, 0.275179, 0.311707, 0.408655, 0.356642, 0.346032, 0.281712, 0.36309, 0.288399, 0.298791, 0.295083, 0.271506, 0.185198, 0.275179, 0.167087, 0.268042, 0.301917, 0.243554, 0.26085, 0.179055, 0.247041, 0.308712, 0.332115, 0.332115, 0.335645, 0.377384, 0.374039, …	[42, 43, 44, 45, 46, 47, 48, 49, 50, 51, 52, 53, 54, 55, 56, 57, 58, 59, 60, 61, 62, 63, 64]	(22, 0, 22)	22	2
1084	1085	Q92IC7|Q92IC7_RICCN Acyl-[acyl-carrier-protein]--UDP-N-acetylglucosamine O-acyltransferase OS=Rickettsia conorii (strain ATCC VR-613 / Malish 7)	([0.291804, 0.328603, 0.366687, 0.408655, 0.436924, 0.366687, 0.41194, 0.433034, 0.461924, 0.480142, 0.497853, 0.545602, 0.454136, 0.497853, 0.613573, 0.613573, 0.51388, 0.454136, 0.486429, 0.490133, 0.401658, 0.384043, 0.401658, 0.398279, 0.40511, 0.301917, 0.377384, 0.264545, 0.203355, 0.142424, 0.090864, 0.094817, 0.085092, 0.11371, 0.134866, 0.129801, 0.167087, 0.134866, 0.203355, 0.129801, 0…	[11, 14, 15, 16, 83, 90, 91, 92, 93, 224, 225, 226, 228, 267, 327, 328, 339, 370, 371, 372, 373, 374, 375, 376, 377, 378, 379, 380, 381, 382, 383, 384, 385, 386, 387, 388, 389, 390, 391, 392]	(22, 17, 39)	22	2
1192	1193	Q92IU6|Y324_RICCN Uncharacterized protein RC0324 OS=Rickettsia conorii (strain ATCC VR-613 / Malish 7)	([0.137348, 0.21291, 0.129801, 0.164327, 0.203355, 0.257454, 0.278302, 0.284882, 0.298791, 0.225814, 0.243554, 0.185198, 0.139895, 0.094817, 0.15008, 0.161087, 0.17593, 0.271506, 0.271506, 0.36309, 0.349426, 0.436924, 0.454136, 0.480142, 0.494003, 0.398279, 0.398279, 0.384043, 0.390993, 0.321458, 0.349426, 0.359901, 0.465241, 0.575842, 0.657645, 0.657645, 0.661982, 0.613573, 0.517562, 0.538167, 0…	[33, 34, 35, 36, 37, 38, 39, 40, 41, 48, 50, 51, 52, 53, 59, 81, 84, 85, 86, 87, 88, 89, 90, 91, 92, 93, 94, 95, 96, 97, 98, 99, 100, 101, 102, 103, 104, 105, 106]	(22, 16, 38)	22	2
1270	1271	Q92J60|Y209_RICCN UPF0369 protein RC0209 OS=Rickettsia conorii (strain ATCC VR-613 / Malish 7)	([0.699094, 0.685117, 0.759478, 0.741537, 0.626927, 0.642678, 0.675549, 0.703578, 0.618285, 0.632174, 0.642678, 0.671169, 0.666105, 0.675549, 0.690604, 0.703578, 0.699094, 0.685117, 0.671169, 0.575842, 0.626927, 0.632174, 0.575842, 0.483068, 0.509769, 0.59508, 0.541878, 0.529623, 0.517562, 0.59508, 0.59508, 0.59508, 0.59014, 0.575842, 0.497853, 0.534167, 0.476583, 0.486429, 0.468512, 0.472492, 0.…	[0, 1, 2, 3, 4, 5, 6, 7, 8, 9, 10, 11, 12, 13, 14, 15, 16, 17, 18, 19, 20, 21, 22, 24, 25, 26, 27, 28, 29, 30, 31, 32, 33, 35, 55, 57, 58, 59, 60, 61, 62, 63, 64, 65, 66, 67, 68, 69, 70, 71, 72, 73, 74, 75, 76, 77, 78, 80, 81]	(22, 0, 22)	22	2
29	30	Q92G50|FTSK_RICCN DNA translocase FtsK OS=Rickettsia conorii (strain ATCC VR-613 / Malish 7)	([0.00246, 0.003757, 0.004976, 0.004388, 0.005734, 0.005799, 0.005086, 0.004208, 0.003478, 0.004161, 0.003512, 0.00316, 0.004358, 0.004315, 0.005932, 0.005992, 0.004483, 0.003246, 0.003512, 0.003478, 0.003671, 0.003478, 0.002396, 0.002482, 0.002327, 0.002336, 0.002761, 0.00389, 0.005318, 0.004976, 0.005249, 0.007315, 0.008075, 0.008525, 0.014315, 0.016826, 0.017138, 0.025762, 0.049374, 0.092881, …	[268, 269, 307, 508, 657, 658, 659, 660, 661, 662, 663, 664, 665, 666, 667, 668, 669, 670, 671, 672, 673, 674, 675, 676, 677, 722, 723, 724, 725, 726, 727, 728, 729, 730, 731, 732, 733, 734, 735, 736, 737, 738, 739, 740, 741, 742, 743]	(21, 25, 46)	21	2
151	152	Q92J37|DNAJ_RICCN Chaperone protein DnaJ OS=Rickettsia conorii (strain ATCC VR-613 / Malish 7)	([0.132295, 0.173081, 0.209395, 0.247041, 0.247041, 0.278302, 0.328603, 0.324872, 0.352862, 0.30533, 0.321458, 0.359901, 0.339168, 0.243554, 0.170161, 0.243554, 0.26085, 0.216401, 0.281712, 0.366687, 0.291804, 0.356642, 0.390993, 0.401658, 0.401658, 0.42561, 0.433034, 0.387226, 0.408655, 0.408655, 0.450668, 0.468512, 0.468512, 0.486429, 0.465241, 0.534167, 0.553315, 0.545602, 0.59508, 0.562014, 0…	[35, 36, 37, 38, 39, 40, 41, 42, 65, 66, 67, 68, 69, 70, 71, 72, 73, 74, 75, 76, 77, 78, 79, 80, 81, 82, 83, 84, 85, 86, 108, 109, 110, 111, 112, 113, 114, 115, 116, 221, 222, 223, 224, 225, 226, 227, 228, 229, 230, 231, 232, 233, 234, 235, 236, 237, 238, 239, 241, 297, 299, 300, 301, 302, 303, 304, 305, 306, 307, 308, 309, 310, 311, 312, 313, 314, 315, 316, 319, 321, 333, 334, 349, 350, 351, 352]	(21, 8, 29)	21	2
189	190	P58478|HTPG_RICCN Chaperone protein HtpG OS=Rickettsia conorii (strain ATCC VR-613 / Malish 7)	([0.346032, 0.268042, 0.298791, 0.328603, 0.243554, 0.179055, 0.222385, 0.164327, 0.161087, 0.118441, 0.147574, 0.170161, 0.170161, 0.100716, 0.090864, 0.098513, 0.098513, 0.109221, 0.122885, 0.06312, 0.06184, 0.059222, 0.096677, 0.058088, 0.034068, 0.055536, 0.096677, 0.073402, 0.118441, 0.142424, 0.182256, 0.127496, 0.129801, 0.196879, 0.196879, 0.203355, 0.125101, 0.078022, 0.0704, 0.125101, 0…	[474, 475, 476, 477, 478, 479, 480, 481, 482, 483, 484, 485, 486, 487, 488, 489, 490, 491, 492, 493, 494, 495]	(21, 0, 21)	21	2
261	262	Q92GW6|RL3_RICCN Large ribosomal subunit protein uL3 OS=Rickettsia conorii (strain ATCC VR-613 / Malish 7)	([0.18812, 0.182256, 0.222385, 0.257454, 0.200174, 0.120615, 0.158265, 0.191378, 0.216401, 0.239899, 0.275179, 0.31487, 0.225814, 0.222385, 0.15008, 0.222385, 0.219301, 0.18812, 0.179055, 0.129801, 0.200174, 0.200174, 0.17593, 0.185198, 0.134866, 0.137348, 0.222385, 0.219301, 0.216401, 0.222385, 0.15008, 0.15008, 0.142424, 0.225814, 0.225814, 0.219301, 0.232838, 0.288399, 0.275179, 0.216401, 0.20…	[68, 133, 134, 135, 138, 139, 140, 141, 142, 143, 144, 145, 146, 147, 148, 149, 150, 151, 152, 153, 154, 155, 156, 157, 158, 159]	(21, 4, 25)	21	2
523	524	Q92FX4|Q92FX4_RICCN Uncharacterized protein OS=Rickettsia conorii (strain ATCC VR-613 / Malish 7)	([0.318242, 0.21291, 0.158265, 0.118441, 0.144935, 0.194234, 0.239899, 0.18812, 0.164327, 0.200174, 0.222385, 0.25406, 0.243554, 0.268042, 0.196879, 0.194234, 0.196879, 0.203355, 0.200174, 0.278302, 0.342579, 0.349426, 0.380708, 0.366687, 0.352862, 0.366687, 0.349426, 0.36309, 0.433034, 0.486429, 0.472492, 0.472492, 0.476583, 0.585406, 0.570702, 0.661982, 0.553315, 0.553315, 0.549308, 0.541878, 0…	[33, 34, 35, 36, 37, 38, 39, 40, 41, 42, 43, 44, 45, 46, 47, 48, 49, 50, 51, 52, 53, 54]	(21, 0, 21)	21	2
600	601	Q92GA5|Q92GA5_RICCN Acyl-[acyl-carrier-protein]--UDP-N-acetylglucosamine O-acyltransferase OS=Rickettsia conorii (strain ATCC VR-613 / Malish 7)	([0.002194, 0.003079, 0.002482, 0.002078, 0.002705, 0.002349, 0.00316, 0.003212, 0.002881, 0.003276, 0.003821, 0.003431, 0.003431, 0.003555, 0.003701, 0.00389, 0.004161, 0.005318, 0.004921, 0.005318, 0.006482, 0.009483, 0.010672, 0.009977, 0.017447, 0.00962, 0.016257, 0.016528, 0.021381, 0.041405, 0.050641, 0.054297, 0.096677, 0.102787, 0.058088, 0.058088, 0.088832, 0.132295, 0.132295, 0.247041, …	[47, 160, 161, 162, 163, 164, 165, 166, 167, 168, 169, 170, 171, 172, 173, 175, 231, 232, 233, 234, 236, 237, 238, 239, 546, 547, 548, 549, 550, 551, 552, 553, 636, 637, 638, 639, 640, 641, 642, 643, 644, 645, 647, 649, 692, 698, 699, 700, 701, 702, 703, 704, 705, 707, 754, 755, 756, 860, 862, 877, 878, 879, 880, 881, 882, 883, 884, 885, 886, 887, 888, 889, 890, 891, 892, 893, 894, 895, 896, 897,…	(21, 59, 80)	21	2
766	767	Q92H18|Q92H18_RICCN Acyl-[acyl-carrier-protein]--UDP-N-acetylglucosamine O-acyltransferase OS=Rickettsia conorii (strain ATCC VR-613 / Malish 7)	([0.819762, 0.849326, 0.712013, 0.720929, 0.720929, 0.724957, 0.733139, 0.728858, 0.784345, 0.808535, 0.808535, 0.837511, 0.823549, 0.808535, 0.834292, 0.846163, 0.795062, 0.741537, 0.699094, 0.608892, 0.608892, 0.517562, 0.4292, 0.5017, 0.521092, 0.447574, 0.359901, 0.370445, 0.352862, 0.232838, 0.222385, 0.257454, 0.25406, 0.268042, 0.268042, 0.243554, 0.209395, 0.194234, 0.278302, 0.209395, 0.…	[0, 1, 2, 3, 4, 5, 6, 7, 8, 9, 10, 11, 12, 13, 14, 15, 16, 17, 18, 19, 20, 21, 23, 24, 50]	(21, 0, 21)	21	2
236	237	Q92GG0|RL27_RICCN Large ribosomal subunit protein bL27 OS=Rickettsia conorii (strain ATCC VR-613 / Malish 7)	([0.733139, 0.771762, 0.771762, 0.798249, 0.798249, 0.805026, 0.771762, 0.771762, 0.791621, 0.808535, 0.724957, 0.750527, 0.712013, 0.712013, 0.712013, 0.671169, 0.703578, 0.703578, 0.720929, 0.613573, 0.541878, 0.450668, 0.468512, 0.468512, 0.468512, 0.394753, 0.324872, 0.295083, 0.311707, 0.308712, 0.308712, 0.377384, 0.384043, 0.447574, 0.366687, 0.384043, 0.444081, 0.440853, 0.450668, 0.45066…	[0, 1, 2, 3, 4, 5, 6, 7, 8, 9, 10, 11, 12, 13, 14, 15, 16, 17, 18, 19, 20, 41, 42, 46, 47, 48, 49, 50, 80]	(20, 0, 20)	20	2
274	275	Q92GX9|RS14_RICCN Small ribosomal subunit protein uS14 OS=Rickettsia conorii (strain ATCC VR-613 / Malish 7)	([0.509769, 0.529623, 0.56648, 0.604312, 0.63748, 0.671169, 0.675549, 0.699094, 0.703578, 0.608892, 0.648219, 0.680603, 0.720929, 0.720929, 0.703578, 0.675549, 0.58069, 0.699094, 0.685117, 0.685117, 0.56648, 0.486429, 0.486429, 0.486429, 0.494003, 0.40511, 0.394753, 0.324872, 0.311707, 0.30533, 0.387226, 0.278302, 0.26085, 0.18812, 0.137348, 0.185198, 0.200174, 0.200174, 0.173081, 0.182256, 0.120…	[0, 1, 2, 3, 4, 5, 6, 7, 8, 9, 10, 11, 12, 13, 14, 15, 16, 17, 18, 19, 20, 58, 59, 60, 61, 62, 63, 64, 65, 66, 67, 70, 71, 72, 74, 75, 76]	(20, 0, 20)	20	2
485	486	Q92JJ0|Y077_RICCN Uncharacterized lipoprotein RC0077 OS=Rickettsia conorii (strain ATCC VR-613 / Malish 7)	([0.011518, 0.009728, 0.008624, 0.011342, 0.015694, 0.021381, 0.018787, 0.014315, 0.016021, 0.022667, 0.028695, 0.032677, 0.05306, 0.054297, 0.055536, 0.088832, 0.134866, 0.216401, 0.216401, 0.295083, 0.298791, 0.346032, 0.414856, 0.490133, 0.509769, 0.51388, 0.444081, 0.505461, 0.613573, 0.666105, 0.642678, 0.553315, 0.483068, 0.486429, 0.494003, 0.401658, 0.401658, 0.380708, 0.318242, 0.298791,…	[24, 25, 27, 28, 29, 30, 31, 106, 107, 108, 109, 110, 111, 112, 113, 114, 115, 116, 117, 118, 119, 120, 121, 122, 123, 124, 125, 126]	(20, 7, 27)	20	2
1177	1178	Q92IR3|Q92IR3_RICCN Acyl-[acyl-carrier-protein]--UDP-N-acetylglucosamine O-acyltransferase OS=Rickettsia conorii (strain ATCC VR-613 / Malish 7)	([0.012491, 0.021381, 0.041405, 0.034884, 0.048328, 0.024826, 0.015694, 0.011903, 0.00962, 0.011518, 0.00962, 0.008624, 0.013016, 0.01227, 0.009728, 0.009728, 0.007259, 0.005623, 0.005734, 0.006142, 0.005623, 0.005683, 0.00543, 0.003864, 0.003512, 0.003555, 0.003821, 0.003997, 0.00389, 0.005249, 0.004431, 0.004513, 0.005992, 0.004577, 0.004577, 0.005992, 0.006078, 0.008075, 0.007555, 0.00777, 0.0…	[98, 99, 100, 101, 105, 106, 107, 108, 115, 116, 117, 120, 122, 123, 127, 128, 129, 131, 132, 133, 134, 135, 136, 137, 138, 139, 140, 141, 142, 143, 144, 145, 146, 147, 148, 149, 150, 151]	(20, 17, 37)	20	2
5	6	Q92IH1|TOP1_RICCN DNA topoisomerase 1 OS=Rickettsia conorii (strain ATCC VR-613 / Malish 7)	([0.164327, 0.161087, 0.191378, 0.232838, 0.158265, 0.209395, 0.232838, 0.167087, 0.125101, 0.144935, 0.173081, 0.216401, 0.129801, 0.18812, 0.182256, 0.179055, 0.203355, 0.191378, 0.111485, 0.092881, 0.116183, 0.073402, 0.090864, 0.096677, 0.058088, 0.116183, 0.10481, 0.10481, 0.164327, 0.236433, 0.236433, 0.173081, 0.109221, 0.219301, 0.229226, 0.301917, 0.401658, 0.321458, 0.295083, 0.366687, …	[132, 246, 247, 248, 249, 250, 253, 254, 255, 256, 257, 258, 259, 260, 261, 262, 263, 264, 352, 353, 354, 355, 357, 358, 436, 437, 438, 439, 440, 441, 442, 443, 444, 445, 455, 456, 457, 634, 635, 636, 637, 638, 639, 640, 641, 642, 643, 644, 645, 646, 647, 648, 649, 650, 651, 652, 653, 682, 686, 687, 688, 689, 690, 691, 693, 774, 775]	(19, 37, 56)	19	2
88	89	Q92HL2|RHO_RICCN Transcription termination factor Rho OS=Rickettsia conorii (strain ATCC VR-613 / Malish 7)	([0.88723, 0.741537, 0.775545, 0.801317, 0.81615, 0.84206, 0.837511, 0.856457, 0.868118, 0.876521, 0.801317, 0.837511, 0.837511, 0.716283, 0.666105, 0.671169, 0.694846, 0.671169, 0.694846, 0.56648, 0.497853, 0.497853, 0.497853, 0.476583, 0.468512, 0.384043, 0.359901, 0.359901, 0.339168, 0.25031, 0.271506, 0.356642, 0.359901, 0.268042, 0.370445, 0.366687, 0.359901, 0.31487, 0.328603, 0.328603, 0.3…	[0, 1, 2, 3, 4, 5, 6, 7, 8, 9, 10, 11, 12, 13, 14, 15, 16, 17, 18, 19, 176, 177, 180, 181, 250, 251, 252, 258, 259, 260, 442, 443, 444, 445, 446, 447, 448, 449, 454, 455, 456, 457]	(19, 0, 19)	19	2
180	181	Q92JK8|CLPB_RICCN Chaperone protein ClpB OS=Rickettsia conorii (strain ATCC VR-613 / Malish 7)	([0.291804, 0.328603, 0.247041, 0.15284, 0.15284, 0.182256, 0.209395, 0.247041, 0.182256, 0.134866, 0.134866, 0.132295, 0.118441, 0.206376, 0.203355, 0.216401, 0.324872, 0.328603, 0.268042, 0.173081, 0.236433, 0.158265, 0.170161, 0.161087, 0.167087, 0.194234, 0.194234, 0.127496, 0.074921, 0.122885, 0.206376, 0.25406, 0.288399, 0.288399, 0.185198, 0.10481, 0.100716, 0.098513, 0.056825, 0.056825, 0…	[192, 437, 439, 440, 441, 442, 443, 444, 445, 462, 463, 464, 473, 474, 475, 476, 477, 478, 479, 480, 481, 482, 483, 484, 485, 486, 487, 488, 489, 490, 491, 492]	(19, 12, 31)	19	2
285	286	Q92GZ2|RS20_RICCN Small ribosomal subunit protein bS20 OS=Rickettsia conorii (strain ATCC VR-613 / Malish 7)	([0.675549, 0.741537, 0.759478, 0.76285, 0.657645, 0.690604, 0.733139, 0.73685, 0.632174, 0.534167, 0.56648, 0.608892, 0.661982, 0.671169, 0.626927, 0.626927, 0.59014, 0.525368, 0.529623, 0.51388, 0.447574, 0.394753, 0.384043, 0.390993, 0.332115, 0.332115, 0.352862, 0.324872, 0.247041, 0.318242, 0.31487, 0.295083, 0.298791, 0.301917, 0.278302, 0.295083, 0.268042, 0.311707, 0.311707, 0.271506, 0.1…	[0, 1, 2, 3, 4, 5, 6, 7, 8, 9, 10, 11, 12, 13, 14, 15, 16, 17, 18, 19]	(19, 0, 19)	19	2
462	463	Q92JC1|Y146_RICCN Uncharacterized lipoprotein RC0146 OS=Rickettsia conorii (strain ATCC VR-613 / Malish 7)	([0.011518, 0.016528, 0.01204, 0.009728, 0.008525, 0.007422, 0.009015, 0.011342, 0.009015, 0.010926, 0.013821, 0.018415, 0.017797, 0.010926, 0.008002, 0.01078, 0.020165, 0.033407, 0.035586, 0.030611, 0.051831, 0.044297, 0.028695, 0.047319, 0.041405, 0.073402, 0.086953, 0.086953, 0.073402, 0.134866, 0.076542, 0.081712, 0.090864, 0.100716, 0.191378, 0.194234, 0.18812, 0.161087, 0.155435, 0.158265, …	[46, 49, 50, 51, 129, 130, 164, 165, 166, 167, 168, 169, 170, 171, 172, 173, 174, 175, 176, 177, 178, 643, 701, 708, 709, 747, 750, 810, 812, 842, 848, 906, 907, 908, 909, 910, 911, 912, 913, 914, 915, 916, 917, 918, 919, 920, 921, 922, 923, 924, 925, 984, 985, 986, 987, 988, 989, 991, 992, 993, 994, 995, 996, 997, 998, 999, 1000, 1001, 1002, 1003, 1004, 1005, 1011, 1012, 1022, 1023, 1027, 1028, …	(19, 31, 50)	19	2
147	148	Q92IZ6|GYRA_RICCN DNA gyrase subunit A OS=Rickettsia conorii (strain ATCC VR-613 / Malish 7)	([0.562014, 0.458154, 0.509769, 0.390993, 0.440853, 0.476583, 0.517562, 0.468512, 0.486429, 0.436924, 0.454136, 0.41194, 0.324872, 0.324872, 0.229226, 0.196879, 0.155435, 0.155435, 0.102787, 0.100716, 0.102787, 0.088832, 0.134866, 0.102787, 0.10481, 0.111485, 0.111485, 0.069024, 0.098513, 0.102787, 0.144935, 0.090864, 0.15284, 0.25031, 0.182256, 0.275179, 0.311707, 0.36309, 0.278302, 0.257454, 0.…	[0, 2, 6, 145, 146, 147, 148, 149, 150, 151, 553, 555, 556, 558, 559, 560, 561, 608, 610, 623, 624, 625, 626, 627, 628, 629, 636, 880, 886, 887, 888, 889, 890, 891, 892, 893, 894, 895, 896, 897, 898, 899, 900, 901, 902, 903, 904]	(18, 28, 46)	18	2
452	453	Q92J95|RS12_RICCN Small ribosomal subunit protein uS12 OS=Rickettsia conorii (strain ATCC VR-613 / Malish 7)	([0.275179, 0.339168, 0.380708, 0.408655, 0.444081, 0.468512, 0.505461, 0.529623, 0.549308, 0.575842, 0.59014, 0.653063, 0.59014, 0.509769, 0.604312, 0.58069, 0.59508, 0.716283, 0.666105, 0.657645, 0.784345, 0.784345, 0.699094, 0.604312, 0.521092, 0.461924, 0.401658, 0.394753, 0.394753, 0.335645, 0.332115, 0.356642, 0.335645, 0.366687, 0.458154, 0.476583, 0.476583, 0.436924, 0.346032, 0.458154, 0…	[6, 7, 8, 9, 10, 11, 12, 13, 14, 15, 16, 17, 18, 19, 20, 21, 22, 23, 24, 45, 47, 48, 49, 50, 51, 52, 53, 54, 62, 64, 65, 66, 67, 68, 69, 70, 73, 75, 76, 77, 78, 79, 80, 81, 109, 110, 111, 112, 113, 114, 115, 116, 117, 118, 119, 120, 121, 122, 123, 124, 125, 127, 128]	(18, 0, 18)	18	2
690	691	Q92GN4|Q92GN4_RICCN Acyl-[acyl-carrier-protein]--UDP-N-acetylglucosamine O-acyltransferase OS=Rickettsia conorii (strain ATCC VR-613 / Malish 7)	([0.17593, 0.127496, 0.167087, 0.173081, 0.203355, 0.209395, 0.236433, 0.194234, 0.164327, 0.137348, 0.158265, 0.173081, 0.158265, 0.098513, 0.090864, 0.088832, 0.098513, 0.071867, 0.144935, 0.18812, 0.243554, 0.25406, 0.328603, 0.324872, 0.339168, 0.321458, 0.359901, 0.377384, 0.387226, 0.454136, 0.517562, 0.497853, 0.51388, 0.458154, 0.51388, 0.613573, 0.642678, 0.632174, 0.716283, 0.653063, 0.…	[30, 32, 34, 35, 36, 37, 38, 39, 40, 41, 42, 43, 44, 45, 46, 47, 49, 50, 51, 54, 55, 57, 62, 66, 69, 70, 73, 77, 92, 93, 94, 95, 96, 97, 98, 99, 100, 101, 102, 103, 104, 105, 106, 107, 108, 109, 119, 121, 122, 123, 124, 125, 126, 127, 128, 130, 131, 132, 133, 134, 135, 136, 137, 138, 140, 141, 142, 143, 144, 145, 146, 147, 148, 149, 150, 151, 152, 153, 154, 155, 156, 157, 158]	(18, 64, 82)	18	2
823	824	Q92HA6|Q92HA6_RICCN Copper(I)-binding protein OS=Rickettsia conorii (strain ATCC VR-613 / Malish 7)	([0.016826, 0.013265, 0.010509, 0.009483, 0.01078, 0.010221, 0.014783, 0.011903, 0.013265, 0.018415, 0.0198, 0.025762, 0.044297, 0.045352, 0.037156, 0.064632, 0.109221, 0.18812, 0.203355, 0.295083, 0.377384, 0.377384, 0.450668, 0.534167, 0.618285, 0.675549, 0.771762, 0.791621, 0.88723, 0.91684, 0.84206, 0.894241, 0.856457, 0.865454, 0.834292, 0.837511, 0.754692, 0.741537, 0.557691, 0.505461, 0.52…	[23, 24, 25, 26, 27, 28, 29, 30, 31, 32, 33, 34, 35, 36, 37, 38, 39, 40, 41, 171, 172, 173, 174, 175]	(18, 0, 18)	18	2
1147	1148	Q92IM2|Y398_RICCN Uncharacterized protein RC0398 OS=Rickettsia conorii (strain ATCC VR-613 / Malish 7)	([0.001069, 0.000773, 0.000704, 0.000923, 0.001434, 0.001288, 0.001499, 0.002057, 0.002336, 0.003079, 0.002688, 0.002336, 0.00359, 0.0028, 0.002976, 0.003757, 0.003804, 0.005872, 0.008002, 0.00777, 0.011106, 0.018787, 0.042364, 0.037156, 0.046336, 0.054297, 0.116183, 0.086953, 0.096677, 0.118441, 0.120615, 0.132295, 0.147574, 0.158265, 0.243554, 0.243554, 0.15284, 0.155435, 0.090864, 0.055536, 0.…	[276, 277, 278, 279, 280, 281, 282, 283, 284, 285, 286, 287, 288, 289, 290, 291, 292, 293, 294]	(18, 0, 18)	18	2
1163	1164	Q92IP3|Q92IP3_RICCN Protease II OS=Rickettsia conorii (strain ATCC VR-613 / Malish 7)	([0.521092, 0.58069, 0.414856, 0.458154, 0.40511, 0.422041, 0.458154, 0.476583, 0.494003, 0.4292, 0.461924, 0.517562, 0.541878, 0.440853, 0.418646, 0.380708, 0.31487, 0.30533, 0.321458, 0.328603, 0.30533, 0.26085, 0.271506, 0.384043, 0.318242, 0.384043, 0.394753, 0.380708, 0.370445, 0.298791, 0.30533, 0.298791, 0.219301, 0.15284, 0.203355, 0.182256, 0.301917, 0.384043, 0.40511, 0.318242, 0.298791…	[0, 1, 11, 12, 103, 185, 187, 188, 189, 190, 191, 192, 193, 194, 195, 196, 197, 198, 199, 200, 201, 202, 203, 204, 205]	(18, 6, 24)	18	2
1262	1263	Q92J48|Q92J48_RICCN Acyl-[acyl-carrier-protein]--UDP-N-acetylglucosamine O-acyltransferase OS=Rickettsia conorii (strain ATCC VR-613 / Malish 7)	([0.222385, 0.275179, 0.308712, 0.232838, 0.185198, 0.232838, 0.179055, 0.21291, 0.236433, 0.281712, 0.222385, 0.264545, 0.278302, 0.229226, 0.164327, 0.17593, 0.17593, 0.26085, 0.298791, 0.387226, 0.366687, 0.278302, 0.281712, 0.203355, 0.271506, 0.342579, 0.25031, 0.332115, 0.342579, 0.339168, 0.335645, 0.342579, 0.356642, 0.268042, 0.25406, 0.318242, 0.328603, 0.243554, 0.243554, 0.268042, 0.2…	[87, 88, 89, 90, 91, 92, 93, 94, 95, 96, 97, 98, 99, 100, 101, 102, 103, 104, 105]	(18, 0, 18)	18	2
24	25	Q92G20|TIG_RICCN Trigger factor OS=Rickettsia conorii (strain ATCC VR-613 / Malish 7)	([0.139895, 0.191378, 0.102787, 0.15008, 0.15008, 0.185198, 0.125101, 0.15284, 0.185198, 0.243554, 0.185198, 0.206376, 0.21291, 0.209395, 0.209395, 0.295083, 0.377384, 0.291804, 0.288399, 0.281712, 0.291804, 0.291804, 0.206376, 0.308712, 0.21291, 0.247041, 0.243554, 0.328603, 0.26085, 0.25406, 0.147574, 0.200174, 0.200174, 0.116183, 0.185198, 0.158265, 0.155435, 0.15008, 0.167087, 0.185198, 0.132…	[267, 268, 269, 272, 309, 310, 311, 312, 313, 314, 315, 316, 317, 318, 319, 320, 321, 322, 323, 324, 325, 326, 374]	(17, 4, 21)	17	2
68	69	Q92H04|CH60_RICCN Chaperonin GroEL OS=Rickettsia conorii (strain ATCC VR-613 / Malish 7)	([0.398279, 0.374039, 0.422041, 0.472492, 0.509769, 0.486429, 0.408655, 0.444081, 0.458154, 0.380708, 0.40511, 0.342579, 0.301917, 0.268042, 0.275179, 0.31487, 0.335645, 0.335645, 0.25406, 0.264545, 0.18812, 0.185198, 0.25031, 0.239899, 0.219301, 0.216401, 0.257454, 0.271506, 0.191378, 0.127496, 0.209395, 0.21291, 0.298791, 0.275179, 0.301917, 0.298791, 0.36309, 0.422041, 0.339168, 0.40511, 0.401…	[4, 146, 148, 149, 150, 161, 364, 399, 430, 524, 525, 526, 527, 528, 529, 530, 531, 532, 533, 534, 535, 536, 537, 538, 539, 540, 541]	(17, 9, 26)	17	2
81	82	Q92H92|SECA_RICCN Protein translocase subunit SecA OS=Rickettsia conorii (strain ATCC VR-613 / Malish 7)	([0.023087, 0.025762, 0.045352, 0.067594, 0.094817, 0.125101, 0.092881, 0.11371, 0.134866, 0.098513, 0.06184, 0.074921, 0.134866, 0.078022, 0.134866, 0.200174, 0.127496, 0.139895, 0.206376, 0.225814, 0.239899, 0.271506, 0.268042, 0.167087, 0.170161, 0.167087, 0.102787, 0.15008, 0.15284, 0.167087, 0.257454, 0.281712, 0.281712, 0.281712, 0.374039, 0.370445, 0.30533, 0.41194, 0.284882, 0.284882, 0.3…	[346, 347, 554, 555, 556, 557, 558, 559, 560, 561, 562, 563, 564, 565, 566, 567, 570, 571, 611, 616, 617, 618, 622, 843, 844, 845, 849, 861, 863, 864, 865, 866, 867, 868, 869, 870, 871, 872, 873, 874, 875, 876, 877, 878, 879, 880]	(17, 28, 45)	17	2
954	955	Q92HT3|Q92HT3_RICCN Putative transposable insertion element OS=Rickettsia conorii (strain ATCC VR-613 / Malish 7)	([0.472492, 0.494003, 0.401658, 0.4292, 0.352862, 0.374039, 0.41194, 0.433034, 0.370445, 0.401658, 0.359901, 0.377384, 0.377384, 0.4292, 0.4292, 0.408655, 0.328603, 0.247041, 0.229226, 0.164327, 0.232838, 0.243554, 0.17593, 0.247041, 0.25406, 0.264545, 0.264545, 0.25031, 0.179055, 0.25406, 0.239899, 0.206376, 0.206376, 0.142424, 0.167087, 0.111485, 0.125101, 0.185198, 0.264545, 0.225814, 0.308712…	[56, 57, 58, 59, 60, 61, 62, 63, 64, 65, 66, 67, 68, 69, 70, 71, 72, 73]	(17, 0, 17)	17	2
1241	1242	Q92J16|Q92J16_RICCN Acyl-[acyl-carrier-protein]--UDP-N-acetylglucosamine O-acyltransferase OS=Rickettsia conorii (strain ATCC VR-613 / Malish 7)	([0.613573, 0.690604, 0.694846, 0.699094, 0.613573, 0.58069, 0.549308, 0.604312, 0.657645, 0.699094, 0.666105, 0.690604, 0.657645, 0.657645, 0.632174, 0.712013, 0.59014, 0.525368, 0.4292, 0.377384, 0.36309, 0.440853, 0.349426, 0.324872, 0.332115, 0.318242, 0.352862, 0.356642, 0.264545, 0.236433, 0.222385, 0.26085, 0.271506, 0.25406, 0.257454, 0.26085, 0.222385, 0.284882, 0.229226, 0.295083, 0.318…	[0, 1, 2, 3, 4, 5, 6, 7, 8, 9, 10, 11, 12, 13, 14, 15, 16, 17]	(17, 0, 17)	17	2
193	194	Q92FW8|RS16_RICCN Small ribosomal subunit protein bS16 OS=Rickettsia conorii (strain ATCC VR-613 / Malish 7)	([0.239899, 0.243554, 0.281712, 0.311707, 0.346032, 0.41194, 0.318242, 0.25031, 0.281712, 0.247041, 0.219301, 0.196879, 0.196879, 0.268042, 0.243554, 0.328603, 0.298791, 0.394753, 0.422041, 0.418646, 0.418646, 0.422041, 0.352862, 0.291804, 0.295083, 0.291804, 0.206376, 0.298791, 0.384043, 0.298791, 0.352862, 0.433034, 0.461924, 0.418646, 0.380708, 0.40511, 0.401658, 0.444081, 0.414856, 0.414856, …	[87, 88, 89, 90, 91, 92, 94, 95, 96, 97, 98, 99, 100, 101, 102, 103, 104, 105, 106, 107, 108, 109, 110]	(16, 6, 22)	16	2
364	365	Q92I83|RLPA_RICCN Endolytic peptidoglycan transglycosylase RlpA OS=Rickettsia conorii (strain ATCC VR-613 / Malish 7)	([0.034068, 0.056825, 0.034884, 0.023963, 0.036378, 0.056825, 0.081712, 0.081712, 0.109221, 0.132295, 0.164327, 0.18812, 0.164327, 0.25406, 0.311707, 0.324872, 0.311707, 0.275179, 0.18812, 0.291804, 0.295083, 0.346032, 0.311707, 0.311707, 0.398279, 0.311707, 0.243554, 0.239899, 0.284882, 0.278302, 0.243554, 0.225814, 0.229226, 0.335645, 0.25031, 0.25406, 0.167087, 0.167087, 0.167087, 0.25406, 0.1…	[61, 62, 64, 65, 157, 191, 192, 271, 272, 279, 280, 281, 282, 283, 284, 285, 286, 287, 288, 289, 290, 291, 292, 293, 294, 295]	(16, 9, 25)	16	2
607	608	Q92GB9|Q92GB9_RICCN Lipoprotein SmpA/OmlA domain-containing protein OS=Rickettsia conorii (strain ATCC VR-613 / Malish 7)	([0.003757, 0.003405, 0.003963, 0.003341, 0.002727, 0.003607, 0.003276, 0.003997, 0.004921, 0.005086, 0.006039, 0.006894, 0.005378, 0.007315, 0.011669, 0.018787, 0.018415, 0.031287, 0.054297, 0.06312, 0.069024, 0.122885, 0.191378, 0.191378, 0.206376, 0.247041, 0.243554, 0.247041, 0.264545, 0.257454, 0.30533, 0.30533, 0.21291, 0.31487, 0.295083, 0.284882, 0.298791, 0.232838, 0.170161, 0.182256, 0.…	[140, 141, 142, 143, 144, 145, 146, 147, 148, 149, 150, 151, 152, 153, 154, 155, 156]	(16, 0, 16)	16	2
625	626	Q92GE7|Q92GE7_RICCN Acyl-[acyl-carrier-protein]--UDP-N-acetylglucosamine O-acyltransferase OS=Rickettsia conorii (strain ATCC VR-613 / Malish 7)	([0.023087, 0.018106, 0.019401, 0.035586, 0.024393, 0.016021, 0.020876, 0.030003, 0.045352, 0.034068, 0.030003, 0.036378, 0.047319, 0.029376, 0.035586, 0.06184, 0.06184, 0.069024, 0.06312, 0.125101, 0.074921, 0.079919, 0.122885, 0.147574, 0.076542, 0.120615, 0.200174, 0.206376, 0.129801, 0.06184, 0.096677, 0.134866, 0.096677, 0.05306, 0.088832, 0.092881, 0.06184, 0.066181, 0.098513, 0.085092, 0.0…	[108, 109, 110, 213, 214, 215, 216, 217, 218, 219, 220, 221, 222, 223, 224, 225, 226, 227, 228, 229]	(16, 3, 19)	16	2
87	88	Q92HK7|ODP2_RICCN Dihydrolipoyllysine-residue acetyltransferase component of pyruvate dehydrogenase complex OS=Rickettsia conorii (strain ATCC VR-613 / Malish 7)	([0.182256, 0.278302, 0.328603, 0.324872, 0.366687, 0.418646, 0.440853, 0.476583, 0.414856, 0.41194, 0.4292, 0.387226, 0.291804, 0.359901, 0.36309, 0.461924, 0.538167, 0.59014, 0.545602, 0.5017, 0.59917, 0.63748, 0.59917, 0.613573, 0.56648, 0.468512, 0.42561, 0.440853, 0.349426, 0.433034, 0.461924, 0.480142, 0.553315, 0.608892, 0.632174, 0.608892, 0.59917, 0.521092, 0.517562, 0.497853, 0.494003, …	[16, 17, 18, 19, 20, 21, 22, 23, 24, 32, 33, 34, 35, 36, 37, 38, 71, 72, 75, 87, 88, 89, 90, 91, 92, 93, 94, 95, 97, 98, 99, 100, 101, 102, 103, 104, 105, 106, 107, 108, 109, 110, 111, 112, 115, 116, 117, 178, 179, 180, 181]	(15, 28, 43)	15	2
137	138	Q92IS1|Q92IS1_RICCN 50S ribosomal subunit assembly factor BipA OS=Rickettsia conorii (strain ATCC VR-613 / Malish 7)	([0.054297, 0.086953, 0.06184, 0.094817, 0.129801, 0.158265, 0.18812, 0.225814, 0.26085, 0.196879, 0.164327, 0.203355, 0.209395, 0.173081, 0.173081, 0.173081, 0.17593, 0.25406, 0.278302, 0.366687, 0.342579, 0.374039, 0.335645, 0.414856, 0.418646, 0.380708, 0.31487, 0.288399, 0.298791, 0.295083, 0.349426, 0.380708, 0.380708, 0.370445, 0.418646, 0.521092, 0.42561, 0.433034, 0.4292, 0.454136, 0.4475…	[35, 41, 301, 302, 305, 306, 313, 317, 319, 320, 321, 324, 325, 330, 395, 396, 397, 398, 399, 400, 401, 402, 403, 404, 405, 406, 407, 408, 409, 410, 434, 435, 437, 441, 442, 443, 444, 540, 541, 542, 543, 550, 556, 557, 597, 604, 605, 606, 607, 608]	(15, 14, 29)	15	2
196	197	Q92FZ0|Y1337_RICCN Nucleoid-associated protein RC1337 OS=Rickettsia conorii (strain ATCC VR-613 / Malish 7)	([0.164327, 0.222385, 0.268042, 0.26085, 0.30533, 0.324872, 0.342579, 0.332115, 0.366687, 0.40511, 0.394753, 0.42561, 0.509769, 0.505461, 0.575842, 0.534167, 0.538167, 0.618285, 0.716283, 0.59917, 0.59508, 0.626927, 0.613573, 0.575842, 0.613573, 0.604312, 0.608892, 0.529623, 0.494003, 0.5017, 0.422041, 0.374039, 0.342579, 0.328603, 0.321458, 0.342579, 0.366687, 0.374039, 0.335645, 0.349426, 0.433…	[12, 13, 14, 15, 16, 17, 18, 19, 20, 21, 22, 23, 24, 25, 26, 27, 29, 81, 82, 83, 84, 85, 86, 87, 88, 89, 90, 91, 92, 93, 94, 95]	(15, 0, 15)	15	2
278	279	Q92GY3|RS5_RICCN Small ribosomal subunit protein uS5 OS=Rickettsia conorii (strain ATCC VR-613 / Malish 7)	([0.545602, 0.575842, 0.604312, 0.51388, 0.42561, 0.366687, 0.387226, 0.339168, 0.377384, 0.41194, 0.36309, 0.398279, 0.401658, 0.332115, 0.328603, 0.328603, 0.318242, 0.295083, 0.311707, 0.311707, 0.209395, 0.25031, 0.158265, 0.158265, 0.182256, 0.167087, 0.167087, 0.120615, 0.120615, 0.106997, 0.098513, 0.144935, 0.118441, 0.111485, 0.164327, 0.164327, 0.15284, 0.132295, 0.132295, 0.137348, 0.1…	[0, 1, 2, 3, 49, 50, 51, 52, 53, 54, 55, 56, 57, 58, 59, 60, 61, 62, 63, 64, 69]	(15, 4, 19)	15	2
282	283	Q92GY8|RS13_RICCN Small ribosomal subunit protein uS13 OS=Rickettsia conorii (strain ATCC VR-613 / Malish 7)	([0.236433, 0.301917, 0.339168, 0.380708, 0.301917, 0.25406, 0.209395, 0.243554, 0.185198, 0.21291, 0.170161, 0.132295, 0.102787, 0.096677, 0.100716, 0.11371, 0.132295, 0.155435, 0.127496, 0.170161, 0.125101, 0.127496, 0.071867, 0.045352, 0.047319, 0.078022, 0.092881, 0.134866, 0.083462, 0.132295, 0.132295, 0.194234, 0.275179, 0.352862, 0.298791, 0.380708, 0.387226, 0.284882, 0.31487, 0.339168, 0…	[97, 98, 99, 100, 101, 102, 103, 104, 105, 106, 107, 108, 109, 110, 111, 112]	(15, 0, 15)	15	2
401	402	Q92IQ2|RF2_RICCN Peptide chain release factor 2 OS=Rickettsia conorii (strain ATCC VR-613 / Malish 7)	([0.288399, 0.179055, 0.243554, 0.291804, 0.318242, 0.25031, 0.298791, 0.239899, 0.191378, 0.132295, 0.144935, 0.155435, 0.116183, 0.139895, 0.090864, 0.158265, 0.129801, 0.118441, 0.179055, 0.25406, 0.247041, 0.185198, 0.281712, 0.239899, 0.167087, 0.185198, 0.271506, 0.18812, 0.264545, 0.311707, 0.418646, 0.468512, 0.468512, 0.472492, 0.366687, 0.440853, 0.433034, 0.468512, 0.447574, 0.450668, …	[89, 247, 249, 252, 254, 255, 256, 257, 258, 259, 260, 262, 267, 268, 269, 270, 271, 272, 273, 274, 275, 276, 277, 278, 279, 280, 281, 282, 299, 300, 301, 302, 303, 304, 305, 306, 307, 308, 309, 310, 311, 312, 313, 317, 335, 336, 339, 340, 342, 343, 366]	(15, 12, 27)	15	2
409	410	Q92IT6|FTSQ_RICCN Cell division protein FtsQ OS=Rickettsia conorii (strain ATCC VR-613 / Malish 7)	([0.750527, 0.76285, 0.76285, 0.767246, 0.771762, 0.775545, 0.795062, 0.81615, 0.690604, 0.690604, 0.570702, 0.642678, 0.642678, 0.642678, 0.521092, 0.517562, 0.42561, 0.398279, 0.298791, 0.298791, 0.301917, 0.268042, 0.179055, 0.11371, 0.109221, 0.06184, 0.06312, 0.031287, 0.023087, 0.023534, 0.014783, 0.014783, 0.008804, 0.006619, 0.005503, 0.00558, 0.004135, 0.004358, 0.003478, 0.004431, 0.004…	[0, 1, 2, 3, 4, 5, 6, 7, 8, 9, 10, 11, 12, 13, 14, 15]	(15, 0, 15)	15	2
687	688	Q92GN0|Q92GN0_RICCN Putative periplasmic protein OS=Rickettsia conorii (strain ATCC VR-613 / Malish 7)	([0.0028, 0.002482, 0.002503, 0.002035, 0.001855, 0.001906, 0.002606, 0.003341, 0.003177, 0.003757, 0.004431, 0.003757, 0.00389, 0.005623, 0.00543, 0.005223, 0.006894, 0.009483, 0.016257, 0.016257, 0.016257, 0.025316, 0.046336, 0.0704, 0.137348, 0.203355, 0.281712, 0.191378, 0.203355, 0.291804, 0.30533, 0.222385, 0.324872, 0.229226, 0.216401, 0.236433, 0.206376, 0.206376, 0.134866, 0.092881, 0.10…	[161, 162, 163, 164, 165, 166, 167, 168, 169, 170, 171, 172, 173, 174, 175, 176]	(15, 0, 15)	15	2
872	873	Q92HH4|Q92HH4_RICCN LepB N-terminal domain-containing protein OS=Rickettsia conorii (strain ATCC VR-613 / Malish 7)	([0.41194, 0.288399, 0.346032, 0.222385, 0.161087, 0.18812, 0.257454, 0.281712, 0.321458, 0.342579, 0.36309, 0.370445, 0.380708, 0.384043, 0.311707, 0.318242, 0.318242, 0.332115, 0.394753, 0.497853, 0.444081, 0.356642, 0.461924, 0.444081, 0.472492, 0.56648, 0.570702, 0.529623, 0.454136, 0.440853, 0.41194, 0.377384, 0.328603, 0.311707, 0.298791, 0.370445, 0.342579, 0.321458, 0.311707, 0.308712, 0.…	[25, 26, 27, 117, 118, 119, 212, 217, 218, 219, 225, 226, 228, 229, 280, 281, 282, 283, 284, 285, 286, 287, 288, 289, 290, 292, 293, 294, 295, 296, 297, 298, 364, 410, 411, 412, 413, 414, 415, 416, 417, 418, 472, 484, 485, 486, 487, 488, 497, 498, 499, 500, 501, 502, 503, 504, 505, 506, 507, 508, 509, 510, 511, 512]	(15, 48, 63)	15	2
947	948	Q92HS3|Q92HS3_RICCN Acyl-[acyl-carrier-protein]--UDP-N-acetylglucosamine O-acyltransferase OS=Rickettsia conorii (strain ATCC VR-613 / Malish 7)	([0.032017, 0.044297, 0.025316, 0.016257, 0.021816, 0.01227, 0.017447, 0.022306, 0.018106, 0.022667, 0.014783, 0.011669, 0.018415, 0.017797, 0.017138, 0.016826, 0.017447, 0.017447, 0.018106, 0.01078, 0.010221, 0.015078, 0.015344, 0.015344, 0.017138, 0.019109, 0.038042, 0.023087, 0.025762, 0.0198, 0.0198, 0.024393, 0.042364, 0.045352, 0.042364, 0.074921, 0.098513, 0.092881, 0.100716, 0.05306, 0.05…	[184, 185, 186, 187, 188, 189, 190, 191, 192, 193, 194, 195, 196, 197, 198, 199]	(15, 0, 15)	15	2
23	24	Q92G19|OBG_RICCN GTPase Obg OS=Rickettsia conorii (strain ATCC VR-613 / Malish 7)	([0.044297, 0.066181, 0.092881, 0.122885, 0.167087, 0.196879, 0.225814, 0.268042, 0.295083, 0.239899, 0.206376, 0.232838, 0.142424, 0.219301, 0.291804, 0.30533, 0.288399, 0.25031, 0.18812, 0.26085, 0.342579, 0.408655, 0.41194, 0.447574, 0.454136, 0.440853, 0.440853, 0.447574, 0.436924, 0.436924, 0.521092, 0.59508, 0.59508, 0.716283, 0.642678, 0.549308, 0.433034, 0.444081, 0.541878, 0.648219, 0.64…	[30, 31, 32, 33, 34, 35, 38, 39, 40, 41, 42, 43, 44, 66, 67, 68, 69, 70, 71, 72, 73, 74, 75, 76, 77, 78, 79, 80, 128, 129, 130, 131, 132, 133, 134, 135, 136, 137, 138, 139, 140]	(14, 13, 27)	14	2
142	143	Q92IT8|MURB_RICCN UDP-N-acetylenolpyruvoylglucosamine reductase OS=Rickettsia conorii (strain ATCC VR-613 / Malish 7)	([0.009096, 0.013265, 0.019109, 0.030003, 0.018787, 0.028107, 0.018415, 0.023963, 0.031287, 0.021381, 0.028107, 0.020876, 0.018787, 0.031287, 0.034884, 0.028107, 0.050641, 0.088832, 0.0704, 0.079919, 0.038858, 0.035586, 0.018415, 0.018415, 0.020522, 0.020522, 0.020522, 0.036378, 0.041405, 0.044297, 0.046336, 0.043307, 0.076542, 0.078022, 0.043307, 0.038858, 0.042364, 0.046336, 0.042364, 0.058088,…	[204, 205, 206, 207, 208, 209, 210, 211, 212, 213, 214, 215, 216, 217, 218]	(14, 0, 14)	14	2
262	263	Q92GW7|RL4_RICCN Large ribosomal subunit protein uL4 OS=Rickettsia conorii (strain ATCC VR-613 / Malish 7)	([0.346032, 0.387226, 0.321458, 0.352862, 0.387226, 0.308712, 0.339168, 0.278302, 0.318242, 0.342579, 0.366687, 0.31487, 0.225814, 0.200174, 0.147574, 0.21291, 0.18812, 0.125101, 0.185198, 0.206376, 0.194234, 0.127496, 0.078022, 0.111485, 0.118441, 0.081712, 0.081712, 0.081712, 0.076542, 0.073402, 0.074921, 0.06312, 0.100716, 0.144935, 0.144935, 0.191378, 0.185198, 0.288399, 0.384043, 0.377384, 0…	[49, 50, 51, 52, 53, 54, 55, 56, 57, 58, 59, 60, 61, 63, 64, 65, 66, 67, 68, 69, 70, 71, 72, 73, 74, 75, 76, 77, 79, 80, 81, 82, 88, 89, 91, 92, 93, 95, 96]	(14, 13, 27)	14	2
502	503	Q92JP3|ATPF_RICCN ATP synthase subunit b OS=Rickettsia conorii (strain ATCC VR-613 / Malish 7)	([0.011518, 0.009483, 0.013437, 0.009015, 0.008276, 0.007031, 0.005799, 0.005249, 0.004835, 0.004577, 0.004431, 0.003821, 0.003607, 0.005623, 0.006619, 0.006421, 0.006078, 0.005683, 0.006142, 0.006533, 0.009187, 0.010131, 0.00962, 0.010131, 0.014783, 0.020522, 0.020522, 0.023534, 0.042364, 0.045352, 0.078022, 0.129801, 0.194234, 0.137348, 0.067594, 0.081712, 0.0704, 0.079919, 0.090864, 0.090864, …	[108, 149, 150, 151, 152, 153, 154, 155, 156, 157, 158, 159, 160, 161, 162, 163]	(14, 1, 15)	14	2
513	514	Q92FV7|Q92FV7_RICCN Acyl-[acyl-carrier-protein]--UDP-N-acetylglucosamine O-acyltransferase OS=Rickettsia conorii (strain ATCC VR-613 / Malish 7)	([0.366687, 0.298791, 0.335645, 0.370445, 0.408655, 0.444081, 0.401658, 0.366687, 0.401658, 0.422041, 0.454136, 0.490133, 0.450668, 0.440853, 0.465241, 0.4292, 0.497853, 0.59014, 0.712013, 0.699094, 0.666105, 0.618285, 0.699094, 0.690604, 0.585406, 0.575842, 0.557691, 0.622677, 0.59917, 0.521092, 0.509769, 0.509769, 0.472492, 0.490133, 0.490133, 0.472492, 0.433034, 0.436924, 0.436924, 0.414856, 0…	[17, 18, 19, 20, 21, 22, 23, 24, 25, 26, 27, 28, 29, 30, 31, 49, 50, 52, 53, 54, 56, 57, 58, 59, 60, 65, 66, 67]	(14, 0, 14)	14	2
936	937	Q92HQ9|Q92HQ9_RICCN AtsE-like protein OS=Rickettsia conorii (strain ATCC VR-613 / Malish 7)	([0.122885, 0.092881, 0.056825, 0.085092, 0.11371, 0.144935, 0.182256, 0.185198, 0.18812, 0.147574, 0.111485, 0.132295, 0.158265, 0.155435, 0.155435, 0.111485, 0.127496, 0.118441, 0.120615, 0.17593, 0.268042, 0.291804, 0.380708, 0.387226, 0.384043, 0.311707, 0.311707, 0.229226, 0.26085, 0.209395, 0.291804, 0.387226, 0.398279, 0.440853, 0.447574, 0.461924, 0.538167, 0.553315, 0.666105, 0.675549, 0…	[36, 37, 38, 39, 40, 41, 42, 44, 45, 46, 47, 48, 49, 50, 51, 52, 53, 54, 55, 56, 57, 58, 64, 65, 66, 74]	(14, 7, 21)	14	2
1064	1065	Q92IA1|Q92IA1_RICCN Acyl-[acyl-carrier-protein]--UDP-N-acetylglucosamine O-acyltransferase OS=Rickettsia conorii (strain ATCC VR-613 / Malish 7)	([0.63748, 0.642678, 0.671169, 0.675549, 0.642678, 0.657645, 0.549308, 0.585406, 0.494003, 0.436924, 0.377384, 0.390993, 0.418646, 0.418646, 0.534167, 0.444081, 0.436924, 0.36309, 0.295083, 0.232838, 0.232838, 0.167087, 0.170161, 0.179055, 0.182256, 0.142424, 0.170161, 0.164327, 0.158265, 0.239899, 0.31487, 0.394753, 0.40511, 0.295083, 0.30533, 0.21291, 0.295083, 0.295083, 0.370445, 0.359901, 0.4…	[0, 1, 2, 3, 4, 5, 6, 7, 14, 73, 74, 78, 79, 80, 81, 82, 83, 87, 88, 89, 108, 109, 111, 112, 113, 114, 115, 116, 117, 118, 119, 120, 122, 123, 131, 142, 143, 144, 145, 146, 147, 148, 149, 150, 151, 152, 153, 154, 155, 156, 161, 162, 225, 226]	(14, 35, 49)	14	2
7	8	Q92IR2|UCRI_RICCN Ubiquinol-cytochrome c reductase iron-sulfur subunit OS=Rickettsia conorii (strain ATCC VR-613 / Malish 7)	([0.88723, 0.889439, 0.889439, 0.882776, 0.879233, 0.88723, 0.759478, 0.720929, 0.642678, 0.541878, 0.553315, 0.557691, 0.557691, 0.541878, 0.472492, 0.42561, 0.387226, 0.291804, 0.298791, 0.257454, 0.203355, 0.132295, 0.132295, 0.081712, 0.051831, 0.064632, 0.035586, 0.046336, 0.059222, 0.083462, 0.083462, 0.086953, 0.120615, 0.118441, 0.102787, 0.15008, 0.127496, 0.096677, 0.134866, 0.086953, 0…	[0, 1, 2, 3, 4, 5, 6, 7, 8, 9, 10, 11, 12, 13, 101, 149]	(13, 0, 13)	13	2
9	10	Q92JJ8|SDHB_RICCN Succinate dehydrogenase iron-sulfur subunit OS=Rickettsia conorii (strain ATCC VR-613 / Malish 7)	([0.4292, 0.36309, 0.380708, 0.398279, 0.418646, 0.440853, 0.480142, 0.494003, 0.505461, 0.538167, 0.570702, 0.618285, 0.671169, 0.618285, 0.613573, 0.604312, 0.733139, 0.703578, 0.657645, 0.545602, 0.541878, 0.517562, 0.483068, 0.490133, 0.41194, 0.418646, 0.444081, 0.436924, 0.356642, 0.374039, 0.352862, 0.346032, 0.356642, 0.346032, 0.298791, 0.380708, 0.384043, 0.26085, 0.275179, 0.206376, 0.…	[8, 9, 10, 11, 12, 13, 14, 15, 16, 17, 18, 19, 20, 21, 144, 146, 147, 149, 150, 152, 153, 154, 155, 156, 157]	(13, 0, 13)	13	2
63	64	Q92GV7|FTSZ_RICCN Cell division protein FtsZ OS=Rickettsia conorii (strain ATCC VR-613 / Malish 7)	([0.182256, 0.134866, 0.090864, 0.118441, 0.191378, 0.232838, 0.167087, 0.203355, 0.170161, 0.120615, 0.137348, 0.116183, 0.158265, 0.222385, 0.182256, 0.264545, 0.264545, 0.308712, 0.239899, 0.158265, 0.158265, 0.247041, 0.271506, 0.257454, 0.257454, 0.191378, 0.194234, 0.196879, 0.196879, 0.25031, 0.308712, 0.321458, 0.288399, 0.229226, 0.17593, 0.17593, 0.18812, 0.196879, 0.200174, 0.200174, 0…	[228, 229, 231, 234, 235, 239, 240, 326, 330, 331, 332, 334, 335, 341, 342, 343, 344, 345, 346, 347, 348, 349, 350, 351, 354, 355, 356, 357, 358, 359, 360, 361, 362, 363, 364, 365, 366, 367, 372, 373, 374, 375, 380, 381, 389, 390, 391, 392, 393, 394, 396, 397, 398, 422, 423, 424, 425, 426, 427, 428, 429, 430, 431, 432, 433, 434, 438, 439, 440, 441, 442, 443, 444]	(13, 24, 37)	13	2
296	297	Q92H40|RL25_RICCN Large ribosomal subunit protein bL25 OS=Rickettsia conorii (strain ATCC VR-613 / Malish 7)	([0.229226, 0.271506, 0.321458, 0.366687, 0.243554, 0.278302, 0.31487, 0.339168, 0.328603, 0.31487, 0.339168, 0.342579, 0.264545, 0.25406, 0.342579, 0.390993, 0.377384, 0.465241, 0.380708, 0.440853, 0.394753, 0.308712, 0.225814, 0.144935, 0.137348, 0.196879, 0.196879, 0.185198, 0.191378, 0.247041, 0.206376, 0.206376, 0.155435, 0.225814, 0.15008, 0.155435, 0.191378, 0.18812, 0.196879, 0.179055, 0.…	[189, 190, 191, 192, 193, 194, 195, 196, 197, 198, 199, 200, 201, 202]	(13, 0, 13)	13	2
674	675	Q92GL4|Q92GL4_RICCN Acyl-[acyl-carrier-protein]--UDP-N-acetylglucosamine O-acyltransferase OS=Rickettsia conorii (strain ATCC VR-613 / Malish 7)	([0.027463, 0.016528, 0.014783, 0.009977, 0.015344, 0.009294, 0.008156, 0.009865, 0.01227, 0.00962, 0.008156, 0.010221, 0.009401, 0.00962, 0.009294, 0.014075, 0.016021, 0.018106, 0.021816, 0.021381, 0.01204, 0.011903, 0.020165, 0.016826, 0.017797, 0.01078, 0.013265, 0.019401, 0.013016, 0.013613, 0.023963, 0.048328, 0.05306, 0.064632, 0.096677, 0.059222, 0.034068, 0.018415, 0.019109, 0.032677, 0.0…	[120, 122, 123, 124, 125, 126, 127, 128, 129, 130, 131, 132, 133, 134, 135, 138]	(13, 1, 14)	13	2
902	903	Q92HL6|Q92HL6_RICCN Acyl-[acyl-carrier-protein]--UDP-N-acetylglucosamine O-acyltransferase OS=Rickettsia conorii (strain ATCC VR-613 / Malish 7)	([0.008075, 0.006988, 0.008002, 0.007259, 0.006619, 0.008723, 0.008525, 0.010672, 0.013821, 0.020876, 0.026338, 0.032677, 0.056825, 0.050641, 0.10481, 0.15008, 0.239899, 0.25406, 0.268042, 0.380708, 0.332115, 0.346032, 0.422041, 0.465241, 0.58069, 0.685117, 0.562014, 0.604312, 0.5017, 0.468512, 0.454136, 0.465241, 0.374039, 0.380708, 0.384043, 0.359901, 0.374039, 0.356642, 0.42561, 0.40511, 0.349…	[24, 25, 26, 27, 28, 49, 50, 51, 52, 53, 54, 55, 56, 57, 58, 59, 60, 61, 62]	(13, 5, 18)	13	2
1120	1121	Q92II1|Q92II1_RICCN Acyl-[acyl-carrier-protein]--UDP-N-acetylglucosamine O-acyltransferase OS=Rickettsia conorii (strain ATCC VR-613 / Malish 7)	([0.041405, 0.023534, 0.014586, 0.020522, 0.028695, 0.03976, 0.056825, 0.037156, 0.020876, 0.028107, 0.03976, 0.034068, 0.066181, 0.134866, 0.116183, 0.219301, 0.232838, 0.167087, 0.229226, 0.129801, 0.158265, 0.086953, 0.144935, 0.239899, 0.191378, 0.196879, 0.196879, 0.191378, 0.194234, 0.206376, 0.206376, 0.129801, 0.118441, 0.125101, 0.086953, 0.054297, 0.064632, 0.060549, 0.048328, 0.029376,…	[130, 131, 132, 133, 134, 135, 136, 137, 138, 139, 140, 141, 142, 143, 146, 147]	(13, 0, 13)	13	2
1281	1282	Q92J81|Y188_RICCN Uncharacterized protein RC0188 OS=Rickettsia conorii (strain ATCC VR-613 / Malish 7)	([0.51388, 0.394753, 0.436924, 0.486429, 0.517562, 0.4292, 0.328603, 0.342579, 0.335645, 0.278302, 0.291804, 0.318242, 0.332115, 0.349426, 0.332115, 0.349426, 0.271506, 0.278302, 0.239899, 0.216401, 0.206376, 0.281712, 0.356642, 0.349426, 0.271506, 0.257454, 0.332115, 0.349426, 0.328603, 0.370445, 0.447574, 0.394753, 0.308712, 0.30533, 0.222385, 0.222385, 0.222385, 0.30533, 0.301917, 0.332115, 0.…	[0, 4, 124, 125, 126, 127, 129, 136, 139, 140, 141, 149, 153, 154, 194, 195, 196, 197, 198, 199, 200, 201, 202, 203, 204, 205, 206, 207, 229, 231, 232, 233, 234, 235, 237, 266, 269, 272, 273, 533, 696, 699, 700, 701, 702, 703]	(13, 14, 27)	13	2
1322	1323	Q92JH6|Y091_RICCN Uncharacterized protein RC0091 OS=Rickettsia conorii (strain ATCC VR-613 / Malish 7)	([0.004646, 0.006245, 0.005223, 0.006701, 0.005503, 0.007177, 0.010131, 0.008156, 0.010672, 0.014783, 0.014075, 0.016826, 0.014586, 0.014783, 0.009401, 0.01078, 0.0198, 0.01227, 0.010672, 0.022306, 0.013613, 0.024826, 0.024393, 0.048328, 0.046336, 0.085092, 0.090864, 0.047319, 0.102787, 0.088832, 0.045352, 0.036378, 0.036378, 0.044297, 0.076542, 0.125101, 0.132295, 0.0704, 0.074921, 0.090864, 0.0…	[151, 152, 153, 154, 155, 156, 157, 158, 159, 160, 161, 162, 163, 164]	(13, 0, 13)	13	2
161	162	Q92J97|SDHA_RICCN Succinate dehydrogenase flavoprotein subunit OS=Rickettsia conorii (strain ATCC VR-613 / Malish 7)	([0.10481, 0.045352, 0.073402, 0.059222, 0.049374, 0.042364, 0.036378, 0.048328, 0.050641, 0.064632, 0.079919, 0.090864, 0.088832, 0.054297, 0.067594, 0.122885, 0.098513, 0.086953, 0.139895, 0.106997, 0.092881, 0.092881, 0.18812, 0.179055, 0.161087, 0.219301, 0.278302, 0.30533, 0.232838, 0.191378, 0.196879, 0.194234, 0.155435, 0.090864, 0.170161, 0.167087, 0.173081, 0.196879, 0.298791, 0.301917, …	[302, 540, 541, 542, 543, 544, 545, 546, 547, 548, 549, 550, 551, 552, 554, 555, 558]	(12, 1, 13)	12	2
228	229	Q92GB7|DPO1_RICCN DNA polymerase I OS=Rickettsia conorii (strain ATCC VR-613 / Malish 7)	([0.137348, 0.179055, 0.102787, 0.137348, 0.066181, 0.049374, 0.026892, 0.038042, 0.038858, 0.027463, 0.020876, 0.022667, 0.023534, 0.023534, 0.028107, 0.015694, 0.015694, 0.023963, 0.047319, 0.078022, 0.134866, 0.139895, 0.161087, 0.17593, 0.173081, 0.25031, 0.232838, 0.257454, 0.25031, 0.170161, 0.264545, 0.352862, 0.339168, 0.236433, 0.144935, 0.122885, 0.122885, 0.0704, 0.0704, 0.06312, 0.030…	[72, 73, 74, 190, 191, 223, 612, 613, 614, 615, 616, 618, 619, 620, 621, 622, 623, 624, 625, 626, 627, 628, 629, 630]	(12, 11, 23)	12	2
387	388	Q92IH8|Q92IH8_RICCN Endolytic murein transglycosylase OS=Rickettsia conorii (strain ATCC VR-613 / Malish 7)	([0.007315, 0.005503, 0.004736, 0.003757, 0.003405, 0.004247, 0.003512, 0.004483, 0.003821, 0.003177, 0.002688, 0.003276, 0.003298, 0.002276, 0.00225, 0.002117, 0.00292, 0.002057, 0.001335, 0.000906, 0.000906, 0.000936, 0.001061, 0.001541, 0.00231, 0.003079, 0.002276, 0.003246, 0.003212, 0.004611, 0.006795, 0.010372, 0.006988, 0.007031, 0.007031, 0.007031, 0.012491, 0.012727, 0.013016, 0.024826, …	[307, 326, 327, 328, 329, 330, 331, 332, 333, 334, 335, 336, 337, 338]	(12, 1, 13)	12	2
415	416	Q92IV5|RL13_RICCN Large ribosomal subunit protein uL13 OS=Rickettsia conorii (strain ATCC VR-613 / Malish 7)	([0.366687, 0.41194, 0.447574, 0.476583, 0.36309, 0.271506, 0.232838, 0.17593, 0.200174, 0.196879, 0.225814, 0.278302, 0.200174, 0.15284, 0.167087, 0.164327, 0.200174, 0.134866, 0.098513, 0.098513, 0.102787, 0.116183, 0.092881, 0.098513, 0.074921, 0.083462, 0.15008, 0.191378, 0.271506, 0.284882, 0.318242, 0.339168, 0.324872, 0.30533, 0.359901, 0.458154, 0.472492, 0.384043, 0.465241, 0.4292, 0.429…	[92, 93, 130, 131, 139, 140, 141, 142, 143, 144, 145, 146, 147, 148, 149, 150, 151, 153, 154]	(12, 4, 16)	12	2
760	761	Q92H11|Q92H11_RICCN Acyl-[acyl-carrier-protein]--UDP-N-acetylglucosamine O-acyltransferase OS=Rickettsia conorii (strain ATCC VR-613 / Malish 7)	([0.534167, 0.545602, 0.557691, 0.541878, 0.549308, 0.562014, 0.632174, 0.608892, 0.618285, 0.51388, 0.529623, 0.538167, 0.480142, 0.480142, 0.480142, 0.444081, 0.454136, 0.51388, 0.51388, 0.521092, 0.486429, 0.461924, 0.476583, 0.490133, 0.509769, 0.509769, 0.465241, 0.4292, 0.444081, 0.447574, 0.538167, 0.534167, 0.529623, 0.59508, 0.608892, 0.59014, 0.545602, 0.613573, 0.59508, 0.534167, 0.525…	[0, 1, 2, 3, 4, 5, 6, 7, 8, 9, 10, 11, 17, 18, 19, 24, 25, 30, 31, 32, 33, 34, 35, 36, 37, 38, 39, 40, 41, 42]	(12, 17, 29)	12	2
993	994	Q92HY6|Q92HY6_RICCN Probable sigma(54) modulation protein OS=Rickettsia conorii (strain ATCC VR-613 / Malish 7)	([0.118441, 0.0704, 0.094817, 0.137348, 0.182256, 0.122885, 0.158265, 0.194234, 0.142424, 0.161087, 0.185198, 0.229226, 0.318242, 0.359901, 0.36309, 0.440853, 0.380708, 0.328603, 0.31487, 0.30533, 0.308712, 0.216401, 0.295083, 0.30533, 0.225814, 0.15284, 0.239899, 0.164327, 0.161087, 0.170161, 0.185198, 0.111485, 0.102787, 0.092881, 0.122885, 0.120615, 0.071867, 0.11371, 0.088832, 0.088832, 0.058…	[121, 122, 123, 124, 125, 126, 127, 128, 129, 130, 131, 132, 133]	(12, 0, 12)	12	2
1037	1038	Q92I51|Q92I51_RICCN Probable RND efflux transporter-like protein OS=Rickettsia conorii (strain ATCC VR-613 / Malish 7)	([0.791621, 0.795062, 0.685117, 0.642678, 0.525368, 0.608892, 0.509769, 0.56648, 0.570702, 0.608892, 0.534167, 0.570702, 0.525368, 0.440853, 0.468512, 0.468512, 0.349426, 0.366687, 0.36309, 0.36309, 0.387226, 0.387226, 0.332115, 0.398279, 0.422041, 0.509769, 0.468512, 0.553315, 0.521092, 0.545602, 0.444081, 0.51388, 0.436924, 0.447574, 0.433034, 0.444081, 0.352862, 0.454136, 0.444081, 0.454136, 0…	[0, 1, 2, 3, 4, 5, 6, 7, 8, 9, 10, 11, 12, 25, 27, 28, 29, 31, 57]	(12, 0, 12)	12	2
117	118	Q92I87|RUVB_RICCN Holliday junction branch migration complex subunit RuvB OS=Rickettsia conorii (strain ATCC VR-613 / Malish 7)	([0.570702, 0.632174, 0.671169, 0.707965, 0.745909, 0.608892, 0.680603, 0.549308, 0.56648, 0.626927, 0.632174, 0.562014, 0.465241, 0.461924, 0.58069, 0.545602, 0.476583, 0.440853, 0.433034, 0.450668, 0.468512, 0.356642, 0.335645, 0.346032, 0.349426, 0.247041, 0.324872, 0.225814, 0.21291, 0.137348, 0.109221, 0.092881, 0.125101, 0.182256, 0.170161, 0.15284, 0.26085, 0.346032, 0.352862, 0.257454, 0.…	[0, 1, 2, 3, 4, 5, 6, 7, 8, 9, 10, 11, 14, 15, 205, 333, 334, 335, 336, 337, 338]	(11, 0, 11)	11	2
123	124	Q92ID7|NUOC_RICCN NADH-quinone oxidoreductase subunit C OS=Rickettsia conorii (strain ATCC VR-613 / Malish 7)	([0.071867, 0.073402, 0.098513, 0.125101, 0.15284, 0.094817, 0.066181, 0.043307, 0.059222, 0.090864, 0.060549, 0.076542, 0.046336, 0.076542, 0.074921, 0.045352, 0.043307, 0.06184, 0.033407, 0.033407, 0.030611, 0.040537, 0.060549, 0.069024, 0.034068, 0.021381, 0.022667, 0.043307, 0.037156, 0.021816, 0.018106, 0.025316, 0.015344, 0.022306, 0.024826, 0.023087, 0.042364, 0.079919, 0.056825, 0.094817,…	[78, 79, 80, 81, 82, 83, 84, 85, 86, 87, 88, 89]	(11, 0, 11)	11	2
124	125	Q92ID8|NUOD_RICCN NADH-quinone oxidoreductase subunit D OS=Rickettsia conorii (strain ATCC VR-613 / Malish 7)	([0.480142, 0.335645, 0.366687, 0.440853, 0.472492, 0.494003, 0.553315, 0.525368, 0.549308, 0.570702, 0.58069, 0.541878, 0.440853, 0.42561, 0.328603, 0.229226, 0.158265, 0.167087, 0.216401, 0.219301, 0.30533, 0.308712, 0.332115, 0.264545, 0.247041, 0.25406, 0.222385, 0.203355, 0.26085, 0.25406, 0.161087, 0.164327, 0.15008, 0.147574, 0.147574, 0.216401, 0.30533, 0.394753, 0.394753, 0.433034, 0.335…	[6, 7, 8, 9, 10, 11, 283, 285, 286, 287, 288, 289, 290, 291, 292, 293, 294, 295, 296]	(11, 7, 18)	11	2
230	231	Q92GC3|Q92GC3_RICCN Peptidoglycan-associated lipoprotein OS=Rickettsia conorii (strain ATCC VR-613 / Malish 7)	([0.094817, 0.066181, 0.034068, 0.030611, 0.024826, 0.029376, 0.03976, 0.026338, 0.038042, 0.050641, 0.064632, 0.074921, 0.078022, 0.066181, 0.083462, 0.132295, 0.073402, 0.111485, 0.122885, 0.206376, 0.243554, 0.275179, 0.349426, 0.447574, 0.517562, 0.613573, 0.648219, 0.648219, 0.690604, 0.63748, 0.632174, 0.63748, 0.517562, 0.529623, 0.553315, 0.525368, 0.486429, 0.604312, 0.618285, 0.59014, 0…	[24, 25, 26, 27, 28, 29, 30, 31, 32, 33, 34, 35, 37, 38, 39, 40, 84, 85, 86, 87, 123, 124, 127, 128, 129, 130, 131, 138]	(11, 0, 11)	11	2
365	366	Q92I84|Q92I84_RICCN Penicillin-binding protein dacF OS=Rickettsia conorii (strain ATCC VR-613 / Malish 7)	([0.003212, 0.00316, 0.003053, 0.004161, 0.003341, 0.002705, 0.002336, 0.002581, 0.003607, 0.003246, 0.003864, 0.004577, 0.005932, 0.005734, 0.005683, 0.007422, 0.007645, 0.010509, 0.010131, 0.017138, 0.035586, 0.076542, 0.139895, 0.225814, 0.155435, 0.278302, 0.401658, 0.521092, 0.468512, 0.370445, 0.377384, 0.390993, 0.339168, 0.380708, 0.374039, 0.370445, 0.41194, 0.414856, 0.324872, 0.318242,…	[27, 169, 212, 213, 214, 215, 217, 218, 219, 220, 221, 250, 259, 281, 282, 283, 284, 285, 286, 287, 288, 289, 291, 292, 293, 294, 295, 296, 297, 298, 299, 300, 301, 302, 304]	(11, 22, 33)	11	2
555	556	Q92G25|Q92G25_RICCN Acyl-[acyl-carrier-protein]--UDP-N-acetylglucosamine O-acyltransferase OS=Rickettsia conorii (strain ATCC VR-613 / Malish 7)	([0.585406, 0.626927, 0.604312, 0.505461, 0.4292, 0.468512, 0.494003, 0.440853, 0.461924, 0.486429, 0.444081, 0.461924, 0.521092, 0.517562, 0.534167, 0.553315, 0.538167, 0.472492, 0.454136, 0.458154, 0.472492, 0.401658, 0.384043, 0.433034, 0.497853, 0.59014, 0.59014, 0.59917, 0.680603, 0.690604, 0.56648, 0.642678, 0.661982, 0.657645, 0.56648, 0.56648, 0.562014, 0.490133, 0.472492, 0.5017, 0.57584…	[0, 1, 2, 3, 12, 13, 14, 15, 16, 25, 26, 27, 28, 29, 30, 31, 32, 33, 34, 35, 36, 39, 40, 42, 43, 51, 52, 58, 59, 60, 61, 62, 63, 64, 65, 66]	(11, 9, 20)	11	2
562	563	Q92G35|Q92G35_RICCN Acyl-[acyl-carrier-protein]--UDP-N-acetylglucosamine O-acyltransferase OS=Rickettsia conorii (strain ATCC VR-613 / Malish 7)	([0.173081, 0.21291, 0.25406, 0.332115, 0.25031, 0.185198, 0.134866, 0.129801, 0.10481, 0.079919, 0.10481, 0.132295, 0.134866, 0.147574, 0.219301, 0.216401, 0.200174, 0.194234, 0.194234, 0.203355, 0.196879, 0.164327, 0.106997, 0.058088, 0.031287, 0.06312, 0.058088, 0.05306, 0.073402, 0.10481, 0.102787, 0.098513, 0.106997, 0.161087, 0.094817, 0.094817, 0.147574, 0.15284, 0.129801, 0.073402, 0.0734…	[66, 108, 220, 222, 225, 226, 227, 228, 229, 230, 231, 232, 233, 234, 235, 236, 245]	(11, 4, 15)	11	2
792	793	Q92H55|Q92H55_RICCN Acyl-[acyl-carrier-protein]--UDP-N-acetylglucosamine O-acyltransferase OS=Rickettsia conorii (strain ATCC VR-613 / Malish 7)	([0.033407, 0.022667, 0.016528, 0.023534, 0.018415, 0.015078, 0.025762, 0.044297, 0.058088, 0.035586, 0.051831, 0.076542, 0.118441, 0.111485, 0.142424, 0.167087, 0.236433, 0.222385, 0.167087, 0.25406, 0.25406, 0.301917, 0.30533, 0.384043, 0.308712, 0.387226, 0.384043, 0.352862, 0.318242, 0.324872, 0.4292, 0.418646, 0.318242, 0.239899, 0.321458, 0.291804, 0.278302, 0.284882, 0.284882, 0.394753, 0.…	[45, 46, 47, 48, 49, 50, 51, 52, 53, 54, 55, 56]	(11, 0, 11)	11	2
925	926	Q92HP6|Q92HP6_RICCN Aminopeptidase-like protein OS=Rickettsia conorii (strain ATCC VR-613 / Malish 7)	([0.380708, 0.418646, 0.295083, 0.346032, 0.295083, 0.321458, 0.335645, 0.25406, 0.281712, 0.206376, 0.243554, 0.209395, 0.132295, 0.167087, 0.164327, 0.083462, 0.05306, 0.054297, 0.066181, 0.035586, 0.066181, 0.036378, 0.036378, 0.06312, 0.033407, 0.026892, 0.016528, 0.020165, 0.033407, 0.036378, 0.069024, 0.059222, 0.06184, 0.078022, 0.074921, 0.078022, 0.078022, 0.102787, 0.122885, 0.106997, 0…	[269, 347, 348, 349, 350, 351, 352, 353, 354, 355, 356, 357, 358, 434, 435, 436]	(11, 1, 12)	11	2
1316	1317	Q92JG4|Q92JG4_RICCN Cytoplasmic protein OS=Rickettsia conorii (strain ATCC VR-613 / Malish 7)	([0.422041, 0.447574, 0.42561, 0.454136, 0.436924, 0.352862, 0.264545, 0.206376, 0.155435, 0.194234, 0.229226, 0.264545, 0.25031, 0.179055, 0.173081, 0.10481, 0.100716, 0.164327, 0.088832, 0.11371, 0.179055, 0.088832, 0.056825, 0.067594, 0.038858, 0.048328, 0.086953, 0.083462, 0.139895, 0.137348, 0.125101, 0.116183, 0.092881, 0.078022, 0.132295, 0.129801, 0.222385, 0.167087, 0.137348, 0.21291, 0.…	[97, 98, 99, 100, 101, 102, 147, 174, 175, 176, 177, 178, 179, 180, 181, 182, 183, 184, 185]	(11, 7, 18)	11	2
1318	1319	Q92JH1|Y096_RICCN Uncharacterized protein RC0096 OS=Rickettsia conorii (strain ATCC VR-613 / Malish 7)	([0.004388, 0.004161, 0.003431, 0.003109, 0.003079, 0.003109, 0.003405, 0.004208, 0.004577, 0.004315, 0.004135, 0.003461, 0.004431, 0.003366, 0.003366, 0.003405, 0.003607, 0.004835, 0.00515, 0.006701, 0.00962, 0.016826, 0.017138, 0.019401, 0.033407, 0.030611, 0.028107, 0.043307, 0.048328, 0.067594, 0.069024, 0.127496, 0.219301, 0.216401, 0.216401, 0.200174, 0.308712, 0.390993, 0.295083, 0.203355,…	[83, 84, 85, 86, 87, 88, 89, 90, 91, 92, 93, 94, 120, 121, 122, 135, 137, 139]	(11, 0, 11)	11	2
11	12	Q52657|OMPA_RICCN Outer membrane protein A OS=Rickettsia conorii (strain ATCC VR-613 / Malish 7)	([0.179055, 0.167087, 0.100716, 0.15008, 0.203355, 0.232838, 0.161087, 0.18812, 0.182256, 0.17593, 0.132295, 0.098513, 0.122885, 0.118441, 0.185198, 0.194234, 0.137348, 0.11371, 0.111485, 0.15008, 0.085092, 0.085092, 0.102787, 0.158265, 0.144935, 0.109221, 0.066181, 0.109221, 0.064632, 0.064632, 0.05306, 0.086953, 0.147574, 0.100716, 0.056825, 0.046336, 0.046336, 0.06184, 0.081712, 0.142424, 0.15…	[67, 68, 69, 70, 71, 72, 781, 782, 1201, 1202, 1203, 1204, 1205, 1206, 1321, 1322, 1323, 1579, 1580, 1581, 1582, 1588, 1589, 1590, 1591, 1592, 1593, 1636, 1647, 1649, 1650, 1651, 1652, 1653, 1655, 1656, 1661, 1662, 1665, 1680, 1681, 1682, 1684, 1716, 1720, 1721, 1722, 1723, 1724, 1725, 1726, 1727, 1728, 1729, 1730, 1796, 1797, 1798, 1799]	(10, 44, 54)	10	2
22	23	Q92G13|RFTRM_RICCN Bifunctional methyltransferase OS=Rickettsia conorii (strain ATCC VR-613 / Malish 7)	([0.078022, 0.076542, 0.116183, 0.164327, 0.194234, 0.122885, 0.164327, 0.18812, 0.129801, 0.15284, 0.109221, 0.129801, 0.125101, 0.194234, 0.200174, 0.21291, 0.225814, 0.194234, 0.291804, 0.301917, 0.222385, 0.142424, 0.17593, 0.173081, 0.116183, 0.0704, 0.132295, 0.120615, 0.142424, 0.147574, 0.155435, 0.164327, 0.10481, 0.064632, 0.031287, 0.032677, 0.033407, 0.033407, 0.043307, 0.045352, 0.04…	[113, 117, 118, 119, 120, 121, 122, 123, 124, 125, 126, 127]	(10, 1, 11)	10	2
31	32	Q92G77|MIAB_RICCN tRNA-2-methylthio-N(6)-dimethylallyladenosine synthase OS=Rickettsia conorii (strain ATCC VR-613 / Malish 7)	([0.066181, 0.038858, 0.060549, 0.056825, 0.085092, 0.066181, 0.046336, 0.069024, 0.085092, 0.069024, 0.079919, 0.076542, 0.078022, 0.090864, 0.059222, 0.059222, 0.059222, 0.116183, 0.064632, 0.060549, 0.060549, 0.069024, 0.129801, 0.129801, 0.17593, 0.179055, 0.158265, 0.247041, 0.25031, 0.216401, 0.295083, 0.236433, 0.196879, 0.129801, 0.074921, 0.129801, 0.196879, 0.194234, 0.17593, 0.194234, …	[345, 346, 348, 349, 350, 351, 352, 353, 354, 355, 356, 357, 358]	(10, 2, 12)	10	2
44	45	Q92GE1|RECA_RICCN Protein RecA OS=Rickettsia conorii (strain ATCC VR-613 / Malish 7)	([0.534167, 0.494003, 0.465241, 0.36309, 0.346032, 0.387226, 0.298791, 0.349426, 0.366687, 0.387226, 0.31487, 0.342579, 0.339168, 0.324872, 0.321458, 0.247041, 0.219301, 0.191378, 0.120615, 0.142424, 0.222385, 0.257454, 0.324872, 0.366687, 0.380708, 0.42561, 0.328603, 0.440853, 0.387226, 0.324872, 0.324872, 0.418646, 0.414856, 0.422041, 0.339168, 0.335645, 0.31487, 0.359901, 0.278302, 0.324872, 0…	[0, 160, 303, 306, 307, 308, 309, 332, 333, 334, 335, 336, 337, 338, 339, 340, 341, 342]	(10, 7, 17)	10	2
130	131	Q92IL3|Q92IL3_RICCN RNA polymerase sigma factor RpoH OS=Rickettsia conorii (strain ATCC VR-613 / Malish 7)	([0.098513, 0.127496, 0.191378, 0.219301, 0.25031, 0.139895, 0.088832, 0.109221, 0.0704, 0.048328, 0.06312, 0.081712, 0.040537, 0.040537, 0.036378, 0.034884, 0.038042, 0.046336, 0.045352, 0.058088, 0.111485, 0.127496, 0.144935, 0.142424, 0.086953, 0.050641, 0.059222, 0.085092, 0.085092, 0.142424, 0.137348, 0.076542, 0.085092, 0.15008, 0.15008, 0.158265, 0.167087, 0.15008, 0.127496, 0.170161, 0.17…	[183, 184, 186, 189, 190, 201, 202, 203, 204, 205, 211, 212, 213, 214, 215, 216, 217, 218, 219, 220, 221, 227, 229, 246]	(10, 10, 20)	10	2
212	213	Q92G56|Q92G56_RICCN RNA polymerase-binding transcription factor DksA OS=Rickettsia conorii (strain ATCC VR-613 / Malish 7)	([0.41194, 0.42561, 0.497853, 0.517562, 0.549308, 0.58069, 0.608892, 0.63748, 0.545602, 0.534167, 0.440853, 0.494003, 0.575842, 0.562014, 0.483068, 0.468512, 0.401658, 0.370445, 0.339168, 0.370445, 0.36309, 0.377384, 0.324872, 0.291804, 0.18812, 0.173081, 0.179055, 0.17593, 0.122885, 0.132295, 0.142424, 0.236433, 0.209395, 0.21291, 0.222385, 0.295083, 0.222385, 0.308712, 0.398279, 0.346032, 0.328…	[3, 4, 5, 6, 7, 8, 9, 12, 13, 45, 46, 47, 48, 49, 50, 51, 57, 58, 59, 60, 132, 133, 134, 135, 136, 137, 138, 139, 140, 141, 142]	(10, 20, 30)	10	2
629	630	Q92GF2|Q92GF2_RICCN Cell division protein ZapA OS=Rickettsia conorii (strain ATCC VR-613 / Malish 7)	([0.191378, 0.229226, 0.125101, 0.170161, 0.120615, 0.083462, 0.06312, 0.092881, 0.122885, 0.144935, 0.17593, 0.216401, 0.239899, 0.346032, 0.335645, 0.26085, 0.318242, 0.243554, 0.288399, 0.288399, 0.271506, 0.200174, 0.216401, 0.328603, 0.31487, 0.298791, 0.349426, 0.436924, 0.328603, 0.311707, 0.239899, 0.229226, 0.209395, 0.225814, 0.21291, 0.25406, 0.321458, 0.222385, 0.31487, 0.271506, 0.19…	[71, 72, 73, 74, 75, 76, 77, 78, 79, 80, 81]	(10, 0, 10)	10	2
727	728	Q92GT1|Q92GT1_RICCN Acyl-[acyl-carrier-protein]--UDP-N-acetylglucosamine O-acyltransferase OS=Rickettsia conorii (strain ATCC VR-613 / Malish 7)	([0.675549, 0.703578, 0.716283, 0.585406, 0.483068, 0.5017, 0.541878, 0.465241, 0.461924, 0.494003, 0.517562, 0.570702, 0.585406, 0.585406, 0.58069, 0.648219, 0.648219, 0.653063, 0.622677, 0.613573, 0.5017, 0.465241, 0.433034, 0.447574, 0.534167, 0.618285, 0.608892, 0.562014, 0.666105, 0.575842, 0.541878, 0.5017, 0.414856, 0.332115, 0.335645, 0.328603, 0.219301, 0.206376, 0.134866, 0.102787, 0.06…	[0, 1, 2, 3, 5, 6, 10, 11, 12, 13, 14, 15, 16, 17, 18, 19, 20, 24, 25, 26, 27, 28, 29, 30, 31, 74, 75, 76, 77, 78, 79, 80, 82, 83, 84, 85]	(10, 6, 16)	10	2
787	788	Q92H50|Q92H50_RICCN Patatin b1 OS=Rickettsia conorii (strain ATCC VR-613 / Malish 7)	([0.11371, 0.116183, 0.069024, 0.033407, 0.058088, 0.078022, 0.102787, 0.127496, 0.096677, 0.116183, 0.137348, 0.17593, 0.158265, 0.142424, 0.144935, 0.15284, 0.142424, 0.079919, 0.079919, 0.078022, 0.06312, 0.120615, 0.15284, 0.142424, 0.247041, 0.222385, 0.219301, 0.21291, 0.216401, 0.216401, 0.236433, 0.15008, 0.071867, 0.132295, 0.067594, 0.118441, 0.10481, 0.10481, 0.173081, 0.173081, 0.1942…	[151, 152, 260, 261, 288, 289, 290, 291, 292, 293, 294, 295, 296, 297, 298, 366, 367, 368, 369, 370, 371, 372, 473, 474, 475, 476, 477, 478, 481, 482, 483, 485, 487, 488, 489]	(10, 4, 14)	10	2
804	805	Q92H79|Q92H79_RICCN Acyl-[acyl-carrier-protein]--UDP-N-acetylglucosamine O-acyltransferase OS=Rickettsia conorii (strain ATCC VR-613 / Malish 7)	([0.366687, 0.401658, 0.42561, 0.318242, 0.346032, 0.366687, 0.394753, 0.450668, 0.4292, 0.450668, 0.472492, 0.509769, 0.538167, 0.525368, 0.534167, 0.575842, 0.557691, 0.557691, 0.56648, 0.56648, 0.549308, 0.553315, 0.444081, 0.447574, 0.468512, 0.5017, 0.505461, 0.414856, 0.387226, 0.349426, 0.346032, 0.339168, 0.268042, 0.191378, 0.275179, 0.185198, 0.120615, 0.074921, 0.073402, 0.074921, 0.07…	[11, 12, 13, 14, 15, 16, 17, 18, 19, 20, 21, 25, 26]	(10, 0, 10)	10	2
1001	1002	Q92HZ5|Q92HZ5_RICCN Acyl-[acyl-carrier-protein]--UDP-N-acetylglucosamine O-acyltransferase OS=Rickettsia conorii (strain ATCC VR-613 / Malish 7)	([0.291804, 0.352862, 0.394753, 0.31487, 0.349426, 0.394753, 0.408655, 0.349426, 0.284882, 0.318242, 0.335645, 0.359901, 0.356642, 0.356642, 0.440853, 0.394753, 0.374039, 0.380708, 0.40511, 0.422041, 0.422041, 0.440853, 0.433034, 0.4292, 0.4292, 0.42561, 0.42561, 0.356642, 0.42561, 0.505461, 0.398279, 0.332115, 0.332115, 0.398279, 0.401658, 0.390993, 0.468512, 0.509769, 0.490133, 0.398279, 0.4801…	[29, 37, 48, 49, 50, 51, 52, 53, 54, 55, 56, 57, 58, 60, 164, 165, 166]	(10, 2, 12)	10	2
1051	1052	Q92I72|Q92I72_RICCN Acyl-[acyl-carrier-protein]--UDP-N-acetylglucosamine O-acyltransferase OS=Rickettsia conorii (strain ATCC VR-613 / Malish 7)	([0.387226, 0.42561, 0.480142, 0.505461, 0.553315, 0.575842, 0.472492, 0.505461, 0.447574, 0.461924, 0.476583, 0.433034, 0.433034, 0.440853, 0.534167, 0.436924, 0.440853, 0.370445, 0.398279, 0.398279, 0.318242, 0.318242, 0.225814, 0.216401, 0.219301, 0.203355, 0.118441, 0.161087, 0.15284, 0.155435, 0.137348, 0.098513, 0.179055, 0.191378, 0.191378, 0.164327, 0.236433, 0.222385, 0.284882, 0.257454,…	[3, 4, 5, 7, 14, 217, 218, 221, 222, 223, 224, 225, 226, 227, 228, 229, 230, 231]	(10, 7, 17)	10	2
1112	1113	Q92IG8|Q92IG8_RICCN Band 7 domain-containing protein OS=Rickettsia conorii (strain ATCC VR-613 / Malish 7)	([0.001623, 0.002014, 0.001623, 0.001434, 0.001408, 0.001267, 0.001069, 0.00152, 0.001649, 0.001602, 0.002117, 0.001872, 0.001344, 0.002078, 0.002366, 0.003298, 0.004483, 0.00558, 0.005992, 0.004611, 0.005086, 0.007645, 0.008895, 0.009294, 0.014586, 0.022667, 0.021816, 0.048328, 0.046336, 0.038858, 0.035586, 0.037156, 0.076542, 0.125101, 0.056825, 0.06184, 0.031287, 0.017447, 0.012491, 0.025762, …	[122, 123, 187, 188, 189, 190, 191, 192, 193, 194, 195, 196, 197, 219]	(10, 2, 12)	10	2
1202	1203	Q92IW3|Q92IW3_RICCN Acyl-[acyl-carrier-protein]--UDP-N-acetylglucosamine O-acyltransferase OS=Rickettsia conorii (strain ATCC VR-613 / Malish 7)	([0.805026, 0.808535, 0.671169, 0.707965, 0.733139, 0.613573, 0.525368, 0.525368, 0.541878, 0.468512, 0.472492, 0.486429, 0.422041, 0.36309, 0.366687, 0.366687, 0.370445, 0.374039, 0.374039, 0.394753, 0.311707, 0.339168, 0.349426, 0.433034, 0.42561, 0.418646, 0.505461, 0.59014, 0.618285, 0.626927, 0.653063, 0.575842, 0.585406, 0.56648, 0.675549, 0.671169, 0.553315, 0.497853, 0.525368, 0.521092, 0…	[0, 1, 2, 3, 4, 5, 6, 7, 8, 26, 27, 28, 29, 30, 31, 32, 33, 34, 35, 36, 38, 39, 41, 42, 43, 44, 82]	(10, 9, 19)	10	2
1223	1224	Q92IZ0|Q92IZ0_RICCN Acyl-[acyl-carrier-protein]--UDP-N-acetylglucosamine O-acyltransferase OS=Rickettsia conorii (strain ATCC VR-613 / Malish 7)	([0.859585, 0.675549, 0.712013, 0.553315, 0.56648, 0.58069, 0.454136, 0.377384, 0.41194, 0.4292, 0.414856, 0.444081, 0.418646, 0.42561, 0.349426, 0.332115, 0.318242, 0.356642, 0.352862, 0.366687, 0.291804, 0.281712, 0.380708, 0.291804, 0.370445, 0.374039, 0.30533, 0.321458, 0.377384, 0.374039, 0.349426, 0.321458, 0.236433, 0.239899, 0.229226, 0.236433, 0.236433, 0.232838, 0.216401, 0.15008, 0.094…	[0, 1, 2, 3, 4, 5, 120, 121, 122, 123, 127, 128, 129, 130, 131, 132, 133, 134, 135, 136, 137]	(10, 10, 20)	10	2
1234	1235	Q92J09|Q92J09_RICCN Acyl-[acyl-carrier-protein]--UDP-N-acetylglucosamine O-acyltransferase OS=Rickettsia conorii (strain ATCC VR-613 / Malish 7)	([0.001374, 0.001692, 0.001305, 0.001906, 0.001709, 0.001572, 0.001434, 0.001211, 0.001408, 0.001808, 0.002117, 0.001778, 0.002529, 0.001786, 0.001778, 0.002606, 0.003701, 0.003963, 0.004646, 0.005734, 0.006194, 0.007177, 0.008075, 0.014783, 0.014075, 0.025316, 0.044297, 0.086953, 0.18812, 0.139895, 0.134866, 0.100716, 0.164327, 0.096677, 0.17593, 0.122885, 0.073402, 0.066181, 0.048328, 0.073402,…	[304, 307, 345, 346, 347, 348, 349, 350, 351, 352, 353, 354, 355]	(10, 2, 12)	10	2
1284	1285	Q92J86|Q92J86_RICCN Acyl-[acyl-carrier-protein]--UDP-N-acetylglucosamine O-acyltransferase OS=Rickettsia conorii (strain ATCC VR-613 / Malish 7)	([0.023534, 0.036378, 0.060549, 0.085092, 0.046336, 0.06312, 0.056825, 0.036378, 0.047319, 0.048328, 0.060549, 0.048328, 0.047319, 0.042364, 0.086953, 0.085092, 0.155435, 0.120615, 0.122885, 0.122885, 0.118441, 0.118441, 0.116183, 0.06312, 0.064632, 0.132295, 0.129801, 0.18812, 0.18812, 0.194234, 0.142424, 0.155435, 0.158265, 0.086953, 0.15284, 0.081712, 0.043307, 0.03976, 0.030611, 0.018415, 0.0…	[215, 216, 217, 243, 245, 246, 248, 249, 250, 252, 253, 254, 255, 256, 257, 258, 259, 260, 261, 262, 284, 285, 286, 287, 288, 289, 290, 291, 292]	(10, 9, 19)	10	2
1321	1322	Q92JH5|Q92JH5_RICCN Cation efflux system protein-like protein OS=Rickettsia conorii (strain ATCC VR-613 / Malish 7)	([0.271506, 0.30533, 0.232838, 0.268042, 0.203355, 0.164327, 0.194234, 0.222385, 0.26085, 0.291804, 0.229226, 0.236433, 0.284882, 0.374039, 0.36309, 0.291804, 0.36309, 0.366687, 0.366687, 0.359901, 0.359901, 0.359901, 0.339168, 0.41194, 0.41194, 0.414856, 0.476583, 0.483068, 0.483068, 0.41194, 0.339168, 0.377384, 0.31487, 0.328603, 0.321458, 0.324872, 0.387226, 0.387226, 0.465241, 0.450668, 0.374…	[53, 54, 55, 56, 57, 58, 61, 62, 63, 64, 65, 66, 67, 68, 69, 70, 71]	(10, 6, 16)	10	2
71	72	Q92H19|SYI_RICCN Isoleucine--tRNA ligase OS=Rickettsia conorii (strain ATCC VR-613 / Malish 7)	([0.311707, 0.339168, 0.390993, 0.370445, 0.408655, 0.291804, 0.281712, 0.308712, 0.239899, 0.281712, 0.301917, 0.36309, 0.284882, 0.191378, 0.185198, 0.109221, 0.102787, 0.179055, 0.161087, 0.155435, 0.219301, 0.155435, 0.086953, 0.088832, 0.102787, 0.094817, 0.111485, 0.137348, 0.142424, 0.209395, 0.206376, 0.206376, 0.203355, 0.275179, 0.370445, 0.271506, 0.298791, 0.295083, 0.18812, 0.18812, …	[515, 516, 518, 519, 520, 521, 522, 523, 524, 525, 526, 527]	(9, 2, 11)	9	2
104	105	Q92I21|SUCC_RICCN Succinate--CoA ligase [ADP-forming] subunit beta OS=Rickettsia conorii (strain ATCC VR-613 / Malish 7)	([0.298791, 0.209395, 0.264545, 0.291804, 0.21291, 0.239899, 0.194234, 0.25406, 0.284882, 0.30533, 0.328603, 0.352862, 0.26085, 0.275179, 0.194234, 0.18812, 0.257454, 0.25406, 0.295083, 0.295083, 0.203355, 0.291804, 0.377384, 0.370445, 0.291804, 0.380708, 0.377384, 0.359901, 0.342579, 0.342579, 0.356642, 0.295083, 0.219301, 0.236433, 0.236433, 0.295083, 0.26085, 0.271506, 0.191378, 0.185198, 0.16…	[228, 229, 231, 232, 233, 234, 235, 236, 237, 238, 239, 240]	(9, 2, 11)	9	2
286	287	Q92GZ5|GRPE_RICCN Protein GrpE OS=Rickettsia conorii (strain ATCC VR-613 / Malish 7)	([0.690604, 0.712013, 0.562014, 0.608892, 0.642678, 0.525368, 0.51388, 0.553315, 0.59014, 0.505461, 0.461924, 0.497853, 0.59508, 0.557691, 0.562014, 0.59014, 0.716283, 0.613573, 0.604312, 0.562014, 0.461924, 0.436924, 0.408655, 0.505461, 0.41194, 0.418646, 0.517562, 0.461924, 0.436924, 0.4292, 0.5017, 0.480142, 0.384043, 0.377384, 0.401658, 0.394753, 0.339168, 0.342579, 0.321458, 0.328603, 0.3599…	[0, 1, 2, 3, 4, 5, 6, 7, 8, 9, 12, 13, 14, 15, 16, 17, 18, 19, 23, 26, 30, 51, 52, 53, 54, 55, 56, 59, 88, 99, 177]	(9, 0, 9)	9	2
393	394	Q92IL4|TOLB_RICCN Tol-Pal system protein TolB OS=Rickettsia conorii (strain ATCC VR-613 / Malish 7)	([0.003478, 0.003109, 0.00243, 0.003298, 0.003212, 0.004208, 0.005223, 0.004577, 0.004921, 0.004388, 0.00558, 0.006533, 0.004775, 0.004775, 0.004736, 0.006701, 0.009187, 0.015344, 0.026338, 0.037156, 0.040537, 0.088832, 0.15284, 0.295083, 0.196879, 0.236433, 0.161087, 0.179055, 0.268042, 0.185198, 0.291804, 0.239899, 0.239899, 0.359901, 0.339168, 0.408655, 0.356642, 0.36309, 0.291804, 0.196879, 0…	[299, 302, 363, 364, 365, 366, 377, 378, 426, 427, 428, 429, 430, 431, 432, 433, 434, 435, 438, 439, 440]	(9, 8, 17)	9	2
402	403	Q92IR0|Q92IR0_RICCN Cytochrome c1, heme protein OS=Rickettsia conorii (strain ATCC VR-613 / Malish 7)	([0.010509, 0.008624, 0.007177, 0.009728, 0.013265, 0.010509, 0.009096, 0.011342, 0.009865, 0.010672, 0.014315, 0.019109, 0.021816, 0.015344, 0.010672, 0.016021, 0.030003, 0.049374, 0.049374, 0.067594, 0.109221, 0.100716, 0.158265, 0.142424, 0.15008, 0.15008, 0.167087, 0.15008, 0.15008, 0.225814, 0.194234, 0.196879, 0.185198, 0.18812, 0.219301, 0.268042, 0.281712, 0.25406, 0.257454, 0.158265, 0.2…	[86, 87, 88, 94, 98, 99, 100, 116, 117, 118, 119, 120, 121, 122, 123, 124, 125, 183, 184, 185, 189, 190, 194]	(9, 7, 16)	9	2
407	408	Q92IT3|CYCM_RICCN Cytochrome c homolog OS=Rickettsia conorii (strain ATCC VR-613 / Malish 7)	([0.257454, 0.25031, 0.161087, 0.11371, 0.06312, 0.067594, 0.088832, 0.066181, 0.046336, 0.049374, 0.049374, 0.049374, 0.033407, 0.034068, 0.018415, 0.01227, 0.015694, 0.015694, 0.010372, 0.01078, 0.009483, 0.010509, 0.013613, 0.021816, 0.020876, 0.042364, 0.030611, 0.033407, 0.054297, 0.094817, 0.111485, 0.076542, 0.096677, 0.094817, 0.079919, 0.10481, 0.158265, 0.200174, 0.18812, 0.268042, 0.36…	[45, 46, 47, 48, 49, 51, 52, 53, 54, 55, 56, 57, 58, 59, 60, 68, 100, 101]	(9, 5, 14)	9	2
414	415	Q92IV4|RS9_RICCN Small ribosomal subunit protein uS9 OS=Rickettsia conorii (strain ATCC VR-613 / Malish 7)	([0.298791, 0.352862, 0.377384, 0.408655, 0.31487, 0.342579, 0.366687, 0.394753, 0.447574, 0.374039, 0.328603, 0.284882, 0.257454, 0.25031, 0.359901, 0.359901, 0.458154, 0.465241, 0.377384, 0.374039, 0.390993, 0.374039, 0.36309, 0.36309, 0.264545, 0.26085, 0.232838, 0.232838, 0.222385, 0.196879, 0.281712, 0.342579, 0.436924, 0.408655, 0.324872, 0.268042, 0.278302, 0.206376, 0.129801, 0.137348, 0.…	[143, 144, 149, 150, 151, 152, 153, 154, 155, 156, 157, 158]	(9, 2, 11)	9	2
458	459	Q92JB1|LEP_RICCN Signal peptidase I OS=Rickettsia conorii (strain ATCC VR-613 / Malish 7)	([0.823549, 0.812494, 0.819762, 0.750527, 0.745909, 0.775545, 0.801317, 0.632174, 0.63748, 0.642678, 0.497853, 0.509769, 0.374039, 0.298791, 0.200174, 0.137348, 0.076542, 0.06184, 0.034884, 0.018787, 0.011518, 0.011106, 0.008156, 0.006039, 0.005223, 0.004577, 0.004577, 0.004646, 0.004646, 0.004835, 0.003924, 0.006039, 0.006795, 0.010131, 0.013821, 0.017138, 0.023087, 0.032017, 0.041405, 0.044297,…	[0, 1, 2, 3, 4, 5, 6, 7, 8, 9, 11]	(9, 0, 9)	9	2
700	701	Q92GP6|Q92GP6_RICCN Acyl-[acyl-carrier-protein]--UDP-N-acetylglucosamine O-acyltransferase OS=Rickettsia conorii (strain ATCC VR-613 / Malish 7)	([0.034068, 0.056825, 0.055536, 0.037156, 0.058088, 0.086953, 0.11371, 0.142424, 0.173081, 0.161087, 0.18812, 0.229226, 0.335645, 0.447574, 0.604312, 0.613573, 0.486429, 0.622677, 0.685117, 0.680603, 0.557691, 0.538167, 0.534167, 0.604312, 0.712013, 0.716283, 0.626927, 0.497853, 0.51388, 0.525368, 0.59508, 0.450668, 0.352862, 0.222385, 0.216401, 0.122885, 0.090864, 0.081712, 0.081712, 0.043307, 0…	[14, 15, 17, 18, 19, 20, 21, 22, 23, 24, 25, 26, 28, 29, 30]	(9, 2, 11)	9	2
887	888	Q92HJ4|Q92HJ4_RICCN RP534-like protein OS=Rickettsia conorii (strain ATCC VR-613 / Malish 7)	([0.436924, 0.335645, 0.394753, 0.444081, 0.36309, 0.394753, 0.42561, 0.450668, 0.465241, 0.494003, 0.509769, 0.553315, 0.575842, 0.5017, 0.613573, 0.613573, 0.707965, 0.703578, 0.707965, 0.585406, 0.472492, 0.553315, 0.653063, 0.541878, 0.529623, 0.626927, 0.534167, 0.525368, 0.525368, 0.433034, 0.436924, 0.450668, 0.352862, 0.291804, 0.335645, 0.247041, 0.247041, 0.247041, 0.247041, 0.264545, 0…	[10, 11, 12, 13, 14, 15, 16, 17, 18, 19, 21, 22, 23, 24, 25, 26, 27, 28]	(9, 0, 9)	9	2
1204	1205	Q92IW5|Q92IW5_RICCN Acyl-[acyl-carrier-protein]--UDP-N-acetylglucosamine O-acyltransferase OS=Rickettsia conorii (strain ATCC VR-613 / Malish 7)	([0.288399, 0.318242, 0.25031, 0.321458, 0.370445, 0.401658, 0.335645, 0.356642, 0.387226, 0.332115, 0.359901, 0.380708, 0.387226, 0.4292, 0.440853, 0.447574, 0.538167, 0.632174, 0.59014, 0.517562, 0.613573, 0.632174, 0.541878, 0.541878, 0.525368, 0.505461, 0.480142, 0.549308, 0.549308, 0.483068, 0.538167, 0.534167, 0.447574, 0.440853, 0.468512, 0.394753, 0.394753, 0.366687, 0.366687, 0.398279, 0…	[16, 17, 18, 19, 20, 21, 22, 23, 24, 25, 27, 28, 30, 31, 52, 53, 54, 55, 56, 57, 58, 59, 65, 66, 67, 68, 69, 70, 71, 72, 73, 82, 83, 84, 87, 88, 91, 92, 93, 94, 99, 103, 104, 110, 111]	(9, 0, 9)	9	2
1218	1219	Q92IY3|Q92IY3_RICCN DUF2671 domain-containing protein OS=Rickettsia conorii (strain ATCC VR-613 / Malish 7)	([0.352862, 0.40511, 0.447574, 0.483068, 0.521092, 0.525368, 0.538167, 0.541878, 0.570702, 0.59508, 0.618285, 0.648219, 0.680603, 0.545602, 0.458154, 0.458154, 0.468512, 0.465241, 0.384043, 0.30533, 0.324872, 0.401658, 0.370445, 0.356642, 0.281712, 0.206376, 0.155435, 0.161087, 0.17593, 0.164327, 0.106997, 0.100716, 0.096677, 0.079919, 0.090864, 0.155435, 0.106997, 0.15008, 0.161087, 0.158265, 0.…	[4, 5, 6, 7, 8, 9, 10, 11, 12, 13, 87, 88, 89]	(9, 0, 9)	9	2
1334	1335	Q92JK9|Y058_RICCN Uncharacterized protein RC0058 OS=Rickettsia conorii (strain ATCC VR-613 / Malish 7)	([0.291804, 0.332115, 0.366687, 0.40511, 0.301917, 0.247041, 0.191378, 0.236433, 0.278302, 0.308712, 0.328603, 0.359901, 0.342579, 0.275179, 0.278302, 0.356642, 0.387226, 0.384043, 0.308712, 0.401658, 0.339168, 0.324872, 0.25031, 0.257454, 0.25031, 0.356642, 0.4292, 0.472492, 0.472492, 0.370445, 0.370445, 0.366687, 0.359901, 0.465241, 0.538167, 0.541878, 0.541878, 0.541878, 0.454136, 0.447574, 0.…	[34, 35, 36, 37, 43, 44, 45, 46, 47, 48, 49, 50, 51, 52]	(9, 4, 13)	9	2
1344	1345	Q92JM1|Q92JM1_RICCN Acyl-[acyl-carrier-protein]--UDP-N-acetylglucosamine O-acyltransferase OS=Rickettsia conorii (strain ATCC VR-613 / Malish 7)	([0.129801, 0.18812, 0.116183, 0.161087, 0.11371, 0.079919, 0.100716, 0.067594, 0.092881, 0.111485, 0.092881, 0.067594, 0.100716, 0.056825, 0.059222, 0.081712, 0.073402, 0.073402, 0.147574, 0.142424, 0.219301, 0.219301, 0.158265, 0.232838, 0.15284, 0.232838, 0.318242, 0.247041, 0.335645, 0.339168, 0.284882, 0.352862, 0.454136, 0.377384, 0.472492, 0.56648, 0.557691, 0.58069, 0.529623, 0.433034, 0.…	[35, 36, 37, 38, 84, 85, 86, 87, 118, 120, 121, 122, 127, 128, 129, 130, 131, 132, 133, 134, 135, 136]	(9, 12, 21)	9	2
167	168	Q92JB0|RNC_RICCN Ribonuclease 3 OS=Rickettsia conorii (strain ATCC VR-613 / Malish 7)	([0.056825, 0.081712, 0.048328, 0.067594, 0.032677, 0.044297, 0.066181, 0.081712, 0.11371, 0.081712, 0.06184, 0.047319, 0.047319, 0.03976, 0.050641, 0.045352, 0.047319, 0.100716, 0.088832, 0.051831, 0.088832, 0.15008, 0.15284, 0.229226, 0.25031, 0.284882, 0.281712, 0.278302, 0.288399, 0.268042, 0.356642, 0.349426, 0.461924, 0.444081, 0.387226, 0.494003, 0.380708, 0.291804, 0.257454, 0.264545, 0.3…	[110, 111, 112, 204, 205, 206, 207, 208, 209, 210, 211, 212]	(8, 3, 11)	8	2
283	284	Q92GY9|RS11_RICCN Small ribosomal subunit protein uS11 OS=Rickettsia conorii (strain ATCC VR-613 / Malish 7)	([0.509769, 0.534167, 0.557691, 0.440853, 0.465241, 0.374039, 0.390993, 0.339168, 0.295083, 0.335645, 0.278302, 0.321458, 0.278302, 0.268042, 0.179055, 0.25406, 0.268042, 0.328603, 0.25406, 0.196879, 0.200174, 0.125101, 0.127496, 0.129801, 0.132295, 0.137348, 0.203355, 0.219301, 0.284882, 0.271506, 0.225814, 0.301917, 0.26085, 0.288399, 0.26085, 0.349426, 0.335645, 0.335645, 0.328603, 0.31487, 0.…	[0, 1, 2, 47, 63, 115, 118, 119, 120, 121, 122, 123, 124, 125, 126]	(8, 6, 14)	8	2
416	417	Q92IV8|Q92IV8_RICCN Cell division coordinator CpoB OS=Rickettsia conorii (strain ATCC VR-613 / Malish 7)	([0.00515, 0.004247, 0.005799, 0.006619, 0.00558, 0.007091, 0.006039, 0.007422, 0.009728, 0.01204, 0.016826, 0.020165, 0.013613, 0.0198, 0.031287, 0.045352, 0.090864, 0.086953, 0.147574, 0.090864, 0.139895, 0.17593, 0.288399, 0.30533, 0.342579, 0.339168, 0.352862, 0.472492, 0.472492, 0.380708, 0.387226, 0.387226, 0.398279, 0.5017, 0.521092, 0.538167, 0.450668, 0.414856, 0.505461, 0.4292, 0.4292, …	[33, 34, 35, 38, 66, 67, 68, 71, 73, 74, 75, 76, 77, 78, 79, 80, 81, 106, 107, 108, 109]	(8, 8, 16)	8	2
441	442	Q92J72|RRF_RICCN Ribosome-recycling factor OS=Rickettsia conorii (strain ATCC VR-613 / Malish 7)	([0.553315, 0.613573, 0.626927, 0.59014, 0.63748, 0.648219, 0.618285, 0.521092, 0.538167, 0.483068, 0.422041, 0.458154, 0.461924, 0.476583, 0.387226, 0.374039, 0.447574, 0.377384, 0.380708, 0.370445, 0.444081, 0.436924, 0.398279, 0.401658, 0.366687, 0.366687, 0.298791, 0.25406, 0.332115, 0.335645, 0.335645, 0.41194, 0.346032, 0.342579, 0.30533, 0.301917, 0.301917, 0.30533, 0.374039, 0.346032, 0.3…	[0, 1, 2, 3, 4, 5, 6, 7, 8, 53, 54, 56, 100, 101, 127, 128, 131, 142, 143, 144, 145, 150, 151, 152, 153, 154, 155, 156, 159, 160, 161, 162, 163]	(8, 0, 8)	8	2
463	464	Q92JC2|Y145_RICCN Uncharacterized protein RC0145 OS=Rickettsia conorii (strain ATCC VR-613 / Malish 7)	([0.004775, 0.00407, 0.00316, 0.003461, 0.003864, 0.00407, 0.005683, 0.006078, 0.007315, 0.007645, 0.009483, 0.011903, 0.010221, 0.009294, 0.013437, 0.008723, 0.007495, 0.010131, 0.014315, 0.022667, 0.019109, 0.029376, 0.05306, 0.06312, 0.081712, 0.098513, 0.078022, 0.030611, 0.040537, 0.027463, 0.020876, 0.022306, 0.014586, 0.020522, 0.049374, 0.024826, 0.049374, 0.066181, 0.032677, 0.034068, 0.…	[133, 134, 135, 136, 137, 138, 139, 140, 141, 881, 882, 885, 886, 887, 888, 889, 890]	(8, 0, 8)	8	2
724	725	Q92GS8|Q92GS8_RICCN Acyl-[acyl-carrier-protein]--UDP-N-acetylglucosamine O-acyltransferase OS=Rickettsia conorii (strain ATCC VR-613 / Malish 7)	([0.608892, 0.454136, 0.472492, 0.521092, 0.436924, 0.374039, 0.418646, 0.458154, 0.398279, 0.414856, 0.4292, 0.408655, 0.359901, 0.346032, 0.339168, 0.414856, 0.436924, 0.387226, 0.408655, 0.390993, 0.384043, 0.321458, 0.328603, 0.25406, 0.25406, 0.25406, 0.332115, 0.31487, 0.31487, 0.332115, 0.346032, 0.352862, 0.335645, 0.4292, 0.42561, 0.440853, 0.440853, 0.440853, 0.494003, 0.480142, 0.48306…	[0, 3, 42, 43, 44, 45, 46, 47, 48, 49, 50]	(8, 2, 10)	8	2
824	825	Q92HA8|Q92HA8_RICCN Acyl-[acyl-carrier-protein]--UDP-N-acetylglucosamine O-acyltransferase OS=Rickettsia conorii (strain ATCC VR-613 / Malish 7)	([0.374039, 0.42561, 0.468512, 0.450668, 0.401658, 0.440853, 0.461924, 0.40511, 0.380708, 0.398279, 0.41194, 0.450668, 0.380708, 0.380708, 0.339168, 0.41194, 0.414856, 0.414856, 0.414856, 0.422041, 0.366687, 0.370445, 0.390993, 0.30533, 0.257454, 0.335645, 0.332115, 0.271506, 0.328603, 0.359901, 0.271506, 0.271506, 0.203355, 0.278302, 0.278302, 0.291804, 0.291804, 0.377384, 0.387226, 0.398279, 0.…	[51, 52, 53, 54, 55, 56, 57, 58, 59, 65, 66, 69, 70]	(8, 0, 8)	8	2
831	832	Q92HB7|Q92HB7_RICCN Acyl-[acyl-carrier-protein]--UDP-N-acetylglucosamine O-acyltransferase OS=Rickettsia conorii (strain ATCC VR-613 / Malish 7)	([0.690604, 0.690604, 0.549308, 0.626927, 0.521092, 0.585406, 0.476583, 0.414856, 0.42561, 0.436924, 0.36309, 0.387226, 0.328603, 0.335645, 0.332115, 0.342579, 0.268042, 0.342579, 0.349426, 0.275179, 0.219301, 0.18812, 0.185198, 0.264545, 0.17593, 0.167087, 0.098513, 0.155435, 0.209395, 0.21291, 0.21291, 0.311707, 0.278302, 0.356642, 0.370445, 0.384043, 0.31487, 0.398279, 0.321458, 0.308712, 0.38…	[0, 1, 2, 3, 4, 5, 45, 46, 47, 48, 49, 50, 51, 52, 53, 59, 60]	(8, 6, 14)	8	2
841	842	Q92HC9|Y842_RICCN Putative uncharacterized protein RC0842 OS=Rickettsia conorii (strain ATCC VR-613 / Malish 7)	([0.036378, 0.055536, 0.055536, 0.073402, 0.05306, 0.032017, 0.042364, 0.056825, 0.0704, 0.046336, 0.046336, 0.046336, 0.024826, 0.014315, 0.01204, 0.021381, 0.021381, 0.021816, 0.020165, 0.030611, 0.030611, 0.035586, 0.021816, 0.016826, 0.018415, 0.016257, 0.016528, 0.014315, 0.014075, 0.015344, 0.026338, 0.035586, 0.048328, 0.098513, 0.17593, 0.206376, 0.120615, 0.079919, 0.086953, 0.144935, 0.…	[47, 48, 49, 50, 51, 52, 53, 54, 55, 57, 58, 59, 60, 61, 62]	(8, 0, 8)	8	2
930	931	Q92HQ2|Q92HQ2_RICCN Acyl-[acyl-carrier-protein]--UDP-N-acetylglucosamine O-acyltransferase OS=Rickettsia conorii (strain ATCC VR-613 / Malish 7)	([0.332115, 0.394753, 0.4292, 0.31487, 0.339168, 0.380708, 0.377384, 0.398279, 0.342579, 0.36309, 0.384043, 0.401658, 0.401658, 0.394753, 0.398279, 0.465241, 0.557691, 0.480142, 0.465241, 0.444081, 0.486429, 0.505461, 0.490133, 0.465241, 0.56648, 0.56648, 0.557691, 0.58069, 0.505461, 0.59508, 0.51388, 0.51388, 0.51388, 0.444081, 0.4292, 0.42561, 0.352862, 0.352862, 0.418646, 0.356642, 0.370445, 0…	[16, 21, 24, 25, 26, 27, 28, 29, 30, 31, 32]	(8, 2, 10)	8	2
1066	1067	Q92IA3|Q92IA3_RICCN Acyl-[acyl-carrier-protein]--UDP-N-acetylglucosamine O-acyltransferase OS=Rickettsia conorii (strain ATCC VR-613 / Malish 7)	([0.538167, 0.59014, 0.604312, 0.517562, 0.521092, 0.553315, 0.557691, 0.534167, 0.534167, 0.472492, 0.494003, 0.5017, 0.585406, 0.51388, 0.472492, 0.494003, 0.472492, 0.562014, 0.56648, 0.545602, 0.458154, 0.458154, 0.447574, 0.447574, 0.408655, 0.418646, 0.401658, 0.40511, 0.422041, 0.422041, 0.494003, 0.497853, 0.436924, 0.374039, 0.450668, 0.450668, 0.394753, 0.31487, 0.295083, 0.281712, 0.26…	[0, 1, 2, 3, 4, 5, 6, 7, 8, 11, 12, 13, 17, 18, 19]	(8, 0, 8)	8	2
1137	1138	Q92IK3|Q92IK3_RICCN Acyl-[acyl-carrier-protein]--UDP-N-acetylglucosamine O-acyltransferase OS=Rickettsia conorii (strain ATCC VR-613 / Malish 7)	([0.182256, 0.132295, 0.111485, 0.147574, 0.216401, 0.268042, 0.216401, 0.25031, 0.206376, 0.264545, 0.291804, 0.324872, 0.398279, 0.390993, 0.328603, 0.352862, 0.42561, 0.517562, 0.529623, 0.608892, 0.604312, 0.613573, 0.632174, 0.618285, 0.632174, 0.562014, 0.486429, 0.575842, 0.575842, 0.657645, 0.541878, 0.458154, 0.418646, 0.408655, 0.418646, 0.494003, 0.505461, 0.505461, 0.42561, 0.418646, …	[17, 18, 19, 20, 21, 22, 23, 24, 25, 27, 28, 29, 30, 36, 37, 44, 45, 52, 53, 93, 94, 95]	(8, 0, 8)	8	2
1145	1146	Q92IL7|Q92IL7_RICCN Outer membrane antigenic lipoprotein B OS=Rickettsia conorii (strain ATCC VR-613 / Malish 7)	([0.134866, 0.086953, 0.092881, 0.109221, 0.074921, 0.122885, 0.100716, 0.085092, 0.066181, 0.083462, 0.064632, 0.055536, 0.06312, 0.038858, 0.020522, 0.018787, 0.01227, 0.009294, 0.008525, 0.009015, 0.008804, 0.009728, 0.013821, 0.018415, 0.023087, 0.030003, 0.030003, 0.026338, 0.042364, 0.040537, 0.037156, 0.040537, 0.058088, 0.10481, 0.11371, 0.194234, 0.236433, 0.318242, 0.390993, 0.42561, 0.…	[40, 41, 42, 66, 67, 71, 72, 73, 74, 81, 82, 94, 95, 96, 97, 98, 99, 100, 101, 102, 106]	(8, 11, 19)	8	2
1317	1318	Q92JG9|Y098_RICCN Uncharacterized protein RC0098 OS=Rickettsia conorii (strain ATCC VR-613 / Malish 7)	([0.010221, 0.009096, 0.007422, 0.008276, 0.010509, 0.011342, 0.014783, 0.011903, 0.012727, 0.018415, 0.026338, 0.036378, 0.046336, 0.048328, 0.098513, 0.109221, 0.106997, 0.127496, 0.164327, 0.164327, 0.25406, 0.349426, 0.440853, 0.436924, 0.468512, 0.387226, 0.444081, 0.444081, 0.422041, 0.377384, 0.278302, 0.161087, 0.167087, 0.15284, 0.15008, 0.076542, 0.076542, 0.125101, 0.137348, 0.132295, …	[183, 206, 207, 208, 209, 210, 212, 213, 214, 215, 217, 218, 219, 220, 221, 222, 223, 224, 225, 247]	(8, 10, 18)	8	2
8	9	Q92JH9|Q92JH9_RICCN Energy-dependent translational throttle protein EttA OS=Rickettsia conorii (strain ATCC VR-613 / Malish 7)	([0.020165, 0.013437, 0.0198, 0.027463, 0.018787, 0.013437, 0.0198, 0.025762, 0.032677, 0.044297, 0.032017, 0.025316, 0.024826, 0.048328, 0.046336, 0.088832, 0.079919, 0.137348, 0.067594, 0.051831, 0.098513, 0.096677, 0.134866, 0.129801, 0.079919, 0.132295, 0.137348, 0.078022, 0.078022, 0.096677, 0.100716, 0.158265, 0.203355, 0.203355, 0.182256, 0.179055, 0.170161, 0.173081, 0.109221, 0.185198, 0…	[259, 260, 261, 262, 263, 271, 272, 281, 287, 288, 301, 306, 307, 308, 309, 310, 311, 312, 313, 443, 445, 446]	(7, 11, 18)	7	2
89	90	Q92HM5|CLPP_RICCN ATP-dependent Clp protease proteolytic subunit OS=Rickettsia conorii (strain ATCC VR-613 / Malish 7)	([0.037156, 0.056825, 0.085092, 0.106997, 0.158265, 0.196879, 0.179055, 0.116183, 0.15008, 0.100716, 0.067594, 0.092881, 0.098513, 0.102787, 0.094817, 0.081712, 0.164327, 0.236433, 0.239899, 0.142424, 0.06312, 0.038858, 0.022667, 0.022306, 0.023963, 0.014586, 0.015694, 0.021381, 0.038042, 0.025762, 0.037156, 0.073402, 0.042364, 0.023963, 0.027463, 0.038042, 0.040537, 0.020876, 0.012727, 0.011903,…	[132, 160, 161, 162, 164, 165, 166, 167, 168, 169, 170, 171]	(7, 4, 11)	7	2
184	185	Q9RH40|RPOC_RICCN DNA-directed RNA polymerase subunit beta' OS=Rickettsia conorii (strain ATCC VR-613 / Malish 7)	([0.066181, 0.10481, 0.144935, 0.18812, 0.229226, 0.139895, 0.173081, 0.206376, 0.155435, 0.182256, 0.142424, 0.170161, 0.118441, 0.134866, 0.179055, 0.191378, 0.288399, 0.374039, 0.311707, 0.308712, 0.380708, 0.284882, 0.275179, 0.170161, 0.164327, 0.167087, 0.203355, 0.203355, 0.196879, 0.295083, 0.301917, 0.380708, 0.291804, 0.377384, 0.31487, 0.318242, 0.301917, 0.191378, 0.182256, 0.268042, …	[317, 318, 319, 326, 654, 697, 698, 699, 700, 701, 702, 703, 704, 1124, 1282]	(7, 5, 12)	7	2
191	192	Q92FW6|MUTL_RICCN DNA mismatch repair protein MutL OS=Rickettsia conorii (strain ATCC VR-613 / Malish 7)	([0.086953, 0.134866, 0.173081, 0.109221, 0.111485, 0.111485, 0.137348, 0.185198, 0.147574, 0.109221, 0.144935, 0.167087, 0.191378, 0.239899, 0.247041, 0.278302, 0.298791, 0.291804, 0.291804, 0.206376, 0.144935, 0.236433, 0.236433, 0.206376, 0.222385, 0.26085, 0.26085, 0.257454, 0.239899, 0.308712, 0.387226, 0.284882, 0.291804, 0.179055, 0.142424, 0.088832, 0.144935, 0.203355, 0.182256, 0.167087,…	[363, 365, 366, 367, 373, 374, 375, 376, 377, 378, 379, 380, 403, 404, 405, 406, 407, 408, 409, 411, 412, 413, 415, 416, 419, 420, 583, 587]	(7, 4, 11)	7	2
251	252	Q92GQ4|CLPX_RICCN ATP-dependent Clp protease ATP-binding subunit ClpX OS=Rickettsia conorii (strain ATCC VR-613 / Malish 7)	([0.06312, 0.024826, 0.037156, 0.020165, 0.01204, 0.016528, 0.021381, 0.027463, 0.037156, 0.049374, 0.069024, 0.055536, 0.081712, 0.118441, 0.067594, 0.048328, 0.036378, 0.036378, 0.044297, 0.044297, 0.048328, 0.042364, 0.050641, 0.025762, 0.054297, 0.118441, 0.06184, 0.035586, 0.038858, 0.023087, 0.013016, 0.01227, 0.018106, 0.011903, 0.010372, 0.015078, 0.026338, 0.035586, 0.040537, 0.032677, 0…	[190, 191, 192, 193, 194, 195, 196, 197, 218, 219, 220, 221, 222, 223, 226, 227, 228, 229]	(7, 0, 7)	7	2
259	260	Q92GW4|EFTU_RICCN Elongation factor Tu OS=Rickettsia conorii (strain ATCC VR-613 / Malish 7)	([0.541878, 0.59508, 0.5017, 0.545602, 0.447574, 0.465241, 0.486429, 0.414856, 0.433034, 0.465241, 0.422041, 0.472492, 0.51388, 0.517562, 0.545602, 0.553315, 0.685117, 0.553315, 0.541878, 0.509769, 0.486429, 0.374039, 0.359901, 0.339168, 0.268042, 0.268042, 0.239899, 0.236433, 0.31487, 0.311707, 0.295083, 0.321458, 0.324872, 0.284882, 0.288399, 0.264545, 0.173081, 0.182256, 0.264545, 0.179055, 0.…	[0, 1, 2, 3, 12, 13, 14, 15, 16, 17, 18, 19, 46, 47, 48, 49, 50, 51, 57, 58, 60, 61, 62, 63, 64, 65, 74, 76, 277, 289, 290, 291, 292, 293, 297, 319, 320, 344, 345, 387]	(7, 4, 11)	7	2
333	334	Q92HM4|RS1_RICCN Small ribosomal subunit protein bS1 OS=Rickettsia conorii (strain ATCC VR-613 / Malish 7)	([0.109221, 0.15284, 0.090864, 0.096677, 0.100716, 0.10481, 0.142424, 0.179055, 0.216401, 0.144935, 0.147574, 0.179055, 0.185198, 0.173081, 0.17593, 0.25031, 0.225814, 0.144935, 0.158265, 0.26085, 0.257454, 0.232838, 0.236433, 0.321458, 0.356642, 0.298791, 0.31487, 0.318242, 0.30533, 0.301917, 0.332115, 0.288399, 0.268042, 0.26085, 0.366687, 0.295083, 0.216401, 0.257454, 0.25406, 0.232838, 0.2364…	[406, 495, 500, 501, 502, 503, 504, 505, 506, 507, 542, 543, 544, 545, 546, 547, 548, 555, 557, 558, 559, 560]	(7, 2, 9)	7	2
451	452	Q92J94|RS7_RICCN Small ribosomal subunit protein uS7 OS=Rickettsia conorii (strain ATCC VR-613 / Malish 7)	([0.570702, 0.436924, 0.339168, 0.401658, 0.42561, 0.390993, 0.42561, 0.335645, 0.377384, 0.394753, 0.332115, 0.298791, 0.222385, 0.21291, 0.21291, 0.118441, 0.085092, 0.11371, 0.118441, 0.069024, 0.050641, 0.078022, 0.129801, 0.18812, 0.173081, 0.17593, 0.18812, 0.122885, 0.170161, 0.164327, 0.167087, 0.170161, 0.185198, 0.17593, 0.17593, 0.15008, 0.15284, 0.243554, 0.232838, 0.147574, 0.225814,…	[0, 57, 60, 61, 62, 63, 72, 73, 85, 131, 132, 134, 135, 136, 137, 138, 139, 140, 142, 144, 145, 146, 147, 148, 149, 150, 151, 154, 155, 157]	(7, 19, 26)	7	2
975	976	Q92HW3|Q92HW3_RICCN Phosphomannomutase OS=Rickettsia conorii (strain ATCC VR-613 / Malish 7)	([0.056825, 0.090864, 0.05306, 0.078022, 0.102787, 0.139895, 0.167087, 0.118441, 0.139895, 0.170161, 0.127496, 0.161087, 0.167087, 0.271506, 0.196879, 0.17593, 0.096677, 0.15008, 0.161087, 0.158265, 0.106997, 0.170161, 0.090864, 0.122885, 0.134866, 0.109221, 0.10481, 0.06184, 0.10481, 0.102787, 0.10481, 0.17593, 0.179055, 0.158265, 0.088832, 0.083462, 0.067594, 0.11371, 0.071867, 0.127496, 0.1274…	[97, 98, 99, 101, 108, 109, 211, 212, 213, 214, 215, 216, 217, 218, 221, 223, 224]	(7, 6, 13)	7	2
979	980	Q92HW8|Q92HW8_RICCN Acyl-[acyl-carrier-protein]--UDP-N-acetylglucosamine O-acyltransferase OS=Rickettsia conorii (strain ATCC VR-613 / Malish 7)	([0.26085, 0.182256, 0.125101, 0.170161, 0.209395, 0.161087, 0.109221, 0.129801, 0.15008, 0.170161, 0.200174, 0.200174, 0.247041, 0.31487, 0.342579, 0.239899, 0.222385, 0.216401, 0.173081, 0.170161, 0.167087, 0.170161, 0.155435, 0.216401, 0.200174, 0.194234, 0.26085, 0.339168, 0.25031, 0.25031, 0.17593, 0.17593, 0.206376, 0.118441, 0.071867, 0.064632, 0.106997, 0.088832, 0.092881, 0.056825, 0.058…	[227, 228, 237, 758, 761, 764, 765, 768, 769, 770, 771, 772, 838, 846, 847, 849, 850, 851, 928, 931, 932, 933, 934, 935, 937, 938, 939, 940, 941, 942, 943, 944, 947, 948]	(7, 24, 31)	7	2
980	981	Q92HX0|Q92HX0_RICCN Acyl-[acyl-carrier-protein]--UDP-N-acetylglucosamine O-acyltransferase OS=Rickettsia conorii (strain ATCC VR-613 / Malish 7)	([0.480142, 0.5017, 0.525368, 0.541878, 0.433034, 0.472492, 0.5017, 0.509769, 0.525368, 0.505461, 0.525368, 0.553315, 0.545602, 0.585406, 0.490133, 0.476583, 0.476583, 0.468512, 0.468512, 0.557691, 0.557691, 0.549308, 0.549308, 0.465241, 0.436924, 0.525368, 0.521092, 0.476583, 0.40511, 0.380708, 0.408655, 0.414856, 0.42561, 0.541878, 0.447574, 0.541878, 0.545602, 0.461924, 0.384043, 0.374039, 0.2…	[1, 2, 3, 6, 7, 8, 9, 10, 11, 12, 13, 19, 20, 21, 22, 25, 26, 33, 35, 36]	(7, 3, 10)	7	2
1161	1162	Q92IP0|Q92IP0_RICCN Antitoxin of toxin-antitoxin (TA) system VapB OS=Rickettsia conorii (strain ATCC VR-613 / Malish 7)	([0.173081, 0.229226, 0.284882, 0.179055, 0.139895, 0.170161, 0.203355, 0.134866, 0.164327, 0.196879, 0.155435, 0.158265, 0.170161, 0.236433, 0.167087, 0.129801, 0.092881, 0.083462, 0.129801, 0.194234, 0.200174, 0.139895, 0.139895, 0.092881, 0.173081, 0.222385, 0.229226, 0.239899, 0.342579, 0.271506, 0.203355, 0.25406, 0.284882, 0.196879, 0.203355, 0.291804, 0.349426, 0.440853, 0.366687, 0.359901…	[63, 64, 65, 68, 69, 70, 71, 72, 73, 74, 75, 78, 79]	(7, 3, 10)	7	2
1355	1356	Q92JN7|Q92JN7_RICCN CarD-like/TRCF RNAP-interacting domain-containing protein OS=Rickettsia conorii (strain ATCC VR-613 / Malish 7)	([0.791621, 0.812494, 0.618285, 0.632174, 0.5017, 0.517562, 0.541878, 0.56648, 0.476583, 0.422041, 0.356642, 0.418646, 0.414856, 0.414856, 0.408655, 0.339168, 0.332115, 0.342579, 0.25031, 0.25031, 0.268042, 0.18812, 0.18812, 0.206376, 0.219301, 0.30533, 0.229226, 0.196879, 0.191378, 0.275179, 0.346032, 0.346032, 0.31487, 0.284882, 0.200174, 0.15008, 0.139895, 0.142424, 0.074921, 0.122885, 0.12288…	[0, 1, 2, 3, 4, 5, 6, 7, 90, 91, 92, 93, 94, 95, 96, 97, 99]	(7, 0, 7)	7	2
67	68	Q92GZ7|RNPH_RICCN Ribonuclease PH OS=Rickettsia conorii (strain ATCC VR-613 / Malish 7)	([0.680603, 0.707965, 0.779859, 0.63748, 0.653063, 0.529623, 0.562014, 0.472492, 0.486429, 0.541878, 0.465241, 0.41194, 0.41194, 0.380708, 0.390993, 0.387226, 0.384043, 0.284882, 0.21291, 0.144935, 0.142424, 0.139895, 0.134866, 0.118441, 0.179055, 0.185198, 0.200174, 0.170161, 0.15284, 0.15284, 0.111485, 0.170161, 0.15284, 0.155435, 0.185198, 0.182256, 0.132295, 0.155435, 0.278302, 0.26085, 0.254…	[0, 1, 2, 3, 4, 5, 6, 9, 76, 77, 78]	(6, 0, 6)	6	2
241	242	Q92GG9|Q92GG9_RICCN Entericidin B-like protein OS=Rickettsia conorii (strain ATCC VR-613 / Malish 7)	([0.096677, 0.06184, 0.088832, 0.116183, 0.081712, 0.06184, 0.05306, 0.055536, 0.048328, 0.050641, 0.036378, 0.026892, 0.043307, 0.041405, 0.049374, 0.025316, 0.048328, 0.055536, 0.041405, 0.045352, 0.05306, 0.066181, 0.100716, 0.10481, 0.111485, 0.109221, 0.164327, 0.161087, 0.161087, 0.206376, 0.236433, 0.328603, 0.324872, 0.328603, 0.342579, 0.370445, 0.444081, 0.447574, 0.444081, 0.480142, 0.…	[41, 42, 43, 44, 46, 49, 50, 51, 53, 54, 55, 56, 57, 58, 59]	(6, 8, 14)	6	2
295	296	Q92H38|RL35_RICCN Large ribosomal subunit protein bL35 OS=Rickettsia conorii (strain ATCC VR-613 / Malish 7)	([0.505461, 0.545602, 0.613573, 0.454136, 0.490133, 0.40511, 0.422041, 0.40511, 0.418646, 0.4292, 0.458154, 0.433034, 0.332115, 0.295083, 0.366687, 0.366687, 0.335645, 0.321458, 0.332115, 0.370445, 0.447574, 0.342579, 0.30533, 0.30533, 0.42561, 0.436924, 0.51388, 0.529623, 0.529623, 0.545602, 0.465241, 0.476583, 0.557691, 0.553315, 0.626927, 0.622677, 0.604312, 0.648219, 0.549308, 0.461924, 0.387…	[0, 1, 2, 26, 27, 28, 29, 32, 33, 34, 35, 36, 37, 38, 42, 43, 44]	(6, 7, 13)	6	2
302	303	Q92H77|SECD_RICCN Protein translocase subunit SecD OS=Rickettsia conorii (strain ATCC VR-613 / Malish 7)	([0.014783, 0.022306, 0.013821, 0.009728, 0.008804, 0.011669, 0.010372, 0.007877, 0.008624, 0.008002, 0.006894, 0.006374, 0.00558, 0.004315, 0.006142, 0.005872, 0.004161, 0.005223, 0.005378, 0.005799, 0.008895, 0.012727, 0.012727, 0.011903, 0.012491, 0.021381, 0.021381, 0.034068, 0.0704, 0.054297, 0.094817, 0.098513, 0.144935, 0.10481, 0.179055, 0.092881, 0.086953, 0.164327, 0.191378, 0.15284, 0.…	[158, 159, 160, 161, 162, 163, 165, 167, 168, 169, 170, 171, 172, 173]	(6, 7, 13)	6	2
424	425	Q92J02|GLRX1_RICCN Glutaredoxin 1 OS=Rickettsia conorii (strain ATCC VR-613 / Malish 7)	([0.051831, 0.030611, 0.047319, 0.033407, 0.036378, 0.050641, 0.033407, 0.056825, 0.040537, 0.029376, 0.023087, 0.025762, 0.020876, 0.020876, 0.020876, 0.021381, 0.020876, 0.021381, 0.023087, 0.034884, 0.060549, 0.059222, 0.085092, 0.049374, 0.086953, 0.11371, 0.0704, 0.129801, 0.074921, 0.122885, 0.203355, 0.185198, 0.194234, 0.229226, 0.25406, 0.301917, 0.366687, 0.458154, 0.444081, 0.328603, 0…	[87, 88, 89, 90, 91, 92, 95, 96, 97, 98, 99, 100, 101]	(6, 6, 12)	6	2
450	451	Q92J93|EFG_RICCN Elongation factor G OS=Rickettsia conorii (strain ATCC VR-613 / Malish 7)	([0.278302, 0.328603, 0.243554, 0.278302, 0.209395, 0.161087, 0.167087, 0.196879, 0.155435, 0.18812, 0.18812, 0.219301, 0.209395, 0.222385, 0.295083, 0.291804, 0.301917, 0.401658, 0.384043, 0.311707, 0.311707, 0.229226, 0.144935, 0.21291, 0.21291, 0.278302, 0.342579, 0.366687, 0.359901, 0.359901, 0.352862, 0.390993, 0.332115, 0.342579, 0.352862, 0.349426, 0.346032, 0.31487, 0.301917, 0.264545, 0.…	[45, 46, 47, 48, 49, 50, 51, 53, 54, 411, 413, 437, 635, 636, 638, 639, 640, 641, 642, 643, 645]	(6, 0, 6)	6	2
665	666	Q92GK1|Q92GK1_RICCN Acyl-[acyl-carrier-protein]--UDP-N-acetylglucosamine O-acyltransferase OS=Rickettsia conorii (strain ATCC VR-613 / Malish 7)	([0.741537, 0.716283, 0.575842, 0.622677, 0.661982, 0.549308, 0.545602, 0.480142, 0.509769, 0.525368, 0.468512, 0.418646, 0.349426, 0.284882, 0.209395, 0.185198, 0.209395, 0.206376, 0.206376, 0.216401, 0.216401, 0.295083, 0.288399, 0.366687, 0.366687, 0.291804, 0.301917, 0.301917, 0.377384, 0.298791, 0.308712, 0.366687, 0.450668, 0.517562, 0.5017, 0.604312, 0.604312, 0.490133, 0.505461, 0.51388, …	[0, 1, 2, 3, 4, 5, 6, 8, 9, 33, 34, 35, 36, 38, 39, 40]	(6, 0, 6)	6	2
761	762	Q92H12|Q92H12_RICCN Propionyl-CoA carboxylase beta chain OS=Rickettsia conorii (strain ATCC VR-613 / Malish 7)	([0.436924, 0.328603, 0.370445, 0.422041, 0.450668, 0.472492, 0.505461, 0.42561, 0.41194, 0.433034, 0.461924, 0.486429, 0.476583, 0.461924, 0.480142, 0.436924, 0.517562, 0.51388, 0.525368, 0.454136, 0.450668, 0.538167, 0.653063, 0.642678, 0.618285, 0.608892, 0.5017, 0.497853, 0.553315, 0.59508, 0.613573, 0.604312, 0.509769, 0.529623, 0.461924, 0.366687, 0.31487, 0.321458, 0.440853, 0.440853, 0.46…	[6, 16, 17, 18, 21, 22, 23, 24, 25, 26, 28, 29, 30, 31, 32, 33, 206, 212, 213, 214, 215, 216, 217, 218, 259, 260, 261, 273, 287]	(6, 17, 23)	6	2
1027	1028	Q92I40|Q92I40_RICCN Uncharacterized protein OS=Rickettsia conorii (strain ATCC VR-613 / Malish 7)	([0.191378, 0.243554, 0.295083, 0.236433, 0.185198, 0.222385, 0.147574, 0.170161, 0.122885, 0.15008, 0.116183, 0.139895, 0.090864, 0.051831, 0.092881, 0.142424, 0.206376, 0.139895, 0.083462, 0.081712, 0.129801, 0.132295, 0.079919, 0.081712, 0.073402, 0.106997, 0.100716, 0.109221, 0.118441, 0.191378, 0.134866, 0.173081, 0.106997, 0.098513, 0.161087, 0.15284, 0.092881, 0.071867, 0.078022, 0.127496,…	[58, 59, 60, 61, 310, 334, 336, 337, 338, 339, 340, 341, 342, 349, 350, 352]	(6, 6, 12)	6	2
1205	1206	Q92IW6|Q92IW6_RICCN Acyl-[acyl-carrier-protein]--UDP-N-acetylglucosamine O-acyltransferase OS=Rickettsia conorii (strain ATCC VR-613 / Malish 7)	([0.129801, 0.06184, 0.085092, 0.058088, 0.034068, 0.022667, 0.023963, 0.017447, 0.013613, 0.010926, 0.009187, 0.007177, 0.005623, 0.004899, 0.003864, 0.003727, 0.003701, 0.002688, 0.003366, 0.00389, 0.005223, 0.005799, 0.00777, 0.008409, 0.007877, 0.008156, 0.013437, 0.013437, 0.023534, 0.042364, 0.073402, 0.142424, 0.15284, 0.243554, 0.284882, 0.370445, 0.398279, 0.414856, 0.436924, 0.436924, 0…	[45, 46, 47, 48, 49, 50, 51, 53, 54, 55, 123, 124, 125, 126, 128, 129, 130, 131, 135]	(6, 0, 6)	6	2
1315	1316	Q92JG2|Y105_RICCN Putative outer membrane protein RC0105 OS=Rickettsia conorii (strain ATCC VR-613 / Malish 7)	([0.01227, 0.009977, 0.007177, 0.006894, 0.008804, 0.011669, 0.009483, 0.011903, 0.009865, 0.013437, 0.016826, 0.011669, 0.014315, 0.013437, 0.020522, 0.022306, 0.014783, 0.016257, 0.026892, 0.019109, 0.034068, 0.058088, 0.073402, 0.137348, 0.200174, 0.132295, 0.137348, 0.209395, 0.216401, 0.335645, 0.232838, 0.155435, 0.284882, 0.335645, 0.359901, 0.359901, 0.40511, 0.408655, 0.332115, 0.206376,…	[63, 64, 65, 67, 68, 69, 70, 71, 72, 73, 76, 77]	(6, 3, 9)	6	2
40	41	Q92GA7|SYS_RICCN Serine--tRNA ligase OS=Rickettsia conorii (strain ATCC VR-613 / Malish 7)	([0.155435, 0.219301, 0.15284, 0.090864, 0.127496, 0.173081, 0.200174, 0.155435, 0.185198, 0.225814, 0.247041, 0.17593, 0.173081, 0.173081, 0.281712, 0.25406, 0.356642, 0.436924, 0.436924, 0.349426, 0.31487, 0.295083, 0.216401, 0.295083, 0.387226, 0.390993, 0.377384, 0.377384, 0.447574, 0.370445, 0.36309, 0.366687, 0.390993, 0.394753, 0.398279, 0.377384, 0.308712, 0.321458, 0.328603, 0.308712, 0.…	[57, 71, 84, 86, 87, 110, 113, 121, 124, 125, 126, 127, 286, 293, 294, 295, 296, 297, 298]	(5, 13, 18)	5	2
100	101	Q92HZ1|LON_RICCN Lon protease OS=Rickettsia conorii (strain ATCC VR-613 / Malish 7)	([0.139895, 0.196879, 0.257454, 0.232838, 0.173081, 0.127496, 0.0704, 0.111485, 0.134866, 0.10481, 0.071867, 0.073402, 0.081712, 0.045352, 0.023087, 0.015694, 0.024826, 0.021816, 0.045352, 0.055536, 0.067594, 0.067594, 0.069024, 0.051831, 0.037156, 0.060549, 0.098513, 0.185198, 0.167087, 0.098513, 0.147574, 0.247041, 0.295083, 0.278302, 0.387226, 0.497853, 0.58069, 0.480142, 0.380708, 0.268042, 0…	[36, 217, 218, 219, 220, 273, 274, 275, 276, 277, 278, 281, 282]	(5, 5, 10)	5	2
101	102	Q92HZ6|UVRD_RICCN Probable DNA helicase II homolog OS=Rickettsia conorii (strain ATCC VR-613 / Malish 7)	([0.298791, 0.398279, 0.454136, 0.490133, 0.529623, 0.553315, 0.521092, 0.454136, 0.377384, 0.408655, 0.4292, 0.483068, 0.472492, 0.494003, 0.398279, 0.30533, 0.318242, 0.328603, 0.284882, 0.275179, 0.328603, 0.311707, 0.278302, 0.257454, 0.25031, 0.243554, 0.243554, 0.206376, 0.191378, 0.275179, 0.26085, 0.264545, 0.161087, 0.139895, 0.125101, 0.116183, 0.109221, 0.182256, 0.271506, 0.318242, 0.…	[4, 5, 6, 308, 309, 310, 577, 580, 581, 582, 583, 584, 585]	(5, 7, 12)	5	2
280	281	Q92GY5|RL15_RICCN Large ribosomal subunit protein uL15 OS=Rickettsia conorii (strain ATCC VR-613 / Malish 7)	([0.206376, 0.203355, 0.25031, 0.291804, 0.335645, 0.366687, 0.390993, 0.4292, 0.359901, 0.352862, 0.384043, 0.401658, 0.321458, 0.387226, 0.377384, 0.366687, 0.440853, 0.509769, 0.5017, 0.494003, 0.570702, 0.56648, 0.622677, 0.608892, 0.505461, 0.497853, 0.483068, 0.494003, 0.480142, 0.56648, 0.618285, 0.59917, 0.59917, 0.622677, 0.59508, 0.497853, 0.509769, 0.497853, 0.41194, 0.414856, 0.40511,…	[17, 18, 20, 21, 22, 23, 24, 29, 30, 31, 32, 33, 34, 36]	(5, 7, 12)	5	2
390	391	Q92IJ2|Q92IJ2_RICCN Membrane fusion protein (MFP) family protein OS=Rickettsia conorii (strain ATCC VR-613 / Malish 7)	([0.465241, 0.494003, 0.585406, 0.626927, 0.657645, 0.509769, 0.529623, 0.553315, 0.454136, 0.370445, 0.387226, 0.332115, 0.335645, 0.342579, 0.444081, 0.40511, 0.308712, 0.308712, 0.216401, 0.18812, 0.182256, 0.288399, 0.284882, 0.247041, 0.239899, 0.236433, 0.335645, 0.298791, 0.203355, 0.196879, 0.30533, 0.308712, 0.40511, 0.30533, 0.295083, 0.295083, 0.332115, 0.418646, 0.414856, 0.476583, 0.…	[2, 3, 4, 5, 6, 7, 72, 325, 326, 327, 378, 379, 440, 441]	(5, 0, 5)	5	2
512	513	Q92FV6|Q92FV6_RICCN Bro-N domain-containing protein OS=Rickettsia conorii (strain ATCC VR-613 / Malish 7)	([0.332115, 0.366687, 0.401658, 0.4292, 0.447574, 0.465241, 0.380708, 0.321458, 0.346032, 0.370445, 0.321458, 0.328603, 0.339168, 0.328603, 0.401658, 0.321458, 0.247041, 0.239899, 0.239899, 0.239899, 0.179055, 0.200174, 0.196879, 0.139895, 0.158265, 0.158265, 0.182256, 0.257454, 0.301917, 0.308712, 0.328603, 0.308712, 0.324872, 0.321458, 0.236433, 0.164327, 0.21291, 0.281712, 0.298791, 0.301917, …	[59, 61, 64, 65, 66, 67, 68, 69, 81, 82, 91, 96, 97]	(5, 2, 7)	5	2
559	560	Q92G32|Q92G32_RICCN Acyl-[acyl-carrier-protein]--UDP-N-acetylglucosamine O-acyltransferase OS=Rickettsia conorii (strain ATCC VR-613 / Malish 7)	([0.380708, 0.41194, 0.450668, 0.521092, 0.538167, 0.58069, 0.59508, 0.490133, 0.525368, 0.454136, 0.483068, 0.51388, 0.472492, 0.374039, 0.450668, 0.440853, 0.370445, 0.387226, 0.472492, 0.517562, 0.490133, 0.517562, 0.517562, 0.529623, 0.529623, 0.497853, 0.483068, 0.41194, 0.51388, 0.494003, 0.545602, 0.525368, 0.440853, 0.483068, 0.59014, 0.59508, 0.604312, 0.666105, 0.661982, 0.538167, 0.440…	[3, 4, 5, 6, 8, 11, 19, 21, 22, 23, 24, 28, 30, 31, 34, 35, 36, 37, 38, 39]	(5, 14, 19)	5	2
628	629	Q92GF1|Q92GF1_RICCN Acyl-[acyl-carrier-protein]--UDP-N-acetylglucosamine O-acyltransferase OS=Rickettsia conorii (strain ATCC VR-613 / Malish 7)	([0.301917, 0.374039, 0.356642, 0.40511, 0.414856, 0.461924, 0.447574, 0.352862, 0.394753, 0.408655, 0.436924, 0.472492, 0.480142, 0.461924, 0.436924, 0.529623, 0.585406, 0.534167, 0.534167, 0.525368, 0.529623, 0.450668, 0.42561, 0.476583, 0.476583, 0.458154, 0.440853, 0.468512, 0.575842, 0.553315, 0.562014, 0.468512, 0.458154, 0.366687, 0.40511, 0.335645, 0.346032, 0.346032, 0.370445, 0.370445, …	[15, 16, 17, 18, 19, 20, 28, 29, 30, 81, 82, 83, 114]	(5, 0, 5)	5	2
918	919	Q92HN6|Q92HN6_RICCN Acyl-[acyl-carrier-protein]--UDP-N-acetylglucosamine O-acyltransferase OS=Rickettsia conorii (strain ATCC VR-613 / Malish 7)	([0.129801, 0.161087, 0.219301, 0.15284, 0.203355, 0.147574, 0.173081, 0.200174, 0.239899, 0.170161, 0.203355, 0.164327, 0.144935, 0.222385, 0.222385, 0.134866, 0.073402, 0.054297, 0.054297, 0.056825, 0.056825, 0.051831, 0.032017, 0.028695, 0.050641, 0.047319, 0.074921, 0.079919, 0.045352, 0.041405, 0.083462, 0.085092, 0.073402, 0.134866, 0.081712, 0.079919, 0.079919, 0.137348, 0.170161, 0.125101…	[158, 159, 160, 161, 162, 163, 166, 206, 211, 212, 213]	(5, 0, 5)	5	2
1039	1040	Q92I53|Q92I53_RICCN Probable RND efflux transporter-like protein OS=Rickettsia conorii (strain ATCC VR-613 / Malish 7)	([0.007555, 0.00515, 0.004689, 0.004388, 0.005734, 0.007422, 0.00777, 0.006421, 0.006039, 0.005623, 0.004921, 0.006194, 0.006482, 0.006619, 0.008156, 0.009728, 0.016528, 0.013016, 0.022667, 0.029376, 0.03976, 0.047319, 0.102787, 0.158265, 0.144935, 0.11371, 0.109221, 0.092881, 0.094817, 0.15284, 0.222385, 0.332115, 0.30533, 0.321458, 0.324872, 0.31487, 0.196879, 0.206376, 0.158265, 0.106997, 0.10…	[114, 115, 116, 117, 119, 120, 121, 122, 123, 124, 129]	(5, 4, 9)	5	2
1044	1045	Q92I61|Q92I61_RICCN Uncharacterized protein OS=Rickettsia conorii (strain ATCC VR-613 / Malish 7)	([0.010509, 0.009728, 0.008525, 0.011669, 0.016826, 0.019109, 0.016528, 0.022306, 0.028695, 0.036378, 0.030003, 0.037156, 0.043307, 0.045352, 0.049374, 0.092881, 0.079919, 0.116183, 0.196879, 0.142424, 0.191378, 0.281712, 0.359901, 0.454136, 0.36309, 0.370445, 0.335645, 0.414856, 0.42561, 0.401658, 0.401658, 0.444081, 0.377384, 0.377384, 0.311707, 0.401658, 0.4292, 0.525368, 0.436924, 0.346032, 0…	[37, 55, 60, 61, 62, 63, 64, 65, 71, 72, 74, 75, 76, 77, 80, 81]	(5, 2, 7)	5	2
1079	1080	Q92IB9|Q92IB9_RICCN Acyl-[acyl-carrier-protein]--UDP-N-acetylglucosamine O-acyltransferase OS=Rickettsia conorii (strain ATCC VR-613 / Malish 7)	([0.541878, 0.5017, 0.545602, 0.480142, 0.521092, 0.557691, 0.476583, 0.509769, 0.444081, 0.472492, 0.418646, 0.486429, 0.497853, 0.541878, 0.575842, 0.56648, 0.483068, 0.444081, 0.422041, 0.505461, 0.517562, 0.509769, 0.56648, 0.541878, 0.51388, 0.422041, 0.40511, 0.483068, 0.40511, 0.440853, 0.440853, 0.509769, 0.401658, 0.384043, 0.380708, 0.359901, 0.380708, 0.483068, 0.505461, 0.521092, 0.50…	[0, 1, 2, 4, 5, 7, 13, 14, 15, 19, 20, 21, 22, 23, 24, 31, 38, 39, 40, 95, 96, 100, 103, 104, 106, 107, 109]	(5, 9, 14)	5	2
0	1	Q92G78|PBPA_RICCN Penicillin-binding protein 1A OS=Rickettsia conorii (strain ATCC VR-613 / Malish 7)	([0.002057, 0.001408, 0.001391, 0.000983, 0.000876, 0.000799, 0.000721, 0.000747, 0.001112, 0.001155, 0.001481, 0.001305, 0.001778, 0.001572, 0.001172, 0.001211, 0.001211, 0.001391, 0.001743, 0.001786, 0.001778, 0.002606, 0.00407, 0.003804, 0.006142, 0.008895, 0.009015, 0.013613, 0.022306, 0.013437, 0.015694, 0.016257, 0.017138, 0.010372, 0.014315, 0.028107, 0.051831, 0.059222, 0.111485, 0.118441…	[216, 482, 487, 488, 489, 490, 491, 763, 764, 771, 772, 773, 774, 776, 777, 778, 788, 789]	(4, 2, 6)	4	2
127	128	Q92II6|HSLU_RICCN ATP-dependent protease ATPase subunit HslU OS=Rickettsia conorii (strain ATCC VR-613 / Malish 7)	([0.549308, 0.63748, 0.59014, 0.604312, 0.486429, 0.51388, 0.570702, 0.585406, 0.608892, 0.51388, 0.461924, 0.5017, 0.505461, 0.458154, 0.465241, 0.468512, 0.370445, 0.288399, 0.308712, 0.301917, 0.308712, 0.311707, 0.288399, 0.284882, 0.288399, 0.36309, 0.332115, 0.247041, 0.219301, 0.144935, 0.191378, 0.179055, 0.173081, 0.179055, 0.257454, 0.191378, 0.18812, 0.284882, 0.356642, 0.422041, 0.363…	[0, 1, 2, 3, 5, 6, 7, 8, 9, 11, 12, 52, 156, 159, 161, 185, 186, 187, 188, 189, 276, 277]	(4, 4, 8)	4	2
185	186	Q9RH41|RPOB_RICCN DNA-directed RNA polymerase subunit beta OS=Rickettsia conorii (strain ATCC VR-613 / Malish 7)	([0.301917, 0.387226, 0.281712, 0.308712, 0.349426, 0.390993, 0.414856, 0.436924, 0.356642, 0.374039, 0.390993, 0.4292, 0.384043, 0.387226, 0.472492, 0.384043, 0.387226, 0.295083, 0.31487, 0.278302, 0.31487, 0.222385, 0.222385, 0.318242, 0.243554, 0.164327, 0.161087, 0.100716, 0.106997, 0.167087, 0.179055, 0.179055, 0.11371, 0.206376, 0.203355, 0.21291, 0.196879, 0.122885, 0.196879, 0.182256, 0.2…	[366, 533, 534, 541, 542, 543, 560, 574, 866, 867, 1093, 1094, 1095, 1096, 1097]	(4, 10, 14)	4	2
234	235	Q92GD7|Q92GD7_RICCN 3-oxoacyl-[acyl-carrier-protein] synthase 2 OS=Rickettsia conorii (strain ATCC VR-613 / Malish 7)	([0.36309, 0.257454, 0.298791, 0.328603, 0.25031, 0.278302, 0.209395, 0.173081, 0.200174, 0.264545, 0.225814, 0.257454, 0.182256, 0.182256, 0.125101, 0.122885, 0.173081, 0.164327, 0.109221, 0.106997, 0.155435, 0.137348, 0.15284, 0.155435, 0.15284, 0.167087, 0.164327, 0.236433, 0.216401, 0.206376, 0.179055, 0.161087, 0.164327, 0.25406, 0.155435, 0.219301, 0.222385, 0.222385, 0.216401, 0.216401, 0.…	[101, 102, 103, 104, 105, 231, 232, 233, 236, 237, 238, 283, 285, 286]	(4, 0, 4)	4	2
268	269	Q92GX3|RL16_RICCN Large ribosomal subunit protein uL16 OS=Rickettsia conorii (strain ATCC VR-613 / Malish 7)	([0.465241, 0.447574, 0.490133, 0.517562, 0.538167, 0.56648, 0.490133, 0.476583, 0.490133, 0.51388, 0.494003, 0.525368, 0.585406, 0.622677, 0.59508, 0.59508, 0.494003, 0.450668, 0.346032, 0.447574, 0.440853, 0.335645, 0.359901, 0.271506, 0.275179, 0.271506, 0.18812, 0.247041, 0.275179, 0.18812, 0.18812, 0.155435, 0.161087, 0.161087, 0.164327, 0.167087, 0.102787, 0.161087, 0.158265, 0.25031, 0.254…	[3, 4, 5, 9, 11, 12, 13, 14, 15, 52, 78, 79, 80, 81]	(4, 4, 8)	4	2
276	277	Q92GY1|RL6_RICCN Large ribosomal subunit protein uL6 OS=Rickettsia conorii (strain ATCC VR-613 / Malish 7)	([0.118441, 0.200174, 0.257454, 0.284882, 0.219301, 0.257454, 0.17593, 0.196879, 0.144935, 0.182256, 0.21291, 0.170161, 0.179055, 0.120615, 0.173081, 0.109221, 0.106997, 0.167087, 0.164327, 0.26085, 0.25031, 0.356642, 0.239899, 0.232838, 0.239899, 0.31487, 0.209395, 0.308712, 0.308712, 0.401658, 0.298791, 0.264545, 0.257454, 0.247041, 0.232838, 0.196879, 0.301917, 0.311707, 0.318242, 0.206376, 0.…	[118, 159, 160, 161, 162, 167, 172, 173, 174, 175, 176]	(4, 6, 10)	4	2
284	285	Q92GZ1|RL17_RICCN Large ribosomal subunit protein bL17 OS=Rickettsia conorii (strain ATCC VR-613 / Malish 7)	([0.517562, 0.374039, 0.408655, 0.436924, 0.458154, 0.494003, 0.529623, 0.557691, 0.529623, 0.497853, 0.422041, 0.422041, 0.42561, 0.370445, 0.332115, 0.352862, 0.31487, 0.239899, 0.170161, 0.167087, 0.257454, 0.247041, 0.349426, 0.264545, 0.264545, 0.268042, 0.257454, 0.170161, 0.185198, 0.219301, 0.225814, 0.311707, 0.352862, 0.257454, 0.30533, 0.366687, 0.349426, 0.295083, 0.384043, 0.450668, …	[0, 6, 7, 8, 126, 127, 130, 131, 132, 133, 134]	(4, 6, 10)	4	2
314	315	Q92HD6|A2MG_RICCN Alpha-2-macroglobulin OS=Rickettsia conorii (strain ATCC VR-613 / Malish 7)	([0.009483, 0.007495, 0.00558, 0.005223, 0.004689, 0.004161, 0.003757, 0.004835, 0.004315, 0.005318, 0.004689, 0.004208, 0.003804, 0.003341, 0.004208, 0.004161, 0.004358, 0.004513, 0.006374, 0.005992, 0.009294, 0.006567, 0.006482, 0.006421, 0.008002, 0.007495, 0.010672, 0.017447, 0.018106, 0.034884, 0.018415, 0.018106, 0.023963, 0.029376, 0.03976, 0.045352, 0.076542, 0.038042, 0.037156, 0.021381,…	[205, 206, 237, 239, 240, 241, 246, 247, 248, 1378, 1379, 1380, 1381, 1382]	(4, 9, 13)	4	2
455	456	Q92JA2|Q92JA2_RICCN Protein HflC OS=Rickettsia conorii (strain ATCC VR-613 / Malish 7)	([0.004835, 0.00389, 0.003512, 0.002623, 0.00359, 0.003079, 0.002688, 0.002435, 0.00225, 0.002705, 0.003405, 0.00389, 0.0028, 0.001872, 0.001906, 0.002057, 0.00283, 0.003821, 0.005223, 0.007177, 0.011342, 0.009401, 0.010131, 0.010221, 0.010221, 0.010509, 0.009728, 0.015078, 0.028695, 0.043307, 0.023963, 0.024826, 0.026338, 0.025762, 0.06184, 0.069024, 0.139895, 0.129801, 0.069024, 0.073402, 0.037…	[181, 182, 189, 190, 191, 192, 193, 196, 197, 201, 202, 203, 204]	(4, 2, 6)	4	2
539	540	Q92FZ3|Q92FZ3_RICCN NAD(P) transhydrogenase subunit alpha OS=Rickettsia conorii (strain ATCC VR-613 / Malish 7)	([0.066181, 0.10481, 0.161087, 0.206376, 0.247041, 0.225814, 0.173081, 0.111485, 0.137348, 0.18812, 0.229226, 0.196879, 0.170161, 0.26085, 0.247041, 0.196879, 0.209395, 0.209395, 0.18812, 0.18812, 0.142424, 0.15284, 0.096677, 0.066181, 0.03976, 0.043307, 0.054297, 0.092881, 0.092881, 0.088832, 0.042364, 0.040537, 0.051831, 0.064632, 0.031287, 0.032017, 0.060549, 0.106997, 0.122885, 0.071867, 0.04…	[227, 228, 229, 230, 232, 233, 234, 235, 236, 298, 299, 300, 301, 302]	(4, 4, 8)	4	2
616	617	Q92GD4|Q92GD4_RICCN Acyl-[acyl-carrier-protein]--UDP-N-acetylglucosamine O-acyltransferase OS=Rickettsia conorii (strain ATCC VR-613 / Malish 7)	([0.51388, 0.557691, 0.575842, 0.549308, 0.529623, 0.447574, 0.480142, 0.465241, 0.454136, 0.468512, 0.422041, 0.447574, 0.359901, 0.366687, 0.465241, 0.468512, 0.476583, 0.562014, 0.562014, 0.545602, 0.549308, 0.521092, 0.440853, 0.374039, 0.398279, 0.4292, 0.476583, 0.450668, 0.480142, 0.476583, 0.476583, 0.545602, 0.541878, 0.562014, 0.58069, 0.575842, 0.472492, 0.480142, 0.476583, 0.490133, 0…	[0, 1, 2, 3, 4, 17, 18, 19, 20, 21, 31, 32, 33, 34, 35]	(4, 0, 4)	4	2
702	703	Q92GP8|Q92GP8_RICCN Acyl-[acyl-carrier-protein]--UDP-N-acetylglucosamine O-acyltransferase OS=Rickettsia conorii (strain ATCC VR-613 / Malish 7)	([0.008409, 0.011903, 0.008525, 0.009728, 0.013265, 0.018106, 0.016257, 0.011669, 0.013265, 0.016826, 0.021381, 0.021381, 0.022306, 0.018106, 0.035586, 0.048328, 0.06312, 0.086953, 0.134866, 0.139895, 0.206376, 0.284882, 0.284882, 0.394753, 0.335645, 0.342579, 0.31487, 0.339168, 0.440853, 0.468512, 0.490133, 0.51388, 0.570702, 0.570702, 0.59014, 0.440853, 0.40511, 0.335645, 0.36309, 0.284882, 0.3…	[31, 32, 33, 34, 65, 68, 76, 77, 78, 79, 80]	(4, 6, 10)	4	2
994	995	Q92HY7|Q92HY7_RICCN Acyl-[acyl-carrier-protein]--UDP-N-acetylglucosamine O-acyltransferase OS=Rickettsia conorii (strain ATCC VR-613 / Malish 7)	([0.191378, 0.275179, 0.167087, 0.219301, 0.268042, 0.200174, 0.225814, 0.17593, 0.132295, 0.167087, 0.21291, 0.173081, 0.191378, 0.196879, 0.118441, 0.155435, 0.142424, 0.216401, 0.216401, 0.26085, 0.18812, 0.127496, 0.092881, 0.164327, 0.134866, 0.081712, 0.083462, 0.086953, 0.111485, 0.170161, 0.170161, 0.15284, 0.219301, 0.200174, 0.194234, 0.268042, 0.301917, 0.342579, 0.335645, 0.335645, 0.…	[46, 47, 85, 86, 87, 88, 89, 97, 98, 99, 100, 101]	(4, 2, 6)	4	2
1350	1351	Q92JM8|Y039_RICCN Uncharacterized protein RC0039 OS=Rickettsia conorii (strain ATCC VR-613 / Malish 7)	([0.653063, 0.653063, 0.486429, 0.465241, 0.497853, 0.525368, 0.42561, 0.440853, 0.465241, 0.450668, 0.387226, 0.384043, 0.380708, 0.281712, 0.271506, 0.271506, 0.380708, 0.30533, 0.229226, 0.155435, 0.161087, 0.170161, 0.173081, 0.271506, 0.232838, 0.239899, 0.243554, 0.25031, 0.164327, 0.167087, 0.200174, 0.203355, 0.236433, 0.247041, 0.346032, 0.356642, 0.359901, 0.25031, 0.335645, 0.31487, 0.…	[0, 1, 5, 119, 120, 121, 122, 123, 127, 128, 129, 131]	(4, 3, 7)	4	2
145	146	Q92IW1|PARE_RICCN DNA topoisomerase 4 subunit B OS=Rickettsia conorii (strain ATCC VR-613 / Malish 7)	([0.236433, 0.275179, 0.332115, 0.359901, 0.278302, 0.229226, 0.271506, 0.311707, 0.349426, 0.275179, 0.298791, 0.311707, 0.311707, 0.311707, 0.301917, 0.422041, 0.359901, 0.387226, 0.394753, 0.398279, 0.298791, 0.318242, 0.352862, 0.281712, 0.291804, 0.36309, 0.433034, 0.454136, 0.440853, 0.387226, 0.390993, 0.30533, 0.332115, 0.332115, 0.328603, 0.418646, 0.398279, 0.468512, 0.521092, 0.454136,…	[38, 41, 96, 300, 359, 360, 361, 415, 416, 428, 429, 452, 453, 454, 455, 602, 603]	(3, 11, 14)	3	2
159	160	Q92J82|SYDND_RICCN Aspartate--tRNA(Asp/Asn) ligase OS=Rickettsia conorii (strain ATCC VR-613 / Malish 7)	([0.541878, 0.414856, 0.458154, 0.352862, 0.380708, 0.41194, 0.356642, 0.398279, 0.422041, 0.454136, 0.408655, 0.433034, 0.352862, 0.359901, 0.440853, 0.339168, 0.275179, 0.275179, 0.257454, 0.311707, 0.291804, 0.284882, 0.366687, 0.359901, 0.458154, 0.384043, 0.321458, 0.284882, 0.194234, 0.194234, 0.122885, 0.164327, 0.173081, 0.25031, 0.179055, 0.179055, 0.200174, 0.264545, 0.271506, 0.194234,…	[0, 82, 83, 84, 85, 114, 180, 461, 462, 599, 600, 601]	(3, 1, 4)	3	2
432	433	Q92J40|RECN_RICCN DNA repair protein RecN OS=Rickettsia conorii (strain ATCC VR-613 / Malish 7)	([0.004431, 0.003701, 0.00316, 0.004358, 0.005932, 0.004899, 0.006482, 0.00543, 0.006988, 0.005623, 0.006894, 0.007645, 0.011518, 0.010926, 0.008276, 0.009015, 0.006533, 0.008895, 0.008895, 0.009096, 0.016257, 0.026892, 0.038858, 0.0704, 0.066181, 0.058088, 0.059222, 0.028695, 0.030003, 0.028695, 0.048328, 0.024393, 0.015078, 0.009187, 0.009865, 0.009401, 0.013265, 0.014315, 0.013613, 0.014586, 0…	[208, 210, 211, 212, 242, 243, 244, 401, 402, 403, 404]	(3, 7, 10)	3	2
1203	1204	Q92IW4|Q92IW4_RICCN Outer membrane protein tolC OS=Rickettsia conorii (strain ATCC VR-613 / Malish 7)	([0.017447, 0.013265, 0.010672, 0.015694, 0.021816, 0.030003, 0.025316, 0.027463, 0.030003, 0.025316, 0.034884, 0.025762, 0.026892, 0.026892, 0.036378, 0.037156, 0.037156, 0.078022, 0.125101, 0.106997, 0.106997, 0.173081, 0.26085, 0.352862, 0.366687, 0.288399, 0.288399, 0.318242, 0.31487, 0.352862, 0.328603, 0.318242, 0.291804, 0.196879, 0.206376, 0.232838, 0.271506, 0.284882, 0.281712, 0.17593, …	[75, 84, 89, 168, 236, 242, 243, 244, 245, 247, 248, 249, 254, 255, 294, 316, 318, 319, 320, 321, 324, 329, 330]	(3, 5, 8)	3	2
10	11	Q9KKA3|OMPB_RICCN Outer membrane protein B OS=Rickettsia conorii (strain ATCC VR-613 / Malish 7)	([0.222385, 0.127496, 0.161087, 0.15284, 0.182256, 0.127496, 0.098513, 0.127496, 0.122885, 0.144935, 0.170161, 0.17593, 0.21291, 0.129801, 0.088832, 0.058088, 0.051831, 0.049374, 0.066181, 0.064632, 0.064632, 0.083462, 0.11371, 0.111485, 0.11371, 0.094817, 0.086953, 0.134866, 0.139895, 0.179055, 0.191378, 0.191378, 0.225814, 0.236433, 0.295083, 0.291804, 0.291804, 0.298791, 0.408655, 0.377384, 0.…	[420, 421, 422, 688, 689, 692, 966, 967, 1185, 1186, 1188, 1192, 1193, 1194, 1257, 1534, 1535, 1536, 1542, 1598]	(2, 0, 2)	2	2
26	27	Q92G31|UVRA_RICCN UvrABC system protein A OS=Rickettsia conorii (strain ATCC VR-613 / Malish 7)	([0.170161, 0.209395, 0.200174, 0.239899, 0.291804, 0.332115, 0.374039, 0.298791, 0.321458, 0.359901, 0.288399, 0.332115, 0.342579, 0.387226, 0.284882, 0.301917, 0.298791, 0.387226, 0.468512, 0.36309, 0.36309, 0.291804, 0.209395, 0.243554, 0.243554, 0.155435, 0.147574, 0.137348, 0.203355, 0.203355, 0.191378, 0.275179, 0.26085, 0.243554, 0.200174, 0.185198, 0.17593, 0.173081, 0.100716, 0.06312, 0.…	[90, 93, 99, 615, 616, 617, 706, 709, 710, 712, 713]	(2, 3, 5)	2	2
204	205	Q92G17|Q92G17_RICCN Pseudouridine synthase OS=Rickettsia conorii (strain ATCC VR-613 / Malish 7)	([0.167087, 0.209395, 0.11371, 0.147574, 0.088832, 0.127496, 0.15284, 0.15008, 0.10481, 0.127496, 0.15008, 0.116183, 0.120615, 0.137348, 0.225814, 0.194234, 0.268042, 0.232838, 0.239899, 0.232838, 0.229226, 0.229226, 0.229226, 0.301917, 0.206376, 0.298791, 0.295083, 0.298791, 0.346032, 0.370445, 0.288399, 0.219301, 0.321458, 0.422041, 0.332115, 0.225814, 0.167087, 0.170161, 0.17593, 0.194234, 0.1…	[101, 109, 131, 187, 188, 255, 256, 257, 259, 260, 261]	(2, 5, 7)	2	2
1	2	Q92G90|ACNA_RICCN Aconitate hydratase A OS=Rickettsia conorii (strain ATCC VR-613 / Malish 7)	([0.25031, 0.318242, 0.216401, 0.25031, 0.191378, 0.232838, 0.284882, 0.311707, 0.335645, 0.257454, 0.281712, 0.225814, 0.147574, 0.158265, 0.137348, 0.144935, 0.132295, 0.111485, 0.085092, 0.142424, 0.232838, 0.134866, 0.132295, 0.129801, 0.15284, 0.137348, 0.129801, 0.118441, 0.067594, 0.081712, 0.083462, 0.083462, 0.088832, 0.15284, 0.098513, 0.109221, 0.048328, 0.054297, 0.073402, 0.059222, 0…	[373, 374, 664, 665, 689]	0	0	2
2	3	Q92H59|MURE_RICCN UDP-N-acetylmuramoyl-L-alanyl-D-glutamate--2,6-diaminopimelate ligase OS=Rickettsia conorii (strain ATCC VR-613 / Malish 7)	([0.21291, 0.275179, 0.335645, 0.257454, 0.284882, 0.30533, 0.219301, 0.247041, 0.173081, 0.21291, 0.236433, 0.275179, 0.275179, 0.194234, 0.179055, 0.271506, 0.271506, 0.268042, 0.264545, 0.264545, 0.155435, 0.122885, 0.066181, 0.058088, 0.086953, 0.092881, 0.102787, 0.167087, 0.17593, 0.257454, 0.25406, 0.268042, 0.164327, 0.098513, 0.144935, 0.15008, 0.118441, 0.069024, 0.064632, 0.111485, 0.1…	[393]	0	0	2
3	4	Q92HI8|PPDK_RICCN Pyruvate, phosphate dikinase OS=Rickettsia conorii (strain ATCC VR-613 / Malish 7)	([0.022306, 0.032677, 0.048328, 0.073402, 0.094817, 0.129801, 0.125101, 0.15008, 0.134866, 0.158265, 0.18812, 0.155435, 0.10481, 0.102787, 0.161087, 0.229226, 0.31487, 0.370445, 0.468512, 0.398279, 0.366687, 0.377384, 0.339168, 0.335645, 0.339168, 0.268042, 0.25406, 0.21291, 0.247041, 0.209395, 0.239899, 0.236433, 0.311707, 0.278302, 0.284882, 0.194234, 0.196879, 0.203355, 0.257454, 0.18812, 0.17…	[256, 257, 288, 289, 294, 295, 296, 633]	0	0	2
4	5	Q92I97|PYRG_RICCN CTP synthase OS=Rickettsia conorii (strain ATCC VR-613 / Malish 7)	([0.011106, 0.010131, 0.014783, 0.021381, 0.015694, 0.021381, 0.028107, 0.037156, 0.027463, 0.037156, 0.038858, 0.040537, 0.06184, 0.035586, 0.059222, 0.078022, 0.090864, 0.078022, 0.081712, 0.067594, 0.066181, 0.096677, 0.069024, 0.071867, 0.046336, 0.078022, 0.050641, 0.054297, 0.051831, 0.049374, 0.050641, 0.076542, 0.05306, 0.030003, 0.055536, 0.038042, 0.05306, 0.109221, 0.173081, 0.164327, …	[54, 56, 57, 58]	0	0	2
6	7	Q92IJ0|DHAS_RICCN Aspartate-semialdehyde dehydrogenase OS=Rickettsia conorii (strain ATCC VR-613 / Malish 7)	([0.049374, 0.049374, 0.076542, 0.102787, 0.142424, 0.102787, 0.125101, 0.155435, 0.196879, 0.229226, 0.167087, 0.206376, 0.129801, 0.079919, 0.066181, 0.125101, 0.120615, 0.200174, 0.137348, 0.222385, 0.222385, 0.236433, 0.268042, 0.194234, 0.125101, 0.096677, 0.085092, 0.069024, 0.066181, 0.06312, 0.059222, 0.100716, 0.05306, 0.090864, 0.15008, 0.196879, 0.125101, 0.118441, 0.055536, 0.109221, …	[]	0	0	2
12	13	Q92FV3|DCUP_RICCN Uroporphyrinogen decarboxylase OS=Rickettsia conorii (strain ATCC VR-613 / Malish 7)	([0.247041, 0.311707, 0.370445, 0.390993, 0.311707, 0.370445, 0.278302, 0.185198, 0.111485, 0.100716, 0.122885, 0.161087, 0.137348, 0.127496, 0.203355, 0.203355, 0.118441, 0.116183, 0.196879, 0.125101, 0.122885, 0.111485, 0.064632, 0.060549, 0.066181, 0.10481, 0.094817, 0.15284, 0.264545, 0.264545, 0.219301, 0.229226, 0.125101, 0.109221, 0.06184, 0.06312, 0.0704, 0.118441, 0.100716, 0.078022, 0.1…	[]	0	0	2
13	14	Q92FV4|HEMH_RICCN Ferrochelatase OS=Rickettsia conorii (strain ATCC VR-613 / Malish 7)	([0.010131, 0.007495, 0.009977, 0.013821, 0.023963, 0.033407, 0.051831, 0.032677, 0.043307, 0.055536, 0.040537, 0.054297, 0.06312, 0.030003, 0.016528, 0.015344, 0.020522, 0.020522, 0.016826, 0.017138, 0.035586, 0.032677, 0.047319, 0.025762, 0.015344, 0.014586, 0.009483, 0.009865, 0.016826, 0.019109, 0.011903, 0.019109, 0.011903, 0.007495, 0.008075, 0.009865, 0.017138, 0.009977, 0.009977, 0.016826…	[]	0	0	2
14	15	Q92FV5|Q92FV5_RICCN Protoporphyrinogen IX oxidase OS=Rickettsia conorii (strain ATCC VR-613 / Malish 7)	([0.000309, 0.000614, 0.000451, 0.000348, 0.000631, 0.000799, 0.000631, 0.000743, 0.00055, 0.000614, 0.000721, 0.00103, 0.00076, 0.000447, 0.000464, 0.000485, 0.001, 0.001687, 0.001936, 0.001267, 0.000893, 0.001, 0.00103, 0.001048, 0.001623, 0.001434, 0.001692, 0.001692, 0.002078, 0.003079, 0.003997, 0.003246, 0.003341, 0.004646, 0.006988, 0.006988, 0.011342, 0.007422, 0.005799, 0.009187, 0.00918…	[]	0	0	2
15	16	Q92FV8|HEM6_RICCN Oxygen-dependent coproporphyrinogen-III oxidase OS=Rickettsia conorii (strain ATCC VR-613 / Malish 7)	([0.450668, 0.324872, 0.196879, 0.243554, 0.291804, 0.21291, 0.247041, 0.284882, 0.219301, 0.167087, 0.139895, 0.164327, 0.167087, 0.147574, 0.147574, 0.139895, 0.090864, 0.090864, 0.15284, 0.158265, 0.094817, 0.081712, 0.142424, 0.236433, 0.225814, 0.216401, 0.219301, 0.209395, 0.229226, 0.278302, 0.352862, 0.311707, 0.25406, 0.239899, 0.339168, 0.321458, 0.236433, 0.328603, 0.31487, 0.31487, 0.…	[]	0	0	2
16	17	Q92FX0|LIPB_RICCN Octanoyltransferase OS=Rickettsia conorii (strain ATCC VR-613 / Malish 7)	([0.00962, 0.016021, 0.011106, 0.017797, 0.014315, 0.020522, 0.014783, 0.019109, 0.014315, 0.013437, 0.018787, 0.026892, 0.026892, 0.017138, 0.036378, 0.066181, 0.038858, 0.038042, 0.032677, 0.032677, 0.067594, 0.081712, 0.086953, 0.158265, 0.083462, 0.073402, 0.03976, 0.03976, 0.025316, 0.050641, 0.071867, 0.06312, 0.066181, 0.071867, 0.064632, 0.060549, 0.048328, 0.076542, 0.139895, 0.15008, 0.…	[]	0	0	2
17	18	Q92FY0|DAPE_RICCN Succinyl-diaminopimelate desuccinylase OS=Rickettsia conorii (strain ATCC VR-613 / Malish 7)	([0.011518, 0.007495, 0.009977, 0.013613, 0.011669, 0.016257, 0.026892, 0.035586, 0.045352, 0.06184, 0.074921, 0.076542, 0.074921, 0.137348, 0.073402, 0.073402, 0.129801, 0.137348, 0.076542, 0.074921, 0.122885, 0.132295, 0.232838, 0.232838, 0.132295, 0.18812, 0.18812, 0.179055, 0.11371, 0.11371, 0.06312, 0.031287, 0.038858, 0.071867, 0.06184, 0.109221, 0.170161, 0.17593, 0.179055, 0.200174, 0.288…	[]	0	0	2
18	19	Q92FZ7|DNAG_RICCN DNA primase OS=Rickettsia conorii (strain ATCC VR-613 / Malish 7)	([0.020165, 0.032677, 0.055536, 0.079919, 0.050641, 0.076542, 0.050641, 0.06312, 0.085092, 0.067594, 0.054297, 0.071867, 0.071867, 0.10481, 0.085092, 0.059222, 0.031287, 0.066181, 0.11371, 0.102787, 0.179055, 0.25406, 0.264545, 0.170161, 0.11371, 0.17593, 0.102787, 0.102787, 0.122885, 0.058088, 0.090864, 0.139895, 0.147574, 0.137348, 0.144935, 0.229226, 0.26085, 0.236433, 0.236433, 0.170161, 0.17…	[]	0	0	2
19	20	Q92FZ9|TRUA_RICCN tRNA pseudouridine synthase A OS=Rickettsia conorii (strain ATCC VR-613 / Malish 7)	([0.006619, 0.009096, 0.013437, 0.021381, 0.013821, 0.014586, 0.019109, 0.01227, 0.016826, 0.022306, 0.030611, 0.033407, 0.06184, 0.036378, 0.048328, 0.047319, 0.054297, 0.055536, 0.109221, 0.054297, 0.05306, 0.106997, 0.120615, 0.092881, 0.046336, 0.046336, 0.060549, 0.028695, 0.059222, 0.054297, 0.060549, 0.060549, 0.048328, 0.027463, 0.024393, 0.017797, 0.017797, 0.026338, 0.024393, 0.023087, …	[]	0	0	2
20	21	Q92G00|SYA_RICCN Alanine--tRNA ligase OS=Rickettsia conorii (strain ATCC VR-613 / Malish 7)	([0.433034, 0.461924, 0.301917, 0.222385, 0.257454, 0.173081, 0.098513, 0.122885, 0.122885, 0.161087, 0.200174, 0.236433, 0.236433, 0.236433, 0.288399, 0.311707, 0.281712, 0.264545, 0.243554, 0.229226, 0.147574, 0.173081, 0.173081, 0.295083, 0.374039, 0.398279, 0.486429, 0.529623, 0.480142, 0.394753, 0.318242, 0.318242, 0.311707, 0.308712, 0.257454, 0.257454, 0.247041, 0.167087, 0.170161, 0.18812…	[27, 62, 63, 64, 66, 67, 70]	0	0	2
21	22	Q92G07|Q92G07_RICCN Epoxyqueuosine reductase QueH OS=Rickettsia conorii (strain ATCC VR-613 / Malish 7)	([0.328603, 0.356642, 0.377384, 0.308712, 0.229226, 0.167087, 0.18812, 0.118441, 0.078022, 0.050641, 0.051831, 0.073402, 0.037156, 0.023534, 0.032677, 0.071867, 0.038858, 0.047319, 0.046336, 0.043307, 0.033407, 0.0198, 0.020876, 0.022306, 0.032017, 0.032017, 0.050641, 0.027463, 0.040537, 0.045352, 0.046336, 0.030003, 0.016021, 0.030611, 0.05306, 0.056825, 0.031287, 0.050641, 0.074921, 0.067594, 0…	[]	0	0	2
25	26	Q92G23|HEM1_RICCN 5-aminolevulinate synthase OS=Rickettsia conorii (strain ATCC VR-613 / Malish 7)	([0.014315, 0.010131, 0.015344, 0.023087, 0.016021, 0.022306, 0.030003, 0.045352, 0.056825, 0.076542, 0.050641, 0.073402, 0.081712, 0.071867, 0.129801, 0.102787, 0.102787, 0.167087, 0.281712, 0.298791, 0.26085, 0.257454, 0.359901, 0.236433, 0.264545, 0.236433, 0.200174, 0.216401, 0.209395, 0.182256, 0.185198, 0.281712, 0.288399, 0.182256, 0.222385, 0.17593, 0.125101, 0.139895, 0.081712, 0.083462,…	[290, 291, 292, 293, 367, 368, 370]	0	0	2
27	28	Q92G39|TADA_RICCN tRNA-specific adenosine deaminase OS=Rickettsia conorii (strain ATCC VR-613 / Malish 7)	([0.222385, 0.102787, 0.15008, 0.185198, 0.236433, 0.291804, 0.236433, 0.295083, 0.247041, 0.264545, 0.25406, 0.229226, 0.161087, 0.10481, 0.134866, 0.209395, 0.139895, 0.137348, 0.173081, 0.170161, 0.173081, 0.129801, 0.194234, 0.182256, 0.185198, 0.182256, 0.17593, 0.247041, 0.225814, 0.308712, 0.332115, 0.36309, 0.436924, 0.517562, 0.553315, 0.447574, 0.349426, 0.440853, 0.398279, 0.401658, 0.…	[33, 34]	0	0	2
28	29	Q92G48|Q92G48_RICCN Methionine aminopeptidase OS=Rickettsia conorii (strain ATCC VR-613 / Malish 7)	([0.164327, 0.096677, 0.129801, 0.11371, 0.155435, 0.15008, 0.147574, 0.170161, 0.196879, 0.147574, 0.144935, 0.147574, 0.161087, 0.236433, 0.161087, 0.243554, 0.147574, 0.090864, 0.092881, 0.096677, 0.094817, 0.120615, 0.185198, 0.206376, 0.264545, 0.191378, 0.222385, 0.257454, 0.275179, 0.275179, 0.271506, 0.31487, 0.342579, 0.243554, 0.170161, 0.25031, 0.25406, 0.25406, 0.25406, 0.257454, 0.25…	[]	0	0	2
30	31	Q92G53|PLD_RICCN Phospholipase D OS=Rickettsia conorii (strain ATCC VR-613 / Malish 7)	([0.158265, 0.194234, 0.109221, 0.100716, 0.048328, 0.030611, 0.020876, 0.026892, 0.019401, 0.020165, 0.015344, 0.019109, 0.01227, 0.008276, 0.008156, 0.008156, 0.008156, 0.009096, 0.015078, 0.015078, 0.008723, 0.013016, 0.014075, 0.014315, 0.011106, 0.019401, 0.034884, 0.064632, 0.064632, 0.066181, 0.067594, 0.067594, 0.067594, 0.094817, 0.096677, 0.10481, 0.055536, 0.051831, 0.045352, 0.024826,…	[]	0	0	2
32	33	Q92G86|ATPA_RICCN ATP synthase subunit alpha OS=Rickettsia conorii (strain ATCC VR-613 / Malish 7)	([0.090864, 0.051831, 0.074921, 0.098513, 0.144935, 0.086953, 0.088832, 0.120615, 0.078022, 0.106997, 0.090864, 0.064632, 0.069024, 0.125101, 0.079919, 0.0704, 0.137348, 0.083462, 0.127496, 0.15284, 0.096677, 0.100716, 0.164327, 0.11371, 0.11371, 0.11371, 0.185198, 0.137348, 0.106997, 0.185198, 0.106997, 0.094817, 0.147574, 0.092881, 0.0704, 0.125101, 0.074921, 0.066181, 0.102787, 0.10481, 0.1114…	[76, 85, 87, 484]	0	0	2
33	34	Q92G87|ATPG_RICCN ATP synthase gamma chain OS=Rickettsia conorii (strain ATCC VR-613 / Malish 7)	([0.25031, 0.295083, 0.321458, 0.25031, 0.284882, 0.308712, 0.335645, 0.36309, 0.387226, 0.311707, 0.332115, 0.377384, 0.342579, 0.295083, 0.387226, 0.298791, 0.222385, 0.308712, 0.25406, 0.25031, 0.236433, 0.291804, 0.25406, 0.257454, 0.236433, 0.236433, 0.236433, 0.239899, 0.15284, 0.125101, 0.209395, 0.206376, 0.216401, 0.15284, 0.116183, 0.066181, 0.118441, 0.139895, 0.094817, 0.116183, 0.116…	[278, 279, 280, 281, 282]	0	0	2
34	35	Q92G88|ATPB_RICCN ATP synthase subunit beta OS=Rickettsia conorii (strain ATCC VR-613 / Malish 7)	([0.236433, 0.147574, 0.191378, 0.185198, 0.142424, 0.109221, 0.147574, 0.118441, 0.137348, 0.092881, 0.116183, 0.144935, 0.147574, 0.15008, 0.158265, 0.161087, 0.191378, 0.191378, 0.196879, 0.127496, 0.127496, 0.167087, 0.167087, 0.182256, 0.144935, 0.132295, 0.191378, 0.194234, 0.25031, 0.264545, 0.359901, 0.271506, 0.200174, 0.125101, 0.139895, 0.086953, 0.116183, 0.100716, 0.106997, 0.102787,…	[216, 288, 290, 321]	0	0	2
35	36	Q92G92|NUOG_RICCN NADH-quinone oxidoreductase subunit G OS=Rickettsia conorii (strain ATCC VR-613 / Malish 7)	([0.196879, 0.271506, 0.216401, 0.25031, 0.308712, 0.328603, 0.349426, 0.377384, 0.332115, 0.257454, 0.288399, 0.291804, 0.232838, 0.239899, 0.318242, 0.288399, 0.342579, 0.328603, 0.349426, 0.281712, 0.288399, 0.36309, 0.257454, 0.18812, 0.120615, 0.111485, 0.120615, 0.125101, 0.081712, 0.11371, 0.129801, 0.106997, 0.120615, 0.243554, 0.132295, 0.132295, 0.129801, 0.060549, 0.038858, 0.025316, 0…	[126, 670]	0	0	2
36	37	Q92G94|NUOI_RICCN NADH-quinone oxidoreductase subunit I OS=Rickettsia conorii (strain ATCC VR-613 / Malish 7)	([0.004899, 0.007177, 0.006482, 0.006245, 0.008075, 0.009865, 0.010509, 0.009977, 0.008895, 0.010926, 0.009728, 0.010926, 0.010509, 0.007177, 0.006701, 0.008723, 0.009483, 0.009294, 0.01078, 0.018415, 0.018106, 0.031287, 0.017447, 0.030003, 0.025762, 0.028695, 0.028107, 0.034884, 0.059222, 0.059222, 0.055536, 0.10481, 0.111485, 0.098513, 0.164327, 0.26085, 0.284882, 0.257454, 0.232838, 0.216401, …	[87]	0	0	2
37	38	Q92G95|CCMA_RICCN Cytochrome c biogenesis ATP-binding export protein CcmA OS=Rickettsia conorii (strain ATCC VR-613 / Malish 7)	([0.023963, 0.014075, 0.008156, 0.011342, 0.008723, 0.01204, 0.009294, 0.011669, 0.008525, 0.007177, 0.009294, 0.011106, 0.017447, 0.010926, 0.018106, 0.010926, 0.007495, 0.01078, 0.009977, 0.014783, 0.015344, 0.013821, 0.013821, 0.026338, 0.025762, 0.046336, 0.040537, 0.041405, 0.022667, 0.05306, 0.069024, 0.031287, 0.024826, 0.024826, 0.024826, 0.018106, 0.034068, 0.074921, 0.0704, 0.0704, 0.08…	[]	0	0	2
38	39	Q92G97|NUOL_RICCN NADH-quinone oxidoreductase subunit L OS=Rickettsia conorii (strain ATCC VR-613 / Malish 7)	([0.001318, 0.001383, 0.001, 0.001748, 0.001391, 0.001533, 0.002078, 0.002581, 0.002211, 0.001778, 0.00243, 0.002881, 0.002366, 0.00225, 0.001391, 0.001383, 0.001499, 0.001232, 0.001872, 0.00243, 0.003478, 0.003405, 0.003478, 0.00515, 0.003607, 0.003671, 0.003671, 0.003804, 0.003804, 0.003478, 0.003405, 0.003212, 0.002155, 0.00316, 0.003997, 0.003997, 0.002512, 0.003341, 0.003298, 0.002194, 0.001…	[]	0	0	2
39	40	Q92G98|NUOK_RICCN NADH-quinone oxidoreductase subunit K OS=Rickettsia conorii (strain ATCC VR-613 / Malish 7)	([0.003366, 0.004577, 0.003298, 0.004611, 0.005799, 0.004483, 0.003555, 0.002881, 0.002396, 0.00292, 0.003555, 0.003014, 0.003366, 0.002117, 0.003246, 0.003246, 0.003053, 0.003053, 0.001786, 0.001602, 0.001597, 0.00152, 0.001249, 0.001786, 0.001748, 0.001786, 0.0028, 0.0028, 0.002761, 0.004247, 0.003014, 0.002057, 0.002435, 0.003246, 0.003405, 0.003555, 0.003512, 0.00292, 0.00246, 0.002555, 0.002…	[]	0	0	2
41	42	Q92GB8|FTSY_RICCN Signal recognition particle receptor FtsY OS=Rickettsia conorii (strain ATCC VR-613 / Malish 7)	([0.037156, 0.021816, 0.031287, 0.043307, 0.06184, 0.079919, 0.11371, 0.129801, 0.088832, 0.10481, 0.134866, 0.15008, 0.147574, 0.155435, 0.232838, 0.25406, 0.158265, 0.10481, 0.167087, 0.167087, 0.158265, 0.102787, 0.170161, 0.147574, 0.15008, 0.147574, 0.092881, 0.094817, 0.109221, 0.111485, 0.122885, 0.122885, 0.074921, 0.079919, 0.043307, 0.043307, 0.074921, 0.147574, 0.191378, 0.194234, 0.14…	[]	0	0	2
42	43	Q92GC1|FABH_RICCN Beta-ketoacyl-[acyl-carrier-protein] synthase III OS=Rickettsia conorii (strain ATCC VR-613 / Malish 7)	([0.029376, 0.0198, 0.040537, 0.056825, 0.071867, 0.048328, 0.040537, 0.051831, 0.0704, 0.094817, 0.127496, 0.094817, 0.076542, 0.122885, 0.069024, 0.074921, 0.125101, 0.125101, 0.200174, 0.21291, 0.232838, 0.232838, 0.229226, 0.206376, 0.209395, 0.222385, 0.301917, 0.356642, 0.275179, 0.268042, 0.264545, 0.247041, 0.332115, 0.281712, 0.25406, 0.352862, 0.42561, 0.414856, 0.436924, 0.339168, 0.32…	[]	0	0	2
43	44	Q92GE0|FABG_RICCN 3-oxoacyl-[acyl-carrier-protein] reductase FabG OS=Rickettsia conorii (strain ATCC VR-613 / Malish 7)	([0.078022, 0.11371, 0.139895, 0.132295, 0.158265, 0.182256, 0.206376, 0.142424, 0.161087, 0.179055, 0.173081, 0.125101, 0.161087, 0.161087, 0.161087, 0.100716, 0.109221, 0.111485, 0.064632, 0.06184, 0.102787, 0.170161, 0.118441, 0.073402, 0.05306, 0.05306, 0.05306, 0.054297, 0.100716, 0.11371, 0.127496, 0.15284, 0.15008, 0.191378, 0.185198, 0.182256, 0.257454, 0.247041, 0.18812, 0.206376, 0.2129…	[]	0	0	2
45	46	Q92GE8|MNME_RICCN tRNA modification GTPase MnmE OS=Rickettsia conorii (strain ATCC VR-613 / Malish 7)	([0.043307, 0.066181, 0.090864, 0.088832, 0.116183, 0.079919, 0.078022, 0.059222, 0.034068, 0.046336, 0.032677, 0.042364, 0.036378, 0.043307, 0.078022, 0.15008, 0.11371, 0.120615, 0.078022, 0.044297, 0.060549, 0.0704, 0.03976, 0.041405, 0.051831, 0.054297, 0.085092, 0.111485, 0.086953, 0.161087, 0.15284, 0.243554, 0.164327, 0.134866, 0.064632, 0.035586, 0.038042, 0.073402, 0.035586, 0.059222, 0.0…	[]	0	0	2
46	47	Q92GF9|AK_RICCN Aspartokinase OS=Rickettsia conorii (strain ATCC VR-613 / Malish 7)	([0.016021, 0.023963, 0.017797, 0.018787, 0.030003, 0.018415, 0.027463, 0.038858, 0.024393, 0.032017, 0.040537, 0.027463, 0.022667, 0.051831, 0.051831, 0.05306, 0.051831, 0.054297, 0.127496, 0.069024, 0.056825, 0.05306, 0.059222, 0.102787, 0.129801, 0.074921, 0.076542, 0.043307, 0.025316, 0.030003, 0.029376, 0.023963, 0.034068, 0.043307, 0.034068, 0.03976, 0.078022, 0.086953, 0.085092, 0.041405, …	[242, 243]	0	0	2
47	48	Q92GH4|END3_RICCN Endonuclease III OS=Rickettsia conorii (strain ATCC VR-613 / Malish 7)	([0.035586, 0.018787, 0.010672, 0.014586, 0.020165, 0.031287, 0.048328, 0.078022, 0.106997, 0.15008, 0.173081, 0.21291, 0.222385, 0.179055, 0.102787, 0.106997, 0.161087, 0.161087, 0.170161, 0.15284, 0.264545, 0.158265, 0.167087, 0.203355, 0.173081, 0.120615, 0.060549, 0.030611, 0.025316, 0.018787, 0.016826, 0.013821, 0.013821, 0.013437, 0.012727, 0.020522, 0.022306, 0.023963, 0.013613, 0.01078, 0…	[]	0	0	2
48	49	Q92GH7|GLYA_RICCN Serine hydroxymethyltransferase OS=Rickettsia conorii (strain ATCC VR-613 / Malish 7)	([0.380708, 0.440853, 0.461924, 0.509769, 0.401658, 0.444081, 0.480142, 0.394753, 0.318242, 0.335645, 0.366687, 0.41194, 0.394753, 0.394753, 0.497853, 0.490133, 0.476583, 0.461924, 0.476583, 0.377384, 0.380708, 0.301917, 0.206376, 0.182256, 0.170161, 0.264545, 0.264545, 0.158265, 0.182256, 0.257454, 0.291804, 0.25406, 0.182256, 0.125101, 0.200174, 0.170161, 0.173081, 0.170161, 0.15008, 0.139895, …	[3, 219, 220]	0	0	2
49	50	Q92GH8|LIPA_RICCN Lipoyl synthase OS=Rickettsia conorii (strain ATCC VR-613 / Malish 7)	([0.281712, 0.311707, 0.268042, 0.295083, 0.288399, 0.349426, 0.384043, 0.398279, 0.418646, 0.447574, 0.377384, 0.321458, 0.352862, 0.349426, 0.414856, 0.414856, 0.349426, 0.278302, 0.25406, 0.257454, 0.275179, 0.346032, 0.284882, 0.342579, 0.346032, 0.321458, 0.185198, 0.185198, 0.196879, 0.17593, 0.15008, 0.125101, 0.216401, 0.216401, 0.15284, 0.15284, 0.158265, 0.122885, 0.11371, 0.116183, 0.1…	[]	0	0	2
50	51	Q92GL1|DPO3E_RICCN DNA polymerase III subunit epsilon OS=Rickettsia conorii (strain ATCC VR-613 / Malish 7)	([0.073402, 0.127496, 0.173081, 0.219301, 0.257454, 0.167087, 0.200174, 0.268042, 0.288399, 0.328603, 0.349426, 0.390993, 0.390993, 0.301917, 0.321458, 0.342579, 0.225814, 0.31487, 0.374039, 0.374039, 0.387226, 0.339168, 0.243554, 0.25031, 0.239899, 0.170161, 0.173081, 0.173081, 0.15008, 0.15008, 0.147574, 0.073402, 0.073402, 0.035586, 0.035586, 0.030611, 0.030003, 0.066181, 0.073402, 0.090864, 0…	[202, 203, 207, 208, 209]	0	0	2
51	52	Q92GL2|COAE_RICCN Dephospho-CoA kinase OS=Rickettsia conorii (strain ATCC VR-613 / Malish 7)	([0.010372, 0.015078, 0.020876, 0.028695, 0.043307, 0.021381, 0.020522, 0.014315, 0.019401, 0.014586, 0.011106, 0.014315, 0.026338, 0.032677, 0.060549, 0.034068, 0.06312, 0.06312, 0.028695, 0.018106, 0.023963, 0.032017, 0.034068, 0.021381, 0.012727, 0.01204, 0.025762, 0.019401, 0.0198, 0.0198, 0.036378, 0.041405, 0.024826, 0.013437, 0.014315, 0.015078, 0.026338, 0.016021, 0.009865, 0.017797, 0.01…	[]	0	0	2
52	53	Q92GL5|RNH_RICCN Ribonuclease HI OS=Rickettsia conorii (strain ATCC VR-613 / Malish 7)	([0.158265, 0.158265, 0.094817, 0.098513, 0.125101, 0.164327, 0.222385, 0.247041, 0.298791, 0.31487, 0.332115, 0.288399, 0.278302, 0.257454, 0.185198, 0.161087, 0.21291, 0.191378, 0.284882, 0.291804, 0.284882, 0.281712, 0.30533, 0.40511, 0.380708, 0.284882, 0.275179, 0.161087, 0.17593, 0.098513, 0.10481, 0.106997, 0.170161, 0.179055, 0.21291, 0.291804, 0.328603, 0.332115, 0.352862, 0.342579, 0.30…	[]	0	0	2
53	54	Q92GM6|TGT_RICCN Queuine tRNA-ribosyltransferase OS=Rickettsia conorii (strain ATCC VR-613 / Malish 7)	([0.17593, 0.225814, 0.268042, 0.30533, 0.291804, 0.332115, 0.356642, 0.380708, 0.308712, 0.247041, 0.21291, 0.257454, 0.229226, 0.229226, 0.335645, 0.352862, 0.418646, 0.414856, 0.509769, 0.538167, 0.5017, 0.384043, 0.342579, 0.370445, 0.308712, 0.339168, 0.332115, 0.342579, 0.342579, 0.4292, 0.444081, 0.509769, 0.476583, 0.465241, 0.377384, 0.408655, 0.41194, 0.450668, 0.380708, 0.346032, 0.339…	[18, 19, 20, 31]	0	0	2
54	55	Q92GM7|DNLJ_RICCN DNA ligase OS=Rickettsia conorii (strain ATCC VR-613 / Malish 7)	([0.377384, 0.352862, 0.401658, 0.418646, 0.321458, 0.236433, 0.288399, 0.335645, 0.26085, 0.25031, 0.288399, 0.31487, 0.21291, 0.170161, 0.225814, 0.139895, 0.219301, 0.308712, 0.278302, 0.179055, 0.102787, 0.051831, 0.071867, 0.071867, 0.081712, 0.155435, 0.15284, 0.092881, 0.081712, 0.144935, 0.167087, 0.170161, 0.109221, 0.18812, 0.225814, 0.17593, 0.15284, 0.15284, 0.155435, 0.194234, 0.1968…	[197, 198, 199, 200, 201, 202, 203, 204]	0	0	2
55	56	Q92GQ2|QUEC_RICCN 7-cyano-7-deazaguanine synthase OS=Rickettsia conorii (strain ATCC VR-613 / Malish 7)	([0.05306, 0.076542, 0.139895, 0.191378, 0.222385, 0.26085, 0.295083, 0.232838, 0.167087, 0.209395, 0.15008, 0.127496, 0.127496, 0.127496, 0.134866, 0.167087, 0.15284, 0.247041, 0.236433, 0.239899, 0.209395, 0.134866, 0.137348, 0.058088, 0.059222, 0.035586, 0.034884, 0.034884, 0.056825, 0.109221, 0.098513, 0.100716, 0.161087, 0.11371, 0.122885, 0.116183, 0.06184, 0.111485, 0.100716, 0.10481, 0.09…	[]	0	0	2
56	57	Q92GR9|SYV_RICCN Valine--tRNA ligase OS=Rickettsia conorii (strain ATCC VR-613 / Malish 7)	([0.247041, 0.308712, 0.370445, 0.418646, 0.4292, 0.440853, 0.332115, 0.366687, 0.398279, 0.342579, 0.26085, 0.31487, 0.335645, 0.311707, 0.418646, 0.328603, 0.25406, 0.216401, 0.219301, 0.216401, 0.335645, 0.349426, 0.311707, 0.271506, 0.247041, 0.268042, 0.288399, 0.394753, 0.298791, 0.225814, 0.225814, 0.339168, 0.332115, 0.342579, 0.374039, 0.390993, 0.461924, 0.480142, 0.497853, 0.604312, 0.…	[39, 40, 677]	0	0	2
57	58	Q92GS3|Q92GS3_RICCN 4-hydroxybenzoate octaprenyltransferase OS=Rickettsia conorii (strain ATCC VR-613 / Malish 7)	([0.001305, 0.002117, 0.001572, 0.001748, 0.002529, 0.002688, 0.00359, 0.004513, 0.003701, 0.003366, 0.003478, 0.00283, 0.002761, 0.0028, 0.003053, 0.001778, 0.00103, 0.001709, 0.002155, 0.002138, 0.001232, 0.001748, 0.001172, 0.001172, 0.000859, 0.000661, 0.000893, 0.000958, 0.000923, 0.00152, 0.002155, 0.002623, 0.002555, 0.002503, 0.003555, 0.003276, 0.003512, 0.006039, 0.003804, 0.002761, 0.0…	[]	0	0	2
58	59	Q92GS6|SYM_RICCN Methionine--tRNA ligase OS=Rickettsia conorii (strain ATCC VR-613 / Malish 7)	([0.15008, 0.078022, 0.043307, 0.034884, 0.058088, 0.079919, 0.055536, 0.088832, 0.111485, 0.083462, 0.100716, 0.129801, 0.100716, 0.051831, 0.051831, 0.088832, 0.102787, 0.134866, 0.132295, 0.132295, 0.079919, 0.079919, 0.116183, 0.191378, 0.144935, 0.098513, 0.098513, 0.096677, 0.081712, 0.081712, 0.066181, 0.067594, 0.046336, 0.040537, 0.036378, 0.022306, 0.022667, 0.033407, 0.040537, 0.043307…	[56, 57, 58, 66]	0	0	2
59	60	Q92GT4|FPG_RICCN Formamidopyrimidine-DNA glycosylase OS=Rickettsia conorii (strain ATCC VR-613 / Malish 7)	([0.414856, 0.472492, 0.490133, 0.377384, 0.401658, 0.4292, 0.447574, 0.36309, 0.278302, 0.298791, 0.232838, 0.185198, 0.092881, 0.092881, 0.161087, 0.092881, 0.090864, 0.081712, 0.074921, 0.071867, 0.122885, 0.134866, 0.073402, 0.073402, 0.074921, 0.073402, 0.040537, 0.03976, 0.085092, 0.088832, 0.051831, 0.071867, 0.127496, 0.219301, 0.209395, 0.122885, 0.191378, 0.182256, 0.284882, 0.191378, 0…	[]	0	0	2
60	61	Q92GT5|UBIE_RICCN Ubiquinone/menaquinone biosynthesis C-methyltransferase UbiE OS=Rickettsia conorii (strain ATCC VR-613 / Malish 7)	([0.21291, 0.26085, 0.164327, 0.203355, 0.243554, 0.278302, 0.318242, 0.339168, 0.268042, 0.222385, 0.26085, 0.31487, 0.236433, 0.129801, 0.127496, 0.127496, 0.158265, 0.139895, 0.239899, 0.239899, 0.155435, 0.219301, 0.144935, 0.185198, 0.196879, 0.200174, 0.127496, 0.092881, 0.092881, 0.090864, 0.132295, 0.071867, 0.067594, 0.102787, 0.120615, 0.064632, 0.058088, 0.090864, 0.118441, 0.056825, 0…	[]	0	0	2
61	62	Q92GU6|EX7L_RICCN Exodeoxyribonuclease 7 large subunit OS=Rickettsia conorii (strain ATCC VR-613 / Malish 7)	([0.076542, 0.109221, 0.167087, 0.081712, 0.10481, 0.078022, 0.096677, 0.134866, 0.088832, 0.10481, 0.132295, 0.164327, 0.161087, 0.155435, 0.161087, 0.182256, 0.18812, 0.236433, 0.247041, 0.25031, 0.179055, 0.170161, 0.106997, 0.054297, 0.106997, 0.0704, 0.109221, 0.109221, 0.106997, 0.106997, 0.106997, 0.098513, 0.058088, 0.100716, 0.056825, 0.040537, 0.076542, 0.122885, 0.111485, 0.10481, 0.07…	[]	0	0	2
62	63	Q92GV0|RSMA_RICCN Ribosomal RNA small subunit methyltransferase A OS=Rickettsia conorii (strain ATCC VR-613 / Malish 7)	([0.120615, 0.170161, 0.225814, 0.167087, 0.219301, 0.291804, 0.21291, 0.239899, 0.264545, 0.295083, 0.311707, 0.349426, 0.444081, 0.308712, 0.219301, 0.206376, 0.243554, 0.243554, 0.236433, 0.18812, 0.15008, 0.232838, 0.225814, 0.139895, 0.142424, 0.137348, 0.098513, 0.155435, 0.170161, 0.111485, 0.090864, 0.100716, 0.102787, 0.092881, 0.173081, 0.194234, 0.216401, 0.219301, 0.144935, 0.142424, …	[128]	0	0	2
65	66	Q92GY7|KAD_RICCN Adenylate kinase OS=Rickettsia conorii (strain ATCC VR-613 / Malish 7)	([0.03976, 0.059222, 0.079919, 0.106997, 0.142424, 0.185198, 0.209395, 0.232838, 0.25406, 0.179055, 0.170161, 0.200174, 0.232838, 0.206376, 0.30533, 0.30533, 0.422041, 0.4292, 0.311707, 0.247041, 0.167087, 0.196879, 0.206376, 0.132295, 0.0704, 0.071867, 0.067594, 0.038042, 0.022667, 0.022667, 0.041405, 0.05306, 0.055536, 0.056825, 0.109221, 0.081712, 0.15284, 0.078022, 0.043307, 0.083462, 0.11148…	[]	0	0	2
66	67	Q92GZ0|RPOA_RICCN DNA-directed RNA polymerase subunit alpha OS=Rickettsia conorii (strain ATCC VR-613 / Malish 7)	([0.11371, 0.060549, 0.088832, 0.144935, 0.194234, 0.225814, 0.179055, 0.17593, 0.118441, 0.15284, 0.18812, 0.129801, 0.222385, 0.236433, 0.328603, 0.342579, 0.352862, 0.339168, 0.40511, 0.387226, 0.291804, 0.308712, 0.332115, 0.346032, 0.349426, 0.25031, 0.268042, 0.339168, 0.366687, 0.356642, 0.342579, 0.247041, 0.359901, 0.25031, 0.232838, 0.236433, 0.196879, 0.158265, 0.161087, 0.191378, 0.13…	[333]	0	0	2
69	70	Q92H06|SYE2_RICCN Glutamate--tRNA ligase 2 OS=Rickettsia conorii (strain ATCC VR-613 / Malish 7)	([0.243554, 0.275179, 0.359901, 0.394753, 0.414856, 0.298791, 0.225814, 0.26085, 0.196879, 0.222385, 0.243554, 0.26085, 0.243554, 0.236433, 0.196879, 0.182256, 0.164327, 0.173081, 0.106997, 0.127496, 0.083462, 0.059222, 0.060549, 0.050641, 0.049374, 0.054297, 0.106997, 0.164327, 0.088832, 0.090864, 0.054297, 0.056825, 0.03976, 0.042364, 0.042364, 0.051831, 0.088832, 0.161087, 0.158265, 0.236433, …	[109, 111]	0	0	2
70	71	Q92H07|UBIG_RICCN Ubiquinone biosynthesis O-methyltransferase OS=Rickettsia conorii (strain ATCC VR-613 / Malish 7)	([0.414856, 0.26085, 0.321458, 0.346032, 0.257454, 0.284882, 0.31487, 0.352862, 0.25031, 0.164327, 0.200174, 0.229226, 0.239899, 0.239899, 0.332115, 0.222385, 0.225814, 0.15284, 0.090864, 0.147574, 0.134866, 0.081712, 0.158265, 0.173081, 0.111485, 0.173081, 0.111485, 0.120615, 0.067594, 0.081712, 0.096677, 0.100716, 0.098513, 0.056825, 0.058088, 0.054297, 0.111485, 0.066181, 0.116183, 0.179055, 0…	[]	0	0	2
72	73	Q92H39|Q92H39_RICCN 7-carboxy-7-deazaguanine synthase OS=Rickettsia conorii (strain ATCC VR-613 / Malish 7)	([0.209395, 0.264545, 0.295083, 0.339168, 0.359901, 0.390993, 0.414856, 0.328603, 0.370445, 0.311707, 0.335645, 0.359901, 0.374039, 0.278302, 0.264545, 0.268042, 0.155435, 0.164327, 0.164327, 0.182256, 0.26085, 0.26085, 0.161087, 0.111485, 0.10481, 0.055536, 0.066181, 0.051831, 0.05306, 0.025762, 0.023963, 0.023534, 0.015078, 0.023534, 0.043307, 0.023963, 0.024393, 0.024826, 0.020522, 0.01227, 0.…	[194, 195]	0	0	2
73	74	Q92H58|MFD_RICCN Transcription-repair-coupling factor OS=Rickettsia conorii (strain ATCC VR-613 / Malish 7)	([0.216401, 0.247041, 0.125101, 0.060549, 0.06184, 0.03976, 0.056825, 0.085092, 0.046336, 0.060549, 0.074921, 0.106997, 0.10481, 0.096677, 0.096677, 0.100716, 0.098513, 0.048328, 0.035586, 0.041405, 0.041405, 0.03976, 0.046336, 0.10481, 0.203355, 0.25406, 0.308712, 0.216401, 0.216401, 0.25406, 0.167087, 0.167087, 0.164327, 0.209395, 0.142424, 0.066181, 0.030003, 0.060549, 0.096677, 0.164327, 0.18…	[439]	0	0	2
74	75	Q92H60|MURF_RICCN UDP-N-acetylmuramoyl-tripeptide--D-alanyl-D-alanine ligase OS=Rickettsia conorii (strain ATCC VR-613 / Malish 7)	([0.051831, 0.029376, 0.041405, 0.026338, 0.038042, 0.025762, 0.034068, 0.049374, 0.06312, 0.043307, 0.054297, 0.043307, 0.083462, 0.144935, 0.090864, 0.098513, 0.049374, 0.05306, 0.092881, 0.092881, 0.118441, 0.116183, 0.182256, 0.185198, 0.264545, 0.278302, 0.275179, 0.173081, 0.100716, 0.083462, 0.083462, 0.090864, 0.129801, 0.129801, 0.125101, 0.185198, 0.170161, 0.288399, 0.278302, 0.194234,…	[]	0	0	2
75	76	Q92H61|MRAY_RICCN Phospho-N-acetylmuramoyl-pentapeptide-transferase OS=Rickettsia conorii (strain ATCC VR-613 / Malish 7)	([0.004689, 0.006988, 0.009015, 0.011518, 0.008276, 0.008525, 0.011342, 0.008723, 0.006482, 0.007555, 0.006374, 0.005249, 0.007315, 0.006795, 0.006619, 0.009401, 0.01204, 0.012491, 0.009294, 0.006619, 0.006795, 0.005086, 0.004921, 0.003727, 0.003757, 0.003821, 0.004358, 0.00283, 0.00292, 0.004388, 0.004388, 0.006567, 0.006619, 0.004775, 0.005086, 0.005378, 0.003727, 0.003079, 0.004315, 0.004689, …	[58, 59, 60, 61, 62, 63, 64, 65, 66]	0	0	2
77	78	Q92H73|Q92H73_RICCN Probable lipid II flippase MurJ OS=Rickettsia conorii (strain ATCC VR-613 / Malish 7)	([0.139895, 0.209395, 0.25031, 0.116183, 0.167087, 0.196879, 0.247041, 0.284882, 0.324872, 0.352862, 0.36309, 0.41194, 0.36309, 0.324872, 0.349426, 0.447574, 0.349426, 0.26085, 0.342579, 0.394753, 0.394753, 0.356642, 0.332115, 0.342579, 0.468512, 0.356642, 0.36309, 0.349426, 0.339168, 0.222385, 0.25031, 0.164327, 0.170161, 0.167087, 0.194234, 0.191378, 0.147574, 0.236433, 0.301917, 0.301917, 0.18…	[]	0	0	2
78	79	Q92H75|CCME_RICCN Cytochrome c-type biogenesis protein CcmE OS=Rickettsia conorii (strain ATCC VR-613 / Malish 7)	([0.15284, 0.073402, 0.038042, 0.022306, 0.015344, 0.010221, 0.008624, 0.010509, 0.01078, 0.009187, 0.007555, 0.008624, 0.006142, 0.006142, 0.004577, 0.004483, 0.003405, 0.002503, 0.002529, 0.002555, 0.00359, 0.003512, 0.004775, 0.004835, 0.00515, 0.004921, 0.005086, 0.004921, 0.005503, 0.006795, 0.009187, 0.014315, 0.00962, 0.015694, 0.017138, 0.017138, 0.031287, 0.06184, 0.102787, 0.100716, 0.1…	[126, 127]	0	0	2
79	80	Q92H87|GYRB_RICCN DNA gyrase subunit B OS=Rickettsia conorii (strain ATCC VR-613 / Malish 7)	([0.517562, 0.545602, 0.422041, 0.444081, 0.422041, 0.461924, 0.483068, 0.401658, 0.41194, 0.36309, 0.308712, 0.335645, 0.328603, 0.232838, 0.332115, 0.284882, 0.203355, 0.209395, 0.301917, 0.295083, 0.30533, 0.295083, 0.257454, 0.257454, 0.179055, 0.200174, 0.200174, 0.144935, 0.209395, 0.229226, 0.288399, 0.36309, 0.366687, 0.288399, 0.370445, 0.356642, 0.349426, 0.324872, 0.243554, 0.268042, 0…	[0, 1, 83, 318, 347, 348, 396, 397]	0	0	2
80	81	Q92H88|MURA_RICCN UDP-N-acetylglucosamine 1-carboxyvinyltransferase OS=Rickettsia conorii (strain ATCC VR-613 / Malish 7)	([0.18812, 0.100716, 0.134866, 0.167087, 0.098513, 0.058088, 0.085092, 0.054297, 0.0704, 0.085092, 0.083462, 0.109221, 0.11371, 0.092881, 0.106997, 0.109221, 0.209395, 0.127496, 0.102787, 0.085092, 0.067594, 0.055536, 0.054297, 0.030003, 0.031287, 0.060549, 0.111485, 0.056825, 0.106997, 0.059222, 0.06184, 0.083462, 0.051831, 0.059222, 0.073402, 0.06184, 0.11371, 0.098513, 0.11371, 0.142424, 0.173…	[]	0	0	2
82	83	Q92HE8|SYY_RICCN Tyrosine--tRNA ligase OS=Rickettsia conorii (strain ATCC VR-613 / Malish 7)	([0.083462, 0.041405, 0.022306, 0.033407, 0.05306, 0.03976, 0.054297, 0.073402, 0.048328, 0.06312, 0.083462, 0.059222, 0.056825, 0.086953, 0.086953, 0.078022, 0.0704, 0.142424, 0.21291, 0.200174, 0.132295, 0.111485, 0.155435, 0.164327, 0.100716, 0.092881, 0.0704, 0.071867, 0.045352, 0.081712, 0.064632, 0.06184, 0.106997, 0.059222, 0.0704, 0.069024, 0.067594, 0.067594, 0.032677, 0.024826, 0.028107…	[]	0	0	2
83	84	Q92HG1|RADA_RICCN DNA repair protein RadA OS=Rickettsia conorii (strain ATCC VR-613 / Malish 7)	([0.051831, 0.076542, 0.111485, 0.066181, 0.085092, 0.137348, 0.161087, 0.116183, 0.137348, 0.155435, 0.185198, 0.125101, 0.066181, 0.073402, 0.03976, 0.038858, 0.045352, 0.046336, 0.083462, 0.083462, 0.046336, 0.055536, 0.06184, 0.066181, 0.066181, 0.03976, 0.032017, 0.033407, 0.058088, 0.06184, 0.041405, 0.023534, 0.029376, 0.055536, 0.033407, 0.06184, 0.06184, 0.090864, 0.147574, 0.158265, 0.0…	[182]	0	0	2
84	85	Q92HH1|PRIA_RICCN Primosomal protein N' OS=Rickettsia conorii (strain ATCC VR-613 / Malish 7)	([0.006894, 0.009401, 0.007315, 0.00543, 0.00777, 0.006533, 0.008624, 0.007177, 0.006245, 0.005378, 0.006894, 0.008624, 0.009096, 0.00962, 0.011903, 0.008409, 0.014315, 0.013613, 0.023534, 0.021816, 0.020522, 0.016826, 0.011518, 0.012727, 0.028107, 0.013016, 0.021381, 0.021816, 0.038858, 0.078022, 0.086953, 0.079919, 0.073402, 0.034884, 0.040537, 0.020165, 0.038858, 0.020876, 0.024826, 0.024826, …	[]	0	0	2
85	86	Q92HH5|NUON_RICCN NADH-quinone oxidoreductase subunit N OS=Rickettsia conorii (strain ATCC VR-613 / Malish 7)	([0.001623, 0.001142, 0.00076, 0.000893, 0.000614, 0.000447, 0.000747, 0.001172, 0.000816, 0.00055, 0.000648, 0.000507, 0.000743, 0.000721, 0.001391, 0.002327, 0.002117, 0.002014, 0.003109, 0.001936, 0.002035, 0.001855, 0.003079, 0.003079, 0.00246, 0.002503, 0.002512, 0.001675, 0.001335, 0.001434, 0.001541, 0.001786, 0.001687, 0.001305, 0.001335, 0.001267, 0.00061, 0.00061, 0.000309, 0.000301, 0.…	[]	0	0	2
86	87	Q92HJ2|Q92HJ2_RICCN Dihydrofolate synthase/folylpolyglutamate synthase OS=Rickettsia conorii (strain ATCC VR-613 / Malish 7)	([0.079919, 0.118441, 0.170161, 0.225814, 0.144935, 0.17593, 0.111485, 0.144935, 0.102787, 0.134866, 0.170161, 0.129801, 0.173081, 0.21291, 0.122885, 0.071867, 0.139895, 0.102787, 0.092881, 0.079919, 0.083462, 0.15008, 0.147574, 0.083462, 0.078022, 0.078022, 0.090864, 0.179055, 0.120615, 0.116183, 0.10481, 0.055536, 0.079919, 0.096677, 0.098513, 0.170161, 0.25031, 0.247041, 0.278302, 0.356642, 0.…	[]	0	0	2
90	91	Q92HM7|IDI2_RICCN Isopentenyl-diphosphate delta-isomerase OS=Rickettsia conorii (strain ATCC VR-613 / Malish 7)	([0.349426, 0.377384, 0.42561, 0.461924, 0.494003, 0.394753, 0.436924, 0.352862, 0.390993, 0.321458, 0.346032, 0.377384, 0.472492, 0.40511, 0.414856, 0.40511, 0.398279, 0.390993, 0.384043, 0.468512, 0.447574, 0.335645, 0.356642, 0.346032, 0.25031, 0.25031, 0.232838, 0.137348, 0.219301, 0.219301, 0.271506, 0.18812, 0.219301, 0.225814, 0.203355, 0.196879, 0.127496, 0.129801, 0.200174, 0.142424, 0.1…	[]	0	0	2
91	92	Q92HP1|ISCS_RICCN Cysteine desulfurase IscS OS=Rickettsia conorii (strain ATCC VR-613 / Malish 7)	([0.444081, 0.328603, 0.216401, 0.196879, 0.247041, 0.161087, 0.206376, 0.203355, 0.236433, 0.264545, 0.31487, 0.278302, 0.275179, 0.275179, 0.26085, 0.278302, 0.225814, 0.232838, 0.278302, 0.232838, 0.229226, 0.232838, 0.219301, 0.209395, 0.25406, 0.25031, 0.342579, 0.225814, 0.25406, 0.264545, 0.284882, 0.26085, 0.335645, 0.332115, 0.30533, 0.30533, 0.36309, 0.301917, 0.281712, 0.216401, 0.2751…	[48, 49, 50, 233, 234, 235, 236, 241]	0	0	2
92	93	Q92HR1|SYW_RICCN Tryptophan--tRNA ligase OS=Rickettsia conorii (strain ATCC VR-613 / Malish 7)	([0.118441, 0.161087, 0.194234, 0.222385, 0.139895, 0.170161, 0.111485, 0.134866, 0.173081, 0.111485, 0.079919, 0.106997, 0.088832, 0.048328, 0.046336, 0.079919, 0.076542, 0.050641, 0.051831, 0.060549, 0.060549, 0.085092, 0.094817, 0.048328, 0.055536, 0.059222, 0.026892, 0.022667, 0.01204, 0.008075, 0.010131, 0.016021, 0.010221, 0.011669, 0.015694, 0.009728, 0.009483, 0.010372, 0.015344, 0.009728…	[]	0	0	2
93	94	Q92HR5|HEM3_RICCN Porphobilinogen deaminase OS=Rickettsia conorii (strain ATCC VR-613 / Malish 7)	([0.359901, 0.390993, 0.465241, 0.342579, 0.321458, 0.225814, 0.15008, 0.182256, 0.216401, 0.25406, 0.191378, 0.155435, 0.086953, 0.085092, 0.088832, 0.088832, 0.085092, 0.158265, 0.083462, 0.040537, 0.048328, 0.054297, 0.029376, 0.026338, 0.031287, 0.042364, 0.041405, 0.046336, 0.055536, 0.028695, 0.016021, 0.027463, 0.043307, 0.079919, 0.081712, 0.042364, 0.043307, 0.046336, 0.048328, 0.094817,…	[]	0	0	2
94	95	Q92HU9|PURNU_RICCN Purine nucleoside phosphorylase RC0672 OS=Rickettsia conorii (strain ATCC VR-613 / Malish 7)	([0.046336, 0.067594, 0.03976, 0.022667, 0.035586, 0.049374, 0.067594, 0.040537, 0.058088, 0.079919, 0.096677, 0.118441, 0.11371, 0.122885, 0.122885, 0.120615, 0.111485, 0.11371, 0.122885, 0.182256, 0.25406, 0.247041, 0.26085, 0.36309, 0.468512, 0.472492, 0.387226, 0.321458, 0.440853, 0.440853, 0.42561, 0.42561, 0.42561, 0.328603, 0.321458, 0.41194, 0.41194, 0.31487, 0.31487, 0.271506, 0.268042, …	[]	0	0	2
95	96	Q92HV5|TRUB_RICCN tRNA pseudouridine synthase B OS=Rickettsia conorii (strain ATCC VR-613 / Malish 7)	([0.030003, 0.050641, 0.0704, 0.040537, 0.055536, 0.073402, 0.0704, 0.094817, 0.064632, 0.050641, 0.06184, 0.045352, 0.030003, 0.028107, 0.049374, 0.045352, 0.045352, 0.041405, 0.073402, 0.129801, 0.132295, 0.064632, 0.059222, 0.06312, 0.088832, 0.086953, 0.090864, 0.067594, 0.067594, 0.074921, 0.125101, 0.102787, 0.182256, 0.239899, 0.164327, 0.10481, 0.191378, 0.173081, 0.147574, 0.102787, 0.09…	[]	0	0	2
97	98	Q92HW4|MIAA_RICCN tRNA dimethylallyltransferase OS=Rickettsia conorii (strain ATCC VR-613 / Malish 7)	([0.081712, 0.054297, 0.038042, 0.031287, 0.043307, 0.064632, 0.05306, 0.0704, 0.086953, 0.10481, 0.137348, 0.10481, 0.100716, 0.120615, 0.21291, 0.216401, 0.137348, 0.139895, 0.147574, 0.142424, 0.216401, 0.225814, 0.291804, 0.370445, 0.422041, 0.387226, 0.374039, 0.387226, 0.398279, 0.394753, 0.318242, 0.219301, 0.225814, 0.222385, 0.219301, 0.219301, 0.229226, 0.30533, 0.206376, 0.129801, 0.13…	[]	0	0	2
98	99	Q92HW9|Q92HW9_RICCN Ribonucleoside-diphosphate reductase subunit beta OS=Rickettsia conorii (strain ATCC VR-613 / Malish 7)	([0.029376, 0.059222, 0.023534, 0.033407, 0.019109, 0.032017, 0.017797, 0.019401, 0.013613, 0.0198, 0.021381, 0.014783, 0.014586, 0.023963, 0.045352, 0.046336, 0.055536, 0.032017, 0.026892, 0.023087, 0.026338, 0.030003, 0.030003, 0.076542, 0.050641, 0.11371, 0.059222, 0.102787, 0.129801, 0.229226, 0.15008, 0.173081, 0.30533, 0.194234, 0.185198, 0.096677, 0.096677, 0.058088, 0.10481, 0.125101, 0.2…	[]	0	0	2
99	100	Q92HY4|FOLD_RICCN Bifunctional protein FolD OS=Rickettsia conorii (strain ATCC VR-613 / Malish 7)	([0.071867, 0.120615, 0.185198, 0.098513, 0.059222, 0.059222, 0.085092, 0.055536, 0.071867, 0.047319, 0.069024, 0.046336, 0.046336, 0.048328, 0.051831, 0.102787, 0.094817, 0.10481, 0.109221, 0.142424, 0.194234, 0.225814, 0.243554, 0.222385, 0.232838, 0.291804, 0.229226, 0.15284, 0.15284, 0.102787, 0.167087, 0.161087, 0.268042, 0.284882, 0.225814, 0.318242, 0.21291, 0.132295, 0.071867, 0.043307, 0…	[]	0	0	2
102	103	Q92I05|GPDA_RICCN Glycerol-3-phosphate dehydrogenase [NAD(P)+] OS=Rickettsia conorii (strain ATCC VR-613 / Malish 7)	([0.031287, 0.045352, 0.06312, 0.083462, 0.03976, 0.05306, 0.0704, 0.086953, 0.058088, 0.056825, 0.069024, 0.050641, 0.036378, 0.029376, 0.067594, 0.074921, 0.044297, 0.092881, 0.125101, 0.125101, 0.200174, 0.132295, 0.0704, 0.041405, 0.045352, 0.098513, 0.11371, 0.088832, 0.049374, 0.0704, 0.090864, 0.10481, 0.100716, 0.073402, 0.094817, 0.096677, 0.086953, 0.132295, 0.132295, 0.079919, 0.122885…	[]	0	0	2
103	104	Q92I08|NADK_RICCN NAD kinase OS=Rickettsia conorii (strain ATCC VR-613 / Malish 7)	([0.010672, 0.016826, 0.028695, 0.041405, 0.058088, 0.079919, 0.048328, 0.047319, 0.029376, 0.0198, 0.028695, 0.046336, 0.022306, 0.042364, 0.038858, 0.021816, 0.023087, 0.031287, 0.032017, 0.03976, 0.071867, 0.034068, 0.038042, 0.038858, 0.030611, 0.034884, 0.021816, 0.021381, 0.015694, 0.018415, 0.019109, 0.016826, 0.014586, 0.027463, 0.026338, 0.029376, 0.030003, 0.028695, 0.027463, 0.054297, …	[]	0	0	2
105	106	Q92I22|SUCD_RICCN Succinate--CoA ligase [ADP-forming] subunit alpha OS=Rickettsia conorii (strain ATCC VR-613 / Malish 7)	([0.069024, 0.036378, 0.025316, 0.040537, 0.055536, 0.030611, 0.044297, 0.056825, 0.040537, 0.055536, 0.067594, 0.090864, 0.058088, 0.10481, 0.161087, 0.264545, 0.26085, 0.232838, 0.158265, 0.129801, 0.0704, 0.10481, 0.17593, 0.257454, 0.21291, 0.158265, 0.25406, 0.243554, 0.182256, 0.271506, 0.291804, 0.291804, 0.281712, 0.380708, 0.366687, 0.377384, 0.359901, 0.36309, 0.31487, 0.414856, 0.36309…	[]	0	0	2
106	107	Q92I25|DAPA_RICCN 4-hydroxy-tetrahydrodipicolinate synthase OS=Rickettsia conorii (strain ATCC VR-613 / Malish 7)	([0.034068, 0.021816, 0.014783, 0.022306, 0.040537, 0.022667, 0.030611, 0.045352, 0.064632, 0.079919, 0.056825, 0.074921, 0.042364, 0.023087, 0.032677, 0.038858, 0.046336, 0.049374, 0.048328, 0.056825, 0.05306, 0.069024, 0.120615, 0.118441, 0.11371, 0.096677, 0.196879, 0.139895, 0.139895, 0.106997, 0.073402, 0.076542, 0.040537, 0.056825, 0.098513, 0.116183, 0.185198, 0.164327, 0.17593, 0.25406, 0…	[274]	0	0	2
107	108	Q92I26|ILVE_RICCN Probable branched-chain-amino-acid aminotransferase OS=Rickettsia conorii (strain ATCC VR-613 / Malish 7)	([0.00962, 0.014586, 0.011903, 0.008525, 0.006894, 0.009401, 0.011903, 0.016528, 0.012727, 0.011106, 0.016257, 0.012727, 0.012727, 0.009483, 0.010926, 0.011106, 0.010926, 0.010372, 0.007877, 0.007877, 0.013016, 0.021816, 0.021381, 0.018787, 0.035586, 0.035586, 0.032017, 0.032017, 0.030003, 0.034068, 0.025762, 0.024393, 0.044297, 0.046336, 0.100716, 0.100716, 0.054297, 0.109221, 0.109221, 0.161087…	[]	0	0	2
108	109	Q92I31|CDSA_RICCN Phosphatidate cytidylyltransferase OS=Rickettsia conorii (strain ATCC VR-613 / Malish 7)	([0.037156, 0.058088, 0.092881, 0.120615, 0.158265, 0.18812, 0.206376, 0.247041, 0.144935, 0.078022, 0.043307, 0.0704, 0.073402, 0.032017, 0.029376, 0.028695, 0.015078, 0.009865, 0.006142, 0.004976, 0.008002, 0.007422, 0.004899, 0.003701, 0.002606, 0.002276, 0.00152, 0.001048, 0.000567, 0.000799, 0.001335, 0.002194, 0.001434, 0.001391, 0.001391, 0.000906, 0.000537, 0.000743, 0.000631, 0.000648, 0…	[]	0	0	2
109	110	Q92I38|SYFB_RICCN Phenylalanine--tRNA ligase beta subunit OS=Rickettsia conorii (strain ATCC VR-613 / Malish 7)	([0.015694, 0.010926, 0.018415, 0.028107, 0.03976, 0.041405, 0.054297, 0.042364, 0.058088, 0.079919, 0.056825, 0.056825, 0.064632, 0.10481, 0.059222, 0.109221, 0.090864, 0.083462, 0.134866, 0.083462, 0.090864, 0.11371, 0.194234, 0.196879, 0.134866, 0.081712, 0.109221, 0.10481, 0.129801, 0.10481, 0.106997, 0.109221, 0.134866, 0.118441, 0.076542, 0.139895, 0.088832, 0.090864, 0.092881, 0.055536, 0.…	[287, 288, 291, 292, 293, 294, 295]	0	0	2
110	111	Q92I39|SYFA_RICCN Phenylalanine--tRNA ligase alpha subunit OS=Rickettsia conorii (strain ATCC VR-613 / Malish 7)	([0.081712, 0.127496, 0.173081, 0.203355, 0.134866, 0.092881, 0.06312, 0.048328, 0.064632, 0.088832, 0.064632, 0.073402, 0.058088, 0.030003, 0.056825, 0.056825, 0.032677, 0.055536, 0.058088, 0.06184, 0.058088, 0.040537, 0.038042, 0.034884, 0.038858, 0.066181, 0.06312, 0.067594, 0.106997, 0.10481, 0.10481, 0.10481, 0.10481, 0.120615, 0.118441, 0.116183, 0.109221, 0.106997, 0.120615, 0.191378, 0.18…	[155, 156, 157, 170, 204]	0	0	2
111	112	Q92I41|DAPF_RICCN Diaminopimelate epimerase OS=Rickettsia conorii (strain ATCC VR-613 / Malish 7)	([0.028107, 0.03976, 0.024826, 0.033407, 0.051831, 0.073402, 0.041405, 0.034068, 0.025316, 0.022306, 0.030003, 0.03976, 0.071867, 0.076542, 0.044297, 0.078022, 0.073402, 0.137348, 0.120615, 0.127496, 0.100716, 0.100716, 0.11371, 0.11371, 0.098513, 0.092881, 0.092881, 0.134866, 0.155435, 0.247041, 0.31487, 0.30533, 0.308712, 0.298791, 0.203355, 0.284882, 0.203355, 0.209395, 0.222385, 0.206376, 0.1…	[]	0	0	2
112	113	Q92I58|MURG_RICCN UDP-N-acetylglucosamine--N-acetylmuramyl-(pentapeptide) pyrophosphoryl-undecaprenol N-acetylglucosamine transferase OS=Rickettsia conorii (strain ATCC VR-613 / Malish 7)	([0.01227, 0.018106, 0.025316, 0.037156, 0.016826, 0.009728, 0.014783, 0.014783, 0.011669, 0.011669, 0.009096, 0.011106, 0.011903, 0.012727, 0.013016, 0.012727, 0.023087, 0.042364, 0.056825, 0.027463, 0.032017, 0.017797, 0.018415, 0.009865, 0.006701, 0.011106, 0.023087, 0.011106, 0.014783, 0.017138, 0.022667, 0.048328, 0.024393, 0.01227, 0.011669, 0.021816, 0.044297, 0.030003, 0.028695, 0.017797,…	[]	0	0	2
113	114	Q92I60|MURD_RICCN UDP-N-acetylmuramoylalanine--D-glutamate ligase OS=Rickettsia conorii (strain ATCC VR-613 / Malish 7)	([0.359901, 0.194234, 0.229226, 0.139895, 0.170161, 0.196879, 0.229226, 0.25406, 0.185198, 0.206376, 0.167087, 0.132295, 0.137348, 0.15284, 0.090864, 0.094817, 0.10481, 0.096677, 0.058088, 0.109221, 0.073402, 0.066181, 0.088832, 0.051831, 0.098513, 0.10481, 0.06184, 0.059222, 0.047319, 0.090864, 0.096677, 0.147574, 0.144935, 0.067594, 0.067594, 0.132295, 0.071867, 0.038858, 0.038858, 0.066181, 0.…	[273, 274, 275, 276, 282, 283, 284, 287, 288]	0	0	2
114	115	Q92I62|LSPA_RICCN Lipoprotein signal peptidase OS=Rickettsia conorii (strain ATCC VR-613 / Malish 7)	([0.002117, 0.001335, 0.001499, 0.00231, 0.00292, 0.003671, 0.004611, 0.003804, 0.003246, 0.002662, 0.003366, 0.00292, 0.003298, 0.002194, 0.002211, 0.003246, 0.003298, 0.00225, 0.003212, 0.004483, 0.004315, 0.002761, 0.002761, 0.002349, 0.002349, 0.002503, 0.001692, 0.001709, 0.001602, 0.002396, 0.003341, 0.003246, 0.003246, 0.003341, 0.003276, 0.004577, 0.003461, 0.003431, 0.004775, 0.003212, 0…	[]	0	0	2
115	116	Q92I65|C	([0.15008, 0.139895, 0.067594, 0.096677, 0.147574, 0.200174, 0.10481, 0.125101, 0.167087, 0.200174, 0.229226, 0.26085, 0.284882, 0.278302, 0.36309, 0.41194, 0.42561, 0.324872, 0.447574, 0.444081, 0.377384, 0.346032, 0.398279, 0.521092, 0.505461, 0.476583, 0.461924, 0.613573, 0.497853, 0.483068, 0.36309, 0.36309, 0.278302, 0.275179, 0.288399, 0.281712, 0.278302, 0.257454, 0.236433, 0.236433, 0.243…	[23, 24, 27, 308]	0	0	2
116	117	Q92I67|C	([0.056825, 0.081712, 0.094817, 0.109221, 0.147574, 0.209395, 0.222385, 0.247041, 0.142424, 0.173081, 0.200174, 0.155435, 0.078022, 0.064632, 0.059222, 0.059222, 0.06184, 0.045352, 0.096677, 0.200174, 0.11371, 0.106997, 0.051831, 0.035586, 0.017797, 0.00962, 0.006039, 0.003997, 0.003555, 0.003924, 0.002503, 0.002155, 0.003177, 0.003212, 0.003757, 0.003821, 0.003727, 0.002512, 0.001675, 0.001623, …	[]	0	0	2
118	119	Q92I93|GCH1_RICCN GTP cyclohydrolase 1 OS=Rickettsia conorii (strain ATCC VR-613 / Malish 7)	([0.754692, 0.680603, 0.534167, 0.545602, 0.575842, 0.450668, 0.352862, 0.366687, 0.257454, 0.191378, 0.21291, 0.264545, 0.275179, 0.311707, 0.281712, 0.278302, 0.291804, 0.275179, 0.173081, 0.129801, 0.142424, 0.134866, 0.185198, 0.264545, 0.264545, 0.191378, 0.194234, 0.298791, 0.298791, 0.328603, 0.342579, 0.359901, 0.257454, 0.15284, 0.129801, 0.132295, 0.078022, 0.071867, 0.0704, 0.127496, 0…	[0, 1, 2, 3, 4]	0	0	2
119	120	Q92IC5|LNT_RICCN Apolipoprotein N-acyltransferase OS=Rickettsia conorii (strain ATCC VR-613 / Malish 7)	([0.00076, 0.001335, 0.001, 0.000747, 0.001142, 0.00155, 0.001267, 0.001155, 0.000773, 0.000876, 0.001318, 0.001649, 0.001499, 0.000833, 0.000412, 0.000464, 0.000648, 0.000614, 0.000485, 0.000936, 0.000893, 0.001383, 0.000833, 0.00076, 0.000854, 0.000468, 0.000266, 0.000309, 0.000507, 0.001103, 0.001271, 0.001305, 0.001335, 0.00152, 0.002581, 0.003997, 0.003276, 0.00389, 0.005734, 0.005223, 0.005…	[]	0	0	2
120	121	Q92IC6|FABI_RICCN Enoyl-[acyl-carrier-protein] reductase [NADH] FabI OS=Rickettsia conorii (strain ATCC VR-613 / Malish 7)	([0.332115, 0.219301, 0.134866, 0.173081, 0.203355, 0.137348, 0.134866, 0.173081, 0.21291, 0.196879, 0.216401, 0.173081, 0.167087, 0.096677, 0.079919, 0.078022, 0.109221, 0.109221, 0.064632, 0.05306, 0.05306, 0.05306, 0.088832, 0.144935, 0.120615, 0.132295, 0.132295, 0.088832, 0.03976, 0.037156, 0.025762, 0.028695, 0.048328, 0.049374, 0.060549, 0.043307, 0.085092, 0.102787, 0.098513, 0.111485, 0.…	[214, 218, 219]	0	0	2
121	122	Q92ID5|NUOA_RICCN NADH-quinone oxidoreductase subunit A OS=Rickettsia conorii (strain ATCC VR-613 / Malish 7)	([0.014315, 0.007645, 0.012491, 0.007645, 0.007555, 0.005623, 0.003924, 0.00283, 0.003555, 0.00292, 0.003079, 0.002688, 0.002623, 0.001808, 0.001692, 0.001722, 0.001, 0.001048, 0.001318, 0.00076, 0.000339, 0.000747, 0.001335, 0.000713, 0.000708, 0.000854, 0.001434, 0.002366, 0.003701, 0.002503, 0.003757, 0.004358, 0.006078, 0.009096, 0.008156, 0.009187, 0.010221, 0.010131, 0.020876, 0.021381, 0.0…	[]	0	0	2
122	123	Q92ID6|NUOB_RICCN NADH-quinone oxidoreductase subunit B OS=Rickettsia conorii (strain ATCC VR-613 / Malish 7)	([0.222385, 0.139895, 0.173081, 0.225814, 0.284882, 0.209395, 0.236433, 0.275179, 0.301917, 0.318242, 0.225814, 0.200174, 0.132295, 0.127496, 0.120615, 0.155435, 0.264545, 0.257454, 0.182256, 0.111485, 0.096677, 0.081712, 0.106997, 0.109221, 0.083462, 0.078022, 0.125101, 0.076542, 0.037156, 0.043307, 0.032017, 0.069024, 0.05306, 0.086953, 0.050641, 0.040537, 0.035586, 0.020165, 0.016257, 0.016021…	[]	0	0	2
125	126	Q92IF1|C	([0.051831, 0.078022, 0.037156, 0.060549, 0.078022, 0.098513, 0.132295, 0.155435, 0.18812, 0.137348, 0.161087, 0.216401, 0.120615, 0.06184, 0.059222, 0.048328, 0.031287, 0.026892, 0.06312, 0.060549, 0.066181, 0.044297, 0.042364, 0.03976, 0.021381, 0.01204, 0.007091, 0.007031, 0.006988, 0.004414, 0.004358, 0.004247, 0.003405, 0.003405, 0.003298, 0.003821, 0.005683, 0.004646, 0.004513, 0.003276, 0.…	[]	0	0	2
126	127	Q92IH2|SYE1_RICCN Glutamate--tRNA ligase 1 OS=Rickettsia conorii (strain ATCC VR-613 / Malish 7)	([0.155435, 0.25031, 0.288399, 0.321458, 0.298791, 0.219301, 0.25031, 0.203355, 0.229226, 0.275179, 0.206376, 0.243554, 0.216401, 0.191378, 0.173081, 0.179055, 0.191378, 0.102787, 0.125101, 0.090864, 0.06312, 0.06312, 0.050641, 0.050641, 0.056825, 0.0704, 0.125101, 0.06312, 0.056825, 0.034068, 0.030611, 0.027463, 0.028695, 0.034884, 0.042364, 0.073402, 0.074921, 0.071867, 0.144935, 0.209395, 0.29…	[]	0	0	2
128	129	Q92II7|HSLV_RICCN ATP-dependent protease subunit HslV OS=Rickettsia conorii (strain ATCC VR-613 / Malish 7)	([0.398279, 0.268042, 0.173081, 0.132295, 0.079919, 0.106997, 0.134866, 0.17593, 0.216401, 0.257454, 0.191378, 0.137348, 0.081712, 0.067594, 0.051831, 0.090864, 0.088832, 0.155435, 0.102787, 0.10481, 0.109221, 0.10481, 0.182256, 0.271506, 0.268042, 0.275179, 0.271506, 0.268042, 0.26085, 0.21291, 0.203355, 0.298791, 0.301917, 0.398279, 0.436924, 0.366687, 0.332115, 0.349426, 0.349426, 0.414856, 0.…	[]	0	0	2
129	130	Q92IL0|MNMA_RICCN tRNA-specific 2-thiouridylase MnmA OS=Rickettsia conorii (strain ATCC VR-613 / Malish 7)	([0.028695, 0.044297, 0.071867, 0.096677, 0.127496, 0.083462, 0.066181, 0.05306, 0.05306, 0.049374, 0.06312, 0.083462, 0.15284, 0.106997, 0.164327, 0.170161, 0.216401, 0.271506, 0.194234, 0.243554, 0.216401, 0.164327, 0.106997, 0.10481, 0.116183, 0.120615, 0.185198, 0.25031, 0.321458, 0.295083, 0.25406, 0.247041, 0.170161, 0.179055, 0.167087, 0.167087, 0.109221, 0.06312, 0.083462, 0.127496, 0.147…	[150, 151, 221]	0	0	2
131	132	Q92IL5|THYX_RICCN Flavin-dependent thymidylate synthase OS=Rickettsia conorii (strain ATCC VR-613 / Malish 7)	([0.476583, 0.4292, 0.301917, 0.352862, 0.398279, 0.301917, 0.216401, 0.147574, 0.18812, 0.236433, 0.173081, 0.216401, 0.155435, 0.085092, 0.086953, 0.047319, 0.047319, 0.022667, 0.020165, 0.020522, 0.020522, 0.011518, 0.014315, 0.014783, 0.011106, 0.010372, 0.016826, 0.029376, 0.05306, 0.038858, 0.020165, 0.023534, 0.025316, 0.032017, 0.046336, 0.044297, 0.05306, 0.05306, 0.06312, 0.109221, 0.10…	[128]	0	0	2
132	133	Q92IM0|Q92IM0_RICCN 3'(2'),5'-bisphosphate nucleotidase CysQ OS=Rickettsia conorii (strain ATCC VR-613 / Malish 7)	([0.15284, 0.081712, 0.047319, 0.028107, 0.044297, 0.060549, 0.078022, 0.092881, 0.06312, 0.06312, 0.044297, 0.06184, 0.032017, 0.028107, 0.025316, 0.035586, 0.06184, 0.043307, 0.030611, 0.055536, 0.06312, 0.032017, 0.054297, 0.092881, 0.164327, 0.15284, 0.15008, 0.10481, 0.074921, 0.127496, 0.161087, 0.209395, 0.209395, 0.295083, 0.324872, 0.247041, 0.281712, 0.278302, 0.239899, 0.247041, 0.1670…	[]	0	0	2
133	134	Q92IP4|Q92IP4_RICCN Peptidoglycan glycosyltransferase MrdB OS=Rickettsia conorii (strain ATCC VR-613 / Malish 7)	([0.020165, 0.009294, 0.015694, 0.008804, 0.01204, 0.007877, 0.005872, 0.004483, 0.003555, 0.00283, 0.003461, 0.0028, 0.001967, 0.00152, 0.001155, 0.001103, 0.001692, 0.000906, 0.000477, 0.000567, 0.000301, 0.000146, 0.000301, 0.000198, 0.000301, 0.000301, 0.00055, 0.001061, 0.001061, 0.001687, 0.002761, 0.001872, 0.00246, 0.002512, 0.003246, 0.00407, 0.00407, 0.002761, 0.004577, 0.004358, 0.0045…	[]	0	0	2
134	135	Q92IQ1|LEPA_RICCN Elongation factor 4 OS=Rickettsia conorii (strain ATCC VR-613 / Malish 7)	([0.232838, 0.142424, 0.086953, 0.090864, 0.125101, 0.081712, 0.11371, 0.147574, 0.170161, 0.191378, 0.216401, 0.26085, 0.170161, 0.142424, 0.142424, 0.144935, 0.15008, 0.15284, 0.164327, 0.161087, 0.18812, 0.185198, 0.26085, 0.257454, 0.295083, 0.25406, 0.342579, 0.349426, 0.301917, 0.308712, 0.318242, 0.324872, 0.26085, 0.264545, 0.308712, 0.298791, 0.257454, 0.346032, 0.342579, 0.342579, 0.328…	[578]	0	0	2
135	136	Q92IR1|CYB_RICCN Cytochrome b OS=Rickettsia conorii (strain ATCC VR-613 / Malish 7)	([0.648219, 0.557691, 0.387226, 0.247041, 0.308712, 0.167087, 0.094817, 0.122885, 0.0704, 0.090864, 0.055536, 0.094817, 0.043307, 0.017447, 0.013613, 0.011903, 0.00777, 0.007315, 0.007091, 0.004646, 0.004388, 0.00407, 0.003341, 0.004646, 0.006567, 0.006567, 0.010372, 0.019401, 0.010509, 0.020165, 0.010672, 0.010672, 0.006374, 0.009483, 0.010131, 0.011903, 0.023087, 0.022667, 0.017138, 0.017447, 0…	[0, 1]	0	0	2
136	137	Q92IR7|IDH_RICCN Isocitrate dehydrogenase [NADP] OS=Rickettsia conorii (strain ATCC VR-613 / Malish 7)	([0.049374, 0.076542, 0.118441, 0.15284, 0.096677, 0.122885, 0.17593, 0.225814, 0.161087, 0.15008, 0.18812, 0.194234, 0.167087, 0.096677, 0.109221, 0.06312, 0.031287, 0.055536, 0.050641, 0.071867, 0.096677, 0.132295, 0.132295, 0.073402, 0.073402, 0.074921, 0.083462, 0.074921, 0.038042, 0.076542, 0.064632, 0.058088, 0.079919, 0.118441, 0.118441, 0.116183, 0.173081, 0.247041, 0.25031, 0.179055, 0.2…	[319, 329]	0	0	2
138	139	Q92IS6|RLUC_RICCN Ribosomal large subunit pseudouridine synthase C OS=Rickettsia conorii (strain ATCC VR-613 / Malish 7)	([0.111485, 0.161087, 0.096677, 0.134866, 0.167087, 0.11371, 0.074921, 0.094817, 0.122885, 0.086953, 0.064632, 0.100716, 0.10481, 0.111485, 0.106997, 0.167087, 0.15008, 0.100716, 0.045352, 0.090864, 0.090864, 0.073402, 0.03976, 0.073402, 0.073402, 0.073402, 0.127496, 0.118441, 0.120615, 0.074921, 0.137348, 0.173081, 0.15284, 0.229226, 0.281712, 0.291804, 0.243554, 0.247041, 0.229226, 0.332115, 0.…	[188, 189, 197, 198, 199]	0	0	2
139	140	Q92IS7|CTAA_RICCN Heme A synthase OS=Rickettsia conorii (strain ATCC VR-613 / Malish 7)	([0.006533, 0.004775, 0.006078, 0.005872, 0.004611, 0.004611, 0.004208, 0.00359, 0.003757, 0.004646, 0.003924, 0.003671, 0.002555, 0.002555, 0.002606, 0.002581, 0.003727, 0.003671, 0.002529, 0.003757, 0.005249, 0.006245, 0.009096, 0.006194, 0.007422, 0.007259, 0.006533, 0.009401, 0.008895, 0.010672, 0.011342, 0.012491, 0.020522, 0.03976, 0.0198, 0.010926, 0.022306, 0.023963, 0.011106, 0.0198, 0.0…	[]	0	0	2
140	141	Q92IT1|LPXC_RICCN UDP-3-O-acyl-N-acetylglucosamine deacetylase OS=Rickettsia conorii (strain ATCC VR-613 / Malish 7)	([0.31487, 0.225814, 0.139895, 0.17593, 0.116183, 0.144935, 0.11371, 0.137348, 0.158265, 0.182256, 0.200174, 0.236433, 0.229226, 0.229226, 0.155435, 0.155435, 0.158265, 0.25031, 0.284882, 0.257454, 0.31487, 0.335645, 0.414856, 0.509769, 0.505461, 0.505461, 0.422041, 0.387226, 0.30533, 0.318242, 0.318242, 0.335645, 0.247041, 0.243554, 0.229226, 0.332115, 0.339168, 0.42561, 0.318242, 0.21291, 0.225…	[23, 24, 25]	0	0	2
141	142	Q92IT7|DDL_RICCN D-alanine--D-alanine ligase OS=Rickettsia conorii (strain ATCC VR-613 / Malish 7)	([0.209395, 0.25031, 0.147574, 0.10481, 0.134866, 0.081712, 0.05306, 0.069024, 0.086953, 0.111485, 0.129801, 0.164327, 0.164327, 0.164327, 0.167087, 0.129801, 0.071867, 0.05306, 0.081712, 0.120615, 0.10481, 0.078022, 0.076542, 0.109221, 0.17593, 0.182256, 0.291804, 0.308712, 0.308712, 0.216401, 0.15008, 0.15008, 0.15008, 0.164327, 0.161087, 0.185198, 0.216401, 0.311707, 0.321458, 0.271506, 0.1881…	[]	0	0	2
143	144	Q92IT9|MURC_RICCN UDP-N-acetylmuramate--L-alanine ligase OS=Rickettsia conorii (strain ATCC VR-613 / Malish 7)	([0.088832, 0.137348, 0.074921, 0.118441, 0.155435, 0.092881, 0.125101, 0.071867, 0.045352, 0.056825, 0.038042, 0.048328, 0.083462, 0.090864, 0.147574, 0.106997, 0.17593, 0.17593, 0.109221, 0.083462, 0.085092, 0.044297, 0.024826, 0.025762, 0.024826, 0.014783, 0.024826, 0.014586, 0.025762, 0.030611, 0.032677, 0.059222, 0.060549, 0.066181, 0.059222, 0.038858, 0.056825, 0.060549, 0.034884, 0.067594,…	[]	0	0	2
144	145	Q92IU5|PSD_RICCN Phosphatidylserine decarboxylase proenzyme OS=Rickettsia conorii (strain ATCC VR-613 / Malish 7)	([0.007177, 0.009401, 0.013437, 0.022667, 0.031287, 0.018787, 0.012727, 0.008723, 0.007031, 0.007259, 0.008624, 0.006619, 0.006039, 0.004208, 0.004513, 0.004388, 0.00283, 0.00292, 0.00316, 0.002705, 0.003727, 0.003461, 0.003671, 0.00389, 0.003671, 0.002623, 0.003607, 0.003864, 0.004161, 0.005683, 0.005011, 0.003804, 0.004899, 0.005734, 0.006988, 0.006482, 0.005086, 0.00558, 0.005683, 0.005503, 0.…	[]	0	0	2
146	147	Q92IX4|SYT_RICCN Threonine--tRNA ligase OS=Rickettsia conorii (strain ATCC VR-613 / Malish 7)	([0.079919, 0.106997, 0.158265, 0.079919, 0.079919, 0.096677, 0.132295, 0.086953, 0.111485, 0.109221, 0.076542, 0.109221, 0.122885, 0.094817, 0.167087, 0.139895, 0.158265, 0.134866, 0.096677, 0.098513, 0.059222, 0.085092, 0.083462, 0.06312, 0.100716, 0.100716, 0.0704, 0.054297, 0.106997, 0.06184, 0.081712, 0.139895, 0.134866, 0.125101, 0.161087, 0.164327, 0.125101, 0.196879, 0.127496, 0.111485, 0…	[605]	0	0	2
148	149	Q92J03|UVRB_RICCN UvrABC system protein B OS=Rickettsia conorii (strain ATCC VR-613 / Malish 7)	([0.078022, 0.142424, 0.134866, 0.167087, 0.21291, 0.264545, 0.324872, 0.342579, 0.324872, 0.26085, 0.295083, 0.366687, 0.275179, 0.185198, 0.25406, 0.25406, 0.25406, 0.335645, 0.335645, 0.311707, 0.398279, 0.408655, 0.384043, 0.436924, 0.394753, 0.301917, 0.206376, 0.182256, 0.120615, 0.147574, 0.216401, 0.203355, 0.185198, 0.257454, 0.342579, 0.268042, 0.271506, 0.308712, 0.275179, 0.288399, 0.…	[260, 283, 284, 290, 312, 321, 322, 570]	0	0	2
149	150	Q92J05|RNH2_RICCN Ribonuclease HII OS=Rickettsia conorii (strain ATCC VR-613 / Malish 7)	([0.102787, 0.055536, 0.085092, 0.127496, 0.092881, 0.056825, 0.043307, 0.045352, 0.056825, 0.038858, 0.05306, 0.074921, 0.055536, 0.083462, 0.078022, 0.129801, 0.225814, 0.139895, 0.200174, 0.179055, 0.209395, 0.155435, 0.170161, 0.137348, 0.127496, 0.15284, 0.170161, 0.15284, 0.125101, 0.137348, 0.225814, 0.182256, 0.17593, 0.127496, 0.074921, 0.076542, 0.078022, 0.035586, 0.06312, 0.083462, 0.…	[]	0	0	2
150	151	Q92J26|DAPD_RICCN 2,3,4,5-tetrahydropyridine-2,6-dicarboxylate N-succinyltransferase OS=Rickettsia conorii (strain ATCC VR-613 / Malish 7)	([0.182256, 0.100716, 0.139895, 0.086953, 0.111485, 0.147574, 0.170161, 0.122885, 0.088832, 0.111485, 0.137348, 0.158265, 0.158265, 0.161087, 0.158265, 0.15284, 0.158265, 0.094817, 0.144935, 0.142424, 0.134866, 0.094817, 0.167087, 0.170161, 0.167087, 0.106997, 0.111485, 0.111485, 0.10481, 0.17593, 0.17593, 0.170161, 0.17593, 0.116183, 0.118441, 0.129801, 0.15008, 0.161087, 0.232838, 0.243554, 0.2…	[]	0	0	2
153	154	Q92J44|QUED_RICCN 6-carboxy-5,6,7,8-tetrahydropterin synthase OS=Rickettsia conorii (strain ATCC VR-613 / Malish 7)	([0.096677, 0.100716, 0.132295, 0.170161, 0.209395, 0.147574, 0.100716, 0.137348, 0.167087, 0.200174, 0.236433, 0.271506, 0.264545, 0.275179, 0.257454, 0.173081, 0.173081, 0.167087, 0.243554, 0.232838, 0.236433, 0.170161, 0.127496, 0.139895, 0.083462, 0.067594, 0.067594, 0.092881, 0.0704, 0.073402, 0.067594, 0.06312, 0.066181, 0.111485, 0.059222, 0.111485, 0.147574, 0.098513, 0.060549, 0.06184, 0…	[]	0	0	2
154	155	Q92J55|SRP54_RICCN Signal recognition particle protein OS=Rickettsia conorii (strain ATCC VR-613 / Malish 7)	([0.196879, 0.098513, 0.044297, 0.071867, 0.096677, 0.06184, 0.045352, 0.060549, 0.076542, 0.094817, 0.066181, 0.045352, 0.092881, 0.102787, 0.079919, 0.144935, 0.078022, 0.078022, 0.059222, 0.086953, 0.069024, 0.073402, 0.139895, 0.15008, 0.144935, 0.096677, 0.132295, 0.122885, 0.073402, 0.079919, 0.079919, 0.142424, 0.15284, 0.127496, 0.067594, 0.10481, 0.064632, 0.066181, 0.06312, 0.083462, 0.…	[390, 391, 392, 393, 394, 395]	0	0	2
155	156	Q92J64|RLME_RICCN Ribosomal RNA large subunit methyltransferase E OS=Rickettsia conorii (strain ATCC VR-613 / Malish 7)	([0.461924, 0.298791, 0.232838, 0.281712, 0.219301, 0.257454, 0.295083, 0.31487, 0.339168, 0.36309, 0.384043, 0.422041, 0.352862, 0.335645, 0.31487, 0.394753, 0.414856, 0.318242, 0.321458, 0.318242, 0.30533, 0.311707, 0.328603, 0.40511, 0.401658, 0.5017, 0.408655, 0.339168, 0.311707, 0.308712, 0.275179, 0.271506, 0.182256, 0.25031, 0.25406, 0.155435, 0.161087, 0.147574, 0.232838, 0.288399, 0.2574…	[25]	0	0	2
156	157	Q92J71|PYRH_RICCN Uridylate kinase OS=Rickettsia conorii (strain ATCC VR-613 / Malish 7)	([0.016528, 0.025316, 0.017797, 0.011669, 0.008804, 0.011342, 0.00962, 0.012491, 0.015344, 0.022667, 0.022306, 0.017447, 0.023534, 0.022306, 0.022306, 0.044297, 0.043307, 0.026892, 0.049374, 0.05306, 0.106997, 0.059222, 0.06184, 0.06312, 0.06184, 0.118441, 0.120615, 0.10481, 0.081712, 0.045352, 0.041405, 0.029376, 0.056825, 0.088832, 0.059222, 0.029376, 0.030611, 0.017138, 0.032017, 0.021816, 0.0…	[173]	0	0	2
157	158	Q92J74|GATC_RICCN Glutamyl-tRNA(Gln) amidotransferase subunit C OS=Rickettsia conorii (strain ATCC VR-613 / Malish 7)	([0.332115, 0.349426, 0.25406, 0.247041, 0.275179, 0.203355, 0.222385, 0.142424, 0.185198, 0.229226, 0.26085, 0.291804, 0.308712, 0.321458, 0.321458, 0.206376, 0.111485, 0.134866, 0.134866, 0.092881, 0.144935, 0.170161, 0.118441, 0.155435, 0.18812, 0.167087, 0.164327, 0.182256, 0.203355, 0.127496, 0.122885, 0.127496, 0.078022, 0.120615, 0.071867, 0.071867, 0.137348, 0.15008, 0.164327, 0.185198, 0…	[]	0	0	2
158	159	Q92J79|DAPB_RICCN 4-hydroxy-tetrahydrodipicolinate reductase OS=Rickettsia conorii (strain ATCC VR-613 / Malish 7)	([0.179055, 0.216401, 0.196879, 0.225814, 0.288399, 0.31487, 0.225814, 0.167087, 0.21291, 0.247041, 0.182256, 0.216401, 0.295083, 0.17593, 0.257454, 0.268042, 0.271506, 0.271506, 0.185198, 0.161087, 0.132295, 0.129801, 0.069024, 0.092881, 0.092881, 0.083462, 0.090864, 0.161087, 0.161087, 0.15008, 0.147574, 0.155435, 0.155435, 0.170161, 0.173081, 0.118441, 0.111485, 0.182256, 0.182256, 0.278302, 0…	[133, 134, 136, 140, 141]	0	0	2
160	161	Q92J85|AMPA_RICCN Probable cytosol aminopeptidase OS=Rickettsia conorii (strain ATCC VR-613 / Malish 7)	([0.185198, 0.225814, 0.275179, 0.324872, 0.356642, 0.374039, 0.288399, 0.232838, 0.18812, 0.125101, 0.088832, 0.111485, 0.18812, 0.179055, 0.167087, 0.15284, 0.161087, 0.236433, 0.219301, 0.216401, 0.132295, 0.078022, 0.076542, 0.042364, 0.041405, 0.041405, 0.043307, 0.079919, 0.127496, 0.179055, 0.18812, 0.185198, 0.17593, 0.161087, 0.164327, 0.158265, 0.164327, 0.26085, 0.247041, 0.167087, 0.1…	[326, 327, 328, 329, 330, 331, 332, 336, 338]	0	0	2
162	163	Q92J98|DHSD_RICCN Succinate dehydrogenase hydrophobic membrane anchor subunit OS=Rickettsia conorii (strain ATCC VR-613 / Malish 7)	([0.006078, 0.006245, 0.008723, 0.012727, 0.016826, 0.021816, 0.028107, 0.025762, 0.034884, 0.042364, 0.050641, 0.071867, 0.111485, 0.194234, 0.100716, 0.11371, 0.050641, 0.0704, 0.066181, 0.076542, 0.134866, 0.125101, 0.079919, 0.036378, 0.016528, 0.013265, 0.008409, 0.006894, 0.007877, 0.005872, 0.004247, 0.003079, 0.002194, 0.00152, 0.000893, 0.001434, 0.001408, 0.002194, 0.002276, 0.002276, 0…	[]	0	0	2
163	164	Q92J99|DHSC_RICCN Succinate dehydrogenase cytochrome b556 subunit OS=Rickettsia conorii (strain ATCC VR-613 / Malish 7)	([0.196879, 0.236433, 0.298791, 0.328603, 0.335645, 0.380708, 0.374039, 0.25406, 0.278302, 0.185198, 0.11371, 0.161087, 0.17593, 0.173081, 0.086953, 0.081712, 0.073402, 0.067594, 0.06312, 0.118441, 0.055536, 0.026338, 0.013821, 0.012727, 0.009483, 0.009977, 0.009187, 0.007315, 0.009294, 0.006245, 0.005734, 0.005249, 0.004577, 0.003405, 0.003341, 0.003341, 0.002435, 0.001872, 0.001305, 0.001335, 0…	[]	0	0	2
165	166	Q92JA8|RUVC_RICCN Crossover junction endodeoxyribonuclease RuvC OS=Rickettsia conorii (strain ATCC VR-613 / Malish 7)	([0.011518, 0.017447, 0.011903, 0.016826, 0.010926, 0.011903, 0.010672, 0.009865, 0.010509, 0.013437, 0.018787, 0.025316, 0.038042, 0.076542, 0.078022, 0.081712, 0.083462, 0.045352, 0.030003, 0.038042, 0.066181, 0.036378, 0.020522, 0.037156, 0.03976, 0.085092, 0.106997, 0.155435, 0.222385, 0.222385, 0.139895, 0.132295, 0.132295, 0.164327, 0.094817, 0.129801, 0.066181, 0.064632, 0.120615, 0.147574…	[]	0	0	2
166	167	Q92JA9|ERA_RICCN GTPase Era OS=Rickettsia conorii (strain ATCC VR-613 / Malish 7)	([0.179055, 0.236433, 0.301917, 0.356642, 0.25031, 0.278302, 0.30533, 0.339168, 0.36309, 0.398279, 0.387226, 0.332115, 0.301917, 0.264545, 0.229226, 0.164327, 0.239899, 0.284882, 0.295083, 0.359901, 0.384043, 0.468512, 0.461924, 0.440853, 0.4292, 0.525368, 0.538167, 0.447574, 0.472492, 0.380708, 0.384043, 0.346032, 0.4292, 0.349426, 0.377384, 0.401658, 0.433034, 0.422041, 0.418646, 0.422041, 0.44…	[25, 26]	0	0	2
168	169	Q92JB2|NUOF_RICCN NADH-quinone oxidoreductase subunit F OS=Rickettsia conorii (strain ATCC VR-613 / Malish 7)	([0.335645, 0.25406, 0.295083, 0.324872, 0.374039, 0.414856, 0.4292, 0.454136, 0.472492, 0.41194, 0.422041, 0.436924, 0.497853, 0.494003, 0.480142, 0.472492, 0.468512, 0.476583, 0.444081, 0.553315, 0.562014, 0.553315, 0.63748, 0.59917, 0.509769, 0.418646, 0.408655, 0.408655, 0.401658, 0.398279, 0.476583, 0.380708, 0.311707, 0.26085, 0.278302, 0.291804, 0.236433, 0.232838, 0.225814, 0.31487, 0.301…	[19, 20, 21, 22, 23, 24]	0	0	2
169	170	Q92JD9|ALR_RICCN Alanine racemase OS=Rickettsia conorii (strain ATCC VR-613 / Malish 7)	([0.019109, 0.032677, 0.017138, 0.024393, 0.038042, 0.058088, 0.038042, 0.025316, 0.018787, 0.014315, 0.018415, 0.024393, 0.014075, 0.013613, 0.022667, 0.022667, 0.034068, 0.017797, 0.020876, 0.019109, 0.026338, 0.021816, 0.014075, 0.024826, 0.020522, 0.020522, 0.018787, 0.018787, 0.030611, 0.030003, 0.051831, 0.040537, 0.024393, 0.048328, 0.046336, 0.045352, 0.042364, 0.034884, 0.035586, 0.03000…	[]	0	0	2
170	171	Q92JE7|AAPAT_RICCN Probable aspartate/prephenate aminotransferase OS=Rickettsia conorii (strain ATCC VR-613 / Malish 7)	([0.109221, 0.139895, 0.225814, 0.26085, 0.339168, 0.366687, 0.291804, 0.281712, 0.232838, 0.191378, 0.206376, 0.225814, 0.229226, 0.225814, 0.321458, 0.236433, 0.225814, 0.21291, 0.26085, 0.26085, 0.196879, 0.291804, 0.21291, 0.116183, 0.118441, 0.058088, 0.058088, 0.076542, 0.090864, 0.147574, 0.232838, 0.25406, 0.164327, 0.170161, 0.25406, 0.26085, 0.359901, 0.380708, 0.301917, 0.324872, 0.346…	[]	0	0	2
171	172	Q92JE9|KDTA_RICCN 3-deoxy-D-manno-octulosonic acid transferase OS=Rickettsia conorii (strain ATCC VR-613 / Malish 7)	([0.002057, 0.001748, 0.001572, 0.002688, 0.002606, 0.00243, 0.002014, 0.001778, 0.001675, 0.00155, 0.001481, 0.001267, 0.001434, 0.001434, 0.001434, 0.001417, 0.001906, 0.002194, 0.003109, 0.003177, 0.003341, 0.004388, 0.005734, 0.005734, 0.005378, 0.007259, 0.009977, 0.009865, 0.013265, 0.013265, 0.021816, 0.038042, 0.0704, 0.0704, 0.134866, 0.222385, 0.324872, 0.321458, 0.222385, 0.209395, 0.1…	[]	0	0	2
172	173	Q92JF6|SYC_RICCN Cysteine--tRNA ligase OS=Rickettsia conorii (strain ATCC VR-613 / Malish 7)	([0.020522, 0.031287, 0.051831, 0.074921, 0.098513, 0.142424, 0.106997, 0.059222, 0.083462, 0.120615, 0.147574, 0.194234, 0.194234, 0.25031, 0.25406, 0.301917, 0.295083, 0.332115, 0.328603, 0.243554, 0.17593, 0.25406, 0.281712, 0.278302, 0.203355, 0.129801, 0.069024, 0.11371, 0.225814, 0.216401, 0.118441, 0.109221, 0.11371, 0.109221, 0.137348, 0.127496, 0.179055, 0.122885, 0.109221, 0.106997, 0.1…	[170, 171, 172, 173, 183, 184, 199, 456, 457, 458]	0	0	2
173	174	Q92JG5|QUEF_RICCN NADPH-dependent 7-cyano-7-deazaguanine reductase OS=Rickettsia conorii (strain ATCC VR-613 / Malish 7)	([0.182256, 0.21291, 0.26085, 0.17593, 0.206376, 0.247041, 0.268042, 0.200174, 0.232838, 0.191378, 0.219301, 0.18812, 0.111485, 0.092881, 0.094817, 0.051831, 0.06312, 0.10481, 0.100716, 0.111485, 0.122885, 0.127496, 0.142424, 0.15008, 0.144935, 0.147574, 0.085092, 0.096677, 0.147574, 0.15284, 0.222385, 0.144935, 0.239899, 0.209395, 0.239899, 0.243554, 0.268042, 0.25031, 0.18812, 0.179055, 0.17905…	[]	0	0	2
174	175	Q92JG8|DCD_RICCN dCTP deaminase OS=Rickettsia conorii (strain ATCC VR-613 / Malish 7)	([0.071867, 0.071867, 0.051831, 0.032677, 0.051831, 0.069024, 0.086953, 0.079919, 0.056825, 0.073402, 0.100716, 0.066181, 0.06312, 0.111485, 0.139895, 0.15008, 0.096677, 0.100716, 0.122885, 0.18812, 0.200174, 0.185198, 0.229226, 0.295083, 0.295083, 0.200174, 0.200174, 0.129801, 0.161087, 0.158265, 0.15284, 0.134866, 0.15284, 0.185198, 0.109221, 0.116183, 0.090864, 0.137348, 0.090864, 0.132295, 0.…	[]	0	0	2
175	176	Q92JH0|PARC_RICCN DNA topoisomerase 4 subunit A OS=Rickettsia conorii (strain ATCC VR-613 / Malish 7)	([0.155435, 0.194234, 0.257454, 0.243554, 0.167087, 0.196879, 0.25031, 0.284882, 0.209395, 0.158265, 0.15284, 0.127496, 0.10481, 0.058088, 0.073402, 0.074921, 0.066181, 0.044297, 0.040537, 0.076542, 0.073402, 0.090864, 0.111485, 0.10481, 0.086953, 0.144935, 0.15008, 0.134866, 0.081712, 0.134866, 0.232838, 0.203355, 0.288399, 0.321458, 0.40511, 0.324872, 0.239899, 0.247041, 0.26085, 0.216401, 0.14…	[143, 624, 625, 725, 726]	0	0	2
176	177	Q92JI4|NDK_RICCN Nucleoside diphosphate kinase OS=Rickettsia conorii (strain ATCC VR-613 / Malish 7)	([0.029376, 0.06312, 0.098513, 0.096677, 0.06184, 0.078022, 0.106997, 0.142424, 0.164327, 0.118441, 0.137348, 0.185198, 0.132295, 0.216401, 0.21291, 0.222385, 0.15008, 0.268042, 0.281712, 0.291804, 0.377384, 0.298791, 0.264545, 0.179055, 0.155435, 0.200174, 0.216401, 0.206376, 0.161087, 0.158265, 0.144935, 0.094817, 0.090864, 0.127496, 0.0704, 0.076542, 0.10481, 0.134866, 0.085092, 0.041405, 0.02…	[95, 99, 113, 114, 115, 116, 117, 118, 119]	0	0	2
177	178	Q92JI6|TLCA_RICCN ADP,ATP carrier protein 1 OS=Rickettsia conorii (strain ATCC VR-613 / Malish 7)	([0.264545, 0.339168, 0.17593, 0.196879, 0.225814, 0.144935, 0.078022, 0.037156, 0.056825, 0.032017, 0.047319, 0.073402, 0.032677, 0.034884, 0.033407, 0.033407, 0.029376, 0.013016, 0.008002, 0.013613, 0.017797, 0.014586, 0.007422, 0.009015, 0.007315, 0.004835, 0.00515, 0.005249, 0.005623, 0.003821, 0.005683, 0.003757, 0.003671, 0.005223, 0.003512, 0.003405, 0.003366, 0.002435, 0.003701, 0.005223,…	[]	0	0	2
179	180	Q92JK6|TSAD_RICCN tRNA N6-adenosine threonylcarbamoyltransferase OS=Rickettsia conorii (strain ATCC VR-613 / Malish 7)	([0.035586, 0.06184, 0.098513, 0.137348, 0.129801, 0.096677, 0.120615, 0.078022, 0.051831, 0.069024, 0.096677, 0.122885, 0.200174, 0.222385, 0.222385, 0.222385, 0.219301, 0.324872, 0.21291, 0.139895, 0.081712, 0.116183, 0.118441, 0.120615, 0.120615, 0.161087, 0.229226, 0.196879, 0.222385, 0.203355, 0.196879, 0.17593, 0.11371, 0.0704, 0.073402, 0.142424, 0.134866, 0.111485, 0.081712, 0.144935, 0.2…	[]	0	0	2
181	182	Q92JP1|ATPL_RICCN ATP synthase subunit c OS=Rickettsia conorii (strain ATCC VR-613 / Malish 7)	([0.008276, 0.010926, 0.007555, 0.007177, 0.007259, 0.005623, 0.006701, 0.006567, 0.005223, 0.006194, 0.006245, 0.006533, 0.004431, 0.005318, 0.005249, 0.005249, 0.00777, 0.005318, 0.005318, 0.007645, 0.00777, 0.005318, 0.00389, 0.005378, 0.006482, 0.005249, 0.006482, 0.006795, 0.008723, 0.017797, 0.018106, 0.018106, 0.025316, 0.064632, 0.071867, 0.06184, 0.0704, 0.0704, 0.096677, 0.155435, 0.085…	[]	0	0	2
182	183	Q92JQ6|DUS_RICCN Probable tRNA-dihydrouridine synthase OS=Rickettsia conorii (strain ATCC VR-613 / Malish 7)	([0.071867, 0.111485, 0.06312, 0.038858, 0.026338, 0.027463, 0.048328, 0.047319, 0.06184, 0.074921, 0.060549, 0.079919, 0.144935, 0.088832, 0.161087, 0.092881, 0.090864, 0.158265, 0.088832, 0.100716, 0.100716, 0.102787, 0.049374, 0.085092, 0.11371, 0.173081, 0.134866, 0.074921, 0.06184, 0.06184, 0.071867, 0.085092, 0.05306, 0.038858, 0.067594, 0.06312, 0.098513, 0.073402, 0.03976, 0.045352, 0.078…	[]	0	0	2
183	184	Q92JR6|PDRP_RICCN Putative pyruvate, phosphate dikinase regulatory protein OS=Rickettsia conorii (strain ATCC VR-613 / Malish 7)	([0.016528, 0.024393, 0.035586, 0.025316, 0.038042, 0.054297, 0.05306, 0.067594, 0.044297, 0.056825, 0.055536, 0.081712, 0.076542, 0.06184, 0.06312, 0.090864, 0.161087, 0.078022, 0.137348, 0.194234, 0.137348, 0.127496, 0.15008, 0.147574, 0.134866, 0.078022, 0.078022, 0.048328, 0.059222, 0.078022, 0.042364, 0.056825, 0.056825, 0.032677, 0.046336, 0.046336, 0.032677, 0.034884, 0.085092, 0.05306, 0.…	[]	0	0	2
186	187	O33519|FMT_RICCN Methionyl-tRNA formyltransferase OS=Rickettsia conorii (strain ATCC VR-613 / Malish 7)	([0.029376, 0.032017, 0.022667, 0.042364, 0.044297, 0.028695, 0.040537, 0.056825, 0.038858, 0.026338, 0.036378, 0.05306, 0.055536, 0.100716, 0.11371, 0.209395, 0.219301, 0.158265, 0.083462, 0.074921, 0.074921, 0.155435, 0.206376, 0.284882, 0.225814, 0.264545, 0.352862, 0.359901, 0.356642, 0.356642, 0.468512, 0.370445, 0.328603, 0.318242, 0.30533, 0.408655, 0.311707, 0.352862, 0.436924, 0.458154, …	[115, 116, 120, 196]	0	0	2
188	189	P51042|CISY_RICCN Citrate synthase OS=Rickettsia conorii (strain ATCC VR-613 / Malish 7)	([0.666105, 0.59917, 0.661982, 0.509769, 0.509769, 0.41194, 0.4292, 0.444081, 0.450668, 0.377384, 0.288399, 0.318242, 0.236433, 0.257454, 0.161087, 0.098513, 0.088832, 0.069024, 0.06312, 0.037156, 0.032017, 0.071867, 0.092881, 0.054297, 0.055536, 0.06312, 0.06312, 0.060549, 0.06312, 0.043307, 0.071867, 0.111485, 0.129801, 0.167087, 0.15008, 0.144935, 0.120615, 0.129801, 0.092881, 0.100716, 0.1851…	[0, 1, 2, 3, 4, 242, 243]	0	0	2
192	193	Q92FW7|RL33_RICCN Large ribosomal subunit protein bL33 OS=Rickettsia conorii (strain ATCC VR-613 / Malish 7)	([0.454136, 0.359901, 0.298791, 0.324872, 0.352862, 0.346032, 0.366687, 0.387226, 0.40511, 0.36309, 0.284882, 0.222385, 0.18812, 0.191378, 0.18812, 0.182256, 0.194234, 0.196879, 0.26085, 0.324872, 0.384043, 0.370445, 0.42561, 0.494003, 0.418646, 0.418646, 0.339168, 0.352862, 0.359901, 0.275179, 0.318242, 0.422041, 0.454136, 0.454136, 0.461924, 0.461924, 0.465241, 0.390993, 0.301917, 0.196879, 0.2…	[]	0	0	2
194	195	Q92FX2|NHAA_RICCN Putative Na(+)/H(+) antiporter NhaA homolog OS=Rickettsia conorii (strain ATCC VR-613 / Malish 7)	([0.014315, 0.022667, 0.020522, 0.011518, 0.008075, 0.008075, 0.006142, 0.004483, 0.003727, 0.004835, 0.004358, 0.00543, 0.005086, 0.004736, 0.004835, 0.005249, 0.004835, 0.005223, 0.005223, 0.004899, 0.004483, 0.005799, 0.005683, 0.004513, 0.006894, 0.010672, 0.008156, 0.013613, 0.032017, 0.079919, 0.026338, 0.026338, 0.026338, 0.026338, 0.01227, 0.007877, 0.005011, 0.008895, 0.005734, 0.003671,…	[]	0	0	2
195	196	Q92FX3|Q92FX3_RICCN Putative Na(+)/H(+) antiporter NhaA homolog OS=Rickettsia conorii (strain ATCC VR-613 / Malish 7)	([0.000567, 0.000958, 0.000648, 0.001061, 0.000687, 0.001288, 0.000876, 0.001335, 0.001383, 0.000936, 0.00076, 0.00055, 0.000567, 0.000567, 0.000721, 0.000704, 0.000721, 0.000773, 0.00152, 0.002155, 0.001271, 0.000945, 0.000532, 0.00055, 0.000421, 0.000442, 0.000266, 0.000275, 0.00012, 6.9e-05, 0.000202, 0.000412, 0.000833, 0.000442, 0.00103, 0.001142, 0.002035, 0.002512, 0.001533, 0.000876, 0.00…	[]	0	0	2
197	198	Q92FZ1|Q92FZ1_RICCN DNA polymerase III subunit gamma/tau OS=Rickettsia conorii (strain ATCC VR-613 / Malish 7)	([0.11371, 0.194234, 0.10481, 0.102787, 0.137348, 0.164327, 0.118441, 0.147574, 0.200174, 0.222385, 0.25406, 0.191378, 0.239899, 0.247041, 0.25031, 0.25031, 0.247041, 0.26085, 0.268042, 0.203355, 0.203355, 0.222385, 0.194234, 0.229226, 0.182256, 0.173081, 0.116183, 0.17593, 0.111485, 0.055536, 0.060549, 0.060549, 0.116183, 0.085092, 0.06312, 0.102787, 0.094817, 0.059222, 0.032677, 0.018415, 0.025…	[]	0	0	2
198	199	Q92FZ4|Q92FZ4_RICCN proton-translocating NAD(P)(+) transhydrogenase OS=Rickettsia conorii (strain ATCC VR-613 / Malish 7)	([0.288399, 0.25031, 0.332115, 0.200174, 0.17593, 0.203355, 0.247041, 0.281712, 0.31487, 0.366687, 0.275179, 0.31487, 0.31487, 0.30533, 0.298791, 0.268042, 0.278302, 0.225814, 0.191378, 0.109221, 0.111485, 0.144935, 0.173081, 0.081712, 0.161087, 0.203355, 0.219301, 0.21291, 0.200174, 0.194234, 0.092881, 0.179055, 0.21291, 0.118441, 0.073402, 0.064632, 0.049374, 0.023534, 0.046336, 0.038858, 0.034…	[]	0	0	2
199	200	Q92FZ5|GREA_RICCN Transcription elongation factor GreA OS=Rickettsia conorii (strain ATCC VR-613 / Malish 7)	([0.42561, 0.291804, 0.359901, 0.366687, 0.284882, 0.339168, 0.377384, 0.418646, 0.352862, 0.359901, 0.387226, 0.332115, 0.30533, 0.311707, 0.26085, 0.370445, 0.328603, 0.390993, 0.374039, 0.321458, 0.335645, 0.308712, 0.408655, 0.311707, 0.301917, 0.394753, 0.346032, 0.335645, 0.335645, 0.418646, 0.433034, 0.4292, 0.4292, 0.444081, 0.450668, 0.525368, 0.480142, 0.5017, 0.433034, 0.458154, 0.5138…	[35, 37, 40, 42, 43, 44, 45, 46, 47]	0	0	2
201	202	Q92G10|SYGA_RICCN Glycine--tRNA ligase alpha subunit OS=Rickettsia conorii (strain ATCC VR-613 / Malish 7)	([0.019401, 0.031287, 0.0198, 0.032017, 0.051831, 0.032677, 0.019109, 0.026892, 0.03976, 0.027463, 0.036378, 0.028695, 0.023963, 0.015078, 0.015344, 0.016528, 0.037156, 0.0198, 0.020522, 0.028107, 0.046336, 0.051831, 0.051831, 0.074921, 0.0704, 0.066181, 0.059222, 0.11371, 0.122885, 0.094817, 0.164327, 0.11371, 0.11371, 0.132295, 0.127496, 0.125101, 0.120615, 0.10481, 0.173081, 0.185198, 0.125101…	[65, 66]	0	0	2
202	203	Q92G11|SYGB_RICCN Glycine--tRNA ligase beta subunit OS=Rickettsia conorii (strain ATCC VR-613 / Malish 7)	([0.037156, 0.0704, 0.03976, 0.073402, 0.074921, 0.040537, 0.043307, 0.06184, 0.073402, 0.100716, 0.100716, 0.132295, 0.147574, 0.134866, 0.129801, 0.125101, 0.203355, 0.118441, 0.102787, 0.200174, 0.196879, 0.111485, 0.051831, 0.100716, 0.096677, 0.125101, 0.229226, 0.17593, 0.090864, 0.079919, 0.069024, 0.05306, 0.050641, 0.028695, 0.015344, 0.016826, 0.027463, 0.028695, 0.049374, 0.094817, 0.0…	[]	0	0	2
203	204	Q92G12|Q92G12_RICCN Threonylcarbamoyl-AMP synthase OS=Rickettsia conorii (strain ATCC VR-613 / Malish 7)	([0.03976, 0.060549, 0.083462, 0.056825, 0.041405, 0.030611, 0.019109, 0.030611, 0.043307, 0.06312, 0.081712, 0.06312, 0.06312, 0.058088, 0.032677, 0.040537, 0.051831, 0.054297, 0.085092, 0.15284, 0.167087, 0.182256, 0.200174, 0.173081, 0.182256, 0.167087, 0.232838, 0.247041, 0.132295, 0.134866, 0.064632, 0.060549, 0.109221, 0.185198, 0.206376, 0.271506, 0.185198, 0.229226, 0.239899, 0.191378, 0.…	[136, 137, 141, 142, 143]	0	0	2
205	206	Q92G18|Q92G18_RICCN Type-4 uracil-DNA glycosylase OS=Rickettsia conorii (strain ATCC VR-613 / Malish 7)	([0.060549, 0.100716, 0.06312, 0.033407, 0.023087, 0.015078, 0.020165, 0.016257, 0.017447, 0.023963, 0.033407, 0.043307, 0.023534, 0.043307, 0.024393, 0.016528, 0.026892, 0.023087, 0.014783, 0.013613, 0.015694, 0.030611, 0.017447, 0.016528, 0.018106, 0.029376, 0.064632, 0.066181, 0.125101, 0.173081, 0.17593, 0.109221, 0.10481, 0.11371, 0.118441, 0.206376, 0.291804, 0.298791, 0.346032, 0.352862, 0…	[43, 44, 45, 46, 47, 48, 52, 53, 54]	0	0	2
206	207	Q92G27|Q92G27_RICCN Lysozyme OS=Rickettsia conorii (strain ATCC VR-613 / Malish 7)	([0.31487, 0.191378, 0.222385, 0.120615, 0.071867, 0.038858, 0.060549, 0.038858, 0.049374, 0.049374, 0.059222, 0.06184, 0.025316, 0.045352, 0.034068, 0.030611, 0.029376, 0.017447, 0.017797, 0.022306, 0.027463, 0.026338, 0.050641, 0.054297, 0.100716, 0.17593, 0.182256, 0.139895, 0.232838, 0.203355, 0.203355, 0.219301, 0.268042, 0.291804, 0.203355, 0.25406, 0.167087, 0.132295, 0.127496, 0.100716, 0…	[]	0	0	2
208	209	Q92G36|ZNUC_RICCN Zinc import ATP-binding protein ZnuC OS=Rickettsia conorii (strain ATCC VR-613 / Malish 7)	([0.173081, 0.209395, 0.247041, 0.281712, 0.173081, 0.206376, 0.25406, 0.278302, 0.21291, 0.268042, 0.203355, 0.25031, 0.25031, 0.185198, 0.161087, 0.15008, 0.232838, 0.158265, 0.25031, 0.236433, 0.236433, 0.321458, 0.232838, 0.239899, 0.247041, 0.264545, 0.182256, 0.167087, 0.194234, 0.288399, 0.26085, 0.31487, 0.301917, 0.288399, 0.36309, 0.370445, 0.377384, 0.301917, 0.377384, 0.295083, 0.2645…	[]	0	0	2
209	210	Q92G40|Q92G40_RICCN Heme exporter protein C OS=Rickettsia conorii (strain ATCC VR-613 / Malish 7)	([0.001687, 0.002581, 0.001967, 0.002662, 0.00359, 0.003246, 0.002555, 0.002138, 0.002881, 0.00243, 0.002035, 0.002276, 0.002276, 0.002194, 0.003276, 0.003924, 0.003014, 0.00225, 0.002512, 0.002512, 0.002761, 0.002623, 0.001743, 0.001687, 0.001159, 0.000893, 0.000773, 0.00076, 0.000876, 0.00076, 0.001383, 0.001481, 0.001786, 0.001748, 0.001855, 0.001808, 0.00225, 0.003053, 0.002396, 0.00231, 0.00…	[]	0	0	2
210	211	Q92G41|FER_RICCN Ferredoxin OS=Rickettsia conorii (strain ATCC VR-613 / Malish 7)	([0.051831, 0.017447, 0.022306, 0.016021, 0.022306, 0.033407, 0.016528, 0.016021, 0.022306, 0.020876, 0.013016, 0.016257, 0.01227, 0.0198, 0.01227, 0.010221, 0.007645, 0.00777, 0.007315, 0.013613, 0.017447, 0.020165, 0.049374, 0.058088, 0.054297, 0.046336, 0.028107, 0.049374, 0.046336, 0.043307, 0.069024, 0.158265, 0.15008, 0.092881, 0.059222, 0.139895, 0.109221, 0.167087, 0.118441, 0.05306, 0.03…	[]	0	0	2
211	212	Q92G55|XERC_RICCN Tyrosine recombinase XerC OS=Rickettsia conorii (strain ATCC VR-613 / Malish 7)	([0.034068, 0.055536, 0.023087, 0.037156, 0.055536, 0.035586, 0.023963, 0.025316, 0.019109, 0.026338, 0.035586, 0.05306, 0.054297, 0.050641, 0.055536, 0.059222, 0.106997, 0.067594, 0.047319, 0.081712, 0.083462, 0.083462, 0.088832, 0.179055, 0.102787, 0.100716, 0.167087, 0.147574, 0.109221, 0.185198, 0.092881, 0.067594, 0.066181, 0.067594, 0.03976, 0.03976, 0.038042, 0.040537, 0.034884, 0.040537, …	[]	0	0	2
213	214	Q92G57|NTPP_RICCN Nucleoside triphosphate pyrophosphatase OS=Rickettsia conorii (strain ATCC VR-613 / Malish 7)	([0.298791, 0.185198, 0.17593, 0.216401, 0.25031, 0.281712, 0.339168, 0.318242, 0.349426, 0.271506, 0.30533, 0.247041, 0.164327, 0.164327, 0.158265, 0.090864, 0.092881, 0.048328, 0.049374, 0.049374, 0.086953, 0.15284, 0.15008, 0.109221, 0.127496, 0.102787, 0.109221, 0.05306, 0.0704, 0.071867, 0.129801, 0.139895, 0.229226, 0.225814, 0.222385, 0.225814, 0.225814, 0.25031, 0.30533, 0.418646, 0.30191…	[]	0	0	2
214	215	Q92G58|IF1_RICCN Translation initiation factor IF-1 OS=Rickettsia conorii (strain ATCC VR-613 / Malish 7)	([0.196879, 0.25031, 0.191378, 0.122885, 0.167087, 0.11371, 0.078022, 0.122885, 0.161087, 0.161087, 0.191378, 0.132295, 0.134866, 0.088832, 0.092881, 0.055536, 0.096677, 0.170161, 0.158265, 0.268042, 0.200174, 0.132295, 0.076542, 0.096677, 0.155435, 0.15284, 0.229226, 0.311707, 0.284882, 0.229226, 0.264545, 0.26085, 0.387226, 0.387226, 0.359901, 0.36309, 0.359901, 0.275179, 0.179055, 0.182256, 0.…	[]	0	0	2
215	216	Q92G70|Q92G70_RICCN Ribosomal silencing factor RsfS OS=Rickettsia conorii (strain ATCC VR-613 / Malish 7)	([0.167087, 0.092881, 0.051831, 0.085092, 0.0704, 0.043307, 0.056825, 0.081712, 0.096677, 0.111485, 0.109221, 0.144935, 0.158265, 0.098513, 0.096677, 0.060549, 0.030611, 0.028695, 0.028695, 0.032017, 0.06312, 0.11371, 0.179055, 0.257454, 0.155435, 0.17593, 0.271506, 0.18812, 0.109221, 0.067594, 0.035586, 0.036378, 0.032677, 0.030611, 0.051831, 0.046336, 0.076542, 0.122885, 0.125101, 0.139895, 0.1…	[]	0	0	2
216	217	Q92G71|Q92G71_RICCN Glutathione-regulated potassium-efflux system protein kefB OS=Rickettsia conorii (strain ATCC VR-613 / Malish 7)	([0.027463, 0.015694, 0.008723, 0.006039, 0.004689, 0.003804, 0.004611, 0.005992, 0.006039, 0.005318, 0.004247, 0.003512, 0.002503, 0.002138, 0.001687, 0.001069, 0.001048, 0.001061, 0.001142, 0.001687, 0.001748, 0.001687, 0.002581, 0.002881, 0.003014, 0.004135, 0.004208, 0.003109, 0.002057, 0.002078, 0.002688, 0.003555, 0.004431, 0.004135, 0.004646, 0.007031, 0.010926, 0.010672, 0.007031, 0.01067…	[574, 575, 576, 577]	0	0	2
217	218	Q92G79|Q92G79_RICCN Beta-lactamase OS=Rickettsia conorii (strain ATCC VR-613 / Malish 7)	([0.264545, 0.295083, 0.321458, 0.21291, 0.206376, 0.268042, 0.194234, 0.219301, 0.243554, 0.164327, 0.182256, 0.155435, 0.142424, 0.142424, 0.200174, 0.139895, 0.10481, 0.096677, 0.054297, 0.05306, 0.094817, 0.085092, 0.046336, 0.029376, 0.034068, 0.043307, 0.040537, 0.067594, 0.064632, 0.074921, 0.132295, 0.086953, 0.147574, 0.125101, 0.17593, 0.191378, 0.268042, 0.219301, 0.191378, 0.295083, 0…	[]	0	0	2
218	219	Q92G84|Q92G84_RICCN Dihydrolipoyl dehydrogenase OS=Rickettsia conorii (strain ATCC VR-613 / Malish 7)	([0.059222, 0.079919, 0.139895, 0.164327, 0.191378, 0.122885, 0.092881, 0.090864, 0.088832, 0.059222, 0.076542, 0.078022, 0.058088, 0.058088, 0.059222, 0.056825, 0.086953, 0.106997, 0.10481, 0.120615, 0.076542, 0.044297, 0.049374, 0.042364, 0.047319, 0.055536, 0.054297, 0.079919, 0.094817, 0.074921, 0.088832, 0.047319, 0.064632, 0.050641, 0.047319, 0.054297, 0.029376, 0.035586, 0.036378, 0.058088…	[]	0	0	2
219	220	Q92G85|ATPD_RICCN ATP synthase subunit delta OS=Rickettsia conorii (strain ATCC VR-613 / Malish 7)	([0.116183, 0.069024, 0.064632, 0.034068, 0.020165, 0.031287, 0.048328, 0.047319, 0.044297, 0.033407, 0.045352, 0.067594, 0.031287, 0.032677, 0.036378, 0.033407, 0.032677, 0.030611, 0.032677, 0.032677, 0.029376, 0.038858, 0.06312, 0.043307, 0.090864, 0.164327, 0.088832, 0.044297, 0.059222, 0.081712, 0.142424, 0.071867, 0.069024, 0.0704, 0.069024, 0.071867, 0.035586, 0.038042, 0.03976, 0.035586, 0…	[]	0	0	2
220	221	Q92G89|ATPE_RICCN ATP synthase epsilon chain OS=Rickettsia conorii (strain ATCC VR-613 / Malish 7)	([0.015344, 0.033407, 0.020876, 0.031287, 0.0198, 0.021816, 0.016257, 0.025762, 0.033407, 0.045352, 0.046336, 0.06184, 0.042364, 0.034884, 0.034068, 0.048328, 0.083462, 0.122885, 0.144935, 0.257454, 0.349426, 0.301917, 0.167087, 0.247041, 0.179055, 0.18812, 0.25031, 0.339168, 0.318242, 0.25031, 0.278302, 0.271506, 0.185198, 0.161087, 0.225814, 0.144935, 0.179055, 0.15008, 0.15008, 0.079919, 0.043…	[]	0	0	2
221	222	Q92G93|NUOH_RICCN NADH-quinone oxidoreductase subunit H OS=Rickettsia conorii (strain ATCC VR-613 / Malish 7)	([0.000713, 0.000477, 0.000348, 0.000271, 0.000206, 0.000275, 0.000232, 0.000412, 0.000386, 0.000339, 0.000442, 0.000301, 0.000614, 0.000271, 0.000575, 0.000631, 0.000687, 0.000309, 0.000451, 0.000498, 0.000816, 0.000412, 0.000391, 0.000773, 0.000833, 0.001142, 0.00146, 0.002327, 0.002336, 0.002336, 0.002138, 0.002482, 0.002512, 0.001936, 0.003079, 0.001808, 0.00283, 0.004315, 0.006142, 0.007877,…	[]	0	0	2
222	223	Q92G96|NUOM_RICCN NADH-quinone oxidoreductase subunit M OS=Rickettsia conorii (strain ATCC VR-613 / Malish 7)	([0.001597, 0.000923, 0.000674, 0.001335, 0.000958, 0.00076, 0.001142, 0.001, 0.000816, 0.000713, 0.000558, 0.000421, 0.000442, 0.000146, 0.000146, 0.000142, 0.000275, 0.000498, 0.000507, 0.000936, 0.00076, 0.001374, 0.00231, 0.003607, 0.002327, 0.002396, 0.002555, 0.002211, 0.002117, 0.002327, 0.002623, 0.002881, 0.00283, 0.00407, 0.006245, 0.006795, 0.004646, 0.004736, 0.003053, 0.002035, 0.001…	[]	0	0	2
223	224	Q92G99|NUOJ_RICCN NADH-quinone oxidoreductase subunit J OS=Rickettsia conorii (strain ATCC VR-613 / Malish 7)	([3.9e-05, 3e-05, 6.9e-05, 5.2e-05, 0.000125, 0.000215, 0.000189, 0.000253, 0.000232, 0.000206, 0.000146, 0.000253, 0.000215, 0.000485, 0.001069, 0.001374, 0.001408, 0.002276, 0.002705, 0.00231, 0.001434, 0.001533, 0.001597, 0.000854, 0.001267, 0.000661, 0.000339, 0.000674, 0.000833, 0.001, 0.001481, 0.00152, 0.001232, 0.000674, 0.000313, 0.000163, 0.000292, 0.000421, 0.000485, 0.000399, 0.000412…	[175, 176]	0	0	2
224	225	Q92GA8|Q92GA8_RICCN Sec-independent protein translocase protein TatC OS=Rickettsia conorii (strain ATCC VR-613 / Malish 7)	([0.003366, 0.005249, 0.003701, 0.004775, 0.003701, 0.004775, 0.003701, 0.002881, 0.003701, 0.003079, 0.002349, 0.00292, 0.002482, 0.00231, 0.002211, 0.001481, 0.001602, 0.000859, 0.000575, 0.000322, 0.000442, 0.000447, 0.000202, 0.000176, 0.00015, 0.000318, 0.000335, 0.000339, 0.000348, 0.000318, 0.000365, 0.000412, 0.000198, 0.000266, 0.000648, 0.000614, 0.000842, 0.001344, 0.00146, 0.001692, 0…	[]	0	0	2
225	226	Q92GA9|AMPG3_RICCN Putative transporter AmpG 3 OS=Rickettsia conorii (strain ATCC VR-613 / Malish 7)	([0.064632, 0.026338, 0.043307, 0.067594, 0.078022, 0.10481, 0.055536, 0.030611, 0.019401, 0.023963, 0.016257, 0.01227, 0.007645, 0.007645, 0.007495, 0.007422, 0.005011, 0.004976, 0.006421, 0.004483, 0.004414, 0.00283, 0.00407, 0.002761, 0.001936, 0.001318, 0.000743, 0.001211, 0.001305, 0.002035, 0.001417, 0.002138, 0.002138, 0.00292, 0.004431, 0.00389, 0.00558, 0.005734, 0.005992, 0.006194, 0.00…	[]	0	0	2
226	227	Q92GB1|UDG_RICCN UDP-glucose 6-dehydrogenase OS=Rickettsia conorii (strain ATCC VR-613 / Malish 7)	([0.014075, 0.020165, 0.013821, 0.011669, 0.016021, 0.020876, 0.014783, 0.010926, 0.011106, 0.013821, 0.011518, 0.00962, 0.009015, 0.013613, 0.014075, 0.017447, 0.030611, 0.0198, 0.012491, 0.013613, 0.022667, 0.038042, 0.045352, 0.049374, 0.074921, 0.040537, 0.042364, 0.074921, 0.076542, 0.109221, 0.109221, 0.182256, 0.179055, 0.116183, 0.134866, 0.071867, 0.066181, 0.073402, 0.096677, 0.15284, 0…	[]	0	0	2
227	228	Q92GB2|DPO3A_RICCN DNA polymerase III subunit alpha OS=Rickettsia conorii (strain ATCC VR-613 / Malish 7)	([0.170161, 0.203355, 0.232838, 0.139895, 0.164327, 0.081712, 0.050641, 0.076542, 0.092881, 0.088832, 0.058088, 0.078022, 0.040537, 0.037156, 0.032677, 0.044297, 0.051831, 0.058088, 0.056825, 0.041405, 0.03976, 0.035586, 0.03976, 0.038858, 0.055536, 0.069024, 0.111485, 0.109221, 0.049374, 0.027463, 0.026892, 0.05306, 0.049374, 0.088832, 0.083462, 0.047319, 0.036378, 0.058088, 0.049374, 0.049374, …	[]	0	0	2
231	232	Q92GC5|Q92GC5_RICCN Cell shape-determining protein MreB OS=Rickettsia conorii (strain ATCC VR-613 / Malish 7)	([0.017797, 0.026338, 0.024393, 0.025316, 0.017447, 0.025762, 0.018415, 0.024393, 0.034068, 0.034068, 0.047319, 0.069024, 0.069024, 0.06184, 0.032677, 0.073402, 0.122885, 0.120615, 0.083462, 0.158265, 0.100716, 0.067594, 0.03976, 0.058088, 0.083462, 0.161087, 0.15284, 0.170161, 0.109221, 0.085092, 0.064632, 0.034884, 0.032677, 0.056825, 0.092881, 0.161087, 0.125101, 0.066181, 0.03976, 0.071867, 0…	[120, 121, 122, 123, 124]	0	0	2
232	233	Q92GC6|Q92GC6_RICCN Cell shape-determining protein MreC OS=Rickettsia conorii (strain ATCC VR-613 / Malish 7)	([0.034068, 0.049374, 0.083462, 0.106997, 0.05306, 0.081712, 0.044297, 0.025762, 0.034884, 0.022306, 0.015344, 0.019401, 0.027463, 0.058088, 0.058088, 0.074921, 0.067594, 0.030003, 0.024393, 0.015694, 0.009187, 0.006142, 0.006194, 0.004358, 0.004388, 0.004414, 0.004161, 0.004431, 0.004689, 0.003478, 0.003341, 0.003177, 0.002761, 0.002705, 0.00292, 0.003963, 0.003963, 0.00292, 0.004161, 0.005872, …	[205]	0	0	2
233	234	Q92GC9|KGUA_RICCN Guanylate kinase OS=Rickettsia conorii (strain ATCC VR-613 / Malish 7)	([0.51388, 0.414856, 0.394753, 0.308712, 0.342579, 0.380708, 0.414856, 0.31487, 0.332115, 0.349426, 0.370445, 0.359901, 0.366687, 0.366687, 0.370445, 0.359901, 0.332115, 0.298791, 0.356642, 0.422041, 0.408655, 0.339168, 0.433034, 0.384043, 0.476583, 0.408655, 0.408655, 0.321458, 0.422041, 0.4292, 0.447574, 0.440853, 0.468512, 0.454136, 0.370445, 0.291804, 0.206376, 0.161087, 0.125101, 0.122885, 0…	[0, 172]	0	0	2
235	236	Q92GD8|ACP_RICCN Acyl carrier protein OS=Rickettsia conorii (strain ATCC VR-613 / Malish 7)	([0.301917, 0.203355, 0.275179, 0.324872, 0.332115, 0.278302, 0.21291, 0.26085, 0.25406, 0.21291, 0.209395, 0.26085, 0.229226, 0.247041, 0.271506, 0.332115, 0.374039, 0.356642, 0.356642, 0.281712, 0.200174, 0.21291, 0.291804, 0.281712, 0.271506, 0.284882, 0.25031, 0.25031, 0.25031, 0.288399, 0.268042, 0.281712, 0.232838, 0.25406, 0.339168, 0.247041, 0.268042, 0.26085, 0.209395, 0.225814, 0.219301…	[]	0	0	2
237	238	Q92GG1|RL21_RICCN Large ribosomal subunit protein bL21 OS=Rickettsia conorii (strain ATCC VR-613 / Malish 7)	([0.118441, 0.069024, 0.098513, 0.069024, 0.094817, 0.132295, 0.17593, 0.203355, 0.15008, 0.111485, 0.132295, 0.10481, 0.182256, 0.209395, 0.194234, 0.278302, 0.275179, 0.308712, 0.222385, 0.222385, 0.222385, 0.216401, 0.216401, 0.222385, 0.196879, 0.196879, 0.191378, 0.116183, 0.0704, 0.098513, 0.098513, 0.096677, 0.144935, 0.088832, 0.088832, 0.142424, 0.164327, 0.170161, 0.098513, 0.100716, 0.…	[85, 86, 87]	0	0	2
238	239	Q92GG2|Q92GG2_RICCN Phosphatidylglycerophosphatase A OS=Rickettsia conorii (strain ATCC VR-613 / Malish 7)	([0.004483, 0.004513, 0.006194, 0.00407, 0.0028, 0.002349, 0.001855, 0.00246, 0.003053, 0.002482, 0.003014, 0.002555, 0.003298, 0.003461, 0.003478, 0.003671, 0.002276, 0.003461, 0.003461, 0.002211, 0.00283, 0.003727, 0.002727, 0.00292, 0.003109, 0.004835, 0.004835, 0.004483, 0.00316, 0.00225, 0.00231, 0.001391, 0.001344, 0.001232, 0.001172, 0.001271, 0.001202, 0.001335, 0.000833, 0.000468, 0.0009…	[]	0	0	2
239	240	Q92GG3|TATA_RICCN Sec-independent protein translocase protein TatA OS=Rickettsia conorii (strain ATCC VR-613 / Malish 7)	([0.01204, 0.009187, 0.007555, 0.006194, 0.005223, 0.004135, 0.00407, 0.003757, 0.003177, 0.003804, 0.004135, 0.004611, 0.004689, 0.004135, 0.004611, 0.006482, 0.005223, 0.004483, 0.005872, 0.007645, 0.00777, 0.008723, 0.012491, 0.018787, 0.019109, 0.034884, 0.059222, 0.041405, 0.073402, 0.155435, 0.155435, 0.147574, 0.155435, 0.155435, 0.25031, 0.203355, 0.185198, 0.26085, 0.321458, 0.328603, 0.…	[45, 46, 47, 48, 49, 50, 51, 52]	0	0	2
240	241	Q92GG5|Q92GG5_RICCN Ribosomal RNA small subunit methyltransferase I OS=Rickettsia conorii (strain ATCC VR-613 / Malish 7)	([0.021816, 0.014315, 0.01227, 0.017797, 0.025316, 0.045352, 0.029376, 0.038858, 0.055536, 0.034068, 0.035586, 0.047319, 0.047319, 0.046336, 0.043307, 0.081712, 0.081712, 0.045352, 0.036378, 0.038042, 0.038042, 0.06312, 0.116183, 0.164327, 0.173081, 0.102787, 0.047319, 0.048328, 0.031287, 0.032677, 0.067594, 0.086953, 0.085092, 0.083462, 0.079919, 0.15008, 0.142424, 0.10481, 0.109221, 0.088832, 0…	[]	0	0	2
242	243	Q92GH5|GLRX2_RICCN Probable monothiol glutaredoxin 2 OS=Rickettsia conorii (strain ATCC VR-613 / Malish 7)	([0.046336, 0.079919, 0.122885, 0.0704, 0.088832, 0.125101, 0.164327, 0.185198, 0.142424, 0.11371, 0.081712, 0.051831, 0.071867, 0.064632, 0.058088, 0.034068, 0.030611, 0.060549, 0.060549, 0.142424, 0.18812, 0.122885, 0.111485, 0.051831, 0.088832, 0.090864, 0.086953, 0.051831, 0.034884, 0.044297, 0.038858, 0.038858, 0.083462, 0.100716, 0.060549, 0.060549, 0.069024, 0.076542, 0.038858, 0.03976, 0.…	[]	0	0	2
243	244	Q92GI1|YBEY_RICCN Endoribonuclease YbeY OS=Rickettsia conorii (strain ATCC VR-613 / Malish 7)	([0.044297, 0.066181, 0.028695, 0.042364, 0.067594, 0.086953, 0.106997, 0.137348, 0.090864, 0.120615, 0.139895, 0.164327, 0.170161, 0.094817, 0.142424, 0.132295, 0.134866, 0.196879, 0.206376, 0.206376, 0.206376, 0.120615, 0.067594, 0.134866, 0.064632, 0.060549, 0.069024, 0.032017, 0.029376, 0.05306, 0.025762, 0.026338, 0.029376, 0.023963, 0.045352, 0.024826, 0.024826, 0.024826, 0.014586, 0.009401…	[]	0	0	2
244	245	Q92GI5|TLCE_RICCN ADP,ATP carrier protein 5 OS=Rickettsia conorii (strain ATCC VR-613 / Malish 7)	([0.054297, 0.076542, 0.020522, 0.031287, 0.026338, 0.023087, 0.010926, 0.00777, 0.010221, 0.008409, 0.009483, 0.013613, 0.013265, 0.015344, 0.008804, 0.009015, 0.009483, 0.005623, 0.004135, 0.006988, 0.005623, 0.005223, 0.005378, 0.006078, 0.004775, 0.003607, 0.003461, 0.00389, 0.00407, 0.00243, 0.003431, 0.003701, 0.003727, 0.004135, 0.002662, 0.003924, 0.00283, 0.001936, 0.003212, 0.004577, 0.…	[]	0	0	2
245	246	Q92GK7|Q92GK7_RICCN Malonyl CoA-acyl carrier protein transacylase OS=Rickettsia conorii (strain ATCC VR-613 / Malish 7)	([0.106997, 0.059222, 0.096677, 0.060549, 0.038858, 0.05306, 0.050641, 0.066181, 0.079919, 0.106997, 0.067594, 0.049374, 0.055536, 0.058088, 0.036378, 0.069024, 0.139895, 0.196879, 0.164327, 0.191378, 0.182256, 0.106997, 0.179055, 0.109221, 0.120615, 0.200174, 0.225814, 0.203355, 0.137348, 0.147574, 0.142424, 0.229226, 0.239899, 0.232838, 0.236433, 0.26085, 0.185198, 0.088832, 0.116183, 0.118441,…	[]	0	0	2
246	247	Q92GK9|Q92GK9_RICCN DNA 3'-5' helicase OS=Rickettsia conorii (strain ATCC VR-613 / Malish 7)	([0.642678, 0.685117, 0.517562, 0.529623, 0.450668, 0.328603, 0.275179, 0.295083, 0.284882, 0.301917, 0.288399, 0.311707, 0.318242, 0.30533, 0.380708, 0.374039, 0.370445, 0.26085, 0.21291, 0.219301, 0.222385, 0.196879, 0.10481, 0.106997, 0.111485, 0.098513, 0.116183, 0.100716, 0.10481, 0.125101, 0.085092, 0.118441, 0.139895, 0.134866, 0.147574, 0.088832, 0.05306, 0.032017, 0.032677, 0.056825, 0.0…	[0, 1, 2, 3, 93, 94]	0	0	2
247	248	Q92GN1|LPXK_RICCN Tetraacyldisaccharide 4'-kinase OS=Rickettsia conorii (strain ATCC VR-613 / Malish 7)	([0.004976, 0.006988, 0.009977, 0.015694, 0.010131, 0.00777, 0.008075, 0.006567, 0.005683, 0.004921, 0.004414, 0.00558, 0.00558, 0.00543, 0.005872, 0.005734, 0.005734, 0.005378, 0.00359, 0.003821, 0.005086, 0.003804, 0.002727, 0.002727, 0.002349, 0.003246, 0.003341, 0.003341, 0.004513, 0.006619, 0.006421, 0.007495, 0.005011, 0.007645, 0.006701, 0.008804, 0.00962, 0.009401, 0.007259, 0.008409, 0.0…	[]	0	0	2
248	249	Q92GP2|Q92GP2_RICCN Cytochrome c-type biogenesis protein ccmF OS=Rickettsia conorii (strain ATCC VR-613 / Malish 7)	([0.004689, 0.006619, 0.006421, 0.004899, 0.003864, 0.004646, 0.004247, 0.003478, 0.004208, 0.003512, 0.00407, 0.003246, 0.002529, 0.00146, 0.001481, 0.001142, 0.000631, 0.001318, 0.001541, 0.002276, 0.002606, 0.002512, 0.001687, 0.001967, 0.002727, 0.00389, 0.00389, 0.00359, 0.00359, 0.002529, 0.003701, 0.002606, 0.004315, 0.003963, 0.006245, 0.005623, 0.007422, 0.010926, 0.010509, 0.014315, 0.0…	[]	0	0	2
249	250	Q92GP5|LOLD_RICCN Lipoprotein-releasing system ATP-binding protein LolD OS=Rickettsia conorii (strain ATCC VR-613 / Malish 7)	([0.021381, 0.033407, 0.051831, 0.078022, 0.048328, 0.066181, 0.092881, 0.111485, 0.137348, 0.164327, 0.111485, 0.094817, 0.088832, 0.050641, 0.027463, 0.055536, 0.102787, 0.10481, 0.18812, 0.111485, 0.102787, 0.122885, 0.134866, 0.144935, 0.134866, 0.225814, 0.144935, 0.078022, 0.064632, 0.034068, 0.018415, 0.032017, 0.051831, 0.048328, 0.074921, 0.132295, 0.122885, 0.118441, 0.194234, 0.185198,…	[166, 167]	0	0	2
250	251	Q92GP9|Y1073_RICCN Putative export ATP-binding/permease protein RC1073 OS=Rickettsia conorii (strain ATCC VR-613 / Malish 7)	([0.004358, 0.003607, 0.002761, 0.003821, 0.003757, 0.003366, 0.004208, 0.00515, 0.006482, 0.005318, 0.004483, 0.003804, 0.002881, 0.003607, 0.002512, 0.003555, 0.00359, 0.003431, 0.003366, 0.003671, 0.004161, 0.003607, 0.004689, 0.004689, 0.003405, 0.00292, 0.002727, 0.002688, 0.002623, 0.001906, 0.001743, 0.002555, 0.003804, 0.003478, 0.003109, 0.004431, 0.004483, 0.006142, 0.006078, 0.006078, …	[]	0	0	2
252	253	Q92GR5|RMUC_RICCN DNA recombination protein RmuC homolog OS=Rickettsia conorii (strain ATCC VR-613 / Malish 7)	([0.021816, 0.013437, 0.009865, 0.007877, 0.006567, 0.005734, 0.006374, 0.005623, 0.004976, 0.004483, 0.003924, 0.003276, 0.002529, 0.002581, 0.003431, 0.004577, 0.004161, 0.004161, 0.004315, 0.005734, 0.005734, 0.005734, 0.005799, 0.007645, 0.007422, 0.007495, 0.010221, 0.012727, 0.020522, 0.03976, 0.040537, 0.090864, 0.094817, 0.147574, 0.229226, 0.25031, 0.26085, 0.26085, 0.173081, 0.173081, 0…	[424, 425, 426, 427]	0	0	2
253	254	Q92GS5|KTHY_RICCN Thymidylate kinase OS=Rickettsia conorii (strain ATCC VR-613 / Malish 7)	([0.194234, 0.092881, 0.15008, 0.185198, 0.216401, 0.275179, 0.298791, 0.216401, 0.239899, 0.26085, 0.284882, 0.332115, 0.321458, 0.311707, 0.40511, 0.366687, 0.278302, 0.191378, 0.216401, 0.222385, 0.229226, 0.225814, 0.332115, 0.318242, 0.332115, 0.342579, 0.352862, 0.281712, 0.284882, 0.203355, 0.216401, 0.21291, 0.229226, 0.158265, 0.158265, 0.15284, 0.194234, 0.18812, 0.206376, 0.161087, 0.2…	[]	0	0	2
254	255	Q92GU2|DER_RICCN GTPase Der OS=Rickettsia conorii (strain ATCC VR-613 / Malish 7)	([0.142424, 0.239899, 0.298791, 0.232838, 0.268042, 0.295083, 0.318242, 0.349426, 0.278302, 0.194234, 0.229226, 0.264545, 0.179055, 0.182256, 0.106997, 0.170161, 0.243554, 0.232838, 0.284882, 0.268042, 0.203355, 0.203355, 0.17593, 0.10481, 0.173081, 0.170161, 0.122885, 0.122885, 0.122885, 0.191378, 0.295083, 0.278302, 0.191378, 0.271506, 0.278302, 0.36309, 0.356642, 0.275179, 0.278302, 0.30533, 0…	[65, 66, 67, 68, 390]	0	0	2
255	256	Q92GU4|Q92GU4_RICCN Exodeoxyribonuclease III OS=Rickettsia conorii (strain ATCC VR-613 / Malish 7)	([0.027463, 0.042364, 0.064632, 0.092881, 0.05306, 0.078022, 0.048328, 0.032017, 0.043307, 0.060549, 0.035586, 0.025316, 0.024826, 0.043307, 0.06184, 0.064632, 0.139895, 0.137348, 0.137348, 0.074921, 0.043307, 0.043307, 0.047319, 0.051831, 0.026892, 0.048328, 0.025316, 0.051831, 0.094817, 0.071867, 0.066181, 0.06184, 0.127496, 0.06312, 0.067594, 0.046336, 0.023963, 0.0198, 0.0198, 0.0198, 0.04053…	[]	0	0	2
256	257	Q92GU8|Q92GU8_RICCN LPS-assembly protein LptD OS=Rickettsia conorii (strain ATCC VR-613 / Malish 7)	([0.000743, 0.000631, 0.00055, 0.000447, 0.000833, 0.000708, 0.000708, 0.001069, 0.000906, 0.001112, 0.001288, 0.000958, 0.00146, 0.002078, 0.002194, 0.00292, 0.004135, 0.004976, 0.004976, 0.006795, 0.006619, 0.009401, 0.016021, 0.015694, 0.017138, 0.013821, 0.026338, 0.022306, 0.014586, 0.031287, 0.023963, 0.033407, 0.078022, 0.085092, 0.092881, 0.090864, 0.049374, 0.024393, 0.014586, 0.020876, …	[]	0	0	2
258	259	Q92GV3|AMPG2_RICCN Putative transporter AmpG 2 OS=Rickettsia conorii (strain ATCC VR-613 / Malish 7)	([0.002194, 0.00292, 0.004315, 0.003276, 0.002211, 0.001499, 0.001267, 0.000958, 0.000833, 0.000674, 0.000906, 0.000567, 0.000708, 0.001249, 0.001172, 0.001305, 0.000833, 0.000447, 0.000485, 0.000253, 0.000253, 0.000451, 0.000451, 0.000447, 0.000421, 0.000842, 0.000833, 0.000799, 0.000773, 0.001335, 0.002194, 0.002194, 0.003555, 0.002057, 0.002155, 0.002194, 0.00231, 0.003366, 0.003405, 0.004899,…	[]	0	0	2
260	261	Q92GW5|RS10_RICCN Small ribosomal subunit protein uS10 OS=Rickettsia conorii (strain ATCC VR-613 / Malish 7)	([0.324872, 0.18812, 0.232838, 0.298791, 0.335645, 0.36309, 0.291804, 0.318242, 0.356642, 0.349426, 0.377384, 0.40511, 0.40511, 0.30533, 0.239899, 0.324872, 0.295083, 0.31487, 0.311707, 0.398279, 0.401658, 0.298791, 0.374039, 0.387226, 0.288399, 0.298791, 0.298791, 0.40511, 0.318242, 0.335645, 0.281712, 0.301917, 0.301917, 0.301917, 0.298791, 0.36309, 0.370445, 0.291804, 0.359901, 0.291804, 0.301…	[49, 50, 51, 52, 58, 59, 60, 61]	0	0	2
263	264	Q92GW8|RL23_RICCN Large ribosomal subunit protein uL23 OS=Rickettsia conorii (strain ATCC VR-613 / Malish 7)	([0.028107, 0.043307, 0.083462, 0.050641, 0.033407, 0.045352, 0.06184, 0.079919, 0.098513, 0.118441, 0.137348, 0.10481, 0.10481, 0.106997, 0.173081, 0.18812, 0.268042, 0.268042, 0.243554, 0.222385, 0.225814, 0.15284, 0.15008, 0.129801, 0.116183, 0.15284, 0.15284, 0.15284, 0.092881, 0.092881, 0.054297, 0.055536, 0.094817, 0.078022, 0.044297, 0.042364, 0.038858, 0.023087, 0.020522, 0.024393, 0.0300…	[]	0	0	2
265	266	Q92GX0|RS19_RICCN Small ribosomal subunit protein uS19 OS=Rickettsia conorii (strain ATCC VR-613 / Malish 7)	([0.086953, 0.120615, 0.161087, 0.086953, 0.059222, 0.042364, 0.059222, 0.078022, 0.064632, 0.088832, 0.111485, 0.083462, 0.078022, 0.076542, 0.076542, 0.122885, 0.203355, 0.196879, 0.200174, 0.147574, 0.170161, 0.232838, 0.236433, 0.15008, 0.236433, 0.324872, 0.408655, 0.401658, 0.401658, 0.390993, 0.295083, 0.31487, 0.321458, 0.257454, 0.194234, 0.200174, 0.11371, 0.11371, 0.060549, 0.058088, 0…	[84, 85, 86, 87, 90, 91]	0	0	2
266	267	Q92GX1|RL22_RICCN Large ribosomal subunit protein uL22 OS=Rickettsia conorii (strain ATCC VR-613 / Malish 7)	([0.321458, 0.366687, 0.335645, 0.377384, 0.398279, 0.295083, 0.335645, 0.278302, 0.301917, 0.321458, 0.349426, 0.384043, 0.366687, 0.377384, 0.291804, 0.21291, 0.17593, 0.139895, 0.142424, 0.102787, 0.106997, 0.142424, 0.116183, 0.144935, 0.094817, 0.094817, 0.164327, 0.132295, 0.122885, 0.085092, 0.088832, 0.049374, 0.050641, 0.042364, 0.038042, 0.078022, 0.118441, 0.147574, 0.106997, 0.161087,…	[]	0	0	2
267	268	Q92GX2|RS3_RICCN Small ribosomal subunit protein uS3 OS=Rickettsia conorii (strain ATCC VR-613 / Malish 7)	([0.206376, 0.134866, 0.167087, 0.239899, 0.275179, 0.18812, 0.127496, 0.155435, 0.17593, 0.120615, 0.147574, 0.170161, 0.106997, 0.056825, 0.031287, 0.03976, 0.06184, 0.078022, 0.079919, 0.046336, 0.090864, 0.088832, 0.076542, 0.040537, 0.020165, 0.020876, 0.037156, 0.034884, 0.035586, 0.020876, 0.03976, 0.03976, 0.022667, 0.022667, 0.043307, 0.078022, 0.094817, 0.046336, 0.049374, 0.048328, 0.0…	[]	0	0	2
269	270	Q92GX4|RL29_RICCN Large ribosomal subunit protein uL29 OS=Rickettsia conorii (strain ATCC VR-613 / Malish 7)	([0.155435, 0.191378, 0.236433, 0.278302, 0.308712, 0.216401, 0.25031, 0.281712, 0.222385, 0.179055, 0.203355, 0.239899, 0.15284, 0.170161, 0.173081, 0.118441, 0.173081, 0.239899, 0.243554, 0.182256, 0.102787, 0.173081, 0.118441, 0.118441, 0.059222, 0.06184, 0.111485, 0.092881, 0.056825, 0.088832, 0.132295, 0.085092, 0.076542, 0.132295, 0.122885, 0.17593, 0.247041, 0.15008, 0.147574, 0.094817, 0.…	[]	0	0	2
270	271	Q92GX5|RS17_RICCN Small ribosomal subunit protein uS17 OS=Rickettsia conorii (strain ATCC VR-613 / Malish 7)	([0.194234, 0.236433, 0.275179, 0.308712, 0.301917, 0.332115, 0.359901, 0.380708, 0.335645, 0.356642, 0.318242, 0.342579, 0.264545, 0.264545, 0.268042, 0.318242, 0.291804, 0.284882, 0.298791, 0.377384, 0.356642, 0.352862, 0.352862, 0.352862, 0.257454, 0.229226, 0.225814, 0.173081, 0.170161, 0.222385, 0.222385, 0.206376, 0.18812, 0.219301, 0.236433, 0.225814, 0.222385, 0.321458, 0.339168, 0.321458…	[53]	0	0	2
271	272	Q92GX6|RL14_RICCN Large ribosomal subunit protein uL14 OS=Rickettsia conorii (strain ATCC VR-613 / Malish 7)	([0.056825, 0.090864, 0.139895, 0.179055, 0.206376, 0.200174, 0.232838, 0.264545, 0.21291, 0.206376, 0.179055, 0.132295, 0.206376, 0.144935, 0.111485, 0.10481, 0.100716, 0.164327, 0.25031, 0.25406, 0.288399, 0.25031, 0.209395, 0.196879, 0.127496, 0.127496, 0.158265, 0.106997, 0.060549, 0.060549, 0.048328, 0.0704, 0.081712, 0.081712, 0.127496, 0.167087, 0.102787, 0.127496, 0.120615, 0.111485, 0.10…	[]	0	0	2
272	273	Q92GX7|RL24_RICCN Large ribosomal subunit protein uL24 OS=Rickettsia conorii (strain ATCC VR-613 / Malish 7)	([0.311707, 0.247041, 0.194234, 0.155435, 0.109221, 0.139895, 0.167087, 0.196879, 0.247041, 0.271506, 0.291804, 0.31487, 0.390993, 0.387226, 0.468512, 0.390993, 0.380708, 0.380708, 0.321458, 0.236433, 0.264545, 0.264545, 0.321458, 0.380708, 0.440853, 0.454136, 0.380708, 0.324872, 0.324872, 0.301917, 0.243554, 0.257454, 0.200174, 0.147574, 0.15008, 0.15008, 0.232838, 0.30533, 0.30533, 0.366687, 0.…	[51, 53, 54, 55, 69, 70, 71, 73, 107]	0	0	2
273	274	Q92GX8|RL5_RICCN Large ribosomal subunit protein uL5 OS=Rickettsia conorii (strain ATCC VR-613 / Malish 7)	([0.083462, 0.043307, 0.025316, 0.038858, 0.064632, 0.040537, 0.058088, 0.076542, 0.098513, 0.058088, 0.073402, 0.050641, 0.086953, 0.088832, 0.164327, 0.167087, 0.167087, 0.164327, 0.275179, 0.275179, 0.182256, 0.182256, 0.271506, 0.275179, 0.200174, 0.118441, 0.200174, 0.161087, 0.158265, 0.10481, 0.185198, 0.191378, 0.243554, 0.247041, 0.196879, 0.196879, 0.18812, 0.182256, 0.200174, 0.109221,…	[]	0	0	2
275	276	Q92GY0|RS8_RICCN Small ribosomal subunit protein uS8 OS=Rickettsia conorii (strain ATCC VR-613 / Malish 7)	([0.161087, 0.203355, 0.264545, 0.173081, 0.222385, 0.271506, 0.25406, 0.191378, 0.216401, 0.239899, 0.264545, 0.229226, 0.158265, 0.209395, 0.155435, 0.15284, 0.076542, 0.129801, 0.155435, 0.15008, 0.191378, 0.18812, 0.18812, 0.17593, 0.257454, 0.167087, 0.100716, 0.127496, 0.139895, 0.086953, 0.094817, 0.094817, 0.155435, 0.222385, 0.142424, 0.125101, 0.122885, 0.216401, 0.127496, 0.078022, 0.0…	[]	0	0	2
277	278	Q92GY2|RL18_RICCN Large ribosomal subunit protein uL18 OS=Rickettsia conorii (strain ATCC VR-613 / Malish 7)	([0.36309, 0.414856, 0.436924, 0.476583, 0.384043, 0.422041, 0.465241, 0.486429, 0.41194, 0.42561, 0.447574, 0.472492, 0.458154, 0.476583, 0.517562, 0.447574, 0.549308, 0.454136, 0.56648, 0.476583, 0.370445, 0.36309, 0.349426, 0.346032, 0.346032, 0.444081, 0.352862, 0.25406, 0.222385, 0.31487, 0.239899, 0.164327, 0.161087, 0.158265, 0.144935, 0.139895, 0.18812, 0.118441, 0.182256, 0.122885, 0.158…	[14, 16, 18]	0	0	2
279	280	Q92GY4|RL30_RICCN Large ribosomal subunit protein uL30 OS=Rickettsia conorii (strain ATCC VR-613 / Malish 7)	([0.26085, 0.318242, 0.236433, 0.301917, 0.332115, 0.31487, 0.219301, 0.232838, 0.281712, 0.318242, 0.25031, 0.288399, 0.278302, 0.284882, 0.18812, 0.196879, 0.118441, 0.071867, 0.122885, 0.066181, 0.11371, 0.064632, 0.066181, 0.111485, 0.051831, 0.056825, 0.076542, 0.137348, 0.098513, 0.049374, 0.026892, 0.037156, 0.041405, 0.041405, 0.03976, 0.0704, 0.066181, 0.118441, 0.161087, 0.139895, 0.152…	[]	0	0	2
281	282	Q92GY6|SECY_RICCN Protein translocase subunit SecY OS=Rickettsia conorii (strain ATCC VR-613 / Malish 7)	([0.414856, 0.465241, 0.31487, 0.219301, 0.25031, 0.295083, 0.191378, 0.139895, 0.076542, 0.098513, 0.06184, 0.045352, 0.024393, 0.013437, 0.008409, 0.00962, 0.007877, 0.008156, 0.00543, 0.005378, 0.005378, 0.003607, 0.002503, 0.003727, 0.003461, 0.003804, 0.003607, 0.003555, 0.004646, 0.006567, 0.004646, 0.005683, 0.005623, 0.007645, 0.010926, 0.011903, 0.014315, 0.015694, 0.015078, 0.033407, 0.…	[]	0	0	2
287	288	Q92H03|CH10_RICCN Co-chaperonin GroES OS=Rickettsia conorii (strain ATCC VR-613 / Malish 7)	([0.264545, 0.173081, 0.203355, 0.284882, 0.203355, 0.25406, 0.295083, 0.335645, 0.374039, 0.387226, 0.41194, 0.436924, 0.433034, 0.529623, 0.450668, 0.346032, 0.349426, 0.366687, 0.36309, 0.370445, 0.380708, 0.401658, 0.497853, 0.5017, 0.5017, 0.557691, 0.553315, 0.541878, 0.541878, 0.440853, 0.380708, 0.346032, 0.284882, 0.284882, 0.295083, 0.374039, 0.370445, 0.450668, 0.433034, 0.440853, 0.42…	[13, 23, 24, 25, 26, 27, 28, 42]	0	0	2
288	289	Q92H08|Q92H08_RICCN Zinc/manganese ABC transporter permease protein OS=Rickettsia conorii (strain ATCC VR-613 / Malish 7)	([4.7e-05, 0.000125, 0.000146, 0.000116, 6.9e-05, 9e-05, 0.000228, 0.00015, 0.000283, 0.000309, 0.000262, 0.000275, 0.000137, 0.000137, 0.000275, 0.000537, 0.000567, 0.000399, 0.000421, 0.000365, 0.000704, 0.001305, 0.001305, 0.000945, 0.001305, 0.002138, 0.002482, 0.00225, 0.002057, 0.001318, 0.001155, 0.001434, 0.001687, 0.001649, 0.002435, 0.001499, 0.000854, 0.001112, 0.001687, 0.001722, 0.00…	[]	0	0	2
289	290	Q92H13|Q92H13_RICCN propionyl-CoA carboxylase OS=Rickettsia conorii (strain ATCC VR-613 / Malish 7)	([0.028695, 0.030003, 0.051831, 0.079919, 0.10481, 0.15008, 0.098513, 0.094817, 0.074921, 0.100716, 0.0704, 0.055536, 0.05306, 0.056825, 0.027463, 0.047319, 0.094817, 0.066181, 0.064632, 0.064632, 0.106997, 0.173081, 0.144935, 0.111485, 0.071867, 0.040537, 0.036378, 0.073402, 0.071867, 0.116183, 0.11371, 0.194234, 0.278302, 0.225814, 0.144935, 0.158265, 0.173081, 0.182256, 0.18812, 0.203355, 0.30…	[238]	0	0	2
290	291	Q92H23|RS21_RICCN Small ribosomal subunit protein bS21 OS=Rickettsia conorii (strain ATCC VR-613 / Malish 7)	([0.206376, 0.239899, 0.308712, 0.342579, 0.278302, 0.31487, 0.36309, 0.271506, 0.30533, 0.335645, 0.359901, 0.318242, 0.390993, 0.461924, 0.509769, 0.422041, 0.408655, 0.298791, 0.328603, 0.339168, 0.291804, 0.359901, 0.356642, 0.349426, 0.356642, 0.342579, 0.257454, 0.229226, 0.324872, 0.342579, 0.339168, 0.308712, 0.380708, 0.380708, 0.311707, 0.328603, 0.401658, 0.418646, 0.529623, 0.505461, …	[14, 38, 39, 46, 47, 48, 49, 50, 51, 52]	0	0	2
291	292	Q92H24|NTRYL_RICCN Putative sensor histidine kinase NtrY-like OS=Rickettsia conorii (strain ATCC VR-613 / Malish 7)	([0.008525, 0.006039, 0.003757, 0.004689, 0.005734, 0.007422, 0.006194, 0.004899, 0.003997, 0.003079, 0.003757, 0.003109, 0.003757, 0.003924, 0.004646, 0.005872, 0.004135, 0.00283, 0.001675, 0.002194, 0.001748, 0.00155, 0.002349, 0.002366, 0.001687, 0.001318, 0.000773, 0.001142, 0.001155, 0.001778, 0.00283, 0.002761, 0.004315, 0.003276, 0.003109, 0.003701, 0.003053, 0.003053, 0.004247, 0.004315, …	[]	0	0	2
292	293	Q92H35|RNPA_RICCN Ribonuclease P protein component OS=Rickettsia conorii (strain ATCC VR-613 / Malish 7)	([0.332115, 0.155435, 0.196879, 0.106997, 0.058088, 0.088832, 0.118441, 0.069024, 0.085092, 0.109221, 0.134866, 0.090864, 0.098513, 0.17593, 0.182256, 0.11371, 0.102787, 0.05306, 0.024826, 0.015344, 0.009483, 0.008276, 0.014075, 0.014315, 0.014075, 0.028107, 0.026338, 0.014586, 0.013437, 0.008895, 0.008804, 0.008409, 0.013265, 0.008624, 0.009015, 0.008804, 0.008002, 0.008525, 0.01227, 0.01227, 0.…	[]	0	0	2
294	295	Q92H37|RL20_RICCN Large ribosomal subunit protein bL20 OS=Rickettsia conorii (strain ATCC VR-613 / Malish 7)	([0.521092, 0.575842, 0.604312, 0.653063, 0.675549, 0.699094, 0.56648, 0.468512, 0.494003, 0.414856, 0.401658, 0.440853, 0.433034, 0.339168, 0.377384, 0.36309, 0.374039, 0.346032, 0.352862, 0.440853, 0.380708, 0.271506, 0.264545, 0.194234, 0.158265, 0.096677, 0.090864, 0.15008, 0.164327, 0.158265, 0.243554, 0.243554, 0.158265, 0.170161, 0.173081, 0.142424, 0.090864, 0.092881, 0.109221, 0.10481, 0…	[0, 1, 2, 3, 4, 5, 6]	0	0	2
297	298	Q92H41|PTH_RICCN Peptidyl-tRNA hydrolase OS=Rickettsia conorii (strain ATCC VR-613 / Malish 7)	([0.024826, 0.038042, 0.067594, 0.040537, 0.064632, 0.041405, 0.056825, 0.079919, 0.102787, 0.132295, 0.10481, 0.134866, 0.125101, 0.132295, 0.158265, 0.161087, 0.179055, 0.264545, 0.191378, 0.127496, 0.118441, 0.132295, 0.081712, 0.078022, 0.129801, 0.120615, 0.11371, 0.111485, 0.106997, 0.10481, 0.096677, 0.142424, 0.083462, 0.161087, 0.170161, 0.216401, 0.216401, 0.167087, 0.182256, 0.264545, …	[]	0	0	2
298	299	Q92H44|Q92H44_RICCN Ribosome-binding ATPase YchF OS=Rickettsia conorii (strain ATCC VR-613 / Malish 7)	([0.018106, 0.033407, 0.050641, 0.023963, 0.024393, 0.035586, 0.024393, 0.032677, 0.023087, 0.029376, 0.020876, 0.018106, 0.016826, 0.010672, 0.011669, 0.023087, 0.026338, 0.023963, 0.036378, 0.06184, 0.129801, 0.073402, 0.031287, 0.034068, 0.058088, 0.042364, 0.042364, 0.06184, 0.060549, 0.116183, 0.096677, 0.137348, 0.206376, 0.179055, 0.232838, 0.216401, 0.127496, 0.216401, 0.120615, 0.078022,…	[]	0	0	2
299	300	Q92H56|DNAA_RICCN Chromosomal replication initiator protein DnaA OS=Rickettsia conorii (strain ATCC VR-613 / Malish 7)	([0.194234, 0.232838, 0.288399, 0.335645, 0.239899, 0.18812, 0.232838, 0.18812, 0.120615, 0.137348, 0.155435, 0.144935, 0.127496, 0.129801, 0.127496, 0.074921, 0.074921, 0.132295, 0.196879, 0.127496, 0.122885, 0.132295, 0.134866, 0.076542, 0.040537, 0.076542, 0.109221, 0.05306, 0.038858, 0.071867, 0.071867, 0.048328, 0.078022, 0.047319, 0.026338, 0.028107, 0.046336, 0.076542, 0.03976, 0.044297, 0…	[]	0	0	2
300	301	Q92H70|Q92H70_RICCN ATP-dependent DNA helicase RecG OS=Rickettsia conorii (strain ATCC VR-613 / Malish 7)	([0.006142, 0.008276, 0.007177, 0.009401, 0.013437, 0.009015, 0.007315, 0.009728, 0.008075, 0.010131, 0.013613, 0.016826, 0.030003, 0.018106, 0.030611, 0.044297, 0.022306, 0.022306, 0.047319, 0.045352, 0.098513, 0.05306, 0.054297, 0.098513, 0.054297, 0.054297, 0.118441, 0.118441, 0.059222, 0.05306, 0.028107, 0.015078, 0.016826, 0.010926, 0.016021, 0.010509, 0.013016, 0.023534, 0.023534, 0.013437,…	[]	0	0	2
301	302	Q92H74|IPYR_RICCN Inorganic pyrophosphatase OS=Rickettsia conorii (strain ATCC VR-613 / Malish 7)	([0.060549, 0.098513, 0.050641, 0.088832, 0.054297, 0.079919, 0.060549, 0.041405, 0.030003, 0.045352, 0.033407, 0.05306, 0.078022, 0.137348, 0.127496, 0.129801, 0.225814, 0.15284, 0.179055, 0.109221, 0.15008, 0.073402, 0.073402, 0.129801, 0.129801, 0.203355, 0.191378, 0.222385, 0.222385, 0.194234, 0.120615, 0.200174, 0.182256, 0.127496, 0.090864, 0.098513, 0.102787, 0.090864, 0.116183, 0.120615, …	[]	0	0	2
304	305	Q92H85|Q92H85_RICCN Magnesium transporter MgtE OS=Rickettsia conorii (strain ATCC VR-613 / Malish 7)	([0.013821, 0.029376, 0.050641, 0.073402, 0.098513, 0.137348, 0.182256, 0.100716, 0.098513, 0.137348, 0.090864, 0.058088, 0.050641, 0.050641, 0.056825, 0.056825, 0.11371, 0.127496, 0.0704, 0.083462, 0.155435, 0.243554, 0.225814, 0.142424, 0.147574, 0.122885, 0.094817, 0.069024, 0.139895, 0.167087, 0.085092, 0.127496, 0.219301, 0.132295, 0.120615, 0.137348, 0.10481, 0.10481, 0.109221, 0.158265, 0.…	[]	0	0	2
305	306	Q92H89|RPOZ_RICCN DNA-directed RNA polymerase subunit omega OS=Rickettsia conorii (strain ATCC VR-613 / Malish 7)	([0.380708, 0.264545, 0.173081, 0.257454, 0.30533, 0.324872, 0.222385, 0.243554, 0.185198, 0.15284, 0.127496, 0.094817, 0.094817, 0.100716, 0.155435, 0.102787, 0.10481, 0.092881, 0.054297, 0.047319, 0.046336, 0.031287, 0.049374, 0.056825, 0.050641, 0.048328, 0.055536, 0.111485, 0.0704, 0.106997, 0.142424, 0.209395, 0.278302, 0.295083, 0.301917, 0.298791, 0.401658, 0.461924, 0.408655, 0.40511, 0.4…	[83, 120, 124, 125, 126]	0	0	2
306	307	Q92H90|ACPS_RICCN Holo-[acyl-carrier-protein] synthase OS=Rickettsia conorii (strain ATCC VR-613 / Malish 7)	([0.019401, 0.011342, 0.022306, 0.034884, 0.020165, 0.032677, 0.044297, 0.027463, 0.019109, 0.025316, 0.018415, 0.013613, 0.026338, 0.056825, 0.030611, 0.023963, 0.019401, 0.018415, 0.017447, 0.017447, 0.015694, 0.015078, 0.025762, 0.021816, 0.023087, 0.023534, 0.020876, 0.021816, 0.019401, 0.026892, 0.014783, 0.014783, 0.024826, 0.020876, 0.010926, 0.019401, 0.041405, 0.041405, 0.032017, 0.01602…	[]	0	0	2
307	308	Q92H91|PLP_RICCN Parvulin-like PPIase OS=Rickettsia conorii (strain ATCC VR-613 / Malish 7)	([0.016528, 0.024826, 0.029376, 0.021816, 0.030611, 0.042364, 0.029376, 0.032677, 0.021816, 0.023534, 0.033407, 0.038858, 0.043307, 0.044297, 0.046336, 0.031287, 0.03976, 0.067594, 0.074921, 0.11371, 0.11371, 0.164327, 0.17593, 0.142424, 0.203355, 0.219301, 0.216401, 0.308712, 0.25406, 0.324872, 0.349426, 0.349426, 0.25031, 0.232838, 0.271506, 0.342579, 0.332115, 0.374039, 0.291804, 0.380708, 0.3…	[57, 93, 98]	0	0	2
308	309	Q92HA3|Q92HA3_RICCN Methylated-DNA--protein-cysteine methyltransferase-like protein OS=Rickettsia conorii (strain ATCC VR-613 / Malish 7)	([0.008276, 0.01204, 0.009096, 0.01204, 0.01227, 0.009728, 0.013016, 0.010131, 0.013437, 0.01078, 0.009977, 0.01204, 0.009015, 0.010926, 0.015344, 0.008895, 0.009015, 0.013437, 0.009096, 0.009294, 0.013613, 0.014315, 0.011903, 0.018787, 0.019109, 0.015344, 0.017138, 0.011669, 0.019109, 0.011903, 0.013437, 0.020165, 0.017138, 0.015344, 0.020165, 0.011106, 0.021816, 0.05306, 0.041405, 0.074921, 0.1…	[]	0	0	2
309	310	Q92HA7|UVRC_RICCN UvrABC system protein C OS=Rickettsia conorii (strain ATCC VR-613 / Malish 7)	([0.060549, 0.088832, 0.116183, 0.147574, 0.092881, 0.055536, 0.074921, 0.073402, 0.111485, 0.142424, 0.170161, 0.200174, 0.194234, 0.206376, 0.127496, 0.209395, 0.17593, 0.094817, 0.100716, 0.060549, 0.11371, 0.185198, 0.194234, 0.139895, 0.086953, 0.083462, 0.096677, 0.094817, 0.116183, 0.078022, 0.071867, 0.074921, 0.044297, 0.045352, 0.0704, 0.122885, 0.0704, 0.090864, 0.185198, 0.116183, 0.1…	[212, 441]	0	0	2
310	311	Q92HB3|MRAZ_RICCN Transcriptional regulator MraZ OS=Rickettsia conorii (strain ATCC VR-613 / Malish 7)	([0.032677, 0.023534, 0.041405, 0.056825, 0.074921, 0.098513, 0.122885, 0.092881, 0.11371, 0.085092, 0.122885, 0.125101, 0.122885, 0.106997, 0.18812, 0.232838, 0.167087, 0.10481, 0.170161, 0.229226, 0.232838, 0.155435, 0.127496, 0.125101, 0.127496, 0.085092, 0.049374, 0.03976, 0.035586, 0.042364, 0.067594, 0.032677, 0.041405, 0.041405, 0.083462, 0.050641, 0.035586, 0.06184, 0.069024, 0.041405, 0.…	[]	0	0	2
311	312	Q92HB4|RSMH_RICCN Ribosomal RNA small subunit methyltransferase H OS=Rickettsia conorii (strain ATCC VR-613 / Malish 7)	([0.085092, 0.144935, 0.132295, 0.079919, 0.125101, 0.120615, 0.081712, 0.100716, 0.15008, 0.167087, 0.161087, 0.191378, 0.291804, 0.281712, 0.194234, 0.129801, 0.194234, 0.127496, 0.185198, 0.122885, 0.18812, 0.15284, 0.137348, 0.167087, 0.164327, 0.144935, 0.167087, 0.21291, 0.147574, 0.076542, 0.092881, 0.111485, 0.069024, 0.066181, 0.03976, 0.040537, 0.044297, 0.042364, 0.060549, 0.034068, 0.…	[]	0	0	2
312	313	Q92HC2|NTRXL_RICCN Putative response regulator NtrX-like OS=Rickettsia conorii (strain ATCC VR-613 / Malish 7)	([0.040537, 0.078022, 0.132295, 0.167087, 0.092881, 0.120615, 0.158265, 0.102787, 0.064632, 0.064632, 0.06312, 0.088832, 0.047319, 0.043307, 0.088832, 0.088832, 0.134866, 0.120615, 0.209395, 0.31487, 0.295083, 0.206376, 0.158265, 0.116183, 0.125101, 0.206376, 0.21291, 0.209395, 0.271506, 0.278302, 0.308712, 0.25406, 0.158265, 0.247041, 0.271506, 0.25031, 0.264545, 0.196879, 0.308712, 0.26085, 0.1…	[464, 465, 466, 467, 468, 469, 470, 471, 472, 473]	0	0	2
313	314	Q92HC3|Q92HC3_RICCN UbiH protein OS=Rickettsia conorii (strain ATCC VR-613 / Malish 7)	([0.56648, 0.608892, 0.483068, 0.458154, 0.472492, 0.349426, 0.339168, 0.257454, 0.278302, 0.31487, 0.352862, 0.278302, 0.206376, 0.203355, 0.232838, 0.239899, 0.232838, 0.239899, 0.222385, 0.298791, 0.268042, 0.229226, 0.142424, 0.206376, 0.225814, 0.170161, 0.275179, 0.318242, 0.41194, 0.387226, 0.366687, 0.275179, 0.380708, 0.436924, 0.436924, 0.436924, 0.42561, 0.349426, 0.377384, 0.301917, 0…	[0, 1]	0	0	2
315	316	Q92HE9|Q92HE9_RICCN Hemolysin OS=Rickettsia conorii (strain ATCC VR-613 / Malish 7)	([0.022306, 0.038042, 0.055536, 0.074921, 0.037156, 0.027463, 0.03976, 0.055536, 0.035586, 0.047319, 0.032017, 0.032677, 0.032017, 0.032677, 0.034068, 0.019401, 0.019109, 0.019401, 0.017797, 0.029376, 0.032677, 0.06312, 0.067594, 0.067594, 0.071867, 0.15008, 0.222385, 0.142424, 0.078022, 0.139895, 0.158265, 0.25031, 0.191378, 0.196879, 0.134866, 0.225814, 0.222385, 0.335645, 0.332115, 0.339168, 0…	[]	0	0	2
316	317	Q92HF3|RIMP_RICCN Ribosome maturation factor RimP OS=Rickettsia conorii (strain ATCC VR-613 / Malish 7)	([0.206376, 0.111485, 0.164327, 0.219301, 0.25406, 0.173081, 0.21291, 0.25406, 0.247041, 0.271506, 0.185198, 0.225814, 0.147574, 0.094817, 0.100716, 0.059222, 0.055536, 0.027463, 0.047319, 0.058088, 0.033407, 0.058088, 0.122885, 0.106997, 0.064632, 0.041405, 0.078022, 0.041405, 0.023534, 0.016826, 0.018106, 0.033407, 0.018415, 0.032677, 0.050641, 0.092881, 0.132295, 0.078022, 0.144935, 0.100716, …	[]	0	0	2
317	318	Q92HF4|NUSA_RICCN Transcription termination/antitermination protein NusA OS=Rickettsia conorii (strain ATCC VR-613 / Malish 7)	([0.134866, 0.073402, 0.042364, 0.071867, 0.098513, 0.071867, 0.073402, 0.094817, 0.129801, 0.15008, 0.173081, 0.127496, 0.129801, 0.116183, 0.203355, 0.132295, 0.074921, 0.0704, 0.064632, 0.116183, 0.125101, 0.129801, 0.206376, 0.264545, 0.182256, 0.185198, 0.225814, 0.229226, 0.225814, 0.206376, 0.206376, 0.200174, 0.219301, 0.216401, 0.236433, 0.232838, 0.247041, 0.342579, 0.342579, 0.332115, …	[186, 352]	0	0	2
319	320	Q92HF9|RECO_RICCN DNA repair protein RecO OS=Rickettsia conorii (strain ATCC VR-613 / Malish 7)	([0.01204, 0.018106, 0.026338, 0.048328, 0.025762, 0.036378, 0.055536, 0.079919, 0.100716, 0.05306, 0.036378, 0.027463, 0.025316, 0.028695, 0.014315, 0.014315, 0.023534, 0.025762, 0.040537, 0.069024, 0.06312, 0.043307, 0.040537, 0.040537, 0.021816, 0.024826, 0.024826, 0.024826, 0.011518, 0.010926, 0.020522, 0.034884, 0.06184, 0.060549, 0.042364, 0.051831, 0.026892, 0.029376, 0.029376, 0.028695, 0…	[]	0	0	2
321	322	Q92HG4|Y807_RICCN Uncharacterized RNA pseudouridine synthase RC0807 OS=Rickettsia conorii (strain ATCC VR-613 / Malish 7)	([0.118441, 0.155435, 0.109221, 0.083462, 0.109221, 0.142424, 0.17593, 0.21291, 0.203355, 0.243554, 0.271506, 0.216401, 0.134866, 0.088832, 0.122885, 0.144935, 0.15284, 0.170161, 0.25406, 0.191378, 0.185198, 0.21291, 0.134866, 0.196879, 0.170161, 0.106997, 0.10481, 0.120615, 0.118441, 0.147574, 0.147574, 0.100716, 0.164327, 0.161087, 0.219301, 0.264545, 0.275179, 0.173081, 0.247041, 0.182256, 0.2…	[]	0	0	2
322	323	Q92HG8|DNAB_RICCN Replicative DNA helicase OS=Rickettsia conorii (strain ATCC VR-613 / Malish 7)	([0.657645, 0.476583, 0.366687, 0.349426, 0.398279, 0.440853, 0.486429, 0.521092, 0.553315, 0.468512, 0.517562, 0.447574, 0.509769, 0.51388, 0.422041, 0.342579, 0.465241, 0.450668, 0.450668, 0.352862, 0.356642, 0.308712, 0.418646, 0.509769, 0.494003, 0.390993, 0.288399, 0.264545, 0.216401, 0.127496, 0.125101, 0.111485, 0.194234, 0.179055, 0.196879, 0.182256, 0.182256, 0.170161, 0.106997, 0.06312,…	[0, 7, 8, 10, 12, 13, 23, 407, 408, 493]	0	0	2
323	324	Q92HH0|Q92HH0_RICCN Flavin prenyltransferase UbiX OS=Rickettsia conorii (strain ATCC VR-613 / Malish 7)	([0.051831, 0.074921, 0.098513, 0.090864, 0.116183, 0.137348, 0.127496, 0.083462, 0.056825, 0.069024, 0.046336, 0.066181, 0.034068, 0.020522, 0.0198, 0.013821, 0.009483, 0.014315, 0.021381, 0.03976, 0.055536, 0.054297, 0.06184, 0.066181, 0.090864, 0.05306, 0.036378, 0.025316, 0.045352, 0.088832, 0.088832, 0.127496, 0.098513, 0.098513, 0.167087, 0.086953, 0.129801, 0.127496, 0.142424, 0.137348, 0.…	[]	0	0	2
324	325	Q92HH3|Q92HH3_RICCN Delta-aminolevulinic acid dehydratase OS=Rickettsia conorii (strain ATCC VR-613 / Malish 7)	([0.044297, 0.066181, 0.106997, 0.134866, 0.167087, 0.161087, 0.092881, 0.05306, 0.036378, 0.046336, 0.066181, 0.046336, 0.023534, 0.047319, 0.064632, 0.109221, 0.096677, 0.05306, 0.094817, 0.06184, 0.106997, 0.116183, 0.067594, 0.040537, 0.023963, 0.028107, 0.020165, 0.020165, 0.025316, 0.028695, 0.032677, 0.029376, 0.05306, 0.102787, 0.116183, 0.10481, 0.116183, 0.118441, 0.122885, 0.122885, 0.…	[135, 136, 138, 139]	0	0	2
325	326	Q92HJ1|Q92HJ1_RICCN Biotin transporter OS=Rickettsia conorii (strain ATCC VR-613 / Malish 7)	([0.014315, 0.023963, 0.03976, 0.059222, 0.050641, 0.025316, 0.042364, 0.023963, 0.017447, 0.011903, 0.014783, 0.01227, 0.009865, 0.010131, 0.006533, 0.006795, 0.006795, 0.005623, 0.008075, 0.007422, 0.007422, 0.00543, 0.003727, 0.003924, 0.002688, 0.003212, 0.004835, 0.003212, 0.003053, 0.002705, 0.003804, 0.002623, 0.00359, 0.004208, 0.004431, 0.00543, 0.003997, 0.00407, 0.003405, 0.00243, 0.00…	[]	0	0	2
326	327	Q92HJ3|SODF_RICCN Superoxide dismutase [Mn/Fe] OS=Rickettsia conorii (strain ATCC VR-613 / Malish 7)	([0.42561, 0.30533, 0.380708, 0.26085, 0.200174, 0.15284, 0.209395, 0.247041, 0.194234, 0.247041, 0.18812, 0.239899, 0.236433, 0.335645, 0.408655, 0.291804, 0.288399, 0.318242, 0.30533, 0.194234, 0.194234, 0.137348, 0.222385, 0.196879, 0.194234, 0.271506, 0.25406, 0.229226, 0.219301, 0.298791, 0.264545, 0.346032, 0.324872, 0.342579, 0.324872, 0.243554, 0.281712, 0.301917, 0.288399, 0.209395, 0.31…	[104, 105]	0	0	2
327	328	Q92HJ8|Q92HJ8_RICCN biotin--[biotin carboxyl-carrier protein] ligase OS=Rickettsia conorii (strain ATCC VR-613 / Malish 7)	([0.015344, 0.024826, 0.040537, 0.028695, 0.043307, 0.058088, 0.078022, 0.109221, 0.129801, 0.161087, 0.161087, 0.164327, 0.155435, 0.203355, 0.182256, 0.185198, 0.30533, 0.271506, 0.349426, 0.370445, 0.4292, 0.541878, 0.549308, 0.450668, 0.497853, 0.4292, 0.352862, 0.321458, 0.311707, 0.311707, 0.311707, 0.342579, 0.387226, 0.380708, 0.414856, 0.440853, 0.433034, 0.414856, 0.440853, 0.440853, 0.…	[21, 22, 40, 45, 46, 47, 48, 49, 50, 51]	0	0	2
328	329	Q92HK6|IF3_RICCN Translation initiation factor IF-3 OS=Rickettsia conorii (strain ATCC VR-613 / Malish 7)	([0.014783, 0.009483, 0.00777, 0.010372, 0.014783, 0.023087, 0.035586, 0.021816, 0.034884, 0.046336, 0.048328, 0.064632, 0.111485, 0.17593, 0.191378, 0.281712, 0.232838, 0.321458, 0.41194, 0.339168, 0.339168, 0.239899, 0.278302, 0.36309, 0.36309, 0.377384, 0.36309, 0.349426, 0.42561, 0.408655, 0.40511, 0.36309, 0.278302, 0.288399, 0.200174, 0.288399, 0.288399, 0.291804, 0.203355, 0.200174, 0.2364…	[]	0	0	2
330	331	Q92HL0|Q92HL0_RICCN Single-stranded-DNA-specific exonuclease RecJ OS=Rickettsia conorii (strain ATCC VR-613 / Malish 7)	([0.318242, 0.182256, 0.239899, 0.288399, 0.31487, 0.219301, 0.142424, 0.182256, 0.222385, 0.257454, 0.185198, 0.15008, 0.155435, 0.142424, 0.078022, 0.059222, 0.058088, 0.10481, 0.047319, 0.047319, 0.025762, 0.047319, 0.094817, 0.049374, 0.025762, 0.021816, 0.038042, 0.038042, 0.023087, 0.021381, 0.012727, 0.021381, 0.021381, 0.022306, 0.022306, 0.022667, 0.03976, 0.044297, 0.028695, 0.066181, 0…	[326, 327, 328]	0	0	2
331	332	Q92HL3|Q92HL3_RICCN Protease IV OS=Rickettsia conorii (strain ATCC VR-613 / Malish 7)	([0.054297, 0.079919, 0.120615, 0.059222, 0.079919, 0.102787, 0.129801, 0.076542, 0.046336, 0.028695, 0.020522, 0.025762, 0.014586, 0.020876, 0.016257, 0.009015, 0.006245, 0.006142, 0.006142, 0.007495, 0.00515, 0.004135, 0.002881, 0.002057, 0.002078, 0.001572, 0.00155, 0.001541, 0.002327, 0.002194, 0.002606, 0.003864, 0.003864, 0.00558, 0.004899, 0.00407, 0.006039, 0.005992, 0.008624, 0.013265, 0…	[]	0	0	2
332	333	Q92HM3|KCY_RICCN Cytidylate kinase OS=Rickettsia conorii (strain ATCC VR-613 / Malish 7)	([0.026892, 0.03976, 0.064632, 0.100716, 0.046336, 0.064632, 0.038858, 0.049374, 0.032677, 0.045352, 0.055536, 0.085092, 0.109221, 0.081712, 0.142424, 0.142424, 0.137348, 0.137348, 0.170161, 0.185198, 0.173081, 0.179055, 0.11371, 0.060549, 0.044297, 0.090864, 0.086953, 0.081712, 0.083462, 0.081712, 0.076542, 0.044297, 0.018787, 0.024393, 0.030611, 0.030611, 0.018415, 0.012727, 0.009015, 0.009096,…	[]	0	0	2
334	335	Q92HP0|Q92HP0_RICCN Cysteine desulfurase OS=Rickettsia conorii (strain ATCC VR-613 / Malish 7)	([0.037156, 0.021816, 0.035586, 0.067594, 0.096677, 0.071867, 0.090864, 0.132295, 0.076542, 0.054297, 0.038042, 0.049374, 0.048328, 0.06312, 0.118441, 0.111485, 0.127496, 0.067594, 0.092881, 0.106997, 0.102787, 0.185198, 0.236433, 0.232838, 0.203355, 0.194234, 0.26085, 0.268042, 0.142424, 0.209395, 0.295083, 0.398279, 0.308712, 0.308712, 0.377384, 0.374039, 0.30533, 0.288399, 0.346032, 0.346032, …	[]	0	0	2
335	336	Q92HP2|Q92HP2_RICCN Iron-sulfur cluster assembly scaffold protein IscU OS=Rickettsia conorii (strain ATCC VR-613 / Malish 7)	([0.111485, 0.17593, 0.229226, 0.311707, 0.342579, 0.377384, 0.328603, 0.346032, 0.366687, 0.30533, 0.335645, 0.356642, 0.401658, 0.494003, 0.486429, 0.505461, 0.450668, 0.505461, 0.59917, 0.58069, 0.490133, 0.525368, 0.5017, 0.461924, 0.461924, 0.433034, 0.342579, 0.401658, 0.41194, 0.359901, 0.41194, 0.390993, 0.324872, 0.318242, 0.236433, 0.216401, 0.161087, 0.219301, 0.229226, 0.236433, 0.236…	[15, 17, 18, 19, 21, 22, 128, 129, 130]	0	0	2
336	337	Q92HP9|TLCC_RICCN ADP,ATP carrier protein 3 OS=Rickettsia conorii (strain ATCC VR-613 / Malish 7)	([0.003512, 0.004835, 0.007259, 0.004976, 0.004736, 0.00359, 0.004775, 0.003727, 0.004921, 0.005992, 0.007091, 0.00962, 0.009728, 0.009096, 0.005683, 0.00359, 0.003701, 0.006245, 0.008624, 0.006619, 0.004577, 0.005086, 0.004208, 0.002662, 0.003341, 0.0028, 0.002976, 0.001649, 0.002662, 0.001481, 0.00146, 0.001249, 0.000661, 0.001155, 0.001112, 0.001112, 0.001808, 0.002881, 0.002623, 0.00231, 0.00…	[]	0	0	2
337	338	Q92HQ3|AMPG1_RICCN Putative transporter AmpG 1 OS=Rickettsia conorii (strain ATCC VR-613 / Malish 7)	([0.002327, 0.001602, 0.001048, 0.001541, 0.001211, 0.000906, 0.001305, 0.001687, 0.001271, 0.001692, 0.001408, 0.001408, 0.001434, 0.001408, 0.001335, 0.001434, 0.00146, 0.001434, 0.001936, 0.002014, 0.002035, 0.002035, 0.002512, 0.003997, 0.004414, 0.006701, 0.006894, 0.006142, 0.004315, 0.007091, 0.006988, 0.007259, 0.009096, 0.009187, 0.006039, 0.005932, 0.003671, 0.002482, 0.003804, 0.002482…	[]	0	0	2
338	339	Q92HR8|Q92HR8_RICCN histidine kinase OS=Rickettsia conorii (strain ATCC VR-613 / Malish 7)	([0.18812, 0.25031, 0.139895, 0.191378, 0.229226, 0.295083, 0.196879, 0.229226, 0.25031, 0.173081, 0.116183, 0.137348, 0.073402, 0.069024, 0.069024, 0.139895, 0.127496, 0.06184, 0.043307, 0.086953, 0.044297, 0.043307, 0.041405, 0.034884, 0.034884, 0.037156, 0.032017, 0.064632, 0.064632, 0.067594, 0.132295, 0.179055, 0.120615, 0.219301, 0.134866, 0.066181, 0.049374, 0.096677, 0.17593, 0.206376, 0.…	[]	0	0	2
339	340	Q92HS7|Q92HS7_RICCN 5-formyltetrahydrofolate cyclo-ligase OS=Rickettsia conorii (strain ATCC VR-613 / Malish 7)	([0.390993, 0.25406, 0.301917, 0.324872, 0.219301, 0.203355, 0.182256, 0.21291, 0.257454, 0.185198, 0.21291, 0.161087, 0.078022, 0.056825, 0.074921, 0.074921, 0.076542, 0.10481, 0.109221, 0.096677, 0.051831, 0.030003, 0.025762, 0.024826, 0.027463, 0.023534, 0.017138, 0.013016, 0.012491, 0.012491, 0.021381, 0.021381, 0.03976, 0.043307, 0.064632, 0.060549, 0.06312, 0.032677, 0.019109, 0.032677, 0.0…	[]	0	0	2
340	341	Q92HS8|Q92HS8_RICCN Dihydrolipoyl dehydrogenase OS=Rickettsia conorii (strain ATCC VR-613 / Malish 7)	([0.033407, 0.047319, 0.096677, 0.092881, 0.116183, 0.071867, 0.094817, 0.11371, 0.134866, 0.092881, 0.116183, 0.116183, 0.090864, 0.083462, 0.098513, 0.088832, 0.122885, 0.173081, 0.170161, 0.225814, 0.158265, 0.098513, 0.111485, 0.090864, 0.111485, 0.120615, 0.196879, 0.125101, 0.125101, 0.122885, 0.196879, 0.129801, 0.096677, 0.125101, 0.0704, 0.116183, 0.074921, 0.051831, 0.064632, 0.098513, …	[]	0	0	2
341	342	Q92HT1|Q92HT1_RICCN site-specific DNA-methyltransferase (adenine-specific) OS=Rickettsia conorii (strain ATCC VR-613 / Malish 7)	([0.167087, 0.203355, 0.26085, 0.31487, 0.232838, 0.173081, 0.170161, 0.11371, 0.132295, 0.15284, 0.15008, 0.129801, 0.139895, 0.17593, 0.219301, 0.278302, 0.191378, 0.11371, 0.06312, 0.111485, 0.179055, 0.092881, 0.092881, 0.094817, 0.05306, 0.083462, 0.147574, 0.164327, 0.275179, 0.275179, 0.291804, 0.216401, 0.225814, 0.144935, 0.083462, 0.109221, 0.11371, 0.194234, 0.191378, 0.281712, 0.29180…	[]	0	0	2
342	343	Q92HT9|RL36_RICCN Large ribosomal subunit protein bL36 OS=Rickettsia conorii (strain ATCC VR-613 / Malish 7)	([0.311707, 0.366687, 0.436924, 0.436924, 0.483068, 0.480142, 0.4292, 0.454136, 0.398279, 0.356642, 0.387226, 0.418646, 0.4292, 0.480142, 0.562014, 0.486429, 0.401658, 0.42561, 0.346032, 0.36309, 0.450668, 0.447574, 0.450668, 0.440853, 0.480142, 0.36309, 0.394753, 0.422041, 0.42561, 0.5017, 0.553315, 0.525368, 0.486429, 0.444081, 0.433034, 0.390993, 0.465241, 0.585406, 0.671169, 0.801317, 0.76724…	[14, 29, 30, 31, 37, 38, 39, 40]	0	0	2
344	345	Q92HU7|DEFL_RICCN Peptide deformylase-like OS=Rickettsia conorii (strain ATCC VR-613 / Malish 7)	([0.167087, 0.096677, 0.094817, 0.155435, 0.206376, 0.257454, 0.179055, 0.10481, 0.125101, 0.144935, 0.179055, 0.18812, 0.18812, 0.116183, 0.060549, 0.067594, 0.032017, 0.034884, 0.066181, 0.067594, 0.125101, 0.111485, 0.17593, 0.21291, 0.118441, 0.0704, 0.0704, 0.118441, 0.167087, 0.10481, 0.116183, 0.116183, 0.085092, 0.079919, 0.074921, 0.139895, 0.134866, 0.179055, 0.17593, 0.161087, 0.090864…	[179, 181, 182]	0	0	2
345	346	Q92HV4|TLCD_RICCN ADP,ATP carrier protein 4 OS=Rickettsia conorii (strain ATCC VR-613 / Malish 7)	([0.332115, 0.346032, 0.356642, 0.380708, 0.236433, 0.284882, 0.295083, 0.17593, 0.079919, 0.092881, 0.111485, 0.071867, 0.071867, 0.142424, 0.06184, 0.025762, 0.013821, 0.014315, 0.012491, 0.011342, 0.010926, 0.01078, 0.012491, 0.008895, 0.008624, 0.014075, 0.007422, 0.005318, 0.004976, 0.00558, 0.005872, 0.004135, 0.004247, 0.003461, 0.002194, 0.002623, 0.002623, 0.002705, 0.001572, 0.001597, 0…	[]	0	0	2
346	347	Q92HV6|RS15_RICCN Small ribosomal subunit protein uS15 OS=Rickettsia conorii (strain ATCC VR-613 / Malish 7)	([0.461924, 0.342579, 0.384043, 0.414856, 0.335645, 0.328603, 0.25406, 0.281712, 0.308712, 0.346032, 0.359901, 0.387226, 0.384043, 0.468512, 0.465241, 0.433034, 0.370445, 0.370445, 0.30533, 0.271506, 0.18812, 0.18812, 0.264545, 0.264545, 0.268042, 0.257454, 0.295083, 0.390993, 0.311707, 0.308712, 0.298791, 0.31487, 0.219301, 0.229226, 0.229226, 0.243554, 0.281712, 0.346032, 0.332115, 0.41194, 0.4…	[41, 42, 43, 44, 45, 46]	0	0	2
347	348	Q92HV9|Q92HV9_RICCN KpsF protein OS=Rickettsia conorii (strain ATCC VR-613 / Malish 7)	([0.182256, 0.219301, 0.264545, 0.196879, 0.127496, 0.15284, 0.17593, 0.225814, 0.209395, 0.232838, 0.219301, 0.17593, 0.18812, 0.17593, 0.102787, 0.094817, 0.098513, 0.17593, 0.10481, 0.194234, 0.298791, 0.339168, 0.232838, 0.239899, 0.318242, 0.321458, 0.239899, 0.264545, 0.147574, 0.11371, 0.067594, 0.083462, 0.073402, 0.064632, 0.06312, 0.116183, 0.069024, 0.034884, 0.0198, 0.034884, 0.028695…	[]	0	0	2
348	349	Q92HX3|Q92HX3_RICCN Ribonucleoside-diphosphate reductase OS=Rickettsia conorii (strain ATCC VR-613 / Malish 7)	([0.158265, 0.203355, 0.122885, 0.173081, 0.225814, 0.275179, 0.295083, 0.332115, 0.366687, 0.301917, 0.243554, 0.288399, 0.30533, 0.194234, 0.298791, 0.298791, 0.271506, 0.182256, 0.120615, 0.209395, 0.200174, 0.284882, 0.191378, 0.194234, 0.142424, 0.132295, 0.122885, 0.137348, 0.132295, 0.066181, 0.118441, 0.185198, 0.118441, 0.054297, 0.088832, 0.090864, 0.06184, 0.073402, 0.118441, 0.109221,…	[410, 411, 412]	0	0	2
349	350	Q92HY3|FENR_RICCN Ferredoxin--NADP reductase OS=Rickettsia conorii (strain ATCC VR-613 / Malish 7)	([0.016826, 0.024393, 0.049374, 0.031287, 0.043307, 0.026338, 0.016257, 0.016826, 0.013821, 0.010131, 0.013265, 0.013613, 0.022667, 0.016257, 0.010131, 0.009294, 0.010372, 0.014783, 0.016257, 0.028695, 0.018787, 0.014075, 0.016021, 0.011518, 0.018787, 0.021816, 0.024393, 0.027463, 0.034884, 0.056825, 0.122885, 0.073402, 0.051831, 0.055536, 0.040537, 0.03976, 0.048328, 0.076542, 0.076542, 0.139895…	[333, 334, 335, 336, 337, 338, 339]	0	0	2
350	351	Q92I02|TRXB_RICCN Thioredoxin reductase OS=Rickettsia conorii (strain ATCC VR-613 / Malish 7)	([0.030611, 0.048328, 0.067594, 0.120615, 0.116183, 0.142424, 0.098513, 0.122885, 0.118441, 0.116183, 0.083462, 0.060549, 0.066181, 0.090864, 0.088832, 0.0704, 0.059222, 0.051831, 0.079919, 0.15284, 0.155435, 0.100716, 0.060549, 0.066181, 0.054297, 0.050641, 0.05306, 0.10481, 0.10481, 0.125101, 0.155435, 0.155435, 0.247041, 0.161087, 0.196879, 0.196879, 0.243554, 0.206376, 0.311707, 0.328603, 0.2…	[]	0	0	2
351	352	Q92I11|RECR_RICCN Recombination protein RecR OS=Rickettsia conorii (strain ATCC VR-613 / Malish 7)	([0.632174, 0.458154, 0.335645, 0.236433, 0.155435, 0.085092, 0.106997, 0.129801, 0.088832, 0.129801, 0.147574, 0.109221, 0.102787, 0.054297, 0.05306, 0.050641, 0.038858, 0.037156, 0.035586, 0.035586, 0.028695, 0.016826, 0.017447, 0.017797, 0.017447, 0.030003, 0.06184, 0.06184, 0.064632, 0.064632, 0.05306, 0.031287, 0.05306, 0.054297, 0.055536, 0.031287, 0.033407, 0.043307, 0.025316, 0.017797, 0.…	[0]	0	0	2
352	353	Q92I14|RBFA_RICCN Ribosome-binding factor A OS=Rickettsia conorii (strain ATCC VR-613 / Malish 7)	([0.529623, 0.59014, 0.642678, 0.661982, 0.505461, 0.472492, 0.486429, 0.390993, 0.308712, 0.342579, 0.377384, 0.377384, 0.284882, 0.194234, 0.295083, 0.203355, 0.127496, 0.132295, 0.139895, 0.139895, 0.139895, 0.106997, 0.054297, 0.048328, 0.046336, 0.086953, 0.060549, 0.030003, 0.05306, 0.059222, 0.064632, 0.032677, 0.040537, 0.03976, 0.071867, 0.067594, 0.078022, 0.078022, 0.047319, 0.044297, …	[0, 1, 2, 3, 4]	0	0	2
353	354	Q92I24|SSRP_RICCN SsrA-binding protein OS=Rickettsia conorii (strain ATCC VR-613 / Malish 7)	([0.25406, 0.298791, 0.335645, 0.31487, 0.232838, 0.137348, 0.185198, 0.132295, 0.079919, 0.058088, 0.073402, 0.090864, 0.092881, 0.05306, 0.088832, 0.071867, 0.069024, 0.06184, 0.0704, 0.050641, 0.048328, 0.042364, 0.041405, 0.041405, 0.034068, 0.060549, 0.11371, 0.06312, 0.109221, 0.200174, 0.278302, 0.281712, 0.247041, 0.239899, 0.243554, 0.239899, 0.275179, 0.278302, 0.377384, 0.41194, 0.4724…	[45, 133, 134, 135, 136, 151]	0	0	2
354	355	Q92I27|Q92I27_RICCN PetR protein OS=Rickettsia conorii (strain ATCC VR-613 / Malish 7)	([0.012491, 0.021381, 0.034884, 0.056825, 0.074921, 0.100716, 0.058088, 0.038042, 0.038858, 0.026892, 0.020165, 0.025316, 0.026892, 0.013821, 0.013821, 0.015344, 0.018787, 0.0198, 0.028695, 0.024826, 0.026338, 0.026338, 0.024826, 0.024393, 0.018787, 0.018787, 0.018415, 0.022306, 0.021381, 0.029376, 0.040537, 0.073402, 0.081712, 0.042364, 0.050641, 0.088832, 0.083462, 0.083462, 0.083462, 0.06184, …	[151, 152, 210]	0	0	2
355	356	Q92I28|Q92I28_RICCN histidine kinase OS=Rickettsia conorii (strain ATCC VR-613 / Malish 7)	([0.007031, 0.010509, 0.015694, 0.010372, 0.014075, 0.020165, 0.026338, 0.015078, 0.020522, 0.028695, 0.037156, 0.055536, 0.024393, 0.032677, 0.044297, 0.048328, 0.125101, 0.216401, 0.229226, 0.229226, 0.239899, 0.356642, 0.243554, 0.25031, 0.36309, 0.370445, 0.370445, 0.380708, 0.41194, 0.30533, 0.298791, 0.31487, 0.301917, 0.328603, 0.243554, 0.243554, 0.229226, 0.203355, 0.116183, 0.11371, 0.0…	[]	0	0	2
356	357	Q92I30|ISPT_RICCN Isoprenyl transferase OS=Rickettsia conorii (strain ATCC VR-613 / Malish 7)	([0.134866, 0.200174, 0.109221, 0.144935, 0.182256, 0.118441, 0.118441, 0.076542, 0.050641, 0.049374, 0.064632, 0.083462, 0.085092, 0.064632, 0.066181, 0.056825, 0.045352, 0.083462, 0.085092, 0.15008, 0.200174, 0.127496, 0.118441, 0.196879, 0.194234, 0.200174, 0.284882, 0.318242, 0.414856, 0.476583, 0.51388, 0.472492, 0.480142, 0.468512, 0.40511, 0.40511, 0.541878, 0.480142, 0.384043, 0.40511, 0.…	[30, 36]	0	0	2
357	358	Q92I35|SYL_RICCN Leucine--tRNA ligase OS=Rickettsia conorii (strain ATCC VR-613 / Malish 7)	([0.111485, 0.050641, 0.085092, 0.129801, 0.179055, 0.21291, 0.21291, 0.132295, 0.170161, 0.139895, 0.161087, 0.219301, 0.182256, 0.164327, 0.236433, 0.222385, 0.229226, 0.225814, 0.229226, 0.132295, 0.170161, 0.173081, 0.281712, 0.216401, 0.137348, 0.142424, 0.076542, 0.102787, 0.179055, 0.167087, 0.222385, 0.155435, 0.144935, 0.120615, 0.122885, 0.122885, 0.085092, 0.076542, 0.083462, 0.083462,…	[597, 598]	0	0	2
358	359	Q92I37|DPO3B_RICCN Beta sliding clamp OS=Rickettsia conorii (strain ATCC VR-613 / Malish 7)	([0.064632, 0.047319, 0.071867, 0.094817, 0.064632, 0.083462, 0.046336, 0.048328, 0.06184, 0.076542, 0.064632, 0.049374, 0.090864, 0.090864, 0.139895, 0.219301, 0.219301, 0.132295, 0.155435, 0.17593, 0.111485, 0.144935, 0.206376, 0.132295, 0.129801, 0.129801, 0.127496, 0.18812, 0.209395, 0.222385, 0.222385, 0.295083, 0.281712, 0.281712, 0.206376, 0.200174, 0.182256, 0.243554, 0.342579, 0.281712, …	[]	0	0	2
359	360	Q92I59|Q92I59_RICCN Cell division protein ftsW OS=Rickettsia conorii (strain ATCC VR-613 / Malish 7)	([0.10481, 0.158265, 0.21291, 0.078022, 0.036378, 0.051831, 0.025762, 0.015694, 0.010372, 0.013437, 0.016021, 0.023534, 0.023087, 0.021816, 0.048328, 0.021381, 0.016528, 0.009865, 0.009187, 0.005799, 0.005932, 0.004388, 0.003014, 0.001778, 0.002503, 0.002327, 0.002211, 0.002211, 0.002581, 0.002555, 0.001872, 0.002035, 0.002035, 0.001872, 0.001808, 0.001722, 0.00225, 0.002396, 0.002881, 0.002881, …	[]	0	0	2
360	361	Q92I71|Y549_RICCN Putative carboxypeptidase RC0549 OS=Rickettsia conorii (strain ATCC VR-613 / Malish 7)	([0.003727, 0.003212, 0.00246, 0.001936, 0.002606, 0.002366, 0.003014, 0.003821, 0.003276, 0.003864, 0.004208, 0.004611, 0.006142, 0.008075, 0.005992, 0.005734, 0.008156, 0.006142, 0.008156, 0.008002, 0.011669, 0.013265, 0.014586, 0.022306, 0.056825, 0.045352, 0.086953, 0.090864, 0.069024, 0.142424, 0.158265, 0.191378, 0.196879, 0.116183, 0.116183, 0.196879, 0.120615, 0.111485, 0.196879, 0.125101…	[]	0	0	2
361	362	Q92I74|DUT_RICCN Deoxyuridine 5'-triphosphate nucleotidohydrolase OS=Rickettsia conorii (strain ATCC VR-613 / Malish 7)	([0.083462, 0.147574, 0.206376, 0.116183, 0.147574, 0.179055, 0.209395, 0.142424, 0.200174, 0.25031, 0.179055, 0.182256, 0.182256, 0.291804, 0.295083, 0.281712, 0.31487, 0.318242, 0.370445, 0.387226, 0.301917, 0.30533, 0.25031, 0.203355, 0.311707, 0.332115, 0.346032, 0.377384, 0.380708, 0.356642, 0.243554, 0.335645, 0.339168, 0.298791, 0.243554, 0.155435, 0.167087, 0.127496, 0.076542, 0.118441, 0…	[]	0	0	2
363	364	Q92I81|YCIB_RICCN Inner membrane-spanning protein YciB OS=Rickettsia conorii (strain ATCC VR-613 / Malish 7)	([0.005378, 0.003864, 0.003963, 0.0028, 0.002117, 0.00231, 0.00283, 0.00225, 0.001709, 0.00152, 0.001906, 0.002349, 0.003405, 0.002396, 0.003512, 0.004899, 0.004315, 0.003997, 0.003963, 0.00292, 0.00231, 0.002078, 0.002078, 0.002503, 0.003727, 0.004247, 0.003512, 0.003014, 0.003177, 0.004736, 0.004611, 0.003821, 0.002727, 0.002155, 0.002194, 0.00225, 0.00231, 0.002606, 0.001906, 0.002727, 0.00386…	[]	0	0	2
366	367	Q92I85|AMPG4_RICCN Putative transporter AmpG 4 OS=Rickettsia conorii (strain ATCC VR-613 / Malish 7)	([0.008895, 0.005992, 0.003804, 0.00543, 0.004247, 0.003053, 0.002503, 0.002057, 0.002606, 0.002276, 0.002078, 0.002435, 0.002435, 0.00292, 0.003109, 0.002117, 0.00231, 0.00246, 0.001623, 0.000906, 0.001417, 0.001434, 0.001434, 0.002035, 0.001391, 0.001383, 0.001499, 0.00225, 0.003431, 0.003341, 0.004689, 0.004431, 0.004646, 0.003366, 0.003512, 0.002503, 0.002529, 0.003461, 0.004921, 0.004577, 0.…	[]	0	0	2
367	368	Q92I86|Q92I86_RICCN Multidrug resistance protein OS=Rickettsia conorii (strain ATCC VR-613 / Malish 7)	([0.370445, 0.31487, 0.268042, 0.308712, 0.216401, 0.120615, 0.147574, 0.182256, 0.111485, 0.064632, 0.081712, 0.125101, 0.11371, 0.060549, 0.055536, 0.060549, 0.06312, 0.043307, 0.045352, 0.041405, 0.040537, 0.021381, 0.013613, 0.017138, 0.009977, 0.008624, 0.009865, 0.008002, 0.005992, 0.006482, 0.008075, 0.006988, 0.004899, 0.003997, 0.005249, 0.004577, 0.003405, 0.003341, 0.002976, 0.002761, …	[477, 478, 479, 480, 563]	0	0	2
368	369	Q92I89|RUVA_RICCN Holliday junction branch migration complex subunit RuvA OS=Rickettsia conorii (strain ATCC VR-613 / Malish 7)	([0.106997, 0.15284, 0.185198, 0.236433, 0.284882, 0.194234, 0.139895, 0.086953, 0.054297, 0.073402, 0.055536, 0.081712, 0.147574, 0.094817, 0.088832, 0.094817, 0.051831, 0.031287, 0.019401, 0.024826, 0.023087, 0.023087, 0.021381, 0.022667, 0.012727, 0.011903, 0.018415, 0.016528, 0.022667, 0.048328, 0.043307, 0.081712, 0.035586, 0.021381, 0.033407, 0.019401, 0.016826, 0.016826, 0.028695, 0.05306,…	[]	0	0	2
369	370	Q92I91|Q92I91_RICCN Cell filamentation proteins (Fic)-like protein OS=Rickettsia conorii (strain ATCC VR-613 / Malish 7)	([0.418646, 0.444081, 0.318242, 0.216401, 0.271506, 0.182256, 0.209395, 0.247041, 0.284882, 0.209395, 0.232838, 0.185198, 0.182256, 0.118441, 0.118441, 0.058088, 0.034068, 0.056825, 0.051831, 0.090864, 0.088832, 0.042364, 0.025316, 0.044297, 0.081712, 0.090864, 0.090864, 0.090864, 0.048328, 0.046336, 0.083462, 0.090864, 0.158265, 0.155435, 0.15284, 0.15284, 0.236433, 0.229226, 0.268042, 0.264545,…	[]	0	0	2
370	371	Q92I92|SYP_RICCN Proline--tRNA ligase OS=Rickettsia conorii (strain ATCC VR-613 / Malish 7)	([0.006533, 0.009294, 0.015344, 0.025762, 0.048328, 0.066181, 0.098513, 0.098513, 0.132295, 0.102787, 0.129801, 0.164327, 0.239899, 0.324872, 0.239899, 0.191378, 0.209395, 0.324872, 0.41194, 0.380708, 0.40511, 0.394753, 0.394753, 0.390993, 0.390993, 0.328603, 0.298791, 0.281712, 0.219301, 0.125101, 0.185198, 0.092881, 0.054297, 0.064632, 0.036378, 0.064632, 0.048328, 0.085092, 0.054297, 0.031287,…	[379, 380]	0	0	2
371	372	Q92I96|KDSB_RICCN 3-deoxy-manno-octulosonate cytidylyltransferase OS=Rickettsia conorii (strain ATCC VR-613 / Malish 7)	([0.134866, 0.17593, 0.222385, 0.142424, 0.17593, 0.206376, 0.243554, 0.278302, 0.203355, 0.225814, 0.257454, 0.288399, 0.311707, 0.21291, 0.216401, 0.132295, 0.120615, 0.139895, 0.21291, 0.206376, 0.298791, 0.182256, 0.11371, 0.120615, 0.196879, 0.137348, 0.074921, 0.0704, 0.071867, 0.079919, 0.090864, 0.088832, 0.074921, 0.06312, 0.06312, 0.066181, 0.118441, 0.191378, 0.127496, 0.085092, 0.1206…	[]	0	0	2
372	373	Q92I98|TLCB_RICCN ADP,ATP carrier protein 2 OS=Rickettsia conorii (strain ATCC VR-613 / Malish 7)	([0.011669, 0.020165, 0.030003, 0.026892, 0.038858, 0.059222, 0.0704, 0.088832, 0.037156, 0.048328, 0.05306, 0.037156, 0.020165, 0.010926, 0.019401, 0.010672, 0.010926, 0.009977, 0.010672, 0.011106, 0.010672, 0.021381, 0.019401, 0.00962, 0.007645, 0.008276, 0.006482, 0.005799, 0.00407, 0.004483, 0.003727, 0.002512, 0.002336, 0.002211, 0.00231, 0.001383, 0.002155, 0.00225, 0.002396, 0.00243, 0.001…	[]	0	0	2
373	374	Q92IA0|MDH_RICCN Malate dehydrogenase OS=Rickettsia conorii (strain ATCC VR-613 / Malish 7)	([0.15284, 0.196879, 0.232838, 0.284882, 0.194234, 0.222385, 0.247041, 0.278302, 0.206376, 0.196879, 0.229226, 0.182256, 0.118441, 0.109221, 0.059222, 0.078022, 0.092881, 0.092881, 0.088832, 0.15008, 0.142424, 0.098513, 0.056825, 0.030003, 0.030611, 0.033407, 0.035586, 0.041405, 0.03976, 0.044297, 0.0704, 0.071867, 0.118441, 0.185198, 0.15284, 0.15284, 0.155435, 0.081712, 0.106997, 0.118441, 0.08…	[]	0	0	2
374	375	Q92IB3|Q92IB3_RICCN Malate oxidoreductase and phosphate acetyltransferase OS=Rickettsia conorii (strain ATCC VR-613 / Malish 7)	([0.291804, 0.264545, 0.173081, 0.243554, 0.158265, 0.203355, 0.26085, 0.281712, 0.321458, 0.335645, 0.387226, 0.4292, 0.40511, 0.298791, 0.311707, 0.206376, 0.209395, 0.271506, 0.264545, 0.346032, 0.380708, 0.281712, 0.25406, 0.339168, 0.328603, 0.433034, 0.436924, 0.328603, 0.332115, 0.236433, 0.209395, 0.11371, 0.116183, 0.142424, 0.216401, 0.185198, 0.236433, 0.200174, 0.264545, 0.18812, 0.12…	[]	0	0	2
375	376	Q92IB4|Q92IB4_RICCN Acyl-[acyl-carrier-protein]--UDP-N-acetylglucosamine O-acyltransferase OS=Rickettsia conorii (strain ATCC VR-613 / Malish 7)	([0.007645, 0.004689, 0.003478, 0.002705, 0.003757, 0.002976, 0.002396, 0.003053, 0.003607, 0.003109, 0.002606, 0.003177, 0.003177, 0.00292, 0.002881, 0.003109, 0.003671, 0.003671, 0.003821, 0.006039, 0.003671, 0.003607, 0.005683, 0.008276, 0.008075, 0.008723, 0.014586, 0.014315, 0.013821, 0.009015, 0.008075, 0.008723, 0.005872, 0.003671, 0.00389, 0.004689, 0.00558, 0.003727, 0.00246, 0.002276, 0…	[]	0	0	2
376	377	Q92IB5|SYK_RICCN Lysine--tRNA ligase OS=Rickettsia conorii (strain ATCC VR-613 / Malish 7)	([0.229226, 0.291804, 0.281712, 0.173081, 0.247041, 0.15284, 0.125101, 0.173081, 0.173081, 0.18812, 0.203355, 0.173081, 0.116183, 0.11371, 0.17593, 0.191378, 0.179055, 0.164327, 0.203355, 0.206376, 0.236433, 0.26085, 0.243554, 0.275179, 0.271506, 0.185198, 0.206376, 0.167087, 0.164327, 0.194234, 0.203355, 0.129801, 0.191378, 0.288399, 0.268042, 0.271506, 0.268042, 0.281712, 0.271506, 0.179055, 0.…	[]	0	0	2
378	379	Q92IC9|XERD_RICCN Tyrosine recombinase XerD OS=Rickettsia conorii (strain ATCC VR-613 / Malish 7)	([0.006567, 0.00543, 0.006078, 0.008804, 0.011669, 0.012727, 0.009865, 0.012491, 0.016257, 0.023087, 0.028107, 0.021381, 0.013437, 0.024826, 0.025762, 0.032017, 0.030003, 0.069024, 0.0704, 0.030611, 0.044297, 0.038042, 0.073402, 0.100716, 0.051831, 0.028695, 0.029376, 0.054297, 0.056825, 0.056825, 0.028107, 0.028107, 0.058088, 0.058088, 0.066181, 0.060549, 0.06312, 0.064632, 0.067594, 0.125101, 0…	[]	0	0	2
379	380	Q92ID9|NUOE_RICCN NADH-quinone oxidoreductase subunit E OS=Rickettsia conorii (strain ATCC VR-613 / Malish 7)	([0.129801, 0.170161, 0.206376, 0.26085, 0.17593, 0.222385, 0.155435, 0.15008, 0.18812, 0.225814, 0.170161, 0.142424, 0.132295, 0.127496, 0.071867, 0.142424, 0.161087, 0.147574, 0.25031, 0.243554, 0.356642, 0.346032, 0.31487, 0.232838, 0.15008, 0.25031, 0.164327, 0.167087, 0.203355, 0.127496, 0.096677, 0.161087, 0.243554, 0.25406, 0.264545, 0.356642, 0.324872, 0.209395, 0.139895, 0.161087, 0.1161…	[]	0	0	2
380	381	Q92IE0|3MGH_RICCN Putative 3-methyladenine DNA glycosylase OS=Rickettsia conorii (strain ATCC VR-613 / Malish 7)	([0.102787, 0.040537, 0.03976, 0.06184, 0.092881, 0.125101, 0.164327, 0.127496, 0.098513, 0.116183, 0.142424, 0.203355, 0.120615, 0.071867, 0.118441, 0.18812, 0.134866, 0.122885, 0.060549, 0.028107, 0.026338, 0.05306, 0.106997, 0.137348, 0.10481, 0.056825, 0.030611, 0.028695, 0.050641, 0.081712, 0.092881, 0.086953, 0.043307, 0.042364, 0.073402, 0.081712, 0.088832, 0.118441, 0.209395, 0.26085, 0.2…	[]	0	0	2
381	382	Q92IE5|EX7S_RICCN Exodeoxyribonuclease 7 small subunit OS=Rickettsia conorii (strain ATCC VR-613 / Malish 7)	([0.476583, 0.5017, 0.370445, 0.41194, 0.450668, 0.440853, 0.374039, 0.380708, 0.414856, 0.356642, 0.387226, 0.41194, 0.328603, 0.26085, 0.239899, 0.239899, 0.161087, 0.229226, 0.229226, 0.25406, 0.243554, 0.332115, 0.332115, 0.352862, 0.352862, 0.349426, 0.349426, 0.359901, 0.380708, 0.366687, 0.346032, 0.349426, 0.332115, 0.408655, 0.390993, 0.339168, 0.284882, 0.349426, 0.356642, 0.359901, 0.3…	[1]	0	0	2
382	383	Q92IE7|RIMM_RICCN Ribosome maturation factor RimM OS=Rickettsia conorii (strain ATCC VR-613 / Malish 7)	([0.043307, 0.032017, 0.020165, 0.028695, 0.040537, 0.026892, 0.03976, 0.051831, 0.034884, 0.045352, 0.056825, 0.071867, 0.043307, 0.036378, 0.036378, 0.032017, 0.030003, 0.026338, 0.048328, 0.085092, 0.147574, 0.125101, 0.182256, 0.264545, 0.182256, 0.116183, 0.200174, 0.194234, 0.206376, 0.21291, 0.15284, 0.167087, 0.179055, 0.236433, 0.268042, 0.321458, 0.335645, 0.247041, 0.356642, 0.26085, 0…	[]	0	0	2
383	384	Q92IF2|RS4_RICCN Small ribosomal subunit protein uS4 OS=Rickettsia conorii (strain ATCC VR-613 / Malish 7)	([0.268042, 0.30533, 0.356642, 0.401658, 0.31487, 0.339168, 0.288399, 0.311707, 0.25406, 0.170161, 0.191378, 0.222385, 0.219301, 0.222385, 0.295083, 0.321458, 0.21291, 0.225814, 0.222385, 0.318242, 0.328603, 0.271506, 0.284882, 0.30533, 0.288399, 0.377384, 0.390993, 0.450668, 0.465241, 0.56648, 0.712013, 0.671169, 0.557691, 0.570702, 0.562014, 0.562014, 0.59917, 0.618285, 0.59508, 0.497853, 0.497…	[29, 30, 31, 32, 33, 34, 35, 36, 37, 38]	0	0	2
384	385	Q92IG3|CAPD_RICCN UDP-glucose 4-epimerase OS=Rickettsia conorii (strain ATCC VR-613 / Malish 7)	([0.036378, 0.054297, 0.081712, 0.106997, 0.134866, 0.0704, 0.088832, 0.120615, 0.118441, 0.092881, 0.066181, 0.086953, 0.167087, 0.134866, 0.078022, 0.078022, 0.074921, 0.122885, 0.094817, 0.094817, 0.098513, 0.10481, 0.060549, 0.058088, 0.066181, 0.037156, 0.079919, 0.046336, 0.021816, 0.026338, 0.042364, 0.076542, 0.086953, 0.081712, 0.15284, 0.243554, 0.264545, 0.271506, 0.229226, 0.324872, 0…	[]	0	0	2
385	386	Q92IG5|YQGF_RICCN Putative pre-16S rRNA nuclease OS=Rickettsia conorii (strain ATCC VR-613 / Malish 7)	([0.013265, 0.009015, 0.007031, 0.005683, 0.008276, 0.011342, 0.00962, 0.014586, 0.011106, 0.009096, 0.009483, 0.007645, 0.011903, 0.012491, 0.01227, 0.012491, 0.021381, 0.020522, 0.011106, 0.019401, 0.018787, 0.014783, 0.015344, 0.026338, 0.055536, 0.048328, 0.050641, 0.086953, 0.073402, 0.071867, 0.106997, 0.106997, 0.21291, 0.125101, 0.21291, 0.225814, 0.129801, 0.134866, 0.147574, 0.144935, 0…	[]	0	0	2
386	387	Q92IH7|CYAY_RICCN Iron-sulfur cluster assembly protein CyaY OS=Rickettsia conorii (strain ATCC VR-613 / Malish 7)	([0.370445, 0.41194, 0.447574, 0.346032, 0.339168, 0.26085, 0.194234, 0.194234, 0.243554, 0.257454, 0.200174, 0.257454, 0.268042, 0.268042, 0.284882, 0.25031, 0.374039, 0.346032, 0.356642, 0.356642, 0.398279, 0.311707, 0.318242, 0.232838, 0.324872, 0.349426, 0.444081, 0.444081, 0.390993, 0.380708, 0.311707, 0.408655, 0.390993, 0.384043, 0.359901, 0.349426, 0.298791, 0.196879, 0.167087, 0.111485, …	[]	0	0	2
388	389	Q92II0|LPXB_RICCN Lipid-A-disaccharide synthase OS=Rickettsia conorii (strain ATCC VR-613 / Malish 7)	([0.004976, 0.006701, 0.009015, 0.013437, 0.008723, 0.007645, 0.00962, 0.01204, 0.016826, 0.012491, 0.012727, 0.016826, 0.030003, 0.017138, 0.030611, 0.06312, 0.139895, 0.232838, 0.271506, 0.194234, 0.185198, 0.170161, 0.185198, 0.185198, 0.203355, 0.239899, 0.318242, 0.318242, 0.196879, 0.127496, 0.219301, 0.275179, 0.225814, 0.155435, 0.257454, 0.144935, 0.085092, 0.076542, 0.044297, 0.044297, …	[]	0	0	2
389	390	Q92IJ1|Q92IJ1_RICCN Alkaline protease secretion ATP-binding protein AprD OS=Rickettsia conorii (strain ATCC VR-613 / Malish 7)	([0.483068, 0.529623, 0.604312, 0.40511, 0.25406, 0.137348, 0.118441, 0.06184, 0.074921, 0.10481, 0.086953, 0.129801, 0.129801, 0.090864, 0.037156, 0.017138, 0.009294, 0.006567, 0.006421, 0.004414, 0.00292, 0.002512, 0.001533, 0.00103, 0.001048, 0.001675, 0.001687, 0.001383, 0.001687, 0.001211, 0.000661, 0.000893, 0.000983, 0.000558, 0.000412, 0.000799, 0.000799, 0.001335, 0.001335, 0.001417, 0.0…	[1, 2, 478, 479]	0	0	2
391	392	Q92IK8|SYH_RICCN Histidine--tRNA ligase OS=Rickettsia conorii (strain ATCC VR-613 / Malish 7)	([0.352862, 0.380708, 0.418646, 0.311707, 0.222385, 0.288399, 0.318242, 0.352862, 0.275179, 0.295083, 0.25031, 0.291804, 0.298791, 0.200174, 0.132295, 0.134866, 0.137348, 0.118441, 0.161087, 0.161087, 0.167087, 0.147574, 0.15008, 0.098513, 0.100716, 0.102787, 0.088832, 0.049374, 0.047319, 0.088832, 0.069024, 0.102787, 0.10481, 0.118441, 0.118441, 0.129801, 0.209395, 0.125101, 0.127496, 0.15008, 0…	[]	0	0	2
392	393	Q92IL2|C	([0.194234, 0.229226, 0.137348, 0.079919, 0.10481, 0.067594, 0.043307, 0.029376, 0.038042, 0.037156, 0.031287, 0.024393, 0.015694, 0.015694, 0.009483, 0.008624, 0.008002, 0.006482, 0.006619, 0.006619, 0.005623, 0.008276, 0.006374, 0.005872, 0.005992, 0.005992, 0.006194, 0.008276, 0.011518, 0.008276, 0.009483, 0.01227, 0.019401, 0.032677, 0.026892, 0.054297, 0.074921, 0.078022, 0.078022, 0.064632,…	[]	0	0	2
394	395	Q92IL8|Y402_RICCN Putative sugar phosphate isomerase RC0402 OS=Rickettsia conorii (strain ATCC VR-613 / Malish 7)	([0.078022, 0.120615, 0.15284, 0.179055, 0.118441, 0.170161, 0.116183, 0.134866, 0.158265, 0.203355, 0.15008, 0.116183, 0.125101, 0.076542, 0.0704, 0.076542, 0.132295, 0.17593, 0.25406, 0.200174, 0.196879, 0.116183, 0.067594, 0.073402, 0.048328, 0.078022, 0.069024, 0.122885, 0.134866, 0.137348, 0.129801, 0.203355, 0.222385, 0.219301, 0.219301, 0.339168, 0.324872, 0.232838, 0.206376, 0.203355, 0.2…	[]	0	0	2
395	396	Q92IL9|MUTS_RICCN DNA mismatch repair protein MutS OS=Rickettsia conorii (strain ATCC VR-613 / Malish 7)	([0.030003, 0.051831, 0.071867, 0.03976, 0.06184, 0.037156, 0.055536, 0.042364, 0.042364, 0.056825, 0.069024, 0.073402, 0.092881, 0.164327, 0.161087, 0.137348, 0.078022, 0.142424, 0.076542, 0.064632, 0.055536, 0.045352, 0.042364, 0.025762, 0.050641, 0.027463, 0.030003, 0.017797, 0.016528, 0.011518, 0.011342, 0.009401, 0.011342, 0.015694, 0.009187, 0.006567, 0.00962, 0.010926, 0.007177, 0.007315, …	[448]	0	0	2
396	397	Q92IN0|Q92IN0_RICCN Type IV secretion system protein OS=Rickettsia conorii (strain ATCC VR-613 / Malish 7)	([0.15284, 0.090864, 0.05306, 0.096677, 0.049374, 0.06312, 0.090864, 0.06312, 0.038042, 0.03976, 0.059222, 0.083462, 0.076542, 0.037156, 0.034068, 0.079919, 0.056825, 0.05306, 0.059222, 0.056825, 0.049374, 0.11371, 0.17593, 0.284882, 0.18812, 0.196879, 0.147574, 0.158265, 0.222385, 0.318242, 0.352862, 0.346032, 0.239899, 0.155435, 0.236433, 0.216401, 0.203355, 0.203355, 0.275179, 0.366687, 0.2715…	[266, 267]	0	0	2
398	399	Q92IN8|Q92IN8_RICCN NADH dehydrogenase I chain N OS=Rickettsia conorii (strain ATCC VR-613 / Malish 7)	([0.003177, 0.00231, 0.001675, 0.001211, 0.001906, 0.001533, 0.001159, 0.001533, 0.001649, 0.001391, 0.001172, 0.001417, 0.001417, 0.001434, 0.001687, 0.000923, 0.00103, 0.000859, 0.000412, 0.000816, 0.000743, 0.000537, 0.00103, 0.00103, 0.001112, 0.00103, 0.001623, 0.001722, 0.001408, 0.001112, 0.001112, 0.001675, 0.001675, 0.001649, 0.001649, 0.001267, 0.001967, 0.001383, 0.00152, 0.00231, 0.00…	[]	0	0	2
399	400	Q92IN9|Q92IN9_RICCN NADH dehydrogenase I chain L OS=Rickettsia conorii (strain ATCC VR-613 / Malish 7)	([0.008723, 0.005683, 0.003924, 0.004899, 0.006482, 0.004775, 0.003727, 0.003298, 0.003963, 0.00407, 0.003276, 0.004161, 0.00407, 0.00407, 0.003804, 0.006567, 0.004431, 0.003701, 0.003478, 0.003461, 0.004976, 0.007555, 0.011518, 0.010221, 0.006795, 0.006619, 0.011106, 0.009728, 0.008723, 0.005734, 0.004577, 0.007091, 0.004577, 0.005799, 0.003864, 0.002503, 0.001374, 0.001232, 0.001434, 0.00146, 0…	[]	0	0	2
400	401	Q92IP2|Q92IP2_RICCN NADH dehydrogenase I chain N OS=Rickettsia conorii (strain ATCC VR-613 / Malish 7)	([0.009483, 0.006142, 0.008409, 0.011669, 0.006894, 0.009728, 0.007031, 0.006894, 0.004976, 0.006194, 0.004689, 0.005223, 0.009015, 0.014783, 0.015344, 0.015078, 0.008804, 0.006142, 0.007645, 0.005223, 0.007031, 0.004315, 0.004414, 0.003212, 0.002366, 0.003727, 0.003014, 0.003212, 0.002606, 0.004247, 0.00292, 0.003276, 0.003461, 0.00231, 0.002194, 0.002155, 0.002194, 0.003212, 0.004388, 0.00359, …	[]	0	0	2
403	404	Q92IR4|Y356_RICCN Uncharacterized protein RC0356 OS=Rickettsia conorii (strain ATCC VR-613 / Malish 7)	([0.003804, 0.002512, 0.001786, 0.001533, 0.002276, 0.00316, 0.003924, 0.003109, 0.003924, 0.004921, 0.003963, 0.003177, 0.003053, 0.00225, 0.002211, 0.00246, 0.002276, 0.002078, 0.001786, 0.001172, 0.000537, 0.000378, 0.000386, 0.000378, 0.000575, 0.000614, 0.000318, 0.000146, 0.000146, 0.000146, 0.000142, 0.000305, 0.000614, 0.000648, 0.00055, 0.001142, 0.001602, 0.00146, 0.00246, 0.002581, 0.0…	[]	0	0	2
404	405	Q92IS2|ODPB_RICCN Pyruvate dehydrogenase E1 component subunit beta OS=Rickettsia conorii (strain ATCC VR-613 / Malish 7)	([0.206376, 0.191378, 0.155435, 0.206376, 0.268042, 0.324872, 0.288399, 0.209395, 0.243554, 0.284882, 0.321458, 0.366687, 0.284882, 0.271506, 0.191378, 0.182256, 0.179055, 0.17593, 0.225814, 0.243554, 0.206376, 0.209395, 0.155435, 0.206376, 0.196879, 0.15008, 0.076542, 0.100716, 0.111485, 0.11371, 0.109221, 0.098513, 0.060549, 0.055536, 0.120615, 0.185198, 0.164327, 0.161087, 0.170161, 0.15008, 0…	[]	0	0	2
405	406	Q92IS3|ODPA_RICCN Pyruvate dehydrogenase E1 component subunit alpha OS=Rickettsia conorii (strain ATCC VR-613 / Malish 7)	([0.194234, 0.232838, 0.298791, 0.356642, 0.25031, 0.17593, 0.203355, 0.229226, 0.15008, 0.173081, 0.200174, 0.200174, 0.127496, 0.129801, 0.083462, 0.142424, 0.15284, 0.086953, 0.161087, 0.179055, 0.15284, 0.094817, 0.092881, 0.090864, 0.048328, 0.047319, 0.076542, 0.059222, 0.056825, 0.120615, 0.073402, 0.067594, 0.086953, 0.074921, 0.071867, 0.120615, 0.069024, 0.035586, 0.041405, 0.035586, 0.…	[255, 257, 258, 259, 260, 261, 262, 312]	0	0	2
406	407	Q92IS4|Q92IS4_RICCN Exodeoxyribonuclease III OS=Rickettsia conorii (strain ATCC VR-613 / Malish 7)	([0.081712, 0.122885, 0.170161, 0.200174, 0.118441, 0.102787, 0.127496, 0.074921, 0.055536, 0.073402, 0.041405, 0.064632, 0.032017, 0.06184, 0.06184, 0.06184, 0.05306, 0.046336, 0.042364, 0.023087, 0.025316, 0.024393, 0.014315, 0.013821, 0.013821, 0.014075, 0.015078, 0.010131, 0.018106, 0.027463, 0.028107, 0.071867, 0.069024, 0.0704, 0.034068, 0.020165, 0.020165, 0.020876, 0.042364, 0.043307, 0.0…	[284]	0	0	2
408	409	Q92IT5|Q92IT5_RICCN Cell division protein FtsA OS=Rickettsia conorii (strain ATCC VR-613 / Malish 7)	([0.090864, 0.134866, 0.086953, 0.109221, 0.134866, 0.158265, 0.18812, 0.127496, 0.122885, 0.098513, 0.0704, 0.0704, 0.058088, 0.032017, 0.019401, 0.030611, 0.031287, 0.028695, 0.051831, 0.083462, 0.047319, 0.079919, 0.049374, 0.06312, 0.064632, 0.067594, 0.074921, 0.043307, 0.081712, 0.109221, 0.15284, 0.225814, 0.257454, 0.203355, 0.278302, 0.359901, 0.356642, 0.291804, 0.206376, 0.209395, 0.20…	[]	0	0	2
410	411	Q92IU3|Q92IU3_RICCN Multidrug resistance protein A OS=Rickettsia conorii (strain ATCC VR-613 / Malish 7)	([0.010372, 0.017447, 0.017447, 0.011342, 0.017138, 0.023087, 0.016257, 0.020522, 0.026892, 0.035586, 0.054297, 0.035586, 0.06184, 0.06184, 0.064632, 0.073402, 0.056825, 0.025316, 0.014783, 0.018106, 0.018106, 0.010672, 0.007315, 0.005932, 0.005992, 0.004414, 0.003366, 0.004358, 0.003405, 0.003431, 0.002512, 0.001692, 0.002014, 0.001417, 0.001271, 0.001743, 0.002349, 0.003246, 0.004247, 0.005734,…	[]	0	0	2
411	412	Q92IU4|Q92IU4_RICCN CDP-diacylglycerol--serine O-phosphatidyltransferase OS=Rickettsia conorii (strain ATCC VR-613 / Malish 7)	([0.01078, 0.020522, 0.013437, 0.023534, 0.013265, 0.008895, 0.011106, 0.008075, 0.006374, 0.008409, 0.010372, 0.007555, 0.007555, 0.007877, 0.00777, 0.005249, 0.005223, 0.003757, 0.003963, 0.005734, 0.005503, 0.004513, 0.004135, 0.005249, 0.003478, 0.004899, 0.004611, 0.003997, 0.00407, 0.006039, 0.00543, 0.005378, 0.005932, 0.009401, 0.006194, 0.00777, 0.008804, 0.006142, 0.006894, 0.006533, 0.…	[]	0	0	2
412	413	Q92IU8|EFP_RICCN Elongation factor P OS=Rickettsia conorii (strain ATCC VR-613 / Malish 7)	([0.339168, 0.401658, 0.298791, 0.225814, 0.182256, 0.125101, 0.167087, 0.21291, 0.247041, 0.196879, 0.134866, 0.120615, 0.086953, 0.134866, 0.129801, 0.15284, 0.164327, 0.179055, 0.257454, 0.264545, 0.268042, 0.298791, 0.281712, 0.352862, 0.422041, 0.486429, 0.549308, 0.444081, 0.366687, 0.370445, 0.380708, 0.505461, 0.534167, 0.59917, 0.618285, 0.529623, 0.517562, 0.486429, 0.472492, 0.472492, …	[26, 31, 32, 33, 34, 35, 36, 49]	0	0	2
413	414	Q92IV0|RPPH_RICCN RNA pyrophosphohydrolase OS=Rickettsia conorii (strain ATCC VR-613 / Malish 7)	([0.332115, 0.41194, 0.268042, 0.30533, 0.366687, 0.394753, 0.332115, 0.356642, 0.324872, 0.298791, 0.239899, 0.209395, 0.219301, 0.182256, 0.194234, 0.203355, 0.200174, 0.134866, 0.078022, 0.092881, 0.088832, 0.147574, 0.129801, 0.147574, 0.15284, 0.139895, 0.137348, 0.127496, 0.122885, 0.134866, 0.098513, 0.164327, 0.196879, 0.209395, 0.25406, 0.247041, 0.236433, 0.164327, 0.173081, 0.291804, 0…	[]	0	0	2
417	418	Q92IV9|Q92IV9_RICCN histidine kinase OS=Rickettsia conorii (strain ATCC VR-613 / Malish 7)	([0.023963, 0.010372, 0.007422, 0.005872, 0.004736, 0.00359, 0.003079, 0.00407, 0.003512, 0.003366, 0.002976, 0.003804, 0.003014, 0.002512, 0.001541, 0.001069, 0.001572, 0.001602, 0.001391, 0.001103, 0.001112, 0.001159, 0.001872, 0.00225, 0.00225, 0.00243, 0.003607, 0.005086, 0.003804, 0.004577, 0.004247, 0.006142, 0.005683, 0.006988, 0.008723, 0.009483, 0.010372, 0.010672, 0.010509, 0.01204, 0.0…	[]	0	0	2
418	419	Q92IX6|PUR7_RICCN Phosphoribosylaminoimidazole-succinocarboxamide synthase OS=Rickettsia conorii (strain ATCC VR-613 / Malish 7)	([0.21291, 0.111485, 0.056825, 0.031287, 0.043307, 0.041405, 0.066181, 0.096677, 0.127496, 0.0704, 0.046336, 0.032677, 0.0198, 0.016257, 0.013821, 0.012491, 0.020165, 0.019401, 0.019109, 0.015694, 0.010221, 0.007422, 0.011106, 0.019109, 0.032677, 0.037156, 0.026338, 0.015078, 0.014315, 0.009015, 0.014783, 0.025316, 0.044297, 0.079919, 0.06312, 0.041405, 0.098513, 0.106997, 0.109221, 0.06184, 0.07…	[]	0	0	2
419	420	Q92IX7|Y293_RICCN Uncharacterized zinc protease RC0293 OS=Rickettsia conorii (strain ATCC VR-613 / Malish 7)	([0.219301, 0.284882, 0.308712, 0.209395, 0.25031, 0.173081, 0.120615, 0.15008, 0.102787, 0.134866, 0.122885, 0.182256, 0.118441, 0.0704, 0.0704, 0.134866, 0.083462, 0.098513, 0.059222, 0.066181, 0.066181, 0.038858, 0.028695, 0.029376, 0.033407, 0.031287, 0.044297, 0.076542, 0.043307, 0.086953, 0.086953, 0.094817, 0.090864, 0.164327, 0.232838, 0.21291, 0.142424, 0.200174, 0.239899, 0.216401, 0.13…	[]	0	0	2
420	421	Q92IY2|Q92IY2_RICCN Cytochrome d ubiquinol oxidase subunit I OS=Rickettsia conorii (strain ATCC VR-613 / Malish 7)	([0.009728, 0.015078, 0.007495, 0.00777, 0.005086, 0.006567, 0.005223, 0.006142, 0.004483, 0.00515, 0.004414, 0.003821, 0.002327, 0.003864, 0.003298, 0.002035, 0.002078, 0.002138, 0.003079, 0.002211, 0.001808, 0.002555, 0.001541, 0.001692, 0.001692, 0.002078, 0.001383, 0.002194, 0.002276, 0.002482, 0.001786, 0.001748, 0.002529, 0.004135, 0.003757, 0.004247, 0.007177, 0.005249, 0.004976, 0.005086,…	[]	0	0	2
421	422	Q92IY4|Q92IY4_RICCN Multidrug resistance ABC transporter ATP-binding protein OS=Rickettsia conorii (strain ATCC VR-613 / Malish 7)	([0.028107, 0.010372, 0.014075, 0.008895, 0.010926, 0.007877, 0.006374, 0.004646, 0.003924, 0.004736, 0.003701, 0.004646, 0.006619, 0.00515, 0.007315, 0.00558, 0.00558, 0.005683, 0.004208, 0.004208, 0.003431, 0.00243, 0.003177, 0.002336, 0.002396, 0.001687, 0.00246, 0.002761, 0.00316, 0.004577, 0.003997, 0.004513, 0.004513, 0.004431, 0.004208, 0.003079, 0.002662, 0.002727, 0.003864, 0.003924, 0.0…	[477, 478, 479, 480, 481]	0	0	2
422	423	Q92IY7|QUEA_RICCN S-adenosylmethionine:tRNA ribosyltransferase-isomerase OS=Rickettsia conorii (strain ATCC VR-613 / Malish 7)	([0.046336, 0.066181, 0.109221, 0.066181, 0.03976, 0.041405, 0.064632, 0.043307, 0.0704, 0.086953, 0.102787, 0.142424, 0.147574, 0.229226, 0.25406, 0.239899, 0.36309, 0.271506, 0.301917, 0.203355, 0.26085, 0.164327, 0.170161, 0.185198, 0.298791, 0.291804, 0.321458, 0.308712, 0.390993, 0.243554, 0.164327, 0.182256, 0.100716, 0.054297, 0.055536, 0.028107, 0.017447, 0.016528, 0.029376, 0.050641, 0.0…	[174, 175, 179, 180, 182, 183, 184, 185, 186]	0	0	2
423	424	Q92IZ1|DEF1_RICCN Peptide deformylase 1 OS=Rickettsia conorii (strain ATCC VR-613 / Malish 7)	([0.170161, 0.247041, 0.281712, 0.194234, 0.219301, 0.268042, 0.288399, 0.31487, 0.349426, 0.401658, 0.346032, 0.298791, 0.311707, 0.295083, 0.384043, 0.36309, 0.465241, 0.549308, 0.538167, 0.56648, 0.414856, 0.370445, 0.36309, 0.380708, 0.4292, 0.349426, 0.335645, 0.349426, 0.31487, 0.222385, 0.200174, 0.281712, 0.380708, 0.36309, 0.447574, 0.444081, 0.342579, 0.30533, 0.275179, 0.209395, 0.2258…	[17, 18, 19]	0	0	2
425	426	Q92J06|HSCB_RICCN Co-chaperone protein HscB homolog OS=Rickettsia conorii (strain ATCC VR-613 / Malish 7)	([0.035586, 0.059222, 0.102787, 0.060549, 0.096677, 0.055536, 0.085092, 0.056825, 0.0704, 0.046336, 0.034068, 0.051831, 0.048328, 0.045352, 0.045352, 0.044297, 0.034884, 0.045352, 0.083462, 0.05306, 0.090864, 0.042364, 0.042364, 0.046336, 0.086953, 0.074921, 0.111485, 0.098513, 0.164327, 0.106997, 0.185198, 0.284882, 0.26085, 0.284882, 0.284882, 0.384043, 0.414856, 0.356642, 0.401658, 0.359901, 0…	[]	0	0	2
426	427	Q92J07|HSCA_RICCN Chaperone protein HscA homolog OS=Rickettsia conorii (strain ATCC VR-613 / Malish 7)	([0.377384, 0.349426, 0.390993, 0.26085, 0.288399, 0.328603, 0.370445, 0.394753, 0.422041, 0.349426, 0.335645, 0.295083, 0.288399, 0.284882, 0.380708, 0.26085, 0.346032, 0.349426, 0.339168, 0.318242, 0.301917, 0.203355, 0.155435, 0.127496, 0.137348, 0.118441, 0.092881, 0.092881, 0.092881, 0.090864, 0.098513, 0.11371, 0.116183, 0.067594, 0.111485, 0.10481, 0.11371, 0.120615, 0.122885, 0.116183, 0.…	[]	0	0	2
427	428	Q92J08|FER2_RICCN 2Fe-2S ferredoxin OS=Rickettsia conorii (strain ATCC VR-613 / Malish 7)	([0.026892, 0.045352, 0.074921, 0.098513, 0.15008, 0.206376, 0.222385, 0.257454, 0.21291, 0.26085, 0.25031, 0.311707, 0.229226, 0.229226, 0.170161, 0.247041, 0.185198, 0.170161, 0.185198, 0.196879, 0.243554, 0.321458, 0.311707, 0.311707, 0.321458, 0.219301, 0.206376, 0.147574, 0.161087, 0.216401, 0.170161, 0.122885, 0.116183, 0.17593, 0.17593, 0.179055, 0.155435, 0.147574, 0.18812, 0.173081, 0.16…	[]	0	0	2
428	429	Q92J20|Q92J20_RICCN peptidoglycan glycosyltransferase OS=Rickettsia conorii (strain ATCC VR-613 / Malish 7)	([0.007877, 0.006078, 0.007877, 0.010131, 0.007877, 0.006533, 0.005623, 0.004835, 0.004388, 0.00359, 0.003821, 0.003366, 0.003701, 0.005378, 0.004736, 0.004976, 0.003757, 0.003804, 0.005011, 0.007645, 0.008276, 0.008002, 0.007315, 0.007315, 0.00777, 0.011669, 0.013016, 0.011342, 0.019109, 0.035586, 0.090864, 0.11371, 0.209395, 0.106997, 0.066181, 0.090864, 0.040537, 0.074921, 0.073402, 0.071867, …	[]	0	0	2
429	430	Q92J29|C	([0.014315, 0.020165, 0.010926, 0.016528, 0.023534, 0.030003, 0.037156, 0.020876, 0.011518, 0.014075, 0.010221, 0.009294, 0.009865, 0.010372, 0.009977, 0.019109, 0.018106, 0.041405, 0.022306, 0.011106, 0.011903, 0.021381, 0.010672, 0.015078, 0.008804, 0.005992, 0.004388, 0.003276, 0.003555, 0.00389, 0.00407, 0.005683, 0.005683, 0.005378, 0.003405, 0.00292, 0.002581, 0.003757, 0.00246, 0.003246, 0…	[]	0	0	2
431	432	Q92J39|Q92J39_RICCN Outer membrane protein assembly factor BamD OS=Rickettsia conorii (strain ATCC VR-613 / Malish 7)	([0.022306, 0.016528, 0.010509, 0.014315, 0.010672, 0.009483, 0.008075, 0.009728, 0.011903, 0.01078, 0.013437, 0.018415, 0.018415, 0.029376, 0.030611, 0.031287, 0.058088, 0.106997, 0.056825, 0.034068, 0.037156, 0.078022, 0.06312, 0.094817, 0.100716, 0.100716, 0.088832, 0.161087, 0.18812, 0.18812, 0.158265, 0.164327, 0.090864, 0.05306, 0.06312, 0.055536, 0.055536, 0.049374, 0.025316, 0.047319, 0.0…	[]	0	0	2
433	434	Q92J41|Q92J41_RICCN Metal-dependent carboxypeptidase OS=Rickettsia conorii (strain ATCC VR-613 / Malish 7)	([0.557691, 0.394753, 0.384043, 0.414856, 0.318242, 0.342579, 0.374039, 0.278302, 0.31487, 0.349426, 0.291804, 0.25031, 0.236433, 0.155435, 0.100716, 0.102787, 0.054297, 0.058088, 0.064632, 0.060549, 0.038042, 0.038042, 0.058088, 0.081712, 0.064632, 0.106997, 0.106997, 0.102787, 0.185198, 0.173081, 0.161087, 0.232838, 0.318242, 0.328603, 0.324872, 0.339168, 0.418646, 0.440853, 0.436924, 0.494003,…	[0, 78, 198, 199, 200, 232, 234]	0	0	2
434	435	Q92J42|ODO1_RICCN 2-oxoglutarate dehydrogenase E1 component OS=Rickettsia conorii (strain ATCC VR-613 / Malish 7)	([0.191378, 0.094817, 0.125101, 0.155435, 0.209395, 0.203355, 0.167087, 0.10481, 0.086953, 0.118441, 0.15008, 0.125101, 0.078022, 0.069024, 0.0704, 0.083462, 0.054297, 0.046336, 0.049374, 0.06312, 0.086953, 0.132295, 0.161087, 0.170161, 0.185198, 0.173081, 0.120615, 0.17593, 0.291804, 0.25031, 0.144935, 0.116183, 0.173081, 0.170161, 0.170161, 0.164327, 0.25031, 0.335645, 0.366687, 0.278302, 0.173…	[908, 909]	0	0	2
435	436	Q92J50|Q92J50_RICCN Heme chaperone HemW OS=Rickettsia conorii (strain ATCC VR-613 / Malish 7)	([0.15284, 0.081712, 0.122885, 0.167087, 0.144935, 0.182256, 0.139895, 0.127496, 0.122885, 0.15284, 0.185198, 0.15284, 0.155435, 0.096677, 0.054297, 0.028695, 0.028695, 0.028695, 0.041405, 0.037156, 0.028107, 0.019401, 0.031287, 0.028695, 0.017447, 0.025762, 0.015078, 0.014075, 0.018787, 0.012727, 0.012727, 0.011669, 0.018415, 0.013265, 0.016826, 0.027463, 0.046336, 0.027463, 0.05306, 0.045352, 0…	[]	0	0	2
437	438	Q92J59|RSME_RICCN Ribosomal RNA small subunit methyltransferase E OS=Rickettsia conorii (strain ATCC VR-613 / Malish 7)	([0.10481, 0.056825, 0.056825, 0.088832, 0.129801, 0.158265, 0.191378, 0.122885, 0.155435, 0.106997, 0.106997, 0.129801, 0.129801, 0.206376, 0.196879, 0.132295, 0.219301, 0.216401, 0.243554, 0.232838, 0.236433, 0.161087, 0.161087, 0.196879, 0.118441, 0.109221, 0.071867, 0.076542, 0.139895, 0.129801, 0.132295, 0.164327, 0.10481, 0.05306, 0.055536, 0.051831, 0.083462, 0.081712, 0.132295, 0.196879, …	[]	0	0	2
438	439	Q92J65|NUSB_RICCN Transcription antitermination protein NusB OS=Rickettsia conorii (strain ATCC VR-613 / Malish 7)	([0.374039, 0.342579, 0.384043, 0.264545, 0.247041, 0.232838, 0.182256, 0.225814, 0.216401, 0.15284, 0.109221, 0.144935, 0.155435, 0.092881, 0.047319, 0.049374, 0.098513, 0.098513, 0.102787, 0.10481, 0.083462, 0.15284, 0.191378, 0.11371, 0.15284, 0.194234, 0.239899, 0.239899, 0.147574, 0.173081, 0.158265, 0.161087, 0.161087, 0.161087, 0.26085, 0.36309, 0.318242, 0.209395, 0.203355, 0.203355, 0.12…	[]	0	0	2
439	440	Q92J66|Y203_RICCN Putative zinc metalloprotease RC0203 OS=Rickettsia conorii (strain ATCC VR-613 / Malish 7)	([0.00155, 0.002366, 0.001872, 0.001533, 0.001434, 0.001103, 0.000906, 0.001318, 0.001808, 0.00146, 0.001786, 0.002138, 0.002155, 0.001597, 0.00155, 0.001808, 0.001906, 0.002078, 0.001786, 0.002662, 0.001936, 0.002705, 0.002117, 0.003177, 0.004646, 0.00407, 0.005992, 0.006039, 0.006039, 0.003821, 0.005734, 0.005799, 0.00515, 0.005223, 0.004921, 0.006795, 0.005799, 0.005872, 0.008723, 0.015344, 0.…	[]	0	0	2
440	441	Q92J67|Q92J67_RICCN Outer membrane protein assembly factor BamA OS=Rickettsia conorii (strain ATCC VR-613 / Malish 7)	([0.044297, 0.025316, 0.016826, 0.011903, 0.017138, 0.012727, 0.009187, 0.008276, 0.007422, 0.009187, 0.008002, 0.009096, 0.006619, 0.008075, 0.008075, 0.008075, 0.008895, 0.006619, 0.006894, 0.009401, 0.006795, 0.009294, 0.009187, 0.014586, 0.023087, 0.024393, 0.044297, 0.092881, 0.098513, 0.167087, 0.170161, 0.25406, 0.26085, 0.257454, 0.308712, 0.30533, 0.225814, 0.203355, 0.288399, 0.194234, …	[413, 659, 660, 661]	0	0	2
442	443	Q92J75|GATA_RICCN Glutamyl-tRNA(Gln) amidotransferase subunit A OS=Rickettsia conorii (strain ATCC VR-613 / Malish 7)	([0.268042, 0.298791, 0.206376, 0.236433, 0.264545, 0.196879, 0.219301, 0.264545, 0.284882, 0.311707, 0.232838, 0.264545, 0.26085, 0.247041, 0.339168, 0.25406, 0.185198, 0.25406, 0.222385, 0.291804, 0.239899, 0.232838, 0.25031, 0.25031, 0.275179, 0.271506, 0.352862, 0.366687, 0.36309, 0.291804, 0.298791, 0.36309, 0.281712, 0.222385, 0.225814, 0.21291, 0.288399, 0.264545, 0.275179, 0.229226, 0.196…	[151, 152, 154, 247]	0	0	2
443	444	Q92J76|GATB_RICCN Aspartyl/glutamyl-tRNA(Asn/Gln) amidotransferase subunit B OS=Rickettsia conorii (strain ATCC VR-613 / Malish 7)	([0.090864, 0.15008, 0.079919, 0.058088, 0.035586, 0.047319, 0.032017, 0.050641, 0.034884, 0.046336, 0.046336, 0.069024, 0.049374, 0.086953, 0.144935, 0.129801, 0.132295, 0.120615, 0.071867, 0.037156, 0.036378, 0.0704, 0.06184, 0.111485, 0.161087, 0.164327, 0.092881, 0.127496, 0.092881, 0.164327, 0.185198, 0.232838, 0.219301, 0.321458, 0.26085, 0.264545, 0.179055, 0.132295, 0.142424, 0.182256, 0.…	[118, 135, 137, 201, 202, 203, 262]	0	0	2
444	445	Q92J87|RL7_RICCN Large ribosomal subunit protein bL12 OS=Rickettsia conorii (strain ATCC VR-613 / Malish 7)	([0.17593, 0.219301, 0.264545, 0.182256, 0.225814, 0.161087, 0.158265, 0.194234, 0.191378, 0.185198, 0.229226, 0.185198, 0.155435, 0.134866, 0.179055, 0.139895, 0.158265, 0.268042, 0.239899, 0.167087, 0.158265, 0.167087, 0.167087, 0.142424, 0.185198, 0.15284, 0.257454, 0.219301, 0.185198, 0.15284, 0.155435, 0.120615, 0.127496, 0.179055, 0.161087, 0.161087, 0.203355, 0.219301, 0.173081, 0.15284, 0…	[102, 103]	0	0	2
445	446	Q92J88|RL10_RICCN Large ribosomal subunit protein uL10 OS=Rickettsia conorii (strain ATCC VR-613 / Malish 7)	([0.298791, 0.352862, 0.229226, 0.167087, 0.222385, 0.139895, 0.094817, 0.118441, 0.158265, 0.182256, 0.232838, 0.264545, 0.25406, 0.158265, 0.096677, 0.092881, 0.100716, 0.049374, 0.085092, 0.102787, 0.096677, 0.090864, 0.055536, 0.098513, 0.15284, 0.096677, 0.161087, 0.239899, 0.158265, 0.15284, 0.167087, 0.144935, 0.088832, 0.15008, 0.232838, 0.324872, 0.335645, 0.288399, 0.370445, 0.243554, 0…	[]	0	0	2
446	447	Q92J89|RL1_RICCN Large ribosomal subunit protein uL1 OS=Rickettsia conorii (strain ATCC VR-613 / Malish 7)	([0.335645, 0.374039, 0.398279, 0.418646, 0.436924, 0.454136, 0.374039, 0.401658, 0.433034, 0.418646, 0.440853, 0.472492, 0.468512, 0.394753, 0.390993, 0.394753, 0.394753, 0.454136, 0.40511, 0.377384, 0.390993, 0.394753, 0.394753, 0.408655, 0.380708, 0.324872, 0.342579, 0.42561, 0.342579, 0.332115, 0.359901, 0.324872, 0.31487, 0.239899, 0.236433, 0.239899, 0.15284, 0.15284, 0.17593, 0.247041, 0.2…	[69, 70, 97, 98]	0	0	2
447	448	Q92J90|RL11_RICCN Large ribosomal subunit protein uL11 OS=Rickettsia conorii (strain ATCC VR-613 / Malish 7)	([0.158265, 0.100716, 0.066181, 0.043307, 0.076542, 0.076542, 0.076542, 0.096677, 0.096677, 0.118441, 0.158265, 0.164327, 0.191378, 0.200174, 0.137348, 0.161087, 0.26085, 0.232838, 0.167087, 0.25406, 0.342579, 0.346032, 0.418646, 0.4292, 0.525368, 0.414856, 0.414856, 0.418646, 0.321458, 0.278302, 0.271506, 0.257454, 0.194234, 0.179055, 0.167087, 0.206376, 0.209395, 0.200174, 0.225814, 0.26085, 0.…	[24]	0	0	2
448	449	Q92J91|NUSG_RICCN Transcription termination/antitermination protein NusG OS=Rickettsia conorii (strain ATCC VR-613 / Malish 7)	([0.191378, 0.232838, 0.268042, 0.318242, 0.349426, 0.390993, 0.335645, 0.359901, 0.387226, 0.311707, 0.247041, 0.222385, 0.164327, 0.196879, 0.191378, 0.170161, 0.247041, 0.247041, 0.203355, 0.295083, 0.374039, 0.380708, 0.301917, 0.301917, 0.30533, 0.30533, 0.26085, 0.247041, 0.25406, 0.243554, 0.25406, 0.31487, 0.374039, 0.447574, 0.450668, 0.414856, 0.447574, 0.458154, 0.359901, 0.291804, 0.2…	[156]	0	0	2
449	450	Q92J92|SECE_RICCN Protein translocase subunit SecE OS=Rickettsia conorii (strain ATCC VR-613 / Malish 7)	([0.001602, 0.002662, 0.003701, 0.003212, 0.004161, 0.00515, 0.006619, 0.008525, 0.006701, 0.008075, 0.006988, 0.006245, 0.006795, 0.007259, 0.007091, 0.010672, 0.010672, 0.020876, 0.020165, 0.012491, 0.020522, 0.049374, 0.047319, 0.023087, 0.023534, 0.014586, 0.009728, 0.006701, 0.005734, 0.006078, 0.003924, 0.003727, 0.003212, 0.004431, 0.003014, 0.002035, 0.001675, 0.001155, 0.000721, 0.000721…	[]	0	0	2
453	454	Q92J96|GLNP_RICCN Putative glutamine transport system permease protein GlnP OS=Rickettsia conorii (strain ATCC VR-613 / Malish 7)	([0.001434, 0.001061, 0.000648, 0.000412, 0.000309, 0.000301, 0.000614, 0.000906, 0.001383, 0.001155, 0.001048, 0.001417, 0.00155, 0.001434, 0.001481, 0.002276, 0.002435, 0.001602, 0.002327, 0.00246, 0.001533, 0.000876, 0.001408, 0.00152, 0.001748, 0.001786, 0.002503, 0.001855, 0.001288, 0.000743, 0.000983, 0.000906, 0.000674, 0.001172, 0.00076, 0.001335, 0.001344, 0.001936, 0.002976, 0.002976, 0…	[]	0	0	2
454	455	Q92JA0|TRHO_RICCN tRNA uridine(34) hydroxylase OS=Rickettsia conorii (strain ATCC VR-613 / Malish 7)	([0.024393, 0.038042, 0.018106, 0.014315, 0.022667, 0.014783, 0.022306, 0.032677, 0.051831, 0.051831, 0.071867, 0.054297, 0.025762, 0.028107, 0.027463, 0.030003, 0.022306, 0.023963, 0.023087, 0.022667, 0.027463, 0.046336, 0.045352, 0.055536, 0.056825, 0.050641, 0.094817, 0.092881, 0.046336, 0.023087, 0.017447, 0.013613, 0.023534, 0.047319, 0.038858, 0.020165, 0.037156, 0.064632, 0.106997, 0.09851…	[]	0	0	2
456	457	Q92JA3|Q92JA3_RICCN Protein HflK OS=Rickettsia conorii (strain ATCC VR-613 / Malish 7)	([0.045352, 0.067594, 0.090864, 0.15008, 0.081712, 0.106997, 0.139895, 0.074921, 0.098513, 0.116183, 0.142424, 0.179055, 0.278302, 0.268042, 0.284882, 0.200174, 0.111485, 0.191378, 0.196879, 0.311707, 0.408655, 0.408655, 0.42561, 0.444081, 0.30533, 0.42561, 0.31487, 0.31487, 0.447574, 0.328603, 0.349426, 0.232838, 0.26085, 0.15284, 0.158265, 0.079919, 0.142424, 0.21291, 0.206376, 0.209395, 0.1206…	[242, 243, 249, 252, 253, 254, 255]	0	0	2
457	458	Q92JA4|APBC_RICCN Iron-sulfur cluster carrier protein OS=Rickettsia conorii (strain ATCC VR-613 / Malish 7)	([0.239899, 0.281712, 0.185198, 0.232838, 0.288399, 0.206376, 0.243554, 0.161087, 0.18812, 0.219301, 0.239899, 0.271506, 0.206376, 0.120615, 0.206376, 0.203355, 0.137348, 0.078022, 0.073402, 0.127496, 0.122885, 0.0704, 0.03976, 0.067594, 0.06312, 0.06184, 0.11371, 0.06312, 0.11371, 0.06184, 0.059222, 0.033407, 0.034068, 0.035586, 0.06312, 0.056825, 0.05306, 0.088832, 0.147574, 0.085092, 0.088832,…	[86]	0	0	2
459	460	Q92JB3|SECF_RICCN Protein translocase subunit SecF OS=Rickettsia conorii (strain ATCC VR-613 / Malish 7)	([0.015078, 0.022667, 0.013016, 0.020165, 0.010672, 0.015694, 0.009728, 0.009728, 0.013437, 0.009187, 0.010926, 0.014075, 0.009096, 0.013821, 0.013821, 0.01227, 0.011106, 0.010926, 0.011106, 0.011518, 0.007031, 0.006619, 0.004899, 0.004921, 0.004736, 0.004775, 0.003512, 0.003671, 0.00316, 0.003053, 0.003298, 0.002435, 0.002435, 0.002194, 0.002327, 0.002155, 0.002078, 0.002276, 0.002366, 0.002194,…	[]	0	0	2
460	461	Q92JB5|RL19_RICCN Large ribosomal subunit protein bL19 OS=Rickettsia conorii (strain ATCC VR-613 / Malish 7)	([0.339168, 0.232838, 0.275179, 0.30533, 0.339168, 0.370445, 0.356642, 0.394753, 0.414856, 0.4292, 0.366687, 0.418646, 0.40511, 0.377384, 0.454136, 0.422041, 0.414856, 0.517562, 0.521092, 0.444081, 0.440853, 0.359901, 0.447574, 0.380708, 0.384043, 0.308712, 0.229226, 0.257454, 0.25031, 0.25406, 0.182256, 0.257454, 0.232838, 0.232838, 0.332115, 0.332115, 0.36309, 0.366687, 0.288399, 0.288399, 0.35…	[17, 18, 123, 124]	0	0	2
461	462	Q92JB6|TRMD_RICCN tRNA (guanine-N(1)-)-methyltransferase OS=Rickettsia conorii (strain ATCC VR-613 / Malish 7)	([0.023087, 0.01227, 0.023963, 0.043307, 0.038858, 0.021816, 0.037156, 0.048328, 0.067594, 0.046336, 0.058088, 0.079919, 0.079919, 0.079919, 0.106997, 0.106997, 0.139895, 0.11371, 0.11371, 0.185198, 0.17593, 0.25031, 0.271506, 0.144935, 0.129801, 0.100716, 0.194234, 0.118441, 0.0704, 0.073402, 0.071867, 0.073402, 0.079919, 0.03976, 0.067594, 0.048328, 0.051831, 0.045352, 0.055536, 0.092881, 0.092…	[]	0	0	2
467	468	Q92JC8|Q92JC8_RICCN Acetylglutamate kinase OS=Rickettsia conorii (strain ATCC VR-613 / Malish 7)	([0.083462, 0.079919, 0.10481, 0.147574, 0.083462, 0.106997, 0.142424, 0.170161, 0.21291, 0.164327, 0.196879, 0.225814, 0.134866, 0.120615, 0.109221, 0.111485, 0.118441, 0.206376, 0.18812, 0.247041, 0.15008, 0.079919, 0.100716, 0.111485, 0.055536, 0.055536, 0.056825, 0.034068, 0.033407, 0.028695, 0.051831, 0.025316, 0.025762, 0.051831, 0.055536, 0.043307, 0.044297, 0.025762, 0.014315, 0.023963, 0…	[]	0	0	2
468	469	Q92JC9|ENGB_RICCN Probable GTP-binding protein EngB OS=Rickettsia conorii (strain ATCC VR-613 / Malish 7)	([0.480142, 0.51388, 0.549308, 0.557691, 0.56648, 0.585406, 0.468512, 0.352862, 0.387226, 0.408655, 0.433034, 0.433034, 0.4292, 0.31487, 0.232838, 0.196879, 0.278302, 0.30533, 0.232838, 0.243554, 0.15284, 0.170161, 0.173081, 0.098513, 0.058088, 0.064632, 0.032017, 0.054297, 0.06184, 0.067594, 0.0704, 0.037156, 0.038042, 0.0198, 0.024826, 0.037156, 0.047319, 0.047319, 0.067594, 0.056825, 0.049374,…	[1, 2, 3, 4, 5, 66]	0	0	2
469	470	Q92JD0|RL31_RICCN Large ribosomal subunit protein bL31 OS=Rickettsia conorii (strain ATCC VR-613 / Malish 7)	([0.472492, 0.321458, 0.257454, 0.200174, 0.236433, 0.200174, 0.236433, 0.26085, 0.288399, 0.26085, 0.18812, 0.219301, 0.219301, 0.196879, 0.196879, 0.26085, 0.26085, 0.26085, 0.25406, 0.342579, 0.352862, 0.291804, 0.324872, 0.359901, 0.42561, 0.374039, 0.42561, 0.321458, 0.335645, 0.328603, 0.384043, 0.517562, 0.483068, 0.384043, 0.4292, 0.433034, 0.436924, 0.42561, 0.401658, 0.414856, 0.359901,…	[31, 46, 47, 48, 49, 50, 54]	0	0	2
470	471	Q92JD1|RL28_RICCN Large ribosomal subunit protein bL28 OS=Rickettsia conorii (strain ATCC VR-613 / Malish 7)	([0.308712, 0.25031, 0.179055, 0.125101, 0.15284, 0.200174, 0.243554, 0.206376, 0.229226, 0.271506, 0.288399, 0.318242, 0.332115, 0.324872, 0.324872, 0.414856, 0.418646, 0.509769, 0.40511, 0.41194, 0.5017, 0.517562, 0.494003, 0.59014, 0.685117, 0.613573, 0.59917, 0.468512, 0.534167, 0.534167, 0.517562, 0.440853, 0.433034, 0.394753, 0.387226, 0.390993, 0.30533, 0.30533, 0.222385, 0.318242, 0.25745…	[17, 20, 21, 23, 24, 25, 26, 28, 29, 30]	0	0	2
471	472	Q92JF4|EFTS_RICCN Elongation factor Ts OS=Rickettsia conorii (strain ATCC VR-613 / Malish 7)	([0.118441, 0.15008, 0.216401, 0.142424, 0.179055, 0.236433, 0.26085, 0.291804, 0.311707, 0.298791, 0.31487, 0.318242, 0.291804, 0.284882, 0.311707, 0.295083, 0.374039, 0.346032, 0.301917, 0.25031, 0.298791, 0.370445, 0.374039, 0.352862, 0.447574, 0.346032, 0.342579, 0.366687, 0.332115, 0.25406, 0.291804, 0.200174, 0.158265, 0.182256, 0.167087, 0.21291, 0.216401, 0.15284, 0.15284, 0.191378, 0.239…	[204, 205, 206]	0	0	2
474	475	Q92JF8|SECG_RICCN Protein-export membrane protein SecG OS=Rickettsia conorii (strain ATCC VR-613 / Malish 7)	([0.003177, 0.002512, 0.00292, 0.00246, 0.002194, 0.001872, 0.001675, 0.001499, 0.001499, 0.001374, 0.001288, 0.001271, 0.001786, 0.001786, 0.002529, 0.003461, 0.004577, 0.006567, 0.008624, 0.005872, 0.008276, 0.008002, 0.008002, 0.009096, 0.014075, 0.023534, 0.048328, 0.100716, 0.144935, 0.209395, 0.232838, 0.25406, 0.291804, 0.243554, 0.232838, 0.243554, 0.170161, 0.170161, 0.173081, 0.092881, …	[]	0	0	2
475	476	Q92JG1|SAM_RICCN S-adenosylmethionine uptake transporter OS=Rickettsia conorii (strain ATCC VR-613 / Malish 7)	([0.030003, 0.013821, 0.020165, 0.010221, 0.006245, 0.004921, 0.003963, 0.004689, 0.00389, 0.00359, 0.004161, 0.004775, 0.004431, 0.003804, 0.004577, 0.006482, 0.004921, 0.003461, 0.004611, 0.006482, 0.004431, 0.003177, 0.004431, 0.004577, 0.006795, 0.007495, 0.010672, 0.018106, 0.009187, 0.017447, 0.017138, 0.014315, 0.008002, 0.00515, 0.006078, 0.003701, 0.002349, 0.001872, 0.002662, 0.002662, …	[291, 292, 293]	0	0	2
476	477	Q92JG3|Q92JG3_RICCN NAD(P) transhydrogenase subunit beta OS=Rickettsia conorii (strain ATCC VR-613 / Malish 7)	([0.000567, 0.000498, 0.000687, 0.000842, 0.000747, 0.000854, 0.000575, 0.000468, 0.000391, 0.000614, 0.000485, 0.000708, 0.000339, 0.000378, 0.000335, 0.000661, 0.001211, 0.001202, 0.001855, 0.002396, 0.00359, 0.003555, 0.004689, 0.005503, 0.006619, 0.006142, 0.007315, 0.007877, 0.007877, 0.012727, 0.009977, 0.013821, 0.008156, 0.011342, 0.013016, 0.008002, 0.005872, 0.005932, 0.003821, 0.002435…	[398, 399]	0	0	2
477	478	Q92JG6|Q92JG6_RICCN Transcriptional activator protein czcR OS=Rickettsia conorii (strain ATCC VR-613 / Malish 7)	([0.132295, 0.116183, 0.10481, 0.15008, 0.085092, 0.045352, 0.071867, 0.043307, 0.06184, 0.03976, 0.03976, 0.05306, 0.060549, 0.094817, 0.090864, 0.100716, 0.132295, 0.122885, 0.125101, 0.086953, 0.069024, 0.036378, 0.047319, 0.037156, 0.038042, 0.0704, 0.074921, 0.066181, 0.067594, 0.06312, 0.111485, 0.088832, 0.088832, 0.078022, 0.045352, 0.090864, 0.081712, 0.073402, 0.037156, 0.021381, 0.0281…	[]	0	0	2
478	479	Q92JG7|SECB_RICCN Protein-export protein SecB OS=Rickettsia conorii (strain ATCC VR-613 / Malish 7)	([0.754692, 0.675549, 0.750527, 0.759478, 0.59014, 0.59917, 0.505461, 0.538167, 0.509769, 0.538167, 0.454136, 0.394753, 0.390993, 0.401658, 0.40511, 0.387226, 0.291804, 0.298791, 0.301917, 0.31487, 0.291804, 0.25031, 0.31487, 0.284882, 0.281712, 0.284882, 0.257454, 0.295083, 0.194234, 0.243554, 0.243554, 0.332115, 0.454136, 0.472492, 0.359901, 0.465241, 0.377384, 0.465241, 0.349426, 0.356642, 0.2…	[0, 1, 2, 3, 4, 5, 6, 7, 8, 9]	0	0	2
479	480	Q92JH2|SYR_RICCN Arginine--tRNA ligase OS=Rickettsia conorii (strain ATCC VR-613 / Malish 7)	([0.067594, 0.036378, 0.024393, 0.025762, 0.035586, 0.050641, 0.074921, 0.046336, 0.031287, 0.044297, 0.06184, 0.086953, 0.090864, 0.092881, 0.139895, 0.139895, 0.137348, 0.18812, 0.196879, 0.116183, 0.120615, 0.122885, 0.222385, 0.298791, 0.349426, 0.352862, 0.247041, 0.247041, 0.342579, 0.450668, 0.342579, 0.328603, 0.31487, 0.30533, 0.311707, 0.311707, 0.257454, 0.170161, 0.127496, 0.100716, 0…	[313]	0	0	2
480	481	Q92JH7|KDSA_RICCN 2-dehydro-3-deoxyphosphooctonate aldolase OS=Rickettsia conorii (strain ATCC VR-613 / Malish 7)	([0.142424, 0.078022, 0.109221, 0.15284, 0.196879, 0.129801, 0.191378, 0.11371, 0.090864, 0.064632, 0.047319, 0.058088, 0.054297, 0.069024, 0.059222, 0.090864, 0.054297, 0.100716, 0.092881, 0.085092, 0.144935, 0.155435, 0.200174, 0.132295, 0.067594, 0.05306, 0.074921, 0.069024, 0.127496, 0.118441, 0.127496, 0.191378, 0.120615, 0.122885, 0.100716, 0.161087, 0.096677, 0.170161, 0.094817, 0.116183, …	[204, 205, 206, 207, 208, 244, 245, 246, 247, 248]	0	0	2
481	482	Q92JI0|PARB_RICCN Probable chromosome-partitioning protein ParB OS=Rickettsia conorii (strain ATCC VR-613 / Malish 7)	([0.275179, 0.31487, 0.349426, 0.239899, 0.15284, 0.182256, 0.225814, 0.268042, 0.21291, 0.15284, 0.179055, 0.127496, 0.161087, 0.161087, 0.164327, 0.100716, 0.066181, 0.120615, 0.071867, 0.041405, 0.045352, 0.045352, 0.049374, 0.048328, 0.048328, 0.083462, 0.100716, 0.100716, 0.102787, 0.161087, 0.25406, 0.281712, 0.370445, 0.352862, 0.36309, 0.247041, 0.349426, 0.335645, 0.339168, 0.42561, 0.42…	[42, 220, 224, 225, 228, 229, 230]	0	0	2
482	483	Q92JI2|RSMG_RICCN Ribosomal RNA small subunit methyltransferase G OS=Rickettsia conorii (strain ATCC VR-613 / Malish 7)	([0.203355, 0.094817, 0.142424, 0.078022, 0.038858, 0.056825, 0.074921, 0.045352, 0.033407, 0.043307, 0.055536, 0.036378, 0.049374, 0.045352, 0.073402, 0.032677, 0.034068, 0.017447, 0.0198, 0.034884, 0.033407, 0.035586, 0.071867, 0.035586, 0.067594, 0.137348, 0.069024, 0.037156, 0.073402, 0.118441, 0.120615, 0.067594, 0.066181, 0.064632, 0.06312, 0.033407, 0.064632, 0.031287, 0.032017, 0.054297, …	[]	0	0	2
483	484	Q92JI3|MNMG_RICCN tRNA uridine 5-carboxymethylaminomethyl modification enzyme MnmG OS=Rickettsia conorii (strain ATCC VR-613 / Malish 7)	([0.01078, 0.015694, 0.024826, 0.025762, 0.035586, 0.028107, 0.046336, 0.045352, 0.045352, 0.045352, 0.045352, 0.06184, 0.083462, 0.085092, 0.092881, 0.081712, 0.079919, 0.158265, 0.222385, 0.236433, 0.167087, 0.102787, 0.111485, 0.06184, 0.076542, 0.096677, 0.158265, 0.15008, 0.11371, 0.134866, 0.185198, 0.173081, 0.173081, 0.155435, 0.158265, 0.268042, 0.236433, 0.21291, 0.179055, 0.167087, 0.1…	[172]	0	0	2
484	485	Q92JI7|DEF2_RICCN Peptide deformylase 2 OS=Rickettsia conorii (strain ATCC VR-613 / Malish 7)	([0.541878, 0.40511, 0.332115, 0.36309, 0.281712, 0.321458, 0.25406, 0.295083, 0.321458, 0.26085, 0.295083, 0.318242, 0.321458, 0.328603, 0.321458, 0.30533, 0.298791, 0.301917, 0.301917, 0.308712, 0.275179, 0.236433, 0.31487, 0.377384, 0.298791, 0.387226, 0.281712, 0.380708, 0.288399, 0.284882, 0.359901, 0.36309, 0.377384, 0.301917, 0.288399, 0.288399, 0.219301, 0.21291, 0.216401, 0.147574, 0.229…	[0, 198, 199, 200, 201]	0	0	2
486	487	Q92JJ2|PGSA_RICCN CDP-diacylglycerol--glycerol-3-phosphate 3-phosphatidyltransferase OS=Rickettsia conorii (strain ATCC VR-613 / Malish 7)	([0.017447, 0.029376, 0.013437, 0.012727, 0.018106, 0.010372, 0.009865, 0.008276, 0.006245, 0.008409, 0.007177, 0.006039, 0.004161, 0.004315, 0.003212, 0.002057, 0.001383, 0.001374, 0.001318, 0.001335, 0.001786, 0.001808, 0.00152, 0.002366, 0.0028, 0.001906, 0.0028, 0.002881, 0.002662, 0.002705, 0.001541, 0.001541, 0.001572, 0.002014, 0.0028, 0.002529, 0.003963, 0.005623, 0.005249, 0.003341, 0.00…	[]	0	0	2
487	488	Q92JJ3|YIDC_RICCN Membrane protein insertase YidC OS=Rickettsia conorii (strain ATCC VR-613 / Malish 7)	([0.06184, 0.032017, 0.0198, 0.014075, 0.019401, 0.014315, 0.019109, 0.014315, 0.011518, 0.009294, 0.011342, 0.008895, 0.008525, 0.006142, 0.004388, 0.004611, 0.004835, 0.004577, 0.006567, 0.009294, 0.010221, 0.011518, 0.018415, 0.031287, 0.055536, 0.056825, 0.100716, 0.056825, 0.083462, 0.090864, 0.161087, 0.161087, 0.216401, 0.225814, 0.321458, 0.339168, 0.41194, 0.486429, 0.494003, 0.461924, 0…	[146]	0	0	2
488	489	Q92JJ5|LGT_RICCN Phosphatidylglycerol--prolipoprotein diacylglyceryl transferase OS=Rickettsia conorii (strain ATCC VR-613 / Malish 7)	([0.006894, 0.009187, 0.006533, 0.008276, 0.01204, 0.008624, 0.008624, 0.006701, 0.008002, 0.006482, 0.005503, 0.006533, 0.004483, 0.006533, 0.004414, 0.003298, 0.003298, 0.00316, 0.002078, 0.002035, 0.002014, 0.003014, 0.002194, 0.002035, 0.001417, 0.001112, 0.001687, 0.002035, 0.001967, 0.001499, 0.002366, 0.003298, 0.00225, 0.003177, 0.003461, 0.004899, 0.004513, 0.006482, 0.006533, 0.009483, …	[]	0	0	2
489	490	Q92JK0|TILS_RICCN tRNA(Ile)-lysidine synthase OS=Rickettsia conorii (strain ATCC VR-613 / Malish 7)	([0.038858, 0.0704, 0.041405, 0.025762, 0.035586, 0.056825, 0.030003, 0.038858, 0.026892, 0.034068, 0.044297, 0.030003, 0.049374, 0.044297, 0.032677, 0.021816, 0.042364, 0.037156, 0.06184, 0.054297, 0.100716, 0.090864, 0.054297, 0.074921, 0.076542, 0.044297, 0.024826, 0.029376, 0.024826, 0.047319, 0.027463, 0.014075, 0.0198, 0.022306, 0.03976, 0.05306, 0.088832, 0.050641, 0.058088, 0.033407, 0.01…	[]	0	0	2
490	491	Q92JK1|RL9_RICCN Large ribosomal subunit protein bL9 OS=Rickettsia conorii (strain ATCC VR-613 / Malish 7)	([0.06312, 0.036378, 0.054297, 0.076542, 0.047319, 0.064632, 0.088832, 0.060549, 0.042364, 0.054297, 0.043307, 0.042364, 0.042364, 0.073402, 0.066181, 0.10481, 0.170161, 0.185198, 0.102787, 0.094817, 0.054297, 0.067594, 0.118441, 0.116183, 0.069024, 0.098513, 0.058088, 0.056825, 0.079919, 0.134866, 0.142424, 0.236433, 0.278302, 0.271506, 0.284882, 0.291804, 0.203355, 0.139895, 0.127496, 0.194234,…	[154, 155, 156, 157, 158, 166, 167]	0	0	2
491	492	Q92JK2|RS18_RICCN Small ribosomal subunit protein bS18 OS=Rickettsia conorii (strain ATCC VR-613 / Malish 7)	([0.490133, 0.454136, 0.497853, 0.534167, 0.447574, 0.461924, 0.480142, 0.509769, 0.529623, 0.5017, 0.525368, 0.56648, 0.59014, 0.461924, 0.359901, 0.359901, 0.359901, 0.40511, 0.414856, 0.408655, 0.324872, 0.384043, 0.335645, 0.318242, 0.247041, 0.339168, 0.356642, 0.321458, 0.339168, 0.271506, 0.216401, 0.209395, 0.125101, 0.182256, 0.295083, 0.422041, 0.41194, 0.318242, 0.229226, 0.147574, 0.1…	[3, 7, 8, 9, 10, 11, 12]	0	0	2
492	493	Q92JK3|RS6_RICCN Small ribosomal subunit protein bS6 OS=Rickettsia conorii (strain ATCC VR-613 / Malish 7)	([0.009401, 0.015344, 0.024393, 0.0198, 0.027463, 0.019401, 0.029376, 0.041405, 0.029376, 0.040537, 0.050641, 0.038858, 0.025762, 0.05306, 0.094817, 0.045352, 0.038042, 0.056825, 0.066181, 0.064632, 0.106997, 0.109221, 0.111485, 0.116183, 0.164327, 0.170161, 0.173081, 0.102787, 0.094817, 0.15008, 0.155435, 0.10481, 0.098513, 0.139895, 0.081712, 0.078022, 0.144935, 0.106997, 0.090864, 0.094817, 0.…	[101, 102, 103, 106, 107, 114, 115]	0	0	2
493	494	Q92JK5|Q92JK5_RICCN Acyl-CoA desaturase 1 OS=Rickettsia conorii (strain ATCC VR-613 / Malish 7)	([0.008895, 0.009294, 0.006894, 0.00543, 0.003963, 0.003461, 0.004689, 0.003963, 0.003212, 0.002761, 0.002482, 0.003079, 0.00316, 0.002503, 0.001872, 0.002727, 0.001786, 0.001743, 0.000983, 0.001267, 0.001202, 0.001786, 0.001481, 0.002138, 0.002078, 0.003177, 0.004513, 0.003366, 0.003405, 0.003405, 0.003431, 0.003461, 0.00316, 0.004208, 0.003804, 0.003478, 0.002503, 0.003727, 0.003924, 0.004414, …	[]	0	0	2
494	495	Q92JL3|Q92JL3_RICCN 3-oxoacyl-[acyl-carrier-protein] reductase FabG OS=Rickettsia conorii (strain ATCC VR-613 / Malish 7)	([0.30533, 0.342579, 0.366687, 0.278302, 0.30533, 0.324872, 0.31487, 0.339168, 0.332115, 0.275179, 0.308712, 0.264545, 0.26085, 0.26085, 0.332115, 0.324872, 0.324872, 0.384043, 0.324872, 0.275179, 0.247041, 0.257454, 0.170161, 0.10481, 0.155435, 0.167087, 0.109221, 0.132295, 0.132295, 0.132295, 0.191378, 0.191378, 0.191378, 0.206376, 0.206376, 0.209395, 0.144935, 0.203355, 0.139895, 0.182256, 0.2…	[]	0	0	2
495	496	Q92JM3|Q92JM3_RICCN Acyl-[acyl-carrier-protein]--UDP-N-acetylglucosamine O-acyltransferase OS=Rickettsia conorii (strain ATCC VR-613 / Malish 7)	([0.000253, 0.000176, 0.000137, 0.000301, 0.000206, 0.000137, 0.000249, 0.000146, 0.000107, 0.00018, 0.000137, 0.000107, 0.000232, 0.000206, 0.000249, 0.000275, 0.000262, 0.000228, 0.000228, 0.000468, 0.001048, 0.000799, 0.00076, 0.001288, 0.00061, 0.000661, 0.001335, 0.001335, 0.00146, 0.001936, 0.001267, 0.002035, 0.002078, 0.001202, 0.000687, 0.000713, 0.001391, 0.000893, 0.001061, 0.000945, 0…	[]	0	0	2
496	497	Q92JM9|Q92JM9_RICCN 2-amino-4-hydroxy-6-hydroxymethyldihydropteridine pyrophosphokinase OS=Rickettsia conorii (strain ATCC VR-613 / Malish 7)	([0.012727, 0.022306, 0.034068, 0.021381, 0.015078, 0.023087, 0.015694, 0.020876, 0.027463, 0.028107, 0.020876, 0.028107, 0.050641, 0.049374, 0.092881, 0.092881, 0.116183, 0.129801, 0.069024, 0.034068, 0.060549, 0.034068, 0.032017, 0.032677, 0.046336, 0.044297, 0.023087, 0.021381, 0.023087, 0.022667, 0.030003, 0.042364, 0.021816, 0.014075, 0.023963, 0.028107, 0.031287, 0.036378, 0.034884, 0.07340…	[]	0	0	2
497	498	Q92JN0|Q92JN0_RICCN 2-amino-4-hydroxy-6-hydroxymethyldihydropteridine pyrophosphokinase OS=Rickettsia conorii (strain ATCC VR-613 / Malish 7)	([0.142424, 0.185198, 0.120615, 0.147574, 0.173081, 0.10481, 0.139895, 0.170161, 0.098513, 0.116183, 0.155435, 0.191378, 0.137348, 0.139895, 0.142424, 0.079919, 0.155435, 0.081712, 0.044297, 0.023534, 0.021381, 0.023087, 0.024826, 0.023963, 0.024393, 0.014586, 0.026338, 0.014586, 0.016826, 0.034068, 0.020165, 0.017447, 0.01078, 0.017797, 0.030003, 0.032677, 0.069024, 0.034884, 0.034884, 0.069024,…	[]	0	0	2
498	499	Q92JN3|Q92JN3_RICCN dihydrofolate reductase OS=Rickettsia conorii (strain ATCC VR-613 / Malish 7)	([0.0704, 0.042364, 0.064632, 0.106997, 0.142424, 0.170161, 0.125101, 0.083462, 0.100716, 0.129801, 0.147574, 0.185198, 0.194234, 0.144935, 0.158265, 0.094817, 0.144935, 0.127496, 0.132295, 0.196879, 0.257454, 0.185198, 0.275179, 0.17593, 0.085092, 0.043307, 0.047319, 0.074921, 0.081712, 0.081712, 0.081712, 0.090864, 0.051831, 0.028107, 0.024393, 0.016528, 0.027463, 0.029376, 0.055536, 0.055536, …	[]	0	0	2
499	500	Q92JN5|RECF_RICCN DNA replication and repair protein RecF OS=Rickettsia conorii (strain ATCC VR-613 / Malish 7)	([0.046336, 0.079919, 0.125101, 0.079919, 0.111485, 0.15008, 0.088832, 0.111485, 0.144935, 0.106997, 0.137348, 0.102787, 0.10481, 0.098513, 0.158265, 0.26085, 0.339168, 0.36309, 0.284882, 0.281712, 0.196879, 0.194234, 0.182256, 0.182256, 0.271506, 0.264545, 0.247041, 0.349426, 0.349426, 0.342579, 0.436924, 0.342579, 0.346032, 0.356642, 0.321458, 0.236433, 0.216401, 0.147574, 0.067594, 0.069024, 0…	[]	0	0	2
501	502	Q92JP0|ATP6_RICCN ATP synthase subunit a OS=Rickettsia conorii (strain ATCC VR-613 / Malish 7)	([0.016257, 0.024393, 0.036378, 0.018787, 0.010926, 0.015694, 0.010131, 0.013016, 0.011669, 0.007645, 0.009096, 0.006795, 0.006894, 0.005249, 0.005249, 0.003109, 0.004431, 0.005503, 0.00515, 0.008156, 0.005378, 0.00543, 0.004431, 0.00316, 0.003079, 0.003671, 0.003512, 0.003461, 0.00243, 0.002503, 0.002688, 0.0028, 0.00316, 0.001808, 0.001692, 0.001202, 0.001675, 0.000906, 0.000477, 0.00055, 0.000…	[]	0	0	2
504	505	Q92JQ4|TSAE_RICCN tRNA threonylcarbamoyladenosine biosynthesis protein TsaE OS=Rickettsia conorii (strain ATCC VR-613 / Malish 7)	([0.622677, 0.618285, 0.450668, 0.414856, 0.42561, 0.328603, 0.243554, 0.225814, 0.264545, 0.278302, 0.209395, 0.243554, 0.275179, 0.281712, 0.380708, 0.271506, 0.209395, 0.122885, 0.064632, 0.06184, 0.059222, 0.064632, 0.038858, 0.069024, 0.069024, 0.071867, 0.116183, 0.191378, 0.129801, 0.06312, 0.038042, 0.067594, 0.079919, 0.038042, 0.020522, 0.019109, 0.020522, 0.016826, 0.016826, 0.026892, …	[0, 1, 173]	0	0	2
505	506	Q92JQ7|LPXD_RICCN UDP-3-O-acylglucosamine N-acyltransferase OS=Rickettsia conorii (strain ATCC VR-613 / Malish 7)	([0.050641, 0.096677, 0.142424, 0.173081, 0.10481, 0.137348, 0.129801, 0.085092, 0.056825, 0.076542, 0.045352, 0.033407, 0.05306, 0.059222, 0.033407, 0.018106, 0.028107, 0.060549, 0.071867, 0.064632, 0.064632, 0.066181, 0.066181, 0.066181, 0.037156, 0.054297, 0.029376, 0.037156, 0.071867, 0.0704, 0.066181, 0.078022, 0.078022, 0.085092, 0.090864, 0.125101, 0.194234, 0.25406, 0.243554, 0.229226, 0.…	[]	0	0	2
506	507	Q92JQ8|FABZ_RICCN 3-hydroxyacyl-[acyl-carrier-protein] dehydratase FabZ OS=Rickettsia conorii (strain ATCC VR-613 / Malish 7)	([0.013437, 0.009294, 0.016826, 0.025316, 0.038858, 0.023087, 0.03976, 0.023963, 0.017797, 0.014075, 0.01227, 0.016257, 0.028695, 0.033407, 0.018106, 0.032017, 0.017797, 0.017138, 0.034068, 0.050641, 0.047319, 0.092881, 0.094817, 0.083462, 0.081712, 0.044297, 0.085092, 0.078022, 0.098513, 0.167087, 0.182256, 0.268042, 0.275179, 0.295083, 0.380708, 0.359901, 0.366687, 0.465241, 0.461924, 0.321458,…	[]	0	0	2
507	508	Q92JQ9|LPXA_RICCN Acyl-[acyl-carrier-protein]--UDP-N-acetylglucosamine O-acyltransferase OS=Rickettsia conorii (strain ATCC VR-613 / Malish 7)	([0.440853, 0.328603, 0.31487, 0.370445, 0.390993, 0.370445, 0.390993, 0.31487, 0.335645, 0.352862, 0.384043, 0.352862, 0.352862, 0.257454, 0.25031, 0.268042, 0.268042, 0.185198, 0.116183, 0.067594, 0.078022, 0.129801, 0.209395, 0.179055, 0.116183, 0.071867, 0.092881, 0.102787, 0.167087, 0.118441, 0.132295, 0.074921, 0.11371, 0.11371, 0.185198, 0.134866, 0.078022, 0.076542, 0.134866, 0.196879, 0.…	[]	0	0	2
508	509	Q92JR3|Q92JR3_RICCN Transport permease protein OS=Rickettsia conorii (strain ATCC VR-613 / Malish 7)	([0.001906, 0.003053, 0.003366, 0.002662, 0.003014, 0.002435, 0.002035, 0.001855, 0.002482, 0.002606, 0.003212, 0.002662, 0.002662, 0.002662, 0.003924, 0.006245, 0.010221, 0.010926, 0.010372, 0.006078, 0.006039, 0.008895, 0.008276, 0.006482, 0.006142, 0.006795, 0.006701, 0.006795, 0.009483, 0.010221, 0.007091, 0.00515, 0.006894, 0.006795, 0.00543, 0.003997, 0.002688, 0.002581, 0.001649, 0.001, 0.…	[]	0	0	2
509	510	Q92JR4|Q92JR4_RICCN O-antigen export system ATP-binding protein RfbE OS=Rickettsia conorii (strain ATCC VR-613 / Malish 7)	([0.020876, 0.013821, 0.021816, 0.035586, 0.048328, 0.030611, 0.024393, 0.037156, 0.048328, 0.032677, 0.045352, 0.06312, 0.066181, 0.118441, 0.125101, 0.173081, 0.161087, 0.158265, 0.144935, 0.239899, 0.332115, 0.209395, 0.194234, 0.120615, 0.111485, 0.111485, 0.179055, 0.17593, 0.158265, 0.098513, 0.161087, 0.179055, 0.182256, 0.111485, 0.132295, 0.074921, 0.054297, 0.05306, 0.059222, 0.059222, …	[]	0	0	2
510	511	Q92JR5|THIO_RICCN Thioredoxin OS=Rickettsia conorii (strain ATCC VR-613 / Malish 7)	([0.30533, 0.332115, 0.387226, 0.321458, 0.239899, 0.291804, 0.31487, 0.349426, 0.281712, 0.335645, 0.295083, 0.25031, 0.21291, 0.216401, 0.127496, 0.111485, 0.116183, 0.118441, 0.0704, 0.046336, 0.086953, 0.106997, 0.074921, 0.066181, 0.078022, 0.078022, 0.073402, 0.088832, 0.049374, 0.050641, 0.045352, 0.071867, 0.0704, 0.100716, 0.090864, 0.170161, 0.173081, 0.206376, 0.194234, 0.275179, 0.278…	[64]	0	0	2
511	512	P0A3K2|Y915_RICCN Uncharacterized protein RC0915 OS=Rickettsia conorii (strain ATCC VR-613 / Malish 7)	([0.10481, 0.055536, 0.083462, 0.073402, 0.043307, 0.030003, 0.038858, 0.055536, 0.073402, 0.098513, 0.096677, 0.069024, 0.040537, 0.041405, 0.040537, 0.024826, 0.043307, 0.076542, 0.081712, 0.086953, 0.094817, 0.066181, 0.122885, 0.125101, 0.109221, 0.179055, 0.17593, 0.206376, 0.191378, 0.11371, 0.111485, 0.139895, 0.232838, 0.332115, 0.401658, 0.324872, 0.311707, 0.206376, 0.127496, 0.122885, …	[]	0	0	2
514	515	Q92FV9|Q92FV9_RICCN Proline/betaine transporter OS=Rickettsia conorii (strain ATCC VR-613 / Malish 7)	([0.007259, 0.007091, 0.005086, 0.006482, 0.008156, 0.011106, 0.008804, 0.006482, 0.008723, 0.006795, 0.005623, 0.007259, 0.004513, 0.004483, 0.003366, 0.002396, 0.002396, 0.002705, 0.002555, 0.00389, 0.003924, 0.00283, 0.002396, 0.003405, 0.003555, 0.002662, 0.001649, 0.001434, 0.002435, 0.00225, 0.003431, 0.004736, 0.004899, 0.005011, 0.003512, 0.004736, 0.004775, 0.003478, 0.003276, 0.004736, …	[]	0	0	2
515	516	Q92FW0|Q92FW0_RICCN O-linked GlcNAc transferase-like protein OS=Rickettsia conorii (strain ATCC VR-613 / Malish 7)	([0.342579, 0.387226, 0.229226, 0.284882, 0.31487, 0.356642, 0.271506, 0.257454, 0.291804, 0.236433, 0.268042, 0.308712, 0.387226, 0.281712, 0.281712, 0.284882, 0.271506, 0.288399, 0.308712, 0.40511, 0.40511, 0.30533, 0.209395, 0.318242, 0.219301, 0.216401, 0.11371, 0.185198, 0.142424, 0.137348, 0.127496, 0.073402, 0.071867, 0.051831, 0.092881, 0.045352, 0.049374, 0.048328, 0.040537, 0.021816, 0.…	[]	0	0	2
516	517	Q92FW1|Q92FW1_RICCN O-linked GlcNAc transferase-like protein OS=Rickettsia conorii (strain ATCC VR-613 / Malish 7)	([0.033407, 0.06312, 0.079919, 0.074921, 0.044297, 0.073402, 0.058088, 0.081712, 0.120615, 0.139895, 0.161087, 0.239899, 0.17593, 0.155435, 0.155435, 0.158265, 0.25031, 0.275179, 0.318242, 0.318242, 0.264545, 0.26085, 0.239899, 0.239899, 0.194234, 0.308712, 0.278302, 0.264545, 0.275179, 0.173081, 0.144935, 0.090864, 0.088832, 0.111485, 0.086953, 0.147574, 0.127496, 0.092881, 0.055536, 0.083462, 0…	[]	0	0	2
517	518	Q92FW2|Q92FW2_RICCN Acyl-[acyl-carrier-protein]--UDP-N-acetylglucosamine O-acyltransferase OS=Rickettsia conorii (strain ATCC VR-613 / Malish 7)	([0.029376, 0.020165, 0.036378, 0.06312, 0.079919, 0.05306, 0.038042, 0.040537, 0.030003, 0.041405, 0.031287, 0.040537, 0.069024, 0.06184, 0.05306, 0.069024, 0.109221, 0.111485, 0.066181, 0.109221, 0.106997, 0.10481, 0.158265, 0.137348, 0.129801, 0.132295, 0.191378, 0.164327, 0.127496, 0.200174, 0.125101, 0.206376, 0.206376, 0.200174, 0.170161, 0.116183, 0.179055, 0.194234, 0.18812, 0.271506, 0.2…	[]	0	0	2
518	519	Q92FW3|Q92FW3_RICCN Oxidoreductase-like protein OS=Rickettsia conorii (strain ATCC VR-613 / Malish 7)	([0.200174, 0.301917, 0.328603, 0.222385, 0.170161, 0.21291, 0.247041, 0.311707, 0.243554, 0.200174, 0.229226, 0.271506, 0.311707, 0.209395, 0.170161, 0.173081, 0.173081, 0.203355, 0.191378, 0.18812, 0.278302, 0.36309, 0.243554, 0.243554, 0.352862, 0.436924, 0.422041, 0.387226, 0.271506, 0.36309, 0.36309, 0.278302, 0.18812, 0.179055, 0.257454, 0.298791, 0.25406, 0.25406, 0.284882, 0.284882, 0.219…	[]	0	0	2
519	520	Q92FW4|Q92FW4_RICCN Oxidoreductase-like protein OS=Rickettsia conorii (strain ATCC VR-613 / Malish 7)	([0.030003, 0.056825, 0.085092, 0.049374, 0.078022, 0.045352, 0.0704, 0.086953, 0.129801, 0.164327, 0.203355, 0.158265, 0.164327, 0.15008, 0.203355, 0.116183, 0.15284, 0.15284, 0.11371, 0.10481, 0.173081, 0.281712, 0.164327, 0.164327, 0.239899, 0.147574, 0.25031, 0.155435, 0.096677, 0.050641, 0.050641, 0.049374, 0.071867, 0.073402, 0.041405, 0.058088, 0.109221, 0.060549, 0.051831, 0.106997, 0.104…	[]	0	0	2
520	521	Q92FW5|Q92FW5_RICCN Zinc finger CHCC-type domain-containing protein OS=Rickettsia conorii (strain ATCC VR-613 / Malish 7)	([0.155435, 0.206376, 0.196879, 0.229226, 0.191378, 0.219301, 0.134866, 0.170161, 0.18812, 0.209395, 0.239899, 0.275179, 0.366687, 0.291804, 0.301917, 0.335645, 0.346032, 0.408655, 0.40511, 0.318242, 0.257454, 0.31487, 0.239899, 0.278302, 0.275179, 0.321458, 0.31487, 0.418646, 0.414856, 0.370445, 0.308712, 0.200174, 0.203355, 0.125101, 0.111485, 0.10481, 0.100716, 0.088832, 0.048328, 0.064632, 0.…	[]	0	0	2
521	522	Q92FW9|Q92FW9_RICCN AmpD protein homolog OS=Rickettsia conorii (strain ATCC VR-613 / Malish 7)	([0.064632, 0.045352, 0.067594, 0.032017, 0.050641, 0.067594, 0.085092, 0.056825, 0.071867, 0.042364, 0.030611, 0.025762, 0.024393, 0.035586, 0.034884, 0.034068, 0.036378, 0.023087, 0.024826, 0.021816, 0.022306, 0.027463, 0.040537, 0.022667, 0.047319, 0.022667, 0.014315, 0.015078, 0.023963, 0.026338, 0.05306, 0.051831, 0.076542, 0.129801, 0.132295, 0.134866, 0.078022, 0.044297, 0.076542, 0.078022…	[137, 139, 140]	0	0	2
522	523	Q92FX1|Y1356_RICCN Uncharacterized protein RC1356 OS=Rickettsia conorii (strain ATCC VR-613 / Malish 7)	([0.002623, 0.002211, 0.001778, 0.001709, 0.00243, 0.003177, 0.002503, 0.003177, 0.002727, 0.002503, 0.002276, 0.001906, 0.001906, 0.001335, 0.001408, 0.002078, 0.002078, 0.002881, 0.002014, 0.00292, 0.004161, 0.004899, 0.006988, 0.010221, 0.016528, 0.013437, 0.008895, 0.009483, 0.007315, 0.006988, 0.008525, 0.013016, 0.021381, 0.03976, 0.076542, 0.0704, 0.035586, 0.079919, 0.085092, 0.155435, 0.…	[]	0	0	2
524	525	Q92FX5|Q92FX5_RICCN site-specific DNA-methyltransferase (adenine-specific) OS=Rickettsia conorii (strain ATCC VR-613 / Malish 7)	([0.142424, 0.127496, 0.185198, 0.100716, 0.147574, 0.173081, 0.094817, 0.11371, 0.15008, 0.088832, 0.086953, 0.125101, 0.06312, 0.032017, 0.030003, 0.030003, 0.030003, 0.016021, 0.009401, 0.009401, 0.016257, 0.017797, 0.023534, 0.023963, 0.044297, 0.038858, 0.019401, 0.019109, 0.020876, 0.020522, 0.022667, 0.027463, 0.020522, 0.03976, 0.071867, 0.147574, 0.243554, 0.257454, 0.257454, 0.257454, 0…	[]	0	0	2
525	526	Q92FX6|Q92FX6_RICCN Acyl-[acyl-carrier-protein]--UDP-N-acetylglucosamine O-acyltransferase OS=Rickettsia conorii (strain ATCC VR-613 / Malish 7)	([0.398279, 0.422041, 0.298791, 0.346032, 0.390993, 0.291804, 0.335645, 0.359901, 0.291804, 0.324872, 0.352862, 0.418646, 0.414856, 0.447574, 0.465241, 0.553315, 0.585406, 0.490133, 0.486429, 0.494003, 0.494003, 0.509769, 0.42561, 0.534167, 0.40511, 0.398279, 0.42561, 0.324872, 0.26085, 0.339168, 0.346032, 0.275179, 0.25406, 0.147574, 0.094817, 0.142424, 0.086953, 0.069024, 0.0704, 0.071867, 0.07…	[15, 16, 21, 23]	0	0	2
526	527	Q92FX7|Q92FX7_RICCN Type I restriction enzyme M subunit-like protein OS=Rickettsia conorii (strain ATCC VR-613 / Malish 7)	([0.377384, 0.401658, 0.4292, 0.476583, 0.490133, 0.509769, 0.525368, 0.4292, 0.447574, 0.476583, 0.505461, 0.541878, 0.41194, 0.525368, 0.525368, 0.4292, 0.318242, 0.42561, 0.440853, 0.436924, 0.346032, 0.31487, 0.318242, 0.332115, 0.332115, 0.332115, 0.335645, 0.301917, 0.359901, 0.278302, 0.200174, 0.125101, 0.127496, 0.134866, 0.081712, 0.088832, 0.15284, 0.173081, 0.161087, 0.161087, 0.16108…	[5, 6, 10, 11, 13, 14]	0	0	2
527	528	Q92FX8|Q92FX8_RICCN Acyl-[acyl-carrier-protein]--UDP-N-acetylglucosamine O-acyltransferase OS=Rickettsia conorii (strain ATCC VR-613 / Malish 7)	([0.028695, 0.051831, 0.067594, 0.06312, 0.034884, 0.049374, 0.06184, 0.078022, 0.056825, 0.036378, 0.022667, 0.019401, 0.032677, 0.035586, 0.034068, 0.018415, 0.01078, 0.019401, 0.034884, 0.025762, 0.054297, 0.032677, 0.023087, 0.015694, 0.020522, 0.041405, 0.038858, 0.025316, 0.015344, 0.014315, 0.013265, 0.025316, 0.038042, 0.035586, 0.038858, 0.040537, 0.040537, 0.041405, 0.034068, 0.034068, …	[]	0	0	2
528	529	Q92FX9|Q92FX9_RICCN Type I restriction enzyme S subunit-like protein OS=Rickettsia conorii (strain ATCC VR-613 / Malish 7)	([0.139895, 0.179055, 0.236433, 0.15008, 0.094817, 0.129801, 0.170161, 0.109221, 0.132295, 0.173081, 0.122885, 0.088832, 0.090864, 0.05306, 0.098513, 0.092881, 0.098513, 0.090864, 0.161087, 0.090864, 0.06312, 0.079919, 0.03976, 0.035586, 0.066181, 0.066181, 0.040537, 0.021816, 0.042364, 0.041405, 0.020165, 0.034068, 0.064632, 0.06312, 0.060549, 0.031287, 0.030611, 0.016528, 0.032017, 0.028107, 0.…	[181, 183, 184]	0	0	2
529	530	Q92FY1|Q92FY1_RICCN DNA polymerase III subunit chi OS=Rickettsia conorii (strain ATCC VR-613 / Malish 7)	([0.21291, 0.281712, 0.17593, 0.106997, 0.06184, 0.079919, 0.102787, 0.066181, 0.045352, 0.032017, 0.023963, 0.017447, 0.018415, 0.017447, 0.022306, 0.014315, 0.023534, 0.038042, 0.03976, 0.022667, 0.022306, 0.020522, 0.013016, 0.013016, 0.013265, 0.021816, 0.018787, 0.020165, 0.028695, 0.054297, 0.098513, 0.164327, 0.268042, 0.216401, 0.144935, 0.206376, 0.284882, 0.295083, 0.21291, 0.120615, 0.…	[61, 62, 71, 72, 73, 74, 75]	0	0	2
530	531	Q92FY2|Q92FY2_RICCN Permease YjgP/YjgQ family protein OS=Rickettsia conorii (strain ATCC VR-613 / Malish 7)	([0.038042, 0.013613, 0.020522, 0.030003, 0.042364, 0.06184, 0.092881, 0.040537, 0.032677, 0.019109, 0.01227, 0.010131, 0.014315, 0.015078, 0.016528, 0.014783, 0.009977, 0.010131, 0.010131, 0.005932, 0.003804, 0.003963, 0.00407, 0.002705, 0.001692, 0.001249, 0.00076, 0.000721, 0.000661, 0.000859, 0.000923, 0.001541, 0.002276, 0.001374, 0.000893, 0.000816, 0.000854, 0.001499, 0.001499, 0.000833, 0…	[256]	0	0	2
531	532	Q92FY3|Q92FY3_RICCN DNA-damage-inducible protein J OS=Rickettsia conorii (strain ATCC VR-613 / Malish 7)	([0.109221, 0.170161, 0.236433, 0.288399, 0.219301, 0.257454, 0.308712, 0.352862, 0.339168, 0.324872, 0.268042, 0.236433, 0.164327, 0.164327, 0.134866, 0.111485, 0.182256, 0.167087, 0.17593, 0.134866, 0.134866, 0.229226, 0.185198, 0.120615, 0.11371, 0.137348, 0.085092, 0.046336, 0.021816, 0.026338, 0.021381, 0.028107, 0.043307, 0.081712, 0.098513, 0.098513, 0.073402, 0.092881, 0.076542, 0.079919,…	[]	0	0	2
532	533	Q92FY4|Q92FY4_RICCN Phosphatidic acid phosphatase type 2/haloperoxidase domain-containing protein OS=Rickettsia conorii (strain ATCC VR-613 / Malish 7)	([0.000558, 0.001249, 0.001967, 0.003014, 0.002435, 0.001692, 0.001417, 0.001061, 0.000859, 0.001305, 0.001623, 0.001434, 0.002482, 0.00246, 0.002396, 0.003607, 0.003366, 0.002349, 0.003864, 0.003804, 0.002512, 0.002435, 0.002336, 0.001572, 0.001048, 0.001481, 0.001499, 0.001572, 0.001597, 0.002503, 0.001687, 0.001434, 0.002211, 0.001318, 0.001, 0.000958, 0.000631, 0.000743, 0.000743, 0.000386, 0…	[]	0	0	2
533	534	Q92FY5|Q92FY5_RICCN PhnP protein OS=Rickettsia conorii (strain ATCC VR-613 / Malish 7)	([0.018415, 0.027463, 0.019401, 0.027463, 0.023534, 0.041405, 0.034884, 0.025316, 0.033407, 0.021381, 0.028107, 0.018415, 0.029376, 0.027463, 0.021381, 0.021381, 0.032677, 0.067594, 0.066181, 0.125101, 0.074921, 0.098513, 0.096677, 0.155435, 0.155435, 0.216401, 0.182256, 0.206376, 0.206376, 0.134866, 0.155435, 0.161087, 0.268042, 0.284882, 0.298791, 0.401658, 0.41194, 0.332115, 0.216401, 0.158265…	[]	0	0	2
534	535	Q92FY6|Q92FY6_RICCN Glutamine ABC transporter ATP-binding protein OS=Rickettsia conorii (strain ATCC VR-613 / Malish 7)	([0.013821, 0.020522, 0.031287, 0.05306, 0.032677, 0.034068, 0.022667, 0.030003, 0.044297, 0.028695, 0.038858, 0.028107, 0.050641, 0.043307, 0.078022, 0.074921, 0.074921, 0.125101, 0.182256, 0.185198, 0.122885, 0.116183, 0.066181, 0.064632, 0.0704, 0.118441, 0.139895, 0.219301, 0.216401, 0.203355, 0.308712, 0.308712, 0.31487, 0.236433, 0.36309, 0.264545, 0.179055, 0.191378, 0.194234, 0.122885, 0.…	[]	0	0	2
535	536	Q92FY7|Q92FY7_RICCN Acyl-[acyl-carrier-protein]--UDP-N-acetylglucosamine O-acyltransferase OS=Rickettsia conorii (strain ATCC VR-613 / Malish 7)	([0.377384, 0.243554, 0.142424, 0.209395, 0.129801, 0.158265, 0.216401, 0.257454, 0.200174, 0.239899, 0.17593, 0.18812, 0.10481, 0.118441, 0.11371, 0.182256, 0.182256, 0.147574, 0.079919, 0.040537, 0.081712, 0.074921, 0.139895, 0.239899, 0.15008, 0.15008, 0.15284, 0.078022, 0.03976, 0.074921, 0.032677, 0.069024, 0.100716, 0.100716, 0.045352, 0.055536, 0.055536, 0.058088, 0.045352, 0.094817, 0.129…	[]	0	0	2
536	537	Q92FY8|Q92FY8_RICCN Aspartyl protease OS=Rickettsia conorii (strain ATCC VR-613 / Malish 7)	([0.002155, 0.001649, 0.001572, 0.002276, 0.003109, 0.002705, 0.002336, 0.002138, 0.002727, 0.003405, 0.0028, 0.00246, 0.001602, 0.001602, 0.001103, 0.001159, 0.001743, 0.001748, 0.002581, 0.002581, 0.004247, 0.005992, 0.00558, 0.004646, 0.004835, 0.004135, 0.005734, 0.008525, 0.013016, 0.008075, 0.008075, 0.012491, 0.011342, 0.013437, 0.010372, 0.017447, 0.017138, 0.009401, 0.006421, 0.004689, 0…	[]	0	0	2
537	538	Q92FY9|Q92FY9_RICCN Acyl-[acyl-carrier-protein]--UDP-N-acetylglucosamine O-acyltransferase OS=Rickettsia conorii (strain ATCC VR-613 / Malish 7)	([0.0198, 0.009187, 0.006533, 0.009294, 0.012727, 0.019109, 0.023534, 0.013016, 0.010372, 0.008276, 0.009977, 0.013437, 0.017797, 0.020165, 0.038042, 0.042364, 0.020165, 0.022667, 0.016528, 0.008525, 0.011669, 0.008895, 0.009483, 0.009483, 0.00962, 0.009977, 0.00962, 0.006619, 0.010926, 0.017447, 0.016826, 0.016826, 0.018787, 0.010372, 0.011342, 0.013016, 0.013265, 0.025316, 0.012491, 0.012727, 0…	[]	0	0	2
538	539	Q92FZ2|Q92FZ2_RICCN Outer membrane lipoprotein-sorting protein LolA OS=Rickettsia conorii (strain ATCC VR-613 / Malish 7)	([0.001335, 0.001211, 0.000893, 0.000923, 0.00155, 0.002155, 0.002727, 0.002512, 0.002761, 0.002349, 0.00283, 0.003053, 0.00316, 0.003246, 0.004161, 0.006039, 0.007877, 0.00777, 0.010509, 0.018415, 0.018106, 0.030611, 0.059222, 0.071867, 0.06312, 0.059222, 0.059222, 0.032677, 0.059222, 0.071867, 0.098513, 0.079919, 0.056825, 0.056825, 0.024393, 0.025762, 0.026892, 0.038858, 0.074921, 0.074921, 0.…	[]	0	0	2
540	541	Q92FZ6|Q92FZ6_RICCN Acyl-[acyl-carrier-protein]--UDP-N-acetylglucosamine O-acyltransferase OS=Rickettsia conorii (strain ATCC VR-613 / Malish 7)	([0.027463, 0.042364, 0.06184, 0.026892, 0.011903, 0.014586, 0.009401, 0.011106, 0.010926, 0.008409, 0.006619, 0.004976, 0.005086, 0.004976, 0.003512, 0.002435, 0.002623, 0.001602, 0.001778, 0.001808, 0.001855, 0.001906, 0.001623, 0.001374, 0.002117, 0.002336, 0.001623, 0.001675, 0.001069, 0.000833, 0.000833, 0.001383, 0.001906, 0.001202, 0.001786, 0.001808, 0.001808, 0.001786, 0.003014, 0.003246…	[]	0	0	2
541	542	Q92G01|Q92G01_RICCN Acyl-[acyl-carrier-protein]--UDP-N-acetylglucosamine O-acyltransferase OS=Rickettsia conorii (strain ATCC VR-613 / Malish 7)	([0.007091, 0.004646, 0.006245, 0.008002, 0.006374, 0.008002, 0.006482, 0.007877, 0.006039, 0.005503, 0.006701, 0.00515, 0.006194, 0.006245, 0.008804, 0.005872, 0.008075, 0.009096, 0.006701, 0.006567, 0.004247, 0.005683, 0.008804, 0.008723, 0.008804, 0.008895, 0.006795, 0.007422, 0.005503, 0.006039, 0.007877, 0.008002, 0.013437, 0.016257, 0.01078, 0.006988, 0.007091, 0.006988, 0.009865, 0.009977,…	[]	0	0	2
542	543	Q92G02|Q92G02_RICCN Acyl-[acyl-carrier-protein]--UDP-N-acetylglucosamine O-acyltransferase OS=Rickettsia conorii (strain ATCC VR-613 / Malish 7)	([0.004976, 0.003821, 0.003109, 0.00225, 0.001572, 0.00231, 0.001675, 0.00146, 0.001318, 0.001249, 0.000936, 0.000687, 0.000687, 0.000365, 0.000348, 0.000313, 0.000567, 0.000447, 0.000386, 0.000386, 0.000236, 0.000198, 0.000206, 0.00018, 0.000386, 0.00076, 0.000833, 0.001, 0.00146, 0.002117, 0.002705, 0.003109, 0.003405, 0.005249, 0.007259, 0.007495, 0.008409, 0.005799, 0.008409, 0.015694, 0.0312…	[]	0	0	2
543	544	Q92G03|Q92G03_RICCN Acyl-[acyl-carrier-protein]--UDP-N-acetylglucosamine O-acyltransferase OS=Rickettsia conorii (strain ATCC VR-613 / Malish 7)	([0.139895, 0.191378, 0.247041, 0.164327, 0.090864, 0.116183, 0.139895, 0.179055, 0.122885, 0.096677, 0.125101, 0.164327, 0.083462, 0.051831, 0.069024, 0.125101, 0.109221, 0.139895, 0.134866, 0.125101, 0.185198, 0.120615, 0.116183, 0.111485, 0.106997, 0.158265, 0.170161, 0.142424, 0.081712, 0.118441, 0.10481, 0.102787, 0.059222, 0.116183, 0.106997, 0.100716, 0.055536, 0.100716, 0.122885, 0.116183…	[97, 98, 99]	0	0	2
544	545	Q92G04|Q92G04_RICCN Proline/betaine transporter-like protein OS=Rickettsia conorii (strain ATCC VR-613 / Malish 7)	([0.019401, 0.032017, 0.028695, 0.016826, 0.025762, 0.015694, 0.011106, 0.014783, 0.010672, 0.01078, 0.009015, 0.007877, 0.006619, 0.006795, 0.005799, 0.006142, 0.005932, 0.004689, 0.003804, 0.004388, 0.005734, 0.005734, 0.003864, 0.004388, 0.005734, 0.005318, 0.007555, 0.010926, 0.009096, 0.014586, 0.019109, 0.021816, 0.041405, 0.025316, 0.012491, 0.023087, 0.018106, 0.017138, 0.015344, 0.025316…	[]	0	0	2
545	546	Q92G05|Q92G05_RICCN Proline/betaine transporter-like protein OS=Rickettsia conorii (strain ATCC VR-613 / Malish 7)	([0.011518, 0.011342, 0.016257, 0.009401, 0.008002, 0.006988, 0.008895, 0.013016, 0.009483, 0.011518, 0.014586, 0.011106, 0.007495, 0.004736, 0.004611, 0.006533, 0.004611, 0.006619, 0.008075, 0.010926, 0.010509, 0.013016, 0.016826, 0.017447, 0.034068, 0.027463, 0.046336, 0.048328, 0.020876, 0.040537, 0.021816, 0.017138, 0.023087, 0.050641, 0.059222, 0.031287, 0.016257, 0.030611, 0.017447, 0.01013…	[]	0	0	2
546	547	Q92G06|Q92G06_RICCN Proline/betaine transporter-like protein OS=Rickettsia conorii (strain ATCC VR-613 / Malish 7)	([0.15284, 0.209395, 0.079919, 0.03976, 0.05306, 0.067594, 0.031287, 0.017447, 0.011106, 0.008276, 0.006988, 0.005872, 0.004689, 0.003177, 0.003478, 0.00231, 0.003512, 0.002327, 0.002194, 0.001743, 0.001211, 0.000816, 0.00076, 0.001374, 0.001906, 0.001408, 0.001408, 0.002276, 0.003405, 0.005249, 0.005683, 0.005223, 0.005223, 0.004414, 0.006374, 0.005799, 0.006078, 0.003864, 0.00389, 0.002623, 0.0…	[]	0	0	2
547	548	Q92G08|Q92G08_RICCN Antitoxin OS=Rickettsia conorii (strain ATCC VR-613 / Malish 7)	([0.390993, 0.414856, 0.308712, 0.339168, 0.387226, 0.308712, 0.236433, 0.271506, 0.209395, 0.209395, 0.206376, 0.243554, 0.229226, 0.229226, 0.356642, 0.352862, 0.374039, 0.284882, 0.278302, 0.301917, 0.308712, 0.291804, 0.30533, 0.394753, 0.366687, 0.295083, 0.311707, 0.31487, 0.232838, 0.311707, 0.257454, 0.284882, 0.284882, 0.203355, 0.203355, 0.18812, 0.116183, 0.161087, 0.232838, 0.243554, …	[]	0	0	2
548	549	Q92G09|Q92G09_RICCN Plasmid stability protein-like protein OS=Rickettsia conorii (strain ATCC VR-613 / Malish 7)	([0.026892, 0.048328, 0.027463, 0.043307, 0.059222, 0.076542, 0.096677, 0.116183, 0.147574, 0.167087, 0.196879, 0.164327, 0.142424, 0.18812, 0.18812, 0.17593, 0.167087, 0.098513, 0.05306, 0.085092, 0.125101, 0.127496, 0.122885, 0.118441, 0.064632, 0.034884, 0.034884, 0.024393, 0.015078, 0.014315, 0.00962, 0.009294, 0.013437, 0.010131, 0.011903, 0.019401, 0.036378, 0.021381, 0.035586, 0.06312, 0.0…	[]	0	0	2
549	550	Q92G14|Q92G14_RICCN Acyl-[acyl-carrier-protein]--UDP-N-acetylglucosamine O-acyltransferase OS=Rickettsia conorii (strain ATCC VR-613 / Malish 7)	([0.25031, 0.15008, 0.092881, 0.120615, 0.076542, 0.098513, 0.069024, 0.048328, 0.064632, 0.046336, 0.06184, 0.088832, 0.094817, 0.090864, 0.086953, 0.086953, 0.15284, 0.132295, 0.073402, 0.069024, 0.078022, 0.078022, 0.079919, 0.071867, 0.076542, 0.132295, 0.071867, 0.120615, 0.185198, 0.118441, 0.179055, 0.170161, 0.158265, 0.127496, 0.219301, 0.219301, 0.219301, 0.203355, 0.147574, 0.239899, 0…	[]	0	0	2
550	551	Q92G15|Q92G15_RICCN Acyl-[acyl-carrier-protein]--UDP-N-acetylglucosamine O-acyltransferase OS=Rickettsia conorii (strain ATCC VR-613 / Malish 7)	([0.109221, 0.056825, 0.076542, 0.127496, 0.094817, 0.129801, 0.17593, 0.196879, 0.243554, 0.173081, 0.203355, 0.243554, 0.239899, 0.144935, 0.200174, 0.281712, 0.200174, 0.191378, 0.164327, 0.088832, 0.092881, 0.134866, 0.209395, 0.142424, 0.134866, 0.118441, 0.11371, 0.106997, 0.116183, 0.106997, 0.111485, 0.109221, 0.116183, 0.096677, 0.111485, 0.102787, 0.0704, 0.060549, 0.059222, 0.040537, 0…	[]	0	0	2
551	552	Q92G16|Q92G16_RICCN Acyl-[acyl-carrier-protein]--UDP-N-acetylglucosamine O-acyltransferase OS=Rickettsia conorii (strain ATCC VR-613 / Malish 7)	([0.016528, 0.028695, 0.014315, 0.022306, 0.012491, 0.016826, 0.022306, 0.016528, 0.022667, 0.032017, 0.040537, 0.030611, 0.028695, 0.056825, 0.042364, 0.043307, 0.051831, 0.05306, 0.024826, 0.043307, 0.088832, 0.05306, 0.027463, 0.058088, 0.044297, 0.096677, 0.106997, 0.0704, 0.118441, 0.109221, 0.109221, 0.066181, 0.066181, 0.0704, 0.034068, 0.066181, 0.03976, 0.043307, 0.078022, 0.158265, 0.09…	[]	0	0	2
552	553	Q92G21|Q92G21_RICCN Acyl-[acyl-carrier-protein]--UDP-N-acetylglucosamine O-acyltransferase OS=Rickettsia conorii (strain ATCC VR-613 / Malish 7)	([0.041405, 0.073402, 0.102787, 0.060549, 0.079919, 0.102787, 0.118441, 0.15284, 0.191378, 0.179055, 0.200174, 0.170161, 0.191378, 0.125101, 0.125101, 0.203355, 0.203355, 0.291804, 0.284882, 0.26085, 0.170161, 0.161087, 0.15284, 0.094817, 0.15284, 0.15284, 0.098513, 0.06184, 0.056825, 0.040537, 0.031287, 0.034068, 0.06312, 0.054297, 0.086953, 0.139895, 0.137348, 0.139895, 0.085092, 0.081712, 0.08…	[]	0	0	2
[truncated: 704 more rows]

## Sheet: Rickettsia conorii  Data1
Rickettsia conorii UP000000816					Total protein	1371
	num	OS	iupred	res	startend	dl	length
[truncated: 1,371 more rows]

## Sheet: Rickettsia conorii  Data2
Rickettsia conorii UP000000816
	num	OS	kappa	omega	Fdp	f+	f-	Fexp	delta	mw	phosites
[truncated: 1,371 more rows]
