# Supplementary material for: Biomolecular condensates as stress sensors and modulators of bacterial signaling
Source: PLoS Pathog. 2024 Aug 15;20(8):e1012413. doi: 10.1371/journal.ppat.1012413 (PMC11326607; doi:10.1371/journal.ppat.1012413)
Supplement: S1 Files — They can also be downloaded from a Github repository (https://github.com/saurabhLabNYU/BacterialIDPAnalysis). (ZIP) [file ppat.1012413.s003.zip › DataAnalysis/Analyzed proteomes/Rickettsia felts uniprotkb_proteome_UP000033475_2023_10_30.fasta.xlsx]

## Sheet: Rickettsia felts IDR>50
Rickettsia felts UP000033475				IDR>50	29	IDR>50%	0.0179234	1618
	num	OS	iupred	res	startend	dl	length
651+HA3:H31	652	A0A0F3MQQ0|A0A0F3MQQ0_RICFI TrbL/VirB6 plasmid conjugal transfer family protein OS=Rickettsia felis str. Pedreira	([0.005249, 0.004431, 0.004247, 0.003701, 0.004646, 0.003701, 0.004135, 0.003727, 0.004736, 0.004358, 0.005223, 0.004577, 0.003757, 0.00515, 0.00777, 0.007031, 0.006795, 0.006194, 0.008723, 0.013016, 0.022306, 0.022667, 0.041405, 0.06312, 0.06312, 0.040537, 0.092881, 0.06312, 0.064632, 0.058088, 0.100716, 0.056825, 0.102787, 0.090864, 0.098513, 0.102787, 0.106997, 0.109221, 0.088832, 0.088832, 0.…	[110, 111, 777, 778, 779, 783, 784, 785, 786, 787, 788, 789, 790, 791, 792, 793, 794, 795, 796, 797, 798, 799, 800, 801, 802, 803, 804, 805, 806, 807, 808, 809, 810, 811, 812, 813, 814, 815, 816, 817, 818, 819, 820, 821, 822, 823, 824, 825, 826, 827, 828, 829, 830, 831, 832, 833, 834, 835, 836, 837, 838, 839, 840, 841, 842, 843, 844, 845, 846, 847, 848, 849, 850, 851, 852, 853, 854, 855, 856, 857…	(292, 5, 297)	292	2
1249	1250	A0A0F3MTK9|A0A0F3MTK9_RICFI Ankyrin repeats family protein OS=Rickettsia felis str. Pedreira	([0.012491, 0.010509, 0.017797, 0.015344, 0.014075, 0.013016, 0.012491, 0.014783, 0.014315, 0.020522, 0.025762, 0.018415, 0.023963, 0.021816, 0.026892, 0.050641, 0.096677, 0.096677, 0.100716, 0.167087, 0.236433, 0.308712, 0.398279, 0.31487, 0.394753, 0.461924, 0.521092, 0.608892, 0.632174, 0.724957, 0.626927, 0.626927, 0.728858, 0.771762, 0.775545, 0.750527, 0.618285, 0.570702, 0.472492, 0.444081…	[26, 27, 28, 29, 30, 31, 32, 33, 34, 35, 36, 37, 60, 61, 62, 63, 64, 65, 66, 67, 68, 69, 70, 71, 72, 73, 74, 75, 76, 77, 78, 79, 80, 81, 82, 83, 84, 85, 86, 87, 88, 89, 90, 91, 92, 93, 94, 95, 96, 97, 98, 99, 100, 101, 102, 103, 104, 105, 106, 107, 108, 109, 110, 111, 112, 113, 114, 115, 116, 117, 118, 119, 120, 121, 122, 123, 124, 125, 126, 127, 128, 129, 130, 131, 132, 133, 134, 135, 136, 137, …	(269, 12, 281)	269	2
1500	1501	A0A0F3MV01|A0A0F3MV01_RICFI Arp2/3 complex-activating protein rickA OS=Rickettsia felis str. Pedreira	([0.116183, 0.125101, 0.164327, 0.21291, 0.268042, 0.31487, 0.311707, 0.25031, 0.291804, 0.318242, 0.26085, 0.21291, 0.236433, 0.243554, 0.17593, 0.271506, 0.271506, 0.281712, 0.206376, 0.216401, 0.295083, 0.380708, 0.398279, 0.390993, 0.31487, 0.301917, 0.288399, 0.243554, 0.243554, 0.232838, 0.158265, 0.232838, 0.318242, 0.324872, 0.324872, 0.384043, 0.377384, 0.298791, 0.377384, 0.436924, 0.43…	[173, 234, 235, 237, 238, 239, 240, 241, 242, 243, 246, 247, 248, 249, 250, 251, 252, 259, 260, 261, 262, 263, 264, 265, 271, 272, 273, 274, 275, 276, 277, 285, 286, 287, 288, 289, 290, 291, 292, 293, 294, 295, 296, 297, 298, 299, 300, 301, 302, 303, 304, 305, 306, 307, 308, 309, 310, 311, 312, 313, 314, 315, 316, 317, 318, 319, 320, 321, 322, 323, 324, 325, 326, 327, 328, 329, 330, 331, 332, 333…	(240, 31, 271)	240	2
608	609	A0A0F3MQH5|A0A0F3MQH5_RICFI Uncharacterized protein OS=Rickettsia felis str. Pedreira	([0.882776, 0.871313, 0.894241, 0.910643, 0.891961, 0.901269, 0.846163, 0.837511, 0.856457, 0.874069, 0.812494, 0.827927, 0.83125, 0.728858, 0.694846, 0.675549, 0.661982, 0.553315, 0.653063, 0.613573, 0.604312, 0.562014, 0.59014, 0.618285, 0.570702, 0.613573, 0.525368, 0.570702, 0.575842, 0.490133, 0.454136, 0.525368, 0.505461, 0.5017, 0.56648, 0.575842, 0.529623, 0.497853, 0.553315, 0.553315, 0.…	[0, 1, 2, 3, 4, 5, 6, 7, 8, 9, 10, 11, 12, 13, 14, 15, 16, 17, 18, 19, 20, 21, 22, 23, 24, 25, 26, 27, 28, 31, 32, 33, 34, 35, 36, 38, 39, 40, 41, 42, 43, 44, 45, 47, 48, 49, 50, 51, 52, 53, 54, 55, 57, 58, 59, 60, 61, 62, 63, 64, 65, 66, 67, 68, 69, 70, 71, 72, 73, 74, 75, 76, 77, 78, 79, 80, 81, 82, 83, 84, 85, 86, 87, 88, 89, 90, 91, 92, 93, 94, 95, 96, 97, 98, 99, 100, 101, 102, 103, 104, 105…	(234, 52, 286)	234	2
1520	1521	A0A0F3MVB7|A0A0F3MVB7_RICFI Autotransporter beta-domain protein OS=Rickettsia felis str. Pedreira	([0.418646, 0.444081, 0.468512, 0.5017, 0.390993, 0.324872, 0.349426, 0.284882, 0.308712, 0.257454, 0.216401, 0.21291, 0.196879, 0.137348, 0.194234, 0.142424, 0.134866, 0.11371, 0.067594, 0.064632, 0.086953, 0.055536, 0.067594, 0.038042, 0.038042, 0.067594, 0.092881, 0.081712, 0.127496, 0.127496, 0.185198, 0.257454, 0.281712, 0.26085, 0.275179, 0.191378, 0.257454, 0.271506, 0.275179, 0.284882, 0.…	[3, 55, 56, 57, 58, 59, 60, 61, 62, 63, 64, 65, 66, 67, 68, 69, 70, 71, 72, 73, 74, 75, 76, 77, 78, 79, 80, 81, 82, 83, 84, 85, 86, 87, 88, 89, 90, 91, 92, 93, 94, 95, 96, 97, 98, 99, 100, 101, 102, 103, 104, 105, 106, 107, 108, 109, 110, 111, 112, 113, 114, 115, 116, 117, 118, 119, 120, 121, 122, 123, 124, 125, 126, 127, 128, 129, 130, 131, 132, 133, 134, 135, 136, 137, 138, 139, 140, 141, 142, …	(218, 1, 219)	218	2
635	636	A0A0F3MQM2|A0A0F3MQM2_RICFI Putative periplasmic protein TonB OS=Rickettsia felis str. Pedreira	([0.801317, 0.827927, 0.846163, 0.791621, 0.805026, 0.741537, 0.759478, 0.791621, 0.76285, 0.798249, 0.76285, 0.759478, 0.745909, 0.716283, 0.784345, 0.849326, 0.808535, 0.798249, 0.837511, 0.823549, 0.823549, 0.791621, 0.788093, 0.754692, 0.798249, 0.795062, 0.868118, 0.83125, 0.81615, 0.856457, 0.834292, 0.879233, 0.879233, 0.846163, 0.846163, 0.823549, 0.812494, 0.849326, 0.879233, 0.859585, 0…	[0, 1, 2, 3, 4, 5, 6, 7, 8, 9, 10, 11, 12, 13, 14, 15, 16, 17, 18, 19, 20, 21, 22, 23, 24, 25, 26, 27, 28, 29, 30, 31, 32, 33, 34, 35, 36, 37, 38, 39, 40, 41, 42, 43, 44, 45, 46, 47, 48, 49, 50, 51, 52, 53, 54, 55, 56, 57, 58, 59, 60, 61, 62, 63, 64, 65, 66, 67, 68, 69, 70, 71, 72, 73, 74, 75, 76, 77, 78, 79, 80, 81, 82, 83, 84, 85, 86, 87, 88, 89, 90, 91, 92, 93, 94, 95, 96, 97, 98, 99, 100, 101…	(195, 0, 195)	195	2
1299	1300	A0A0F3MTT3|A0A0F3MTT3_RICFI Uncharacterized protein OS=Rickettsia felis str. Pedreira	([0.779859, 0.801317, 0.827927, 0.83125, 0.83125, 0.724957, 0.759478, 0.759478, 0.707965, 0.724957, 0.728858, 0.750527, 0.680603, 0.680603, 0.685117, 0.666105, 0.675549, 0.694846, 0.712013, 0.699094, 0.759478, 0.788093, 0.798249, 0.73685, 0.685117, 0.707965, 0.791621, 0.801317, 0.805026, 0.865454, 0.859585, 0.871313, 0.852992, 0.899122, 0.874069, 0.882776, 0.882776, 0.89662, 0.823549, 0.827927, 0…	[0, 1, 2, 3, 4, 5, 6, 7, 8, 9, 10, 11, 12, 13, 14, 15, 16, 17, 18, 19, 20, 21, 22, 23, 24, 25, 26, 27, 28, 29, 30, 31, 32, 33, 34, 35, 36, 37, 38, 39, 40, 41, 42, 43, 44, 45, 46, 47, 48, 49, 50, 51, 52, 53, 54, 55, 56, 57, 58, 59, 60, 61, 62, 63, 64, 65, 66, 67, 68, 69, 70, 71, 72, 73, 74, 75, 76, 77, 78, 79, 80, 81, 82, 83, 84, 85, 86, 87, 88, 89, 90, 91, 92, 93, 94, 95, 96, 97, 98, 99, 100, 101…	(148, 0, 148)	148	2
520	521	A0A0F3MQ16|A0A0F3MQ16_RICFI Sec7 domain protein OS=Rickettsia felis str. Pedreira	([0.179055, 0.118441, 0.059222, 0.092881, 0.122885, 0.139895, 0.203355, 0.216401, 0.239899, 0.264545, 0.21291, 0.239899, 0.236433, 0.173081, 0.225814, 0.271506, 0.191378, 0.127496, 0.10481, 0.144935, 0.219301, 0.243554, 0.30533, 0.41194, 0.295083, 0.291804, 0.31487, 0.295083, 0.308712, 0.284882, 0.271506, 0.243554, 0.15284, 0.102787, 0.164327, 0.18812, 0.191378, 0.281712, 0.36309, 0.311707, 0.318…	[159, 160, 161, 165, 205, 294, 295, 296, 302, 303, 304, 306, 350, 351, 353, 354, 369, 370, 373, 374, 375, 376, 377, 378, 379, 380, 381, 382, 383, 384, 430, 431, 432, 433, 434, 435, 436, 437, 438, 439, 440, 441, 442, 443, 444, 445, 446, 447, 448, 449, 450, 451, 452, 453, 454, 455, 456, 457, 458, 459, 460, 461, 463, 464, 465, 466, 467, 468, 469, 470, 471, 472, 473, 474, 475, 476, 477, 478, 479, 480…	(146, 87, 233)	146	2
1206	1207	A0A0F3MTD3|A0A0F3MTD3_RICFI Stress-induced bacterial acidophilic repeat motif family protein OS=Rickettsia felis str. Pedreira	([0.728858, 0.73685, 0.771762, 0.801317, 0.823549, 0.784345, 0.812494, 0.834292, 0.788093, 0.788093, 0.788093, 0.81615, 0.819762, 0.808535, 0.823549, 0.805026, 0.801317, 0.83125, 0.89662, 0.899122, 0.915074, 0.941505, 0.94331, 0.951925, 0.950334, 0.945666, 0.968436, 0.96342, 0.967676, 0.977651, 0.978672, 0.979242, 0.979242, 0.984159, 0.984159, 0.962114, 0.962114, 0.962114, 0.939629, 0.938133, 0.9…	[0, 1, 2, 3, 4, 5, 6, 7, 8, 9, 10, 11, 12, 13, 14, 15, 16, 17, 18, 19, 20, 21, 22, 23, 24, 25, 26, 27, 28, 29, 30, 31, 32, 33, 34, 35, 36, 37, 38, 39, 40, 41, 42, 43, 44, 45, 46, 47, 48, 49, 50, 51, 52, 53, 54, 55, 56, 57, 58, 59, 60, 61, 62, 63, 64, 65, 66, 67, 68, 69, 70, 71, 72, 73, 74, 75, 76, 77, 78, 79, 80, 81, 82, 83, 84, 85, 86, 87, 88, 89, 90, 91, 92, 93, 94, 95, 96, 97, 98, 99, 100, 101…	(145, 0, 145)	145	2
872	873	A0A0F3MRT5|A0A0F3MRT5_RICFI Outer membrane autotransporter barrel domain protein OS=Rickettsia felis str. Pedreira	([0.846163, 0.741537, 0.76285, 0.741537, 0.724957, 0.712013, 0.63748, 0.653063, 0.585406, 0.626927, 0.657645, 0.613573, 0.653063, 0.653063, 0.653063, 0.661982, 0.666105, 0.661982, 0.632174, 0.626927, 0.632174, 0.608892, 0.699094, 0.671169, 0.699094, 0.699094, 0.699094, 0.788093, 0.771762, 0.81615, 0.779859, 0.699094, 0.699094, 0.671169, 0.712013, 0.690604, 0.653063, 0.653063, 0.575842, 0.575842, …	[0, 1, 2, 3, 4, 5, 6, 7, 8, 9, 10, 11, 12, 13, 14, 15, 16, 17, 18, 19, 20, 21, 22, 23, 24, 25, 26, 27, 28, 29, 30, 31, 32, 33, 34, 35, 36, 37, 38, 39, 40, 41, 42, 43, 44, 45, 46, 47, 48, 49, 50, 51, 52, 53, 54, 55, 56, 57, 58, 59, 60, 61, 62, 63, 64, 65, 66, 67, 68, 69, 70, 71, 72, 73, 74, 75, 76, 77, 78, 79, 80, 81, 82, 83, 84, 85, 86, 87, 88, 89, 90, 91, 92, 93, 94, 95, 96, 97, 98, 99, 100, 101…	(127, 0, 127)	127	2
1102	1103	A0A0F3MSY1|A0A0F3MSY1_RICFI Antigenic heat-stable 120 kDa protein OS=Rickettsia felis str. Pedreira	([0.922952, 0.91684, 0.922952, 0.865454, 0.889439, 0.88723, 0.905695, 0.901269, 0.915074, 0.926919, 0.912647, 0.903857, 0.912647, 0.936162, 0.93079, 0.926919, 0.88723, 0.903857, 0.871313, 0.874069, 0.932927, 0.891961, 0.891961, 0.885302, 0.919029, 0.899122, 0.905695, 0.876521, 0.894241, 0.88723, 0.879233, 0.915074, 0.938133, 0.93079, 0.919029, 0.922952, 0.885302, 0.922952, 0.922952, 0.899122, 0.8…	[0, 1, 2, 3, 4, 5, 6, 7, 8, 9, 10, 11, 12, 13, 14, 15, 16, 17, 18, 19, 20, 21, 22, 23, 24, 25, 26, 27, 28, 29, 30, 31, 32, 33, 34, 35, 36, 37, 38, 39, 40, 41, 42, 43, 44, 45, 46, 47, 48, 49, 50, 51, 52, 53, 54, 55, 56, 57, 58, 59, 60, 61, 62, 63, 64, 65, 66, 67, 68, 69, 70, 71, 72, 73, 74, 75, 76, 77, 78, 79, 80, 81, 82, 83, 84, 85, 86, 87, 88, 89, 90, 91, 92, 93, 94, 95, 96, 97, 98, 99, 100, 101…	(126, 0, 126)	126	2
1213	1214	A0A0F3MTE5|A0A0F3MTE5_RICFI Uncharacterized protein OS=Rickettsia felis str. Pedreira	([0.712013, 0.741537, 0.775545, 0.63748, 0.525368, 0.444081, 0.36309, 0.384043, 0.422041, 0.440853, 0.472492, 0.42561, 0.444081, 0.444081, 0.359901, 0.275179, 0.275179, 0.247041, 0.25031, 0.239899, 0.236433, 0.182256, 0.111485, 0.10481, 0.161087, 0.225814, 0.298791, 0.390993, 0.298791, 0.203355, 0.209395, 0.17593, 0.17593, 0.106997, 0.106997, 0.164327, 0.155435, 0.15284, 0.206376, 0.206376, 0.203…	[0, 1, 2, 3, 4, 54, 57, 107, 166, 171, 173, 174, 175, 180, 181, 182, 200, 201, 202, 204, 205, 206, 207, 208, 209, 210, 211, 212, 213, 215, 216, 224, 231, 232, 235, 236, 237, 238, 239, 240, 241, 242, 243, 244, 245, 246, 247, 248, 249, 254, 255, 280, 281, 310, 314, 315, 316, 317, 318, 319, 350, 358, 449, 452, 453, 454, 455, 456, 457, 459, 460, 461, 462, 463, 464, 471, 513, 514, 515, 516, 518, 519, …	(101, 262, 363)	101	2
1334	1335	A0A0F3MTY0|A0A0F3MTY0_RICFI Uncharacterized protein OS=Rickettsia felis str. Pedreira	([0.480142, 0.509769, 0.553315, 0.585406, 0.618285, 0.529623, 0.562014, 0.562014, 0.570702, 0.58069, 0.545602, 0.56648, 0.553315, 0.5017, 0.51388, 0.58069, 0.570702, 0.58069, 0.680603, 0.720929, 0.733139, 0.642678, 0.63748, 0.570702, 0.509769, 0.51388, 0.604312, 0.585406, 0.59508, 0.604312, 0.534167, 0.575842, 0.570702, 0.575842, 0.585406, 0.653063, 0.653063, 0.703578, 0.690604, 0.694846, 0.60431…	[1, 2, 3, 4, 5, 6, 7, 8, 9, 10, 11, 12, 13, 14, 15, 16, 17, 18, 19, 20, 21, 22, 23, 24, 25, 26, 27, 28, 29, 30, 31, 32, 33, 34, 35, 36, 37, 38, 39, 40, 41, 42, 43, 44, 45, 46, 47, 48, 49, 50, 51, 52, 53, 54, 55, 56, 57, 58, 59, 60, 61, 62, 63, 64, 65, 66, 67, 68, 69, 70, 71, 72, 73, 74, 75, 76, 77, 78, 79, 80, 81, 82, 83, 84, 85, 86, 87, 88, 89, 90, 91, 92, 93, 94, 95, 96, 97]	(96, 0, 96)	96	2
639	640	A0A0F3MQM7|A0A0F3MQM7_RICFI Autotransporter beta-domain protein OS=Rickettsia felis str. Pedreira	([0.418646, 0.356642, 0.281712, 0.311707, 0.203355, 0.127496, 0.132295, 0.15284, 0.179055, 0.144935, 0.118441, 0.092881, 0.096677, 0.139895, 0.129801, 0.067594, 0.045352, 0.042364, 0.043307, 0.041405, 0.035586, 0.06312, 0.073402, 0.096677, 0.094817, 0.094817, 0.161087, 0.18812, 0.137348, 0.120615, 0.185198, 0.257454, 0.257454, 0.291804, 0.295083, 0.232838, 0.324872, 0.394753, 0.332115, 0.328603, …	[90, 92, 93, 94, 95, 96, 97, 98, 99, 100, 101, 102, 103, 104, 105, 106, 107, 129, 130, 131, 132, 134, 135, 136, 137, 138, 139, 141, 142, 143, 144, 145, 146, 147, 148, 149, 150, 151, 152, 153, 154, 155, 156, 157, 158, 159, 160, 161, 162, 163, 164, 165, 166, 167, 204, 209, 210, 219, 221, 222, 223, 224, 226, 227, 228, 233, 234, 235, 237, 238, 239, 246, 247, 248, 315, 316, 320, 321, 322, 323, 324, 32…	(95, 303, 398)	95	2
659	660	A0A0F3MQR3|A0A0F3MQR3_RICFI Bacterial conjugation TrbI-like family protein OS=Rickettsia felis str. Pedreira	([0.945666, 0.938133, 0.852992, 0.852992, 0.862302, 0.827927, 0.859585, 0.83125, 0.856457, 0.874069, 0.812494, 0.856457, 0.879233, 0.879233, 0.798249, 0.784345, 0.754692, 0.661982, 0.648219, 0.534167, 0.525368, 0.422041, 0.436924, 0.497853, 0.5017, 0.41194, 0.418646, 0.318242, 0.288399, 0.21291, 0.147574, 0.137348, 0.088832, 0.094817, 0.051831, 0.044297, 0.027463, 0.019401, 0.018106, 0.011669, 0.…	[0, 1, 2, 3, 4, 5, 6, 7, 8, 9, 10, 11, 12, 13, 14, 15, 16, 17, 18, 19, 20, 24, 65, 66, 67, 68, 69, 70, 71, 72, 73, 74, 75, 76, 77, 78, 79, 80, 81, 82, 83, 84, 85, 86, 87, 88, 89, 90, 91, 92, 93, 94, 95, 96, 97, 98, 99, 100, 101, 102, 103, 104, 105, 106, 107, 108, 109, 110, 111, 112, 113, 114, 115, 116, 117, 118, 119, 120, 121, 122, 123, 124, 125, 126, 127, 128, 129, 130, 131, 132, 133, 134, 135, …	(85, 22, 107)	85	2
978	979	A0A0F3MSD0|A0A0F3MSD0_RICFI Uncharacterized protein OS=Rickettsia felis str. Pedreira	([0.699094, 0.728858, 0.720929, 0.73685, 0.779859, 0.771762, 0.720929, 0.724957, 0.750527, 0.745909, 0.707965, 0.745909, 0.76285, 0.759478, 0.788093, 0.812494, 0.827927, 0.823549, 0.852992, 0.894241, 0.899122, 0.885302, 0.876521, 0.89662, 0.919029, 0.868118, 0.874069, 0.910643, 0.915074, 0.919029, 0.924947, 0.94331, 0.94331, 0.941505, 0.936162, 0.94331, 0.945666, 0.945666, 0.953422, 0.964893, 0.9…	[0, 1, 2, 3, 4, 5, 6, 7, 8, 9, 10, 11, 12, 13, 14, 15, 16, 17, 18, 19, 20, 21, 22, 23, 24, 25, 26, 27, 28, 29, 30, 31, 32, 33, 34, 35, 36, 37, 38, 39, 40, 41, 42, 43, 44, 45, 46, 47, 48, 49, 50, 51, 52, 53, 54, 55, 56, 57, 58, 59, 60, 61, 62, 63, 64, 65, 66, 67, 68, 69, 70, 71, 72, 73, 74, 75, 76, 77, 78, 79, 80, 81, 82, 83, 84, 85, 87, 88, 89, 90, 91, 92, 93, 100, 101, 102, 103, 104, 105]	(85, 0, 85)	85	2
1601	1602	A0A0F3MXC6|A0A0F3MXC6_RICFI Pentapeptide repeats family protein OS=Rickettsia felis str. Pedreira	([0.10481, 0.127496, 0.173081, 0.109221, 0.147574, 0.182256, 0.129801, 0.092881, 0.109221, 0.081712, 0.060549, 0.073402, 0.076542, 0.076542, 0.15008, 0.139895, 0.155435, 0.216401, 0.155435, 0.26085, 0.243554, 0.129801, 0.086953, 0.078022, 0.134866, 0.120615, 0.076542, 0.064632, 0.085092, 0.100716, 0.15284, 0.236433, 0.25406, 0.236433, 0.155435, 0.083462, 0.051831, 0.073402, 0.073402, 0.073402, 0.…	[185, 186, 187, 188, 189, 193, 196, 197, 198, 201, 202, 231, 236, 684, 685, 686, 687, 689, 690, 691, 692, 693, 694, 695, 696, 697, 698, 699, 700, 701, 702, 703, 704, 705, 706, 707, 708, 709, 710, 711, 712, 713, 714, 715, 717, 720, 721, 840, 851, 852, 853, 854, 855, 856, 857, 858, 859, 860, 861, 862, 863, 864, 865, 866, 867, 868, 869, 870, 871, 872, 873, 874, 875, 876, 877, 878, 879, 880, 881, 882…	(83, 48, 131)	83	2
875	876	A0A0F3MRU0|A0A0F3MRU0_RICFI Uncharacterized protein OS=Rickettsia felis str. Pedreira	([0.321458, 0.384043, 0.433034, 0.444081, 0.517562, 0.521092, 0.525368, 0.562014, 0.604312, 0.63748, 0.653063, 0.699094, 0.699094, 0.618285, 0.712013, 0.728858, 0.745909, 0.808535, 0.879233, 0.899122, 0.908098, 0.912647, 0.924947, 0.934618, 0.947281, 0.93079, 0.901269, 0.915074, 0.910643, 0.908098, 0.901269, 0.908098, 0.908098, 0.941505, 0.967676, 0.971713, 0.94331, 0.948786, 0.948786, 0.948786, …	[4, 5, 6, 7, 8, 9, 10, 11, 12, 13, 14, 15, 16, 17, 18, 19, 20, 21, 22, 23, 24, 25, 26, 27, 28, 29, 30, 31, 32, 33, 34, 35, 36, 37, 38, 39, 40, 41, 42, 43, 44, 45, 46, 47, 48, 49, 50, 51, 52, 53, 54, 55, 56, 57, 58, 59, 60, 61, 62, 63, 64, 65, 66, 67, 68, 69, 70, 71, 72, 73, 74, 76, 77]	(70, 0, 70)	70	2
1475	1476	A0A0F3MUU3|A0A0F3MUU3_RICFI Uncharacterized protein OS=Rickettsia felis str. Pedreira	([0.784345, 0.81615, 0.827927, 0.745909, 0.741537, 0.76285, 0.661982, 0.685117, 0.685117, 0.685117, 0.699094, 0.720929, 0.657645, 0.63748, 0.632174, 0.608892, 0.712013, 0.707965, 0.707965, 0.724957, 0.775545, 0.775545, 0.788093, 0.767246, 0.771762, 0.808535, 0.827927, 0.885302, 0.89662, 0.899122, 0.919029, 0.924947, 0.912647, 0.905695, 0.901269, 0.88723, 0.81615, 0.805026, 0.788093, 0.805026, 0.7…	[0, 1, 2, 3, 4, 5, 6, 7, 8, 9, 10, 11, 12, 13, 14, 15, 16, 17, 18, 19, 20, 21, 22, 23, 24, 25, 26, 27, 28, 29, 30, 31, 32, 33, 34, 35, 36, 37, 38, 39, 40, 41, 42, 43, 44, 45, 46, 47, 48, 49, 50, 51, 52, 53, 54, 55, 56, 57, 58, 59, 60, 61, 62, 63, 64, 65, 66, 67, 68, 69, 70, 77, 78, 79, 80, 81, 82, 83, 84, 85, 86, 87, 88, 89, 90, 91, 92, 93, 94, 95, 96, 97, 98, 99, 100, 101, 102, 103, 104, 105, 10…	(70, 0, 70)	70	2
1395	1396	A0A0F3MU71|A0A0F3MU71_RICFI Ulp1 protease family, C-terminal catalytic domain protein OS=Rickettsia felis str. Pedreira	([0.380708, 0.41194, 0.30533, 0.225814, 0.225814, 0.268042, 0.196879, 0.132295, 0.161087, 0.125101, 0.158265, 0.179055, 0.179055, 0.106997, 0.155435, 0.158265, 0.161087, 0.15008, 0.094817, 0.064632, 0.059222, 0.094817, 0.096677, 0.132295, 0.122885, 0.144935, 0.15008, 0.15008, 0.229226, 0.15284, 0.219301, 0.209395, 0.144935, 0.094817, 0.158265, 0.096677, 0.096677, 0.158265, 0.173081, 0.26085, 0.33…	[56, 57, 97, 98, 105, 173, 174, 175, 178, 179, 180, 181, 182, 183, 448, 450, 456, 457, 458, 459, 460, 461, 482, 483, 484, 485, 486, 487, 488, 489, 490, 491, 492, 493, 494, 495, 496, 498, 560, 561, 1036, 1037, 1038, 1039, 1040, 1041, 1042, 1043, 1044, 1045, 1046, 1047, 1048, 1049, 1050, 1051, 1052, 1053, 1054, 1055, 1056, 1057, 1058, 1059, 1060, 1061, 1062, 1063, 1064, 1065, 1066, 1067, 1068, 1069…	(64, 40, 104)	64	2
982	983	A0A0F3MSD7|A0A0F3MSD7_RICFI Uncharacterized protein OS=Rickettsia felis str. Pedreira	([0.805026, 0.83125, 0.808535, 0.827927, 0.846163, 0.859585, 0.84206, 0.859585, 0.871313, 0.879233, 0.834292, 0.784345, 0.741537, 0.767246, 0.694846, 0.694846, 0.675549, 0.680603, 0.618285, 0.59014, 0.626927, 0.608892, 0.575842, 0.58069, 0.570702, 0.497853, 0.41194, 0.422041, 0.418646, 0.398279, 0.324872, 0.377384, 0.454136, 0.51388, 0.517562, 0.585406, 0.613573, 0.622677, 0.618285, 0.604312, 0.6…	[0, 1, 2, 3, 4, 5, 6, 7, 8, 9, 10, 11, 12, 13, 14, 15, 16, 17, 18, 19, 20, 21, 22, 23, 24, 33, 34, 35, 36, 37, 38, 39, 40, 41, 42, 43, 44, 45, 46, 47, 48, 49, 50, 51, 52, 53, 54, 55, 56, 57, 58, 59, 60, 61, 62, 63, 64, 65, 66, 67, 68, 69, 70, 71, 72, 73, 74, 107, 108, 109, 110, 111, 112, 155, 217, 218, 219, 220, 221, 222, 223, 224, 225, 226, 227, 228, 229, 230, 231, 232, 233, 234, 235, 236, 237, …	(63, 100, 163)	63	2
1282	1283	A0A0F3MTQ8|A0A0F3MTQ8_RICFI Uncharacterized protein OS=Rickettsia felis str. Pedreira	([0.295083, 0.335645, 0.394753, 0.335645, 0.25031, 0.281712, 0.318242, 0.25031, 0.291804, 0.284882, 0.30533, 0.339168, 0.335645, 0.374039, 0.298791, 0.311707, 0.284882, 0.271506, 0.264545, 0.229226, 0.229226, 0.318242, 0.232838, 0.167087, 0.216401, 0.298791, 0.229226, 0.164327, 0.236433, 0.203355, 0.206376, 0.219301, 0.21291, 0.295083, 0.209395, 0.288399, 0.25031, 0.318242, 0.268042, 0.203355, 0.…	[69, 70, 71, 72, 73, 74, 76, 77, 78, 79, 80, 81, 82, 83, 84, 85, 86, 87, 88, 89, 90, 91, 92, 93, 94, 95, 96, 97, 98, 99, 100, 101, 102, 103, 104, 105, 106, 107, 108, 109, 110, 111, 112, 113, 114, 115, 116, 117, 118, 119, 120, 121, 122, 123, 124, 125, 126, 127, 128, 129, 130, 131, 132, 133, 134, 135, 136, 141, 142, 143, 144, 145, 146, 147, 148, 149, 153, 155]	(60, 6, 66)	60	2
676	677	A0A0F3MQU0|A0A0F3MQU0_RICFI TrbL/VirB6 plasmid conjugal transfer family protein OS=Rickettsia felis str. Pedreira	([0.041405, 0.025316, 0.026892, 0.017138, 0.014586, 0.015078, 0.021381, 0.016528, 0.014315, 0.011669, 0.009294, 0.007877, 0.005503, 0.004921, 0.004358, 0.004315, 0.005378, 0.004736, 0.004414, 0.005503, 0.005011, 0.005011, 0.006482, 0.005932, 0.007877, 0.010509, 0.012491, 0.008723, 0.008804, 0.009728, 0.015078, 0.016826, 0.023963, 0.056825, 0.078022, 0.096677, 0.15284, 0.15284, 0.18812, 0.278302, …	[53, 76, 77, 82, 90, 125, 126, 127, 128, 129, 130, 131, 132, 133, 134, 135, 136, 137, 138, 139, 140, 141, 142, 143, 144, 145, 146, 154, 157, 460, 461, 478, 479, 495, 496, 497, 501, 504, 505, 506, 507, 508, 509, 510, 511, 512, 906, 907, 908, 910, 911, 917, 918, 919, 920, 921, 922, 923, 924, 925, 926, 927, 928, 929, 930, 931, 932, 933, 934, 935, 936, 937, 938, 939, 940, 941, 942, 943, 944, 945, 946…	(59, 51, 110)	59	2
636	637	A0A0F3MQM3|A0A0F3MQM3_RICFI Putative cell surface antigen Sca3 OS=Rickettsia felis str. Pedreira	([0.046336, 0.074921, 0.111485, 0.102787, 0.127496, 0.079919, 0.060549, 0.076542, 0.098513, 0.069024, 0.043307, 0.058088, 0.056825, 0.055536, 0.060549, 0.047319, 0.067594, 0.11371, 0.081712, 0.085092, 0.088832, 0.17593, 0.179055, 0.10481, 0.127496, 0.127496, 0.139895, 0.194234, 0.125101, 0.116183, 0.191378, 0.288399, 0.243554, 0.243554, 0.167087, 0.109221, 0.132295, 0.161087, 0.11371, 0.078022, 0…	[514, 515, 516, 517, 518, 521, 1041, 1042, 1045, 1533, 1534, 1535, 1682, 1687, 1688, 1689, 1690, 1691, 1692, 1861, 1956, 1965, 1966, 1967, 2218, 2219, 2220, 2221, 2222, 2223, 2224, 2225, 2226, 2227, 2228, 2406, 2407, 2408, 2409, 2410, 2412, 2413, 2414, 2614, 2615, 2616, 2617, 2625, 2626, 2627, 2628, 2629, 2631, 2632, 2654, 2655, 2656, 2657, 2658, 2659, 2660, 2661, 2662, 2663, 2664, 2665, 2666, 26…	(57, 54, 111)	57	2
69	70	A0A0F3MSY5|A0A0F3MSY5_RICFI Polyribonucleotide nucleotidyltransferase OS=Rickettsia felis str. Pedreira	([0.098513, 0.155435, 0.191378, 0.225814, 0.17593, 0.120615, 0.158265, 0.111485, 0.132295, 0.158265, 0.182256, 0.209395, 0.229226, 0.18812, 0.182256, 0.278302, 0.239899, 0.247041, 0.247041, 0.284882, 0.209395, 0.30533, 0.222385, 0.219301, 0.185198, 0.247041, 0.339168, 0.324872, 0.342579, 0.26085, 0.17593, 0.122885, 0.129801, 0.170161, 0.139895, 0.092881, 0.071867, 0.085092, 0.079919, 0.064632, 0.…	[316, 393, 394, 395, 396, 545, 546, 547, 552, 553, 554, 688, 689, 690, 691, 692, 693, 694, 695, 696, 697, 698, 699, 700, 701, 702, 703, 704, 705, 706, 707, 708, 709, 710, 711, 712, 713, 714, 715, 716, 717, 718, 719, 720, 721, 722, 723, 724, 725, 726, 727, 728, 729, 730, 731, 732, 733, 734, 735, 736, 737, 738, 739, 740, 741, 742, 743]	(55, 11, 66)	55	2
183	184	A0A0F3MR16|A0A0F3MR16_RICFI Large ribosomal subunit protein uL2 OS=Rickettsia felis str. Pedreira	([0.298791, 0.332115, 0.229226, 0.278302, 0.318242, 0.236433, 0.194234, 0.239899, 0.200174, 0.229226, 0.257454, 0.291804, 0.31487, 0.31487, 0.216401, 0.203355, 0.301917, 0.295083, 0.295083, 0.291804, 0.288399, 0.26085, 0.185198, 0.264545, 0.26085, 0.25406, 0.25031, 0.308712, 0.295083, 0.359901, 0.352862, 0.352862, 0.352862, 0.366687, 0.461924, 0.59508, 0.59014, 0.59917, 0.494003, 0.465241, 0.5576…	[35, 36, 37, 40, 43, 44, 45, 46, 47, 48, 49, 50, 145, 198, 199, 200, 201, 202, 203, 204, 205, 206, 207, 208, 215, 216, 218, 219, 220, 221, 222, 223, 224, 225, 226, 227, 228, 229, 230, 231, 232, 233, 234, 235, 236, 237, 238, 239, 240, 241, 242, 243, 244, 245, 246, 247, 248, 249, 250, 251, 252, 253, 254, 255, 256, 257, 258, 259, 260, 261, 262, 263, 264, 265, 266, 267, 268, 269, 270, 271, 272]	(54, 26, 80)	54	2
673	674	A0A0F3MQT6|A0A0F3MQT6_RICFI Lipoprotein OS=Rickettsia felis str. Pedreira	([0.009015, 0.010221, 0.008002, 0.007315, 0.006795, 0.008804, 0.009728, 0.009401, 0.011903, 0.015694, 0.021816, 0.015694, 0.023087, 0.023534, 0.016257, 0.014586, 0.024826, 0.03976, 0.06184, 0.096677, 0.155435, 0.167087, 0.196879, 0.225814, 0.247041, 0.318242, 0.318242, 0.346032, 0.40511, 0.380708, 0.377384, 0.36309, 0.461924, 0.458154, 0.458154, 0.534167, 0.712013, 0.613573, 0.525368, 0.538167, 0…	[35, 36, 37, 38, 39, 40, 41, 64, 66, 67, 68, 69, 70, 71, 72, 73, 74, 75, 76, 77, 78, 79, 80, 81, 82, 83, 84, 85, 86, 87, 88, 89, 108, 109, 110, 111, 112, 113, 114, 115, 116, 117, 118, 119, 120, 121, 122, 123, 124, 125, 126, 127, 128, 129, 130, 131, 132, 133, 134, 135, 136, 137, 138, 139, 140, 141, 142, 143, 144, 145, 146, 147, 148, 149, 150, 151, 152, 155, 156, 158, 159, 160, 161, 162, 163, 164, …	(54, 79, 133)	54	2
917	918	A0A0F3MS23|A0A0F3MS23_RICFI Helicase domain protein OS=Rickettsia felis str. Pedreira	([0.144935, 0.079919, 0.083462, 0.05306, 0.088832, 0.118441, 0.116183, 0.155435, 0.106997, 0.132295, 0.170161, 0.232838, 0.239899, 0.25031, 0.264545, 0.26085, 0.339168, 0.349426, 0.324872, 0.21291, 0.324872, 0.342579, 0.401658, 0.398279, 0.486429, 0.465241, 0.461924, 0.505461, 0.401658, 0.41194, 0.377384, 0.356642, 0.324872, 0.332115, 0.31487, 0.401658, 0.394753, 0.394753, 0.384043, 0.387226, 0.3…	[27, 208, 209, 210, 211, 212, 213, 214, 218, 220, 221, 222, 223, 224, 225, 263, 264, 265, 266, 274, 275, 321, 322, 323, 324, 356, 357, 358, 359, 360, 361, 362, 363, 364, 365, 366, 367, 368, 369, 370, 371, 372, 373, 374, 375, 376, 377, 378, 379, 380, 381, 382, 383, 384, 385, 386, 387, 388, 389, 390, 391, 392, 393, 394, 395, 396, 397, 398, 399, 400, 401, 402, 403, 404, 405, 406, 407, 408, 409]	(53, 25, 78)	53	2
1548	1549	A0A0F3MW28|A0A0F3MW28_RICFI Uncharacterized protein OS=Rickettsia felis str. Pedreira	([0.585406, 0.59508, 0.648219, 0.653063, 0.675549, 0.642678, 0.680603, 0.570702, 0.59508, 0.575842, 0.5017, 0.534167, 0.549308, 0.468512, 0.549308, 0.521092, 0.42561, 0.36309, 0.324872, 0.401658, 0.291804, 0.288399, 0.271506, 0.26085, 0.281712, 0.291804, 0.349426, 0.311707, 0.398279, 0.318242, 0.342579, 0.414856, 0.332115, 0.26085, 0.339168, 0.321458, 0.321458, 0.398279, 0.483068, 0.4292, 0.41485…	[0, 1, 2, 3, 4, 5, 6, 7, 8, 9, 10, 11, 12, 14, 15, 42, 43, 44, 79, 84, 85, 86, 87, 88, 89, 90, 128, 132, 133, 134, 135, 136, 137, 138, 139, 140, 141, 142, 143, 144, 145, 146, 147, 150, 151, 160, 169, 170, 171, 172, 183, 198, 243, 254, 256, 265, 266, 267, 268, 269, 270, 271, 272, 273, 274, 275, 276, 277, 278, 279, 280, 281, 282, 283, 284, 285, 286, 287, 288, 289, 290, 291, 295, 296, 297, 298, 299,…	(51, 96, 147)	51	2
390	391	A0A0F3MU44|A0A0F3MU44_RICFI Translation initiation factor IF-2 OS=Rickettsia felis str. Pedreira	([0.808535, 0.685117, 0.694846, 0.585406, 0.604312, 0.648219, 0.653063, 0.661982, 0.58069, 0.59014, 0.529623, 0.549308, 0.549308, 0.541878, 0.436924, 0.433034, 0.422041, 0.436924, 0.436924, 0.398279, 0.384043, 0.390993, 0.450668, 0.374039, 0.387226, 0.401658, 0.370445, 0.366687, 0.366687, 0.422041, 0.42561, 0.433034, 0.370445, 0.384043, 0.342579, 0.4292, 0.418646, 0.418646, 0.476583, 0.476583, 0.…	[0, 1, 2, 3, 4, 5, 6, 7, 8, 9, 10, 11, 12, 13, 44, 45, 46, 47, 48, 49, 50, 51, 52, 53, 54, 55, 56, 57, 58, 59, 60, 61, 62, 63, 64, 65, 66, 67, 68, 69, 70, 71, 72, 80, 81, 84, 85, 86, 87, 88, 89, 90, 91, 92, 93, 94, 95, 96, 97, 98, 99, 100, 101, 102, 103, 104, 113, 114, 115, 116, 117, 118, 119, 120, 121, 122, 123, 124, 125, 126, 127, 128, 129, 130, 131, 132, 133, 134, 135, 136, 137, 138, 139, 140,…	(49, 66, 115)	49	2
611	612	A0A0F3MQI0|A0A0F3MQI0_RICFI Autotransporter beta-domain protein OS=Rickettsia felis str. Pedreira	([0.534167, 0.575842, 0.450668, 0.356642, 0.342579, 0.374039, 0.414856, 0.342579, 0.335645, 0.349426, 0.398279, 0.436924, 0.465241, 0.465241, 0.483068, 0.509769, 0.483068, 0.494003, 0.454136, 0.440853, 0.440853, 0.436924, 0.418646, 0.468512, 0.608892, 0.541878, 0.549308, 0.444081, 0.534167, 0.557691, 0.56648, 0.447574, 0.433034, 0.414856, 0.414856, 0.414856, 0.418646, 0.342579, 0.41194, 0.342579,…	[0, 1, 15, 24, 25, 26, 28, 29, 30, 149, 150, 152, 397, 401, 404, 406, 407, 408, 415, 416, 417, 418, 419, 420, 446, 447, 448, 449, 450, 451, 452, 453, 454, 455, 456, 457, 458, 459, 460, 461, 462, 463, 464, 465, 466, 467, 468, 469, 470, 471, 472, 473, 474, 475, 476, 477, 478, 479, 480, 481, 482, 483, 484, 485, 486, 487, 488, 489, 490, 491, 492, 493, 494, 498, 499, 500, 501, 502, 503, 504, 505, 525,…	(48, 24, 72)	48	2
323	324	A0A0F3MTC1|A0A0F3MTC1_RICFI Dihydrolipoyllysine-residue succinyltransferase component of 2-oxoglutarate dehydrogenase complex OS=Rickettsia felis str. Pedreira	([0.216401, 0.295083, 0.332115, 0.288399, 0.324872, 0.380708, 0.374039, 0.401658, 0.342579, 0.342579, 0.349426, 0.318242, 0.25031, 0.288399, 0.291804, 0.377384, 0.440853, 0.509769, 0.505461, 0.450668, 0.497853, 0.505461, 0.5017, 0.521092, 0.51388, 0.444081, 0.36309, 0.40511, 0.328603, 0.414856, 0.444081, 0.472492, 0.517562, 0.541878, 0.562014, 0.505461, 0.5017, 0.447574, 0.444081, 0.390993, 0.480…	[17, 18, 21, 22, 23, 24, 32, 33, 34, 35, 36, 47, 54, 55, 56, 60, 61, 64, 66, 67, 68, 69, 70, 71, 72, 73, 74, 75, 76, 77, 78, 79, 80, 81, 82, 83, 84, 85, 86, 87, 88, 89, 90, 91, 92, 93, 94, 95, 96, 97, 98, 99, 100, 101, 102, 103, 104, 105, 106, 107, 108, 109, 110, 111, 112, 121, 122, 125, 126, 127, 128, 129, 130, 131, 132, 133, 134, 135, 136, 137, 138, 139, 140, 141, 142, 144, 145, 146, 147, 148, …	(46, 18, 64)	46	2
857	858	A0A0F3MRQ9|A0A0F3MRQ9_RICFI Putative acylglycerophosphoethanolamine acyltransferase OS=Rickettsia felis str. Pedreira	([0.733139, 0.750527, 0.76285, 0.750527, 0.76285, 0.812494, 0.801317, 0.795062, 0.801317, 0.728858, 0.754692, 0.775545, 0.741537, 0.741537, 0.741537, 0.750527, 0.728858, 0.741537, 0.733139, 0.767246, 0.741537, 0.759478, 0.779859, 0.798249, 0.805026, 0.805026, 0.741537, 0.767246, 0.784345, 0.771762, 0.84206, 0.84206, 0.84206, 0.874069, 0.868118, 0.879233, 0.834292, 0.865454, 0.862302, 0.862302, 0.…	[0, 1, 2, 3, 4, 5, 6, 7, 8, 9, 10, 11, 12, 13, 14, 15, 16, 17, 18, 19, 20, 21, 22, 23, 24, 25, 26, 27, 28, 29, 30, 31, 32, 33, 34, 35, 36, 37, 38, 39, 40, 41, 42, 43, 44, 45, 46]	(46, 0, 46)	46	2
882	883	A0A0F3MRV0|A0A0F3MRV0_RICFI Thioredoxin family protein OS=Rickettsia felis str. Pedreira	([0.056825, 0.044297, 0.031287, 0.026338, 0.038042, 0.054297, 0.043307, 0.058088, 0.083462, 0.11371, 0.129801, 0.142424, 0.144935, 0.15284, 0.200174, 0.281712, 0.342579, 0.408655, 0.390993, 0.444081, 0.529623, 0.521092, 0.509769, 0.534167, 0.618285, 0.63748, 0.642678, 0.63748, 0.642678, 0.642678, 0.63748, 0.666105, 0.661982, 0.653063, 0.642678, 0.675549, 0.562014, 0.570702, 0.557691, 0.553315, 0.…	[20, 21, 22, 23, 24, 25, 26, 27, 28, 29, 30, 31, 32, 33, 34, 35, 36, 37, 38, 39, 40, 42, 43, 44, 45, 46, 47, 48, 49, 50, 51, 52, 53, 54, 55, 56, 57, 58, 59, 60, 61, 62, 63, 64, 65, 66, 67, 68, 69, 70, 71, 72, 73, 74, 75, 76, 77, 78, 79, 80, 81, 82, 83, 84, 85, 86, 87, 88, 264, 271, 272, 273, 274, 275, 276, 277]	(46, 21, 67)	46	2
472	473	A0A0F3MPP3|A0A0F3MPP3_RICFI Uncharacterized protein OS=Rickettsia felis str. Pedreira	([0.525368, 0.575842, 0.585406, 0.465241, 0.480142, 0.5017, 0.480142, 0.374039, 0.408655, 0.339168, 0.370445, 0.328603, 0.366687, 0.370445, 0.328603, 0.370445, 0.461924, 0.339168, 0.239899, 0.236433, 0.200174, 0.129801, 0.129801, 0.142424, 0.203355, 0.15008, 0.147574, 0.111485, 0.167087, 0.100716, 0.15284, 0.155435, 0.247041, 0.232838, 0.161087, 0.118441, 0.132295, 0.134866, 0.216401, 0.31487, 0.…	[0, 1, 2, 5, 272, 276, 279, 302, 354, 355, 356, 359, 360, 362, 364, 365, 366, 368, 369, 370, 371, 372, 373, 374, 375, 376, 377, 378, 379, 380, 381, 382, 383, 384, 385, 386, 387, 388, 389, 390, 391, 392, 393, 394, 395, 396, 397, 398, 399, 400, 401, 402, 403, 404, 405, 406, 407, 408, 409, 410, 411, 412, 416, 417, 418, 419, 420, 421, 422, 423, 424, 425, 426, 427, 428, 429, 430, 431, 432, 433, 434, 4…	(44, 17, 61)	44	2
991	992	A0A0F3MSE8|A0A0F3MSE8_RICFI Uncharacterized protein OS=Rickettsia felis str. Pedreira	([0.020876, 0.022306, 0.023087, 0.038858, 0.025762, 0.035586, 0.054297, 0.0704, 0.047319, 0.060549, 0.074921, 0.056825, 0.050641, 0.086953, 0.147574, 0.209395, 0.137348, 0.229226, 0.194234, 0.194234, 0.18812, 0.120615, 0.142424, 0.173081, 0.173081, 0.191378, 0.161087, 0.147574, 0.094817, 0.098513, 0.060549, 0.060549, 0.10481, 0.127496, 0.132295, 0.076542, 0.078022, 0.078022, 0.045352, 0.067594, 0…	[191, 214, 253, 254, 257, 258, 259, 260, 261, 262, 263, 264, 265, 266, 267, 269, 323, 324, 325, 326, 327, 328, 329, 330, 331, 332, 333, 334, 335, 336, 337, 338, 339, 340, 341, 342, 343, 344, 345, 346, 347, 348, 349, 350, 351, 352, 353, 354, 355, 356, 357, 358, 359, 360, 361, 362, 363, 364, 365, 366, 367]	(44, 16, 60)	44	2
235	236	A0A0F3MS00|A0A0F3MS00_RICFI Large ribosomal subunit protein bL34 OS=Rickettsia felis str. Pedreira	([0.685117, 0.745909, 0.795062, 0.83125, 0.859585, 0.88723, 0.889439, 0.795062, 0.819762, 0.827927, 0.849326, 0.849326, 0.808535, 0.795062, 0.819762, 0.89662, 0.88723, 0.879233, 0.868118, 0.798249, 0.801317, 0.862302, 0.865454, 0.862302, 0.865454, 0.827927, 0.827927, 0.827927, 0.910643, 0.915074, 0.926919, 0.874069, 0.885302, 0.885302, 0.882776, 0.856457, 0.852992, 0.849326, 0.819762, 0.837511, 0…	[0, 1, 2, 3, 4, 5, 6, 7, 8, 9, 10, 11, 12, 13, 14, 15, 16, 17, 18, 19, 20, 21, 22, 23, 24, 25, 26, 27, 28, 29, 30, 31, 32, 33, 34, 35, 36, 37, 38, 39, 40, 41, 42, 43]	(43, 0, 43)	43	2
952	953	A0A0F3MS83|A0A0F3MS83_RICFI Ulp1 protease family, C-terminal catalytic domain protein OS=Rickettsia felis str. Pedreira	([0.018787, 0.030003, 0.054297, 0.074921, 0.111485, 0.147574, 0.100716, 0.0704, 0.098513, 0.122885, 0.088832, 0.111485, 0.142424, 0.137348, 0.125101, 0.167087, 0.25406, 0.359901, 0.349426, 0.342579, 0.454136, 0.454136, 0.366687, 0.384043, 0.301917, 0.298791, 0.222385, 0.318242, 0.398279, 0.401658, 0.398279, 0.494003, 0.387226, 0.374039, 0.377384, 0.36309, 0.408655, 0.401658, 0.30533, 0.216401, 0.…	[278, 280, 281, 282, 283, 284, 285, 286, 287, 288, 289, 290, 291, 292, 293, 294, 295, 296, 297, 298, 325, 327, 328, 329, 330, 331, 332, 333, 334, 335, 336, 337, 338, 339, 340, 341, 342, 343, 344, 345, 346, 347, 348, 349, 350, 351, 352, 353, 354, 355, 356, 357, 358, 359, 360, 361, 362, 363, 364, 365, 366, 367, 368, 369, 370, 397, 403, 404, 405, 406, 407, 408, 409, 410, 411, 412, 413, 414, 415, 416…	(43, 21, 64)	43	2
1023	1024	A0A0F3MSJ8|A0A0F3MSJ8_RICFI Uncharacterized protein OS=Rickettsia felis str. Pedreira	([0.733139, 0.707965, 0.685117, 0.59917, 0.63748, 0.675549, 0.59014, 0.59917, 0.585406, 0.59508, 0.58069, 0.59917, 0.59014, 0.534167, 0.521092, 0.517562, 0.525368, 0.454136, 0.468512, 0.458154, 0.458154, 0.553315, 0.505461, 0.517562, 0.58069, 0.545602, 0.483068, 0.541878, 0.538167, 0.557691, 0.557691, 0.632174, 0.666105, 0.604312, 0.661982, 0.59917, 0.613573, 0.604312, 0.675549, 0.685117, 0.69484…	[0, 1, 2, 3, 4, 5, 6, 7, 8, 9, 10, 11, 12, 13, 14, 15, 16, 21, 22, 23, 24, 25, 27, 28, 29, 30, 31, 32, 33, 34, 35, 36, 37, 38, 39, 40, 41, 42, 43, 44, 45, 46, 47, 48, 49, 50, 51, 52, 53, 54, 55, 56, 57, 58, 59, 60, 61, 62, 63, 64, 65, 66, 67, 68, 69, 70, 74, 75]	(43, 22, 65)	43	2
828	829	A0A0F3MRL0|A0A0F3MRL0_RICFI Surface antigen family protein OS=Rickettsia felis str. Pedreira	([0.56648, 0.450668, 0.359901, 0.356642, 0.349426, 0.398279, 0.440853, 0.472492, 0.497853, 0.521092, 0.541878, 0.59917, 0.56648, 0.575842, 0.570702, 0.58069, 0.575842, 0.56648, 0.690604, 0.690604, 0.741537, 0.648219, 0.666105, 0.754692, 0.720929, 0.724957, 0.613573, 0.534167, 0.436924, 0.408655, 0.401658, 0.324872, 0.295083, 0.239899, 0.167087, 0.161087, 0.139895, 0.096677, 0.10481, 0.094817, 0.0…	[0, 9, 10, 11, 12, 13, 14, 15, 16, 17, 18, 19, 20, 21, 22, 23, 24, 25, 26, 27, 83, 84, 85, 86, 87, 88, 89, 90, 91, 92, 93, 94, 95, 96, 97, 98, 99, 100, 101, 102, 103, 104, 105, 106, 107, 108, 109, 110, 111, 112, 113, 114, 115, 116, 117, 118, 119, 120, 121, 122, 123, 124, 125, 158, 159, 160]	(42, 20, 62)	42	2
1103	1104	A0A0F3MSY2|A0A0F3MSY2_RICFI Uncharacterized protein OS=Rickettsia felis str. Pedreira	([0.661982, 0.675549, 0.694846, 0.604312, 0.604312, 0.613573, 0.653063, 0.661982, 0.675549, 0.680603, 0.642678, 0.666105, 0.671169, 0.690604, 0.666105, 0.671169, 0.712013, 0.724957, 0.720929, 0.675549, 0.741537, 0.724957, 0.724957, 0.720929, 0.795062, 0.741537, 0.703578, 0.716283, 0.754692, 0.750527, 0.703578, 0.745909, 0.728858, 0.724957, 0.699094, 0.690604, 0.685117, 0.671169, 0.666105, 0.65764…	[0, 1, 2, 3, 4, 5, 6, 7, 8, 9, 10, 11, 12, 13, 14, 15, 16, 17, 18, 19, 20, 21, 22, 23, 24, 25, 26, 27, 28, 29, 30, 31, 32, 33, 34, 35, 36, 37, 38, 39, 40, 41, 42]	(42, 0, 42)	42	2
798	799	A0A0F3MRF5|A0A0F3MRF5_RICFI Uncharacterized protein OS=Rickettsia felis str. Pedreira	([0.182256, 0.239899, 0.243554, 0.164327, 0.109221, 0.147574, 0.17593, 0.132295, 0.139895, 0.164327, 0.194234, 0.232838, 0.232838, 0.219301, 0.216401, 0.268042, 0.281712, 0.284882, 0.291804, 0.324872, 0.390993, 0.390993, 0.291804, 0.225814, 0.311707, 0.335645, 0.271506, 0.288399, 0.377384, 0.328603, 0.324872, 0.335645, 0.301917, 0.284882, 0.318242, 0.339168, 0.271506, 0.271506, 0.268042, 0.275179…	[48, 63, 64, 65, 66, 88, 89, 90, 91, 94, 98, 99, 100, 101, 114, 115, 116, 117, 118, 119, 120, 123, 124, 125, 126, 137, 140, 141, 142, 143, 144, 145, 146, 147, 148, 149, 150, 151, 152, 153, 154, 155, 156, 157, 158, 159, 160, 161, 162, 163, 164, 165, 166, 167, 168, 169, 170, 171, 172, 173, 174, 175, 176, 177, 178, 179, 180, 188, 189, 203, 204, 205]	(40, 26, 66)	40	2
1573	1574	A0A0F3MWQ8|A0A0F3MWQ8_RICFI Ribonuclease, Rne/Rng family domain protein OS=Rickettsia felis str. Pedreira	([0.069024, 0.132295, 0.167087, 0.229226, 0.275179, 0.30533, 0.25031, 0.200174, 0.15008, 0.111485, 0.132295, 0.17593, 0.161087, 0.17593, 0.194234, 0.194234, 0.291804, 0.390993, 0.291804, 0.339168, 0.222385, 0.335645, 0.318242, 0.328603, 0.243554, 0.232838, 0.243554, 0.321458, 0.40511, 0.476583, 0.570702, 0.59014, 0.476583, 0.401658, 0.30533, 0.264545, 0.339168, 0.25406, 0.247041, 0.324872, 0.2223…	[30, 31, 216, 217, 218, 219, 220, 221, 383, 392, 394, 395, 398, 578, 579, 580, 581, 582, 583, 584, 585, 586, 587, 588, 589, 590, 591, 592, 593, 594, 595, 596, 597, 598, 599, 600, 601, 602, 603, 604, 605, 606, 607, 608, 609, 610, 611, 612, 613, 614, 615, 616, 617, 619, 620, 621, 622, 623, 624, 625, 628, 650, 651, 652, 653, 654, 655, 656, 657, 658, 659, 660, 661, 662, 663, 664, 665, 666, 667, 668, …	(39, 13, 52)	39	2
1595	1596	A0A0F3MX90|A0A0F3MX90_RICFI Uncharacterized protein OS=Rickettsia felis str. Pedreira	([0.538167, 0.538167, 0.575842, 0.5017, 0.529623, 0.562014, 0.56648, 0.51388, 0.517562, 0.517562, 0.476583, 0.468512, 0.472492, 0.486429, 0.545602, 0.613573, 0.604312, 0.525368, 0.521092, 0.521092, 0.529623, 0.613573, 0.642678, 0.622677, 0.626927, 0.604312, 0.575842, 0.521092, 0.562014, 0.585406, 0.604312, 0.720929, 0.779859, 0.771762, 0.703578, 0.666105, 0.626927, 0.549308, 0.63748, 0.642678, 0.…	[0, 1, 2, 3, 4, 5, 6, 7, 8, 9, 14, 15, 16, 17, 18, 19, 20, 21, 22, 23, 24, 25, 26, 27, 28, 29, 30, 31, 32, 33, 34, 35, 36, 37, 38, 39, 40, 41, 42, 43, 45, 46, 47, 48, 49, 50, 51, 52, 53, 54, 55, 56, 57, 58, 59, 60, 61, 62, 63, 64, 65, 66, 67, 68, 69, 70, 71, 72, 73, 77, 78, 82, 92, 93, 94, 95, 96, 97, 98, 99, 100, 101, 102, 103, 104, 105, 106, 107, 108, 109, 110, 111, 112, 113, 114, 116, 123, 124…	(39, 103, 142)	39	2
194	195	A0A0F3MR57|A0A0F3MR57_RICFI Large ribosomal subunit protein uL4 OS=Rickettsia felis str. Pedreira	([0.359901, 0.401658, 0.339168, 0.370445, 0.401658, 0.324872, 0.352862, 0.291804, 0.332115, 0.359901, 0.380708, 0.328603, 0.236433, 0.21291, 0.158265, 0.222385, 0.196879, 0.132295, 0.194234, 0.21291, 0.200174, 0.132295, 0.081712, 0.116183, 0.122885, 0.085092, 0.085092, 0.085092, 0.078022, 0.074921, 0.076542, 0.064632, 0.102787, 0.147574, 0.144935, 0.194234, 0.191378, 0.295083, 0.387226, 0.380708,…	[47, 48, 49, 50, 51, 52, 53, 54, 55, 56, 57, 58, 59, 60, 61, 62, 63, 64, 65, 66, 67, 68, 69, 70, 71, 72, 73, 74, 75, 76, 77, 78, 79, 80, 81, 82, 83, 84, 86, 88, 89, 91, 92, 93, 94, 95, 96]	(37, 0, 37)	37	2
33	34	A0A0F3MQU9|A0A0F3MQU9_RICFI ATP-dependent zinc metalloprotease FtsH OS=Rickettsia felis str. Pedreira	([0.182256, 0.170161, 0.161087, 0.094817, 0.045352, 0.034068, 0.019109, 0.016021, 0.01204, 0.009865, 0.008409, 0.006421, 0.006374, 0.004775, 0.003276, 0.003341, 0.003276, 0.003405, 0.004414, 0.004315, 0.003177, 0.004315, 0.004689, 0.005223, 0.007091, 0.011342, 0.009977, 0.018415, 0.014075, 0.023087, 0.042364, 0.036378, 0.043307, 0.041405, 0.0704, 0.096677, 0.094817, 0.111485, 0.10481, 0.109221, 0…	[263, 264, 265, 266, 267, 268, 269, 270, 271, 275, 276, 321, 410, 449, 450, 451, 452, 453, 454, 455, 456, 457, 458, 459, 460, 462, 525, 526, 527, 528, 529, 530, 531, 532, 533, 534, 535, 536, 537, 538, 539, 540, 541, 591, 592, 593, 594, 596, 600, 601, 602, 603, 604, 605, 606, 607, 608, 609, 610, 611, 612, 613, 614, 615, 616, 617, 618, 619, 620, 621, 622, 623, 624, 625, 626, 627, 628, 629, 630, 631…	(34, 48, 82)	34	2
400	401	A0A0F3MUD2|A0A0F3MUD2_RICFI S-adenosylmethionine:tRNA ribosyltransferase-isomerase OS=Rickettsia felis str. Pedreira	([0.060549, 0.088832, 0.139895, 0.086953, 0.054297, 0.056825, 0.085092, 0.058088, 0.092881, 0.090864, 0.109221, 0.147574, 0.155435, 0.239899, 0.257454, 0.247041, 0.36309, 0.271506, 0.298791, 0.203355, 0.257454, 0.229226, 0.232838, 0.247041, 0.36309, 0.356642, 0.380708, 0.366687, 0.450668, 0.301917, 0.247041, 0.268042, 0.164327, 0.098513, 0.100716, 0.051831, 0.030611, 0.028107, 0.054297, 0.090864,…	[146, 147, 148, 149, 150, 151, 152, 153, 154, 155, 156, 157, 158, 159, 160, 161, 162, 163, 164, 165, 166, 167, 168, 169, 170, 171, 172, 173, 174, 175, 176, 177, 178, 179, 180]	(34, 0, 34)	34	2
1287	1288	A0A0F3MTR5|A0A0F3MTR5_RICFI C-terminal processing peptidase family protein OS=Rickettsia felis str. Pedreira	([0.003079, 0.00283, 0.002662, 0.003864, 0.004976, 0.004577, 0.004646, 0.00515, 0.004431, 0.004775, 0.006194, 0.007495, 0.011342, 0.016528, 0.019401, 0.033407, 0.064632, 0.111485, 0.100716, 0.100716, 0.17593, 0.288399, 0.384043, 0.494003, 0.444081, 0.359901, 0.4292, 0.505461, 0.422041, 0.553315, 0.618285, 0.497853, 0.359901, 0.359901, 0.370445, 0.257454, 0.278302, 0.243554, 0.247041, 0.179055, 0.…	[27, 29, 30, 148, 260, 261, 262, 263, 265, 266, 267, 268, 269, 270, 271, 272, 273, 383, 384, 385, 386, 387, 388, 389, 390, 391, 392, 393, 394, 395, 396, 397, 398, 399, 400, 401, 402, 403, 404, 405, 406, 407, 408, 409, 410, 411, 412, 413, 414, 415, 416, 417, 450, 451]	(34, 17, 51)	34	2
1596	1597	A0A0F3MX95|A0A0F3MX95_RICFI Uncharacterized protein OS=Rickettsia felis str. Pedreira	([0.59014, 0.642678, 0.680603, 0.750527, 0.771762, 0.795062, 0.798249, 0.703578, 0.703578, 0.728858, 0.712013, 0.699094, 0.712013, 0.728858, 0.733139, 0.728858, 0.728858, 0.707965, 0.703578, 0.703578, 0.604312, 0.716283, 0.707965, 0.73685, 0.712013, 0.707965, 0.622677, 0.632174, 0.767246, 0.694846, 0.694846, 0.648219, 0.604312, 0.604312, 0.5017, 0.483068, 0.465241, 0.534167, 0.549308, 0.480142, 0…	[0, 1, 2, 3, 4, 5, 6, 7, 8, 9, 10, 11, 12, 13, 14, 15, 16, 17, 18, 19, 20, 21, 22, 23, 24, 25, 26, 27, 28, 29, 30, 31, 32, 33, 34, 37, 38, 40, 41, 42, 43, 44, 45, 46, 47, 48, 49, 50, 51, 52, 53, 54, 55, 56, 57, 58, 59, 60, 61, 62, 63, 64, 65, 66, 67, 68, 69, 102]	(34, 0, 34)	34	2
385	386	A0A0F3MU03|A0A0F3MU03_RICFI Chaperone protein DnaK OS=Rickettsia felis str. Pedreira	([0.203355, 0.257454, 0.311707, 0.346032, 0.288399, 0.247041, 0.247041, 0.209395, 0.203355, 0.243554, 0.268042, 0.295083, 0.308712, 0.342579, 0.390993, 0.408655, 0.335645, 0.422041, 0.42561, 0.497853, 0.517562, 0.505461, 0.517562, 0.509769, 0.51388, 0.59508, 0.707965, 0.73685, 0.716283, 0.661982, 0.608892, 0.5017, 0.476583, 0.476583, 0.444081, 0.461924, 0.517562, 0.517562, 0.440853, 0.42561, 0.43…	[20, 21, 22, 23, 24, 25, 26, 27, 28, 29, 30, 31, 36, 37, 52, 53, 54, 102, 350, 415, 416, 417, 418, 419, 420, 422, 430, 431, 451, 453, 454, 458, 488, 489, 490, 491, 492, 493, 494, 496, 497, 498, 503, 504, 505, 506, 507, 508, 509, 510, 511, 512, 513, 514, 515, 516, 517, 518, 519, 520, 521, 522, 523, 524, 525, 526, 546, 547, 548, 549, 550, 551, 552, 553, 554, 555, 556, 557, 558, 561, 562, 563, 564, …	(33, 89, 122)	33	2
126	127	A0A0F3MPJ2|A0A0F3MPJ2_RICFI Peptide chain release factor 1 OS=Rickettsia felis str. Pedreira	([0.083462, 0.129801, 0.155435, 0.102787, 0.15008, 0.196879, 0.144935, 0.173081, 0.191378, 0.206376, 0.164327, 0.191378, 0.194234, 0.291804, 0.209395, 0.17593, 0.164327, 0.239899, 0.284882, 0.191378, 0.206376, 0.268042, 0.225814, 0.232838, 0.301917, 0.30533, 0.209395, 0.25406, 0.275179, 0.203355, 0.229226, 0.311707, 0.247041, 0.18812, 0.161087, 0.229226, 0.173081, 0.167087, 0.173081, 0.096677, 0.…	[110, 183, 184, 185, 186, 187, 188, 189, 190, 191, 192, 193, 195, 196, 197, 198, 199, 225, 226, 227, 228, 229, 230, 231, 232, 233, 234, 235, 236, 237, 238, 239, 240, 241, 252, 253, 254, 255, 256, 257, 258, 259, 279, 280, 281, 282, 283, 284, 285, 286, 287, 288, 289, 290, 291, 292, 293, 294, 295, 296, 297, 298, 299, 300, 301, 302, 303, 304, 305, 306, 307, 308, 309, 310]	(31, 42, 73)	31	2
167	168	A0A0F3MQR2|A0A0F3MQR2_RICFI Small ribosomal subunit protein uS2 OS=Rickettsia felis str. Pedreira	([0.264545, 0.155435, 0.090864, 0.127496, 0.122885, 0.147574, 0.11371, 0.142424, 0.083462, 0.100716, 0.122885, 0.158265, 0.161087, 0.158265, 0.25031, 0.137348, 0.147574, 0.232838, 0.216401, 0.26085, 0.229226, 0.21291, 0.209395, 0.21291, 0.132295, 0.155435, 0.170161, 0.236433, 0.239899, 0.356642, 0.298791, 0.298791, 0.216401, 0.142424, 0.147574, 0.090864, 0.161087, 0.158265, 0.134866, 0.116183, 0.…	[197, 198, 199, 200, 201, 202, 203, 204, 205, 234, 235, 236, 237, 238, 239, 240, 241, 242, 243, 244, 245, 246, 247, 248, 249, 250, 251, 252, 253, 263, 264, 265, 266, 267, 268, 269, 270, 271, 272, 273, 274, 275, 276, 277, 278, 279, 280, 281, 282, 283, 284, 285, 286, 287, 288, 289, 290, 291, 292, 293, 294]	(31, 29, 60)	31	2
391	392	A0A0F3MU47|A0A0F3MU47_RICFI TrbL/VirB6 plasmid conjugal transfer family protein OS=Rickettsia felis str. Pedreira	([0.024826, 0.019109, 0.015078, 0.00962, 0.008723, 0.009401, 0.011669, 0.011106, 0.014075, 0.011903, 0.012727, 0.014586, 0.00962, 0.008723, 0.011518, 0.008156, 0.008075, 0.011518, 0.011669, 0.009865, 0.014783, 0.020522, 0.019401, 0.034068, 0.0704, 0.109221, 0.127496, 0.139895, 0.182256, 0.120615, 0.122885, 0.164327, 0.170161, 0.275179, 0.308712, 0.278302, 0.295083, 0.298791, 0.194234, 0.137348, 0…	[97, 99, 100, 101, 102, 144, 145, 146, 147, 148, 153, 154, 368, 369, 370, 371, 372, 373, 374, 375, 376, 377, 378, 379, 630, 631, 632, 633, 634, 635, 636, 637, 638, 639, 640, 641, 642, 643, 644, 645, 646, 647, 648, 649, 650, 651, 652, 653, 654, 655, 656, 657, 658, 659, 660, 661]	(31, 24, 55)	31	2
539	540	A0A0F3MQ51|A0A0F3MQ51_RICFI AsmA family protein OS=Rickettsia felis str. Pedreira	([0.010372, 0.006701, 0.005086, 0.006567, 0.00515, 0.004315, 0.003727, 0.003276, 0.00283, 0.002512, 0.002276, 0.001748, 0.001778, 0.001249, 0.000743, 0.000721, 0.000833, 0.000816, 0.000859, 0.001383, 0.001434, 0.002057, 0.003014, 0.003341, 0.00246, 0.002512, 0.003671, 0.004921, 0.005318, 0.007315, 0.011903, 0.017138, 0.033407, 0.030611, 0.066181, 0.144935, 0.155435, 0.139895, 0.144935, 0.144935, …	[125, 126, 127, 128, 129, 130, 131, 132, 135, 136, 137, 138, 139, 140, 141, 142, 143, 493, 495, 496, 497, 498, 499, 500, 501, 502, 503, 504, 505, 506, 507, 508, 509, 510, 511, 512, 513, 514, 515, 719, 789, 790, 791, 792, 793, 794, 795, 796, 797, 798, 799, 800, 801, 802, 803, 804, 805, 806, 807, 808, 809, 810, 811, 812, 813, 814, 815, 816, 817, 818, 819, 820]	(31, 40, 71)	31	2
1136	1137	A0A0F3MT25|A0A0F3MT25_RICFI DUF1674 domain-containing protein OS=Rickettsia felis str. Pedreira	([0.754692, 0.775545, 0.759478, 0.675549, 0.745909, 0.733139, 0.754692, 0.750527, 0.76285, 0.707965, 0.720929, 0.741537, 0.690604, 0.661982, 0.685117, 0.642678, 0.63748, 0.666105, 0.724957, 0.712013, 0.618285, 0.622677, 0.618285, 0.541878, 0.622677, 0.585406, 0.58069, 0.575842, 0.570702, 0.517562, 0.575842, 0.570702, 0.494003, 0.521092, 0.521092, 0.497853, 0.541878, 0.521092, 0.454136, 0.433034, …	[0, 1, 2, 3, 4, 5, 6, 7, 8, 9, 10, 11, 12, 13, 14, 15, 16, 17, 18, 19, 20, 21, 22, 23, 24, 25, 26, 27, 28, 29, 30, 31, 33, 34, 36, 37, 41]	(31, 0, 31)	31	2
1330	1331	A0A0F3MTX4|A0A0F3MTX4_RICFI Bacterial DNA-binding family protein OS=Rickettsia felis str. Pedreira	([0.912647, 0.908098, 0.922952, 0.924947, 0.921076, 0.856457, 0.852992, 0.862302, 0.84206, 0.834292, 0.81615, 0.852992, 0.862302, 0.849326, 0.759478, 0.779859, 0.680603, 0.604312, 0.505461, 0.490133, 0.472492, 0.447574, 0.384043, 0.36309, 0.339168, 0.278302, 0.349426, 0.349426, 0.359901, 0.398279, 0.418646, 0.374039, 0.380708, 0.30533, 0.321458, 0.380708, 0.278302, 0.335645, 0.380708, 0.352862, 0…	[0, 1, 2, 3, 4, 5, 6, 7, 8, 9, 10, 11, 12, 13, 14, 15, 16, 17, 18, 46, 47, 48, 49, 50, 51, 52, 53, 54, 55, 56, 57, 58, 59, 60, 61, 62, 63, 64, 65, 66, 67, 68, 69, 70, 71, 72, 73, 74, 75, 76, 77, 79, 81, 82, 83, 84, 85, 86, 87, 88, 89]	(31, 19, 50)	31	2
1322	1323	A0A0F3MTW2|A0A0F3MTW2_RICFI Uncharacterized protein OS=Rickettsia felis str. Pedreira	([0.284882, 0.349426, 0.398279, 0.422041, 0.447574, 0.349426, 0.278302, 0.179055, 0.206376, 0.196879, 0.232838, 0.281712, 0.21291, 0.142424, 0.144935, 0.142424, 0.144935, 0.096677, 0.098513, 0.158265, 0.139895, 0.142424, 0.137348, 0.129801, 0.137348, 0.083462, 0.086953, 0.134866, 0.247041, 0.25406, 0.295083, 0.278302, 0.18812, 0.26085, 0.349426, 0.271506, 0.203355, 0.200174, 0.275179, 0.25406, 0.…	[181, 182, 183, 184, 186, 187, 188, 190, 191, 192, 193, 194, 195, 196, 197, 198, 199, 200, 201, 202, 203, 204, 205, 206, 207, 208, 209, 210, 211, 212, 213, 214, 215, 216, 217, 218, 219, 220, 223]	(30, 7, 37)	30	2
1216	1217	A0A0F3MTF1|A0A0F3MTF1_RICFI Uncharacterized protein OS=Rickettsia felis str. Pedreira	([0.009015, 0.014315, 0.026338, 0.023963, 0.033407, 0.018415, 0.011903, 0.00962, 0.008156, 0.00962, 0.008276, 0.007259, 0.010372, 0.009977, 0.008409, 0.008525, 0.006421, 0.004899, 0.004976, 0.006039, 0.00558, 0.005623, 0.005318, 0.003821, 0.003461, 0.003512, 0.003804, 0.003963, 0.003924, 0.005249, 0.004431, 0.004513, 0.006039, 0.004611, 0.004611, 0.005992, 0.006142, 0.008075, 0.007645, 0.007877, …	[98, 99, 100, 101, 105, 106, 115, 116, 117, 120, 122, 123, 124, 125, 126, 127, 128, 129, 130, 131, 132, 133, 134, 135, 136, 137, 138, 139, 140, 141, 142, 143, 144, 145, 146, 147, 148, 149, 150, 151]	(29, 10, 39)	29	2
308	309	A0A0F3MT54|A0A0F3MT54_RICFI RNA polymerase sigma factor RpoD OS=Rickettsia felis str. Pedreira	([0.657645, 0.63748, 0.505461, 0.545602, 0.570702, 0.486429, 0.42561, 0.42561, 0.4292, 0.422041, 0.422041, 0.444081, 0.4292, 0.401658, 0.324872, 0.352862, 0.366687, 0.359901, 0.284882, 0.281712, 0.359901, 0.275179, 0.298791, 0.356642, 0.324872, 0.26085, 0.359901, 0.356642, 0.384043, 0.384043, 0.414856, 0.468512, 0.468512, 0.408655, 0.414856, 0.509769, 0.401658, 0.476583, 0.486429, 0.538167, 0.450…	[0, 1, 2, 3, 4, 35, 39, 80, 81, 82, 83, 84, 85, 86, 87, 88, 89, 90, 91, 92, 93, 94, 95, 96, 97, 98, 99, 100, 101, 102, 103, 104, 128, 129, 130, 131, 175, 176, 177, 178, 179, 180, 181, 182, 183, 184, 185, 186, 187, 188, 189, 190, 191, 192, 193, 194, 195, 196, 197, 198, 199, 200, 201, 202, 203, 514, 515, 517, 518, 519, 524, 525, 528, 554, 569, 570, 581, 582, 583, 584, 585, 586, 598, 600, 605, 606, …	(28, 36, 64)	28	2
1161	1162	A0A0F3MT65|A0A0F3MT65_RICFI Ankyrin repeat family protein OS=Rickettsia felis str. Pedreira	([0.618285, 0.63748, 0.604312, 0.497853, 0.534167, 0.553315, 0.56648, 0.63748, 0.648219, 0.703578, 0.707965, 0.724957, 0.759478, 0.771762, 0.750527, 0.745909, 0.741537, 0.716283, 0.690604, 0.767246, 0.767246, 0.771762, 0.771762, 0.728858, 0.801317, 0.791621, 0.801317, 0.703578, 0.671169, 0.690604, 0.553315, 0.525368, 0.521092, 0.414856, 0.339168, 0.335645, 0.335645, 0.414856, 0.40511, 0.418646, 0…	[0, 1, 2, 4, 5, 6, 7, 8, 9, 10, 11, 12, 13, 14, 15, 16, 17, 18, 19, 20, 21, 22, 23, 24, 25, 26, 27, 28, 29, 30, 31, 32, 210, 211, 212, 213]	(28, 3, 31)	28	2
1300	1301	A0A0F3MTT5|A0A0F3MTT5_RICFI Type IV secretory system Conjugative DNA transfer family protein OS=Rickettsia felis str. Pedreira	([0.011106, 0.019109, 0.010221, 0.006421, 0.008075, 0.00962, 0.00962, 0.007315, 0.005932, 0.006795, 0.008804, 0.008409, 0.005932, 0.005799, 0.003924, 0.003405, 0.004921, 0.00515, 0.003821, 0.003701, 0.003555, 0.003512, 0.002976, 0.0028, 0.003366, 0.003014, 0.00225, 0.001675, 0.002503, 0.003727, 0.003997, 0.00292, 0.003804, 0.004388, 0.004358, 0.006421, 0.005799, 0.005872, 0.005872, 0.008525, 0.01…	[562, 563, 564, 565, 566, 567, 568, 569, 570, 571, 572, 573, 574, 575, 576, 577, 578, 579, 580, 581, 582, 583, 584, 585, 586, 587, 588, 589, 590]	(28, 0, 28)	28	2
1603	1604	A0A0F3MXD6|A0A0F3MXD6_RICFI Putative delta-aminolevulinic acid dehydratase OS=Rickettsia felis str. Pedreira	([0.271506, 0.173081, 0.229226, 0.137348, 0.096677, 0.120615, 0.179055, 0.203355, 0.229226, 0.25406, 0.278302, 0.281712, 0.366687, 0.384043, 0.346032, 0.349426, 0.366687, 0.380708, 0.436924, 0.517562, 0.465241, 0.374039, 0.476583, 0.461924, 0.570702, 0.680603, 0.685117, 0.642678, 0.549308, 0.553315, 0.521092, 0.483068, 0.436924, 0.422041, 0.408655, 0.450668, 0.422041, 0.40511, 0.394753, 0.390993,…	[19, 24, 25, 26, 27, 28, 29, 30, 117, 118, 119, 212, 217, 219, 225, 226, 228, 229, 283, 284, 285, 364, 410, 411, 412, 413, 414, 415, 416, 417, 418, 419, 420, 421, 422, 423, 424, 425, 426, 427, 428, 429, 430, 465, 466, 467, 472, 473, 474, 476, 477, 478, 479, 480, 481, 482, 483, 484, 485, 486, 487, 488, 489, 490, 491, 492, 493, 494, 495, 496, 497, 498, 499, 500, 522, 523, 524, 525, 526, 527, 528, 5…	(28, 96, 124)	28	2
705	706	A0A0F3MQZ7|A0A0F3MQZ7_RICFI Uncharacterized protein OS=Rickettsia felis str. Pedreira	([0.301917, 0.349426, 0.370445, 0.359901, 0.26085, 0.196879, 0.15008, 0.191378, 0.229226, 0.264545, 0.281712, 0.311707, 0.291804, 0.222385, 0.229226, 0.30533, 0.311707, 0.318242, 0.25031, 0.342579, 0.278302, 0.301917, 0.222385, 0.239899, 0.271506, 0.374039, 0.447574, 0.497853, 0.480142, 0.380708, 0.387226, 0.40511, 0.36309, 0.390993, 0.476583, 0.465241, 0.458154, 0.458154, 0.366687, 0.433034, 0.4…	[68, 69, 78, 79, 80, 81, 82, 83, 92, 145, 146, 148, 149, 150, 151, 152, 153, 196, 220, 222, 223, 226, 229, 230, 231, 232, 233, 234, 313, 314, 318, 330, 336, 337, 338, 339, 340, 341, 342, 343, 344, 345, 346, 347, 348, 349, 350, 351, 352, 353, 354, 355, 356, 357, 358, 359, 360, 361, 362, 363]	(27, 32, 59)	27	2
839	840	A0A0F3MRN0|A0A0F3MRN0_RICFI Uncharacterized protein OS=Rickettsia felis str. Pedreira	([0.401658, 0.42561, 0.458154, 0.490133, 0.521092, 0.4292, 0.339168, 0.275179, 0.21291, 0.25406, 0.288399, 0.328603, 0.332115, 0.239899, 0.321458, 0.398279, 0.318242, 0.278302, 0.278302, 0.288399, 0.346032, 0.346032, 0.359901, 0.328603, 0.239899, 0.236433, 0.324872, 0.4292, 0.525368, 0.642678, 0.632174, 0.657645, 0.653063, 0.626927, 0.754692, 0.759478, 0.759478, 0.81615, 0.859585, 0.81615, 0.8161…	[4, 28, 29, 30, 31, 32, 33, 34, 35, 36, 37, 38, 39, 40, 41, 42, 43, 44, 45, 46, 47, 48, 49, 50, 51, 52, 53, 54, 55, 178, 179, 180, 181, 182, 183, 184, 185, 186, 259, 261, 262, 263, 264, 265, 266, 267, 269, 313, 352, 353, 354, 355, 356, 357, 358, 359, 363, 364, 365, 366, 367, 368, 369, 370, 371, 372, 373, 377, 378, 379, 380, 381, 409, 410, 411, 412, 413, 414, 415, 416, 417, 418, 419, 420, 421, 422…	(27, 1, 28)	27	2
1028	1029	A0A0F3MSK8|A0A0F3MSK8_RICFI Uncharacterized protein OS=Rickettsia felis str. Pedreira	([0.754692, 0.728858, 0.541878, 0.476583, 0.538167, 0.570702, 0.626927, 0.63748, 0.570702, 0.604312, 0.604312, 0.59508, 0.51388, 0.529623, 0.517562, 0.509769, 0.642678, 0.626927, 0.632174, 0.642678, 0.622677, 0.622677, 0.622677, 0.759478, 0.775545, 0.680603, 0.680603, 0.570702, 0.608892, 0.694846, 0.690604, 0.557691, 0.486429, 0.534167, 0.521092, 0.553315, 0.553315, 0.56648, 0.562014, 0.553315, 0…	[0, 1, 2, 4, 5, 6, 7, 8, 9, 10, 11, 12, 13, 14, 15, 16, 17, 18, 19, 20, 21, 22, 23, 24, 25, 26, 27, 28, 29, 30, 31, 33, 34, 35, 36, 37, 38, 39, 53, 54]	(27, 3, 30)	27	2
1143	1144	A0A0F3MT37|A0A0F3MT37_RICFI Outer membrane autotransporter barrel domain protein OS=Rickettsia felis str. Pedreira	([0.311707, 0.374039, 0.4292, 0.328603, 0.25031, 0.301917, 0.342579, 0.384043, 0.444081, 0.480142, 0.408655, 0.454136, 0.458154, 0.377384, 0.335645, 0.398279, 0.380708, 0.414856, 0.398279, 0.401658, 0.398279, 0.398279, 0.298791, 0.278302, 0.36309, 0.352862, 0.349426, 0.308712, 0.291804, 0.271506, 0.268042, 0.25406, 0.236433, 0.275179, 0.275179, 0.209395, 0.18812, 0.219301, 0.142424, 0.127496, 0.2…	[101, 102, 103, 104, 105, 204, 364, 365, 366, 368, 369, 370, 371, 372, 373, 374, 380, 381, 397, 404, 405, 412, 421, 422, 427, 428, 435, 436, 437, 438, 439, 440, 441, 450, 451, 452, 453, 454, 480, 482, 483, 739, 740, 796, 798, 799, 800, 801, 921, 922, 923, 924, 929, 930, 931, 932, 933, 948, 971, 972, 974, 975, 976, 977, 978, 979, 981, 982, 1007, 1008, 1009, 1010, 1011, 1012, 1013, 1014, 1015, 1016…	(27, 99, 126)	27	2
1223	1224	A0A0F3MTG7|A0A0F3MTG7_RICFI Methyltransferase domain protein OS=Rickettsia felis str. Pedreira	([0.685117, 0.754692, 0.791621, 0.788093, 0.805026, 0.827927, 0.823549, 0.83125, 0.76285, 0.767246, 0.775545, 0.827927, 0.827927, 0.856457, 0.801317, 0.76285, 0.775545, 0.750527, 0.720929, 0.653063, 0.653063, 0.666105, 0.63748, 0.63748, 0.642678, 0.525368, 0.521092, 0.545602, 0.480142, 0.570702, 0.480142, 0.494003, 0.486429, 0.40511, 0.40511, 0.377384, 0.41194, 0.321458, 0.328603, 0.366687, 0.447…	[0, 1, 2, 3, 4, 5, 6, 7, 8, 9, 10, 11, 12, 13, 14, 15, 16, 17, 18, 19, 20, 21, 22, 23, 24, 25, 26, 27, 29, 405, 442, 443, 444, 445, 446, 447, 448, 449, 450, 451, 452, 453, 454, 455, 456, 457, 458]	(27, 0, 27)	27	2
1420	1421	A0A0F3MUB9|A0A0F3MUB9_RICFI Uncharacterized protein OS=Rickettsia felis str. Pedreira	([0.206376, 0.127496, 0.079919, 0.106997, 0.076542, 0.054297, 0.066181, 0.083462, 0.056825, 0.081712, 0.106997, 0.137348, 0.191378, 0.17593, 0.229226, 0.232838, 0.25031, 0.243554, 0.26085, 0.275179, 0.284882, 0.209395, 0.275179, 0.291804, 0.229226, 0.318242, 0.408655, 0.4292, 0.36309, 0.465241, 0.468512, 0.461924, 0.440853, 0.465241, 0.468512, 0.480142, 0.42561, 0.408655, 0.40511, 0.414856, 0.328…	[77, 78, 79, 80, 81, 82, 83, 84, 85, 110, 111, 112, 113, 114, 115, 116, 117, 118, 119, 120, 121, 122, 123, 124, 125, 126, 127, 128, 129, 130, 131, 132, 133, 134, 135, 136, 137, 159, 160, 161, 162, 163, 164, 165, 166, 167, 168, 169, 170, 171, 174, 175, 176, 177, 178, 179, 180, 181, 182, 183, 184, 185, 186, 187, 188, 189, 190, 191, 192, 193, 194, 195, 196, 197, 198, 199, 200]	(27, 9, 36)	27	2
271	272	A0A0F3MSL2|A0A0F3MSL2_RICFI Single-stranded DNA-binding protein OS=Rickettsia felis str. Pedreira	([0.083462, 0.120615, 0.17593, 0.134866, 0.170161, 0.196879, 0.232838, 0.295083, 0.328603, 0.268042, 0.288399, 0.31487, 0.339168, 0.335645, 0.346032, 0.422041, 0.40511, 0.408655, 0.390993, 0.390993, 0.472492, 0.476583, 0.472492, 0.390993, 0.433034, 0.436924, 0.447574, 0.450668, 0.422041, 0.318242, 0.394753, 0.401658, 0.398279, 0.324872, 0.328603, 0.318242, 0.324872, 0.328603, 0.328603, 0.41194, 0…	[42, 44, 45, 89, 90, 91, 94, 95, 99, 114, 115, 117, 118, 119, 120, 121, 122, 123, 124, 125, 126, 127, 128, 129, 130, 131, 132, 133, 134, 135, 136, 137, 138, 139, 140, 141, 142, 143]	(26, 11, 37)	26	2
518	519	A0A0F3MQ13|A0A0F3MQ13_RICFI Uncharacterized protein OS=Rickettsia felis str. Pedreira	([0.243554, 0.164327, 0.225814, 0.284882, 0.308712, 0.243554, 0.17593, 0.206376, 0.25031, 0.25031, 0.209395, 0.236433, 0.328603, 0.36309, 0.377384, 0.295083, 0.26085, 0.346032, 0.408655, 0.398279, 0.408655, 0.390993, 0.380708, 0.301917, 0.301917, 0.318242, 0.40511, 0.483068, 0.497853, 0.480142, 0.440853, 0.486429, 0.490133, 0.490133, 0.490133, 0.490133, 0.476583, 0.494003, 0.497853, 0.42561, 0.42…	[44, 45, 46, 91, 92, 93, 94, 95, 96, 97, 98, 99, 100, 101, 102, 103, 104, 105, 106, 107, 108, 109, 110, 111, 112, 113, 114, 115, 116, 117]	(26, 3, 29)	26	2
769	770	A0A0F3MRA7|A0A0F3MRA7_RICFI Uncharacterized protein OS=Rickettsia felis str. Pedreira	([0.200174, 0.21291, 0.247041, 0.196879, 0.164327, 0.134866, 0.158265, 0.232838, 0.26085, 0.216401, 0.170161, 0.164327, 0.182256, 0.182256, 0.284882, 0.332115, 0.387226, 0.398279, 0.472492, 0.468512, 0.476583, 0.42561, 0.461924, 0.480142, 0.490133, 0.562014, 0.63748, 0.661982, 0.622677, 0.553315, 0.622677, 0.724957, 0.745909, 0.741537, 0.741537, 0.675549, 0.675549, 0.604312, 0.585406, 0.585406, 0…	[25, 26, 27, 28, 29, 30, 31, 32, 33, 34, 35, 36, 37, 38, 39, 40, 41, 42, 43, 44, 45, 46, 47, 48, 49, 50, 51, 58, 62, 65, 66, 69, 72, 73, 88, 89, 90, 91, 92, 93, 94, 95, 96, 97, 98, 99, 100, 101, 102, 103, 104, 105, 106, 107, 108, 109, 110, 111, 113, 114, 115, 116, 117, 118, 119, 120, 121, 122, 123, 124, 125, 126, 127, 128, 129, 130, 131, 132, 133, 134, 135, 136, 138, 139, 140, 141, 142, 143, 144,…	(26, 0, 26)	26	2
866	867	A0A0F3MRS4|A0A0F3MRS4_RICFI Lipoprotein OS=Rickettsia felis str. Pedreira	([0.012727, 0.010672, 0.009401, 0.013016, 0.010926, 0.015078, 0.013613, 0.01078, 0.01227, 0.017138, 0.021816, 0.024826, 0.03976, 0.040537, 0.043307, 0.0704, 0.109221, 0.17593, 0.173081, 0.247041, 0.25031, 0.298791, 0.359901, 0.4292, 0.447574, 0.529623, 0.529623, 0.608892, 0.724957, 0.771762, 0.745909, 0.666105, 0.58069, 0.59014, 0.604312, 0.490133, 0.490133, 0.468512, 0.41194, 0.394753, 0.390993,…	[25, 26, 27, 28, 29, 30, 31, 32, 33, 34, 100, 101, 102, 103, 104, 105, 106, 107, 108, 109, 110, 111, 112, 113, 114, 115, 116, 117, 118, 119, 120, 121, 122, 123, 124, 125, 126]	(26, 10, 36)	26	2
1204	1205	A0A0F3MTD1|A0A0F3MTD1_RICFI Uncharacterized protein OS=Rickettsia felis str. Pedreira	([0.517562, 0.349426, 0.185198, 0.243554, 0.281712, 0.179055, 0.216401, 0.236433, 0.170161, 0.106997, 0.129801, 0.158265, 0.083462, 0.086953, 0.094817, 0.088832, 0.086953, 0.047319, 0.043307, 0.085092, 0.041405, 0.023087, 0.021381, 0.044297, 0.044297, 0.041405, 0.044297, 0.041405, 0.025316, 0.035586, 0.044297, 0.042364, 0.024393, 0.040537, 0.037156, 0.020165, 0.017447, 0.010672, 0.014783, 0.01067…	[0, 312, 314, 315, 317, 318, 319, 320, 321, 322, 323, 324, 325, 326, 327, 328, 329, 331, 332, 333, 334, 335, 336, 337, 338, 339, 340, 341, 342, 343, 344, 345, 346, 347, 348, 349, 350, 351, 352, 353, 354, 355, 356, 357]	(26, 17, 43)	26	2
1241	1242	A0A0F3MTK0|A0A0F3MTK0_RICFI Uncharacterized protein OS=Rickettsia felis str. Pedreira	([0.352862, 0.311707, 0.370445, 0.398279, 0.349426, 0.311707, 0.271506, 0.308712, 0.356642, 0.401658, 0.42561, 0.468512, 0.545602, 0.626927, 0.59917, 0.608892, 0.608892, 0.680603, 0.675549, 0.76285, 0.775545, 0.784345, 0.846163, 0.76285, 0.767246, 0.834292, 0.885302, 0.879233, 0.882776, 0.865454, 0.837511, 0.83125, 0.801317, 0.795062, 0.791621, 0.81615, 0.801317, 0.788093, 0.767246], '')	[12, 13, 14, 15, 16, 17, 18, 19, 20, 21, 22, 23, 24, 25, 26, 27, 28, 29, 30, 31, 32, 33, 34, 35, 36, 37, 38]	(26, 0, 26)	26	2
844	845	A0A0F3MRN7|A0A0F3MRN7_RICFI Uncharacterized protein OS=Rickettsia felis str. Pedreira	([0.5017, 0.483068, 0.505461, 0.398279, 0.42561, 0.444081, 0.436924, 0.380708, 0.401658, 0.349426, 0.374039, 0.401658, 0.40511, 0.380708, 0.370445, 0.4292, 0.472492, 0.490133, 0.422041, 0.40511, 0.36309, 0.366687, 0.390993, 0.398279, 0.458154, 0.440853, 0.454136, 0.490133, 0.490133, 0.494003, 0.575842, 0.494003, 0.483068, 0.472492, 0.51388, 0.42561, 0.356642, 0.380708, 0.359901, 0.40511, 0.40511,…	[0, 2, 30, 34, 56, 57, 58, 59, 60, 61, 62, 63, 64, 65, 66, 67, 68, 69, 70, 71, 72, 73, 74, 75, 76, 77, 78, 79, 80, 81, 83, 84]	(25, 4, 29)	25	2
976	977	A0A0F3MSC5|A0A0F3MSC5_RICFI Phasin family domain protein OS=Rickettsia felis str. Pedreira	([0.147574, 0.18812, 0.225814, 0.147574, 0.147574, 0.191378, 0.26085, 0.308712, 0.229226, 0.17593, 0.170161, 0.194234, 0.26085, 0.21291, 0.200174, 0.21291, 0.139895, 0.25031, 0.311707, 0.247041, 0.324872, 0.288399, 0.288399, 0.284882, 0.291804, 0.321458, 0.321458, 0.291804, 0.236433, 0.342579, 0.440853, 0.444081, 0.41194, 0.4292, 0.390993, 0.324872, 0.25031, 0.324872, 0.298791, 0.311707, 0.380708…	[71, 78, 79, 82, 85, 86, 87, 128, 129, 130, 131, 132, 133, 134, 135, 136, 137, 138, 139, 140, 141, 142, 143, 144, 145, 146, 147, 148, 149, 150, 151, 152, 153]	(25, 7, 32)	25	2
7	8	A0A0F3MPS1|A0A0F3MPS1_RICFI Transcription termination factor Rho OS=Rickettsia felis str. Pedreira	([0.947281, 0.849326, 0.868118, 0.882776, 0.889439, 0.901269, 0.89662, 0.905695, 0.912647, 0.91684, 0.921076, 0.936162, 0.936162, 0.871313, 0.837511, 0.837511, 0.859585, 0.84206, 0.856457, 0.759478, 0.632174, 0.626927, 0.626927, 0.604312, 0.59508, 0.497853, 0.472492, 0.468512, 0.447574, 0.359901, 0.384043, 0.387226, 0.387226, 0.298791, 0.398279, 0.394753, 0.387226, 0.349426, 0.359901, 0.359901, 0…	[0, 1, 2, 3, 4, 5, 6, 7, 8, 9, 10, 11, 12, 13, 14, 15, 16, 17, 18, 19, 20, 21, 22, 23, 24, 176, 177, 180, 181, 250, 251, 252, 256, 258, 259, 260, 442, 443, 444, 445, 446, 447, 448, 449, 454, 455, 456, 457]	(24, 0, 24)	24	2
181	182	A0A0F3MR10|A0A0F3MR10_RICFI Small ribosomal subunit protein uS14 OS=Rickettsia felis str. Pedreira	([0.525368, 0.541878, 0.58069, 0.618285, 0.653063, 0.680603, 0.685117, 0.707965, 0.712013, 0.622677, 0.657645, 0.690604, 0.728858, 0.728858, 0.788093, 0.767246, 0.685117, 0.788093, 0.771762, 0.771762, 0.666105, 0.575842, 0.575842, 0.575842, 0.585406, 0.486429, 0.476583, 0.40511, 0.390993, 0.387226, 0.468512, 0.356642, 0.342579, 0.268042, 0.209395, 0.200174, 0.219301, 0.219301, 0.191378, 0.200174,…	[0, 1, 2, 3, 4, 5, 6, 7, 8, 9, 10, 11, 12, 13, 14, 15, 16, 17, 18, 19, 20, 21, 22, 23, 24, 52, 54, 58, 59, 60, 61, 62, 63, 64, 65, 66, 67, 70, 71, 72, 74, 75, 76]	(24, 0, 24)	24	2
304	305	A0A0F3MT32|A0A0F3MT32_RICFI Probable periplasmic serine endoprotease DegP-like OS=Rickettsia felis str. Pedreira	([0.003997, 0.003607, 0.003177, 0.004247, 0.00543, 0.007315, 0.006374, 0.006078, 0.005623, 0.006142, 0.007177, 0.008624, 0.008624, 0.01204, 0.01204, 0.0198, 0.017797, 0.027463, 0.031287, 0.044297, 0.090864, 0.144935, 0.239899, 0.352862, 0.370445, 0.390993, 0.268042, 0.370445, 0.408655, 0.394753, 0.440853, 0.444081, 0.390993, 0.401658, 0.31487, 0.31487, 0.243554, 0.328603, 0.356642, 0.394753, 0.39…	[79, 80, 81, 82, 83, 84, 87, 184, 245, 288, 328, 389, 391, 392, 393, 394, 395, 396, 397, 398, 399, 400, 401, 402, 403, 404, 405, 406, 407, 408, 409, 410, 411, 412, 413, 414, 415]	(24, 12, 36)	24	2
718	719	A0A0F3MR15|A0A0F3MR15_RICFI TrbL/VirB6 plasmid conjugal transfer family protein OS=Rickettsia felis str. Pedreira	([0.200174, 0.229226, 0.129801, 0.120615, 0.139895, 0.17593, 0.194234, 0.116183, 0.142424, 0.167087, 0.127496, 0.15008, 0.170161, 0.139895, 0.064632, 0.081712, 0.056825, 0.041405, 0.044297, 0.028695, 0.041405, 0.092881, 0.049374, 0.092881, 0.11371, 0.06184, 0.059222, 0.0704, 0.139895, 0.147574, 0.092881, 0.147574, 0.098513, 0.100716, 0.100716, 0.173081, 0.170161, 0.200174, 0.281712, 0.264545, 0.2…	[122, 126, 231, 232, 233, 234, 235, 236, 237, 238, 239, 308, 847, 848, 852, 853, 854, 855, 856, 857, 858, 859, 860, 861, 862, 863, 864, 865, 866, 867, 868, 869, 870, 871, 872, 873, 874, 875, 876]	(24, 14, 38)	24	2
1253	1254	A0A0F3MTL6|A0A0F3MTL6_RICFI Uncharacterized protein OS=Rickettsia felis str. Pedreira	([0.608892, 0.666105, 0.712013, 0.775545, 0.788093, 0.784345, 0.801317, 0.819762, 0.83125, 0.805026, 0.808535, 0.849326, 0.767246, 0.653063, 0.707965, 0.724957, 0.754692, 0.767246, 0.76285, 0.699094, 0.703578, 0.741537, 0.648219, 0.642678, 0.525368, 0.447574, 0.42561, 0.390993, 0.390993, 0.394753, 0.414856, 0.324872, 0.25406, 0.311707, 0.377384, 0.366687, 0.268042, 0.278302, 0.26085, 0.257454, 0.…	[0, 1, 2, 3, 4, 5, 6, 7, 8, 9, 10, 11, 12, 13, 14, 15, 16, 17, 18, 19, 20, 21, 22, 23, 24]	(24, 0, 24)	24	2
442	443	A0A0F3MWQ1|A0A0F3MWQ1_RICFI Cytochrome c homolog OS=Rickettsia felis str. Pedreira	([0.26085, 0.25406, 0.164327, 0.116183, 0.064632, 0.069024, 0.088832, 0.066181, 0.047319, 0.050641, 0.051831, 0.050641, 0.034068, 0.034068, 0.018787, 0.012491, 0.016021, 0.016257, 0.010509, 0.010926, 0.009728, 0.01078, 0.014075, 0.022306, 0.021381, 0.043307, 0.031287, 0.034068, 0.056825, 0.096677, 0.11371, 0.079919, 0.098513, 0.096677, 0.081712, 0.106997, 0.161087, 0.203355, 0.18812, 0.271506, 0.…	[45, 46, 47, 48, 49, 50, 51, 52, 53, 54, 55, 56, 57, 58, 59, 60, 61, 62, 63, 64, 65, 66, 67, 68, 100]	(23, 0, 23)	23	2
519	520	A0A0F3MQ15|A0A0F3MQ15_RICFI peptidylprolyl isomerase OS=Rickettsia felis str. Pedreira	([0.009187, 0.008002, 0.006894, 0.006194, 0.005799, 0.00777, 0.006894, 0.006619, 0.008075, 0.007315, 0.008804, 0.007259, 0.006988, 0.007645, 0.011106, 0.017447, 0.018787, 0.031287, 0.06312, 0.109221, 0.158265, 0.15284, 0.239899, 0.328603, 0.414856, 0.461924, 0.444081, 0.553315, 0.657645, 0.661982, 0.759478, 0.771762, 0.874069, 0.889439, 0.876521, 0.874069, 0.868118, 0.856457, 0.750527, 0.728858, …	[27, 28, 29, 30, 31, 32, 33, 34, 35, 36, 37, 38, 39, 40, 41, 42, 43, 44, 45, 46, 47, 48, 49, 50]	(23, 0, 23)	23	2
652	653	A0A0F3MQQ1|A0A0F3MQQ1_RICFI RPE5 domain protein OS=Rickettsia felis str. Pedreira	([0.779859, 0.808535, 0.819762, 0.846163, 0.754692, 0.779859, 0.788093, 0.690604, 0.741537, 0.745909, 0.754692, 0.690604, 0.661982, 0.690604, 0.685117, 0.791621, 0.801317, 0.771762, 0.759478, 0.653063, 0.653063, 0.690604, 0.642678, 0.557691, 0.465241, 0.468512, 0.390993, 0.401658, 0.458154, 0.408655, 0.384043, 0.359901, 0.42561, 0.4292, 0.356642, 0.324872, 0.264545, 0.196879], '')	[0, 1, 2, 3, 4, 5, 6, 7, 8, 9, 10, 11, 12, 13, 14, 15, 16, 17, 18, 19, 20, 21, 22, 23]	(23, 0, 23)	23	2
984	985	A0A0F3MSE0|A0A0F3MSE0_RICFI 17 kDa surface antigen OS=Rickettsia felis str. Pedreira	([0.018415, 0.014315, 0.016826, 0.019109, 0.027463, 0.029376, 0.023963, 0.034884, 0.038042, 0.030611, 0.043307, 0.051831, 0.067594, 0.106997, 0.158265, 0.129801, 0.134866, 0.209395, 0.25031, 0.328603, 0.418646, 0.444081, 0.525368, 0.483068, 0.444081, 0.436924, 0.468512, 0.51388, 0.494003, 0.525368, 0.575842, 0.483068, 0.418646, 0.374039, 0.380708, 0.390993, 0.339168, 0.324872, 0.324872, 0.311707,…	[22, 27, 29, 30, 77, 78, 79, 81, 82, 83, 84, 85, 86, 87, 88, 89, 90, 92, 93, 94, 95, 96, 97, 98, 99, 100, 101, 102, 103, 104, 105, 106, 107, 108, 109, 110, 111, 112, 113, 114, 115, 118, 122, 123]	(23, 17, 40)	23	2
1012	1013	A0A0F3MSI0|A0A0F3MSI0_RICFI Uncharacterized protein OS=Rickettsia felis str. Pedreira	([0.339168, 0.366687, 0.422041, 0.349426, 0.401658, 0.444081, 0.461924, 0.5017, 0.538167, 0.575842, 0.509769, 0.476583, 0.490133, 0.472492, 0.433034, 0.440853, 0.418646, 0.436924, 0.444081, 0.534167, 0.562014, 0.699094, 0.699094, 0.59014, 0.680603, 0.680603, 0.675549, 0.585406, 0.585406, 0.585406, 0.480142, 0.553315, 0.666105, 0.618285, 0.534167, 0.585406, 0.694846, 0.604312, 0.58069, 0.585406, 0…	[7, 8, 9, 10, 19, 20, 21, 22, 23, 24, 25, 26, 27, 28, 29, 31, 32, 33, 34, 35, 36, 37, 38, 39, 63, 65, 67, 107, 108, 109, 110, 130, 131, 132, 133, 137, 140, 141, 177, 178, 179, 203, 204, 205, 206, 207, 208, 209, 210, 211, 212, 213, 214, 215, 216, 217, 218, 219, 280, 281, 282, 283, 284, 287, 288, 289, 290, 291, 292, 293, 295, 296, 297, 298, 299, 300, 301, 308, 310, 358, 359, 362, 363, 364, 365, 366…	(23, 119, 142)	23	2
1067	1068	A0A0F3MSS6|A0A0F3MSS6_RICFI HTH cro/C1-type domain-containing protein OS=Rickettsia felis str. Pedreira	([0.450668, 0.497853, 0.517562, 0.42561, 0.468512, 0.494003, 0.418646, 0.440853, 0.394753, 0.414856, 0.444081, 0.476583, 0.483068, 0.468512, 0.5017, 0.59917, 0.622677, 0.529623, 0.534167, 0.534167, 0.545602, 0.541878, 0.517562, 0.509769, 0.490133, 0.42561, 0.346032, 0.4292, 0.356642, 0.342579, 0.349426, 0.342579, 0.342579, 0.349426, 0.281712, 0.25406, 0.271506, 0.18812, 0.25031, 0.185198, 0.17308…	[2, 14, 15, 16, 17, 18, 19, 20, 21, 22, 23, 47, 49, 50, 51, 52, 60, 61, 62, 63, 64, 65, 102, 134, 135, 137, 140, 141, 142, 143, 144, 145, 146, 147, 148, 149, 150, 151, 152, 153, 154, 155, 156, 157, 158, 159, 160, 161, 162, 163]	(23, 26, 49)	23	2
1225	1226	A0A0F3MTH2|A0A0F3MTH2_RICFI DUF2610 domain-containing protein OS=Rickettsia felis str. Pedreira	([0.144935, 0.219301, 0.134866, 0.17593, 0.216401, 0.268042, 0.291804, 0.298791, 0.308712, 0.239899, 0.25406, 0.194234, 0.147574, 0.100716, 0.158265, 0.170161, 0.182256, 0.281712, 0.281712, 0.370445, 0.356642, 0.447574, 0.465241, 0.490133, 0.497853, 0.401658, 0.401658, 0.387226, 0.394753, 0.328603, 0.352862, 0.366687, 0.468512, 0.58069, 0.661982, 0.661982, 0.666105, 0.618285, 0.521092, 0.541878, …	[33, 34, 35, 36, 37, 38, 39, 40, 41, 42, 48, 50, 51, 52, 53, 59, 81, 82, 83, 84, 85, 86, 87, 88, 89, 90, 91, 92, 93, 94, 95, 96, 97, 98, 99, 100, 101, 102, 103, 104]	(23, 16, 39)	23	2
1231	1232	A0A0F3MTI4|A0A0F3MTI4_RICFI Large ribosomal subunit protein bL32 OS=Rickettsia felis str. Pedreira	([0.775545, 0.801317, 0.819762, 0.849326, 0.81615, 0.83125, 0.846163, 0.849326, 0.871313, 0.808535, 0.795062, 0.750527, 0.767246, 0.823549, 0.73685, 0.754692, 0.694846, 0.59917, 0.534167, 0.529623, 0.529623, 0.534167, 0.525368, 0.51388, 0.497853, 0.444081, 0.440853, 0.370445, 0.394753, 0.394753, 0.472492, 0.436924, 0.5017, 0.440853, 0.390993, 0.440853, 0.422041, 0.476583, 0.472492, 0.541878, 0.56…	[0, 1, 2, 3, 4, 5, 6, 7, 8, 9, 10, 11, 12, 13, 14, 15, 16, 17, 18, 19, 20, 21, 22, 23, 32, 39, 40, 41, 42, 43, 46, 47, 48, 52, 53, 54, 55, 56, 57, 58, 59, 60, 65]	(23, 0, 23)	23	2
1261	1262	A0A0F3MTM5|A0A0F3MTM5_RICFI Uncharacterized protein OS=Rickettsia felis str. Pedreira	([0.408655, 0.447574, 0.509769, 0.4292, 0.461924, 0.497853, 0.440853, 0.390993, 0.422041, 0.454136, 0.387226, 0.384043, 0.414856, 0.444081, 0.458154, 0.517562, 0.51388, 0.51388, 0.549308, 0.575842, 0.694846, 0.712013, 0.720929, 0.745909, 0.834292, 0.834292, 0.750527, 0.827927, 0.891961, 0.885302, 0.876521, 0.938133, 0.951925, 0.93079, 0.926919, 0.91684, 0.919029, 0.921076, 0.922952], '')	[2, 15, 16, 17, 18, 19, 20, 21, 22, 23, 24, 25, 26, 27, 28, 29, 30, 31, 32, 33, 34, 35, 36, 37, 38]	(23, 1, 24)	23	2
42	43	A0A0F3MRF9|A0A0F3MRF9_RICFI Fumarate hydratase class II OS=Rickettsia felis str. Pedreira	([0.36309, 0.394753, 0.450668, 0.349426, 0.387226, 0.308712, 0.356642, 0.398279, 0.408655, 0.324872, 0.268042, 0.216401, 0.229226, 0.194234, 0.288399, 0.295083, 0.301917, 0.284882, 0.284882, 0.200174, 0.216401, 0.324872, 0.232838, 0.21291, 0.219301, 0.21291, 0.281712, 0.275179, 0.25031, 0.232838, 0.356642, 0.454136, 0.468512, 0.401658, 0.359901, 0.352862, 0.328603, 0.25031, 0.229226, 0.170161, 0.…	[104, 105, 106, 116, 119, 120, 121, 122, 123, 124, 125, 126, 127, 128, 129, 130, 131, 132, 133, 134, 135, 136, 137, 138, 139, 140, 141, 308, 316, 317, 318, 319, 320, 321, 322, 323]	(22, 4, 26)	22	2
1089	1090	A0A0F3MSW2|A0A0F3MSW2_RICFI Nucleotidyltransferase substrate binding like family protein OS=Rickettsia felis str. Pedreira	([0.675549, 0.541878, 0.575842, 0.59014, 0.59917, 0.517562, 0.505461, 0.529623, 0.553315, 0.483068, 0.433034, 0.465241, 0.534167, 0.454136, 0.447574, 0.461924, 0.380708, 0.36309, 0.387226, 0.394753, 0.321458, 0.31487, 0.374039, 0.308712, 0.25406, 0.275179, 0.264545, 0.311707, 0.311707, 0.25406, 0.339168, 0.408655, 0.414856, 0.414856, 0.440853, 0.374039, 0.36309, 0.433034, 0.494003, 0.401658, 0.40…	[0, 1, 2, 3, 4, 5, 6, 7, 8, 12, 44, 45, 46, 47, 48, 49, 50, 51, 52, 53, 54, 55, 56, 57, 58, 59, 60, 61, 62, 63, 64, 65, 66]	(22, 10, 32)	22	2
1105	1106	A0A0F3MSY6|A0A0F3MSY6_RICFI Uncharacterized protein OS=Rickettsia felis str. Pedreira	([0.480142, 0.394753, 0.461924, 0.454136, 0.480142, 0.476583, 0.517562, 0.557691, 0.575842, 0.613573, 0.63748, 0.58069, 0.56648, 0.545602, 0.541878, 0.538167, 0.534167, 0.553315, 0.661982, 0.642678, 0.642678, 0.63748, 0.712013, 0.703578, 0.745909, 0.666105, 0.59014, 0.557691, 0.517562, 0.447574, 0.444081, 0.436924, 0.422041, 0.447574, 0.377384, 0.387226, 0.311707, 0.311707, 0.311707, 0.229226, 0.…	[6, 7, 8, 9, 10, 11, 12, 13, 14, 15, 16, 17, 18, 19, 20, 21, 22, 23, 24, 25, 26, 27, 28, 57]	(22, 0, 22)	22	2
207	208	A0A0F3MRF4|A0A0F3MRF4_RICFI Large ribosomal subunit protein uL3 OS=Rickettsia felis str. Pedreira	([0.161087, 0.15284, 0.191378, 0.225814, 0.170161, 0.098513, 0.134866, 0.167087, 0.18812, 0.209395, 0.25031, 0.291804, 0.203355, 0.200174, 0.132295, 0.200174, 0.196879, 0.167087, 0.161087, 0.11371, 0.182256, 0.185198, 0.161087, 0.170161, 0.122885, 0.125101, 0.206376, 0.206376, 0.200174, 0.206376, 0.137348, 0.134866, 0.127496, 0.206376, 0.206376, 0.203355, 0.216401, 0.268042, 0.257454, 0.200174, 0…	[133, 134, 138, 139, 140, 141, 142, 143, 144, 145, 146, 147, 148, 149, 150, 151, 152, 153, 154, 155, 156, 157, 158, 159]	(21, 2, 23)	21	2
217	218	A0A0F3MRN2|A0A0F3MRN2_RICFI TrbL/VirB6 plasmid conjugal transfer family protein OS=Rickettsia felis str. Pedreira	([0.013613, 0.019401, 0.026892, 0.019401, 0.014783, 0.01204, 0.010131, 0.012727, 0.016528, 0.01204, 0.015344, 0.019109, 0.019401, 0.020165, 0.011518, 0.011342, 0.019401, 0.034884, 0.036378, 0.064632, 0.054297, 0.088832, 0.048328, 0.031287, 0.050641, 0.044297, 0.076542, 0.088832, 0.088832, 0.085092, 0.15284, 0.090864, 0.094817, 0.10481, 0.116183, 0.21291, 0.216401, 0.209395, 0.182256, 0.17593, 0.1…	[44, 46, 47, 48, 49, 50, 51, 52, 132, 133, 138, 139, 165, 166, 167, 168, 169, 170, 171, 172, 173, 174, 175, 176, 177, 178, 645, 749, 752, 786, 788, 789, 790, 837, 838, 841, 842, 844, 845, 846, 847, 848, 849, 850, 908, 909, 910, 911, 912, 913, 914, 915, 916, 917, 918, 919, 920, 921, 922, 923, 924, 925, 926, 927, 928, 986, 987, 988, 989, 990, 991, 993, 994, 995, 996, 997, 998, 999, 1000, 1001, 1002…	(21, 109, 130)	21	2
274	275	A0A0F3MSN2|A0A0F3MSN2_RICFI DNA translocase FtsK OS=Rickettsia felis str. Pedreira	([0.00246, 0.003804, 0.005011, 0.004358, 0.005734, 0.005799, 0.005011, 0.004208, 0.003461, 0.004135, 0.003512, 0.003109, 0.004358, 0.00389, 0.004689, 0.004775, 0.00359, 0.003671, 0.003924, 0.003924, 0.004161, 0.00389, 0.002662, 0.0028, 0.002581, 0.002606, 0.003276, 0.004483, 0.006142, 0.005734, 0.006039, 0.008624, 0.009294, 0.009728, 0.020876, 0.032677, 0.032677, 0.069024, 0.06184, 0.116183, 0.11…	[263, 266, 267, 268, 269, 270, 271, 308, 509, 658, 659, 660, 661, 662, 663, 664, 665, 666, 667, 668, 669, 670, 671, 672, 673, 674, 675, 676, 677, 678, 723, 724, 725, 726, 727, 728, 729, 730, 731, 732, 733, 734, 735, 736, 737, 738, 739, 740, 741, 742, 743, 744]	(21, 30, 51)	21	2
388	389	A0A0F3MU19|A0A0F3MU19_RICFI Probable transcriptional regulatory protein RFEPED_1677 OS=Rickettsia felis str. Pedreira	([0.490133, 0.557691, 0.59508, 0.618285, 0.632174, 0.604312, 0.648219, 0.661982, 0.675549, 0.685117, 0.703578, 0.703578, 0.733139, 0.671169, 0.538167, 0.541878, 0.541878, 0.562014, 0.486429, 0.480142, 0.570702, 0.476583, 0.40511, 0.401658, 0.374039, 0.324872, 0.346032, 0.332115, 0.324872, 0.324872, 0.324872, 0.328603, 0.281712, 0.308712, 0.366687, 0.461924, 0.472492, 0.5017, 0.59014, 0.585406, 0.…	[1, 2, 3, 4, 5, 6, 7, 8, 9, 10, 11, 12, 13, 14, 15, 16, 17, 20, 37, 38, 39, 40, 41, 42, 43, 44, 45, 46, 47, 48, 49, 50, 51, 52, 53, 54, 55, 56, 57, 58, 64, 65, 66, 67, 68, 69, 70, 71, 72, 73, 81, 82, 83, 112]	(21, 18, 39)	21	2
507	508	A0A0F3MPY5|A0A0F3MPY5_RICFI Uncharacterized protein OS=Rickettsia felis str. Pedreira	([0.275179, 0.318242, 0.377384, 0.418646, 0.332115, 0.26085, 0.194234, 0.18812, 0.139895, 0.158265, 0.155435, 0.142424, 0.185198, 0.185198, 0.15008, 0.137348, 0.200174, 0.206376, 0.216401, 0.209395, 0.257454, 0.247041, 0.247041, 0.243554, 0.247041, 0.219301, 0.219301, 0.311707, 0.332115, 0.339168, 0.359901, 0.40511, 0.390993, 0.374039, 0.301917, 0.26085, 0.21291, 0.179055, 0.120615, 0.173081, 0.1…	[115, 116, 117, 118, 119, 120, 121, 122, 123, 124, 125, 126, 127, 128, 129, 130, 132, 133, 134, 135, 136, 137, 138, 139, 140, 141, 142, 143, 144, 145, 146, 147, 148, 149, 150, 151, 152, 153]	(21, 16, 37)	21	2
1446	1447	A0A0F3MUL9|A0A0F3MUL9_RICFI Uncharacterized protein OS=Rickettsia felis str. Pedreira	([0.648219, 0.690604, 0.517562, 0.529623, 0.553315, 0.58069, 0.480142, 0.517562, 0.553315, 0.486429, 0.418646, 0.444081, 0.458154, 0.380708, 0.380708, 0.298791, 0.219301, 0.229226, 0.18812, 0.18812, 0.18812, 0.127496, 0.102787, 0.102787, 0.10481, 0.100716, 0.10481, 0.164327, 0.15008, 0.144935, 0.194234, 0.264545, 0.194234, 0.196879, 0.288399, 0.21291, 0.301917, 0.359901, 0.349426, 0.298791, 0.222…	[0, 1, 2, 3, 4, 5, 7, 8, 317, 318, 319, 326, 327, 328, 571, 572, 573, 574, 575, 576, 577, 578, 579, 580, 581, 582, 583, 584, 585, 586, 587, 588, 589, 590, 591, 592]	(21, 14, 35)	21	2
1516	1517	A0A0F3MV93|A0A0F3MV93_RICFI Putative cell surface antigen-like protein Sca10 OS=Rickettsia felis str. Pedreira	([0.281712, 0.18812, 0.127496, 0.085092, 0.090864, 0.122885, 0.15008, 0.179055, 0.161087, 0.18812, 0.144935, 0.122885, 0.100716, 0.092881, 0.092881, 0.10481, 0.102787, 0.098513, 0.147574, 0.206376, 0.147574, 0.10481, 0.116183, 0.147574, 0.161087, 0.21291, 0.209395, 0.229226, 0.239899, 0.298791, 0.30533, 0.384043, 0.374039, 0.342579, 0.295083, 0.352862, 0.36309, 0.31487, 0.321458, 0.346032, 0.3740…	[42, 43, 44, 45, 46, 47, 48, 49, 50, 51, 52, 53, 54, 55, 56, 57, 58, 59, 60, 61, 62, 63, 67, 68, 302, 364, 365, 366, 367, 368, 369, 370, 371, 372, 373, 374, 375, 376, 377, 378]	(21, 0, 21)	21	2
252	253	A0A0F3MS89|A0A0F3MS89_RICFI Chaperone protein HtpG OS=Rickettsia felis str. Pedreira	([0.517562, 0.42561, 0.447574, 0.465241, 0.377384, 0.30533, 0.342579, 0.278302, 0.275179, 0.216401, 0.25031, 0.275179, 0.200174, 0.125101, 0.11371, 0.122885, 0.122885, 0.134866, 0.15008, 0.083462, 0.081712, 0.078022, 0.122885, 0.078022, 0.047319, 0.074921, 0.122885, 0.094817, 0.142424, 0.170161, 0.209395, 0.147574, 0.15284, 0.216401, 0.219301, 0.225814, 0.144935, 0.096677, 0.086953, 0.144935, 0.2…	[0, 474, 475, 476, 477, 478, 479, 480, 481, 482, 483, 484, 485, 486, 487, 488, 489, 490, 491, 492, 493, 494]	(20, 1, 21)	20	2
273	274	A0A0F3MSM6|A0A0F3MSM6_RICFI Large ribosomal subunit protein bL27 OS=Rickettsia felis str. Pedreira	([0.728858, 0.767246, 0.767246, 0.795062, 0.798249, 0.801317, 0.771762, 0.771762, 0.791621, 0.805026, 0.720929, 0.745909, 0.707965, 0.707965, 0.707965, 0.666105, 0.699094, 0.699094, 0.716283, 0.608892, 0.534167, 0.440853, 0.461924, 0.461924, 0.461924, 0.384043, 0.311707, 0.284882, 0.298791, 0.298791, 0.298791, 0.366687, 0.374039, 0.440853, 0.356642, 0.374039, 0.433034, 0.433034, 0.440853, 0.44085…	[0, 1, 2, 3, 4, 5, 6, 7, 8, 9, 10, 11, 12, 13, 14, 15, 16, 17, 18, 19, 20, 41, 42, 46, 47, 48, 49]	(20, 0, 20)	20	2
339	340	A0A0F3MTG1|A0A0F3MTG1_RICFI Peptide chain release factor 2 OS=Rickettsia felis str. Pedreira	([0.36309, 0.387226, 0.4292, 0.328603, 0.384043, 0.418646, 0.447574, 0.359901, 0.370445, 0.398279, 0.324872, 0.356642, 0.321458, 0.222385, 0.225814, 0.17593, 0.167087, 0.090864, 0.164327, 0.15284, 0.164327, 0.170161, 0.111485, 0.056825, 0.090864, 0.079919, 0.083462, 0.064632, 0.116183, 0.118441, 0.120615, 0.194234, 0.137348, 0.111485, 0.109221, 0.142424, 0.109221, 0.116183, 0.167087, 0.15284, 0.1…	[164, 166, 169, 171, 172, 173, 174, 175, 176, 177, 179, 180, 181, 182, 183, 184, 185, 186, 187, 188, 189, 190, 191, 192, 193, 194, 195, 196, 197, 198, 199, 216, 217, 218, 219, 220, 221, 222, 223, 224, 225, 226, 227, 228, 229, 230, 234, 252, 253, 256, 257, 259, 260, 282, 283, 284]	(20, 10, 30)	20	2
357	358	A0A0F3MTN6|A0A0F3MTN6_RICFI Sec translocon accessory complex subunit YajC OS=Rickettsia felis str. Pedreira	([0.805026, 0.83125, 0.852992, 0.868118, 0.874069, 0.754692, 0.779859, 0.657645, 0.671169, 0.699094, 0.712013, 0.754692, 0.675549, 0.622677, 0.653063, 0.553315, 0.562014, 0.557691, 0.557691, 0.553315, 0.5017, 0.490133, 0.476583, 0.461924, 0.377384, 0.374039, 0.461924, 0.377384, 0.468512, 0.497853, 0.465241, 0.401658, 0.321458, 0.311707, 0.288399, 0.232838, 0.243554, 0.155435, 0.106997, 0.058088, …	[0, 1, 2, 3, 4, 5, 6, 7, 8, 9, 10, 11, 12, 13, 14, 15, 16, 17, 18, 19, 20, 62, 63, 64, 65, 68, 123, 124, 126, 127, 128, 129, 130, 131, 132, 133, 134, 135, 136, 137, 138, 139, 140, 141]	(20, 0, 20)	20	2
589	590	A0A0F3MQE8|A0A0F3MQE8_RICFI Putative cell surface antigen-like protein Sca7 OS=Rickettsia felis str. Pedreira	([0.390993, 0.42561, 0.324872, 0.25031, 0.284882, 0.311707, 0.30533, 0.324872, 0.346032, 0.390993, 0.408655, 0.370445, 0.370445, 0.394753, 0.394753, 0.433034, 0.40511, 0.41194, 0.342579, 0.342579, 0.332115, 0.349426, 0.384043, 0.465241, 0.538167, 0.505461, 0.5017, 0.529623, 0.5017, 0.5017, 0.486429, 0.454136, 0.541878, 0.444081, 0.505461, 0.422041, 0.387226, 0.377384, 0.433034, 0.497853, 0.570702…	[24, 25, 26, 27, 28, 29, 32, 34, 40, 56, 57, 58, 59, 66, 103, 104, 106, 111, 115, 116, 117, 128, 169, 170, 171, 172, 181, 182, 183, 184, 185, 198, 200, 201, 202, 205, 207, 458, 459, 460, 474, 476, 477, 478, 481, 483, 484, 639, 640, 641, 642, 643, 644, 645, 646, 647, 648, 649, 650, 651, 652, 653, 654, 655, 656, 657, 658, 659, 662, 710, 721, 878]	(20, 47, 67)	20	2
1019	1020	A0A0F3MSJ0|A0A0F3MSJ0_RICFI Uncharacterized protein OS=Rickettsia felis str. Pedreira	([0.728858, 0.750527, 0.750527, 0.73685, 0.741537, 0.653063, 0.632174, 0.642678, 0.653063, 0.675549, 0.604312, 0.63748, 0.626927, 0.712013, 0.699094, 0.724957, 0.707965, 0.690604, 0.608892, 0.59508, 0.509769, 0.440853, 0.447574, 0.458154, 0.41194, 0.356642, 0.41194, 0.414856, 0.398279, 0.390993, 0.31487, 0.380708, 0.380708, 0.31487, 0.328603, 0.284882, 0.264545, 0.264545, 0.257454, 0.30533, 0.308…	[0, 1, 2, 3, 4, 5, 6, 7, 8, 9, 10, 11, 12, 13, 14, 15, 16, 17, 18, 19, 20]	(20, 0, 20)	20	2
1072	1073	A0A0F3MST7|A0A0F3MST7_RICFI Entericidin EcnA/B family protein OS=Rickettsia felis str. Pedreira	([0.398279, 0.41194, 0.458154, 0.486429, 0.494003, 0.529623, 0.525368, 0.525368, 0.529623, 0.545602, 0.557691, 0.529623, 0.549308, 0.549308, 0.562014, 0.73685, 0.745909, 0.754692, 0.76285, 0.750527, 0.801317, 0.81615, 0.827927, 0.808535, 0.613573, 0.622677, 0.440853, 0.480142, 0.476583, 0.472492, 0.454136, 0.436924, 0.458154, 0.414856, 0.390993, 0.359901, 0.356642, 0.298791], '')	[5, 6, 7, 8, 9, 10, 11, 12, 13, 14, 15, 16, 17, 18, 19, 20, 21, 22, 23, 24, 25]	(20, 0, 20)	20	2
1100	1101	A0A0F3MSX9|A0A0F3MSX9_RICFI Uncharacterized protein OS=Rickettsia felis str. Pedreira	([0.414856, 0.414856, 0.394753, 0.436924, 0.476583, 0.472492, 0.525368, 0.472492, 0.51388, 0.458154, 0.472492, 0.483068, 0.509769, 0.440853, 0.468512, 0.517562, 0.549308, 0.521092, 0.541878, 0.472492, 0.433034, 0.472492, 0.472492, 0.433034, 0.444081, 0.41194, 0.370445, 0.264545, 0.324872, 0.308712, 0.377384, 0.380708, 0.394753, 0.370445, 0.436924, 0.42561, 0.461924, 0.557691, 0.59508, 0.59917, 0.…	[6, 8, 12, 15, 16, 17, 18, 37, 38, 39, 40, 41, 42, 43, 44, 45, 46, 47, 48, 49, 50, 51, 52, 53, 54, 55, 56, 57, 63, 64, 65, 66, 67, 68, 69, 70, 71, 72, 73, 79, 80]	(20, 7, 27)	20	2
1221	1222	A0A0F3MTF8|A0A0F3MTF8_RICFI Uncharacterized protein OS=Rickettsia felis str. Pedreira	([0.846163, 0.720929, 0.741537, 0.754692, 0.657645, 0.675549, 0.690604, 0.699094, 0.720929, 0.728858, 0.716283, 0.741537, 0.712013, 0.653063, 0.666105, 0.653063, 0.56648, 0.661982, 0.59508, 0.562014, 0.562014, 0.486429, 0.483068, 0.494003, 0.5017, 0.58069, 0.486429, 0.490133, 0.5017, 0.5017, 0.505461, 0.538167, 0.433034, 0.440853, 0.472492, 0.440853, 0.418646, 0.472492, 0.436924, 0.476583, 0.4724…	[0, 1, 2, 3, 4, 5, 6, 7, 8, 9, 10, 11, 12, 13, 14, 15, 16, 17, 18, 19, 20, 24, 25, 28, 29, 30, 31, 42, 43]	(20, 0, 20)	20	2
119	120	A0A0F3MX40|A0A0F3MX40_RICFI Protein translocase subunit SecA OS=Rickettsia felis str. Pedreira	([0.023087, 0.025762, 0.045352, 0.067594, 0.094817, 0.125101, 0.094817, 0.116183, 0.137348, 0.098513, 0.06184, 0.076542, 0.134866, 0.079919, 0.137348, 0.203355, 0.129801, 0.142424, 0.209395, 0.225814, 0.243554, 0.271506, 0.271506, 0.167087, 0.173081, 0.167087, 0.102787, 0.15008, 0.155435, 0.170161, 0.26085, 0.284882, 0.281712, 0.284882, 0.374039, 0.374039, 0.308712, 0.414856, 0.288399, 0.288399, …	[346, 347, 512, 513, 514, 523, 524, 525, 554, 555, 556, 557, 558, 559, 560, 561, 562, 563, 564, 565, 566, 567, 570, 571, 611, 612, 613, 614, 615, 616, 617, 618, 619, 622, 830, 831, 832, 833, 834, 835, 836, 838, 839, 840, 841, 842, 843, 844, 845, 846, 847, 848, 849, 861, 862, 863, 864, 865, 866, 867, 868, 869, 870, 871, 872, 873, 874, 875, 876, 877, 878, 879, 880]	(19, 53, 72)	19	2
186	187	A0A0F3MR32|A0A0F3MR32_RICFI Small ribosomal subunit protein bS20 OS=Rickettsia felis str. Pedreira	([0.707965, 0.767246, 0.788093, 0.788093, 0.690604, 0.716283, 0.759478, 0.759478, 0.666105, 0.56648, 0.59917, 0.63748, 0.690604, 0.694846, 0.648219, 0.648219, 0.618285, 0.549308, 0.549308, 0.538167, 0.465241, 0.414856, 0.40511, 0.408655, 0.352862, 0.384043, 0.40511, 0.380708, 0.30533, 0.370445, 0.374039, 0.352862, 0.359901, 0.359901, 0.339168, 0.356642, 0.332115, 0.374039, 0.377384, 0.342579, 0.2…	[0, 1, 2, 3, 4, 5, 6, 7, 8, 9, 10, 11, 12, 13, 14, 15, 16, 17, 18, 19, 79, 80, 81, 82, 83, 86, 87, 89]	(19, 0, 19)	19	2
1180	1181	A0A0F3MT96|A0A0F3MT96_RICFI RPE5 domain protein OS=Rickettsia felis str. Pedreira	([0.724957, 0.685117, 0.716283, 0.733139, 0.642678, 0.626927, 0.553315, 0.575842, 0.608892, 0.632174, 0.675549, 0.707965, 0.703578, 0.608892, 0.608892, 0.622677, 0.618285, 0.553315, 0.59014, 0.608892, 0.497853, 0.494003, 0.525368, 0.51388, 0.509769, 0.58069, 0.529623, 0.51388, 0.521092, 0.458154, 0.4292, 0.384043, 0.36309, 0.332115, 0.398279, 0.377384, 0.335645, 0.291804, 0.332115, 0.332115], '')	[0, 1, 2, 3, 4, 5, 6, 7, 8, 9, 10, 11, 12, 13, 14, 15, 16, 17, 18, 19, 22, 23, 24, 25, 26, 27, 28]	(19, 0, 19)	19	2
1295	1296	A0A0F3MTS9|A0A0F3MTS9_RICFI Uncharacterized protein OS=Rickettsia felis str. Pedreira	([0.575842, 0.608892, 0.657645, 0.694846, 0.720929, 0.720929, 0.622677, 0.632174, 0.653063, 0.690604, 0.724957, 0.750527, 0.754692, 0.728858, 0.812494, 0.754692, 0.754692, 0.626927, 0.59508, 0.541878, 0.472492, 0.40511, 0.414856, 0.422041, 0.321458, 0.243554, 0.239899, 0.281712, 0.257454, 0.225814, 0.173081, 0.125101, 0.100716, 0.067594, 0.048328, 0.030003, 0.044297], '')	[0, 1, 2, 3, 4, 5, 6, 7, 8, 9, 10, 11, 12, 13, 14, 15, 16, 17, 18, 19]	(19, 0, 19)	19	2
1393	1394	A0A0F3MU69|A0A0F3MU69_RICFI Uncharacterized protein OS=Rickettsia felis str. Pedreira	([0.30533, 0.332115, 0.384043, 0.301917, 0.346032, 0.278302, 0.301917, 0.328603, 0.36309, 0.288399, 0.321458, 0.257454, 0.236433, 0.321458, 0.318242, 0.222385, 0.139895, 0.086953, 0.086953, 0.054297, 0.054297, 0.050641, 0.032017, 0.028695, 0.048328, 0.046336, 0.071867, 0.076542, 0.043307, 0.03976, 0.076542, 0.076542, 0.076542, 0.134866, 0.083462, 0.081712, 0.134866, 0.206376, 0.284882, 0.225814, …	[122, 157, 158, 159, 160, 161, 162, 163, 166, 260, 326, 357, 358, 386, 387, 388, 389, 390, 391, 392, 393, 394, 395, 396, 397, 398, 399, 400, 401, 402, 412, 413, 414, 415, 416, 417, 418, 419, 420, 421, 422, 423, 424, 425, 426, 427, 428, 429, 430, 431]	(19, 30, 49)	19	2
1445	1446	A0A0F3MUL6|A0A0F3MUL6_RICFI Uncharacterized protein OS=Rickettsia felis str. Pedreira	([0.93079, 0.834292, 0.837511, 0.859585, 0.846163, 0.862302, 0.775545, 0.767246, 0.788093, 0.707965, 0.626927, 0.671169, 0.671169, 0.657645, 0.642678, 0.642678, 0.642678, 0.517562, 0.517562, 0.538167, 0.465241, 0.444081, 0.51388, 0.440853, 0.374039, 0.31487, 0.30533, 0.380708, 0.321458, 0.301917, 0.377384, 0.454136, 0.377384, 0.311707, 0.311707, 0.318242, 0.298791, 0.281712, 0.377384, 0.311707, 0…	[0, 1, 2, 3, 4, 5, 6, 7, 8, 9, 10, 11, 12, 13, 14, 15, 16, 17, 18, 19, 22, 60, 61, 62, 63, 64, 65, 67, 68, 69, 70, 71, 72, 73, 74, 75, 76, 77, 78, 79, 101, 103, 106, 107, 108, 109, 110, 111, 112, 113, 114, 115, 116, 117, 162, 163, 164, 166, 168, 169, 170, 171, 172, 173, 174, 175, 176]	(19, 0, 19)	19	2
1599	1600	A0A0F3MXA7|A0A0F3MXA7_RICFI Uncharacterized protein OS=Rickettsia felis str. Pedreira	([0.021816, 0.03976, 0.027463, 0.046336, 0.074921, 0.096677, 0.132295, 0.185198, 0.219301, 0.25031, 0.298791, 0.25031, 0.25406, 0.170161, 0.275179, 0.332115, 0.349426, 0.356642, 0.398279, 0.408655, 0.5017, 0.626927, 0.5017, 0.497853, 0.497853, 0.490133, 0.461924, 0.366687, 0.268042, 0.182256, 0.179055, 0.098513, 0.134866, 0.134866, 0.216401, 0.203355, 0.232838, 0.147574, 0.216401, 0.15284, 0.0869…	[20, 21, 22, 61, 62, 63, 64, 65, 66, 143, 147, 148, 149, 150, 151, 152, 153, 154, 155, 156, 157, 158, 159, 160, 161, 162, 163, 164, 165, 166]	(19, 10, 29)	19	2
256	257	A0A0F3MSC6|A0A0F3MSC6_RICFI Trigger factor OS=Rickettsia felis str. Pedreira	([0.17593, 0.225814, 0.127496, 0.179055, 0.179055, 0.21291, 0.147574, 0.179055, 0.209395, 0.268042, 0.206376, 0.229226, 0.239899, 0.232838, 0.232838, 0.301917, 0.384043, 0.298791, 0.298791, 0.288399, 0.298791, 0.298791, 0.21291, 0.31487, 0.222385, 0.25406, 0.25031, 0.335645, 0.271506, 0.26085, 0.155435, 0.209395, 0.209395, 0.122885, 0.191378, 0.167087, 0.164327, 0.158265, 0.17593, 0.194234, 0.139…	[89, 90, 267, 268, 309, 310, 311, 312, 313, 314, 315, 316, 317, 318, 319, 320, 321, 322, 323, 324, 325, 326, 327, 329, 374, 401]	(18, 4, 22)	18	2
301	302	A0A0F3MT24|A0A0F3MT24_RICFI Small ribosomal subunit protein bS16 OS=Rickettsia felis str. Pedreira	([0.26085, 0.26085, 0.298791, 0.332115, 0.366687, 0.42561, 0.335645, 0.268042, 0.298791, 0.264545, 0.236433, 0.21291, 0.216401, 0.288399, 0.264545, 0.346032, 0.318242, 0.408655, 0.436924, 0.436924, 0.436924, 0.436924, 0.370445, 0.308712, 0.308712, 0.30533, 0.225814, 0.31487, 0.401658, 0.311707, 0.380708, 0.461924, 0.490133, 0.447574, 0.408655, 0.436924, 0.433034, 0.472492, 0.447574, 0.444081, 0.4…	[87, 88, 89, 92, 93, 94, 95, 96, 97, 98, 99, 100, 101, 102, 103, 104, 105, 106, 107, 108, 109, 110]	(18, 3, 21)	18	2
433	434	A0A0F3MWA2|A0A0F3MWA2_RICFI Small ribosomal subunit protein uS12 OS=Rickettsia felis str. Pedreira	([0.275179, 0.339168, 0.380708, 0.408655, 0.444081, 0.468512, 0.505461, 0.529623, 0.549308, 0.575842, 0.59014, 0.653063, 0.59014, 0.509769, 0.604312, 0.58069, 0.59508, 0.716283, 0.666105, 0.657645, 0.784345, 0.784345, 0.699094, 0.604312, 0.521092, 0.461924, 0.401658, 0.394753, 0.394753, 0.335645, 0.332115, 0.356642, 0.335645, 0.366687, 0.458154, 0.476583, 0.476583, 0.436924, 0.346032, 0.458154, 0…	[6, 7, 8, 9, 10, 11, 12, 13, 14, 15, 16, 17, 18, 19, 20, 21, 22, 23, 24, 45, 47, 48, 49, 50, 51, 52, 53, 54, 62, 64, 65, 66, 67, 68, 69, 70, 73, 75, 76, 77, 78, 79, 80, 81, 109, 110, 111, 112, 113, 114, 115, 116, 117, 118, 119, 120, 121, 122, 123, 124, 125, 127, 128]	(18, 0, 18)	18	2
683	684	A0A0F3MQV3|A0A0F3MQV3_RICFI Uncharacterized protein OS=Rickettsia felis str. Pedreira	([0.444081, 0.483068, 0.538167, 0.557691, 0.56648, 0.585406, 0.59508, 0.626927, 0.562014, 0.570702, 0.585406, 0.529623, 0.529623, 0.534167, 0.622677, 0.525368, 0.517562, 0.450668, 0.480142, 0.483068, 0.41194, 0.40511, 0.321458, 0.30533, 0.31487, 0.31487, 0.31487, 0.298791, 0.295083, 0.295083, 0.30533, 0.25406, 0.356642, 0.374039, 0.380708, 0.359901, 0.42561, 0.42561, 0.483068, 0.450668, 0.458154,…	[2, 3, 4, 5, 6, 7, 8, 9, 10, 11, 12, 13, 14, 15, 16, 92, 192, 193, 214, 215, 216, 217, 218, 219, 220, 221, 222, 223, 224, 225, 226, 227, 228, 229, 230, 231, 232]	(18, 18, 36)	18	2
1062	1063	A0A0F3MSR9|A0A0F3MSR9_RICFI Uncharacterized protein OS=Rickettsia felis str. Pedreira	([0.144935, 0.179055, 0.079919, 0.054297, 0.038042, 0.051831, 0.038042, 0.027463, 0.038858, 0.040537, 0.030611, 0.043307, 0.048328, 0.028107, 0.031287, 0.026892, 0.049374, 0.048328, 0.03976, 0.023087, 0.014075, 0.014075, 0.010131, 0.018787, 0.026338, 0.044297, 0.041405, 0.0704, 0.127496, 0.064632, 0.081712, 0.086953, 0.051831, 0.030003, 0.054297, 0.096677, 0.064632, 0.071867, 0.043307, 0.05306, 0…	[113, 114, 115, 116, 117, 120, 121, 122, 123, 124, 125, 126, 127, 128, 139, 140, 141, 142, 144, 145, 146, 147, 157, 158, 166, 167, 168, 169, 170, 171, 172, 173, 174, 175, 176, 177, 178, 179, 180, 181, 182, 183, 184]	(18, 24, 42)	18	2
1242	1243	A0A0F3MTK1|A0A0F3MTK1_RICFI Uncharacterized protein OS=Rickettsia felis str. Pedreira	([0.085092, 0.137348, 0.116183, 0.155435, 0.196879, 0.243554, 0.179055, 0.15008, 0.179055, 0.15008, 0.155435, 0.111485, 0.164327, 0.25031, 0.324872, 0.324872, 0.346032, 0.42561, 0.339168, 0.311707, 0.308712, 0.30533, 0.30533, 0.377384, 0.359901, 0.324872, 0.31487, 0.394753, 0.458154, 0.468512, 0.534167, 0.562014, 0.666105, 0.666105, 0.666105, 0.661982, 0.767246, 0.632174, 0.538167, 0.626927, 0.65…	[30, 31, 32, 33, 34, 35, 36, 37, 38, 39, 40, 41, 42, 43, 44, 45, 46, 47, 48]	(18, 0, 18)	18	2
1411	1412	A0A0F3MU98|A0A0F3MU98_RICFI Hsp20/alpha crystallin family protein OS=Rickettsia felis str. Pedreira	([0.308712, 0.342579, 0.394753, 0.339168, 0.366687, 0.408655, 0.436924, 0.370445, 0.356642, 0.377384, 0.394753, 0.433034, 0.458154, 0.480142, 0.476583, 0.570702, 0.458154, 0.366687, 0.444081, 0.454136, 0.346032, 0.26085, 0.275179, 0.278302, 0.236433, 0.173081, 0.167087, 0.094817, 0.164327, 0.132295, 0.132295, 0.132295, 0.122885, 0.125101, 0.194234, 0.182256, 0.182256, 0.179055, 0.203355, 0.225814…	[15, 47, 48, 49, 50, 51, 52, 53, 85, 86, 87, 88, 89, 90, 91, 92, 93, 94, 95, 96, 97, 98, 99, 100, 101, 102, 103, 140, 145, 146, 147, 148, 149, 150, 151, 152, 153]	(18, 8, 26)	18	2
1586	1587	A0A0F3MX31|A0A0F3MX31_RICFI Putative glutamine amidotransferase OS=Rickettsia felis str. Pedreira	([0.648219, 0.699094, 0.509769, 0.538167, 0.525368, 0.541878, 0.575842, 0.59014, 0.626927, 0.608892, 0.538167, 0.58069, 0.570702, 0.490133, 0.465241, 0.553315, 0.553315, 0.553315, 0.657645, 0.529623, 0.465241, 0.465241, 0.447574, 0.545602, 0.549308, 0.497853, 0.433034, 0.414856, 0.356642, 0.342579, 0.346032, 0.41194, 0.408655, 0.40511, 0.494003, 0.494003, 0.494003, 0.4292, 0.42561, 0.422041, 0.49…	[0, 1, 2, 3, 4, 5, 6, 7, 8, 9, 10, 11, 12, 15, 16, 17, 18, 19, 23, 24, 41, 42, 43, 46, 47, 48, 49, 50, 51, 52, 74, 115, 116, 117, 118, 119, 120, 121, 122, 123, 124, 125, 126, 127, 128, 129, 130, 131, 132, 133]	(18, 31, 49)	18	2
105	106	A0A0F3MVB3|A0A0F3MVB3_RICFI ATP synthase subunit b OS=Rickettsia felis str. Pedreira	([0.012727, 0.009977, 0.014315, 0.009483, 0.007877, 0.006795, 0.005683, 0.005378, 0.004976, 0.004611, 0.004358, 0.003727, 0.003512, 0.005378, 0.006421, 0.006078, 0.005683, 0.005249, 0.005683, 0.005932, 0.008276, 0.009096, 0.008804, 0.009187, 0.012727, 0.019109, 0.019109, 0.020876, 0.035586, 0.037156, 0.064632, 0.120615, 0.17593, 0.122885, 0.059222, 0.066181, 0.058088, 0.067594, 0.076542, 0.074921…	[146, 147, 148, 149, 150, 151, 152, 153, 154, 155, 156, 157, 158, 159, 160, 161, 162, 163]	(17, 0, 17)	17	2
185	186	A0A0F3MR24|A0A0F3MR24_RICFI Mutator family transposase OS=Rickettsia felis str. Pedreira	([0.380708, 0.433034, 0.454136, 0.494003, 0.472492, 0.509769, 0.549308, 0.562014, 0.575842, 0.608892, 0.622677, 0.557691, 0.557691, 0.545602, 0.529623, 0.642678, 0.538167, 0.51388, 0.517562, 0.517562, 0.626927, 0.604312, 0.549308, 0.480142, 0.480142, 0.414856, 0.41194, 0.332115, 0.36309, 0.366687, 0.359901, 0.36309, 0.454136, 0.436924, 0.433034, 0.324872, 0.278302, 0.390993, 0.480142, 0.387226, 0…	[5, 6, 7, 8, 9, 10, 11, 12, 13, 14, 15, 16, 17, 18, 19, 20, 21, 22]	(17, 0, 17)	17	2
262	263	A0A0F3MSH0|A0A0F3MSH0_RICFI RNA polymerase-binding transcription factor DksA OS=Rickettsia felis str. Pedreira	([0.497853, 0.497853, 0.575842, 0.59014, 0.585406, 0.618285, 0.648219, 0.675549, 0.585406, 0.570702, 0.472492, 0.525368, 0.604312, 0.59014, 0.509769, 0.494003, 0.436924, 0.40511, 0.366687, 0.374039, 0.359901, 0.370445, 0.324872, 0.291804, 0.18812, 0.18812, 0.191378, 0.191378, 0.134866, 0.142424, 0.164327, 0.264545, 0.236433, 0.239899, 0.25406, 0.321458, 0.25406, 0.332115, 0.418646, 0.374039, 0.35…	[2, 3, 4, 5, 6, 7, 8, 9, 11, 12, 13, 14, 43, 45, 46, 47, 48, 49, 50, 51, 52, 53, 54, 55, 56, 57, 58, 59, 60, 61, 62, 97, 132, 133, 134, 135, 136, 137, 138, 139, 140, 141, 142]	(17, 13, 30)	17	2
303	304	A0A0F3MT31|A0A0F3MT31_RICFI Mutator family transposase OS=Rickettsia felis str. Pedreira	([0.380708, 0.433034, 0.454136, 0.494003, 0.472492, 0.509769, 0.549308, 0.562014, 0.575842, 0.608892, 0.622677, 0.557691, 0.557691, 0.545602, 0.529623, 0.642678, 0.538167, 0.51388, 0.517562, 0.517562, 0.626927, 0.604312, 0.549308, 0.480142, 0.480142, 0.414856, 0.41194, 0.332115, 0.36309, 0.36309, 0.359901, 0.359901, 0.450668, 0.433034, 0.42561, 0.31487, 0.271506, 0.384043, 0.468512, 0.377384, 0.3…	[5, 6, 7, 8, 9, 10, 11, 12, 13, 14, 15, 16, 17, 18, 19, 20, 21, 22]	(17, 0, 17)	17	2
416	417	A0A0F3MVL6|A0A0F3MVL6_RICFI Nucleoid-associated protein RFEPED_0984 OS=Rickettsia felis str. Pedreira	([0.179055, 0.239899, 0.281712, 0.271506, 0.318242, 0.335645, 0.352862, 0.342579, 0.377384, 0.414856, 0.40511, 0.436924, 0.517562, 0.517562, 0.59014, 0.545602, 0.549308, 0.632174, 0.724957, 0.613573, 0.604312, 0.642678, 0.618285, 0.585406, 0.622677, 0.608892, 0.618285, 0.541878, 0.505461, 0.517562, 0.436924, 0.387226, 0.356642, 0.342579, 0.332115, 0.352862, 0.377384, 0.384043, 0.346032, 0.359901,…	[12, 13, 14, 15, 16, 17, 18, 19, 20, 21, 22, 23, 24, 25, 26, 27, 28, 29, 52, 53, 54, 55, 81, 82, 83, 84, 85, 86, 87, 88, 89, 90, 91, 92, 93, 94, 95]	(17, 0, 17)	17	2
509	510	A0A0F3MPY8|A0A0F3MPY8_RICFI Pentapeptide repeats family protein OS=Rickettsia felis str. Pedreira	([0.468512, 0.377384, 0.298791, 0.342579, 0.377384, 0.31487, 0.243554, 0.264545, 0.284882, 0.301917, 0.324872, 0.324872, 0.370445, 0.436924, 0.40511, 0.308712, 0.291804, 0.284882, 0.236433, 0.236433, 0.225814, 0.229226, 0.216401, 0.278302, 0.26085, 0.25031, 0.31487, 0.387226, 0.301917, 0.301917, 0.229226, 0.232838, 0.268042, 0.222385, 0.15284, 0.116183, 0.17593, 0.15008, 0.158265, 0.102787, 0.118…	[227, 228, 237, 758, 761, 769, 771, 838, 846, 847, 849, 850, 851, 861, 928, 931, 932, 933, 934, 935, 936, 937, 938, 939, 940, 941, 942, 943, 944, 945, 946, 947, 948]	(17, 15, 32)	17	2
585	586	A0A0F3MQE3|A0A0F3MQE3_RICFI DUF2608 domain-containing protein OS=Rickettsia felis str. Pedreira	([0.002349, 0.002057, 0.002482, 0.00283, 0.003757, 0.003341, 0.003212, 0.00389, 0.004247, 0.00543, 0.004736, 0.003963, 0.006142, 0.004921, 0.005011, 0.005011, 0.005086, 0.007877, 0.011518, 0.010926, 0.017447, 0.031287, 0.06184, 0.035586, 0.045352, 0.051831, 0.106997, 0.102787, 0.116183, 0.139895, 0.139895, 0.15284, 0.173081, 0.185198, 0.271506, 0.271506, 0.179055, 0.182256, 0.109221, 0.069024, 0.…	[276, 277, 278, 279, 280, 281, 282, 283, 284, 285, 286, 287, 288, 289, 290, 291, 292, 293]	(17, 0, 17)	17	2
1159	1160	A0A0F3MT60|A0A0F3MT60_RICFI Cation transport regulator ChaB OS=Rickettsia felis str. Pedreira	([0.694846, 0.703578, 0.626927, 0.653063, 0.699094, 0.728858, 0.648219, 0.690604, 0.699094, 0.720929, 0.707965, 0.754692, 0.728858, 0.750527, 0.642678, 0.626927, 0.604312, 0.56648, 0.461924, 0.545602, 0.538167, 0.525368, 0.4292, 0.472492, 0.490133, 0.394753, 0.384043, 0.447574, 0.4292, 0.433034, 0.440853, 0.454136, 0.447574, 0.454136, 0.517562, 0.613573, 0.549308, 0.534167, 0.562014, 0.690604, 0.…	[0, 1, 2, 3, 4, 5, 6, 7, 8, 9, 10, 11, 12, 13, 14, 15, 16, 17, 19, 20, 21, 34, 35, 36, 37, 38, 39, 40, 41, 43, 44, 46, 47, 48, 50, 52, 53, 54, 55, 56, 63, 64, 65, 66, 67, 68, 69, 70]	(17, 0, 17)	17	2
1567	1568	A0A0F3MWJ7|A0A0F3MWJ7_RICFI Uncharacterized protein OS=Rickettsia felis str. Pedreira	([0.750527, 0.653063, 0.671169, 0.517562, 0.545602, 0.58069, 0.56648, 0.490133, 0.505461, 0.529623, 0.476583, 0.4292, 0.4292, 0.42561, 0.352862, 0.390993, 0.390993, 0.450668, 0.387226, 0.398279, 0.398279, 0.394753, 0.454136, 0.458154, 0.562014, 0.553315, 0.486429, 0.509769, 0.642678, 0.642678, 0.642678, 0.642678, 0.724957, 0.724957, 0.666105, 0.73685, 0.680603, 0.666105, 0.657645, 0.741537, 0.712…	[0, 1, 2, 3, 4, 5, 6, 8, 9, 24, 25, 27, 28, 29, 30, 31, 32, 33, 34, 35, 36, 37, 38, 39, 40, 41, 42, 43, 44]	(17, 11, 28)	17	2
350	351	A0A0F3MTJ1|A0A0F3MTJ1_RICFI Large ribosomal subunit protein uL13 OS=Rickettsia felis str. Pedreira	([0.387226, 0.4292, 0.465241, 0.497853, 0.380708, 0.284882, 0.25031, 0.191378, 0.216401, 0.21291, 0.243554, 0.291804, 0.21291, 0.167087, 0.185198, 0.182256, 0.216401, 0.15008, 0.11371, 0.11371, 0.118441, 0.132295, 0.109221, 0.11371, 0.088832, 0.100716, 0.17593, 0.222385, 0.30533, 0.31487, 0.349426, 0.370445, 0.356642, 0.335645, 0.387226, 0.486429, 0.497853, 0.408655, 0.490133, 0.450668, 0.450668,…	[42, 90, 91, 92, 93, 106, 130, 131, 138, 139, 140, 141, 142, 143, 144, 145, 146, 147, 148, 149, 150, 151, 152, 153, 154]	(16, 8, 24)	16	2
425	426	A0A0F3MW18|A0A0F3MW18_RICFI Peptidoglycan-associated lipoprotein OS=Rickettsia felis str. Pedreira	([0.03976, 0.048328, 0.035586, 0.021381, 0.0198, 0.016826, 0.019401, 0.025762, 0.020165, 0.028695, 0.038042, 0.045352, 0.046336, 0.076542, 0.051831, 0.064632, 0.109221, 0.088832, 0.134866, 0.15008, 0.209395, 0.247041, 0.278302, 0.359901, 0.458154, 0.529623, 0.63748, 0.675549, 0.671169, 0.694846, 0.632174, 0.626927, 0.63748, 0.509769, 0.525368, 0.59508, 0.562014, 0.517562, 0.553315, 0.562014, 0.53…	[25, 26, 27, 28, 29, 30, 31, 32, 33, 34, 35, 36, 37, 38, 39, 40, 41, 85, 86, 87, 88, 96, 124, 125, 129, 130, 131, 132, 139]	(16, 0, 16)	16	2
685	686	A0A0F3MQV6|A0A0F3MQV6_RICFI Uncharacterized protein OS=Rickettsia felis str. Pedreira	([0.454136, 0.36309, 0.298791, 0.335645, 0.298791, 0.25406, 0.206376, 0.243554, 0.298791, 0.243554, 0.247041, 0.281712, 0.298791, 0.332115, 0.342579, 0.31487, 0.346032, 0.342579, 0.447574, 0.447574, 0.433034, 0.480142, 0.570702, 0.557691, 0.562014, 0.63748, 0.716283, 0.699094, 0.741537, 0.703578, 0.798249, 0.823549, 0.812494, 0.795062, 0.728858, 0.716283, 0.750527, 0.791621, 0.791621], '')	[22, 23, 24, 25, 26, 27, 28, 29, 30, 31, 32, 33, 34, 35, 36, 37, 38]	(16, 0, 16)	16	2
1044	1045	A0A0F3MSN8|A0A0F3MSN8_RICFI Glycosyl hydrolases 18 family protein OS=Rickettsia felis str. Pedreira	([0.116183, 0.118441, 0.058088, 0.046336, 0.073402, 0.055536, 0.073402, 0.044297, 0.0704, 0.073402, 0.048328, 0.058088, 0.056825, 0.06312, 0.10481, 0.056825, 0.06184, 0.11371, 0.067594, 0.050641, 0.085092, 0.116183, 0.147574, 0.236433, 0.264545, 0.268042, 0.335645, 0.278302, 0.311707, 0.284882, 0.288399, 0.281712, 0.335645, 0.349426, 0.25031, 0.232838, 0.324872, 0.271506, 0.257454, 0.356642, 0.48…	[105, 106, 107, 108, 109, 110, 111, 112, 113, 114, 115, 116, 117, 118, 119, 120, 121]	(16, 0, 16)	16	2
1090	1091	A0A0F3MSW3|A0A0F3MSW3_RICFI SmpA / OmlA family protein OS=Rickettsia felis str. Pedreira	([0.00389, 0.003512, 0.004161, 0.003461, 0.002881, 0.003757, 0.003431, 0.004247, 0.00515, 0.005318, 0.006245, 0.007177, 0.005683, 0.007645, 0.012491, 0.0198, 0.019401, 0.034068, 0.058088, 0.069024, 0.073402, 0.132295, 0.200174, 0.200174, 0.219301, 0.257454, 0.25406, 0.257454, 0.275179, 0.271506, 0.31487, 0.31487, 0.222385, 0.324872, 0.30533, 0.295083, 0.308712, 0.243554, 0.179055, 0.191378, 0.196…	[140, 141, 142, 143, 144, 145, 146, 147, 148, 149, 150, 151, 152, 153, 154, 155, 156]	(16, 0, 16)	16	2
80	81	A0A0F3MTG4|A0A0F3MTG4_RICFI DNA gyrase subunit A OS=Rickettsia felis str. Pedreira	([0.342579, 0.26085, 0.321458, 0.222385, 0.281712, 0.324872, 0.374039, 0.332115, 0.356642, 0.308712, 0.332115, 0.295083, 0.206376, 0.209395, 0.120615, 0.092881, 0.134866, 0.134866, 0.086953, 0.086953, 0.088832, 0.074921, 0.118441, 0.088832, 0.090864, 0.096677, 0.096677, 0.059222, 0.085092, 0.090864, 0.129801, 0.081712, 0.137348, 0.232838, 0.167087, 0.257454, 0.291804, 0.349426, 0.264545, 0.243554…	[145, 146, 147, 148, 149, 150, 151, 555, 556, 558, 559, 560, 561, 608, 609, 610, 611, 612, 623, 624, 626, 627, 628, 880, 881, 882, 886, 887, 888, 889, 890, 891, 892, 893, 894, 895, 896, 897, 898, 899, 900, 901, 904]	(15, 26, 41)	15	2
102	103	A0A0F3MV52|A0A0F3MV52_RICFI Chaperonin GroEL OS=Rickettsia felis str. Pedreira	([0.414856, 0.461924, 0.509769, 0.549308, 0.476583, 0.394753, 0.414856, 0.433034, 0.380708, 0.40511, 0.339168, 0.288399, 0.288399, 0.295083, 0.335645, 0.356642, 0.359901, 0.275179, 0.284882, 0.206376, 0.191378, 0.232838, 0.219301, 0.203355, 0.200174, 0.271506, 0.284882, 0.216401, 0.144935, 0.206376, 0.209395, 0.295083, 0.275179, 0.298791, 0.295083, 0.359901, 0.418646, 0.335645, 0.401658, 0.398279…	[2, 3, 145, 147, 148, 149, 160, 429, 523, 524, 525, 526, 527, 528, 529, 530, 531, 532, 533, 534, 535, 536, 537, 538, 542]	(15, 8, 23)	15	2
117	118	A0A0F3MWS0|A0A0F3MWS0_RICFI 50S ribosomal subunit assembly factor BipA OS=Rickettsia felis str. Pedreira	([0.054297, 0.086953, 0.06184, 0.094817, 0.129801, 0.158265, 0.18812, 0.225814, 0.26085, 0.196879, 0.164327, 0.203355, 0.209395, 0.173081, 0.173081, 0.173081, 0.17593, 0.25406, 0.278302, 0.366687, 0.342579, 0.374039, 0.335645, 0.414856, 0.418646, 0.380708, 0.31487, 0.288399, 0.298791, 0.295083, 0.349426, 0.380708, 0.377384, 0.366687, 0.418646, 0.517562, 0.422041, 0.4292, 0.4292, 0.450668, 0.44408…	[35, 41, 301, 302, 305, 306, 313, 317, 319, 320, 321, 324, 325, 330, 395, 396, 397, 398, 399, 400, 401, 402, 403, 404, 405, 406, 407, 408, 409, 410, 434, 435, 437, 441, 442, 443, 444, 540, 541, 542, 543, 550, 556, 557, 595, 597, 598, 602, 603, 604, 605, 606, 607, 608]	(15, 14, 29)	15	2
134	135	A0A0F3MPS7|A0A0F3MPS7_RICFI Acetyltransferase component of pyruvate dehydrogenase complex OS=Rickettsia felis str. Pedreira	([0.707965, 0.745909, 0.622677, 0.604312, 0.618285, 0.521092, 0.454136, 0.461924, 0.468512, 0.505461, 0.525368, 0.575842, 0.529623, 0.525368, 0.622677, 0.657645, 0.618285, 0.632174, 0.585406, 0.483068, 0.444081, 0.458154, 0.366687, 0.447574, 0.472492, 0.490133, 0.562014, 0.618285, 0.642678, 0.618285, 0.613573, 0.534167, 0.529623, 0.51388, 0.509769, 0.509769, 0.494003, 0.494003, 0.398279, 0.387226…	[0, 1, 2, 3, 4, 5, 9, 10, 11, 12, 13, 14, 15, 16, 17, 18, 26, 27, 28, 29, 30, 31, 32, 33, 34, 35, 65, 66, 67, 68, 69, 81, 82, 83, 84, 85, 86, 87, 88, 89, 91, 92, 93, 94, 95, 96, 97, 98, 99, 100, 101, 102, 103, 104, 105, 106, 111, 172, 173, 175]	(15, 40, 55)	15	2
250	251	A0A0F3MS84|A0A0F3MS84_RICFI GTPase Obg OS=Rickettsia felis str. Pedreira	([0.046336, 0.069024, 0.096677, 0.127496, 0.170161, 0.200174, 0.229226, 0.268042, 0.295083, 0.229226, 0.200174, 0.222385, 0.144935, 0.219301, 0.288399, 0.301917, 0.288399, 0.257454, 0.196879, 0.268042, 0.359901, 0.42561, 0.4292, 0.465241, 0.468512, 0.458154, 0.458154, 0.465241, 0.454136, 0.454136, 0.557691, 0.626927, 0.626927, 0.73685, 0.666105, 0.575842, 0.465241, 0.472492, 0.56648, 0.666105, 0.…	[30, 31, 32, 33, 34, 35, 38, 39, 40, 41, 42, 43, 44, 66, 67, 68, 69, 70, 71, 72, 73, 74, 75, 76, 77, 78, 79, 80, 81, 84, 118, 128, 129, 130, 131, 132, 133, 134, 135, 136, 137, 138, 139, 140]	(15, 13, 28)	15	2
327	328	A0A0F3MTC7|A0A0F3MTC7_RICFI Cell division protein FtsQ OS=Rickettsia felis str. Pedreira	([0.754692, 0.76285, 0.767246, 0.771762, 0.775545, 0.775545, 0.798249, 0.819762, 0.694846, 0.690604, 0.570702, 0.642678, 0.63748, 0.63748, 0.517562, 0.534167, 0.444081, 0.356642, 0.257454, 0.26085, 0.264545, 0.225814, 0.144935, 0.088832, 0.085092, 0.046336, 0.047319, 0.023963, 0.017797, 0.018415, 0.011903, 0.011669, 0.007495, 0.005872, 0.004775, 0.004835, 0.003431, 0.00359, 0.003405, 0.004358, 0.…	[0, 1, 2, 3, 4, 5, 6, 7, 8, 9, 10, 11, 12, 13, 14, 15]	(15, 0, 15)	15	2
402	403	A0A0F3MUF6|A0A0F3MUF6_RICFI Small ribosomal subunit protein uS13 OS=Rickettsia felis str. Pedreira	([0.239899, 0.30533, 0.342579, 0.384043, 0.30533, 0.257454, 0.21291, 0.243554, 0.18812, 0.216401, 0.170161, 0.132295, 0.102787, 0.096677, 0.100716, 0.116183, 0.132295, 0.158265, 0.129801, 0.170161, 0.127496, 0.127496, 0.073402, 0.046336, 0.048328, 0.078022, 0.092881, 0.134866, 0.083462, 0.132295, 0.134866, 0.196879, 0.278302, 0.356642, 0.301917, 0.380708, 0.390993, 0.284882, 0.318242, 0.339168, 0…	[97, 98, 99, 100, 101, 102, 103, 104, 105, 106, 107, 108, 109, 110, 111, 112]	(15, 0, 15)	15	2
403	404	A0A0F3MUG1|A0A0F3MUG1_RICFI Small ribosomal subunit protein uS5 OS=Rickettsia felis str. Pedreira	([0.557691, 0.59014, 0.608892, 0.517562, 0.433034, 0.374039, 0.394753, 0.342579, 0.380708, 0.414856, 0.370445, 0.401658, 0.408655, 0.339168, 0.335645, 0.332115, 0.321458, 0.301917, 0.31487, 0.328603, 0.225814, 0.268042, 0.173081, 0.173081, 0.196879, 0.182256, 0.182256, 0.134866, 0.132295, 0.118441, 0.111485, 0.158265, 0.132295, 0.122885, 0.179055, 0.179055, 0.167087, 0.144935, 0.144935, 0.15008, …	[0, 1, 2, 3, 49, 50, 51, 52, 53, 54, 55, 56, 57, 58, 59, 60, 61, 62, 63, 64, 69, 159, 160, 166]	(15, 4, 19)	15	2
473	474	A0A0F3MPP7|A0A0F3MPP7_RICFI Chitin binding domain protein OS=Rickettsia felis str. Pedreira	([0.951925, 0.967676, 0.954657, 0.948786, 0.947281, 0.932927, 0.874069, 0.819762, 0.712013, 0.759478, 0.680603, 0.604312, 0.622677, 0.575842, 0.562014, 0.534167, 0.458154, 0.384043, 0.321458, 0.31487, 0.278302, 0.26085, 0.170161, 0.129801, 0.137348, 0.144935, 0.167087, 0.15284, 0.182256, 0.196879, 0.179055, 0.243554, 0.232838, 0.243554, 0.271506, 0.271506, 0.271506, 0.324872, 0.384043, 0.444081, …	[0, 1, 2, 3, 4, 5, 6, 7, 8, 9, 10, 11, 12, 13, 14, 15, 44, 45, 50, 51, 52, 53, 54, 55, 56, 67, 68, 74, 75, 78, 79, 80, 81, 82, 83, 84]	(15, 0, 15)	15	2
772	773	A0A0F3MRB2|A0A0F3MRB2_RICFI Peptidase M23 family protein OS=Rickettsia felis str. Pedreira	([0.003478, 0.003109, 0.003109, 0.002529, 0.00243, 0.002435, 0.003276, 0.003997, 0.003804, 0.004513, 0.005318, 0.004513, 0.004611, 0.006795, 0.006533, 0.006374, 0.008624, 0.011903, 0.021381, 0.021381, 0.021381, 0.040537, 0.071867, 0.106997, 0.185198, 0.26085, 0.335645, 0.247041, 0.25406, 0.342579, 0.349426, 0.275179, 0.366687, 0.278302, 0.26085, 0.275179, 0.25031, 0.247041, 0.170161, 0.120615, 0.…	[161, 162, 163, 164, 165, 166, 167, 168, 169, 170, 171, 172, 173, 174, 175, 176]	(15, 0, 15)	15	2
936	937	A0A0F3MS56|A0A0F3MS56_RICFI Mutator family transposase OS=Rickettsia felis str. Pedreira	([0.054297, 0.092881, 0.06184, 0.088832, 0.116183, 0.15008, 0.194234, 0.144935, 0.173081, 0.17593, 0.203355, 0.239899, 0.318242, 0.328603, 0.42561, 0.472492, 0.450668, 0.4292, 0.521092, 0.626927, 0.59917, 0.494003, 0.486429, 0.494003, 0.418646, 0.346032, 0.352862, 0.352862, 0.436924, 0.436924, 0.468512, 0.40511, 0.394753, 0.318242, 0.243554, 0.147574, 0.173081, 0.200174, 0.229226, 0.216401, 0.147…	[18, 19, 20, 74, 75, 76, 77, 78, 79, 80, 81, 82, 83, 84, 85, 86, 87, 88, 89, 105, 113, 115, 192]	(15, 3, 18)	15	2
1260	1261	A0A0F3MTM4|A0A0F3MTM4_RICFI Deaminase family protein OS=Rickettsia felis str. Pedreira	([0.10481, 0.137348, 0.173081, 0.116183, 0.144935, 0.185198, 0.21291, 0.243554, 0.301917, 0.321458, 0.352862, 0.380708, 0.374039, 0.359901, 0.436924, 0.521092, 0.562014, 0.562014, 0.59014, 0.661982, 0.661982, 0.76285, 0.775545, 0.690604, 0.791621, 0.788093, 0.694846, 0.661982, 0.666105, 0.529623, 0.472492, 0.461924, 0.454136, 0.458154, 0.472492, 0.390993, 0.308712, 0.275179, 0.243554, 0.219301, 0…	[15, 16, 17, 18, 19, 20, 21, 22, 23, 24, 25, 26, 27, 28, 29, 381, 388, 389, 390, 391, 392, 393, 395, 396, 397, 398, 399, 400, 401, 402, 403, 404, 405, 406, 407, 408, 409, 410, 414, 415, 416, 417]	(15, 22, 37)	15	2
1331	1332	A0A0F3MTX6|A0A0F3MTX6_RICFI Peptidase C58 YopT-type domain-containing protein OS=Rickettsia felis str. Pedreira	([0.494003, 0.58069, 0.626927, 0.642678, 0.657645, 0.671169, 0.685117, 0.657645, 0.680603, 0.690604, 0.690604, 0.73685, 0.648219, 0.653063, 0.657645, 0.648219, 0.541878, 0.486429, 0.494003, 0.490133, 0.585406, 0.5017, 0.480142, 0.476583, 0.480142, 0.408655, 0.401658, 0.394753, 0.447574, 0.384043, 0.318242, 0.31487, 0.308712, 0.288399, 0.257454, 0.179055, 0.264545, 0.356642, 0.414856, 0.41194, 0.4…	[1, 2, 3, 4, 5, 6, 7, 8, 9, 10, 11, 12, 13, 14, 15, 16, 20, 21, 193, 194, 195, 196, 199, 200, 201, 202, 203, 204, 205, 206, 207, 208, 209, 210, 211, 241, 242, 243, 244, 245, 246]	(15, 0, 15)	15	2
1525	1526	A0A0F3MVI3|A0A0F3MVI3_RICFI BRO family, N-terminal domain protein OS=Rickettsia felis str. Pedreira	([0.36309, 0.264545, 0.147574, 0.182256, 0.222385, 0.25406, 0.284882, 0.216401, 0.243554, 0.264545, 0.209395, 0.170161, 0.161087, 0.161087, 0.17593, 0.182256, 0.106997, 0.100716, 0.05306, 0.051831, 0.060549, 0.060549, 0.098513, 0.129801, 0.096677, 0.096677, 0.085092, 0.05306, 0.088832, 0.092881, 0.092881, 0.139895, 0.21291, 0.239899, 0.229226, 0.203355, 0.132295, 0.132295, 0.203355, 0.295083, 0.2…	[121, 123, 125, 126, 127, 128, 129, 130, 131, 136, 138, 139, 140, 141, 142, 143, 144, 145, 146, 147, 152, 153, 154, 155, 156, 157, 158, 159, 188, 189, 192, 193, 195, 196, 197, 198, 199, 222, 223, 224, 225, 226, 227, 228, 229, 230, 231, 232, 233, 234, 235, 236, 237, 239, 240, 247, 248, 249, 255, 256, 259, 260, 263, 264, 272, 273]	(15, 37, 52)	15	2
78	79	A0A0F3MTD0|A0A0F3MTD0_RICFI Chaperone protein DnaJ OS=Rickettsia felis str. Pedreira	([0.118441, 0.158265, 0.191378, 0.222385, 0.222385, 0.257454, 0.308712, 0.30533, 0.335645, 0.288399, 0.30533, 0.339168, 0.318242, 0.222385, 0.158265, 0.229226, 0.243554, 0.200174, 0.257454, 0.342579, 0.268042, 0.328603, 0.36309, 0.374039, 0.377384, 0.398279, 0.40511, 0.359901, 0.380708, 0.380708, 0.418646, 0.440853, 0.440853, 0.458154, 0.433034, 0.494003, 0.517562, 0.517562, 0.562014, 0.56648, 0.…	[36, 37, 38, 39, 40, 41, 42, 74, 75, 77, 78, 79, 80, 81, 82, 83, 84, 85, 86, 108, 109, 110, 112, 113, 114, 116, 221, 222, 223, 225, 226, 227, 228, 229, 230, 231, 232, 233, 234, 235, 236, 237, 239, 295, 297, 298, 300, 301, 302, 303, 304, 305, 306, 307, 308, 309, 310, 311, 312, 313, 314, 317, 319, 331, 332, 347, 348, 349, 350]	(14, 46, 60)	14	2
633	634	A0A0F3MQL9|A0A0F3MQL9_RICFI Ribosomal subunit interface protein OS=Rickettsia felis str. Pedreira	([0.079919, 0.047319, 0.066181, 0.100716, 0.125101, 0.081712, 0.111485, 0.144935, 0.100716, 0.120615, 0.139895, 0.179055, 0.264545, 0.308712, 0.308712, 0.387226, 0.328603, 0.30533, 0.291804, 0.281712, 0.284882, 0.194234, 0.268042, 0.281712, 0.200174, 0.144935, 0.229226, 0.155435, 0.15284, 0.164327, 0.17593, 0.10481, 0.096677, 0.086953, 0.116183, 0.116183, 0.069024, 0.106997, 0.083462, 0.083462, 0…	[120, 121, 122, 123, 124, 125, 126, 127, 128, 129, 130, 131, 132, 133, 134]	(14, 0, 14)	14	2
809	810	A0A0F3MRH2|A0A0F3MRH2_RICFI Tetratricopeptide repeat family protein OS=Rickettsia felis str. Pedreira	([0.324872, 0.374039, 0.311707, 0.239899, 0.298791, 0.225814, 0.236433, 0.200174, 0.236433, 0.200174, 0.232838, 0.291804, 0.298791, 0.229226, 0.318242, 0.332115, 0.308712, 0.380708, 0.377384, 0.36309, 0.380708, 0.450668, 0.454136, 0.436924, 0.454136, 0.454136, 0.5017, 0.534167, 0.59917, 0.59508, 0.671169, 0.648219, 0.59917, 0.557691, 0.666105, 0.59917, 0.570702, 0.604312, 0.59508, 0.541878, 0.525…	[26, 27, 28, 29, 30, 31, 32, 33, 34, 35, 36, 37, 38, 39, 40]	(14, 0, 14)	14	2
863	864	A0A0F3MRR9|A0A0F3MRR9_RICFI Small ribosomal subunit protein bS21 OS=Rickettsia felis str. Pedreira	([0.216401, 0.25031, 0.318242, 0.352862, 0.288399, 0.324872, 0.374039, 0.284882, 0.31487, 0.346032, 0.374039, 0.332115, 0.40511, 0.472492, 0.521092, 0.436924, 0.418646, 0.311707, 0.342579, 0.349426, 0.301917, 0.374039, 0.374039, 0.36309, 0.370445, 0.356642, 0.271506, 0.243554, 0.339168, 0.356642, 0.352862, 0.321458, 0.390993, 0.390993, 0.324872, 0.339168, 0.41194, 0.461924, 0.575842, 0.553315, 0.…	[14, 38, 39, 40, 41, 42, 43, 44, 45, 46, 47, 48, 49, 50, 51, 52, 55, 56]	(14, 1, 15)	14	2
1035	1036	A0A0F3MSM2|A0A0F3MSM2_RICFI Uncharacterized protein OS=Rickettsia felis str. Pedreira	([0.003298, 0.004414, 0.003671, 0.00316, 0.003924, 0.003405, 0.004388, 0.004431, 0.005734, 0.006194, 0.007177, 0.006374, 0.006245, 0.006421, 0.006567, 0.007177, 0.009294, 0.01227, 0.010509, 0.01204, 0.017447, 0.032017, 0.03976, 0.033407, 0.067594, 0.030003, 0.058088, 0.060549, 0.079919, 0.076542, 0.088832, 0.094817, 0.147574, 0.219301, 0.15008, 0.15008, 0.206376, 0.206376, 0.200174, 0.324872, 0.4…	[46, 49, 50, 51, 159, 160, 161, 162, 163, 164, 165, 166, 167, 168, 169, 170, 171, 172, 174, 230, 231, 232, 233, 234, 235, 236, 237, 238, 239, 529, 546, 547, 548, 549, 550, 551, 552, 623, 624, 628, 639, 640, 641, 642, 643, 644, 645, 646, 647, 648, 650, 652, 672, 674, 680, 681, 682, 683, 684, 685, 686, 699, 701, 704, 705, 706, 707, 708, 709, 710, 711, 712, 714, 761, 852, 853, 859, 860, 861, 862, 86…	(14, 89, 103)	14	2
1167	1168	A0A0F3MT74|A0A0F3MT74_RICFI Ribbon-helix-helix, copG family protein OS=Rickettsia felis str. Pedreira	([0.408655, 0.321458, 0.324872, 0.359901, 0.394753, 0.346032, 0.349426, 0.370445, 0.394753, 0.390993, 0.41194, 0.433034, 0.36309, 0.401658, 0.398279, 0.394753, 0.450668, 0.447574, 0.538167, 0.4292, 0.359901, 0.36309, 0.433034, 0.454136, 0.380708, 0.380708, 0.436924, 0.436924, 0.454136, 0.450668, 0.476583, 0.408655, 0.332115, 0.401658, 0.401658, 0.476583, 0.480142, 0.480142, 0.486429, 0.472492, 0.…	[18, 53, 63, 64, 65, 66, 67, 68, 69, 70, 71, 72, 73, 74, 75, 76, 77]	(14, 2, 16)	14	2
1341	1342	A0A0F3MTZ2|A0A0F3MTZ2_RICFI Uncharacterized protein OS=Rickettsia felis str. Pedreira	([0.048328, 0.088832, 0.137348, 0.164327, 0.191378, 0.137348, 0.098513, 0.118441, 0.15284, 0.15284, 0.18812, 0.247041, 0.339168, 0.264545, 0.339168, 0.243554, 0.264545, 0.356642, 0.387226, 0.387226, 0.374039, 0.284882, 0.295083, 0.295083, 0.31487, 0.25031, 0.328603, 0.401658, 0.422041, 0.42561, 0.370445, 0.284882, 0.25406, 0.25031, 0.25406, 0.271506, 0.349426, 0.352862, 0.332115, 0.346032, 0.3909…	[106, 107, 108, 109, 112, 113, 114, 115, 116, 117, 118, 119, 120, 121, 122, 123, 124, 125, 126]	(14, 4, 18)	14	2
1408	1409	A0A0F3MU92|A0A0F3MU92_RICFI Required for attachment to host cells family protein OS=Rickettsia felis str. Pedreira	([0.139895, 0.10481, 0.06312, 0.094817, 0.125101, 0.155435, 0.196879, 0.196879, 0.200174, 0.158265, 0.118441, 0.142424, 0.170161, 0.116183, 0.11371, 0.079919, 0.067594, 0.06312, 0.06312, 0.100716, 0.170161, 0.191378, 0.281712, 0.288399, 0.284882, 0.209395, 0.209395, 0.142424, 0.167087, 0.129801, 0.196879, 0.291804, 0.301917, 0.339168, 0.42561, 0.440853, 0.541878, 0.553315, 0.671169, 0.675549, 0.6…	[36, 37, 38, 39, 40, 41, 42, 44, 45, 46, 47, 48, 49, 50, 51, 52, 53, 54, 55, 56, 57, 58, 64, 65, 66, 67, 68, 69, 74, 83]	(14, 7, 21)	14	2
1592	1593	A0A0F3MX70|A0A0F3MX70_RICFI Copper(I)-binding protein OS=Rickettsia felis str. Pedreira	([0.020876, 0.016021, 0.01204, 0.010509, 0.01204, 0.011342, 0.015078, 0.01204, 0.013437, 0.019109, 0.026338, 0.034884, 0.058088, 0.047319, 0.049374, 0.086953, 0.15284, 0.216401, 0.21291, 0.311707, 0.40511, 0.398279, 0.472492, 0.562014, 0.675549, 0.728858, 0.83125, 0.849326, 0.921076, 0.88723, 0.798249, 0.812494, 0.76285, 0.784345, 0.784345, 0.73685, 0.63748, 0.613573, 0.472492, 0.444081, 0.454136…	[23, 24, 25, 26, 27, 28, 29, 30, 31, 32, 33, 34, 35, 36, 37, 163, 164, 165, 166, 167, 168, 169, 171, 172, 173, 174, 175]	(14, 0, 14)	14	2
34	35	A0A0F3MQY1|A0A0F3MQY1_RICFI Succinate dehydrogenase iron-sulfur subunit OS=Rickettsia felis str. Pedreira	([0.450668, 0.384043, 0.398279, 0.41194, 0.433034, 0.444081, 0.483068, 0.497853, 0.505461, 0.538167, 0.56648, 0.613573, 0.661982, 0.613573, 0.608892, 0.59917, 0.724957, 0.690604, 0.642678, 0.557691, 0.549308, 0.525368, 0.490133, 0.5017, 0.422041, 0.433034, 0.465241, 0.458154, 0.384043, 0.401658, 0.401658, 0.394753, 0.40511, 0.398279, 0.346032, 0.42561, 0.433034, 0.311707, 0.324872, 0.26085, 0.324…	[8, 9, 10, 11, 12, 13, 14, 15, 16, 17, 18, 19, 20, 21, 23, 45, 46, 143, 144, 146, 147, 149, 152, 153, 154, 155, 156, 157, 213, 214, 215, 216]	(13, 0, 13)	13	2
86	87	A0A0F3MTL1|A0A0F3MTL1_RICFI Ubiquinol-cytochrome c reductase iron-sulfur subunit OS=Rickettsia felis str. Pedreira	([0.885302, 0.885302, 0.885302, 0.879233, 0.874069, 0.882776, 0.750527, 0.716283, 0.63748, 0.541878, 0.557691, 0.562014, 0.562014, 0.541878, 0.476583, 0.433034, 0.394753, 0.324872, 0.332115, 0.295083, 0.239899, 0.161087, 0.161087, 0.10481, 0.067594, 0.083462, 0.048328, 0.06312, 0.079919, 0.109221, 0.109221, 0.111485, 0.15008, 0.147574, 0.129801, 0.185198, 0.158265, 0.122885, 0.147574, 0.096677, 0…	[0, 1, 2, 3, 4, 5, 6, 7, 8, 9, 10, 11, 12, 13, 101, 149]	(13, 0, 13)	13	2
195	196	A0A0F3MR69|A0A0F3MR69_RICFI Endolytic murein transglycosylase OS=Rickettsia felis str. Pedreira	([0.006795, 0.005086, 0.004431, 0.003555, 0.003212, 0.003997, 0.003366, 0.004315, 0.003671, 0.003014, 0.002555, 0.003109, 0.00316, 0.00225, 0.00225, 0.002078, 0.002881, 0.002035, 0.001318, 0.000893, 0.000893, 0.000906, 0.00103, 0.001533, 0.00225, 0.003079, 0.002276, 0.003276, 0.003246, 0.004646, 0.006894, 0.010509, 0.007031, 0.007091, 0.007177, 0.007031, 0.012727, 0.013016, 0.013265, 0.025316, 0.…	[307, 325, 326, 327, 328, 329, 330, 331, 332, 333, 334, 335, 336, 337, 338]	(13, 1, 14)	13	2
267	268	A0A0F3MSJ7|A0A0F3MSJ7_RICFI Large ribosomal subunit protein bL25 OS=Rickettsia felis str. Pedreira	([0.206376, 0.25031, 0.301917, 0.349426, 0.225814, 0.26085, 0.301917, 0.324872, 0.31487, 0.335645, 0.356642, 0.359901, 0.284882, 0.278302, 0.36309, 0.450668, 0.440853, 0.529623, 0.444081, 0.505461, 0.480142, 0.390993, 0.308712, 0.219301, 0.209395, 0.284882, 0.281712, 0.271506, 0.278302, 0.332115, 0.26085, 0.26085, 0.203355, 0.281712, 0.196879, 0.200174, 0.200174, 0.196879, 0.203355, 0.18812, 0.17…	[17, 19, 189, 190, 191, 192, 193, 194, 195, 196, 197, 198, 199, 200, 201, 202]	(13, 2, 15)	13	2
408	409	A0A0F3MUI9|A0A0F3MUI9_RICFI Cell division protein FtsZ OS=Rickettsia felis str. Pedreira	([0.179055, 0.134866, 0.088832, 0.116183, 0.18812, 0.232838, 0.164327, 0.200174, 0.167087, 0.118441, 0.137348, 0.11371, 0.155435, 0.219301, 0.179055, 0.26085, 0.264545, 0.30533, 0.239899, 0.158265, 0.155435, 0.243554, 0.268042, 0.25406, 0.257454, 0.191378, 0.191378, 0.196879, 0.196879, 0.25031, 0.308712, 0.321458, 0.288399, 0.225814, 0.173081, 0.173081, 0.185198, 0.194234, 0.196879, 0.196879, 0.2…	[229, 231, 235, 239, 240, 326, 330, 331, 332, 334, 335, 336, 338, 339, 340, 341, 342, 343, 344, 345, 346, 347, 348, 349, 350, 351, 354, 355, 356, 358, 359, 360, 361, 363, 364, 365, 366, 367, 372, 373, 374, 375, 380, 381, 389, 390, 391, 392, 393, 394, 396, 397, 398, 422, 423, 424, 425, 426, 427, 428, 429, 430, 431, 432, 433, 434, 437, 438, 439, 440, 441, 442, 443, 444]	(13, 12, 25)	13	2
449	450	A0A0F3MPG0|A0A0F3MPG0_RICFI Uncharacterized protein OS=Rickettsia felis str. Pedreira	([0.035586, 0.016826, 0.023963, 0.016021, 0.011106, 0.015078, 0.019401, 0.018415, 0.019109, 0.014315, 0.017797, 0.025316, 0.024393, 0.028107, 0.015078, 0.014783, 0.0198, 0.017138, 0.015694, 0.025316, 0.014075, 0.015694, 0.031287, 0.019109, 0.037156, 0.03976, 0.0198, 0.0198, 0.025316, 0.019401, 0.020165, 0.020522, 0.01227, 0.01227, 0.019401, 0.038042, 0.023087, 0.021381, 0.016257, 0.028695, 0.0248…	[141, 142, 147, 148, 149, 150, 151, 152, 153, 154, 155, 156, 157, 158, 159, 160]	(13, 2, 15)	13	2
452	453	A0A0F3MPI1|A0A0F3MPI1_RICFI Uncharacterized protein OS=Rickettsia felis str. Pedreira	([0.278302, 0.298791, 0.194234, 0.122885, 0.15284, 0.179055, 0.10481, 0.142424, 0.129801, 0.092881, 0.118441, 0.164327, 0.219301, 0.15284, 0.155435, 0.167087, 0.100716, 0.06312, 0.06312, 0.118441, 0.0704, 0.081712, 0.067594, 0.132295, 0.132295, 0.132295, 0.142424, 0.232838, 0.21291, 0.247041, 0.342579, 0.247041, 0.158265, 0.120615, 0.116183, 0.120615, 0.122885, 0.194234, 0.284882, 0.194234, 0.191…	[186, 187, 188, 189, 190, 191, 192, 193, 194, 195, 196, 197, 198, 199, 201, 202, 203, 204]	(13, 0, 13)	13	2
489	490	A0A0F3MPT8|A0A0F3MPT8_RICFI Uncharacterized protein OS=Rickettsia felis str. Pedreira	([0.301917, 0.356642, 0.422041, 0.398279, 0.308712, 0.349426, 0.271506, 0.291804, 0.225814, 0.275179, 0.295083, 0.31487, 0.229226, 0.147574, 0.15008, 0.232838, 0.15284, 0.15284, 0.216401, 0.311707, 0.295083, 0.308712, 0.308712, 0.209395, 0.239899, 0.335645, 0.298791, 0.394753, 0.30533, 0.30533, 0.288399, 0.288399, 0.308712, 0.41194, 0.486429, 0.41194, 0.374039, 0.380708, 0.387226, 0.422041, 0.411…	[72, 73, 74, 75, 76, 77, 78, 79, 80, 81, 82, 83, 84, 85, 124, 126]	(13, 0, 13)	13	2
753	754	A0A0F3MR80|A0A0F3MR80_RICFI Lipoprotein OS=Rickettsia felis str. Pedreira	([0.120615, 0.158265, 0.167087, 0.203355, 0.155435, 0.185198, 0.15284, 0.11371, 0.137348, 0.158265, 0.185198, 0.206376, 0.268042, 0.281712, 0.281712, 0.288399, 0.311707, 0.295083, 0.401658, 0.480142, 0.5017, 0.525368, 0.525368, 0.557691, 0.557691, 0.56648, 0.541878, 0.613573, 0.632174, 0.604312, 0.608892, 0.541878, 0.538167, 0.509769, 0.494003, 0.490133, 0.490133, 0.51388, 0.51388, 0.486429, 0.48…	[20, 21, 22, 23, 24, 25, 26, 27, 28, 29, 30, 31, 32, 33, 37, 38, 46, 47, 49, 50, 51, 52, 53, 54, 55, 56, 57, 58, 59, 60, 61, 62, 65, 66, 67, 68, 69, 71, 72, 73, 74, 75, 76, 83, 84, 86, 87, 91, 92, 94, 95, 96, 97, 98, 99, 100, 101, 102, 103, 104, 105, 106, 107, 109, 110]	(13, 0, 13)	13	2
931	932	A0A0F3MS47|A0A0F3MS47_RICFI Uncharacterized protein OS=Rickettsia felis str. Pedreira	([0.461924, 0.480142, 0.534167, 0.40511, 0.401658, 0.440853, 0.472492, 0.505461, 0.541878, 0.472492, 0.494003, 0.538167, 0.538167, 0.541878, 0.51388, 0.5017, 0.40511, 0.370445, 0.370445, 0.450668, 0.529623, 0.608892, 0.59917, 0.553315, 0.675549, 0.59508, 0.549308, 0.51388, 0.433034, 0.346032, 0.349426, 0.342579, 0.239899, 0.229226, 0.155435, 0.125101, 0.085092, 0.134866, 0.15284, 0.092881, 0.0530…	[2, 7, 8, 11, 12, 13, 14, 15, 20, 21, 22, 23, 24, 25, 26, 27, 68, 69, 70, 71, 72, 73, 74, 75, 76, 77, 78, 79, 80, 81]	(13, 16, 29)	13	2
959	960	A0A0F3MS96|A0A0F3MS96_RICFI Ankyrin repeats family protein OS=Rickettsia felis str. Pedreira	([0.0198, 0.032677, 0.059222, 0.096677, 0.125101, 0.161087, 0.206376, 0.147574, 0.106997, 0.074921, 0.098513, 0.120615, 0.132295, 0.076542, 0.076542, 0.0704, 0.044297, 0.051831, 0.092881, 0.102787, 0.106997, 0.167087, 0.116183, 0.06312, 0.058088, 0.048328, 0.044297, 0.041405, 0.071867, 0.122885, 0.185198, 0.173081, 0.182256, 0.194234, 0.295083, 0.291804, 0.291804, 0.288399, 0.278302, 0.278302, 0.…	[247, 248, 249, 250, 251, 252, 253, 254, 255, 256, 257, 258, 259, 260]	(13, 0, 13)	13	2
1073	1074	A0A0F3MST8|A0A0F3MST8_RICFI CarD-like/TRCF domain protein OS=Rickettsia felis str. Pedreira	([0.81615, 0.834292, 0.846163, 0.837511, 0.837511, 0.852992, 0.720929, 0.724957, 0.613573, 0.622677, 0.642678, 0.694846, 0.622677, 0.525368, 0.436924, 0.465241, 0.4292, 0.444081, 0.4292, 0.352862, 0.352862, 0.359901, 0.275179, 0.271506, 0.288399, 0.209395, 0.209395, 0.229226, 0.243554, 0.324872, 0.25031, 0.222385, 0.21291, 0.295083, 0.366687, 0.366687, 0.335645, 0.30533, 0.216401, 0.167087, 0.155…	[0, 1, 2, 3, 4, 5, 6, 7, 8, 9, 10, 11, 12, 13, 94, 95, 96, 97, 98, 99, 100, 101, 103]	(13, 0, 13)	13	2
1432	1433	A0A0F3MUF2|A0A0F3MUF2_RICFI Outer membrane efflux family protein OS=Rickettsia felis str. Pedreira	([0.046336, 0.032017, 0.023534, 0.035586, 0.050641, 0.067594, 0.0704, 0.073402, 0.074921, 0.06312, 0.083462, 0.06312, 0.066181, 0.074921, 0.100716, 0.06184, 0.06184, 0.122885, 0.179055, 0.17593, 0.167087, 0.25031, 0.335645, 0.42561, 0.440853, 0.36309, 0.36309, 0.359901, 0.356642, 0.394753, 0.370445, 0.359901, 0.332115, 0.243554, 0.239899, 0.232838, 0.222385, 0.236433, 0.229226, 0.139895, 0.243554…	[75, 77, 78, 79, 80, 81, 82, 83, 84, 85, 86, 88, 89, 90, 155, 231, 232, 236, 242, 243, 244, 245, 246, 247, 248, 249, 254, 255, 278, 279, 280, 281, 282, 283, 284, 285, 286, 287, 288, 289, 290, 291, 317, 318, 319, 320, 321, 322, 330, 331, 333]	(13, 28, 41)	13	2
28	29	A0A0F3MQJ6|A0A0F3MQJ6_RICFI DNA topoisomerase 1 OS=Rickettsia felis str. Pedreira	([0.155435, 0.15284, 0.185198, 0.225814, 0.15284, 0.200174, 0.225814, 0.158265, 0.118441, 0.139895, 0.167087, 0.209395, 0.122885, 0.179055, 0.173081, 0.170161, 0.196879, 0.185198, 0.10481, 0.086953, 0.111485, 0.069024, 0.086953, 0.092881, 0.054297, 0.109221, 0.098513, 0.100716, 0.158265, 0.225814, 0.225814, 0.167087, 0.102787, 0.21291, 0.219301, 0.295083, 0.394753, 0.311707, 0.284882, 0.356642, 0…	[245, 246, 247, 248, 249, 250, 251, 253, 254, 255, 256, 257, 258, 259, 260, 261, 262, 263, 264, 342, 352, 353, 354, 355, 357, 358, 436, 437, 438, 439, 440, 441, 442, 443, 444, 445, 455, 456, 457, 461, 462, 634, 639, 640, 641, 642, 643, 644, 645, 646, 647, 648, 649, 650, 651, 679, 680, 682, 683, 684, 685, 686, 687, 688, 689, 690, 691, 693, 695, 774, 775]	(12, 42, 54)	12	2
68	69	A0A0F3MSX5|A0A0F3MSX5_RICFI Succinate dehydrogenase flavoprotein subunit OS=Rickettsia felis str. Pedreira	([0.10481, 0.045352, 0.073402, 0.059222, 0.049374, 0.042364, 0.036378, 0.048328, 0.050641, 0.064632, 0.079919, 0.090864, 0.088832, 0.054297, 0.067594, 0.122885, 0.098513, 0.086953, 0.139895, 0.106997, 0.092881, 0.092881, 0.18812, 0.179055, 0.161087, 0.219301, 0.278302, 0.30533, 0.232838, 0.191378, 0.196879, 0.194234, 0.155435, 0.090864, 0.170161, 0.167087, 0.173081, 0.196879, 0.298791, 0.301917, …	[302, 303, 540, 541, 542, 543, 544, 545, 546, 547, 548, 549, 550, 551, 552, 555, 558]	(12, 2, 14)	12	2
147	148	A0A0F3MQA2|A0A0F3MQA2_RICFI Endolytic peptidoglycan transglycosylase RlpA OS=Rickettsia felis str. Pedreira	([0.049374, 0.023963, 0.019401, 0.016257, 0.013437, 0.00962, 0.00777, 0.007259, 0.008804, 0.010509, 0.008895, 0.010926, 0.015344, 0.013613, 0.013016, 0.014075, 0.010131, 0.015694, 0.014586, 0.018415, 0.027463, 0.044297, 0.049374, 0.073402, 0.066181, 0.106997, 0.191378, 0.219301, 0.288399, 0.298791, 0.298791, 0.390993, 0.394753, 0.40511, 0.42561, 0.349426, 0.328603, 0.31487, 0.298791, 0.377384, 0.…	[92, 93, 99, 132, 179, 180, 187, 188, 189, 190, 191, 192, 193, 194, 195, 196, 197, 198, 199, 201, 203]	(12, 6, 18)	12	2
686	687	A0A0F3MQV7|A0A0F3MQV7_RICFI AhpC/TSA family protein OS=Rickettsia felis str. Pedreira	([0.009401, 0.006894, 0.005503, 0.004577, 0.004247, 0.003298, 0.0028, 0.002482, 0.003109, 0.002727, 0.002512, 0.00225, 0.001417, 0.00146, 0.001572, 0.001481, 0.001499, 0.000958, 0.000842, 0.001267, 0.001675, 0.00243, 0.003405, 0.004431, 0.004388, 0.005799, 0.005734, 0.005734, 0.008002, 0.008075, 0.011518, 0.018415, 0.020165, 0.050641, 0.102787, 0.098513, 0.054297, 0.054297, 0.044297, 0.024826, 0.…	[186, 187, 188, 189, 190, 191, 192, 193, 194, 195, 196, 197, 198, 205]	(12, 0, 12)	12	2
693	694	A0A0F3MQW9|A0A0F3MQW9_RICFI Death domain-containing protein OS=Rickettsia felis str. Pedreira	([0.048328, 0.083462, 0.06184, 0.096677, 0.122885, 0.085092, 0.054297, 0.081712, 0.11371, 0.083462, 0.100716, 0.11371, 0.118441, 0.144935, 0.182256, 0.191378, 0.120615, 0.216401, 0.200174, 0.239899, 0.247041, 0.359901, 0.284882, 0.271506, 0.291804, 0.308712, 0.390993, 0.401658, 0.398279, 0.387226, 0.387226, 0.311707, 0.332115, 0.328603, 0.216401, 0.243554, 0.232838, 0.321458, 0.31487, 0.41194, 0.…	[155, 158, 159, 160, 161, 162, 163, 164, 165, 166, 167, 168, 169, 170]	(12, 1, 13)	12	2
716	717	A0A0F3MR12|A0A0F3MR12_RICFI Uncharacterized protein OS=Rickettsia felis str. Pedreira	([0.812494, 0.83125, 0.856457, 0.750527, 0.750527, 0.779859, 0.666105, 0.59014, 0.541878, 0.472492, 0.509769, 0.529623, 0.458154, 0.509769, 0.51388, 0.521092, 0.553315, 0.553315, 0.534167, 0.480142, 0.480142, 0.497853, 0.494003, 0.486429, 0.490133, 0.483068, 0.468512, 0.570702, 0.642678, 0.720929, 0.798249, 0.775545, 0.759478, 0.84206, 0.856457, 0.856457, 0.827927, 0.767246, 0.733139, 0.759478], …	[0, 1, 2, 3, 4, 5, 6, 7, 8, 10, 11, 13, 14, 15, 16, 17, 18, 27, 28, 29, 30, 31, 32, 33, 34, 35, 36, 37, 38, 39]	(12, 17, 29)	12	2
862	863	A0A0F3MRR7|A0A0F3MRR7_RICFI RPE1 domain protein OS=Rickettsia felis str. Pedreira	([0.517562, 0.545602, 0.58069, 0.608892, 0.666105, 0.675549, 0.685117, 0.699094, 0.671169, 0.648219, 0.562014, 0.604312, 0.51388, 0.450668, 0.505461, 0.557691, 0.549308, 0.553315, 0.525368, 0.51388, 0.648219, 0.618285, 0.622677, 0.521092, 0.505461, 0.414856, 0.447574, 0.380708, 0.394753, 0.390993, 0.408655, 0.41194, 0.380708, 0.447574, 0.490133, 0.42561, 0.346032, 0.339168, 0.339168, 0.284882, 0.…	[0, 1, 2, 3, 4, 5, 6, 7, 8, 9, 10, 11, 12, 14, 15, 16, 17, 18, 19, 20, 21, 22, 23, 24]	(12, 0, 12)	12	2
1018	1019	A0A0F3MSI8|A0A0F3MSI8_RICFI Patatin-like phospholipase family protein OS=Rickettsia felis str. Pedreira	([0.387226, 0.408655, 0.281712, 0.328603, 0.398279, 0.422041, 0.433034, 0.476583, 0.505461, 0.51388, 0.4292, 0.377384, 0.418646, 0.41194, 0.418646, 0.497853, 0.517562, 0.545602, 0.553315, 0.58069, 0.671169, 0.529623, 0.450668, 0.570702, 0.468512, 0.447574, 0.465241, 0.444081, 0.4292, 0.418646, 0.346032, 0.454136, 0.534167, 0.447574, 0.444081, 0.433034, 0.356642, 0.356642, 0.374039, 0.380708, 0.32…	[8, 9, 16, 17, 18, 19, 20, 21, 23, 32, 43, 45, 46, 47, 51, 52, 182, 183, 185, 250, 251, 276, 277, 278, 279, 280, 281, 282, 283, 284, 285, 286, 287, 288, 341, 342, 343, 344, 345, 347, 366, 367, 368, 369, 370, 371, 372, 373, 374, 375, 376, 384, 414, 415, 416, 417, 418, 419, 420, 421, 422, 423, 424, 425, 427, 428, 429, 430, 431, 432, 433, 434, 435, 436, 437, 438, 440, 441, 443, 444, 445, 446, 447, 4…	(12, 21, 33)	12	2
1069	1070	A0A0F3MST0|A0A0F3MST0_RICFI Transposase OS=Rickettsia felis str. Pedreira	([0.321458, 0.243554, 0.284882, 0.321458, 0.268042, 0.206376, 0.243554, 0.278302, 0.222385, 0.278302, 0.30533, 0.332115, 0.239899, 0.219301, 0.247041, 0.328603, 0.321458, 0.377384, 0.444081, 0.444081, 0.436924, 0.490133, 0.575842, 0.59014, 0.585406, 0.570702, 0.666105, 0.56648, 0.56648, 0.56648, 0.534167, 0.549308, 0.557691, 0.59917, 0.632174, 0.486429, 0.468512, 0.454136, 0.433034, 0.41194, 0.39…	[22, 23, 24, 25, 26, 27, 28, 29, 30, 31, 32, 33, 34]	(12, 0, 12)	12	2
1258	1259	A0A0F3MTM2|A0A0F3MTM2_RICFI Transposase OS=Rickettsia felis str. Pedreira	([0.666105, 0.724957, 0.76285, 0.795062, 0.827927, 0.699094, 0.712013, 0.604312, 0.575842, 0.538167, 0.553315, 0.562014, 0.545602, 0.447574, 0.433034, 0.454136, 0.422041, 0.321458, 0.324872, 0.318242, 0.25406, 0.268042, 0.185198, 0.11371, 0.11371, 0.109221, 0.17593, 0.182256, 0.225814, 0.225814, 0.243554, 0.209395, 0.216401, 0.179055, 0.247041, 0.203355, 0.271506, 0.342579], '')	[0, 1, 2, 3, 4, 5, 6, 7, 8, 9, 10, 11, 12]	(12, 0, 12)	12	2
1527	1528	A0A0F3MVK3|A0A0F3MVK3_RICFI Type I restriction enzyme R protein OS=Rickettsia felis str. Pedreira	([0.158265, 0.196879, 0.257454, 0.311707, 0.239899, 0.206376, 0.25031, 0.275179, 0.298791, 0.229226, 0.264545, 0.219301, 0.295083, 0.328603, 0.328603, 0.31487, 0.30533, 0.301917, 0.308712, 0.342579, 0.335645, 0.318242, 0.328603, 0.31487, 0.328603, 0.394753, 0.444081, 0.4292, 0.433034, 0.440853, 0.545602, 0.529623, 0.632174, 0.529623, 0.529623, 0.521092, 0.521092, 0.525368, 0.557691, 0.549308, 0.5…	[30, 31, 32, 33, 34, 35, 36, 37, 38, 39, 40, 41, 42]	(12, 0, 12)	12	2
1557	1558	A0A0F3MWB6|A0A0F3MWB6_RICFI Leucyl aminopeptidase OS=Rickettsia felis str. Pedreira	([0.408655, 0.497853, 0.534167, 0.56648, 0.59917, 0.632174, 0.63748, 0.553315, 0.59014, 0.59508, 0.521092, 0.468512, 0.447574, 0.436924, 0.444081, 0.461924, 0.468512, 0.380708, 0.468512, 0.497853, 0.509769, 0.604312, 0.56648, 0.553315, 0.461924, 0.394753, 0.398279, 0.398279, 0.458154, 0.370445, 0.374039, 0.444081, 0.525368, 0.42561, 0.42561, 0.494003, 0.509769, 0.5017, 0.5017, 0.505461, 0.476583,…	[2, 3, 4, 5, 6, 7, 8, 9, 10, 20, 21, 22, 23, 32, 36, 37, 38, 39, 59, 60, 61, 64, 65, 66, 67, 68, 69, 70, 71, 72, 73, 74, 75, 76]	(12, 21, 33)	12	2
1594	1595	A0A0F3MX85|A0A0F3MX85_RICFI RPE5 domain protein OS=Rickettsia felis str. Pedreira	([0.716283, 0.716283, 0.59508, 0.675549, 0.570702, 0.642678, 0.661982, 0.570702, 0.570702, 0.58069, 0.497853, 0.521092, 0.557691, 0.56648, 0.497853, 0.509769, 0.5017, 0.585406, 0.59508, 0.509769, 0.458154, 0.42561, 0.418646, 0.497853, 0.483068, 0.465241, 0.359901, 0.384043, 0.447574, 0.458154, 0.398279, 0.476583, 0.476583, 0.461924, 0.476583, 0.562014, 0.58069, 0.5017, 0.505461, 0.42561, 0.483068…	[0, 1, 2, 3, 4, 5, 6, 7, 8, 9, 11, 12, 13, 15, 16, 17, 18, 19, 35, 36, 37, 38, 41, 42, 43, 44, 45, 46, 47, 48, 49, 50, 51, 52, 53]	(12, 22, 34)	12	2
73	74	A0A0F3MT47|A0A0F3MT47_RICFI UvrABC system protein B OS=Rickettsia felis str. Pedreira	([0.079919, 0.147574, 0.137348, 0.170161, 0.216401, 0.268042, 0.328603, 0.342579, 0.328603, 0.264545, 0.298791, 0.370445, 0.278302, 0.191378, 0.26085, 0.257454, 0.257454, 0.352862, 0.352862, 0.328603, 0.414856, 0.42561, 0.401658, 0.454136, 0.41194, 0.318242, 0.222385, 0.196879, 0.134866, 0.164327, 0.236433, 0.222385, 0.203355, 0.278302, 0.359901, 0.284882, 0.291804, 0.328603, 0.278302, 0.291804, …	[283, 284, 290, 312, 321, 322, 395, 561, 562, 563, 564, 565, 566, 567, 568, 569, 570, 571, 572, 574, 575, 576, 608]	(11, 7, 18)	11	2
146	147	A0A0F3MQ88|A0A0F3MQ88_RICFI Small ribosomal subunit protein uS4 OS=Rickettsia felis str. Pedreira	([0.268042, 0.30533, 0.356642, 0.401658, 0.31487, 0.339168, 0.288399, 0.311707, 0.25406, 0.170161, 0.191378, 0.222385, 0.219301, 0.222385, 0.295083, 0.321458, 0.21291, 0.225814, 0.222385, 0.318242, 0.328603, 0.271506, 0.284882, 0.30533, 0.288399, 0.377384, 0.390993, 0.450668, 0.461924, 0.562014, 0.712013, 0.671169, 0.562014, 0.570702, 0.562014, 0.562014, 0.59917, 0.622677, 0.59917, 0.5017, 0.5054…	[29, 30, 31, 32, 33, 34, 35, 36, 37, 38, 39, 40, 42]	(11, 0, 11)	11	2
196	197	A0A0F3MR70|A0A0F3MR70_RICFI Small ribosomal subunit protein bS18 OS=Rickettsia felis str. Pedreira	([0.490133, 0.525368, 0.570702, 0.59917, 0.5017, 0.51388, 0.534167, 0.557691, 0.58069, 0.545602, 0.56648, 0.613573, 0.632174, 0.497853, 0.398279, 0.398279, 0.394753, 0.440853, 0.450668, 0.447574, 0.366687, 0.42561, 0.339168, 0.324872, 0.25406, 0.346032, 0.36309, 0.328603, 0.346032, 0.278302, 0.225814, 0.219301, 0.137348, 0.194234, 0.30533, 0.4292, 0.418646, 0.324872, 0.239899, 0.158265, 0.167087,…	[1, 2, 3, 4, 5, 6, 7, 8, 9, 10, 11, 12]	(11, 0, 11)	11	2
220	221	A0A0F3MRR5|A0A0F3MRR5_RICFI tRNA uridine 5-carboxymethylaminomethyl modification enzyme MnmG OS=Rickettsia felis str. Pedreira	([0.01204, 0.017447, 0.027463, 0.028695, 0.038858, 0.031287, 0.050641, 0.050641, 0.050641, 0.049374, 0.049374, 0.067594, 0.090864, 0.092881, 0.100716, 0.088832, 0.10481, 0.170161, 0.232838, 0.243554, 0.17593, 0.111485, 0.120615, 0.069024, 0.085092, 0.106997, 0.170161, 0.161087, 0.122885, 0.144935, 0.194234, 0.18812, 0.18812, 0.161087, 0.164327, 0.275179, 0.243554, 0.191378, 0.182256, 0.170161, 0.…	[172, 204, 205, 206, 207, 208, 209, 210, 211, 212, 213, 214, 215, 217, 218, 219, 224]	(11, 1, 12)	11	2
340	341	A0A0F3MTG2|A0A0F3MTG2_RICFI Cell division coordinator CpoB OS=Rickettsia felis str. Pedreira	([0.004775, 0.003997, 0.005503, 0.006374, 0.005318, 0.006795, 0.005799, 0.007177, 0.009401, 0.011669, 0.016528, 0.0198, 0.013437, 0.019401, 0.030611, 0.048328, 0.096677, 0.092881, 0.155435, 0.094817, 0.144935, 0.182256, 0.295083, 0.308712, 0.349426, 0.346032, 0.359901, 0.480142, 0.476583, 0.380708, 0.390993, 0.390993, 0.401658, 0.505461, 0.529623, 0.545602, 0.458154, 0.422041, 0.509769, 0.436924,…	[33, 34, 35, 38, 66, 67, 68, 70, 71, 72, 73, 74, 75, 76, 77, 78, 79, 80, 81, 106, 107, 108, 109]	(11, 7, 18)	11	2
551	552	A0A0F3MQ72|A0A0F3MQ72_RICFI Uncharacterized protein OS=Rickettsia felis str. Pedreira	([0.608892, 0.632174, 0.59508, 0.626927, 0.661982, 0.671169, 0.707965, 0.712013, 0.724957, 0.648219, 0.545602, 0.585406, 0.480142, 0.480142, 0.476583, 0.390993, 0.401658, 0.480142, 0.483068, 0.472492, 0.440853, 0.40511, 0.40511, 0.458154, 0.458154, 0.468512, 0.465241, 0.387226, 0.401658, 0.30533, 0.374039, 0.370445, 0.288399, 0.36309, 0.288399, 0.281712, 0.284882, 0.236433, 0.158265, 0.164327, 0.…	[0, 1, 2, 3, 4, 5, 6, 7, 8, 9, 10, 11]	(11, 0, 11)	11	2
593	594	A0A0F3MQF3|A0A0F3MQF3_RICFI Uncharacterized protein OS=Rickettsia felis str. Pedreira	([0.63748, 0.63748, 0.549308, 0.604312, 0.529623, 0.59014, 0.447574, 0.486429, 0.380708, 0.332115, 0.335645, 0.349426, 0.36309, 0.436924, 0.494003, 0.494003, 0.480142, 0.476583, 0.490133, 0.408655, 0.384043, 0.398279, 0.414856, 0.414856, 0.408655, 0.472492, 0.454136, 0.59508, 0.585406, 0.724957, 0.801317, 0.819762, 0.823549, 0.791621, 0.76285, 0.733139, 0.733139, 0.724957, 0.685117], '')	[0, 1, 2, 3, 4, 5, 27, 28, 29, 30, 31, 32, 33, 34, 35, 36, 37, 38]	(11, 6, 17)	11	2
980	981	A0A0F3MSD4|A0A0F3MSD4_RICFI DUF2383 domain-containing protein OS=Rickettsia felis str. Pedreira	([0.318242, 0.31487, 0.349426, 0.342579, 0.264545, 0.284882, 0.332115, 0.278302, 0.222385, 0.264545, 0.216401, 0.25406, 0.185198, 0.18812, 0.239899, 0.219301, 0.236433, 0.219301, 0.144935, 0.129801, 0.118441, 0.17593, 0.134866, 0.144935, 0.164327, 0.164327, 0.170161, 0.170161, 0.243554, 0.31487, 0.225814, 0.291804, 0.284882, 0.374039, 0.30533, 0.324872, 0.380708, 0.275179, 0.291804, 0.36309, 0.37…	[46, 47, 58, 59, 60, 61, 63, 64, 65, 66, 67, 72, 73, 74, 106, 107, 108, 109, 110, 111, 112, 113, 114, 115, 116, 117, 120, 121, 124, 125, 126, 127, 128, 143]	(11, 14, 25)	11	2
1075	1076	A0A0F3MSU2|A0A0F3MSU2_RICFI Uncharacterized protein OS=Rickettsia felis str. Pedreira	([0.275179, 0.173081, 0.216401, 0.25031, 0.203355, 0.155435, 0.100716, 0.137348, 0.179055, 0.132295, 0.134866, 0.167087, 0.173081, 0.129801, 0.074921, 0.120615, 0.111485, 0.081712, 0.118441, 0.094817, 0.090864, 0.10481, 0.170161, 0.17593, 0.209395, 0.278302, 0.356642, 0.461924, 0.454136, 0.440853, 0.534167, 0.575842, 0.553315, 0.521092, 0.59014, 0.703578, 0.675549, 0.798249, 0.89662, 0.924947, 0.…	[30, 31, 32, 33, 34, 35, 36, 37, 38, 39, 40, 41]	(11, 0, 11)	11	2
1246	1247	A0A0F3MTK5|A0A0F3MTK5_RICFI Uncharacterized protein OS=Rickettsia felis str. Pedreira	([0.033407, 0.025762, 0.027463, 0.051831, 0.035586, 0.022306, 0.030611, 0.044297, 0.067594, 0.067594, 0.058088, 0.071867, 0.085092, 0.044297, 0.076542, 0.120615, 0.120615, 0.132295, 0.122885, 0.21291, 0.144935, 0.158265, 0.216401, 0.25031, 0.155435, 0.219301, 0.318242, 0.321458, 0.232838, 0.129801, 0.15284, 0.200174, 0.15284, 0.096677, 0.147574, 0.129801, 0.092881, 0.100716, 0.139895, 0.147574, 0…	[107, 108, 109, 110, 289, 290, 291, 292, 293, 294, 295, 296, 297, 298, 299, 300, 505, 506, 507, 517, 518]	(11, 4, 15)	11	2
1391	1392	A0A0F3MU66|A0A0F3MU66_RICFI Sporulation related domain protein OS=Rickettsia felis str. Pedreira	([0.005011, 0.004689, 0.004431, 0.003924, 0.003607, 0.003461, 0.003212, 0.003924, 0.004388, 0.00407, 0.003924, 0.003341, 0.004247, 0.003276, 0.003276, 0.003341, 0.003555, 0.004483, 0.004689, 0.006142, 0.008624, 0.013821, 0.014315, 0.013613, 0.022667, 0.022667, 0.023087, 0.046336, 0.051831, 0.071867, 0.071867, 0.129801, 0.219301, 0.219301, 0.219301, 0.203355, 0.308712, 0.387226, 0.295083, 0.203355…	[83, 84, 85, 86, 87, 88, 89, 90, 91, 92, 93, 94, 120, 121, 122, 135, 137]	(11, 0, 11)	11	2
1474	1475	A0A0F3MUU2|A0A0F3MUU2_RICFI Stringent starvation B family protein OS=Rickettsia felis str. Pedreira	([0.037156, 0.021381, 0.019109, 0.01204, 0.019401, 0.010926, 0.009401, 0.011518, 0.014586, 0.010926, 0.009096, 0.011669, 0.010672, 0.010926, 0.010509, 0.010372, 0.011669, 0.013265, 0.015344, 0.015694, 0.008804, 0.008723, 0.012727, 0.01078, 0.011342, 0.007877, 0.009015, 0.01227, 0.009015, 0.009294, 0.014783, 0.028107, 0.030003, 0.036378, 0.055536, 0.033407, 0.034884, 0.018415, 0.019401, 0.033407, …	[120, 122, 123, 124, 125, 126, 127, 128, 129, 130, 131, 132, 133, 148, 149, 155, 156, 157, 158]	(11, 1, 12)	11	2
1524	1525	A0A0F3MVG9|A0A0F3MVG9_RICFI Pyridine nucleotide-disulfide oxidoreductase family protein OS=Rickettsia felis str. Pedreira	([0.018787, 0.011669, 0.017797, 0.011669, 0.016528, 0.022667, 0.016021, 0.020165, 0.025316, 0.018415, 0.023963, 0.033407, 0.019109, 0.016528, 0.010372, 0.021381, 0.01204, 0.012491, 0.007422, 0.01227, 0.009728, 0.009401, 0.013821, 0.013437, 0.013437, 0.013016, 0.012491, 0.020876, 0.013016, 0.011106, 0.011342, 0.007031, 0.006701, 0.009294, 0.016826, 0.034884, 0.019109, 0.032017, 0.032017, 0.040537,…	[203, 204, 205, 206, 207, 208, 209, 210, 211, 212, 213, 214]	(11, 0, 11)	11	2
111	112	A0A0F3MVW4|A0A0F3MVW4_RICFI tRNA-2-methylthio-N(6)-dimethylallyladenosine synthase OS=Rickettsia felis str. Pedreira	([0.229226, 0.137348, 0.083462, 0.055536, 0.094817, 0.050641, 0.066181, 0.047319, 0.069024, 0.102787, 0.127496, 0.173081, 0.173081, 0.155435, 0.243554, 0.239899, 0.206376, 0.291804, 0.229226, 0.18812, 0.118441, 0.066181, 0.064632, 0.111485, 0.118441, 0.102787, 0.116183, 0.116183, 0.194234, 0.17593, 0.129801, 0.102787, 0.10481, 0.092881, 0.161087, 0.092881, 0.085092, 0.116183, 0.064632, 0.096677, …	[265, 332, 333, 335, 336, 337, 338, 339, 340, 341, 342, 343, 344, 345, 349]	(10, 3, 13)	10	2
144	145	A0A0F3MQ68|A0A0F3MQ68_RICFI NADH-quinone oxidoreductase subunit D OS=Rickettsia felis str. Pedreira	([0.483068, 0.356642, 0.384043, 0.458154, 0.490133, 0.509769, 0.570702, 0.541878, 0.56648, 0.585406, 0.59508, 0.553315, 0.450668, 0.440853, 0.339168, 0.243554, 0.167087, 0.179055, 0.229226, 0.229226, 0.31487, 0.321458, 0.335645, 0.268042, 0.25031, 0.257454, 0.225814, 0.203355, 0.264545, 0.257454, 0.164327, 0.164327, 0.15008, 0.15008, 0.147574, 0.219301, 0.308712, 0.398279, 0.394753, 0.433034, 0.3…	[5, 6, 7, 8, 9, 10, 11, 283, 285, 286, 287, 288, 289, 290, 291, 292, 293, 294, 295]	(10, 8, 18)	10	2
169	170	A0A0F3MQW4|A0A0F3MQW4_RICFI D-alanyl-D-alanine carboxypeptidase family protein OS=Rickettsia felis str. Pedreira	([0.0028, 0.002435, 0.002881, 0.003963, 0.003212, 0.002606, 0.002276, 0.002512, 0.003512, 0.00316, 0.003757, 0.004431, 0.005734, 0.005872, 0.005799, 0.007555, 0.007877, 0.010926, 0.010372, 0.018106, 0.030611, 0.066181, 0.139895, 0.196879, 0.132295, 0.247041, 0.370445, 0.486429, 0.436924, 0.339168, 0.346032, 0.359901, 0.30533, 0.346032, 0.342579, 0.339168, 0.380708, 0.380708, 0.295083, 0.291804, 0…	[212, 213, 214, 215, 217, 218, 219, 220, 221, 259, 283, 284, 286, 287, 292, 293, 294, 295, 296, 297, 298, 299, 300, 301, 302, 304]	(10, 14, 24)	10	2
298	299	A0A0F3MSZ9|A0A0F3MSZ9_RICFI Sec-independent protein translocase protein TatA OS=Rickettsia felis str. Pedreira	([0.010221, 0.008276, 0.006988, 0.005932, 0.004976, 0.003997, 0.003963, 0.003727, 0.00316, 0.003804, 0.004135, 0.004611, 0.004689, 0.004135, 0.004577, 0.007031, 0.005623, 0.004775, 0.006245, 0.008409, 0.008409, 0.009294, 0.013613, 0.020522, 0.020876, 0.037156, 0.06312, 0.044297, 0.078022, 0.161087, 0.161087, 0.15284, 0.158265, 0.161087, 0.268042, 0.222385, 0.203355, 0.281712, 0.342579, 0.349426, …	[43, 44, 45, 46, 47, 48, 49, 50, 51, 52, 53]	(10, 0, 10)	10	2
426	427	A0A0F3MW33|A0A0F3MW33_RICFI Protein RecA OS=Rickettsia felis str. Pedreira	([0.529623, 0.486429, 0.458154, 0.356642, 0.339168, 0.380708, 0.291804, 0.342579, 0.359901, 0.380708, 0.311707, 0.339168, 0.332115, 0.321458, 0.31487, 0.239899, 0.21291, 0.185198, 0.116183, 0.137348, 0.219301, 0.25406, 0.318242, 0.359901, 0.352862, 0.401658, 0.301917, 0.414856, 0.359901, 0.298791, 0.301917, 0.390993, 0.390993, 0.398279, 0.31487, 0.311707, 0.288399, 0.332115, 0.25031, 0.301917, 0.…	[0, 160, 303, 306, 307, 308, 309, 310, 332, 333, 334, 335, 336, 337, 338, 339, 340, 341, 342]	(10, 8, 18)	10	2
444	445	A0A0F3MWT6|A0A0F3MWT6_RICFI Cytochrome C1 family protein OS=Rickettsia felis str. Pedreira	([0.012727, 0.009977, 0.008525, 0.011669, 0.016257, 0.021816, 0.019109, 0.015078, 0.012491, 0.013821, 0.017447, 0.023963, 0.026892, 0.022306, 0.015078, 0.023534, 0.046336, 0.074921, 0.074921, 0.096677, 0.144935, 0.134866, 0.203355, 0.185198, 0.191378, 0.194234, 0.144935, 0.116183, 0.179055, 0.26085, 0.225814, 0.239899, 0.229226, 0.232838, 0.232838, 0.284882, 0.298791, 0.275179, 0.278302, 0.179055…	[86, 87, 88, 94, 96, 97, 98, 99, 100, 101, 102, 103, 111, 112, 115, 116, 117, 118, 119, 120, 121, 122, 123, 124, 125, 183, 184, 185, 190, 194]	(10, 14, 24)	10	2
500	501	A0A0F3MPX0|A0A0F3MPX0_RICFI Uncharacterized protein OS=Rickettsia felis str. Pedreira	([0.461924, 0.490133, 0.509769, 0.414856, 0.444081, 0.4292, 0.418646, 0.356642, 0.377384, 0.398279, 0.36309, 0.328603, 0.247041, 0.161087, 0.144935, 0.147574, 0.15008, 0.098513, 0.164327, 0.158265, 0.155435, 0.109221, 0.092881, 0.11371, 0.167087, 0.17593, 0.203355, 0.229226, 0.225814, 0.229226, 0.239899, 0.298791, 0.36309, 0.440853, 0.541878, 0.657645, 0.63748, 0.622677, 0.728858, 0.671169, 0.657…	[2, 34, 35, 36, 37, 38, 39, 40, 41, 42, 43, 44]	(10, 1, 11)	10	2
587	588	A0A0F3MQE6|A0A0F3MQE6_RICFI Uncharacterized protein OS=Rickettsia felis str. Pedreira	([0.671169, 0.680603, 0.707965, 0.716283, 0.716283, 0.745909, 0.657645, 0.63748, 0.671169, 0.59508, 0.541878, 0.490133, 0.505461, 0.517562, 0.450668, 0.436924, 0.458154, 0.472492, 0.480142, 0.394753, 0.461924, 0.359901, 0.366687, 0.30533, 0.25031, 0.26085, 0.236433, 0.281712, 0.30533, 0.295083, 0.335645, 0.30533, 0.366687, 0.366687, 0.339168, 0.40511, 0.398279, 0.387226, 0.374039, 0.36309, 0.4581…	[0, 1, 2, 3, 4, 5, 6, 7, 8, 9, 10, 12, 13, 42, 45, 46, 47, 48, 52, 53]	(10, 0, 10)	10	2
649	650	A0A0F3MQP2|A0A0F3MQP2_RICFI Peptidase M23 family protein OS=Rickettsia felis str. Pedreira	([0.034068, 0.023534, 0.015694, 0.012727, 0.010926, 0.010509, 0.01227, 0.010672, 0.010372, 0.014586, 0.019401, 0.025316, 0.034068, 0.044297, 0.05306, 0.047319, 0.060549, 0.059222, 0.054297, 0.058088, 0.083462, 0.137348, 0.147574, 0.236433, 0.284882, 0.36309, 0.4292, 0.461924, 0.545602, 0.63748, 0.63748, 0.525368, 0.51388, 0.486429, 0.534167, 0.521092, 0.613573, 0.497853, 0.5017, 0.454136, 0.52962…	[28, 29, 30, 31, 32, 34, 35, 36, 38, 40, 41, 42, 43, 44, 45, 46, 47, 48, 49, 50, 52, 59, 60, 61, 62, 69, 70, 82, 83, 84, 85, 86, 87, 88, 89, 92, 94]	(10, 9, 19)	10	2
688	689	A0A0F3MQV9|A0A0F3MQV9_RICFI Uncharacterized protein OS=Rickettsia felis str. Pedreira	([0.045352, 0.026338, 0.016528, 0.023087, 0.031287, 0.020876, 0.031287, 0.023534, 0.032677, 0.040537, 0.040537, 0.028107, 0.05306, 0.05306, 0.030003, 0.041405, 0.078022, 0.047319, 0.044297, 0.074921, 0.047319, 0.032017, 0.054297, 0.060549, 0.038042, 0.03976, 0.043307, 0.024826, 0.043307, 0.025316, 0.025762, 0.035586, 0.069024, 0.038858, 0.025316, 0.026892, 0.034068, 0.030611, 0.054297, 0.045352, …	[117, 118, 119, 120, 121, 122, 123, 124, 125, 127, 128, 129, 130, 131, 132, 133, 134, 135, 136, 137, 167, 365, 367, 372, 373, 374, 375]	(10, 9, 19)	10	2
719	720	A0A0F3MR17|A0A0F3MR17_RICFI Uncharacterized protein OS=Rickettsia felis str. Pedreira	([0.182256, 0.236433, 0.164327, 0.194234, 0.236433, 0.275179, 0.185198, 0.194234, 0.25406, 0.281712, 0.31487, 0.346032, 0.349426, 0.335645, 0.335645, 0.349426, 0.422041, 0.447574, 0.414856, 0.494003, 0.575842, 0.613573, 0.604312, 0.712013, 0.618285, 0.626927, 0.661982, 0.690604, 0.720929, 0.541878, 0.557691, 0.436924, 0.433034, 0.436924, 0.356642, 0.390993, 0.374039, 0.349426, 0.301917, 0.301917,…	[20, 21, 22, 23, 24, 25, 26, 27, 28, 29, 30]	(10, 0, 10)	10	2
738	739	A0A0F3MR54|A0A0F3MR54_RICFI Stomatin-like protein 2 OS=Rickettsia felis str. Pedreira	([0.00155, 0.001906, 0.00155, 0.001383, 0.001344, 0.001172, 0.000983, 0.001434, 0.001572, 0.001533, 0.002014, 0.001748, 0.001288, 0.001906, 0.002276, 0.00316, 0.004315, 0.005249, 0.005734, 0.004483, 0.004899, 0.007422, 0.008624, 0.009015, 0.013821, 0.021381, 0.020522, 0.045352, 0.044297, 0.036378, 0.033407, 0.034068, 0.071867, 0.118441, 0.05306, 0.058088, 0.029376, 0.016528, 0.011903, 0.023963, 0…	[187, 188, 189, 190, 191, 192, 193, 194, 195, 196, 197, 278]	(10, 0, 10)	10	2
796	797	A0A0F3MRF2|A0A0F3MRF2_RICFI Uncharacterized protein OS=Rickettsia felis str. Pedreira	([0.125101, 0.155435, 0.219301, 0.247041, 0.301917, 0.332115, 0.377384, 0.401658, 0.454136, 0.461924, 0.490133, 0.436924, 0.40511, 0.401658, 0.384043, 0.387226, 0.494003, 0.608892, 0.653063, 0.685117, 0.699094, 0.720929, 0.724957, 0.720929, 0.626927, 0.58069, 0.59508, 0.570702, 0.483068, 0.433034, 0.444081, 0.440853, 0.454136, 0.401658, 0.483068, 0.42561, 0.41194, 0.311707, 0.332115, 0.31487, 0.4…	[17, 18, 19, 20, 21, 22, 23, 24, 25, 26, 27, 75, 76]	(10, 0, 10)	10	2
1085	1086	A0A0F3MSV6|A0A0F3MSV6_RICFI Uncharacterized protein OS=Rickettsia felis str. Pedreira	([0.025316, 0.040537, 0.060549, 0.038858, 0.025316, 0.018787, 0.013613, 0.013613, 0.018787, 0.014783, 0.021816, 0.031287, 0.032017, 0.021816, 0.018106, 0.033407, 0.060549, 0.081712, 0.086953, 0.134866, 0.098513, 0.158265, 0.170161, 0.18812, 0.275179, 0.370445, 0.480142, 0.59014, 0.653063, 0.626927, 0.754692, 0.712013, 0.690604, 0.661982, 0.837511, 0.889439, 0.859585, 0.846163], '')	[27, 28, 29, 30, 31, 32, 33, 34, 35, 36, 37]	(10, 0, 10)	10	2
1158	1159	A0A0F3MT59|A0A0F3MT59_RICFI Uncharacterized protein OS=Rickettsia felis str. Pedreira	([0.025762, 0.038042, 0.060549, 0.042364, 0.032677, 0.048328, 0.037156, 0.046336, 0.060549, 0.085092, 0.066181, 0.081712, 0.109221, 0.118441, 0.069024, 0.078022, 0.078022, 0.086953, 0.142424, 0.155435, 0.167087, 0.229226, 0.21291, 0.222385, 0.268042, 0.311707, 0.318242, 0.318242, 0.247041, 0.264545, 0.170161, 0.232838, 0.243554, 0.275179, 0.291804, 0.298791, 0.206376, 0.18812, 0.18812, 0.191378, …	[58, 59, 60, 61, 62, 63, 65, 89, 90, 91, 92, 93, 94, 95, 96, 99, 100, 101, 102, 103, 104, 105, 106, 107, 108, 109]	(10, 15, 25)	10	2
1355	1356	A0A0F3MU12|A0A0F3MU12_RICFI Ankyrin repeat family protein OS=Rickettsia felis str. Pedreira	([0.167087, 0.203355, 0.142424, 0.170161, 0.206376, 0.26085, 0.25031, 0.291804, 0.311707, 0.257454, 0.284882, 0.328603, 0.332115, 0.308712, 0.380708, 0.483068, 0.390993, 0.5017, 0.63748, 0.618285, 0.626927, 0.642678, 0.538167, 0.622677, 0.642678, 0.538167, 0.51388, 0.51388, 0.494003, 0.486429, 0.486429, 0.454136, 0.408655, 0.380708, 0.311707, 0.30533, 0.301917, 0.387226, 0.366687, 0.332115, 0.254…	[17, 18, 19, 20, 21, 22, 23, 24, 25, 26, 27]	(10, 0, 10)	10	2
1357	1358	A0A0F3MU15|A0A0F3MU15_RICFI Putative response regulator NtrX-like OS=Rickettsia felis str. Pedreira	([0.038858, 0.076542, 0.129801, 0.164327, 0.090864, 0.118441, 0.155435, 0.098513, 0.06184, 0.06184, 0.060549, 0.085092, 0.045352, 0.041405, 0.085092, 0.086953, 0.132295, 0.118441, 0.206376, 0.311707, 0.291804, 0.203355, 0.15284, 0.11371, 0.120615, 0.203355, 0.209395, 0.206376, 0.268042, 0.271506, 0.30533, 0.247041, 0.155435, 0.243554, 0.264545, 0.247041, 0.26085, 0.194234, 0.30533, 0.257454, 0.16…	[212, 213, 214, 215, 216, 217, 218, 219, 223, 224, 225, 464, 465, 466, 467, 468, 469, 470, 471, 472, 473, 474]	(10, 11, 21)	10	2
1360	1361	A0A0F3MU18|A0A0F3MU18_RICFI DUF2125 domain-containing protein OS=Rickettsia felis str. Pedreira	([0.001623, 0.002529, 0.003079, 0.002688, 0.003671, 0.003366, 0.004161, 0.005378, 0.006795, 0.006533, 0.006374, 0.007091, 0.00777, 0.008002, 0.008895, 0.016528, 0.015694, 0.027463, 0.046336, 0.086953, 0.182256, 0.137348, 0.134866, 0.100716, 0.161087, 0.096677, 0.170161, 0.147574, 0.092881, 0.083462, 0.06184, 0.090864, 0.092881, 0.094817, 0.17593, 0.094817, 0.096677, 0.055536, 0.049374, 0.029376, …	[292, 293, 295, 296, 297, 298, 299, 337, 338, 339, 340, 341, 342, 343, 344, 345, 346, 347]	(10, 7, 17)	10	2
1406	1407	A0A0F3MU87|A0A0F3MU87_RICFI RPE2 domain protein OS=Rickettsia felis str. Pedreira	([0.090864, 0.147574, 0.088832, 0.044297, 0.024826, 0.018415, 0.020876, 0.016826, 0.015078, 0.013016, 0.009977, 0.009015, 0.006701, 0.006701, 0.009865, 0.006795, 0.007031, 0.006567, 0.007177, 0.007422, 0.008002, 0.008156, 0.006988, 0.009483, 0.010372, 0.011342, 0.016528, 0.012491, 0.01078, 0.014315, 0.020876, 0.043307, 0.071867, 0.111485, 0.122885, 0.073402, 0.132295, 0.137348, 0.147574, 0.25031,…	[49, 50, 51, 52, 53, 54, 55, 56, 57, 58, 59, 64, 95, 96, 99, 100, 104, 107, 108, 109, 110, 111, 112]	(10, 0, 10)	10	2
1558	1559	A0A0F3MWC0|A0A0F3MWC0_RICFI Uncharacterized protein OS=Rickettsia felis str. Pedreira	([0.59917, 0.642678, 0.483068, 0.538167, 0.472492, 0.398279, 0.447574, 0.483068, 0.468512, 0.408655, 0.4292, 0.461924, 0.458154, 0.377384, 0.40511, 0.483068, 0.40511, 0.352862, 0.324872, 0.401658, 0.398279, 0.324872, 0.321458, 0.436924, 0.422041, 0.483068, 0.585406, 0.545602, 0.509769, 0.529623, 0.622677, 0.59917, 0.575842, 0.557691, 0.699094, 0.613573, 0.549308], '')	[0, 1, 3, 26, 27, 28, 29, 30, 31, 32, 33, 34, 35, 36]	(10, 3, 13)	10	2
10	11	A0A0F3MPV0|A0A0F3MPV0_RICFI Succinate--CoA ligase [ADP-forming] subunit beta OS=Rickettsia felis str. Pedreira	([0.298791, 0.209395, 0.264545, 0.291804, 0.21291, 0.239899, 0.191378, 0.25406, 0.281712, 0.30533, 0.328603, 0.352862, 0.257454, 0.268042, 0.18812, 0.182256, 0.25031, 0.25031, 0.291804, 0.288399, 0.196879, 0.284882, 0.370445, 0.36309, 0.284882, 0.374039, 0.370445, 0.352862, 0.335645, 0.335645, 0.349426, 0.288399, 0.216401, 0.232838, 0.232838, 0.291804, 0.257454, 0.268042, 0.185198, 0.182256, 0.16…	[228, 229, 231, 232, 233, 234, 235, 236, 237, 238, 239, 240]	(9, 2, 11)	9	2
47	48	A0A0F3MRX9|A0A0F3MRX9_RICFI Phospho-N-acetylmuramoyl-pentapeptide-transferase OS=Rickettsia felis str. Pedreira	([0.004921, 0.007259, 0.009483, 0.012491, 0.008723, 0.009015, 0.01227, 0.009096, 0.006701, 0.008002, 0.006567, 0.00558, 0.007645, 0.007091, 0.007091, 0.009977, 0.016257, 0.016528, 0.011518, 0.008002, 0.008156, 0.006039, 0.005872, 0.004414, 0.004414, 0.004483, 0.005011, 0.003405, 0.003461, 0.005011, 0.005011, 0.00777, 0.007877, 0.005623, 0.005992, 0.005872, 0.00407, 0.003014, 0.004208, 0.004646, 0…	[57, 58, 59, 60, 61, 62, 63, 64, 65, 66, 68]	(9, 0, 9)	9	2
61	62	A0A0F3MSM4|A0A0F3MSM4_RICFI Ribonuclease PH OS=Rickettsia felis str. Pedreira	([0.703578, 0.724957, 0.795062, 0.661982, 0.675549, 0.557691, 0.585406, 0.497853, 0.51388, 0.56648, 0.494003, 0.436924, 0.436924, 0.40511, 0.414856, 0.414856, 0.408655, 0.308712, 0.239899, 0.170161, 0.164327, 0.161087, 0.155435, 0.137348, 0.200174, 0.206376, 0.219301, 0.191378, 0.170161, 0.170161, 0.125101, 0.185198, 0.161087, 0.167087, 0.194234, 0.18812, 0.139895, 0.164327, 0.288399, 0.271506, 0…	[0, 1, 2, 3, 4, 5, 6, 8, 9, 73, 74, 75, 76, 77, 78, 79, 80, 81, 82]	(9, 9, 18)	9	2
150	151	A0A0F3MQD5|A0A0F3MQD5_RICFI ATP-dependent Clp protease proteolytic subunit OS=Rickettsia felis str. Pedreira	([0.030611, 0.047319, 0.071867, 0.090864, 0.139895, 0.17593, 0.161087, 0.102787, 0.137348, 0.090864, 0.060549, 0.083462, 0.088832, 0.092881, 0.085092, 0.073402, 0.147574, 0.219301, 0.222385, 0.129801, 0.064632, 0.03976, 0.022667, 0.022306, 0.023963, 0.014586, 0.016021, 0.021381, 0.038042, 0.025762, 0.037156, 0.073402, 0.042364, 0.026892, 0.030611, 0.042364, 0.045352, 0.023087, 0.014075, 0.013016,…	[132, 160, 161, 162, 164, 165, 166, 167, 168, 169, 170, 171, 172, 173, 200]	(9, 4, 13)	9	2
158	159	A0A0F3MQL7|A0A0F3MQL7_RICFI Membrane fusion protein (MFP) family protein OS=Rickettsia felis str. Pedreira	([0.461924, 0.490133, 0.58069, 0.622677, 0.653063, 0.5017, 0.521092, 0.545602, 0.447574, 0.366687, 0.380708, 0.321458, 0.324872, 0.335645, 0.433034, 0.4292, 0.332115, 0.332115, 0.239899, 0.209395, 0.203355, 0.308712, 0.30533, 0.268042, 0.26085, 0.26085, 0.356642, 0.321458, 0.225814, 0.219301, 0.324872, 0.332115, 0.42561, 0.328603, 0.318242, 0.318242, 0.324872, 0.41194, 0.408655, 0.4292, 0.328603,…	[2, 3, 4, 5, 6, 7, 71, 72, 73, 74, 325, 326, 327, 436, 437, 438, 439, 440, 441, 442, 443, 444, 445, 447, 448, 449]	(9, 13, 22)	9	2
241	242	A0A0F3MS18|A0A0F3MS18_RICFI Protein GrpE OS=Rickettsia felis str. Pedreira	([0.699094, 0.720929, 0.570702, 0.613573, 0.648219, 0.534167, 0.517562, 0.557691, 0.58069, 0.5017, 0.454136, 0.494003, 0.59014, 0.549308, 0.553315, 0.58069, 0.707965, 0.58069, 0.570702, 0.58069, 0.472492, 0.444081, 0.418646, 0.51388, 0.422041, 0.4292, 0.529623, 0.472492, 0.447574, 0.447574, 0.517562, 0.497853, 0.401658, 0.390993, 0.418646, 0.41194, 0.356642, 0.356642, 0.356642, 0.36309, 0.356642,…	[0, 1, 2, 3, 4, 5, 6, 7, 8, 9, 12, 13, 14, 15, 16, 17, 18, 19, 23, 26, 30, 51, 52, 53, 54, 55, 56, 59, 88, 141, 143, 177]	(9, 0, 9)	9	2
430	431	A0A0F3MW80|A0A0F3MW80_RICFI Signal peptidase I OS=Rickettsia felis str. Pedreira	([0.823549, 0.812494, 0.819762, 0.750527, 0.745909, 0.775545, 0.798249, 0.626927, 0.63748, 0.63748, 0.497853, 0.51388, 0.377384, 0.298791, 0.200174, 0.139895, 0.078022, 0.06312, 0.035586, 0.019109, 0.011903, 0.011342, 0.008409, 0.006078, 0.005249, 0.004646, 0.004646, 0.004736, 0.004736, 0.004835, 0.003924, 0.006039, 0.006795, 0.009977, 0.013613, 0.016826, 0.022306, 0.030611, 0.040537, 0.043307, 0…	[0, 1, 2, 3, 4, 5, 6, 7, 8, 9, 11]	(9, 0, 9)	9	2
532	533	A0A0F3MQ41|A0A0F3MQ41_RICFI Uncharacterized protein OS=Rickettsia felis str. Pedreira	([0.741537, 0.741537, 0.632174, 0.661982, 0.575842, 0.505461, 0.454136, 0.370445, 0.4292, 0.444081, 0.398279, 0.408655, 0.41194, 0.40511, 0.339168, 0.346032, 0.339168, 0.349426, 0.42561, 0.414856, 0.414856, 0.414856, 0.414856, 0.472492, 0.476583, 0.538167, 0.5017, 0.497853, 0.608892, 0.490133, 0.529623, 0.613573, 0.613573, 0.534167, 0.521092, 0.59508, 0.575842, 0.562014, 0.517562, 0.5017, 0.46851…	[0, 1, 2, 3, 4, 5, 25, 26, 28, 30, 31, 32, 33, 34, 35, 36, 37, 38, 39]	(9, 9, 18)	9	2
583	584	A0A0F3MQE0|A0A0F3MQE0_RICFI Lipoprotein OS=Rickettsia felis str. Pedreira	([0.007645, 0.006567, 0.007495, 0.006894, 0.006245, 0.008002, 0.007877, 0.009865, 0.01227, 0.017138, 0.021381, 0.025762, 0.044297, 0.040537, 0.067594, 0.102787, 0.173081, 0.18812, 0.200174, 0.308712, 0.26085, 0.268042, 0.346032, 0.380708, 0.486429, 0.575842, 0.480142, 0.51388, 0.42561, 0.394753, 0.380708, 0.387226, 0.298791, 0.301917, 0.318242, 0.321458, 0.332115, 0.321458, 0.390993, 0.366687, 0.…	[25, 27, 49, 50, 51, 52, 53, 54, 55, 56, 57, 58, 60, 61, 62]	(9, 2, 11)	9	2
634	635	A0A0F3MQM0|A0A0F3MQM0_RICFI Cytoplasmic protein OS=Rickettsia felis str. Pedreira	([0.465241, 0.486429, 0.468512, 0.494003, 0.476583, 0.454136, 0.36309, 0.301917, 0.239899, 0.281712, 0.31487, 0.346032, 0.332115, 0.26085, 0.25031, 0.167087, 0.161087, 0.239899, 0.142424, 0.179055, 0.25406, 0.142424, 0.094817, 0.109221, 0.066181, 0.081712, 0.10481, 0.102787, 0.164327, 0.161087, 0.147574, 0.139895, 0.116183, 0.098513, 0.158265, 0.155435, 0.25406, 0.196879, 0.164327, 0.25031, 0.275…	[65, 82, 83, 91, 93, 94, 95, 96, 97, 98, 99, 100, 101, 102, 144, 145, 146, 147, 177, 179, 180, 181, 182, 183, 184, 185]	(9, 4, 13)	9	2
896	897	A0A0F3MRX3|A0A0F3MRX3_RICFI DUF2671 domain-containing protein OS=Rickettsia felis str. Pedreira	([0.352862, 0.40511, 0.447574, 0.483068, 0.521092, 0.525368, 0.538167, 0.541878, 0.570702, 0.59508, 0.618285, 0.648219, 0.680603, 0.545602, 0.458154, 0.458154, 0.468512, 0.465241, 0.384043, 0.30533, 0.324872, 0.401658, 0.370445, 0.356642, 0.281712, 0.206376, 0.155435, 0.161087, 0.17593, 0.164327, 0.106997, 0.100716, 0.096677, 0.079919, 0.090864, 0.155435, 0.106997, 0.15008, 0.161087, 0.158265, 0.…	[4, 5, 6, 7, 8, 9, 10, 11, 12, 13, 87, 88, 89]	(9, 0, 9)	9	2
1125	1126	A0A0F3MT12|A0A0F3MT12_RICFI Uncharacterized protein OS=Rickettsia felis str. Pedreira	([0.712013, 0.745909, 0.741537, 0.618285, 0.557691, 0.480142, 0.468512, 0.494003, 0.521092, 0.458154, 0.483068, 0.5017, 0.517562, 0.447574, 0.454136, 0.458154, 0.42561, 0.359901, 0.349426, 0.349426, 0.339168, 0.268042, 0.236433, 0.25406, 0.247041, 0.31487, 0.384043, 0.414856, 0.324872, 0.295083, 0.387226, 0.387226, 0.398279, 0.377384, 0.380708, 0.387226, 0.390993, 0.40511, 0.374039, 0.387226, 0.3…	[0, 1, 2, 3, 4, 8, 11, 12, 42, 43, 44, 45, 46, 47, 48, 49, 50, 51]	(9, 8, 17)	9	2
1162	1163	A0A0F3MT67|A0A0F3MT67_RICFI Uncharacterized protein OS=Rickettsia felis str. Pedreira	([0.538167, 0.42561, 0.461924, 0.509769, 0.541878, 0.454136, 0.352862, 0.366687, 0.359901, 0.30533, 0.318242, 0.342579, 0.359901, 0.377384, 0.36309, 0.342579, 0.268042, 0.275179, 0.243554, 0.216401, 0.281712, 0.271506, 0.339168, 0.332115, 0.291804, 0.222385, 0.308712, 0.40511, 0.339168, 0.339168, 0.42561, 0.433034, 0.374039, 0.278302, 0.278302, 0.206376, 0.229226, 0.318242, 0.311707, 0.346032, 0.…	[0, 3, 4, 124, 125, 126, 127, 128, 130, 131, 132, 134, 135, 136, 137, 138, 139, 140, 141, 142, 143, 150, 154, 155, 195, 196, 197, 199, 201, 202, 203, 204, 205, 232, 233, 234, 270]	(9, 11, 20)	9	2
1166	1167	A0A0F3MT73|A0A0F3MT73_RICFI Transposase OS=Rickettsia felis str. Pedreira	([0.575842, 0.622677, 0.480142, 0.534167, 0.534167, 0.553315, 0.549308, 0.534167, 0.570702, 0.585406, 0.58069, 0.570702, 0.570702, 0.476583, 0.433034, 0.418646, 0.390993, 0.454136, 0.401658, 0.458154, 0.458154, 0.440853, 0.414856, 0.509769, 0.422041, 0.444081, 0.447574, 0.394753, 0.349426, 0.349426, 0.268042, 0.291804, 0.31487, 0.229226, 0.295083, 0.349426, 0.36309, 0.390993, 0.328603, 0.414856, …	[0, 1, 3, 4, 5, 6, 7, 8, 9, 10, 11, 12, 23, 51, 52, 54, 55, 56, 59]	(9, 2, 11)	9	2
1169	1170	A0A0F3MT80|A0A0F3MT80_RICFI Uncharacterized protein OS=Rickettsia felis str. Pedreira	([0.324872, 0.311707, 0.36309, 0.278302, 0.324872, 0.31487, 0.352862, 0.295083, 0.318242, 0.257454, 0.295083, 0.349426, 0.370445, 0.281712, 0.257454, 0.30533, 0.257454, 0.264545, 0.284882, 0.284882, 0.236433, 0.301917, 0.339168, 0.291804, 0.301917, 0.196879, 0.236433, 0.164327, 0.222385, 0.222385, 0.321458, 0.321458, 0.301917, 0.26085, 0.268042, 0.206376, 0.118441, 0.098513, 0.15008, 0.134866, 0.…	[82, 83, 84, 85, 86, 87, 88, 89, 99, 116, 117, 118, 129, 130, 131, 132, 133, 134, 135, 136, 137, 138, 142]	(9, 12, 21)	9	2
1399	1400	A0A0F3MU76|A0A0F3MU76_RICFI Probable chromosome-partitioning protein ParB OS=Rickettsia felis str. Pedreira	([0.268042, 0.308712, 0.342579, 0.232838, 0.147574, 0.17593, 0.219301, 0.26085, 0.206376, 0.147574, 0.173081, 0.122885, 0.155435, 0.158265, 0.161087, 0.098513, 0.058088, 0.106997, 0.06312, 0.036378, 0.03976, 0.03976, 0.043307, 0.042364, 0.042364, 0.074921, 0.090864, 0.090864, 0.092881, 0.147574, 0.232838, 0.264545, 0.352862, 0.332115, 0.342579, 0.229226, 0.328603, 0.335645, 0.339168, 0.42561, 0.4…	[42, 214, 215, 216, 220, 224, 225, 226, 227, 228, 229, 230, 231, 232, 233]	(9, 5, 14)	9	2
1470	1471	A0A0F3MUS9|A0A0F3MUS9_RICFI MgtE intracellular N domain protein OS=Rickettsia felis str. Pedreira	([0.056825, 0.096677, 0.06312, 0.042364, 0.076542, 0.100716, 0.137348, 0.167087, 0.122885, 0.170161, 0.18812, 0.25406, 0.25031, 0.318242, 0.236433, 0.170161, 0.209395, 0.328603, 0.321458, 0.346032, 0.318242, 0.318242, 0.225814, 0.30533, 0.374039, 0.359901, 0.377384, 0.384043, 0.301917, 0.374039, 0.264545, 0.268042, 0.239899, 0.196879, 0.196879, 0.288399, 0.366687, 0.321458, 0.308712, 0.219301, 0.…	[65, 147, 149, 150, 404, 406, 407, 408, 409, 410, 411, 412, 413, 414, 415]	(9, 5, 14)	9	2
1489	1490	A0A0F3MUW9|A0A0F3MUW9_RICFI Terminase small subunit OS=Rickettsia felis str. Pedreira	([0.243554, 0.225814, 0.271506, 0.25406, 0.173081, 0.203355, 0.139895, 0.173081, 0.206376, 0.229226, 0.26085, 0.194234, 0.18812, 0.288399, 0.229226, 0.15284, 0.147574, 0.158265, 0.247041, 0.129801, 0.073402, 0.158265, 0.191378, 0.219301, 0.182256, 0.229226, 0.225814, 0.328603, 0.232838, 0.239899, 0.158265, 0.129801, 0.21291, 0.144935, 0.073402, 0.125101, 0.15284, 0.090864, 0.090864, 0.086953, 0.0…	[55, 56, 57, 58, 59, 62, 63, 64, 154, 155, 156, 157, 158, 159, 160, 161, 162, 163]	(9, 8, 17)	9	2
1577	1578	A0A0F3MWX4|A0A0F3MWX4_RICFI Small ribosomal subunit protein uS9 OS=Rickettsia felis str. Pedreira	([0.284882, 0.332115, 0.359901, 0.390993, 0.301917, 0.328603, 0.366687, 0.394753, 0.328603, 0.268042, 0.288399, 0.346032, 0.288399, 0.209395, 0.284882, 0.288399, 0.380708, 0.380708, 0.390993, 0.384043, 0.30533, 0.370445, 0.380708, 0.380708, 0.374039, 0.454136, 0.352862, 0.264545, 0.229226, 0.30533, 0.380708, 0.380708, 0.359901, 0.418646, 0.51388, 0.486429, 0.40511, 0.346032, 0.356642, 0.288399, 0…	[34, 145, 146, 151, 152, 153, 154, 155, 156, 157, 158, 159, 160]	(9, 3, 12)	9	2
1582	1583	A0A0F3MX09|A0A0F3MX09_RICFI Uncharacterized protein OS=Rickettsia felis str. Pedreira	([0.433034, 0.308712, 0.359901, 0.398279, 0.440853, 0.472492, 0.450668, 0.465241, 0.447574, 0.468512, 0.480142, 0.51388, 0.529623, 0.436924, 0.450668, 0.36309, 0.476583, 0.380708, 0.398279, 0.476583, 0.483068, 0.483068, 0.480142, 0.480142, 0.468512, 0.366687, 0.278302, 0.318242, 0.232838, 0.196879, 0.194234, 0.209395, 0.200174, 0.196879, 0.21291, 0.21291, 0.232838, 0.132295, 0.125101, 0.11371, 0.…	[11, 12, 60, 234, 236, 237, 238, 239, 240, 241, 242, 243, 244, 245, 248, 251, 252, 256]	(9, 4, 13)	9	2
113	114	A0A0F3MWB2|A0A0F3MWB2_RICFI DNA-directed RNA polymerase subunit beta' OS=Rickettsia felis str. Pedreira	([0.066181, 0.10481, 0.144935, 0.18812, 0.229226, 0.139895, 0.173081, 0.206376, 0.155435, 0.182256, 0.142424, 0.170161, 0.118441, 0.134866, 0.179055, 0.191378, 0.288399, 0.374039, 0.311707, 0.308712, 0.380708, 0.284882, 0.275179, 0.170161, 0.164327, 0.167087, 0.203355, 0.203355, 0.196879, 0.295083, 0.301917, 0.380708, 0.291804, 0.377384, 0.31487, 0.318242, 0.301917, 0.191378, 0.182256, 0.268042, …	[317, 318, 319, 326, 654, 697, 698, 699, 700, 701, 702, 703, 704, 705, 1124]	(8, 5, 13)	8	2
149	150	A0A0F3MQC7|A0A0F3MQC7_RICFI RNA polymerase sigma factor RpoH OS=Rickettsia felis str. Pedreira	([0.102787, 0.132295, 0.196879, 0.225814, 0.25406, 0.144935, 0.090864, 0.109221, 0.071867, 0.048328, 0.064632, 0.081712, 0.041405, 0.040537, 0.036378, 0.035586, 0.038042, 0.046336, 0.044297, 0.058088, 0.109221, 0.125101, 0.142424, 0.142424, 0.073402, 0.042364, 0.049374, 0.071867, 0.073402, 0.122885, 0.118441, 0.064632, 0.071867, 0.144935, 0.144935, 0.15284, 0.158265, 0.144935, 0.122885, 0.161087,…	[183, 184, 186, 187, 188, 189, 190, 201, 202, 203, 212, 213, 214, 215, 216, 217, 218, 219, 220]	(8, 10, 18)	8	2
175	176	A0A0F3MQY6|A0A0F3MQY6_RICFI Large ribosomal subunit protein bL9 OS=Rickettsia felis str. Pedreira	([0.069024, 0.040537, 0.060549, 0.083462, 0.051831, 0.0704, 0.094817, 0.098513, 0.069024, 0.085092, 0.067594, 0.066181, 0.066181, 0.111485, 0.096677, 0.147574, 0.222385, 0.243554, 0.139895, 0.127496, 0.074921, 0.092881, 0.155435, 0.15284, 0.094817, 0.132295, 0.078022, 0.076542, 0.074921, 0.127496, 0.134866, 0.222385, 0.268042, 0.26085, 0.271506, 0.284882, 0.196879, 0.132295, 0.120615, 0.191378, 0…	[154, 155, 156, 157, 158, 159, 160, 161, 162, 165, 166, 167, 168, 169, 170]	(8, 0, 8)	8	2
179	180	A0A0F3MR00|A0A0F3MR00_RICFI Small ribosomal subunit protein uS11 OS=Rickettsia felis str. Pedreira	([0.51388, 0.538167, 0.562014, 0.444081, 0.468512, 0.377384, 0.398279, 0.346032, 0.298791, 0.339168, 0.281712, 0.324872, 0.284882, 0.275179, 0.185198, 0.257454, 0.271506, 0.332115, 0.26085, 0.203355, 0.206376, 0.129801, 0.132295, 0.134866, 0.137348, 0.142424, 0.209395, 0.225814, 0.288399, 0.275179, 0.257454, 0.332115, 0.291804, 0.318242, 0.291804, 0.380708, 0.366687, 0.366687, 0.36309, 0.346032, …	[0, 1, 2, 45, 46, 47, 63, 115, 118, 119, 120, 121, 122, 123, 124, 125, 126]	(8, 8, 16)	8	2
246	247	A0A0F3MS70|A0A0F3MS70_RICFI DNA mismatch repair protein MutL OS=Rickettsia felis str. Pedreira	([0.088832, 0.137348, 0.17593, 0.111485, 0.111485, 0.111485, 0.139895, 0.185198, 0.15008, 0.106997, 0.144935, 0.167087, 0.191378, 0.243554, 0.25031, 0.281712, 0.298791, 0.295083, 0.291804, 0.206376, 0.142424, 0.239899, 0.239899, 0.209395, 0.225814, 0.264545, 0.264545, 0.264545, 0.243554, 0.31487, 0.394753, 0.291804, 0.295083, 0.182256, 0.142424, 0.088832, 0.147574, 0.209395, 0.185198, 0.170161, 0…	[358, 359, 360, 363, 364, 365, 366, 367, 368, 372, 373, 374, 375, 376, 377, 378, 379, 380, 382, 383, 386, 391, 401, 402, 403, 404, 405, 406, 408, 410, 586]	(8, 9, 17)	8	2
347	348	A0A0F3MTI1|A0A0F3MTI1_RICFI DNA polymerase I OS=Rickettsia felis str. Pedreira	([0.147574, 0.191378, 0.109221, 0.142424, 0.069024, 0.051831, 0.026892, 0.038042, 0.03976, 0.027463, 0.020522, 0.022306, 0.023534, 0.023534, 0.026892, 0.015344, 0.015078, 0.023534, 0.045352, 0.073402, 0.129801, 0.132295, 0.15284, 0.170161, 0.167087, 0.247041, 0.229226, 0.26085, 0.25406, 0.173081, 0.225814, 0.318242, 0.30533, 0.203355, 0.122885, 0.102787, 0.102787, 0.059222, 0.059222, 0.054297, 0.…	[72, 73, 74, 190, 191, 444, 445, 659, 660, 661, 662, 663, 665, 666, 667, 668, 669, 670, 671, 672, 673, 675, 676, 677]	(8, 12, 20)	8	2
417	418	A0A0F3MVM2|A0A0F3MVM2_RICFI Transcription elongation factor GreA OS=Rickettsia felis str. Pedreira	([0.436924, 0.301917, 0.370445, 0.374039, 0.295083, 0.349426, 0.384043, 0.42561, 0.359901, 0.36309, 0.394753, 0.335645, 0.311707, 0.31487, 0.268042, 0.374039, 0.332115, 0.390993, 0.374039, 0.321458, 0.335645, 0.352862, 0.450668, 0.356642, 0.346032, 0.436924, 0.390993, 0.377384, 0.380708, 0.465241, 0.480142, 0.476583, 0.472492, 0.490133, 0.497853, 0.58069, 0.529623, 0.553315, 0.483068, 0.51388, 0.…	[35, 36, 37, 39, 40, 41, 42, 43, 44, 45, 46, 47]	(8, 3, 11)	8	2
524	525	A0A0F3MQ22|A0A0F3MQ22_RICFI Octaprenyl-diphosphate synthase domain protein OS=Rickettsia felis str. Pedreira	([0.733139, 0.750527, 0.745909, 0.759478, 0.73685, 0.63748, 0.642678, 0.666105, 0.59508, 0.494003, 0.521092, 0.553315, 0.480142, 0.461924, 0.461924, 0.422041, 0.422041, 0.422041, 0.422041, 0.401658, 0.31487, 0.332115, 0.328603, 0.346032, 0.346032, 0.374039, 0.436924, 0.444081, 0.387226, 0.444081, 0.553315, 0.472492, 0.458154, 0.51388, 0.51388, 0.5017, 0.490133, 0.476583, 0.553315, 0.534167, 0.590…	[0, 1, 2, 3, 4, 5, 6, 7, 8, 10, 11, 30, 33, 34, 35, 38, 39, 40, 41, 42]	(8, 0, 8)	8	2
632	633	A0A0F3MQL6|A0A0F3MQL6_RICFI Gram-negative porin family protein OS=Rickettsia felis str. Pedreira	([0.013016, 0.010926, 0.008804, 0.009483, 0.012491, 0.013437, 0.017797, 0.013821, 0.014586, 0.020876, 0.030611, 0.042364, 0.05306, 0.056825, 0.116183, 0.127496, 0.125101, 0.120615, 0.155435, 0.155435, 0.247041, 0.339168, 0.42561, 0.42561, 0.454136, 0.374039, 0.433034, 0.433034, 0.41194, 0.366687, 0.264545, 0.15008, 0.155435, 0.129801, 0.127496, 0.06312, 0.055536, 0.092881, 0.100716, 0.098513, 0.1…	[183, 206, 207, 210, 213, 215, 217, 218, 219, 220, 221, 222, 223, 224, 225]	(8, 6, 14)	8	2
761	762	A0A0F3MR94|A0A0F3MR94_RICFI Uncharacterized protein OS=Rickettsia felis str. Pedreira	([0.239899, 0.281712, 0.182256, 0.216401, 0.144935, 0.173081, 0.216401, 0.25406, 0.247041, 0.271506, 0.219301, 0.25031, 0.278302, 0.370445, 0.377384, 0.374039, 0.384043, 0.490133, 0.454136, 0.444081, 0.458154, 0.465241, 0.440853, 0.458154, 0.390993, 0.450668, 0.356642, 0.346032, 0.268042, 0.271506, 0.203355, 0.196879, 0.194234, 0.191378, 0.200174, 0.17593, 0.164327, 0.158265, 0.125101, 0.125101, …	[79, 80, 81, 82, 83, 84, 85, 86, 87, 89, 90, 91, 152, 153, 154, 155, 156, 157, 158, 159]	(8, 0, 8)	8	2
805	806	A0A0F3MRG6|A0A0F3MRG6_RICFI DUF883 domain-containing protein OS=Rickettsia felis str. Pedreira	([0.805026, 0.81615, 0.648219, 0.685117, 0.685117, 0.549308, 0.562014, 0.570702, 0.59508, 0.497853, 0.525368, 0.557691, 0.480142, 0.408655, 0.408655, 0.398279, 0.321458, 0.31487, 0.324872, 0.281712, 0.278302, 0.26085, 0.257454, 0.339168, 0.321458, 0.332115, 0.335645, 0.268042, 0.275179, 0.281712, 0.377384, 0.295083, 0.288399, 0.374039, 0.352862, 0.356642, 0.352862, 0.370445, 0.339168, 0.339168, 0…	[0, 1, 2, 3, 4, 5, 6, 7, 8, 10, 11, 67]	(8, 0, 8)	8	2
1289	1290	A0A0F3MTR9|A0A0F3MTR9_RICFI DUF2497 domain-containing protein OS=Rickettsia felis str. Pedreira	([0.795062, 0.798249, 0.694846, 0.728858, 0.750527, 0.626927, 0.534167, 0.534167, 0.549308, 0.472492, 0.472492, 0.490133, 0.42561, 0.36309, 0.359901, 0.36309, 0.366687, 0.370445, 0.370445, 0.390993, 0.308712, 0.26085, 0.271506, 0.335645, 0.332115, 0.321458, 0.408655, 0.483068, 0.505461, 0.51388, 0.517562, 0.454136, 0.465241, 0.450668, 0.538167, 0.534167, 0.436924, 0.387226, 0.41194, 0.408655, 0.3…	[0, 1, 2, 3, 4, 5, 6, 7, 8, 28, 29, 30, 34, 35, 42, 43, 44, 82]	(8, 0, 8)	8	2
1381	1382	A0A0F3MU43|A0A0F3MU43_RICFI Uncharacterized protein OS=Rickettsia felis str. Pedreira	([0.876521, 0.882776, 0.771762, 0.648219, 0.666105, 0.685117, 0.538167, 0.468512, 0.490133, 0.5017, 0.517562, 0.447574, 0.346032, 0.346032, 0.374039, 0.301917, 0.222385, 0.225814, 0.236433, 0.139895, 0.120615, 0.079919, 0.055536, 0.088832, 0.076542, 0.049374, 0.042364, 0.066181, 0.098513, 0.094817, 0.100716, 0.100716, 0.158265, 0.268042, 0.278302, 0.288399, 0.370445, 0.377384, 0.374039, 0.356642,…	[0, 1, 2, 3, 4, 5, 6, 9, 10, 42, 43, 44, 45, 46, 47, 48, 49, 50]	(8, 9, 17)	8	2
4	5	A0A0F3MPN7|A0A0F3MPN7_RICFI Lon protease OS=Rickettsia felis str. Pedreira	([0.185198, 0.247041, 0.301917, 0.281712, 0.21291, 0.161087, 0.094817, 0.142424, 0.167087, 0.132295, 0.092881, 0.092881, 0.100716, 0.055536, 0.028107, 0.018787, 0.030611, 0.025762, 0.048328, 0.059222, 0.071867, 0.0704, 0.0704, 0.054297, 0.038858, 0.06184, 0.100716, 0.18812, 0.167087, 0.11371, 0.164327, 0.264545, 0.311707, 0.291804, 0.401658, 0.509769, 0.59508, 0.494003, 0.390993, 0.298791, 0.2292…	[35, 36, 60, 217, 218, 219, 220, 271, 272, 273, 274, 275, 276, 277, 278, 280, 281, 282]	(7, 7, 14)	7	2
31	32	A0A0F3MQS7|A0A0F3MQS7_RICFI Energy-dependent translational throttle protein EttA OS=Rickettsia felis str. Pedreira	([0.020165, 0.013437, 0.0198, 0.027463, 0.018787, 0.013613, 0.020165, 0.025762, 0.032677, 0.045352, 0.032677, 0.025762, 0.025316, 0.049374, 0.047319, 0.090864, 0.083462, 0.139895, 0.0704, 0.055536, 0.102787, 0.102787, 0.139895, 0.137348, 0.085092, 0.139895, 0.144935, 0.083462, 0.083462, 0.102787, 0.106997, 0.167087, 0.21291, 0.21291, 0.191378, 0.18812, 0.179055, 0.182256, 0.118441, 0.194234, 0.19…	[259, 260, 261, 262, 263, 271, 272, 281, 287, 288, 301, 306, 307, 308, 309, 310, 311, 312, 313, 443, 445, 446]	(7, 11, 18)	7	2
122	123	A0A0F3MPF6|A0A0F3MPF6_RICFI 30S ribosomal protein S1 OS=Rickettsia felis str. Pedreira	([0.116183, 0.158265, 0.096677, 0.10481, 0.109221, 0.071867, 0.102787, 0.132295, 0.170161, 0.109221, 0.139895, 0.167087, 0.173081, 0.161087, 0.167087, 0.232838, 0.216401, 0.137348, 0.15008, 0.25031, 0.247041, 0.222385, 0.229226, 0.311707, 0.342579, 0.284882, 0.359901, 0.36309, 0.346032, 0.342579, 0.377384, 0.295083, 0.278302, 0.268042, 0.374039, 0.301917, 0.222385, 0.264545, 0.26085, 0.239899, 0.…	[406, 494, 495, 500, 501, 502, 503, 504, 505, 506, 507, 542, 543, 544, 545, 546, 547, 548, 555, 557, 558, 559, 560]	(7, 3, 10)	7	2
184	185	A0A0F3MR21|A0A0F3MR21_RICFI Elongation factor Tu OS=Rickettsia felis str. Pedreira	([0.534167, 0.59014, 0.497853, 0.541878, 0.444081, 0.461924, 0.483068, 0.41194, 0.4292, 0.461924, 0.418646, 0.465241, 0.509769, 0.509769, 0.538167, 0.545602, 0.675549, 0.549308, 0.538167, 0.505461, 0.483068, 0.370445, 0.356642, 0.332115, 0.264545, 0.264545, 0.236433, 0.236433, 0.311707, 0.308712, 0.291804, 0.318242, 0.308712, 0.268042, 0.271506, 0.247041, 0.158265, 0.164327, 0.247041, 0.164327, 0…	[0, 1, 3, 12, 13, 14, 15, 16, 17, 18, 19, 46, 47, 48, 49, 51, 57, 58, 60, 61, 62, 63, 64, 65, 289, 290, 291, 292, 293, 297, 319, 320, 321, 343, 344, 345, 346, 347, 387]	(7, 3, 10)	7	2
214	215	A0A0F3MRL7|A0A0F3MRL7_RICFI ATP-dependent Clp protease ATP-binding subunit ClpX OS=Rickettsia felis str. Pedreira	([0.109221, 0.042364, 0.06184, 0.030611, 0.017138, 0.023087, 0.030611, 0.038858, 0.051831, 0.067594, 0.090864, 0.073402, 0.10481, 0.147574, 0.086953, 0.064632, 0.048328, 0.047319, 0.059222, 0.043307, 0.048328, 0.041405, 0.049374, 0.025316, 0.054297, 0.118441, 0.06184, 0.035586, 0.03976, 0.023534, 0.013265, 0.012491, 0.018787, 0.01204, 0.01078, 0.015694, 0.027463, 0.037156, 0.038858, 0.031287, 0.0…	[190, 191, 192, 193, 194, 195, 196, 197, 218, 219, 220, 221, 222, 223, 226, 227, 228, 229]	(7, 0, 7)	7	2
470	471	A0A0F3MPN8|A0A0F3MPN8_RICFI Uncharacterized protein OS=Rickettsia felis str. Pedreira	([0.092881, 0.05306, 0.088832, 0.054297, 0.0704, 0.10481, 0.0704, 0.100716, 0.0704, 0.096677, 0.069024, 0.0704, 0.125101, 0.144935, 0.161087, 0.164327, 0.216401, 0.137348, 0.196879, 0.196879, 0.21291, 0.179055, 0.229226, 0.147574, 0.161087, 0.167087, 0.15008, 0.167087, 0.158265, 0.173081, 0.161087, 0.161087, 0.196879, 0.21291, 0.203355, 0.194234, 0.232838, 0.268042, 0.268042, 0.200174, 0.191378, …	[100, 101, 102, 103, 104, 105, 106, 107, 109, 111, 112]	(7, 0, 7)	7	2
759	760	A0A0F3MR92|A0A0F3MR92_RICFI Uncharacterized protein OS=Rickettsia felis str. Pedreira	([0.009096, 0.01078, 0.008002, 0.009187, 0.01227, 0.022667, 0.0198, 0.014075, 0.015694, 0.020522, 0.025762, 0.025762, 0.027463, 0.0198, 0.03976, 0.073402, 0.094817, 0.129801, 0.191378, 0.196879, 0.278302, 0.352862, 0.380708, 0.497853, 0.433034, 0.444081, 0.374039, 0.398279, 0.5017, 0.534167, 0.557691, 0.59014, 0.661982, 0.661982, 0.685117, 0.51388, 0.42561, 0.359901, 0.387226, 0.308712, 0.374039,…	[28, 29, 30, 31, 32, 33, 34, 35, 76, 77, 78]	(7, 0, 7)	7	2
942	943	A0A0F3MS65|A0A0F3MS65_RICFI Uncharacterized protein OS=Rickettsia felis str. Pedreira	([0.025316, 0.037156, 0.024826, 0.018106, 0.023534, 0.037156, 0.051831, 0.06312, 0.073402, 0.060549, 0.045352, 0.05306, 0.059222, 0.069024, 0.118441, 0.081712, 0.086953, 0.11371, 0.167087, 0.137348, 0.144935, 0.206376, 0.206376, 0.298791, 0.390993, 0.390993, 0.295083, 0.209395, 0.216401, 0.229226, 0.216401, 0.308712, 0.239899, 0.222385, 0.225814, 0.142424, 0.206376, 0.219301, 0.21291, 0.21291, 0.…	[157, 158, 159, 163, 164, 165, 166, 167, 168, 172, 177, 178, 179, 180, 181, 182, 183, 184, 188, 189, 190, 191, 192, 194, 195, 206, 207, 208]	(7, 10, 17)	7	2
970	971	A0A0F3MSB7|A0A0F3MSB7_RICFI Outer membrane A domain protein OS=Rickettsia felis str. Pedreira	([0.784345, 0.812494, 0.76285, 0.585406, 0.622677, 0.653063, 0.51388, 0.529623, 0.433034, 0.422041, 0.444081, 0.509769, 0.505461, 0.5017, 0.557691, 0.486429, 0.494003, 0.465241, 0.401658, 0.390993, 0.465241, 0.384043, 0.295083, 0.335645, 0.444081, 0.374039, 0.301917, 0.398279, 0.433034, 0.529623, 0.585406, 0.585406, 0.458154, 0.418646, 0.377384, 0.281712, 0.321458, 0.311707, 0.352862, 0.356642, 0…	[0, 1, 2, 3, 4, 5, 6, 7, 11, 12, 13, 14, 29, 30, 31]	(7, 0, 7)	7	2
1006	1007	A0A0F3MSG9|A0A0F3MSG9_RICFI Ankyrin repeat protein OS=Rickettsia felis str. Pedreira	([0.557691, 0.436924, 0.321458, 0.225814, 0.271506, 0.31487, 0.342579, 0.324872, 0.339168, 0.384043, 0.308712, 0.342579, 0.42561, 0.436924, 0.311707, 0.311707, 0.295083, 0.239899, 0.147574, 0.239899, 0.247041, 0.222385, 0.308712, 0.318242, 0.42561, 0.42561, 0.30533, 0.295083, 0.321458, 0.239899, 0.18812, 0.173081, 0.191378, 0.167087, 0.094817, 0.185198, 0.100716, 0.060549, 0.079919, 0.111485, 0.1…	[0, 197, 198, 200, 201, 202, 203, 204, 205, 206, 207]	(7, 3, 10)	7	2
1108	1109	A0A0F3MSY9|A0A0F3MSY9_RICFI Phosphoglucomutase/phosphomannomutase, C-terminal domain protein OS=Rickettsia felis str. Pedreira	([0.051831, 0.085092, 0.050641, 0.073402, 0.094817, 0.129801, 0.155435, 0.111485, 0.129801, 0.161087, 0.118441, 0.15284, 0.161087, 0.264545, 0.191378, 0.170161, 0.090864, 0.139895, 0.15284, 0.147574, 0.098513, 0.10481, 0.050641, 0.0704, 0.078022, 0.06184, 0.060549, 0.034068, 0.060549, 0.0704, 0.071867, 0.127496, 0.129801, 0.111485, 0.058088, 0.048328, 0.038858, 0.067594, 0.040537, 0.076542, 0.074…	[155, 229, 230, 231, 232, 233, 234, 235, 236, 241, 242]	(7, 1, 8)	7	2
1449	1450	A0A0F3MUM9|A0A0F3MUM9_RICFI HrgA protein OS=Rickettsia felis str. Pedreira	([0.232838, 0.134866, 0.094817, 0.116183, 0.161087, 0.209395, 0.25406, 0.291804, 0.328603, 0.339168, 0.275179, 0.30533, 0.295083, 0.321458, 0.311707, 0.247041, 0.236433, 0.232838, 0.173081, 0.179055, 0.194234, 0.206376, 0.30533, 0.308712, 0.25031, 0.25031, 0.247041, 0.21291, 0.196879, 0.132295, 0.132295, 0.182256, 0.18812, 0.167087, 0.225814, 0.229226, 0.311707, 0.321458, 0.311707, 0.332115, 0.32…	[48, 49, 50, 51, 52, 54, 78, 81, 82, 108, 109, 110, 111, 112, 114, 115, 116, 117, 118, 119, 120, 121, 151, 152, 153, 271, 273, 328, 329, 330, 331, 332, 333, 334]	(7, 14, 21)	7	2
1605	1606	A0A0F3MXF1|A0A0F3MXF1_RICFI Metallopeptidase M24 family protein OS=Rickettsia felis str. Pedreira	([0.134866, 0.071867, 0.032677, 0.048328, 0.081712, 0.058088, 0.081712, 0.054297, 0.073402, 0.088832, 0.06184, 0.049374, 0.028695, 0.036378, 0.034884, 0.037156, 0.069024, 0.060549, 0.06184, 0.078022, 0.074921, 0.086953, 0.085092, 0.111485, 0.127496, 0.125101, 0.116183, 0.090864, 0.142424, 0.137348, 0.083462, 0.158265, 0.15284, 0.15284, 0.134866, 0.137348, 0.066181, 0.064632, 0.066181, 0.111485, 0…	[324, 325, 326, 327, 328, 329, 334, 336, 340, 341, 342, 343, 344, 345, 351, 352, 353, 354, 355, 356, 357, 358, 423, 424, 425, 428]	(7, 14, 21)	7	2
76	77	A0A0F3MT79|A0A0F3MT79_RICFI UDP-N-acetylenolpyruvoylglucosamine reductase OS=Rickettsia felis str. Pedreira	([0.009294, 0.013016, 0.018415, 0.028695, 0.018106, 0.023963, 0.016021, 0.020165, 0.025316, 0.017797, 0.023087, 0.017797, 0.016021, 0.025316, 0.028107, 0.023534, 0.041405, 0.071867, 0.056825, 0.066181, 0.032017, 0.029376, 0.016021, 0.016021, 0.018106, 0.016257, 0.018106, 0.031287, 0.037156, 0.040537, 0.042364, 0.032017, 0.056825, 0.056825, 0.031287, 0.028695, 0.031287, 0.033407, 0.030003, 0.04236…	[205, 206, 207, 208, 210, 211, 212, 213, 214, 215, 216]	(6, 4, 10)	6	2
294	295	A0A0F3MSX8|A0A0F3MSX8_RICFI Small ribosomal subunit protein uS7 OS=Rickettsia felis str. Pedreira	([0.575842, 0.444081, 0.346032, 0.408655, 0.433034, 0.398279, 0.4292, 0.342579, 0.384043, 0.401658, 0.339168, 0.30533, 0.229226, 0.222385, 0.219301, 0.125101, 0.090864, 0.118441, 0.125101, 0.073402, 0.055536, 0.081712, 0.134866, 0.194234, 0.179055, 0.185198, 0.196879, 0.129801, 0.179055, 0.170161, 0.173081, 0.17593, 0.191378, 0.182256, 0.182256, 0.155435, 0.158265, 0.25031, 0.236433, 0.15284, 0.2…	[0, 57, 60, 61, 62, 63, 72, 73, 85, 131, 132, 134, 135, 136, 137, 138, 139, 140, 142, 145, 146, 147, 148, 149, 150, 151]	(6, 11, 17)	6	2
306	307	A0A0F3MT48|A0A0F3MT48_RICFI Elongation factor G OS=Rickettsia felis str. Pedreira	([0.278302, 0.328603, 0.243554, 0.278302, 0.209395, 0.161087, 0.167087, 0.196879, 0.155435, 0.18812, 0.18812, 0.219301, 0.209395, 0.222385, 0.295083, 0.291804, 0.301917, 0.401658, 0.384043, 0.311707, 0.311707, 0.229226, 0.144935, 0.21291, 0.21291, 0.278302, 0.342579, 0.366687, 0.359901, 0.359901, 0.352862, 0.390993, 0.332115, 0.342579, 0.352862, 0.349426, 0.346032, 0.31487, 0.301917, 0.264545, 0.…	[45, 46, 47, 48, 49, 50, 51, 53, 54, 390, 391, 410, 411, 413, 422, 423, 424, 425, 435, 436, 437, 438, 440, 441, 442, 443, 444, 635, 636, 638, 639, 640, 641, 642, 643, 645]	(6, 0, 6)	6	2
313	314	A0A0F3MT76|A0A0F3MT76_RICFI Ribosome-recycling factor OS=Rickettsia felis str. Pedreira	([0.525368, 0.58069, 0.59917, 0.56648, 0.604312, 0.613573, 0.585406, 0.497853, 0.51388, 0.461924, 0.40511, 0.440853, 0.444081, 0.454136, 0.366687, 0.36309, 0.440853, 0.370445, 0.377384, 0.366687, 0.440853, 0.433034, 0.390993, 0.394753, 0.36309, 0.366687, 0.301917, 0.257454, 0.335645, 0.339168, 0.339168, 0.414856, 0.349426, 0.346032, 0.311707, 0.308712, 0.311707, 0.31487, 0.380708, 0.356642, 0.387…	[0, 1, 2, 3, 4, 5, 6, 8, 53, 54, 56, 100, 101, 127, 128, 131, 142, 143, 144, 145, 151, 152, 153, 154, 155, 156, 158, 159, 160, 161, 162, 163, 171, 174]	(6, 0, 6)	6	2
365	366	A0A0F3MTR6|A0A0F3MTR6_RICFI 3-hydroxyacyl-CoA dehydrogenase OS=Rickettsia felis str. Pedreira	([0.059222, 0.083462, 0.116183, 0.144935, 0.10481, 0.10481, 0.127496, 0.15284, 0.17593, 0.120615, 0.120615, 0.118441, 0.066181, 0.034068, 0.025762, 0.050641, 0.051831, 0.051831, 0.085092, 0.127496, 0.127496, 0.147574, 0.092881, 0.054297, 0.059222, 0.051831, 0.035586, 0.030003, 0.030003, 0.032677, 0.060549, 0.078022, 0.098513, 0.182256, 0.281712, 0.311707, 0.209395, 0.147574, 0.147574, 0.144935, 0…	[47, 48, 49, 50, 51, 52, 53, 57, 58, 59, 689]	(6, 0, 6)	6	2
445	446	A0A0F3MX22|A0A0F3MX22_RICFI Protein translocase subunit SecD OS=Rickettsia felis str. Pedreira	([0.016528, 0.024826, 0.015344, 0.010372, 0.009294, 0.012727, 0.011106, 0.008409, 0.009096, 0.008525, 0.007259, 0.006567, 0.005872, 0.004358, 0.006194, 0.005872, 0.004208, 0.005318, 0.005503, 0.005932, 0.009015, 0.013016, 0.013016, 0.01204, 0.013016, 0.022306, 0.021816, 0.034884, 0.071867, 0.055536, 0.094817, 0.100716, 0.147574, 0.106997, 0.182256, 0.096677, 0.086953, 0.164327, 0.194234, 0.155435…	[158, 159, 160, 161, 162, 163, 165, 167, 168, 169, 170, 171, 172, 173]	(6, 7, 13)	6	2
531	532	A0A0F3MQ40|A0A0F3MQ40_RICFI Mutator family transposase OS=Rickettsia felis str. Pedreira	([0.054297, 0.092881, 0.06184, 0.088832, 0.116183, 0.15008, 0.194234, 0.144935, 0.173081, 0.17593, 0.203355, 0.239899, 0.318242, 0.328603, 0.42561, 0.472492, 0.450668, 0.4292, 0.521092, 0.626927, 0.59917, 0.494003, 0.486429, 0.494003, 0.418646, 0.346032, 0.352862, 0.352862, 0.436924, 0.436924, 0.468512, 0.40511, 0.394753, 0.318242, 0.243554, 0.147574, 0.173081, 0.200174, 0.229226, 0.216401, 0.147…	[18, 19, 20, 74, 75, 76, 77, 78, 79, 80, 82, 87, 88, 89]	(6, 3, 9)	6	2
543	544	A0A0F3MQ58|A0A0F3MQ58_RICFI Radical SAM methylthiotransferase, MiaB/RimO family protein OS=Rickettsia felis str. Pedreira	([0.418646, 0.284882, 0.311707, 0.216401, 0.26085, 0.191378, 0.232838, 0.17593, 0.132295, 0.167087, 0.18812, 0.222385, 0.158265, 0.098513, 0.094817, 0.142424, 0.144935, 0.092881, 0.092881, 0.083462, 0.118441, 0.111485, 0.122885, 0.132295, 0.21291, 0.15284, 0.194234, 0.125101, 0.11371, 0.182256, 0.173081, 0.11371, 0.088832, 0.096677, 0.15008, 0.144935, 0.125101, 0.098513, 0.161087, 0.147574, 0.219…	[53, 54, 55, 56, 85, 86, 305, 328, 331, 332, 333, 334, 335, 336, 337, 344, 345]	(6, 8, 14)	6	2
653	654	A0A0F3MQQ2|A0A0F3MQQ2_RICFI Putative cell surface antigen-like protein Sca7 OS=Rickettsia felis str. Pedreira	([0.25031, 0.236433, 0.225814, 0.257454, 0.301917, 0.225814, 0.25406, 0.275179, 0.239899, 0.209395, 0.232838, 0.191378, 0.196879, 0.25031, 0.26085, 0.247041, 0.275179, 0.236433, 0.271506, 0.225814, 0.291804, 0.301917, 0.328603, 0.278302, 0.278302, 0.264545, 0.339168, 0.288399, 0.295083, 0.352862, 0.374039, 0.377384, 0.468512, 0.476583, 0.517562, 0.497853, 0.509769, 0.433034, 0.51388, 0.42561, 0.4…	[34, 36, 38, 374, 375, 376, 377, 382, 383, 384, 385, 386, 387, 388, 783, 784, 796, 797]	(6, 7, 13)	6	2
660	661	A0A0F3MQR5|A0A0F3MQR5_RICFI Mutator family transposase OS=Rickettsia felis str. Pedreira	([0.06184, 0.102787, 0.069024, 0.098513, 0.125101, 0.158265, 0.203355, 0.155435, 0.185198, 0.18812, 0.216401, 0.25031, 0.328603, 0.339168, 0.436924, 0.483068, 0.465241, 0.444081, 0.538167, 0.648219, 0.604312, 0.497853, 0.494003, 0.497853, 0.422041, 0.349426, 0.359901, 0.359901, 0.440853, 0.440853, 0.472492, 0.408655, 0.401658, 0.324872, 0.25031, 0.15284, 0.17593, 0.206376, 0.236433, 0.222385, 0.1…	[18, 19, 20, 74, 75, 76, 77, 78, 79, 80, 82, 87, 88, 89]	(6, 3, 9)	6	2
699	700	A0A0F3MQY4|A0A0F3MQY4_RICFI OmpW family protein OS=Rickettsia felis str. Pedreira	([0.01227, 0.009977, 0.007177, 0.006894, 0.008804, 0.011106, 0.009187, 0.011518, 0.009483, 0.013016, 0.016257, 0.011342, 0.013821, 0.013265, 0.0198, 0.021816, 0.014075, 0.015694, 0.026338, 0.018106, 0.032677, 0.055536, 0.0704, 0.155435, 0.222385, 0.15008, 0.161087, 0.239899, 0.25031, 0.366687, 0.264545, 0.182256, 0.311707, 0.36309, 0.387226, 0.387226, 0.433034, 0.440853, 0.36309, 0.236433, 0.3019…	[65, 67, 68, 69, 70, 71, 72, 73, 76, 77, 78, 81]	(6, 1, 7)	6	2
713	714	A0A0F3MR08|A0A0F3MR08_RICFI Large ribosomal subunit protein bL28 OS=Rickettsia felis str. Pedreira	([0.31487, 0.257454, 0.18812, 0.132295, 0.161087, 0.209395, 0.25406, 0.216401, 0.239899, 0.278302, 0.295083, 0.324872, 0.339168, 0.332115, 0.332115, 0.418646, 0.42561, 0.51388, 0.41194, 0.418646, 0.505461, 0.521092, 0.5017, 0.59508, 0.690604, 0.618285, 0.604312, 0.472492, 0.538167, 0.538167, 0.521092, 0.444081, 0.436924, 0.398279, 0.394753, 0.394753, 0.311707, 0.311707, 0.229226, 0.324872, 0.2680…	[17, 20, 21, 22, 23, 24, 25, 26, 28, 29, 30]	(6, 1, 7)	6	2
782	783	A0A0F3MRC5|A0A0F3MRC5_RICFI Putative cell surface antigen-like protein Sca7 OS=Rickettsia felis str. Pedreira	([0.116183, 0.066181, 0.038858, 0.055536, 0.078022, 0.059222, 0.083462, 0.106997, 0.137348, 0.161087, 0.182256, 0.15284, 0.194234, 0.185198, 0.268042, 0.264545, 0.288399, 0.179055, 0.098513, 0.098513, 0.127496, 0.132295, 0.222385, 0.239899, 0.25406, 0.247041, 0.328603, 0.232838, 0.229226, 0.229226, 0.247041, 0.264545, 0.349426, 0.387226, 0.384043, 0.41194, 0.51388, 0.490133, 0.494003, 0.632174, 0…	[36, 39, 40, 41, 42, 44, 45, 46, 47, 48, 49, 50, 191, 192, 193, 203, 204, 205, 206, 207, 220, 221, 222, 223, 224, 227, 229, 230, 231, 294, 295, 296, 298, 379, 383, 414, 458, 460]	(6, 5, 11)	6	2
819	820	A0A0F3MRJ0|A0A0F3MRJ0_RICFI Flavodoxin family protein OS=Rickettsia felis str. Pedreira	([0.096677, 0.047319, 0.026338, 0.037156, 0.051831, 0.032017, 0.043307, 0.058088, 0.073402, 0.074921, 0.088832, 0.083462, 0.060549, 0.06312, 0.073402, 0.058088, 0.083462, 0.083462, 0.116183, 0.092881, 0.142424, 0.206376, 0.268042, 0.36309, 0.335645, 0.346032, 0.380708, 0.377384, 0.295083, 0.21291, 0.271506, 0.196879, 0.268042, 0.298791, 0.291804, 0.271506, 0.380708, 0.394753, 0.408655, 0.332115, …	[137, 138, 139, 140, 141, 142, 143, 162, 165, 166, 167, 168, 169, 170, 171]	(6, 0, 6)	6	2
963	964	A0A0F3MSA6|A0A0F3MSA6_RICFI Putative adhesin OS=Rickettsia felis str. Pedreira	([0.035586, 0.054297, 0.056825, 0.042364, 0.032677, 0.044297, 0.058088, 0.073402, 0.056825, 0.0704, 0.046336, 0.050641, 0.05306, 0.034068, 0.056825, 0.0704, 0.11371, 0.167087, 0.191378, 0.170161, 0.206376, 0.206376, 0.203355, 0.232838, 0.311707, 0.377384, 0.374039, 0.339168, 0.339168, 0.40511, 0.40511, 0.468512, 0.525368, 0.529623, 0.632174, 0.517562, 0.465241, 0.380708, 0.384043, 0.318242, 0.380…	[32, 33, 34, 35, 67, 105, 106, 107, 108, 109, 110, 111, 145, 146, 147, 150, 151, 152, 153, 154]	(6, 5, 11)	6	2
1200	1201	A0A0F3MTB9|A0A0F3MTB9_RICFI Uncharacterized protein OS=Rickettsia felis str. Pedreira	([0.622677, 0.56648, 0.440853, 0.476583, 0.505461, 0.4292, 0.418646, 0.436924, 0.472492, 0.529623, 0.505461, 0.517562, 0.472492, 0.490133, 0.538167, 0.541878, 0.525368, 0.51388, 0.534167, 0.521092, 0.509769, 0.444081, 0.41194, 0.497853, 0.509769, 0.5017, 0.59014, 0.538167, 0.447574, 0.436924, 0.418646, 0.454136, 0.408655, 0.418646, 0.387226, 0.349426, 0.318242, 0.295083, 0.26085, 0.203355, 0.1582…	[0, 1, 4, 9, 10, 11, 14, 15, 16, 17, 18, 19, 20, 24, 25, 26, 27]	(6, 6, 12)	6	2
1226	1227	A0A0F3MTH4|A0A0F3MTH4_RICFI Uncharacterized protein OS=Rickettsia felis str. Pedreira	([0.03976, 0.023087, 0.040537, 0.055536, 0.086953, 0.116183, 0.144935, 0.18812, 0.225814, 0.164327, 0.18812, 0.209395, 0.139895, 0.139895, 0.137348, 0.120615, 0.137348, 0.132295, 0.134866, 0.132295, 0.137348, 0.132295, 0.203355, 0.122885, 0.122885, 0.092881, 0.100716, 0.06184, 0.054297, 0.051831, 0.054297, 0.058088, 0.06312, 0.111485, 0.109221, 0.098513, 0.06312, 0.06184, 0.036378, 0.037156, 0.08…	[187, 226, 227, 228, 229, 235, 238, 239, 240, 241, 242, 243, 258, 389, 390, 391, 392, 393, 394, 395]	(6, 13, 19)	6	2
1503	1504	A0A0F3MV12|A0A0F3MV12_RICFI Uncharacterized protein OS=Rickettsia felis str. Pedreira	([0.525368, 0.56648, 0.59508, 0.468512, 0.380708, 0.414856, 0.450668, 0.394753, 0.4292, 0.444081, 0.461924, 0.408655, 0.480142, 0.486429, 0.398279, 0.31487, 0.298791, 0.222385, 0.206376, 0.216401, 0.295083, 0.295083, 0.301917, 0.308712, 0.390993, 0.36309, 0.356642, 0.264545, 0.342579, 0.332115, 0.25031, 0.185198, 0.264545, 0.185198, 0.179055, 0.26085, 0.328603, 0.346032, 0.356642, 0.370445, 0.359…	[0, 1, 2, 387, 388, 390, 391, 392, 393, 394, 395, 396]	(6, 5, 11)	6	2
1506	1507	A0A0F3MV25|A0A0F3MV25_RICFI Large ribosomal subunit protein bL35 OS=Rickettsia felis str. Pedreira	([0.490133, 0.529623, 0.59508, 0.440853, 0.476583, 0.394753, 0.41194, 0.390993, 0.408655, 0.418646, 0.447574, 0.422041, 0.321458, 0.284882, 0.356642, 0.356642, 0.324872, 0.311707, 0.321458, 0.359901, 0.436924, 0.332115, 0.295083, 0.295083, 0.414856, 0.4292, 0.505461, 0.521092, 0.517562, 0.534167, 0.454136, 0.468512, 0.549308, 0.545602, 0.618285, 0.613573, 0.59508, 0.63748, 0.541878, 0.458154, 0.3…	[1, 2, 26, 27, 28, 29, 32, 33, 34, 35, 36, 37, 38, 43]	(6, 6, 12)	6	2
1513	1514	A0A0F3MV67|A0A0F3MV67_RICFI Propionyl-CoA carboxylase, beta subunit OS=Rickettsia felis str. Pedreira	([0.433034, 0.324872, 0.366687, 0.414856, 0.447574, 0.461924, 0.494003, 0.414856, 0.40511, 0.42561, 0.454136, 0.480142, 0.465241, 0.450668, 0.468512, 0.42561, 0.509769, 0.505461, 0.517562, 0.444081, 0.444081, 0.529623, 0.642678, 0.626927, 0.608892, 0.59917, 0.5017, 0.494003, 0.549308, 0.59014, 0.608892, 0.604312, 0.509769, 0.529623, 0.465241, 0.366687, 0.318242, 0.321458, 0.440853, 0.436924, 0.46…	[16, 17, 18, 21, 22, 23, 24, 25, 26, 28, 29, 30, 31, 32, 33, 206, 208, 212, 213, 214, 215, 216, 217, 218, 259, 273, 287]	(6, 17, 23)	6	2
1554	1555	A0A0F3MW75|A0A0F3MW75_RICFI Mutator family transposase OS=Rickettsia felis str. Pedreira	([0.06184, 0.102787, 0.069024, 0.098513, 0.125101, 0.158265, 0.203355, 0.155435, 0.185198, 0.18812, 0.216401, 0.25031, 0.328603, 0.339168, 0.436924, 0.483068, 0.465241, 0.444081, 0.538167, 0.648219, 0.604312, 0.497853, 0.494003, 0.497853, 0.422041, 0.349426, 0.359901, 0.359901, 0.440853, 0.440853, 0.472492, 0.408655, 0.401658, 0.324872, 0.25031, 0.15284, 0.17593, 0.206376, 0.236433, 0.222385, 0.1…	[18, 19, 20, 74, 75, 76, 77, 78, 79, 80, 82, 87, 88, 89]	(6, 3, 9)	6	2
1580	1581	A0A0F3MWZ8|A0A0F3MWZ8_RICFI Uncharacterized protein OS=Rickettsia felis str. Pedreira	([0.137348, 0.067594, 0.092881, 0.06312, 0.038042, 0.040537, 0.026892, 0.0198, 0.015344, 0.01204, 0.009401, 0.007877, 0.007259, 0.005378, 0.00543, 0.005223, 0.003924, 0.00359, 0.004315, 0.00558, 0.007259, 0.008075, 0.012491, 0.008895, 0.008624, 0.014075, 0.017138, 0.030611, 0.05306, 0.090864, 0.164327, 0.179055, 0.271506, 0.311707, 0.398279, 0.4292, 0.444081, 0.468512, 0.468512, 0.41194, 0.422041…	[44, 45, 46, 47, 48, 49, 50, 52, 53, 54, 122, 123, 124, 125, 127, 128, 134]	(6, 0, 6)	6	2
77	78	A0A0F3MT93|A0A0F3MT93_RICFI UvrABC system protein A OS=Rickettsia felis str. Pedreira	([0.321458, 0.356642, 0.408655, 0.444081, 0.486429, 0.394753, 0.414856, 0.450668, 0.370445, 0.40511, 0.356642, 0.390993, 0.291804, 0.308712, 0.30533, 0.390993, 0.468512, 0.366687, 0.36309, 0.295083, 0.21291, 0.247041, 0.247041, 0.161087, 0.155435, 0.142424, 0.209395, 0.209395, 0.194234, 0.278302, 0.264545, 0.25031, 0.209395, 0.194234, 0.182256, 0.182256, 0.106997, 0.069024, 0.10481, 0.161087, 0.2…	[88, 91, 97, 611, 612, 613, 614, 615, 616, 622, 704, 707, 708, 710, 711]	(5, 3, 8)	5	2
82	83	A0A0F3MTH1|A0A0F3MTH1_RICFI Serine--tRNA ligase OS=Rickettsia felis str. Pedreira	([0.170161, 0.232838, 0.167087, 0.102787, 0.144935, 0.191378, 0.216401, 0.170161, 0.200174, 0.239899, 0.257454, 0.18812, 0.185198, 0.185198, 0.291804, 0.268042, 0.374039, 0.454136, 0.454136, 0.366687, 0.335645, 0.30533, 0.225814, 0.308712, 0.398279, 0.398279, 0.380708, 0.380708, 0.450668, 0.374039, 0.370445, 0.311707, 0.339168, 0.342579, 0.342579, 0.321458, 0.257454, 0.264545, 0.271506, 0.25406, …	[57, 71, 82, 83, 84, 86, 87, 99, 100, 101, 110, 113, 121, 123, 124, 125, 126, 127, 133, 293, 294, 295, 296, 297, 298]	(5, 19, 24)	5	2
104	105	A0A0F3MV73|A0A0F3MV73_RICFI Isoleucine--tRNA ligase OS=Rickettsia felis str. Pedreira	([0.30533, 0.335645, 0.387226, 0.370445, 0.40511, 0.288399, 0.281712, 0.275179, 0.21291, 0.257454, 0.281712, 0.339168, 0.26085, 0.17593, 0.167087, 0.096677, 0.090864, 0.161087, 0.144935, 0.142424, 0.203355, 0.142424, 0.078022, 0.079919, 0.092881, 0.085092, 0.100716, 0.122885, 0.15008, 0.216401, 0.21291, 0.209395, 0.209395, 0.278302, 0.370445, 0.271506, 0.301917, 0.298791, 0.194234, 0.194234, 0.18…	[229, 232, 529, 530, 531, 533, 534, 535, 536, 537, 538]	(5, 5, 10)	5	2
151	152	A0A0F3MQG6|A0A0F3MQG6_RICFI Tol-Pal system protein TolB OS=Rickettsia felis str. Pedreira	([0.003701, 0.003276, 0.002512, 0.003461, 0.002705, 0.003607, 0.004513, 0.00407, 0.004431, 0.003924, 0.004976, 0.005872, 0.004358, 0.004358, 0.004315, 0.005992, 0.007877, 0.01227, 0.020165, 0.028107, 0.030003, 0.066181, 0.120615, 0.247041, 0.155435, 0.232838, 0.164327, 0.17593, 0.264545, 0.182256, 0.295083, 0.243554, 0.247041, 0.342579, 0.321458, 0.390993, 0.384043, 0.390993, 0.318242, 0.243554, …	[299, 302, 365, 366, 426, 427, 428, 429, 430, 431, 433, 439, 440]	(5, 4, 9)	5	2
201	202	A0A0F3MRD1|A0A0F3MRD1_RICFI DNA polymerase III subunit epsilon OS=Rickettsia felis str. Pedreira	([0.071867, 0.125101, 0.173081, 0.219301, 0.257454, 0.164327, 0.200174, 0.264545, 0.288399, 0.328603, 0.349426, 0.390993, 0.390993, 0.298791, 0.318242, 0.339168, 0.219301, 0.311707, 0.370445, 0.366687, 0.380708, 0.332115, 0.236433, 0.243554, 0.232838, 0.164327, 0.167087, 0.170161, 0.144935, 0.147574, 0.144935, 0.0704, 0.0704, 0.034068, 0.033407, 0.029376, 0.028695, 0.064632, 0.071867, 0.088832, 0…	[190, 191, 192, 193, 194, 195, 202, 203, 207, 208, 209]	(5, 0, 5)	5	2
230	231	A0A0F3MRZ2|A0A0F3MRZ2_RICFI Large ribosomal subunit protein uL15 OS=Rickettsia felis str. Pedreira	([0.200174, 0.196879, 0.239899, 0.281712, 0.324872, 0.356642, 0.384043, 0.422041, 0.352862, 0.342579, 0.377384, 0.394753, 0.31487, 0.377384, 0.370445, 0.356642, 0.4292, 0.5017, 0.494003, 0.486429, 0.562014, 0.562014, 0.618285, 0.604312, 0.5017, 0.494003, 0.483068, 0.490133, 0.476583, 0.562014, 0.618285, 0.59508, 0.59508, 0.622677, 0.59508, 0.497853, 0.509769, 0.497853, 0.41194, 0.41194, 0.40511, …	[17, 20, 21, 22, 23, 24, 29, 30, 31, 32, 33, 34, 36, 45]	(5, 6, 11)	5	2
292	293	A0A0F3MSX6|A0A0F3MSX6_RICFI 3-oxoacyl-[acyl-carrier-protein] synthase 2 OS=Rickettsia felis str. Pedreira	([0.380708, 0.278302, 0.318242, 0.349426, 0.271506, 0.301917, 0.232838, 0.194234, 0.225814, 0.288399, 0.25031, 0.281712, 0.206376, 0.206376, 0.147574, 0.144935, 0.194234, 0.185198, 0.127496, 0.125101, 0.17593, 0.155435, 0.170161, 0.17593, 0.17593, 0.170161, 0.167087, 0.236433, 0.21291, 0.206376, 0.179055, 0.161087, 0.164327, 0.25031, 0.155435, 0.216401, 0.222385, 0.222385, 0.216401, 0.216401, 0.1…	[101, 102, 103, 104, 105, 229, 230, 231, 232, 233, 234, 236, 237, 238, 239, 283, 285, 286]	(5, 5, 10)	5	2
464	465	A0A0F3MPL3|A0A0F3MPL3_RICFI Uncharacterized protein OS=Rickettsia felis str. Pedreira	([0.461924, 0.342579, 0.247041, 0.30533, 0.349426, 0.394753, 0.41194, 0.444081, 0.36309, 0.278302, 0.271506, 0.30533, 0.298791, 0.219301, 0.232838, 0.222385, 0.21291, 0.125101, 0.116183, 0.196879, 0.142424, 0.167087, 0.239899, 0.229226, 0.229226, 0.216401, 0.137348, 0.147574, 0.137348, 0.209395, 0.318242, 0.271506, 0.194234, 0.295083, 0.281712, 0.196879, 0.203355, 0.225814, 0.271506, 0.200174, 0.…	[147, 148, 149, 150, 151, 152, 155, 156, 157, 158, 159, 160]	(5, 0, 5)	5	2
677	678	A0A0F3MQU1|A0A0F3MQU1_RICFI Lipoprotein OS=Rickettsia felis str. Pedreira	([0.015078, 0.013265, 0.010509, 0.016021, 0.022667, 0.025316, 0.020876, 0.028107, 0.036378, 0.046336, 0.037156, 0.045352, 0.05306, 0.055536, 0.06184, 0.106997, 0.096677, 0.139895, 0.194234, 0.164327, 0.21291, 0.30533, 0.384043, 0.480142, 0.390993, 0.398279, 0.366687, 0.447574, 0.454136, 0.4292, 0.4292, 0.472492, 0.40511, 0.40511, 0.335645, 0.4292, 0.461924, 0.56648, 0.476583, 0.390993, 0.349426, …	[37, 47, 52, 55, 56, 60, 61, 62, 63, 64, 65, 74, 80]	(5, 5, 10)	5	2
702	703	A0A0F3MQY9|A0A0F3MQY9_RICFI Mutator family transposase OS=Rickettsia felis str. Pedreira	([0.06184, 0.102787, 0.069024, 0.098513, 0.125101, 0.158265, 0.203355, 0.155435, 0.185198, 0.18812, 0.216401, 0.25031, 0.328603, 0.339168, 0.436924, 0.483068, 0.465241, 0.444081, 0.538167, 0.648219, 0.604312, 0.497853, 0.494003, 0.497853, 0.422041, 0.349426, 0.359901, 0.359901, 0.440853, 0.440853, 0.472492, 0.408655, 0.401658, 0.324872, 0.25031, 0.15284, 0.17593, 0.206376, 0.236433, 0.222385, 0.1…	[18, 19, 20, 74, 75, 76, 77, 78, 79, 82, 87, 88, 89]	(5, 3, 8)	5	2
711	712	A0A0F3MR06|A0A0F3MR06_RICFI Helix-turn-helix family protein OS=Rickettsia felis str. Pedreira	([0.509769, 0.483068, 0.5017, 0.549308, 0.557691, 0.468512, 0.472492, 0.509769, 0.521092, 0.525368, 0.458154, 0.458154, 0.380708, 0.374039, 0.298791, 0.377384, 0.394753, 0.377384, 0.36309, 0.281712, 0.291804, 0.374039, 0.374039, 0.30533, 0.298791, 0.222385, 0.291804, 0.278302, 0.191378, 0.203355, 0.155435, 0.21291, 0.225814, 0.219301, 0.229226, 0.321458, 0.324872, 0.243554, 0.25031, 0.25031, 0.24…	[0, 2, 3, 4, 7, 8, 9, 78, 79, 80, 81, 82, 83]	(5, 7, 12)	5	2
1113	1114	A0A0F3MSZ7|A0A0F3MSZ7_RICFI Uncharacterized protein OS=Rickettsia felis str. Pedreira	([0.291804, 0.332115, 0.352862, 0.25031, 0.281712, 0.324872, 0.284882, 0.30533, 0.359901, 0.387226, 0.318242, 0.339168, 0.346032, 0.349426, 0.408655, 0.356642, 0.301917, 0.291804, 0.291804, 0.196879, 0.247041, 0.311707, 0.308712, 0.342579, 0.377384, 0.370445, 0.366687, 0.450668, 0.398279, 0.30533, 0.225814, 0.295083, 0.236433, 0.236433, 0.239899, 0.25406, 0.25406, 0.321458, 0.26085, 0.288399, 0.3…	[106, 107, 108, 109, 110, 111, 113, 114, 115, 277, 278, 279, 280, 281]	(5, 0, 5)	5	2
1244	1245	A0A0F3MTK3|A0A0F3MTK3_RICFI Ankyrin repeat family protein OS=Rickettsia felis str. Pedreira	([0.109221, 0.054297, 0.088832, 0.134866, 0.185198, 0.232838, 0.161087, 0.191378, 0.232838, 0.18812, 0.222385, 0.25406, 0.161087, 0.15284, 0.15284, 0.129801, 0.116183, 0.127496, 0.203355, 0.332115, 0.328603, 0.370445, 0.387226, 0.387226, 0.387226, 0.301917, 0.284882, 0.374039, 0.295083, 0.209395, 0.18812, 0.179055, 0.182256, 0.232838, 0.222385, 0.225814, 0.271506, 0.291804, 0.374039, 0.281712, 0.…	[127, 128, 129, 242, 243, 300, 301, 302, 303, 304, 305]	(5, 5, 10)	5	2
1262	1263	A0A0F3MTM6|A0A0F3MTM6_RICFI Mutator family transposase OS=Rickettsia felis str. Pedreira	([0.054297, 0.092881, 0.06184, 0.088832, 0.116183, 0.15008, 0.194234, 0.144935, 0.173081, 0.17593, 0.203355, 0.239899, 0.318242, 0.328603, 0.42561, 0.472492, 0.450668, 0.4292, 0.521092, 0.626927, 0.59917, 0.494003, 0.486429, 0.494003, 0.418646, 0.346032, 0.352862, 0.352862, 0.436924, 0.436924, 0.468512, 0.40511, 0.394753, 0.318242, 0.243554, 0.147574, 0.173081, 0.200174, 0.229226, 0.216401, 0.147…	[18, 19, 20, 74, 75, 76, 77, 78, 79, 82, 87, 88, 89]	(5, 3, 8)	5	2
1439	1440	A0A0F3MUJ9|A0A0F3MUJ9_RICFI Cassette chromosome recombinase B domain protein OS=Rickettsia felis str. Pedreira	([0.281712, 0.18812, 0.216401, 0.264545, 0.155435, 0.10481, 0.060549, 0.076542, 0.094817, 0.069024, 0.049374, 0.06184, 0.043307, 0.073402, 0.081712, 0.086953, 0.088832, 0.085092, 0.056825, 0.037156, 0.06312, 0.066181, 0.071867, 0.043307, 0.03976, 0.073402, 0.120615, 0.147574, 0.098513, 0.10481, 0.109221, 0.116183, 0.074921, 0.071867, 0.036378, 0.034884, 0.028107, 0.030611, 0.034068, 0.06312, 0.10…	[133, 134, 137, 138, 147, 148, 149, 150, 151, 152, 218, 222, 223, 225, 226]	(5, 4, 9)	5	2
24	25	A0A0F3MQA0|A0A0F3MQA0_RICFI ATP-dependent protease ATPase subunit HslU OS=Rickettsia felis str. Pedreira	([0.549308, 0.63748, 0.59014, 0.604312, 0.486429, 0.51388, 0.570702, 0.585406, 0.608892, 0.51388, 0.461924, 0.5017, 0.505461, 0.454136, 0.465241, 0.468512, 0.370445, 0.284882, 0.30533, 0.301917, 0.30533, 0.311707, 0.284882, 0.284882, 0.284882, 0.36309, 0.328603, 0.243554, 0.21291, 0.142424, 0.18812, 0.173081, 0.167087, 0.17593, 0.25031, 0.185198, 0.182256, 0.278302, 0.352862, 0.418646, 0.359901, …	[0, 1, 2, 3, 5, 6, 7, 8, 9, 11, 12, 52, 185, 186, 187, 188, 189, 276, 277]	(4, 4, 8)	4	2
66	67	A0A0F3MSR6|A0A0F3MSR6_RICFI Penicillin-binding protein 1A OS=Rickettsia felis str. Pedreira	([0.001692, 0.001232, 0.001434, 0.001417, 0.001288, 0.001155, 0.001, 0.00103, 0.001417, 0.001417, 0.001786, 0.001572, 0.00231, 0.001967, 0.001434, 0.00146, 0.001623, 0.001855, 0.00243, 0.002482, 0.002482, 0.003478, 0.005378, 0.004513, 0.006194, 0.009015, 0.009187, 0.014075, 0.023087, 0.013613, 0.016257, 0.016826, 0.017797, 0.010672, 0.014783, 0.029376, 0.054297, 0.06184, 0.116183, 0.122885, 0.120…	[216, 482, 487, 488, 489, 490, 491, 763, 776, 777, 778, 788, 789]	(4, 2, 6)	4	2
251	252	A0A0F3MS87|A0A0F3MS87_RICFI Outer membrane protein B OS=Rickettsia felis str. Pedreira	([0.268042, 0.167087, 0.200174, 0.191378, 0.219301, 0.161087, 0.132295, 0.161087, 0.155435, 0.179055, 0.206376, 0.21291, 0.25031, 0.158265, 0.11371, 0.073402, 0.066181, 0.064632, 0.081712, 0.079919, 0.079919, 0.100716, 0.127496, 0.127496, 0.127496, 0.106997, 0.164327, 0.232838, 0.243554, 0.288399, 0.30533, 0.30533, 0.342579, 0.278302, 0.356642, 0.384043, 0.384043, 0.390993, 0.494003, 0.465241, 0.…	[43, 46, 47, 421, 422, 423, 424, 693, 694, 697, 765, 766, 767, 768, 831, 863, 964, 965, 966, 967, 981, 1183, 1184, 1185, 1186, 1187, 1189, 1190, 1191, 1192, 1193, 1266, 1349, 1533, 1534, 1535, 1541, 1542, 1589, 1597, 1598, 1599, 1600, 1601, 1613]	(4, 21, 25)	4	2
284	285	A0A0F3MST9|A0A0F3MST9_RICFI DNA-directed RNA polymerase subunit beta OS=Rickettsia felis str. Pedreira	([0.301917, 0.387226, 0.281712, 0.308712, 0.349426, 0.390993, 0.414856, 0.436924, 0.356642, 0.374039, 0.390993, 0.4292, 0.384043, 0.387226, 0.472492, 0.384043, 0.387226, 0.295083, 0.31487, 0.278302, 0.31487, 0.222385, 0.222385, 0.318242, 0.243554, 0.164327, 0.161087, 0.100716, 0.106997, 0.167087, 0.179055, 0.179055, 0.11371, 0.206376, 0.203355, 0.21291, 0.196879, 0.122885, 0.196879, 0.182256, 0.2…	[366, 533, 534, 535, 541, 542, 543, 560, 572, 573, 574, 636, 698, 699, 866, 867, 1093, 1094, 1095, 1096, 1097]	(4, 16, 20)	4	2
290	291	A0A0F3MSW7|A0A0F3MSW7_RICFI Protein HflC OS=Rickettsia felis str. Pedreira	([0.004431, 0.00359, 0.003276, 0.002435, 0.003298, 0.002727, 0.002503, 0.00225, 0.002014, 0.001675, 0.002155, 0.002512, 0.001743, 0.001159, 0.001172, 0.001267, 0.001743, 0.002482, 0.003431, 0.004646, 0.006795, 0.005932, 0.006245, 0.006374, 0.006421, 0.006482, 0.006078, 0.008409, 0.013437, 0.018415, 0.023534, 0.024393, 0.025762, 0.025762, 0.06184, 0.069024, 0.139895, 0.132295, 0.069024, 0.074921, …	[181, 182, 189, 190, 191, 192, 193, 196, 197, 201, 202, 204]	(4, 2, 6)	4	2
405	406	A0A0F3MUH1|A0A0F3MUH1_RICFI Large ribosomal subunit protein uL16 OS=Rickettsia felis str. Pedreira	([0.472492, 0.450668, 0.497853, 0.525368, 0.545602, 0.575842, 0.497853, 0.480142, 0.494003, 0.51388, 0.497853, 0.529623, 0.585406, 0.622677, 0.59508, 0.59508, 0.494003, 0.450668, 0.346032, 0.447574, 0.436924, 0.332115, 0.359901, 0.268042, 0.271506, 0.268042, 0.185198, 0.243554, 0.271506, 0.185198, 0.18812, 0.155435, 0.158265, 0.158265, 0.164327, 0.167087, 0.102787, 0.158265, 0.155435, 0.25031, 0.…	[3, 4, 5, 9, 11, 12, 13, 14, 15, 52, 78, 79, 80, 81]	(4, 4, 8)	4	2
469	470	A0A0F3MPN2|A0A0F3MPN2_RICFI Uncharacterized protein OS=Rickettsia felis str. Pedreira	([0.185198, 0.271506, 0.164327, 0.216401, 0.264545, 0.196879, 0.225814, 0.17593, 0.129801, 0.164327, 0.209395, 0.173081, 0.191378, 0.196879, 0.118441, 0.158265, 0.144935, 0.219301, 0.219301, 0.264545, 0.191378, 0.132295, 0.094817, 0.170161, 0.137348, 0.085092, 0.086953, 0.088832, 0.11371, 0.179055, 0.179055, 0.158265, 0.225814, 0.203355, 0.200174, 0.271506, 0.308712, 0.349426, 0.339168, 0.339168,…	[46, 47, 85, 86, 87, 88, 89, 97, 98, 99, 100, 101]	(4, 2, 6)	4	2
558	559	A0A0F3MQ85|A0A0F3MQ85_RICFI Uncharacterized protein OS=Rickettsia felis str. Pedreira	([0.712013, 0.56648, 0.58069, 0.59508, 0.575842, 0.480142, 0.505461, 0.440853, 0.461924, 0.505461, 0.517562, 0.541878, 0.509769, 0.433034, 0.339168, 0.339168, 0.342579, 0.332115, 0.257454, 0.236433, 0.257454, 0.25406, 0.25406, 0.275179, 0.275179, 0.216401, 0.308712, 0.324872, 0.401658, 0.408655, 0.377384, 0.394753, 0.394753, 0.349426, 0.36309, 0.440853, 0.422041, 0.422041, 0.349426, 0.42561, 0.51…	[0, 1, 2, 3, 4, 6, 9, 10, 11, 12, 40, 43, 44, 46, 47]	(4, 0, 4)	4	2
665	666	A0A0F3MQS2|A0A0F3MQS2_RICFI Antitoxin OS=Rickettsia felis str. Pedreira	([0.134866, 0.170161, 0.21291, 0.127496, 0.164327, 0.203355, 0.155435, 0.158265, 0.200174, 0.222385, 0.191378, 0.144935, 0.10481, 0.092881, 0.139895, 0.209395, 0.216401, 0.15008, 0.15284, 0.10481, 0.18812, 0.236433, 0.247041, 0.257454, 0.356642, 0.288399, 0.222385, 0.271506, 0.291804, 0.209395, 0.219301, 0.308712, 0.36309, 0.458154, 0.468512, 0.458154, 0.480142, 0.480142, 0.505461, 0.476583, 0.47…	[38, 50, 51, 52, 59, 60, 61, 64, 67, 68, 69, 70, 71, 74, 75]	(4, 8, 12)	4	2
1152	1153	A0A0F3MT49|A0A0F3MT49_RICFI NAD(P) transhydrogenase subunit alpha part 1 OS=Rickettsia felis str. Pedreira	([0.069024, 0.111485, 0.170161, 0.21291, 0.25406, 0.191378, 0.179055, 0.11371, 0.142424, 0.191378, 0.232838, 0.200174, 0.173081, 0.268042, 0.25031, 0.200174, 0.216401, 0.216401, 0.194234, 0.194234, 0.147574, 0.127496, 0.078022, 0.071867, 0.043307, 0.047319, 0.074921, 0.100716, 0.100716, 0.096677, 0.047319, 0.045352, 0.058088, 0.071867, 0.034884, 0.035586, 0.067594, 0.116183, 0.132295, 0.078022, 0…	[227, 228, 229, 230, 232, 233, 234, 235, 236, 298, 299, 300, 301, 302]	(4, 4, 8)	4	2
1338	1339	A0A0F3MTY5|A0A0F3MTY5_RICFI Ankyrin repeat family protein OS=Rickettsia felis str. Pedreira	([0.012727, 0.022306, 0.038858, 0.064632, 0.034068, 0.048328, 0.029376, 0.029376, 0.043307, 0.025762, 0.020522, 0.016826, 0.017447, 0.034068, 0.059222, 0.038042, 0.067594, 0.045352, 0.086953, 0.06312, 0.064632, 0.067594, 0.032677, 0.032677, 0.016826, 0.030003, 0.015344, 0.020165, 0.025316, 0.023534, 0.054297, 0.048328, 0.069024, 0.076542, 0.035586, 0.020165, 0.014586, 0.015694, 0.022306, 0.021816…	[166, 168, 169, 170, 171, 174, 175, 176, 177, 178, 181, 182, 183, 184]	(4, 5, 9)	4	2
1473	1474	A0A0F3MUT9|A0A0F3MUT9_RICFI Transposase OS=Rickettsia felis str. Pedreira	([0.377384, 0.42561, 0.41194, 0.436924, 0.476583, 0.509769, 0.525368, 0.553315, 0.480142, 0.494003, 0.433034, 0.461924, 0.529623, 0.613573, 0.509769, 0.476583, 0.461924, 0.454136, 0.377384, 0.308712, 0.408655, 0.418646, 0.418646, 0.454136, 0.42561, 0.339168, 0.264545, 0.196879, 0.191378, 0.268042, 0.278302, 0.356642, 0.370445, 0.384043, 0.335645, 0.339168, 0.370445, 0.366687, 0.349426, 0.359901, …	[5, 6, 7, 12, 13, 14, 48, 49, 62, 63, 64, 65, 66, 88]	(4, 8, 12)	4	2
56	57	A0A0F3MSF5|A0A0F3MSF5_RICFI ATP synthase subunit beta OS=Rickettsia felis str. Pedreira	([0.243554, 0.155435, 0.200174, 0.194234, 0.15008, 0.118441, 0.155435, 0.125101, 0.144935, 0.098513, 0.122885, 0.15008, 0.15008, 0.155435, 0.164327, 0.167087, 0.196879, 0.219301, 0.225814, 0.15284, 0.15284, 0.196879, 0.196879, 0.209395, 0.182256, 0.170161, 0.236433, 0.236433, 0.295083, 0.308712, 0.40511, 0.31487, 0.243554, 0.161087, 0.179055, 0.116183, 0.15008, 0.132295, 0.125101, 0.120615, 0.175…	[213, 215, 216, 288, 289, 290, 291, 294, 295, 296, 321]	(3, 3, 6)	3	2
81	82	A0A0F3MTG8|A0A0F3MTG8_RICFI DNA topoisomerase 4 subunit B OS=Rickettsia felis str. Pedreira	([0.243554, 0.278302, 0.335645, 0.36309, 0.281712, 0.232838, 0.275179, 0.31487, 0.352862, 0.281712, 0.301917, 0.31487, 0.311707, 0.311707, 0.301917, 0.422041, 0.359901, 0.387226, 0.390993, 0.390993, 0.295083, 0.31487, 0.349426, 0.278302, 0.284882, 0.359901, 0.4292, 0.450668, 0.436924, 0.384043, 0.387226, 0.30533, 0.328603, 0.328603, 0.324872, 0.414856, 0.394753, 0.468512, 0.521092, 0.454136, 0.46…	[38, 41, 96, 300, 301, 359, 360, 361, 415, 416, 428, 429, 452, 453, 454, 455, 567, 602, 603]	(3, 12, 15)	3	2
432	433	A0A0F3MW92|A0A0F3MW92_RICFI Protein HflK OS=Rickettsia felis str. Pedreira	([0.028695, 0.044297, 0.060549, 0.106997, 0.056825, 0.074921, 0.100716, 0.054297, 0.071867, 0.085092, 0.106997, 0.137348, 0.225814, 0.236433, 0.25406, 0.179055, 0.167087, 0.17593, 0.185198, 0.298791, 0.394753, 0.394753, 0.41194, 0.433034, 0.295083, 0.414856, 0.30533, 0.30533, 0.42561, 0.308712, 0.328603, 0.21291, 0.225814, 0.127496, 0.134866, 0.064632, 0.118441, 0.203355, 0.196879, 0.200174, 0.11…	[122, 126, 127, 128, 129, 180, 242, 243, 249, 252, 253, 254, 255]	(3, 1, 4)	3	2
438	439	A0A0F3MWF9|A0A0F3MWF9_RICFI Signal recognition particle protein OS=Rickettsia felis str. Pedreira	([0.200174, 0.100716, 0.045352, 0.074921, 0.098513, 0.06312, 0.046336, 0.06184, 0.078022, 0.096677, 0.067594, 0.046336, 0.094817, 0.106997, 0.083462, 0.147574, 0.079919, 0.081712, 0.060549, 0.088832, 0.071867, 0.074921, 0.142424, 0.155435, 0.15008, 0.098513, 0.137348, 0.127496, 0.074921, 0.083462, 0.083462, 0.147574, 0.158265, 0.129801, 0.0704, 0.106997, 0.066181, 0.067594, 0.06312, 0.085092, 0.0…	[391, 392, 396, 397, 398, 399, 427, 428, 431, 432, 434, 435]	(3, 2, 5)	3	2
786	787	A0A0F3MRD4|A0A0F3MRD4_RICFI YcfA-like family protein OS=Rickettsia felis str. Pedreira	([0.196879, 0.243554, 0.295083, 0.346032, 0.418646, 0.440853, 0.461924, 0.398279, 0.418646, 0.342579, 0.36309, 0.390993, 0.30533, 0.308712, 0.387226, 0.387226, 0.359901, 0.422041, 0.490133, 0.40511, 0.40511, 0.328603, 0.275179, 0.271506, 0.26085, 0.243554, 0.25031, 0.25031, 0.31487, 0.311707, 0.41194, 0.418646, 0.349426, 0.447574, 0.349426, 0.349426, 0.447574, 0.476583, 0.476583, 0.480142, 0.5707…	[40, 42, 43, 44, 45, 48, 74, 76, 77, 79, 80]	(3, 1, 4)	3	2
912	913	A0A0F3MS14|A0A0F3MS14_RICFI Antitoxin OS=Rickettsia felis str. Pedreira	([0.450668, 0.356642, 0.398279, 0.394753, 0.418646, 0.447574, 0.486429, 0.408655, 0.433034, 0.458154, 0.401658, 0.422041, 0.433034, 0.4292, 0.359901, 0.440853, 0.440853, 0.4292, 0.42561, 0.509769, 0.422041, 0.494003, 0.490133, 0.418646, 0.440853, 0.454136, 0.465241, 0.447574, 0.575842, 0.5017, 0.476583, 0.553315, 0.468512, 0.394753, 0.422041, 0.408655, 0.401658, 0.40511, 0.40511, 0.4292, 0.418646…	[19, 28, 29, 31, 43, 44, 45, 54, 55, 56, 57, 59, 72, 73, 74, 75, 78, 79, 81]	(3, 7, 10)	3	2
25	26	A0A0F3MQA7|A0A0F3MQA7_RICFI Holliday junction branch migration complex subunit RuvB OS=Rickettsia felis str. Pedreira	([0.384043, 0.440853, 0.483068, 0.525368, 0.575842, 0.465241, 0.529623, 0.433034, 0.450668, 0.5017, 0.51388, 0.458154, 0.370445, 0.366687, 0.472492, 0.447574, 0.380708, 0.349426, 0.342579, 0.359901, 0.465241, 0.352862, 0.332115, 0.342579, 0.342579, 0.239899, 0.321458, 0.219301, 0.209395, 0.132295, 0.106997, 0.088832, 0.120615, 0.179055, 0.167087, 0.15008, 0.257454, 0.342579, 0.349426, 0.25406, 0.…	[3, 4, 6, 9, 10, 205, 333, 334, 335, 337, 338]	(2, 6, 8)	2	2
99	100	A0A0F3MUJ1|A0A0F3MUJ1_RICFI DNA gyrase subunit B OS=Rickettsia felis str. Pedreira	([0.517562, 0.545602, 0.422041, 0.444081, 0.42561, 0.465241, 0.483068, 0.40511, 0.414856, 0.370445, 0.311707, 0.339168, 0.335645, 0.239899, 0.339168, 0.291804, 0.209395, 0.216401, 0.311707, 0.301917, 0.311707, 0.30533, 0.268042, 0.271506, 0.194234, 0.216401, 0.216401, 0.158265, 0.225814, 0.247041, 0.301917, 0.377384, 0.380708, 0.30533, 0.384043, 0.370445, 0.36309, 0.342579, 0.26085, 0.284882, 0.2…	[0, 1, 83, 84, 89, 317, 318, 319, 347, 348, 396, 397]	(2, 5, 7)	2	2
191	192	A0A0F3MR48|A0A0F3MR48_RICFI Large ribosomal subunit protein uL24 OS=Rickettsia felis str. Pedreira	([0.31487, 0.247041, 0.196879, 0.155435, 0.109221, 0.139895, 0.167087, 0.196879, 0.247041, 0.271506, 0.295083, 0.31487, 0.394753, 0.390993, 0.472492, 0.390993, 0.384043, 0.384043, 0.324872, 0.239899, 0.264545, 0.264545, 0.321458, 0.384043, 0.440853, 0.458154, 0.384043, 0.324872, 0.328603, 0.30533, 0.247041, 0.26085, 0.191378, 0.139895, 0.142424, 0.142424, 0.222385, 0.295083, 0.295083, 0.380708, 0…	[46, 47, 51, 53, 54, 55, 69, 70, 71, 73, 107]	(2, 3, 5)	2	2
847	848	A0A0F3MRP1|A0A0F3MRP1_RICFI RPE5 domain protein OS=Rickettsia felis str. Pedreira	([0.521092, 0.494003, 0.541878, 0.575842, 0.5017, 0.450668, 0.401658, 0.4292, 0.465241, 0.490133, 0.541878, 0.557691, 0.545602, 0.465241, 0.465241, 0.472492, 0.458154, 0.525368, 0.553315, 0.570702, 0.465241, 0.461924, 0.486429, 0.476583, 0.468512, 0.529623, 0.51388, 0.58069, 0.490133, 0.476583, 0.450668, 0.401658, 0.387226, 0.359901, 0.436924, 0.418646, 0.390993, 0.359901, 0.366687, 0.374039], '')	[0, 2, 3, 4, 10, 11, 12, 17, 18, 19, 25, 26, 27]	(2, 1, 3)	2	2
0	1	A0A0F3MQA5|A0A0F3MQA5_RICFI Aspartate-semialdehyde dehydrogenase OS=Rickettsia felis str. Pedreira	([0.048328, 0.048328, 0.074921, 0.098513, 0.139895, 0.100716, 0.122885, 0.15284, 0.196879, 0.225814, 0.164327, 0.206376, 0.129801, 0.081712, 0.069024, 0.127496, 0.122885, 0.203355, 0.139895, 0.222385, 0.243554, 0.257454, 0.291804, 0.196879, 0.132295, 0.100716, 0.090864, 0.073402, 0.069024, 0.066181, 0.067594, 0.11371, 0.060549, 0.100716, 0.167087, 0.21291, 0.122885, 0.116183, 0.064632, 0.122885, …	[]	0	0	2
1	2	A0A0F3MR56|A0A0F3MR56_RICFI Ubiquinone/menaquinone biosynthesis C-methyltransferase UbiE OS=Rickettsia felis str. Pedreira	([0.222385, 0.271506, 0.170161, 0.206376, 0.247041, 0.281712, 0.324872, 0.346032, 0.278302, 0.232838, 0.275179, 0.308712, 0.229226, 0.122885, 0.122885, 0.122885, 0.15284, 0.134866, 0.232838, 0.229226, 0.15008, 0.206376, 0.137348, 0.17593, 0.18812, 0.191378, 0.122885, 0.086953, 0.086953, 0.0704, 0.102787, 0.054297, 0.058088, 0.086953, 0.102787, 0.055536, 0.050641, 0.078022, 0.102787, 0.048328, 0.0…	[]	0	0	2
2	3	A0A0F3MRJ4|A0A0F3MRJ4_RICFI UDP-N-acetylmuramoyl-L-alanyl-D-glutamate--2,6-diaminopimelate ligase OS=Rickettsia felis str. Pedreira	([0.094817, 0.139895, 0.200174, 0.139895, 0.167087, 0.191378, 0.127496, 0.15008, 0.098513, 0.132295, 0.15284, 0.185198, 0.161087, 0.167087, 0.15284, 0.247041, 0.264545, 0.268042, 0.26085, 0.26085, 0.155435, 0.132295, 0.071867, 0.06312, 0.096677, 0.100716, 0.11371, 0.122885, 0.132295, 0.206376, 0.203355, 0.216401, 0.127496, 0.071867, 0.122885, 0.137348, 0.081712, 0.042364, 0.043307, 0.081712, 0.12…	[]	0	0	2
3	4	A0A0F3MTE1|A0A0F3MTE1_RICFI CTP synthase OS=Rickettsia felis str. Pedreira	([0.01204, 0.010926, 0.016021, 0.023087, 0.016826, 0.023087, 0.030003, 0.03976, 0.029376, 0.03976, 0.040537, 0.042364, 0.06312, 0.036378, 0.060549, 0.079919, 0.092881, 0.079919, 0.083462, 0.069024, 0.067594, 0.096677, 0.069024, 0.067594, 0.044297, 0.046336, 0.030611, 0.032677, 0.031287, 0.030003, 0.030003, 0.045352, 0.032017, 0.019401, 0.033407, 0.026892, 0.036378, 0.076542, 0.122885, 0.118441, 0…	[47, 54, 56, 57, 58]	0	0	2
5	6	A0A0F3MPQ8|A0A0F3MPQ8_RICFI Glycerol-3-phosphate dehydrogenase [NAD(P)+] OS=Rickettsia felis str. Pedreira	([0.033407, 0.048328, 0.067594, 0.088832, 0.043307, 0.056825, 0.076542, 0.094817, 0.06312, 0.06312, 0.074921, 0.056825, 0.040537, 0.033407, 0.074921, 0.083462, 0.049374, 0.102787, 0.137348, 0.137348, 0.216401, 0.144935, 0.079919, 0.047319, 0.051831, 0.109221, 0.125101, 0.137348, 0.079919, 0.111485, 0.137348, 0.155435, 0.15284, 0.116183, 0.144935, 0.144935, 0.134866, 0.191378, 0.191378, 0.125101, …	[]	0	0	2
6	7	A0A0F3MPR2|A0A0F3MPR2_RICFI Bifunctional protein FolD OS=Rickettsia felis str. Pedreira	([0.096677, 0.15008, 0.219301, 0.127496, 0.079919, 0.079919, 0.111485, 0.074921, 0.092881, 0.064632, 0.090864, 0.060549, 0.060549, 0.06312, 0.067594, 0.120615, 0.11371, 0.125101, 0.127496, 0.164327, 0.25031, 0.284882, 0.30533, 0.284882, 0.291804, 0.346032, 0.288399, 0.206376, 0.206376, 0.147574, 0.222385, 0.216401, 0.324872, 0.346032, 0.291804, 0.377384, 0.281712, 0.191378, 0.11371, 0.071867, 0.0…	[]	0	0	2
8	9	A0A0F3MPS8|A0A0F3MPS8_RICFI 4-hydroxy-tetrahydrodipicolinate synthase OS=Rickettsia felis str. Pedreira	([0.038042, 0.03976, 0.023963, 0.036378, 0.066181, 0.035586, 0.047319, 0.069024, 0.094817, 0.11371, 0.079919, 0.106997, 0.058088, 0.031287, 0.045352, 0.051831, 0.06184, 0.066181, 0.064632, 0.066181, 0.06184, 0.078022, 0.10481, 0.102787, 0.096677, 0.046336, 0.102787, 0.069024, 0.069024, 0.049374, 0.029376, 0.030611, 0.017447, 0.023087, 0.038042, 0.046336, 0.083462, 0.0704, 0.078022, 0.127496, 0.19…	[]	0	0	2
9	10	A0A0F3MPU0|A0A0F3MPU0_RICFI NAD kinase OS=Rickettsia felis str. Pedreira	([0.010372, 0.017447, 0.029376, 0.042364, 0.059222, 0.081712, 0.049374, 0.047319, 0.029376, 0.0198, 0.028695, 0.046336, 0.022667, 0.043307, 0.03976, 0.022306, 0.023534, 0.032017, 0.033407, 0.040537, 0.073402, 0.034884, 0.037156, 0.038858, 0.030003, 0.034884, 0.026338, 0.026338, 0.019109, 0.022667, 0.023534, 0.0198, 0.017138, 0.034068, 0.032677, 0.037156, 0.037156, 0.035586, 0.034068, 0.067594, 0.…	[]	0	0	2
11	12	A0A0F3MPV3|A0A0F3MPV3_RICFI Dihydrofolate synthase/folylpolyglutamate synthase OS=Rickettsia felis str. Pedreira	([0.081712, 0.116183, 0.170161, 0.222385, 0.144935, 0.17593, 0.109221, 0.142424, 0.100716, 0.134866, 0.170161, 0.129801, 0.206376, 0.247041, 0.15008, 0.090864, 0.164327, 0.125101, 0.11371, 0.098513, 0.102787, 0.203355, 0.203355, 0.122885, 0.116183, 0.116183, 0.132295, 0.239899, 0.170161, 0.164327, 0.15008, 0.083462, 0.118441, 0.11371, 0.116183, 0.194234, 0.278302, 0.278302, 0.30533, 0.387226, 0.3…	[]	0	0	2
12	13	A0A0F3MPV7|A0A0F3MPV7_RICFI UDP-N-acetylglucosamine--N-acetylmuramyl-(pentapeptide) pyrophosphoryl-undecaprenol N-acetylglucosamine transferase OS=Rickettsia felis str. Pedreira	([0.009728, 0.013613, 0.019109, 0.026892, 0.013016, 0.008075, 0.011669, 0.011518, 0.009294, 0.009294, 0.007315, 0.008895, 0.009401, 0.009977, 0.009865, 0.009865, 0.017138, 0.030611, 0.040537, 0.021381, 0.024393, 0.013821, 0.014315, 0.008276, 0.005799, 0.009187, 0.018106, 0.009187, 0.011518, 0.013437, 0.018787, 0.038042, 0.020522, 0.010509, 0.010221, 0.019401, 0.042364, 0.028695, 0.026338, 0.01458…	[]	0	0	2
13	14	A0A0F3MPV8|A0A0F3MPV8_RICFI Pyruvate, phosphate dikinase OS=Rickettsia felis str. Pedreira	([0.026338, 0.03976, 0.058088, 0.085092, 0.109221, 0.147574, 0.142424, 0.167087, 0.15284, 0.17593, 0.206376, 0.194234, 0.137348, 0.134866, 0.200174, 0.275179, 0.352862, 0.408655, 0.509769, 0.440853, 0.41194, 0.418646, 0.380708, 0.380708, 0.384043, 0.31487, 0.301917, 0.264545, 0.298791, 0.26085, 0.295083, 0.288399, 0.339168, 0.30533, 0.311707, 0.219301, 0.222385, 0.232838, 0.284882, 0.216401, 0.20…	[18, 288, 295, 296, 633]	0	0	2
14	15	A0A0F3MPW2|A0A0F3MPW2_RICFI Lipoprotein signal peptidase OS=Rickettsia felis str. Pedreira	([0.00055, 0.000309, 0.000421, 0.000842, 0.001288, 0.001692, 0.002366, 0.001936, 0.001623, 0.001408, 0.001786, 0.001572, 0.001936, 0.001967, 0.002014, 0.003014, 0.003079, 0.002057, 0.002976, 0.004247, 0.003963, 0.002581, 0.002581, 0.002194, 0.002194, 0.00231, 0.001533, 0.001541, 0.001434, 0.002155, 0.003341, 0.003246, 0.003246, 0.003341, 0.003276, 0.004577, 0.003461, 0.003431, 0.004775, 0.003212,…	[]	0	0	2
15	16	A0A0F3MPX5|A0A0F3MPX5_RICFI Phenylalanine--tRNA ligase alpha subunit OS=Rickettsia felis str. Pedreira	([0.098513, 0.147574, 0.200174, 0.229226, 0.155435, 0.111485, 0.078022, 0.060549, 0.078022, 0.10481, 0.076542, 0.085092, 0.086953, 0.046336, 0.083462, 0.085092, 0.049374, 0.081712, 0.085092, 0.092881, 0.085092, 0.060549, 0.056825, 0.050641, 0.058088, 0.096677, 0.090864, 0.096677, 0.147574, 0.144935, 0.144935, 0.144935, 0.144935, 0.129801, 0.129801, 0.129801, 0.122885, 0.118441, 0.134866, 0.206376…	[155, 156, 157, 158, 170, 204, 205]	0	0	2
16	17	A0A0F3MPY3|A0A0F3MPY3_RICFI tRNA dimethylallyltransferase OS=Rickettsia felis str. Pedreira	([0.023534, 0.047319, 0.071867, 0.066181, 0.085092, 0.10481, 0.125101, 0.144935, 0.100716, 0.067594, 0.079919, 0.106997, 0.118441, 0.06184, 0.050641, 0.041405, 0.059222, 0.060549, 0.11371, 0.17593, 0.25406, 0.17593, 0.106997, 0.11371, 0.085092, 0.092881, 0.096677, 0.074921, 0.081712, 0.090864, 0.094817, 0.094817, 0.106997, 0.05306, 0.10481, 0.076542, 0.045352, 0.060549, 0.081712, 0.073402, 0.0888…	[]	0	0	2
17	18	A0A0F3MPZ0|A0A0F3MPZ0_RICFI UDP-N-acetylmuramoylalanine--D-glutamate ligase OS=Rickettsia felis str. Pedreira	([0.374039, 0.21291, 0.247041, 0.15284, 0.185198, 0.209395, 0.243554, 0.268042, 0.196879, 0.219301, 0.182256, 0.142424, 0.144935, 0.164327, 0.098513, 0.102787, 0.102787, 0.094817, 0.06312, 0.118441, 0.081712, 0.073402, 0.094817, 0.058088, 0.10481, 0.11371, 0.067594, 0.064632, 0.05306, 0.096677, 0.102787, 0.158265, 0.15284, 0.074921, 0.074921, 0.144935, 0.081712, 0.048328, 0.050641, 0.083462, 0.08…	[]	0	0	2
18	19	A0A0F3MPZ5|A0A0F3MPZ5_RICFI Holliday junction branch migration complex subunit RuvA OS=Rickettsia felis str. Pedreira	([0.079919, 0.127496, 0.155435, 0.203355, 0.25031, 0.170161, 0.106997, 0.067594, 0.043307, 0.059222, 0.045352, 0.067594, 0.120615, 0.076542, 0.078022, 0.081712, 0.045352, 0.028695, 0.018106, 0.025316, 0.023963, 0.023534, 0.021816, 0.023087, 0.013265, 0.01227, 0.019109, 0.019109, 0.025762, 0.054297, 0.049374, 0.090864, 0.03976, 0.023963, 0.038042, 0.021816, 0.019109, 0.018787, 0.032017, 0.058088, …	[]	0	0	2
19	20	A0A0F3MQ02|A0A0F3MQ02_RICFI GTP cyclohydrolase 1 OS=Rickettsia felis str. Pedreira	([0.76285, 0.690604, 0.549308, 0.56648, 0.59014, 0.465241, 0.374039, 0.384043, 0.278302, 0.209395, 0.232838, 0.288399, 0.295083, 0.332115, 0.308712, 0.311707, 0.324872, 0.30533, 0.200174, 0.155435, 0.158265, 0.147574, 0.200174, 0.275179, 0.275179, 0.203355, 0.222385, 0.321458, 0.324872, 0.349426, 0.440853, 0.458154, 0.356642, 0.243554, 0.21291, 0.209395, 0.134866, 0.122885, 0.120615, 0.196879, 0.…	[0, 1, 2, 3, 4]	0	0	2
20	21	A0A0F3MQ03|A0A0F3MQ03_RICFI Cytochrome c oxidase subunit 1 OS=Rickettsia felis str. Pedreira	([0.055536, 0.088832, 0.102787, 0.118441, 0.155435, 0.219301, 0.229226, 0.25406, 0.147574, 0.170161, 0.196879, 0.155435, 0.078022, 0.06312, 0.058088, 0.058088, 0.06184, 0.045352, 0.094817, 0.196879, 0.111485, 0.106997, 0.047319, 0.032677, 0.016826, 0.009401, 0.005872, 0.003924, 0.003478, 0.003864, 0.002503, 0.002155, 0.003177, 0.003212, 0.003757, 0.003821, 0.003727, 0.002512, 0.001687, 0.001649, …	[]	0	0	2
21	22	A0A0F3MQ11|A0A0F3MQ11_RICFI Deoxyuridine 5'-triphosphate nucleotidohydrolase OS=Rickettsia felis str. Pedreira	([0.092881, 0.161087, 0.216401, 0.127496, 0.161087, 0.191378, 0.225814, 0.155435, 0.216401, 0.264545, 0.196879, 0.196879, 0.196879, 0.30533, 0.308712, 0.295083, 0.328603, 0.332115, 0.384043, 0.40511, 0.321458, 0.324872, 0.271506, 0.225814, 0.335645, 0.352862, 0.366687, 0.394753, 0.398279, 0.374039, 0.268042, 0.352862, 0.356642, 0.349426, 0.349426, 0.25406, 0.264545, 0.216401, 0.144935, 0.206376, …	[136, 137, 138, 143]	0	0	2
22	23	A0A0F3MQ37|A0A0F3MQ37_RICFI Succinate--CoA ligase [ADP-forming] subunit alpha OS=Rickettsia felis str. Pedreira	([0.069024, 0.038042, 0.026338, 0.042364, 0.056825, 0.032017, 0.046336, 0.059222, 0.074921, 0.098513, 0.116183, 0.147574, 0.100716, 0.167087, 0.239899, 0.342579, 0.342579, 0.311707, 0.232838, 0.196879, 0.127496, 0.17593, 0.264545, 0.349426, 0.30533, 0.243554, 0.346032, 0.335645, 0.275179, 0.281712, 0.298791, 0.298791, 0.291804, 0.387226, 0.377384, 0.384043, 0.370445, 0.370445, 0.321458, 0.422041,…	[250]	0	0	2
23	24	A0A0F3MQ38|A0A0F3MQ38_RICFI NADH-quinone oxidoreductase subunit B OS=Rickettsia felis str. Pedreira	([0.173081, 0.102787, 0.15008, 0.200174, 0.26085, 0.185198, 0.21291, 0.25406, 0.281712, 0.301917, 0.206376, 0.182256, 0.118441, 0.125101, 0.127496, 0.161087, 0.275179, 0.268042, 0.191378, 0.116183, 0.102787, 0.086953, 0.11371, 0.109221, 0.081712, 0.076542, 0.122885, 0.076542, 0.036378, 0.042364, 0.030611, 0.066181, 0.051831, 0.085092, 0.049374, 0.03976, 0.034884, 0.0198, 0.015694, 0.015694, 0.027…	[]	0	0	2
26	27	A0A0F3MQB9|A0A0F3MQB9_RICFI Biotin synthase OS=Rickettsia felis str. Pedreira	([0.291804, 0.206376, 0.109221, 0.134866, 0.073402, 0.092881, 0.054297, 0.056825, 0.076542, 0.058088, 0.050641, 0.034068, 0.036378, 0.030611, 0.056825, 0.056825, 0.067594, 0.06312, 0.060549, 0.059222, 0.06312, 0.030003, 0.048328, 0.106997, 0.11371, 0.191378, 0.132295, 0.225814, 0.182256, 0.170161, 0.236433, 0.216401, 0.239899, 0.225814, 0.182256, 0.170161, 0.170161, 0.236433, 0.232838, 0.139895, …	[]	0	0	2
27	28	A0A0F3MQF9|A0A0F3MQF9_RICFI tRNA-specific 2-thiouridylase MnmA OS=Rickettsia felis str. Pedreira	([0.206376, 0.15008, 0.109221, 0.106997, 0.096677, 0.120615, 0.142424, 0.161087, 0.129801, 0.161087, 0.185198, 0.225814, 0.281712, 0.206376, 0.257454, 0.229226, 0.17593, 0.116183, 0.116183, 0.127496, 0.132295, 0.196879, 0.264545, 0.335645, 0.30533, 0.264545, 0.257454, 0.179055, 0.18812, 0.173081, 0.173081, 0.11371, 0.067594, 0.088832, 0.134866, 0.155435, 0.15008, 0.158265, 0.17593, 0.164327, 0.14…	[145, 146, 216]	0	0	2
29	30	A0A0F3MQK1|A0A0F3MQK1_RICFI Peptidoglycan glycosyltransferase MrdB OS=Rickettsia felis str. Pedreira	([0.021381, 0.009865, 0.017138, 0.009294, 0.013265, 0.008409, 0.006142, 0.004736, 0.003821, 0.003109, 0.003701, 0.003079, 0.002155, 0.001649, 0.001271, 0.001232, 0.001786, 0.000983, 0.000537, 0.000661, 0.000335, 0.000185, 0.000348, 0.000249, 0.000339, 0.000348, 0.000661, 0.001211, 0.001211, 0.001786, 0.003053, 0.002117, 0.002606, 0.002705, 0.003478, 0.004388, 0.004388, 0.003079, 0.004899, 0.00461…	[]	0	0	2
30	31	A0A0F3MQS6|A0A0F3MQS6_RICFI Diaminopimelate epimerase OS=Rickettsia felis str. Pedreira	([0.026892, 0.038858, 0.024393, 0.033407, 0.051831, 0.071867, 0.03976, 0.033407, 0.028695, 0.024826, 0.034068, 0.044297, 0.079919, 0.085092, 0.049374, 0.086953, 0.081712, 0.155435, 0.134866, 0.142424, 0.11371, 0.11371, 0.127496, 0.127496, 0.111485, 0.102787, 0.10481, 0.15008, 0.173081, 0.236433, 0.301917, 0.288399, 0.295083, 0.284882, 0.191378, 0.271506, 0.191378, 0.200174, 0.209395, 0.191378, 0.…	[]	0	0	2
32	33	A0A0F3MQT2|A0A0F3MQT2_RICFI Nucleoside diphosphate kinase OS=Rickettsia felis str. Pedreira	([0.028695, 0.06312, 0.096677, 0.094817, 0.060549, 0.076542, 0.102787, 0.137348, 0.158265, 0.11371, 0.132295, 0.179055, 0.125101, 0.209395, 0.206376, 0.21291, 0.142424, 0.25406, 0.268042, 0.281712, 0.36309, 0.288399, 0.25406, 0.167087, 0.142424, 0.18812, 0.203355, 0.194234, 0.15008, 0.147574, 0.137348, 0.086953, 0.083462, 0.118441, 0.066181, 0.0704, 0.096677, 0.164327, 0.106997, 0.05306, 0.037156…	[95, 99, 113, 114, 115, 117, 118, 119]	0	0	2
35	36	A0A0F3MR20|A0A0F3MR20_RICFI Acetate kinase OS=Rickettsia felis str. Pedreira	([0.041405, 0.06184, 0.086953, 0.11371, 0.064632, 0.085092, 0.05306, 0.069024, 0.045352, 0.027463, 0.038042, 0.026892, 0.029376, 0.031287, 0.048328, 0.085092, 0.092881, 0.15284, 0.185198, 0.173081, 0.120615, 0.0704, 0.079919, 0.043307, 0.021816, 0.022306, 0.023963, 0.042364, 0.048328, 0.054297, 0.118441, 0.109221, 0.109221, 0.056825, 0.024826, 0.025316, 0.015078, 0.024393, 0.024393, 0.023087, 0.0…	[]	0	0	2
36	37	A0A0F3MR36|A0A0F3MR36_RICFI Adenylate kinase OS=Rickettsia felis str. Pedreira	([0.021381, 0.032017, 0.046336, 0.064632, 0.090864, 0.127496, 0.15008, 0.173081, 0.191378, 0.132295, 0.125101, 0.15008, 0.225814, 0.200174, 0.295083, 0.298791, 0.414856, 0.42561, 0.30533, 0.239899, 0.161087, 0.191378, 0.200174, 0.127496, 0.067594, 0.067594, 0.064632, 0.036378, 0.021381, 0.021381, 0.03976, 0.049374, 0.051831, 0.05306, 0.10481, 0.076542, 0.147574, 0.073402, 0.040537, 0.078022, 0.10…	[]	0	0	2
37	38	A0A0F3MR59|A0A0F3MR59_RICFI Glutamate--tRNA ligase OS=Rickettsia felis str. Pedreira	([0.127496, 0.219301, 0.26085, 0.295083, 0.278302, 0.200174, 0.229226, 0.18812, 0.21291, 0.257454, 0.191378, 0.225814, 0.200174, 0.17593, 0.182256, 0.185198, 0.196879, 0.109221, 0.129801, 0.096677, 0.067594, 0.067594, 0.05306, 0.05306, 0.058088, 0.071867, 0.125101, 0.066181, 0.059222, 0.035586, 0.032017, 0.028695, 0.030611, 0.038042, 0.046336, 0.079919, 0.081712, 0.078022, 0.155435, 0.222385, 0.3…	[132, 133]	0	0	2
38	39	A0A0F3MR72|A0A0F3MR72_RICFI Valine--tRNA ligase OS=Rickettsia felis str. Pedreira	([0.225814, 0.291804, 0.349426, 0.398279, 0.414856, 0.42561, 0.311707, 0.349426, 0.380708, 0.321458, 0.239899, 0.295083, 0.31487, 0.291804, 0.401658, 0.308712, 0.232838, 0.194234, 0.196879, 0.191378, 0.31487, 0.324872, 0.239899, 0.219301, 0.200174, 0.219301, 0.239899, 0.271506, 0.179055, 0.120615, 0.125101, 0.222385, 0.216401, 0.225814, 0.26085, 0.275179, 0.346032, 0.359901, 0.380708, 0.472492, 0…	[724]	0	0	2
39	40	A0A0F3MR81|A0A0F3MR81_RICFI Ribosomal RNA small subunit methyltransferase A OS=Rickettsia felis str. Pedreira	([0.264545, 0.31487, 0.366687, 0.257454, 0.30533, 0.370445, 0.288399, 0.311707, 0.332115, 0.359901, 0.374039, 0.41194, 0.509769, 0.377384, 0.291804, 0.275179, 0.31487, 0.31487, 0.30533, 0.25031, 0.203355, 0.216401, 0.209395, 0.125101, 0.142424, 0.137348, 0.096677, 0.15284, 0.161087, 0.102787, 0.081712, 0.092881, 0.092881, 0.085092, 0.15284, 0.170161, 0.185198, 0.18812, 0.116183, 0.116183, 0.20939…	[12]	0	0	2
40	41	A0A0F3MR88|A0A0F3MR88_RICFI 7-cyano-7-deazaguanine synthase OS=Rickettsia felis str. Pedreira	([0.064632, 0.06312, 0.100716, 0.132295, 0.125101, 0.164327, 0.122885, 0.083462, 0.083462, 0.056825, 0.056825, 0.078022, 0.088832, 0.06312, 0.074921, 0.06312, 0.122885, 0.111485, 0.164327, 0.137348, 0.10481, 0.106997, 0.066181, 0.067594, 0.038858, 0.047319, 0.049374, 0.078022, 0.142424, 0.182256, 0.232838, 0.288399, 0.200174, 0.185198, 0.232838, 0.173081, 0.257454, 0.257454, 0.271506, 0.182256, 0…	[83]	0	0	2
41	42	A0A0F3MRA9|A0A0F3MRA9_RICFI Flavin-dependent thymidylate synthase OS=Rickettsia felis str. Pedreira	([0.497853, 0.454136, 0.321458, 0.374039, 0.418646, 0.318242, 0.232838, 0.161087, 0.200174, 0.25406, 0.18812, 0.229226, 0.167087, 0.092881, 0.094817, 0.092881, 0.092881, 0.043307, 0.038858, 0.038858, 0.038858, 0.0198, 0.025316, 0.025762, 0.019109, 0.017447, 0.030611, 0.058088, 0.100716, 0.076542, 0.038042, 0.045352, 0.049374, 0.06312, 0.090864, 0.088832, 0.059222, 0.059222, 0.0704, 0.120615, 0.11…	[128, 134, 135, 136]	0	0	2
43	44	A0A0F3MRJ5|A0A0F3MRJ5_RICFI NADPH-dependent 7-cyano-7-deazaguanine reductase OS=Rickettsia felis str. Pedreira	([0.179055, 0.209395, 0.26085, 0.17593, 0.203355, 0.247041, 0.268042, 0.200174, 0.232838, 0.222385, 0.25406, 0.216401, 0.132295, 0.11371, 0.116183, 0.064632, 0.078022, 0.127496, 0.122885, 0.132295, 0.147574, 0.15284, 0.170161, 0.17593, 0.173081, 0.17593, 0.10481, 0.116183, 0.173081, 0.179055, 0.219301, 0.142424, 0.236433, 0.206376, 0.236433, 0.239899, 0.264545, 0.247041, 0.164327, 0.155435, 0.152…	[]	0	0	2
44	45	A0A0F3MRK2|A0A0F3MRK2_RICFI 4-hydroxybenzoate octaprenyltransferase OS=Rickettsia felis str. Pedreira	([0.003177, 0.003341, 0.004577, 0.004736, 0.006374, 0.008075, 0.011669, 0.009483, 0.013821, 0.010131, 0.00777, 0.006374, 0.006988, 0.004315, 0.002688, 0.004161, 0.004921, 0.004899, 0.003109, 0.004358, 0.003053, 0.003079, 0.002512, 0.002138, 0.002581, 0.002727, 0.002662, 0.002555, 0.003478, 0.003431, 0.003341, 0.00407, 0.004135, 0.003804, 0.004135, 0.006988, 0.004483, 0.003431, 0.003405, 0.003727,…	[]	0	0	2
45	46	A0A0F3MRL4|A0A0F3MRL4_RICFI 7-carboxy-7-deazaguanine synthase OS=Rickettsia felis str. Pedreira	([0.200174, 0.257454, 0.284882, 0.332115, 0.352862, 0.384043, 0.394753, 0.308712, 0.346032, 0.291804, 0.31487, 0.335645, 0.352862, 0.25406, 0.243554, 0.243554, 0.137348, 0.147574, 0.144935, 0.161087, 0.236433, 0.236433, 0.142424, 0.096677, 0.090864, 0.046336, 0.055536, 0.046336, 0.048328, 0.023963, 0.022306, 0.022306, 0.014315, 0.022306, 0.040537, 0.022306, 0.022667, 0.023087, 0.018787, 0.011342,…	[189, 190, 191, 194, 195]	0	0	2
46	47	A0A0F3MRQ0|A0A0F3MRQ0_RICFI DNA topoisomerase 4 subunit A OS=Rickettsia felis str. Pedreira	([0.11371, 0.147574, 0.209395, 0.196879, 0.129801, 0.161087, 0.209395, 0.247041, 0.179055, 0.132295, 0.127496, 0.10481, 0.083462, 0.046336, 0.059222, 0.060549, 0.06312, 0.043307, 0.038858, 0.074921, 0.0704, 0.086953, 0.106997, 0.102787, 0.083462, 0.139895, 0.144935, 0.129801, 0.076542, 0.129801, 0.225814, 0.196879, 0.281712, 0.31487, 0.398279, 0.31487, 0.229226, 0.232838, 0.247041, 0.203355, 0.13…	[624, 625, 626, 725, 726, 727, 734]	0	0	2
48	49	A0A0F3MRY8|A0A0F3MRY8_RICFI DNA-directed RNA polymerase subunit alpha OS=Rickettsia felis str. Pedreira	([0.11371, 0.060549, 0.088832, 0.144935, 0.194234, 0.225814, 0.17593, 0.173081, 0.118441, 0.15008, 0.185198, 0.127496, 0.219301, 0.236433, 0.328603, 0.342579, 0.352862, 0.335645, 0.401658, 0.387226, 0.288399, 0.30533, 0.328603, 0.346032, 0.346032, 0.247041, 0.264545, 0.339168, 0.366687, 0.356642, 0.339168, 0.243554, 0.356642, 0.247041, 0.229226, 0.232838, 0.194234, 0.155435, 0.161087, 0.191378, 0…	[326, 327, 330, 333, 334]	0	0	2
49	50	A0A0F3MS55|A0A0F3MS55_RICFI Uroporphyrinogen decarboxylase OS=Rickettsia felis str. Pedreira	([0.26085, 0.291804, 0.349426, 0.374039, 0.278302, 0.339168, 0.25406, 0.167087, 0.102787, 0.094817, 0.116183, 0.15284, 0.132295, 0.122885, 0.194234, 0.196879, 0.116183, 0.116183, 0.191378, 0.122885, 0.120615, 0.109221, 0.073402, 0.067594, 0.073402, 0.120615, 0.106997, 0.170161, 0.281712, 0.281712, 0.239899, 0.247041, 0.139895, 0.120615, 0.0704, 0.071867, 0.079919, 0.144935, 0.125101, 0.100716, 0.…	[]	0	0	2
50	51	A0A0F3MS60|A0A0F3MS60_RICFI Oxygen-dependent coproporphyrinogen-III oxidase OS=Rickettsia felis str. Pedreira	([0.380708, 0.26085, 0.142424, 0.18812, 0.236433, 0.164327, 0.194234, 0.232838, 0.17593, 0.132295, 0.111485, 0.127496, 0.147574, 0.127496, 0.129801, 0.118441, 0.078022, 0.076542, 0.132295, 0.167087, 0.098513, 0.078022, 0.139895, 0.232838, 0.219301, 0.21291, 0.216401, 0.206376, 0.225814, 0.278302, 0.349426, 0.308712, 0.25031, 0.232838, 0.346032, 0.324872, 0.243554, 0.332115, 0.318242, 0.31487, 0.3…	[]	0	0	2
51	52	A0A0F3MS66|A0A0F3MS66_RICFI 2-amino-4-hydroxy-6-hydroxymethyldihydropteridine pyrophosphokinase OS=Rickettsia felis str. Pedreira	([0.011669, 0.020522, 0.031287, 0.019401, 0.013613, 0.020522, 0.014075, 0.018787, 0.025316, 0.026338, 0.0198, 0.026338, 0.027463, 0.026892, 0.05306, 0.054297, 0.067594, 0.073402, 0.034884, 0.032677, 0.032677, 0.019109, 0.018106, 0.019109, 0.032017, 0.030003, 0.015694, 0.014075, 0.014783, 0.014783, 0.018787, 0.020876, 0.011669, 0.011669, 0.021816, 0.024393, 0.026892, 0.033407, 0.032677, 0.071867, …	[]	0	0	2
52	53	A0A0F3MS97|A0A0F3MS97_RICFI Tetraacyldisaccharide 4'-kinase OS=Rickettsia felis str. Pedreira	([0.004835, 0.006701, 0.009483, 0.014783, 0.009728, 0.007422, 0.007645, 0.006421, 0.005503, 0.004775, 0.004315, 0.00543, 0.005503, 0.005318, 0.00543, 0.005318, 0.005378, 0.004976, 0.003366, 0.003555, 0.004736, 0.003555, 0.002555, 0.002555, 0.002194, 0.003053, 0.003109, 0.003079, 0.004247, 0.006194, 0.005992, 0.006988, 0.004646, 0.007091, 0.006194, 0.008723, 0.009401, 0.009096, 0.007031, 0.008075,…	[]	0	0	2
53	54	A0A0F3MSA2|A0A0F3MSA2_RICFI Queuine tRNA-ribosyltransferase OS=Rickettsia felis str. Pedreira	([0.21291, 0.271506, 0.311707, 0.346032, 0.335645, 0.374039, 0.414856, 0.436924, 0.387226, 0.321458, 0.346032, 0.394753, 0.366687, 0.366687, 0.476583, 0.490133, 0.517562, 0.51388, 0.622677, 0.653063, 0.608892, 0.472492, 0.4292, 0.458154, 0.398279, 0.42561, 0.422041, 0.414856, 0.414856, 0.480142, 0.5017, 0.497853, 0.465241, 0.458154, 0.370445, 0.401658, 0.40511, 0.486429, 0.414856, 0.387226, 0.374…	[16, 17, 18, 19, 20, 30, 42, 43, 124]	0	0	2
54	55	A0A0F3MSB6|A0A0F3MSB6_RICFI Multifunctional fusion protein OS=Rickettsia felis str. Pedreira	([0.047319, 0.046336, 0.067594, 0.102787, 0.129801, 0.076542, 0.111485, 0.134866, 0.083462, 0.102787, 0.066181, 0.083462, 0.079919, 0.132295, 0.134866, 0.139895, 0.15008, 0.120615, 0.182256, 0.182256, 0.111485, 0.06184, 0.079919, 0.047319, 0.027463, 0.016021, 0.030003, 0.027463, 0.032677, 0.033407, 0.036378, 0.041405, 0.023963, 0.015078, 0.009865, 0.010221, 0.010509, 0.010509, 0.013437, 0.013613,…	[224, 225, 226]	0	0	2
55	56	A0A0F3MSD6|A0A0F3MSD6_RICFI Ferrochelatase OS=Rickettsia felis str. Pedreira	([0.014075, 0.01078, 0.008409, 0.006078, 0.008525, 0.006894, 0.008624, 0.010509, 0.016021, 0.020165, 0.028695, 0.020876, 0.040537, 0.040537, 0.044297, 0.058088, 0.069024, 0.032677, 0.018106, 0.016528, 0.022306, 0.022306, 0.018106, 0.018106, 0.038858, 0.034884, 0.050641, 0.028107, 0.016528, 0.015694, 0.009977, 0.010372, 0.018106, 0.019401, 0.010926, 0.017138, 0.010926, 0.007091, 0.007645, 0.009294…	[]	0	0	2
57	58	A0A0F3MSH7|A0A0F3MSH7_RICFI UDP-N-acetylmuramoyl-tripeptide--D-alanyl-D-alanine ligase OS=Rickettsia felis str. Pedreira	([0.144935, 0.081712, 0.083462, 0.050641, 0.0704, 0.046336, 0.060549, 0.085092, 0.102787, 0.071867, 0.094817, 0.076542, 0.137348, 0.219301, 0.15008, 0.158265, 0.078022, 0.083462, 0.139895, 0.137348, 0.144935, 0.120615, 0.185198, 0.206376, 0.284882, 0.291804, 0.291804, 0.191378, 0.11371, 0.078022, 0.076542, 0.074921, 0.109221, 0.109221, 0.102787, 0.15284, 0.142424, 0.25031, 0.243554, 0.167087, 0.1…	[]	0	0	2
58	59	A0A0F3MSI7|A0A0F3MSI7_RICFI Beta-ketoacyl-[acyl-carrier-protein] synthase III OS=Rickettsia felis str. Pedreira	([0.100716, 0.060549, 0.118441, 0.144935, 0.170161, 0.116183, 0.094817, 0.11371, 0.144935, 0.179055, 0.219301, 0.173081, 0.144935, 0.203355, 0.122885, 0.132295, 0.203355, 0.206376, 0.216401, 0.225814, 0.25031, 0.243554, 0.239899, 0.21291, 0.216401, 0.229226, 0.308712, 0.366687, 0.281712, 0.275179, 0.271506, 0.257454, 0.342579, 0.288399, 0.26085, 0.359901, 0.433034, 0.422041, 0.444081, 0.342579, 0…	[]	0	0	2
59	60	A0A0F3MSJ6|A0A0F3MSJ6_RICFI ATP synthase subunit alpha OS=Rickettsia felis str. Pedreira	([0.092881, 0.05306, 0.078022, 0.100716, 0.147574, 0.088832, 0.090864, 0.122885, 0.081712, 0.109221, 0.094817, 0.066181, 0.0704, 0.127496, 0.081712, 0.071867, 0.137348, 0.085092, 0.127496, 0.155435, 0.098513, 0.102787, 0.164327, 0.11371, 0.11371, 0.11371, 0.185198, 0.134866, 0.106997, 0.173081, 0.100716, 0.088832, 0.139895, 0.086953, 0.066181, 0.118441, 0.0704, 0.06184, 0.096677, 0.098513, 0.1048…	[76, 82, 85, 86, 87, 484]	0	0	2
60	61	A0A0F3MSL1|A0A0F3MSL1_RICFI tRNA modification GTPase MnmE OS=Rickettsia felis str. Pedreira	([0.067594, 0.098513, 0.127496, 0.122885, 0.155435, 0.116183, 0.116183, 0.090864, 0.054297, 0.071867, 0.05306, 0.0704, 0.06312, 0.073402, 0.118441, 0.203355, 0.158265, 0.164327, 0.11371, 0.069024, 0.090864, 0.102787, 0.059222, 0.064632, 0.078022, 0.081712, 0.098513, 0.127496, 0.096677, 0.170161, 0.191378, 0.278302, 0.191378, 0.158265, 0.079919, 0.046336, 0.050641, 0.094817, 0.047319, 0.078022, 0.…	[73, 74, 75, 218]	0	0	2
62	63	A0A0F3MSN4|A0A0F3MSN4_RICFI Endonuclease III OS=Rickettsia felis str. Pedreira	([0.040537, 0.022306, 0.01227, 0.017138, 0.023087, 0.036378, 0.055536, 0.088832, 0.10481, 0.15008, 0.170161, 0.209395, 0.219301, 0.17593, 0.10481, 0.109221, 0.158265, 0.158265, 0.170161, 0.15008, 0.257454, 0.155435, 0.164327, 0.200174, 0.173081, 0.120615, 0.086953, 0.046336, 0.037156, 0.030003, 0.026338, 0.021816, 0.021816, 0.020876, 0.019401, 0.032677, 0.035586, 0.03976, 0.021381, 0.016528, 0.03…	[]	0	0	2
63	64	A0A0F3MSP1|A0A0F3MSP1_RICFI Lipoyl synthase OS=Rickettsia felis str. Pedreira	([0.335645, 0.366687, 0.31487, 0.342579, 0.335645, 0.398279, 0.42561, 0.444081, 0.4292, 0.458154, 0.387226, 0.328603, 0.339168, 0.332115, 0.401658, 0.398279, 0.332115, 0.26085, 0.236433, 0.239899, 0.25406, 0.328603, 0.268042, 0.321458, 0.324872, 0.298791, 0.164327, 0.164327, 0.17593, 0.179055, 0.15008, 0.127496, 0.219301, 0.222385, 0.155435, 0.155435, 0.161087, 0.127496, 0.118441, 0.118441, 0.111…	[80, 81, 82, 83, 85]	0	0	2
64	65	A0A0F3MSP3|A0A0F3MSP3_RICFI Ubiquinone biosynthesis O-methyltransferase OS=Rickettsia felis str. Pedreira	([0.374039, 0.225814, 0.298791, 0.318242, 0.229226, 0.257454, 0.288399, 0.324872, 0.239899, 0.173081, 0.206376, 0.232838, 0.247041, 0.247041, 0.352862, 0.232838, 0.236433, 0.164327, 0.088832, 0.147574, 0.129801, 0.079919, 0.15284, 0.161087, 0.102787, 0.158265, 0.096677, 0.10481, 0.059222, 0.060549, 0.06184, 0.064632, 0.066181, 0.034068, 0.035586, 0.031287, 0.064632, 0.038042, 0.0704, 0.127496, 0.…	[241, 242]	0	0	2
65	66	A0A0F3MSQ7|A0A0F3MSQ7_RICFI Crossover junction endodeoxyribonuclease RuvC OS=Rickettsia felis str. Pedreira	([0.016528, 0.025316, 0.016826, 0.023087, 0.014783, 0.016021, 0.013821, 0.012491, 0.013437, 0.017138, 0.023087, 0.031287, 0.046336, 0.071867, 0.073402, 0.076542, 0.078022, 0.042364, 0.028107, 0.035586, 0.060549, 0.033407, 0.019401, 0.032677, 0.034884, 0.073402, 0.090864, 0.134866, 0.196879, 0.25031, 0.161087, 0.161087, 0.167087, 0.206376, 0.134866, 0.179055, 0.096677, 0.096677, 0.170161, 0.200174…	[]	0	0	2
67	68	A0A0F3MSV7|A0A0F3MSV7_RICFI Ribonuclease 3 OS=Rickettsia felis str. Pedreira	([0.013613, 0.020165, 0.014315, 0.020522, 0.01204, 0.016257, 0.023963, 0.031287, 0.046336, 0.034068, 0.026892, 0.021381, 0.036378, 0.037156, 0.048328, 0.043307, 0.046336, 0.096677, 0.086953, 0.051831, 0.088832, 0.15008, 0.155435, 0.232838, 0.25406, 0.288399, 0.284882, 0.278302, 0.291804, 0.271506, 0.359901, 0.352862, 0.461924, 0.447574, 0.390993, 0.494003, 0.380708, 0.291804, 0.257454, 0.264545, …	[109, 110, 111, 112, 113]	0	0	2
70	71	A0A0F3MT09|A0A0F3MT09_RICFI Protoporphyrinogen IX oxidase OS=Rickettsia felis str. Pedreira	([0.000833, 0.001374, 0.001048, 0.000816, 0.001271, 0.001434, 0.001202, 0.001318, 0.001048, 0.001103, 0.001267, 0.001572, 0.001305, 0.000816, 0.000854, 0.000893, 0.00155, 0.002482, 0.002727, 0.001778, 0.001408, 0.001271, 0.001288, 0.001967, 0.002976, 0.002555, 0.003079, 0.003079, 0.003555, 0.005086, 0.006701, 0.005318, 0.00558, 0.008624, 0.014783, 0.014783, 0.030611, 0.016257, 0.010926, 0.022667,…	[]	0	0	2
71	72	A0A0F3MT35|A0A0F3MT35_RICFI Succinyl-diaminopimelate desuccinylase OS=Rickettsia felis str. Pedreira	([0.014075, 0.008723, 0.011669, 0.016528, 0.014075, 0.0198, 0.033407, 0.05306, 0.066181, 0.088832, 0.10481, 0.109221, 0.109221, 0.18812, 0.10481, 0.106997, 0.173081, 0.185198, 0.109221, 0.106997, 0.161087, 0.17593, 0.284882, 0.284882, 0.179055, 0.236433, 0.236433, 0.225814, 0.134866, 0.134866, 0.078022, 0.03976, 0.048328, 0.086953, 0.074921, 0.127496, 0.194234, 0.203355, 0.209395, 0.264545, 0.349…	[]	0	0	2
72	73	A0A0F3MT38|A0A0F3MT38_RICFI Succinate dehydrogenase cytochrome b556 subunit OS=Rickettsia felis str. Pedreira	([0.209395, 0.25406, 0.31487, 0.342579, 0.346032, 0.387226, 0.384043, 0.26085, 0.268042, 0.17593, 0.10481, 0.15284, 0.074921, 0.074921, 0.034884, 0.031287, 0.028107, 0.025316, 0.023534, 0.045352, 0.021381, 0.011518, 0.010372, 0.009728, 0.007645, 0.008156, 0.007495, 0.006078, 0.007555, 0.005503, 0.004921, 0.004611, 0.003963, 0.004431, 0.004315, 0.004315, 0.003177, 0.0028, 0.001936, 0.002035, 0.001…	[]	0	0	2
74	75	A0A0F3MT57|A0A0F3MT57_RICFI Probable cytosol aminopeptidase OS=Rickettsia felis str. Pedreira	([0.132295, 0.170161, 0.216401, 0.268042, 0.301917, 0.321458, 0.232838, 0.179055, 0.139895, 0.090864, 0.06184, 0.078022, 0.144935, 0.134866, 0.137348, 0.127496, 0.134866, 0.203355, 0.18812, 0.185198, 0.10481, 0.060549, 0.059222, 0.032017, 0.031287, 0.031287, 0.032677, 0.06184, 0.102787, 0.147574, 0.155435, 0.155435, 0.144935, 0.132295, 0.134866, 0.134866, 0.137348, 0.229226, 0.216401, 0.142424, 0…	[326, 327, 328, 329, 330, 331, 332, 336, 338]	0	0	2
75	76	A0A0F3MT61|A0A0F3MT61_RICFI Branched-chain-amino-acid aminotransferase OS=Rickettsia felis str. Pedreira	([0.006482, 0.004921, 0.004208, 0.005932, 0.007555, 0.010131, 0.008409, 0.007645, 0.010509, 0.008895, 0.011106, 0.008624, 0.010926, 0.01078, 0.010926, 0.010372, 0.007877, 0.007877, 0.013016, 0.023087, 0.022306, 0.0198, 0.038042, 0.038858, 0.034884, 0.034884, 0.032017, 0.037156, 0.028107, 0.026338, 0.048328, 0.049374, 0.10481, 0.106997, 0.059222, 0.118441, 0.118441, 0.173081, 0.196879, 0.10481, 0.…	[]	0	0	2
79	80	A0A0F3MTF9|A0A0F3MTF9_RICFI NADH-quinone oxidoreductase subunit I OS=Rickettsia felis str. Pedreira	([0.021816, 0.030611, 0.025762, 0.03976, 0.028695, 0.042364, 0.029376, 0.046336, 0.033407, 0.047319, 0.058088, 0.067594, 0.092881, 0.098513, 0.094817, 0.161087, 0.170161, 0.155435, 0.229226, 0.321458, 0.346032, 0.321458, 0.301917, 0.281712, 0.278302, 0.346032, 0.257454, 0.356642, 0.339168, 0.422041, 0.422041, 0.444081, 0.447574, 0.298791, 0.284882, 0.26085, 0.129801, 0.125101, 0.144935, 0.073402,…	[64, 71]	0	0	2
83	84	A0A0F3MTH7|A0A0F3MTH7_RICFI Threonine--tRNA ligase OS=Rickettsia felis str. Pedreira	([0.086953, 0.11371, 0.167087, 0.081712, 0.132295, 0.158265, 0.200174, 0.137348, 0.167087, 0.161087, 0.102787, 0.142424, 0.155435, 0.122885, 0.206376, 0.179055, 0.203355, 0.173081, 0.132295, 0.132295, 0.079919, 0.102787, 0.10481, 0.076542, 0.125101, 0.086953, 0.058088, 0.044297, 0.088832, 0.049374, 0.067594, 0.129801, 0.125101, 0.11371, 0.134866, 0.134866, 0.098513, 0.155435, 0.164327, 0.129801, …	[605]	0	0	2
84	85	A0A0F3MTI7|A0A0F3MTI7_RICFI UDP-3-O-acyl-N-acetylglucosamine deacetylase OS=Rickettsia felis str. Pedreira	([0.311707, 0.222385, 0.134866, 0.170161, 0.111485, 0.139895, 0.109221, 0.129801, 0.15284, 0.17593, 0.194234, 0.229226, 0.222385, 0.222385, 0.15008, 0.15008, 0.15284, 0.247041, 0.278302, 0.216401, 0.275179, 0.295083, 0.377384, 0.468512, 0.465241, 0.465241, 0.384043, 0.346032, 0.268042, 0.278302, 0.281712, 0.295083, 0.209395, 0.203355, 0.191378, 0.291804, 0.298791, 0.387226, 0.278302, 0.17593, 0.2…	[]	0	0	2
85	86	A0A0F3MTI8|A0A0F3MTI8_RICFI Protoheme IX farnesyltransferase OS=Rickettsia felis str. Pedreira	([0.06312, 0.092881, 0.043307, 0.0704, 0.088832, 0.109221, 0.147574, 0.170161, 0.203355, 0.147574, 0.173081, 0.229226, 0.129801, 0.069024, 0.064632, 0.05306, 0.034884, 0.029376, 0.069024, 0.064632, 0.071867, 0.044297, 0.042364, 0.03976, 0.021381, 0.01204, 0.007177, 0.007031, 0.007031, 0.004431, 0.004388, 0.004315, 0.002976, 0.002976, 0.00283, 0.003405, 0.004921, 0.004135, 0.003997, 0.0028, 0.0026…	[]	0	0	2
87	88	A0A0F3MTM7|A0A0F3MTM7_RICFI D-alanyl-D-alanine dipeptidase OS=Rickettsia felis str. Pedreira	([0.038042, 0.074921, 0.102787, 0.127496, 0.06184, 0.047319, 0.032017, 0.023087, 0.030003, 0.041405, 0.029376, 0.044297, 0.050641, 0.051831, 0.051831, 0.025762, 0.049374, 0.092881, 0.085092, 0.092881, 0.054297, 0.055536, 0.047319, 0.027463, 0.030611, 0.0704, 0.051831, 0.060549, 0.100716, 0.100716, 0.092881, 0.106997, 0.106997, 0.092881, 0.055536, 0.092881, 0.125101, 0.132295, 0.129801, 0.142424, …	[]	0	0	2
88	89	A0A0F3MTN2|A0A0F3MTN2_RICFI ATP-dependent protease subunit HslV OS=Rickettsia felis str. Pedreira	([0.346032, 0.222385, 0.137348, 0.10481, 0.06312, 0.085092, 0.111485, 0.147574, 0.18812, 0.229226, 0.167087, 0.118441, 0.069024, 0.056825, 0.043307, 0.076542, 0.090864, 0.158265, 0.10481, 0.106997, 0.111485, 0.106997, 0.185198, 0.271506, 0.243554, 0.25031, 0.25031, 0.247041, 0.239899, 0.194234, 0.185198, 0.275179, 0.278302, 0.374039, 0.408655, 0.342579, 0.30533, 0.321458, 0.321458, 0.390993, 0.29…	[]	0	0	2
89	90	A0A0F3MTN4|A0A0F3MTN4_RICFI Serine hydroxymethyltransferase OS=Rickettsia felis str. Pedreira	([0.370445, 0.422041, 0.447574, 0.494003, 0.390993, 0.4292, 0.468512, 0.384043, 0.311707, 0.328603, 0.356642, 0.401658, 0.387226, 0.380708, 0.483068, 0.480142, 0.480142, 0.465241, 0.483068, 0.387226, 0.390993, 0.308712, 0.216401, 0.191378, 0.179055, 0.275179, 0.275179, 0.167087, 0.18812, 0.268042, 0.301917, 0.264545, 0.18812, 0.129801, 0.209395, 0.179055, 0.182256, 0.167087, 0.167087, 0.15008, 0.…	[218, 219, 220, 221, 222, 224, 225, 226, 235, 399]	0	0	2
90	91	A0A0F3MTT4|A0A0F3MTT4_RICFI Aspartate--tRNA(Asp/Asn) ligase OS=Rickettsia felis str. Pedreira	([0.541878, 0.408655, 0.450668, 0.346032, 0.374039, 0.40511, 0.346032, 0.36309, 0.380708, 0.414856, 0.370445, 0.394753, 0.311707, 0.31487, 0.394753, 0.295083, 0.229226, 0.229226, 0.21291, 0.271506, 0.25406, 0.243554, 0.328603, 0.321458, 0.418646, 0.342579, 0.281712, 0.247041, 0.17593, 0.179055, 0.111485, 0.15284, 0.158265, 0.236433, 0.167087, 0.167087, 0.18812, 0.25031, 0.257454, 0.182256, 0.1348…	[0, 114, 115, 180, 460, 461, 462]	0	0	2
91	92	A0A0F3MTZ3|A0A0F3MTZ3_RICFI NADH-quinone oxidoreductase subunit N OS=Rickettsia felis str. Pedreira	([0.001408, 0.000893, 0.00061, 0.000721, 0.000477, 0.000335, 0.000567, 0.000923, 0.000661, 0.000451, 0.000498, 0.000421, 0.000442, 0.000447, 0.000936, 0.001649, 0.00152, 0.001434, 0.002336, 0.001417, 0.00146, 0.001383, 0.002336, 0.002349, 0.001778, 0.001855, 0.001906, 0.001267, 0.000906, 0.00103, 0.001142, 0.001344, 0.001267, 0.001172, 0.001202, 0.001112, 0.000498, 0.000498, 0.000275, 0.000262, 0…	[]	0	0	2
92	93	A0A0F3MU02|A0A0F3MU02_RICFI dCTP deaminase OS=Rickettsia felis str. Pedreira	([0.074921, 0.073402, 0.05306, 0.033407, 0.05306, 0.076542, 0.096677, 0.088832, 0.06184, 0.079919, 0.111485, 0.073402, 0.0704, 0.122885, 0.15008, 0.161087, 0.102787, 0.106997, 0.129801, 0.196879, 0.206376, 0.191378, 0.239899, 0.301917, 0.30533, 0.209395, 0.196879, 0.127496, 0.161087, 0.155435, 0.15008, 0.132295, 0.15284, 0.185198, 0.106997, 0.116183, 0.090864, 0.137348, 0.090864, 0.132295, 0.1449…	[]	0	0	2
93	94	A0A0F3MU29|A0A0F3MU29_RICFI Porphobilinogen deaminase OS=Rickettsia felis str. Pedreira	([0.342579, 0.374039, 0.454136, 0.324872, 0.30533, 0.209395, 0.137348, 0.170161, 0.206376, 0.243554, 0.179055, 0.142424, 0.078022, 0.074921, 0.078022, 0.078022, 0.074921, 0.139895, 0.074921, 0.036378, 0.044297, 0.050641, 0.027463, 0.024826, 0.030003, 0.040537, 0.040537, 0.045352, 0.05306, 0.026892, 0.015078, 0.026338, 0.041405, 0.076542, 0.079919, 0.041405, 0.042364, 0.045352, 0.046336, 0.090864,…	[]	0	0	2
94	95	A0A0F3MU46|A0A0F3MU46_RICFI Phosphatidylserine decarboxylase proenzyme OS=Rickettsia felis str. Pedreira	([0.006795, 0.008895, 0.012491, 0.021381, 0.030003, 0.017797, 0.011903, 0.008276, 0.006701, 0.006988, 0.008156, 0.006421, 0.005734, 0.003963, 0.004358, 0.004135, 0.002662, 0.002688, 0.00292, 0.002555, 0.003512, 0.003276, 0.003478, 0.003701, 0.003478, 0.002482, 0.003461, 0.003757, 0.00407, 0.00558, 0.004388, 0.003298, 0.004247, 0.004921, 0.006039, 0.00558, 0.004577, 0.004921, 0.005086, 0.004899, 0…	[]	0	0	2
95	96	A0A0F3MU57|A0A0F3MU57_RICFI UDP-N-acetylmuramate--L-alanine ligase OS=Rickettsia felis str. Pedreira	([0.078022, 0.125101, 0.067594, 0.109221, 0.147574, 0.088832, 0.120615, 0.069024, 0.045352, 0.056825, 0.038858, 0.048328, 0.083462, 0.092881, 0.147574, 0.109221, 0.191378, 0.191378, 0.120615, 0.092881, 0.096677, 0.051831, 0.028107, 0.05306, 0.051831, 0.028107, 0.050641, 0.026892, 0.05306, 0.06184, 0.066181, 0.11371, 0.11371, 0.122885, 0.111485, 0.074921, 0.106997, 0.11371, 0.067594, 0.122885, 0.1…	[421, 477]	0	0	2
96	97	A0A0F3MU60|A0A0F3MU60_RICFI Primosomal protein N' OS=Rickettsia felis str. Pedreira	([0.007645, 0.010372, 0.00777, 0.00558, 0.008075, 0.006567, 0.008723, 0.007177, 0.006194, 0.005223, 0.006701, 0.008525, 0.008525, 0.009015, 0.007877, 0.005932, 0.009015, 0.008804, 0.013613, 0.013265, 0.010221, 0.008895, 0.006374, 0.006795, 0.011903, 0.006894, 0.00962, 0.009096, 0.013613, 0.025762, 0.028107, 0.025316, 0.023534, 0.013821, 0.015344, 0.013613, 0.025316, 0.012491, 0.018106, 0.018787, …	[]	0	0	2
97	98	A0A0F3MU63|A0A0F3MU63_RICFI Isopentenyl-diphosphate delta-isomerase OS=Rickettsia felis str. Pedreira	([0.632174, 0.642678, 0.690604, 0.716283, 0.741537, 0.59917, 0.653063, 0.529623, 0.562014, 0.480142, 0.454136, 0.490133, 0.465241, 0.398279, 0.356642, 0.342579, 0.335645, 0.332115, 0.321458, 0.408655, 0.380708, 0.271506, 0.295083, 0.281712, 0.229226, 0.236433, 0.216401, 0.122885, 0.196879, 0.196879, 0.239899, 0.196879, 0.232838, 0.243554, 0.216401, 0.26085, 0.173081, 0.179055, 0.257454, 0.170161,…	[0, 1, 2, 3, 4, 5, 6, 7, 8]	0	0	2
98	99	A0A0F3MUH6|A0A0F3MUH6_RICFI Cytochrome c-type biogenesis protein CcmE OS=Rickettsia felis str. Pedreira	([0.127496, 0.055536, 0.027463, 0.016021, 0.013613, 0.009187, 0.008624, 0.010672, 0.01078, 0.011106, 0.009015, 0.010221, 0.007031, 0.007031, 0.005086, 0.005249, 0.003864, 0.002881, 0.003014, 0.003014, 0.004247, 0.004161, 0.005872, 0.005932, 0.006421, 0.005623, 0.005734, 0.00515, 0.005683, 0.007091, 0.008156, 0.012491, 0.008525, 0.013613, 0.014783, 0.014783, 0.024826, 0.049374, 0.086953, 0.081712,…	[126, 127]	0	0	2
100	101	A0A0F3MUM3|A0A0F3MUM3_RICFI Formamidopyrimidine-DNA glycosylase OS=Rickettsia felis str. Pedreira	([0.414856, 0.472492, 0.494003, 0.380708, 0.40511, 0.433034, 0.450668, 0.366687, 0.284882, 0.318242, 0.25406, 0.203355, 0.106997, 0.106997, 0.182256, 0.106997, 0.106997, 0.096677, 0.086953, 0.083462, 0.139895, 0.15284, 0.085092, 0.085092, 0.086953, 0.085092, 0.048328, 0.047319, 0.098513, 0.102787, 0.056825, 0.079919, 0.132295, 0.222385, 0.129801, 0.118441, 0.185198, 0.179055, 0.278302, 0.18812, 0…	[]	0	0	2
101	102	A0A0F3MUS8|A0A0F3MUS8_RICFI Ribosomal RNA large subunit methyltransferase J OS=Rickettsia felis str. Pedreira	([0.142424, 0.058088, 0.059222, 0.092881, 0.049374, 0.037156, 0.050641, 0.069024, 0.046336, 0.037156, 0.026892, 0.019401, 0.017797, 0.016528, 0.010372, 0.010926, 0.0198, 0.019401, 0.019109, 0.023534, 0.024393, 0.024826, 0.05306, 0.078022, 0.034884, 0.05306, 0.081712, 0.044297, 0.042364, 0.041405, 0.035586, 0.069024, 0.071867, 0.081712, 0.144935, 0.243554, 0.18812, 0.144935, 0.222385, 0.222385, 0.…	[]	0	0	2
103	104	A0A0F3MV56|A0A0F3MV56_RICFI Glutamate--tRNA ligase OS=Rickettsia felis str. Pedreira	([0.179055, 0.278302, 0.318242, 0.349426, 0.225814, 0.158265, 0.194234, 0.137348, 0.164327, 0.185198, 0.185198, 0.219301, 0.222385, 0.185198, 0.170161, 0.15008, 0.158265, 0.098513, 0.118441, 0.074921, 0.05306, 0.05306, 0.044297, 0.042364, 0.046336, 0.092881, 0.144935, 0.076542, 0.079919, 0.047319, 0.048328, 0.034884, 0.038042, 0.037156, 0.046336, 0.079919, 0.147574, 0.144935, 0.219301, 0.295083, …	[108]	0	0	2
106	107	A0A0F3MVJ5|A0A0F3MVJ5_RICFI Octanoyltransferase OS=Rickettsia felis str. Pedreira	([0.129801, 0.191378, 0.257454, 0.318242, 0.366687, 0.268042, 0.21291, 0.15284, 0.10481, 0.081712, 0.109221, 0.144935, 0.129801, 0.132295, 0.139895, 0.127496, 0.122885, 0.102787, 0.147574, 0.232838, 0.25031, 0.155435, 0.142424, 0.137348, 0.129801, 0.129801, 0.129801, 0.111485, 0.185198, 0.185198, 0.247041, 0.239899, 0.155435, 0.173081, 0.109221, 0.096677, 0.096677, 0.096677, 0.118441, 0.120615, 0…	[]	0	0	2
107	108	A0A0F3MVM7|A0A0F3MVM7_RICFI tRNA pseudouridine synthase A OS=Rickettsia felis str. Pedreira	([0.007091, 0.00962, 0.014586, 0.023963, 0.015344, 0.016257, 0.021381, 0.013613, 0.019109, 0.025316, 0.034884, 0.037156, 0.069024, 0.041405, 0.043307, 0.042364, 0.048328, 0.050641, 0.098513, 0.049374, 0.048328, 0.098513, 0.109221, 0.083462, 0.042364, 0.042364, 0.055536, 0.026338, 0.05306, 0.049374, 0.05306, 0.05306, 0.042364, 0.024393, 0.021816, 0.018787, 0.019109, 0.028107, 0.025762, 0.024826, 0…	[]	0	0	2
108	109	A0A0F3MVN3|A0A0F3MVN3_RICFI Alanine--tRNA ligase OS=Rickettsia felis str. Pedreira	([0.433034, 0.461924, 0.301917, 0.222385, 0.26085, 0.173081, 0.098513, 0.122885, 0.125101, 0.161087, 0.200174, 0.239899, 0.239899, 0.239899, 0.288399, 0.311707, 0.281712, 0.264545, 0.243554, 0.229226, 0.15008, 0.173081, 0.17593, 0.298791, 0.374039, 0.398279, 0.486429, 0.529623, 0.480142, 0.398279, 0.321458, 0.321458, 0.31487, 0.311707, 0.26085, 0.264545, 0.25031, 0.170161, 0.170161, 0.191378, 0.2…	[27, 62, 63, 64, 65, 66, 67, 70, 633, 634]	0	0	2
109	110	A0A0F3MVN9|A0A0F3MVN9_RICFI Epoxyqueuosine reductase QueH OS=Rickettsia felis str. Pedreira	([0.335645, 0.36309, 0.377384, 0.31487, 0.239899, 0.179055, 0.200174, 0.125101, 0.083462, 0.05306, 0.055536, 0.076542, 0.038858, 0.024826, 0.036378, 0.078022, 0.043307, 0.050641, 0.048328, 0.045352, 0.035586, 0.021816, 0.023087, 0.024393, 0.034884, 0.034884, 0.054297, 0.029376, 0.058088, 0.064632, 0.066181, 0.042364, 0.021381, 0.043307, 0.073402, 0.079919, 0.044297, 0.071867, 0.102787, 0.090864, …	[]	0	0	2
110	111	A0A0F3MVS5|A0A0F3MVS5_RICFI Methionine aminopeptidase OS=Rickettsia felis str. Pedreira	([0.173081, 0.100716, 0.132295, 0.11371, 0.15008, 0.100716, 0.100716, 0.120615, 0.142424, 0.102787, 0.102787, 0.10481, 0.116183, 0.182256, 0.118441, 0.191378, 0.109221, 0.064632, 0.056825, 0.059222, 0.032017, 0.042364, 0.0704, 0.083462, 0.120615, 0.078022, 0.127496, 0.15284, 0.167087, 0.170161, 0.167087, 0.206376, 0.243554, 0.15284, 0.098513, 0.158265, 0.164327, 0.164327, 0.164327, 0.164327, 0.15…	[]	0	0	2
112	113	A0A0F3MVZ3|A0A0F3MVZ3_RICFI NADH-quinone oxidoreductase subunit K OS=Rickettsia felis str. Pedreira	([0.005503, 0.003963, 0.002976, 0.00389, 0.004976, 0.003864, 0.003461, 0.002606, 0.003461, 0.0028, 0.003431, 0.003461, 0.002155, 0.001872, 0.001786, 0.001722, 0.001417, 0.002155, 0.002138, 0.002155, 0.003212, 0.003212, 0.003177, 0.004689, 0.003366, 0.002349, 0.002705, 0.003607, 0.003804, 0.003963, 0.003924, 0.003366, 0.002761, 0.002976, 0.002529, 0.002705, 0.004358, 0.003671, 0.003821, 0.002482, …	[]	0	0	2
114	115	A0A0F3MWC4|A0A0F3MWC4_RICFI 4-hydroxy-tetrahydrodipicolinate reductase OS=Rickettsia felis str. Pedreira	([0.167087, 0.206376, 0.191378, 0.219301, 0.25031, 0.281712, 0.194234, 0.222385, 0.268042, 0.30533, 0.232838, 0.271506, 0.356642, 0.236433, 0.321458, 0.328603, 0.335645, 0.335645, 0.25031, 0.25031, 0.216401, 0.216401, 0.127496, 0.164327, 0.164327, 0.167087, 0.17593, 0.275179, 0.194234, 0.182256, 0.173081, 0.179055, 0.179055, 0.191378, 0.196879, 0.134866, 0.129801, 0.203355, 0.203355, 0.298791, 0.…	[133, 134, 141, 173]	0	0	2
115	116	A0A0F3MWD4|A0A0F3MWD4_RICFI Uridylate kinase OS=Rickettsia felis str. Pedreira	([0.018415, 0.028107, 0.0198, 0.013265, 0.00962, 0.012727, 0.010509, 0.014075, 0.017447, 0.025316, 0.024826, 0.019401, 0.026338, 0.024826, 0.024826, 0.049374, 0.048328, 0.030611, 0.055536, 0.059222, 0.118441, 0.066181, 0.073402, 0.074921, 0.071867, 0.132295, 0.134866, 0.118441, 0.092881, 0.092881, 0.086953, 0.06184, 0.111485, 0.164327, 0.118441, 0.060549, 0.06312, 0.033407, 0.067594, 0.044297, 0.…	[173, 241]	0	0	2
116	117	A0A0F3MWP4|A0A0F3MWP4_RICFI D-alanine--D-alanine ligase OS=Rickettsia felis str. Pedreira	([0.25406, 0.288399, 0.356642, 0.281712, 0.30533, 0.21291, 0.147574, 0.173081, 0.206376, 0.236433, 0.257454, 0.295083, 0.284882, 0.288399, 0.288399, 0.247041, 0.161087, 0.111485, 0.15284, 0.209395, 0.191378, 0.15008, 0.15008, 0.111485, 0.179055, 0.185198, 0.295083, 0.308712, 0.308712, 0.216401, 0.15284, 0.15284, 0.15284, 0.170161, 0.167087, 0.191378, 0.216401, 0.301917, 0.335645, 0.288399, 0.2033…	[]	0	0	2
118	119	A0A0F3MX36|A0A0F3MX36_RICFI UDP-N-acetylglucosamine 1-carboxyvinyltransferase OS=Rickettsia felis str. Pedreira	([0.225814, 0.127496, 0.170161, 0.203355, 0.236433, 0.15008, 0.194234, 0.127496, 0.15284, 0.173081, 0.167087, 0.206376, 0.203355, 0.170161, 0.18812, 0.194234, 0.318242, 0.216401, 0.182256, 0.155435, 0.127496, 0.109221, 0.10481, 0.058088, 0.06184, 0.064632, 0.120615, 0.06312, 0.120615, 0.067594, 0.0704, 0.094817, 0.059222, 0.067594, 0.085092, 0.071867, 0.127496, 0.111485, 0.127496, 0.158265, 0.191…	[]	0	0	2
120	121	A0A0F3MXB2|A0A0F3MXB2_RICFI Tyrosine--tRNA ligase OS=Rickettsia felis str. Pedreira	([0.088832, 0.044297, 0.023534, 0.035586, 0.056825, 0.042364, 0.058088, 0.078022, 0.05306, 0.069024, 0.088832, 0.064632, 0.064632, 0.118441, 0.116183, 0.106997, 0.092881, 0.179055, 0.257454, 0.239899, 0.167087, 0.144935, 0.196879, 0.203355, 0.132295, 0.122885, 0.096677, 0.100716, 0.06312, 0.111485, 0.088832, 0.085092, 0.139895, 0.081712, 0.079919, 0.076542, 0.074921, 0.076542, 0.037156, 0.028695,…	[]	0	0	2
121	122	A0A0F3MXE6|A0A0F3MXE6_RICFI Cysteine desulfurase IscS OS=Rickettsia felis str. Pedreira	([0.741537, 0.570702, 0.433034, 0.401658, 0.440853, 0.339168, 0.384043, 0.370445, 0.398279, 0.422041, 0.465241, 0.4292, 0.42561, 0.42561, 0.41194, 0.42561, 0.377384, 0.377384, 0.324872, 0.275179, 0.271506, 0.271506, 0.26085, 0.25031, 0.291804, 0.288399, 0.377384, 0.264545, 0.291804, 0.298791, 0.31487, 0.295083, 0.366687, 0.36309, 0.335645, 0.335645, 0.390993, 0.328603, 0.311707, 0.247041, 0.30191…	[0, 1, 44, 48, 49, 50, 51, 241]	0	0	2
123	124	A0A0F3MPG3|A0A0F3MPG3_RICFI Single-stranded-DNA-specific exonuclease RecJ OS=Rickettsia felis str. Pedreira	([0.301917, 0.173081, 0.225814, 0.275179, 0.30533, 0.209395, 0.132295, 0.170161, 0.209395, 0.243554, 0.170161, 0.137348, 0.142424, 0.129801, 0.069024, 0.05306, 0.05306, 0.098513, 0.043307, 0.043307, 0.023534, 0.043307, 0.085092, 0.044297, 0.023534, 0.019401, 0.034068, 0.034884, 0.020876, 0.019401, 0.011669, 0.0198, 0.0198, 0.020876, 0.020876, 0.020876, 0.037156, 0.040537, 0.025762, 0.060549, 0.06…	[326, 327, 328]	0	0	2
124	125	A0A0F3MPG7|A0A0F3MPG7_RICFI Translation initiation factor IF-3 OS=Rickettsia felis str. Pedreira	([0.122885, 0.164327, 0.161087, 0.161087, 0.196879, 0.232838, 0.229226, 0.257454, 0.191378, 0.21291, 0.161087, 0.129801, 0.125101, 0.074921, 0.11371, 0.185198, 0.185198, 0.239899, 0.173081, 0.196879, 0.25031, 0.264545, 0.209395, 0.239899, 0.18812, 0.122885, 0.122885, 0.076542, 0.076542, 0.129801, 0.067594, 0.11371, 0.098513, 0.100716, 0.164327, 0.164327, 0.144935, 0.137348, 0.098513, 0.15284, 0.1…	[]	0	0	2
125	126	A0A0F3MPI2|A0A0F3MPI2_RICFI Cytidylate kinase OS=Rickettsia felis str. Pedreira	([0.022306, 0.033407, 0.055536, 0.086953, 0.040537, 0.056825, 0.034068, 0.044297, 0.029376, 0.040537, 0.049374, 0.078022, 0.098513, 0.073402, 0.127496, 0.127496, 0.122885, 0.122885, 0.15284, 0.164327, 0.15284, 0.170161, 0.10481, 0.055536, 0.03976, 0.081712, 0.078022, 0.0704, 0.071867, 0.0704, 0.066181, 0.038858, 0.016257, 0.021381, 0.026338, 0.026338, 0.016021, 0.011106, 0.008276, 0.008276, 0.012…	[]	0	0	2
127	128	A0A0F3MPK7|A0A0F3MPK7_RICFI Small ribosomal subunit protein uS15 OS=Rickettsia felis str. Pedreira	([0.444081, 0.324872, 0.366687, 0.398279, 0.318242, 0.311707, 0.232838, 0.264545, 0.291804, 0.328603, 0.346032, 0.374039, 0.370445, 0.458154, 0.454136, 0.414856, 0.349426, 0.352862, 0.288399, 0.25406, 0.173081, 0.173081, 0.25406, 0.25031, 0.25406, 0.243554, 0.284882, 0.380708, 0.298791, 0.298791, 0.284882, 0.301917, 0.200174, 0.209395, 0.127496, 0.137348, 0.170161, 0.229226, 0.216401, 0.295083, 0…	[]	0	0	2
128	129	A0A0F3MPL2|A0A0F3MPL2_RICFI Superoxide dismutase OS=Rickettsia felis str. Pedreira	([0.433034, 0.308712, 0.384043, 0.264545, 0.206376, 0.155435, 0.21291, 0.25406, 0.200174, 0.25406, 0.194234, 0.239899, 0.236433, 0.339168, 0.41194, 0.295083, 0.291804, 0.321458, 0.308712, 0.194234, 0.194234, 0.222385, 0.321458, 0.298791, 0.295083, 0.370445, 0.352862, 0.328603, 0.318242, 0.394753, 0.36309, 0.447574, 0.433034, 0.450668, 0.41194, 0.324872, 0.366687, 0.384043, 0.370445, 0.291804, 0.4…	[104, 105]	0	0	2
129	130	A0A0F3MPL6|A0A0F3MPL6_RICFI Ribonucleoside-diphosphate reductase OS=Rickettsia felis str. Pedreira	([0.144935, 0.182256, 0.137348, 0.167087, 0.196879, 0.122885, 0.074921, 0.078022, 0.111485, 0.139895, 0.161087, 0.216401, 0.216401, 0.185198, 0.185198, 0.173081, 0.18812, 0.102787, 0.109221, 0.100716, 0.137348, 0.158265, 0.158265, 0.173081, 0.10481, 0.055536, 0.076542, 0.155435, 0.15284, 0.139895, 0.155435, 0.102787, 0.055536, 0.058088, 0.074921, 0.069024, 0.0704, 0.122885, 0.21291, 0.194234, 0.2…	[376, 378]	0	0	2
130	131	A0A0F3MPM5|A0A0F3MPM5_RICFI Purine nucleoside phosphorylase OS=Rickettsia felis str. Pedreira	([0.038042, 0.058088, 0.034068, 0.0198, 0.030611, 0.043307, 0.059222, 0.035586, 0.051831, 0.071867, 0.086953, 0.10481, 0.11371, 0.122885, 0.122885, 0.122885, 0.111485, 0.11371, 0.125101, 0.18812, 0.257454, 0.247041, 0.264545, 0.36309, 0.468512, 0.476583, 0.387226, 0.321458, 0.440853, 0.440853, 0.4292, 0.4292, 0.4292, 0.328603, 0.321458, 0.41194, 0.41194, 0.308712, 0.311707, 0.264545, 0.26085, 0.2…	[]	0	0	2
131	132	A0A0F3MPM9|A0A0F3MPM9_RICFI Ferredoxin--NADP reductase OS=Rickettsia felis str. Pedreira	([0.10481, 0.147574, 0.182256, 0.257454, 0.182256, 0.209395, 0.134866, 0.079919, 0.078022, 0.058088, 0.036378, 0.051831, 0.038858, 0.038042, 0.028107, 0.016257, 0.014783, 0.017447, 0.025762, 0.028107, 0.051831, 0.029376, 0.017138, 0.019109, 0.013821, 0.022667, 0.025762, 0.026892, 0.030003, 0.037156, 0.060549, 0.127496, 0.078022, 0.054297, 0.058088, 0.041405, 0.040537, 0.048328, 0.074921, 0.074921…	[]	0	0	2
132	133	A0A0F3MPN0|A0A0F3MPN0_RICFI ADP,ATP carrier protein OS=Rickettsia felis str. Pedreira	([0.321458, 0.394753, 0.40511, 0.42561, 0.284882, 0.324872, 0.335645, 0.36309, 0.216401, 0.229226, 0.25406, 0.182256, 0.185198, 0.291804, 0.161087, 0.088832, 0.041405, 0.044297, 0.042364, 0.037156, 0.035586, 0.028695, 0.028695, 0.017797, 0.016826, 0.032677, 0.013613, 0.008804, 0.00543, 0.006039, 0.006374, 0.004431, 0.004577, 0.003804, 0.002435, 0.002976, 0.00292, 0.003053, 0.001743, 0.001722, 0.0…	[]	0	0	2
133	134	A0A0F3MPN3|A0A0F3MPN3_RICFI Sugar isomerase, KpsF/GutQ family protein OS=Rickettsia felis str. Pedreira	([0.182256, 0.219301, 0.271506, 0.196879, 0.125101, 0.15008, 0.17593, 0.222385, 0.209395, 0.229226, 0.216401, 0.173081, 0.179055, 0.17593, 0.100716, 0.090864, 0.094817, 0.170161, 0.094817, 0.179055, 0.196879, 0.243554, 0.142424, 0.147574, 0.219301, 0.219301, 0.147574, 0.164327, 0.078022, 0.058088, 0.032677, 0.040537, 0.035586, 0.031287, 0.030611, 0.059222, 0.034068, 0.018106, 0.010926, 0.017797, …	[]	0	0	2
135	136	A0A0F3MPT2|A0A0F3MPT2_RICFI Isoprenyl transferase OS=Rickettsia felis str. Pedreira	([0.027463, 0.046336, 0.066181, 0.10481, 0.10481, 0.137348, 0.076542, 0.076542, 0.098513, 0.127496, 0.155435, 0.203355, 0.127496, 0.120615, 0.200174, 0.194234, 0.200174, 0.288399, 0.321458, 0.414856, 0.476583, 0.51388, 0.468512, 0.476583, 0.465241, 0.401658, 0.40511, 0.538167, 0.472492, 0.377384, 0.398279, 0.401658, 0.281712, 0.281712, 0.288399, 0.194234, 0.209395, 0.125101, 0.15008, 0.090864, 0.…	[21, 27]	0	0	2
136	137	A0A0F3MPU2|A0A0F3MPU2_RICFI Beta sliding clamp OS=Rickettsia felis str. Pedreira	([0.059222, 0.043307, 0.066181, 0.088832, 0.060549, 0.078022, 0.043307, 0.046336, 0.059222, 0.073402, 0.06184, 0.047319, 0.086953, 0.088832, 0.137348, 0.222385, 0.222385, 0.132295, 0.155435, 0.17593, 0.111485, 0.144935, 0.209395, 0.134866, 0.132295, 0.129801, 0.129801, 0.191378, 0.216401, 0.225814, 0.229226, 0.30533, 0.288399, 0.288399, 0.21291, 0.206376, 0.191378, 0.25406, 0.352862, 0.295083, 0.…	[]	0	0	2
137	138	A0A0F3MPU5|A0A0F3MPU5_RICFI Ribosome-binding factor A OS=Rickettsia felis str. Pedreira	([0.549308, 0.608892, 0.661982, 0.675549, 0.517562, 0.486429, 0.497853, 0.401658, 0.321458, 0.356642, 0.387226, 0.387226, 0.298791, 0.206376, 0.308712, 0.219301, 0.142424, 0.147574, 0.142424, 0.142424, 0.142424, 0.109221, 0.056825, 0.051831, 0.049374, 0.090864, 0.064632, 0.032677, 0.058088, 0.06312, 0.0704, 0.036378, 0.045352, 0.044297, 0.079919, 0.073402, 0.085092, 0.085092, 0.05306, 0.050641, 0…	[0, 1, 2, 3, 4]	0	0	2
138	139	A0A0F3MQ06|A0A0F3MQ06_RICFI 3-deoxy-manno-octulosonate cytidylyltransferase OS=Rickettsia felis str. Pedreira	([0.15008, 0.191378, 0.243554, 0.158265, 0.191378, 0.225814, 0.26085, 0.295083, 0.222385, 0.243554, 0.275179, 0.30533, 0.328603, 0.232838, 0.236433, 0.15008, 0.137348, 0.158265, 0.232838, 0.318242, 0.408655, 0.291804, 0.206376, 0.216401, 0.308712, 0.236433, 0.147574, 0.139895, 0.139895, 0.155435, 0.170161, 0.170161, 0.144935, 0.134866, 0.137348, 0.142424, 0.222385, 0.31487, 0.236433, 0.17593, 0.1…	[]	0	0	2
139	140	A0A0F3MQ12|A0A0F3MQ12_RICFI Malate dehydrogenase OS=Rickettsia felis str. Pedreira	([0.25031, 0.295083, 0.321458, 0.366687, 0.268042, 0.295083, 0.31487, 0.342579, 0.268042, 0.25031, 0.284882, 0.232838, 0.155435, 0.158265, 0.092881, 0.076542, 0.083462, 0.083462, 0.079919, 0.137348, 0.132295, 0.090864, 0.051831, 0.027463, 0.027463, 0.030611, 0.024826, 0.029376, 0.027463, 0.031287, 0.048328, 0.049374, 0.083462, 0.139895, 0.11371, 0.11371, 0.116183, 0.06312, 0.083462, 0.094817, 0.0…	[]	0	0	2
140	141	A0A0F3MQ23|A0A0F3MQ23_RICFI ABC transporter family protein OS=Rickettsia felis str. Pedreira	([0.264545, 0.216401, 0.17593, 0.219301, 0.139895, 0.071867, 0.092881, 0.122885, 0.0704, 0.040537, 0.051831, 0.083462, 0.085092, 0.043307, 0.040537, 0.043307, 0.047319, 0.031287, 0.033407, 0.034884, 0.034068, 0.018415, 0.011903, 0.015078, 0.009096, 0.00777, 0.009096, 0.007315, 0.00558, 0.005623, 0.006894, 0.005992, 0.004247, 0.003478, 0.004577, 0.003963, 0.00283, 0.0028, 0.002512, 0.00243, 0.0020…	[479]	0	0	2
141	142	A0A0F3MQ28|A0A0F3MQ28_RICFI Apolipoprotein N-acyltransferase OS=Rickettsia felis str. Pedreira	([0.000743, 0.001318, 0.001318, 0.000923, 0.001374, 0.001808, 0.001434, 0.001335, 0.000906, 0.001, 0.001434, 0.001855, 0.001692, 0.000936, 0.000477, 0.00052, 0.00076, 0.000743, 0.000558, 0.001061, 0.000983, 0.001499, 0.000893, 0.000704, 0.000833, 0.000447, 0.000253, 0.000301, 0.000485, 0.001048, 0.001249, 0.001271, 0.001305, 0.001481, 0.002555, 0.003997, 0.003276, 0.003298, 0.004736, 0.004388, 0.…	[]	0	0	2
142	143	A0A0F3MQ33|A0A0F3MQ33_RICFI Tyrosine recombinase XerD OS=Rickettsia felis str. Pedreira	([0.00962, 0.007555, 0.008525, 0.013016, 0.018106, 0.019401, 0.014315, 0.018415, 0.023534, 0.034068, 0.042364, 0.031287, 0.017138, 0.033407, 0.035586, 0.035586, 0.033407, 0.076542, 0.078022, 0.034068, 0.048328, 0.041405, 0.078022, 0.10481, 0.056825, 0.032677, 0.032677, 0.058088, 0.06312, 0.064632, 0.032017, 0.032017, 0.066181, 0.064632, 0.073402, 0.066181, 0.0704, 0.074921, 0.076542, 0.137348, 0.…	[]	0	0	2
143	144	A0A0F3MQ36|A0A0F3MQ36_RICFI ADP,ATP carrier protein OS=Rickettsia felis str. Pedreira	([0.008804, 0.014075, 0.020876, 0.019401, 0.027463, 0.042364, 0.051831, 0.067594, 0.028107, 0.037156, 0.041405, 0.028695, 0.016257, 0.010672, 0.019109, 0.010221, 0.010672, 0.009728, 0.010372, 0.01078, 0.010372, 0.020522, 0.019109, 0.009401, 0.007495, 0.008075, 0.006245, 0.004899, 0.003461, 0.003804, 0.003177, 0.002138, 0.001872, 0.001748, 0.001808, 0.001142, 0.001743, 0.001778, 0.002014, 0.002014…	[]	0	0	2
145	146	A0A0F3MQ77|A0A0F3MQ77_RICFI Cytochrome c oxidase subunit 2 OS=Rickettsia felis str. Pedreira	([0.158265, 0.144935, 0.064632, 0.092881, 0.142424, 0.194234, 0.096677, 0.120615, 0.142424, 0.17593, 0.203355, 0.239899, 0.26085, 0.25406, 0.349426, 0.40511, 0.36309, 0.264545, 0.264545, 0.264545, 0.275179, 0.26085, 0.26085, 0.380708, 0.335645, 0.308712, 0.191378, 0.321458, 0.311707, 0.318242, 0.200174, 0.194234, 0.120615, 0.118441, 0.060549, 0.066181, 0.06312, 0.081712, 0.0704, 0.06312, 0.067594…	[307, 308, 309, 310, 311]	0	0	2
148	149	A0A0F3MQA4|A0A0F3MQA4_RICFI UDP-glucose 4-epimerase OS=Rickettsia felis str. Pedreira	([0.041405, 0.06184, 0.092881, 0.118441, 0.147574, 0.078022, 0.098513, 0.132295, 0.129801, 0.10481, 0.074921, 0.098513, 0.182256, 0.144935, 0.085092, 0.086953, 0.083462, 0.142424, 0.109221, 0.17593, 0.182256, 0.191378, 0.120615, 0.116183, 0.132295, 0.076542, 0.15284, 0.094817, 0.042364, 0.05306, 0.083462, 0.142424, 0.158265, 0.15008, 0.25031, 0.349426, 0.370445, 0.377384, 0.324872, 0.422041, 0.32…	[]	0	0	2
152	153	A0A0F3MQG7|A0A0F3MQG7_RICFI Ribosome maturation factor RimM OS=Rickettsia felis str. Pedreira	([0.048328, 0.035586, 0.022306, 0.031287, 0.044297, 0.029376, 0.042364, 0.055536, 0.038042, 0.048328, 0.059222, 0.074921, 0.045352, 0.026892, 0.026892, 0.024393, 0.022667, 0.020165, 0.035586, 0.066181, 0.118441, 0.100716, 0.15008, 0.222385, 0.144935, 0.088832, 0.161087, 0.155435, 0.167087, 0.170161, 0.118441, 0.129801, 0.137348, 0.191378, 0.271506, 0.374039, 0.384043, 0.291804, 0.401658, 0.30533,…	[]	0	0	2
153	154	A0A0F3MQH6|A0A0F3MQH6_RICFI DNA mismatch repair protein MutS OS=Rickettsia felis str. Pedreira	([0.134866, 0.069024, 0.109221, 0.076542, 0.073402, 0.100716, 0.120615, 0.102787, 0.090864, 0.118441, 0.144935, 0.122885, 0.0704, 0.127496, 0.0704, 0.058088, 0.060549, 0.051831, 0.048328, 0.030003, 0.058088, 0.031287, 0.034068, 0.0198, 0.018415, 0.012727, 0.012491, 0.010372, 0.012727, 0.017447, 0.009977, 0.007177, 0.010509, 0.01227, 0.007877, 0.008002, 0.008804, 0.014783, 0.014783, 0.009865, 0.00…	[444]	0	0	2
154	155	A0A0F3MQI8|A0A0F3MQI8_RICFI Type IV secretion system protein OS=Rickettsia felis str. Pedreira	([0.164327, 0.098513, 0.058088, 0.10481, 0.055536, 0.0704, 0.100716, 0.069024, 0.042364, 0.045352, 0.066181, 0.090864, 0.085092, 0.041405, 0.038858, 0.088832, 0.06184, 0.059222, 0.067594, 0.06312, 0.055536, 0.125101, 0.191378, 0.295083, 0.236433, 0.243554, 0.185198, 0.196879, 0.271506, 0.36309, 0.394753, 0.390993, 0.284882, 0.196879, 0.284882, 0.26085, 0.25031, 0.25031, 0.318242, 0.408655, 0.3148…	[263, 266, 267]	0	0	2
155	156	A0A0F3MQJ1|A0A0F3MQJ1_RICFI tRNA pseudouridine synthase B OS=Rickettsia felis str. Pedreira	([0.034068, 0.058088, 0.078022, 0.044297, 0.060549, 0.079919, 0.078022, 0.094817, 0.066181, 0.051831, 0.064632, 0.066181, 0.038042, 0.037156, 0.06312, 0.060549, 0.059222, 0.05306, 0.092881, 0.167087, 0.118441, 0.098513, 0.06184, 0.06184, 0.11371, 0.092881, 0.090864, 0.116183, 0.071867, 0.127496, 0.125101, 0.139895, 0.144935, 0.219301, 0.219301, 0.147574, 0.15284, 0.25406, 0.179055, 0.15284, 0.094…	[]	0	0	2
156	157	A0A0F3MQK3|A0A0F3MQK3_RICFI Ribonucleoside-diphosphate reductase subunit beta OS=Rickettsia felis str. Pedreira	([0.027463, 0.055536, 0.022306, 0.031287, 0.017797, 0.030003, 0.016826, 0.018415, 0.013016, 0.018787, 0.020165, 0.014315, 0.014075, 0.023087, 0.044297, 0.045352, 0.054297, 0.031287, 0.026338, 0.022667, 0.025762, 0.029376, 0.029376, 0.074921, 0.049374, 0.11371, 0.058088, 0.100716, 0.127496, 0.229226, 0.15008, 0.173081, 0.301917, 0.191378, 0.182256, 0.094817, 0.094817, 0.058088, 0.085092, 0.100716,…	[]	0	0	2
157	158	A0A0F3MQK4|A0A0F3MQK4_RICFI Iron-sulfur cluster assembly protein CyaY OS=Rickettsia felis str. Pedreira	([0.335645, 0.374039, 0.408655, 0.30533, 0.291804, 0.209395, 0.147574, 0.144935, 0.185198, 0.200174, 0.147574, 0.200174, 0.206376, 0.206376, 0.216401, 0.18812, 0.311707, 0.281712, 0.291804, 0.288399, 0.332115, 0.243554, 0.25406, 0.167087, 0.257454, 0.284882, 0.380708, 0.380708, 0.324872, 0.321458, 0.243554, 0.342579, 0.324872, 0.318242, 0.298791, 0.284882, 0.209395, 0.122885, 0.102787, 0.06184, 0…	[]	0	0	2
159	160	A0A0F3MQM9|A0A0F3MQM9_RICFI Histidine--tRNA ligase OS=Rickettsia felis str. Pedreira	([0.129801, 0.074921, 0.122885, 0.15284, 0.147574, 0.18812, 0.229226, 0.182256, 0.206376, 0.167087, 0.122885, 0.100716, 0.086953, 0.047319, 0.044297, 0.085092, 0.064632, 0.098513, 0.058088, 0.064632, 0.064632, 0.064632, 0.116183, 0.06184, 0.064632, 0.078022, 0.048328, 0.022306, 0.037156, 0.038042, 0.059222, 0.074921, 0.125101, 0.134866, 0.206376, 0.206376, 0.203355, 0.182256, 0.116183, 0.179055, …	[]	0	0	2
160	161	A0A0F3MQN1|A0A0F3MQN1_RICFI 3-deoxy-D-manno-octulosonic acid transferase OS=Rickettsia felis str. Pedreira	([0.001417, 0.001288, 0.002327, 0.002014, 0.001786, 0.00152, 0.001408, 0.001318, 0.001249, 0.001172, 0.001112, 0.001335, 0.001335, 0.001335, 0.001335, 0.001743, 0.002014, 0.00283, 0.00292, 0.003177, 0.004135, 0.005503, 0.005503, 0.005223, 0.007422, 0.010372, 0.010221, 0.013613, 0.013613, 0.022667, 0.040537, 0.076542, 0.076542, 0.144935, 0.164327, 0.164327, 0.161087, 0.092881, 0.086953, 0.038858, …	[61, 70, 71, 72, 73, 74]	0	0	2
161	162	A0A0F3MQP3|A0A0F3MQP3_RICFI Recombination protein RecR OS=Rickettsia felis str. Pedreira	([0.58069, 0.42561, 0.30533, 0.21291, 0.142424, 0.074921, 0.094817, 0.116183, 0.079919, 0.116183, 0.132295, 0.096677, 0.090864, 0.090864, 0.088832, 0.083462, 0.066181, 0.06184, 0.060549, 0.060549, 0.03976, 0.023087, 0.023534, 0.023963, 0.023534, 0.040537, 0.085092, 0.086953, 0.092881, 0.10481, 0.088832, 0.05306, 0.088832, 0.090864, 0.054297, 0.030003, 0.032677, 0.043307, 0.024826, 0.017447, 0.031…	[0]	0	0	2
162	163	A0A0F3MQP5|A0A0F3MQP5_RICFI Probable GTP-binding protein EngB OS=Rickettsia felis str. Pedreira	([0.465241, 0.541878, 0.575842, 0.59014, 0.59508, 0.613573, 0.494003, 0.380708, 0.41194, 0.433034, 0.458154, 0.458154, 0.454136, 0.339168, 0.257454, 0.219301, 0.301917, 0.328603, 0.278302, 0.288399, 0.194234, 0.209395, 0.194234, 0.11371, 0.134866, 0.147574, 0.078022, 0.127496, 0.139895, 0.15284, 0.155435, 0.088832, 0.090864, 0.045352, 0.059222, 0.090864, 0.111485, 0.111485, 0.147574, 0.125101, 0.…	[1, 2, 3, 4, 5, 66]	0	0	2
163	164	A0A0F3MQP6|A0A0F3MQP6_RICFI Protein-export protein SecB OS=Rickettsia felis str. Pedreira	([0.675549, 0.59917, 0.680603, 0.699094, 0.538167, 0.549308, 0.465241, 0.497853, 0.472492, 0.5017, 0.422041, 0.36309, 0.36309, 0.370445, 0.374039, 0.356642, 0.264545, 0.268042, 0.271506, 0.288399, 0.26085, 0.257454, 0.321458, 0.291804, 0.284882, 0.291804, 0.26085, 0.298791, 0.200174, 0.257454, 0.257454, 0.342579, 0.465241, 0.483068, 0.374039, 0.480142, 0.390993, 0.476583, 0.36309, 0.366687, 0.250…	[0, 1, 2, 3, 4, 5, 9]	0	0	2
164	165	A0A0F3MQP7|A0A0F3MQP7_RICFI 3'(2'),5'-bisphosphate nucleotidase CysQ OS=Rickettsia felis str. Pedreira	([0.109221, 0.058088, 0.032017, 0.0198, 0.030611, 0.044297, 0.058088, 0.076542, 0.060549, 0.060549, 0.042364, 0.059222, 0.029376, 0.026338, 0.023963, 0.032677, 0.058088, 0.03976, 0.028107, 0.051831, 0.058088, 0.028695, 0.048328, 0.086953, 0.161087, 0.147574, 0.144935, 0.100716, 0.066181, 0.102787, 0.134866, 0.17593, 0.17593, 0.268042, 0.291804, 0.206376, 0.243554, 0.239899, 0.271506, 0.271506, 0.…	[]	0	0	2
165	166	A0A0F3MQQ6|A0A0F3MQQ6_RICFI SsrA-binding protein OS=Rickettsia felis str. Pedreira	([0.25031, 0.291804, 0.328603, 0.311707, 0.225814, 0.137348, 0.182256, 0.129801, 0.079919, 0.058088, 0.074921, 0.092881, 0.094817, 0.05306, 0.092881, 0.074921, 0.071867, 0.064632, 0.073402, 0.05306, 0.050641, 0.045352, 0.044297, 0.045352, 0.036378, 0.064632, 0.120615, 0.069024, 0.118441, 0.209395, 0.291804, 0.288399, 0.25406, 0.243554, 0.25031, 0.247041, 0.278302, 0.281712, 0.380708, 0.418646, 0.…	[45, 70, 77, 78, 133, 134, 135, 136, 151]	0	0	2
166	167	A0A0F3MQR0|A0A0F3MQR0_RICFI tRNA (guanine-N(1)-)-methyltransferase OS=Rickettsia felis str. Pedreira	([0.040537, 0.06184, 0.102787, 0.100716, 0.064632, 0.085092, 0.10481, 0.139895, 0.096677, 0.059222, 0.073402, 0.058088, 0.120615, 0.069024, 0.040537, 0.042364, 0.041405, 0.042364, 0.079919, 0.040537, 0.067594, 0.048328, 0.051831, 0.044297, 0.054297, 0.088832, 0.094817, 0.064632, 0.064632, 0.116183, 0.222385, 0.18812, 0.18812, 0.17593, 0.232838, 0.318242, 0.31487, 0.40511, 0.311707, 0.209395, 0.27…	[]	0	0	2
168	169	A0A0F3MQR7|A0A0F3MQR7_RICFI Aminotransferase OS=Rickettsia felis str. Pedreira	([0.11371, 0.142424, 0.229226, 0.264545, 0.342579, 0.370445, 0.291804, 0.281712, 0.232838, 0.191378, 0.209395, 0.232838, 0.236433, 0.229226, 0.328603, 0.243554, 0.232838, 0.222385, 0.271506, 0.257454, 0.191378, 0.288399, 0.206376, 0.109221, 0.090864, 0.043307, 0.042364, 0.058088, 0.069024, 0.11371, 0.18812, 0.203355, 0.122885, 0.127496, 0.196879, 0.206376, 0.30533, 0.321458, 0.239899, 0.271506, 0…	[]	0	0	2
170	171	A0A0F3MQW7|A0A0F3MQW7_RICFI Peptide deformylase OS=Rickettsia felis str. Pedreira	([0.203355, 0.278302, 0.311707, 0.222385, 0.247041, 0.295083, 0.311707, 0.342579, 0.377384, 0.42561, 0.374039, 0.324872, 0.339168, 0.318242, 0.40511, 0.387226, 0.483068, 0.56648, 0.553315, 0.58069, 0.436924, 0.390993, 0.387226, 0.40511, 0.450668, 0.390993, 0.374039, 0.387226, 0.352862, 0.257454, 0.232838, 0.31487, 0.41194, 0.398279, 0.51388, 0.505461, 0.408655, 0.370445, 0.339168, 0.275179, 0.298…	[17, 18, 19, 34, 35]	0	0	2
171	172	A0A0F3MQX0|A0A0F3MQX0_RICFI ADP,ATP carrier protein OS=Rickettsia felis str. Pedreira	([0.000412, 0.000309, 0.000614, 0.001172, 0.000906, 0.001408, 0.001786, 0.001533, 0.002014, 0.002623, 0.003276, 0.002482, 0.00225, 0.002623, 0.003405, 0.004315, 0.004736, 0.005872, 0.007177, 0.01227, 0.017447, 0.009401, 0.015694, 0.008409, 0.00558, 0.008075, 0.008276, 0.005683, 0.005683, 0.004388, 0.00292, 0.003177, 0.004835, 0.00543, 0.005503, 0.003804, 0.003212, 0.003607, 0.002761, 0.002349, 0.…	[]	0	0	2
172	173	A0A0F3MQX2|A0A0F3MQX2_RICFI 3-oxoacyl-[acyl-carrier-protein] reductase FabG OS=Rickettsia felis str. Pedreira	([0.21291, 0.11371, 0.100716, 0.142424, 0.18812, 0.247041, 0.200174, 0.25031, 0.196879, 0.232838, 0.167087, 0.125101, 0.086953, 0.102787, 0.094817, 0.161087, 0.094817, 0.049374, 0.098513, 0.069024, 0.028695, 0.028107, 0.059222, 0.083462, 0.044297, 0.023534, 0.020522, 0.031287, 0.029376, 0.050641, 0.028695, 0.040537, 0.046336, 0.038858, 0.036378, 0.036378, 0.020876, 0.035586, 0.034884, 0.030611, 0…	[]	0	0	2
173	174	A0A0F3MQX5|A0A0F3MQX5_RICFI Proline--tRNA ligase OS=Rickettsia felis str. Pedreira	([0.007091, 0.010131, 0.017138, 0.029376, 0.055536, 0.073402, 0.109221, 0.109221, 0.142424, 0.11371, 0.139895, 0.17593, 0.25406, 0.335645, 0.25031, 0.203355, 0.222385, 0.339168, 0.422041, 0.390993, 0.414856, 0.40511, 0.408655, 0.40511, 0.401658, 0.342579, 0.311707, 0.295083, 0.236433, 0.137348, 0.196879, 0.102787, 0.060549, 0.071867, 0.041405, 0.071867, 0.054297, 0.092881, 0.060549, 0.034884, 0.0…	[258]	0	0	2
174	175	A0A0F3MQX7|A0A0F3MQX7_RICFI Membrane protein insertase YidC OS=Rickettsia felis str. Pedreira	([0.06184, 0.032017, 0.0198, 0.014075, 0.019401, 0.014315, 0.019109, 0.014586, 0.011518, 0.009401, 0.011518, 0.008895, 0.008624, 0.006194, 0.004414, 0.004646, 0.004899, 0.004646, 0.006619, 0.009401, 0.010509, 0.011903, 0.019109, 0.032677, 0.059222, 0.060549, 0.106997, 0.060549, 0.088832, 0.096677, 0.173081, 0.170161, 0.229226, 0.239899, 0.335645, 0.349426, 0.418646, 0.497853, 0.505461, 0.476583, …	[38, 108, 146]	0	0	2
176	177	A0A0F3MQZ3|A0A0F3MQZ3_RICFI tRNA N6-adenosine threonylcarbamoyltransferase OS=Rickettsia felis str. Pedreira	([0.034068, 0.059222, 0.094817, 0.134866, 0.127496, 0.092881, 0.116183, 0.074921, 0.049374, 0.067594, 0.094817, 0.118441, 0.196879, 0.219301, 0.219301, 0.219301, 0.216401, 0.318242, 0.209395, 0.137348, 0.081712, 0.11371, 0.116183, 0.116183, 0.116183, 0.158265, 0.229226, 0.194234, 0.216401, 0.200174, 0.191378, 0.170161, 0.109221, 0.066181, 0.0704, 0.134866, 0.129801, 0.10481, 0.078022, 0.137348, 0…	[288, 289, 292, 293, 294, 296, 297]	0	0	2
177	178	A0A0F3MQZ4|A0A0F3MQZ4_RICFI Elongation factor Ts OS=Rickettsia felis str. Pedreira	([0.120615, 0.15284, 0.219301, 0.147574, 0.18812, 0.243554, 0.268042, 0.298791, 0.318242, 0.308712, 0.324872, 0.328603, 0.30533, 0.295083, 0.324872, 0.308712, 0.387226, 0.359901, 0.318242, 0.268042, 0.31487, 0.387226, 0.390993, 0.370445, 0.461924, 0.359901, 0.359901, 0.380708, 0.349426, 0.271506, 0.308712, 0.219301, 0.173081, 0.196879, 0.182256, 0.229226, 0.232838, 0.167087, 0.167087, 0.206376, 0…	[114, 204, 205, 206]	0	0	2
178	179	A0A0F3MQZ5|A0A0F3MQZ5_RICFI Lysine--tRNA ligase OS=Rickettsia felis str. Pedreira	([0.216401, 0.278302, 0.268042, 0.164327, 0.236433, 0.144935, 0.118441, 0.164327, 0.164327, 0.182256, 0.196879, 0.164327, 0.11371, 0.111485, 0.170161, 0.185198, 0.17593, 0.164327, 0.185198, 0.203355, 0.229226, 0.25406, 0.236433, 0.278302, 0.275179, 0.18812, 0.21291, 0.170161, 0.170161, 0.200174, 0.206376, 0.132295, 0.194234, 0.288399, 0.271506, 0.271506, 0.268042, 0.281712, 0.275179, 0.200174, 0.…	[]	0	0	2
180	181	A0A0F3MR05|A0A0F3MR05_RICFI Large ribosomal subunit protein uL30 OS=Rickettsia felis str. Pedreira	([0.295083, 0.346032, 0.268042, 0.31487, 0.346032, 0.332115, 0.243554, 0.26085, 0.301917, 0.332115, 0.271506, 0.298791, 0.288399, 0.291804, 0.203355, 0.298791, 0.203355, 0.137348, 0.209395, 0.134866, 0.206376, 0.132295, 0.139895, 0.200174, 0.120615, 0.127496, 0.155435, 0.239899, 0.18812, 0.111485, 0.066181, 0.111485, 0.122885, 0.122885, 0.122885, 0.18812, 0.11371, 0.182256, 0.232838, 0.21291, 0.2…	[]	0	0	2
182	183	A0A0F3MR13|A0A0F3MR13_RICFI NADH-quinone oxidoreductase subunit A OS=Rickettsia felis str. Pedreira	([0.013613, 0.007495, 0.01204, 0.007495, 0.007422, 0.00558, 0.003864, 0.0028, 0.003512, 0.002881, 0.003053, 0.002503, 0.002482, 0.001687, 0.00155, 0.001597, 0.000906, 0.000923, 0.001232, 0.000704, 0.000309, 0.000687, 0.001267, 0.000631, 0.000631, 0.000773, 0.001344, 0.00225, 0.003478, 0.002396, 0.00359, 0.004161, 0.006245, 0.009401, 0.008525, 0.009483, 0.010672, 0.010509, 0.022667, 0.023963, 0.05…	[]	0	0	2
187	188	A0A0F3MR34|A0A0F3MR34_RICFI Arginine--tRNA ligase OS=Rickettsia felis str. Pedreira	([0.100716, 0.056825, 0.059222, 0.060549, 0.079919, 0.098513, 0.137348, 0.090864, 0.06184, 0.085092, 0.111485, 0.147574, 0.15284, 0.155435, 0.216401, 0.216401, 0.209395, 0.264545, 0.281712, 0.18812, 0.194234, 0.284882, 0.398279, 0.42561, 0.480142, 0.494003, 0.398279, 0.394753, 0.490133, 0.618285, 0.490133, 0.476583, 0.461924, 0.454136, 0.454136, 0.458154, 0.40511, 0.31487, 0.26085, 0.216401, 0.27…	[29, 290, 313]	0	0	2
188	189	A0A0F3MR39|A0A0F3MR39_RICFI 2-dehydro-3-deoxyphosphooctonate aldolase OS=Rickettsia felis str. Pedreira	([0.129801, 0.071867, 0.098513, 0.139895, 0.185198, 0.120615, 0.17593, 0.106997, 0.081712, 0.059222, 0.042364, 0.041405, 0.03976, 0.049374, 0.042364, 0.069024, 0.03976, 0.074921, 0.069024, 0.06312, 0.116183, 0.122885, 0.164327, 0.102787, 0.050641, 0.03976, 0.056825, 0.051831, 0.098513, 0.090864, 0.098513, 0.15284, 0.11371, 0.116183, 0.094817, 0.15284, 0.088832, 0.161087, 0.088832, 0.109221, 0.058…	[204, 205, 206, 208, 238, 240, 244, 245, 247, 248]	0	0	2
189	190	A0A0F3MR42|A0A0F3MR42_RICFI Large ribosomal subunit protein uL18 OS=Rickettsia felis str. Pedreira	([0.366687, 0.422041, 0.444081, 0.483068, 0.394753, 0.433034, 0.476583, 0.497853, 0.422041, 0.436924, 0.458154, 0.480142, 0.465241, 0.480142, 0.529623, 0.454136, 0.562014, 0.461924, 0.575842, 0.486429, 0.380708, 0.370445, 0.356642, 0.352862, 0.352862, 0.450668, 0.359901, 0.26085, 0.229226, 0.318242, 0.247041, 0.173081, 0.167087, 0.164327, 0.15008, 0.142424, 0.194234, 0.120615, 0.185198, 0.127496,…	[14, 16, 18]	0	0	2
190	191	A0A0F3MR45|A0A0F3MR45_RICFI Ribosomal RNA small subunit methyltransferase G OS=Rickettsia felis str. Pedreira	([0.096677, 0.147574, 0.078022, 0.037156, 0.055536, 0.074921, 0.043307, 0.032677, 0.042364, 0.054297, 0.037156, 0.050641, 0.046336, 0.074921, 0.033407, 0.035586, 0.018106, 0.020522, 0.035586, 0.034068, 0.036378, 0.073402, 0.036378, 0.069024, 0.139895, 0.069024, 0.038042, 0.074921, 0.120615, 0.122885, 0.069024, 0.067594, 0.066181, 0.064632, 0.034068, 0.064632, 0.031287, 0.048328, 0.079919, 0.04535…	[]	0	0	2
192	193	A0A0F3MR50|A0A0F3MR50_RICFI Site-specific DNA-methyltransferase (adenine-specific) OS=Rickettsia felis str. Pedreira	([0.076542, 0.106997, 0.043307, 0.0704, 0.109221, 0.102787, 0.06312, 0.06184, 0.059222, 0.038042, 0.048328, 0.0704, 0.058088, 0.122885, 0.071867, 0.111485, 0.094817, 0.106997, 0.098513, 0.102787, 0.102787, 0.100716, 0.11371, 0.225814, 0.222385, 0.203355, 0.155435, 0.161087, 0.18812, 0.25406, 0.239899, 0.155435, 0.144935, 0.098513, 0.066181, 0.11371, 0.116183, 0.194234, 0.182256, 0.182256, 0.09481…	[]	0	0	2
193	194	A0A0F3MR53|A0A0F3MR53_RICFI Small ribosomal subunit protein uS3 OS=Rickettsia felis str. Pedreira	([0.209395, 0.139895, 0.173081, 0.243554, 0.281712, 0.191378, 0.129801, 0.161087, 0.182256, 0.127496, 0.15284, 0.179055, 0.122885, 0.067594, 0.037156, 0.047319, 0.071867, 0.090864, 0.092881, 0.054297, 0.10481, 0.102787, 0.088832, 0.047319, 0.023534, 0.023963, 0.043307, 0.040537, 0.041405, 0.023963, 0.045352, 0.045352, 0.025762, 0.023534, 0.045352, 0.081712, 0.098513, 0.048328, 0.051831, 0.049374,…	[]	0	0	2
197	198	A0A0F3MR87|A0A0F3MR87_RICFI Exodeoxyribonuclease 7 large subunit OS=Rickettsia felis str. Pedreira	([0.085092, 0.118441, 0.179055, 0.088832, 0.111485, 0.081712, 0.100716, 0.137348, 0.090864, 0.106997, 0.134866, 0.167087, 0.161087, 0.155435, 0.161087, 0.182256, 0.185198, 0.232838, 0.232838, 0.236433, 0.167087, 0.161087, 0.098513, 0.049374, 0.098513, 0.066181, 0.100716, 0.102787, 0.100716, 0.100716, 0.100716, 0.092881, 0.05306, 0.094817, 0.05306, 0.038042, 0.064632, 0.106997, 0.096677, 0.092881,…	[]	0	0	2
198	199	A0A0F3MRA4|A0A0F3MRA4_RICFI Cytochrome c oxidase assembly protein CtaG OS=Rickettsia felis str. Pedreira	([0.200174, 0.236433, 0.142424, 0.083462, 0.106997, 0.069024, 0.044297, 0.030003, 0.038858, 0.038042, 0.032017, 0.024826, 0.016021, 0.016021, 0.009483, 0.008624, 0.008075, 0.006482, 0.006619, 0.006619, 0.005623, 0.008276, 0.006374, 0.005872, 0.005992, 0.005992, 0.006142, 0.008276, 0.011518, 0.008409, 0.009483, 0.01227, 0.019401, 0.032677, 0.026338, 0.054297, 0.074921, 0.078022, 0.076542, 0.06312,…	[]	0	0	2
199	200	A0A0F3MRA5|A0A0F3MRA5_RICFI ABC transporter family protein OS=Rickettsia felis str. Pedreira	([0.028695, 0.010509, 0.014315, 0.009015, 0.011106, 0.008002, 0.006482, 0.004736, 0.003997, 0.004775, 0.003727, 0.004689, 0.006701, 0.005249, 0.007422, 0.004835, 0.004835, 0.004976, 0.003701, 0.003757, 0.003053, 0.002138, 0.002705, 0.002014, 0.002057, 0.001434, 0.002138, 0.002435, 0.002623, 0.003963, 0.003555, 0.003924, 0.003924, 0.003864, 0.003671, 0.002623, 0.002662, 0.002705, 0.003821, 0.00389…	[477, 478, 480, 481]	0	0	2
200	201	A0A0F3MRC6|A0A0F3MRC6_RICFI Ribonuclease H OS=Rickettsia felis str. Pedreira	([0.158265, 0.158265, 0.094817, 0.098513, 0.125101, 0.164327, 0.222385, 0.247041, 0.298791, 0.31487, 0.332115, 0.288399, 0.278302, 0.257454, 0.185198, 0.161087, 0.21291, 0.191378, 0.284882, 0.291804, 0.284882, 0.281712, 0.30533, 0.40511, 0.356642, 0.26085, 0.25031, 0.142424, 0.155435, 0.085092, 0.090864, 0.092881, 0.15008, 0.158265, 0.18812, 0.264545, 0.30533, 0.308712, 0.328603, 0.318242, 0.2848…	[]	0	0	2
202	203	A0A0F3MRD3|A0A0F3MRD3_RICFI Protein translocase subunit SecY OS=Rickettsia felis str. Pedreira	([0.418646, 0.465241, 0.318242, 0.225814, 0.25406, 0.298791, 0.196879, 0.142424, 0.078022, 0.102787, 0.064632, 0.047319, 0.025762, 0.014075, 0.008804, 0.010131, 0.008156, 0.008525, 0.005683, 0.005623, 0.005623, 0.003804, 0.002606, 0.00389, 0.003607, 0.003924, 0.003757, 0.003727, 0.004775, 0.006894, 0.004835, 0.005872, 0.005872, 0.008002, 0.011342, 0.012491, 0.015078, 0.023534, 0.022306, 0.05306, …	[]	0	0	2
203	204	A0A0F3MRD6|A0A0F3MRD6_RICFI Large ribosomal subunit protein uL6 OS=Rickettsia felis str. Pedreira	([0.127496, 0.21291, 0.271506, 0.295083, 0.232838, 0.271506, 0.216401, 0.239899, 0.182256, 0.219301, 0.25031, 0.203355, 0.216401, 0.15008, 0.209395, 0.134866, 0.134866, 0.200174, 0.200174, 0.295083, 0.284882, 0.390993, 0.275179, 0.268042, 0.275179, 0.346032, 0.243554, 0.311707, 0.311707, 0.40511, 0.301917, 0.268042, 0.26085, 0.25031, 0.232838, 0.243554, 0.346032, 0.356642, 0.36309, 0.25031, 0.170…	[174, 175, 176]	0	0	2
204	205	A0A0F3MRE4|A0A0F3MRE4_RICFI Large ribosomal subunit protein uL14 OS=Rickettsia felis str. Pedreira	([0.058088, 0.090864, 0.139895, 0.179055, 0.206376, 0.196879, 0.232838, 0.264545, 0.21291, 0.206376, 0.179055, 0.132295, 0.206376, 0.144935, 0.111485, 0.10481, 0.100716, 0.164327, 0.25031, 0.257454, 0.288399, 0.25031, 0.21291, 0.200174, 0.129801, 0.129801, 0.161087, 0.109221, 0.06184, 0.06312, 0.049374, 0.071867, 0.083462, 0.083462, 0.132295, 0.170161, 0.10481, 0.127496, 0.122885, 0.111485, 0.104…	[]	0	0	2
205	206	A0A0F3MRE8|A0A0F3MRE8_RICFI Ribonuclease VapC OS=Rickettsia felis str. Pedreira	([0.005011, 0.00558, 0.004414, 0.006421, 0.008525, 0.010372, 0.013613, 0.011106, 0.014315, 0.019109, 0.023963, 0.034068, 0.018106, 0.032677, 0.06312, 0.067594, 0.06184, 0.06184, 0.047319, 0.050641, 0.048328, 0.090864, 0.137348, 0.139895, 0.079919, 0.03976, 0.042364, 0.048328, 0.042364, 0.023534, 0.013437, 0.013265, 0.009187, 0.015694, 0.016257, 0.010926, 0.018787, 0.020876, 0.022667, 0.031287, 0.…	[]	0	0	2
206	207	A0A0F3MRE9|A0A0F3MRE9_RICFI Large ribosomal subunit protein uL22 OS=Rickettsia felis str. Pedreira	([0.321458, 0.370445, 0.339168, 0.380708, 0.401658, 0.298791, 0.339168, 0.281712, 0.30533, 0.356642, 0.387226, 0.418646, 0.40511, 0.41194, 0.328603, 0.247041, 0.209395, 0.167087, 0.170161, 0.125101, 0.129801, 0.173081, 0.139895, 0.173081, 0.116183, 0.116183, 0.194234, 0.155435, 0.147574, 0.10481, 0.090864, 0.050641, 0.050641, 0.043307, 0.038858, 0.078022, 0.120615, 0.144935, 0.10481, 0.155435, 0.…	[]	0	0	2
208	209	A0A0F3MRH9|A0A0F3MRH9_RICFI DNA 3'-5' helicase OS=Rickettsia felis str. Pedreira	([0.657645, 0.703578, 0.529623, 0.541878, 0.461924, 0.342579, 0.288399, 0.308712, 0.298791, 0.31487, 0.30533, 0.328603, 0.335645, 0.321458, 0.398279, 0.390993, 0.380708, 0.284882, 0.236433, 0.243554, 0.243554, 0.219301, 0.122885, 0.125101, 0.129801, 0.118441, 0.134866, 0.118441, 0.122885, 0.144935, 0.100716, 0.132295, 0.158265, 0.132295, 0.142424, 0.086953, 0.051831, 0.030611, 0.032017, 0.054297,…	[0, 1, 2, 3]	0	0	2
209	210	A0A0F3MRI2|A0A0F3MRI2_RICFI Malonyl CoA-acyl carrier protein transacylase OS=Rickettsia felis str. Pedreira	([0.106997, 0.139895, 0.194234, 0.127496, 0.083462, 0.10481, 0.098513, 0.120615, 0.139895, 0.173081, 0.11371, 0.085092, 0.092881, 0.096677, 0.06312, 0.116183, 0.209395, 0.281712, 0.243554, 0.271506, 0.225814, 0.139895, 0.15284, 0.090864, 0.102787, 0.173081, 0.196879, 0.200174, 0.137348, 0.147574, 0.142424, 0.229226, 0.243554, 0.236433, 0.236433, 0.264545, 0.191378, 0.090864, 0.118441, 0.120615, 0…	[]	0	0	2
210	211	A0A0F3MRI3|A0A0F3MRI3_RICFI GTPase Der OS=Rickettsia felis str. Pedreira	([0.118441, 0.209395, 0.268042, 0.206376, 0.239899, 0.268042, 0.295083, 0.324872, 0.257454, 0.179055, 0.21291, 0.239899, 0.161087, 0.164327, 0.10481, 0.167087, 0.239899, 0.229226, 0.278302, 0.26085, 0.196879, 0.196879, 0.170161, 0.100716, 0.167087, 0.167087, 0.118441, 0.120615, 0.118441, 0.185198, 0.288399, 0.271506, 0.182256, 0.264545, 0.278302, 0.36309, 0.356642, 0.275179, 0.281712, 0.308712, 0…	[65, 66, 67, 68, 390, 402, 403, 404]	0	0	2
211	212	A0A0F3MRJ7|A0A0F3MRJ7_RICFI Methionine--tRNA ligase OS=Rickettsia felis str. Pedreira	([0.120615, 0.06312, 0.035586, 0.028695, 0.047319, 0.067594, 0.05306, 0.085092, 0.10481, 0.076542, 0.094817, 0.120615, 0.102787, 0.054297, 0.054297, 0.090864, 0.102787, 0.134866, 0.129801, 0.132295, 0.078022, 0.078022, 0.11371, 0.182256, 0.139895, 0.081712, 0.078022, 0.069024, 0.038042, 0.038858, 0.031287, 0.032677, 0.023087, 0.021381, 0.019109, 0.01227, 0.012727, 0.017447, 0.020876, 0.022667, 0.…	[56, 57, 58]	0	0	2
212	213	A0A0F3MRK0|A0A0F3MRK0_RICFI S-adenosylmethionine uptake transporter OS=Rickettsia felis str. Pedreira	([0.032677, 0.014783, 0.021816, 0.010672, 0.006533, 0.00515, 0.004161, 0.004899, 0.004135, 0.003757, 0.004388, 0.005011, 0.004646, 0.003963, 0.004775, 0.006701, 0.00515, 0.004208, 0.005734, 0.008156, 0.00543, 0.003821, 0.005378, 0.005503, 0.008525, 0.009401, 0.014586, 0.025762, 0.011903, 0.024393, 0.023963, 0.0198, 0.009865, 0.006194, 0.007259, 0.004414, 0.0028, 0.002366, 0.002727, 0.002761, 0.00…	[291, 292, 293]	0	0	2
213	214	A0A0F3MRK5|A0A0F3MRK5_RICFI Probable queuosine precursor transporter OS=Rickettsia felis str. Pedreira	([0.017797, 0.027463, 0.013265, 0.007091, 0.004689, 0.006078, 0.005086, 0.003997, 0.003341, 0.002727, 0.002503, 0.003109, 0.003014, 0.002035, 0.002276, 0.00146, 0.00155, 0.002396, 0.002155, 0.00155, 0.001061, 0.00055, 0.000575, 0.000575, 0.000558, 0.001211, 0.000567, 0.00052, 0.000537, 0.000507, 0.001, 0.000876, 0.000859, 0.000447, 0.000816, 0.001061, 0.001048, 0.000485, 0.000283, 0.000708, 0.000…	[]	0	0	2
215	216	A0A0F3MRL9|A0A0F3MRL9_RICFI Alanine racemase OS=Rickettsia felis str. Pedreira	([0.020522, 0.022306, 0.014783, 0.021381, 0.033407, 0.050641, 0.032677, 0.023963, 0.018415, 0.014783, 0.019401, 0.023963, 0.015694, 0.013437, 0.023534, 0.023534, 0.038858, 0.021816, 0.025762, 0.023963, 0.033407, 0.028695, 0.024393, 0.042364, 0.034884, 0.034884, 0.032017, 0.033407, 0.055536, 0.055536, 0.090864, 0.071867, 0.045352, 0.083462, 0.096677, 0.090864, 0.088832, 0.074921, 0.076542, 0.06463…	[125, 126, 295, 307, 308, 309, 321]	0	0	2
216	217	A0A0F3MRM3|A0A0F3MRM3_RICFI 50S ribosomal protein L31 OS=Rickettsia felis str. Pedreira	([0.483068, 0.335645, 0.275179, 0.21291, 0.247041, 0.209395, 0.25406, 0.278302, 0.30533, 0.275179, 0.203355, 0.239899, 0.239899, 0.216401, 0.209395, 0.278302, 0.275179, 0.275179, 0.268042, 0.356642, 0.366687, 0.308712, 0.342579, 0.374039, 0.440853, 0.387226, 0.444081, 0.332115, 0.342579, 0.339168, 0.394753, 0.525368, 0.490133, 0.394753, 0.436924, 0.440853, 0.444081, 0.433034, 0.40511, 0.418646, 0…	[31, 46, 47, 48, 49, 50, 54]	0	0	2
218	219	A0A0F3MRP4|A0A0F3MRP4_RICFI Co-chaperonin GroES OS=Rickettsia felis str. Pedreira	([0.268042, 0.173081, 0.206376, 0.284882, 0.206376, 0.257454, 0.298791, 0.339168, 0.374039, 0.390993, 0.414856, 0.444081, 0.440853, 0.534167, 0.454136, 0.352862, 0.356642, 0.370445, 0.370445, 0.374039, 0.42561, 0.444081, 0.549308, 0.549308, 0.549308, 0.613573, 0.613573, 0.59917, 0.59917, 0.486429, 0.42561, 0.390993, 0.332115, 0.332115, 0.342579, 0.418646, 0.414856, 0.497853, 0.480142, 0.468512, 0…	[13, 22, 23, 24, 25, 26, 27, 28, 42]	0	0	2
219	220	A0A0F3MRP8|A0A0F3MRP8_RICFI DNA ligase OS=Rickettsia felis str. Pedreira	([0.374039, 0.352862, 0.374039, 0.390993, 0.298791, 0.219301, 0.271506, 0.31487, 0.243554, 0.236433, 0.275179, 0.298791, 0.200174, 0.161087, 0.21291, 0.134866, 0.21291, 0.298791, 0.268042, 0.173081, 0.098513, 0.051831, 0.0704, 0.078022, 0.088832, 0.167087, 0.161087, 0.100716, 0.088832, 0.15284, 0.173081, 0.179055, 0.118441, 0.194234, 0.232838, 0.185198, 0.161087, 0.161087, 0.164327, 0.203355, 0.2…	[197, 198, 199, 200, 201, 202, 203, 204]	0	0	2
221	222	A0A0F3MRR8|A0A0F3MRR8_RICFI Large ribosomal subunit protein bL20 OS=Rickettsia felis str. Pedreira	([0.517562, 0.570702, 0.604312, 0.653063, 0.675549, 0.699094, 0.56648, 0.468512, 0.490133, 0.41194, 0.398279, 0.440853, 0.4292, 0.335645, 0.374039, 0.359901, 0.366687, 0.342579, 0.349426, 0.433034, 0.374039, 0.264545, 0.257454, 0.18812, 0.15008, 0.090864, 0.086953, 0.144935, 0.158265, 0.15284, 0.239899, 0.239899, 0.155435, 0.167087, 0.167087, 0.139895, 0.086953, 0.088832, 0.106997, 0.102787, 0.10…	[0, 1, 2, 3, 4, 5, 6]	0	0	2
222	223	A0A0F3MRS0|A0A0F3MRS0_RICFI Peptide deformylase OS=Rickettsia felis str. Pedreira	([0.014075, 0.016021, 0.011518, 0.009187, 0.007259, 0.006374, 0.008075, 0.009865, 0.008895, 0.010672, 0.013265, 0.016826, 0.014586, 0.014586, 0.024826, 0.028107, 0.05306, 0.0704, 0.071867, 0.11371, 0.116183, 0.129801, 0.164327, 0.161087, 0.182256, 0.284882, 0.288399, 0.295083, 0.216401, 0.308712, 0.31487, 0.236433, 0.236433, 0.278302, 0.182256, 0.185198, 0.147574, 0.134866, 0.129801, 0.134866, 0.…	[110, 214, 219, 220, 221, 222, 223]	0	0	2
223	224	A0A0F3MRS9|A0A0F3MRS9_RICFI Phosphatidylglycerol--prolipoprotein diacylglyceryl transferase OS=Rickettsia felis str. Pedreira	([0.006567, 0.008804, 0.006194, 0.007877, 0.011342, 0.008156, 0.008156, 0.007031, 0.008409, 0.006619, 0.005683, 0.006701, 0.004611, 0.006701, 0.004513, 0.003405, 0.003607, 0.003431, 0.002327, 0.00231, 0.002276, 0.003366, 0.00243, 0.00231, 0.001572, 0.001271, 0.001906, 0.002327, 0.002078, 0.001434, 0.002327, 0.003212, 0.002138, 0.003053, 0.003341, 0.004689, 0.004358, 0.005872, 0.005932, 0.008525, …	[]	0	0	2
224	225	A0A0F3MRT4|A0A0F3MRT4_RICFI DNA (cytosine-5-)-methyltransferase OS=Rickettsia felis str. Pedreira	([0.003997, 0.00543, 0.007091, 0.005503, 0.007031, 0.008624, 0.009096, 0.007495, 0.009865, 0.010131, 0.01204, 0.014075, 0.013265, 0.015078, 0.016257, 0.017138, 0.009865, 0.014783, 0.026338, 0.049374, 0.030003, 0.05306, 0.051831, 0.056825, 0.071867, 0.078022, 0.090864, 0.092881, 0.096677, 0.081712, 0.10481, 0.116183, 0.059222, 0.106997, 0.100716, 0.164327, 0.257454, 0.275179, 0.275179, 0.288399, 0…	[]	0	0	2
225	226	A0A0F3MRT9|A0A0F3MRT9_RICFI Small ribosomal subunit protein bS6 OS=Rickettsia felis str. Pedreira	([0.009401, 0.015078, 0.023534, 0.019109, 0.026338, 0.019109, 0.028107, 0.03976, 0.028695, 0.038858, 0.048328, 0.037156, 0.025316, 0.051831, 0.090864, 0.043307, 0.036378, 0.054297, 0.06312, 0.06312, 0.102787, 0.10481, 0.106997, 0.11371, 0.158265, 0.164327, 0.167087, 0.109221, 0.102787, 0.161087, 0.167087, 0.11371, 0.106997, 0.15008, 0.088832, 0.086953, 0.158265, 0.118441, 0.102787, 0.10481, 0.161…	[101, 102, 103, 114, 115]	0	0	2
226	227	A0A0F3MRU9|A0A0F3MRU9_RICFI 3-oxoacyl-[acyl-carrier-protein] reductase FabG OS=Rickettsia felis str. Pedreira	([0.25406, 0.295083, 0.321458, 0.236433, 0.264545, 0.288399, 0.278302, 0.308712, 0.298791, 0.243554, 0.281712, 0.236433, 0.236433, 0.232838, 0.301917, 0.324872, 0.324872, 0.384043, 0.324872, 0.271506, 0.247041, 0.25406, 0.167087, 0.100716, 0.15284, 0.164327, 0.10481, 0.127496, 0.106997, 0.106997, 0.158265, 0.158265, 0.194234, 0.209395, 0.216401, 0.216401, 0.144935, 0.206376, 0.139895, 0.185198, 0…	[]	0	0	2
227	228	A0A0F3MRW5|A0A0F3MRW5_RICFI propionyl-CoA carboxylase OS=Rickettsia felis str. Pedreira	([0.024393, 0.025316, 0.044297, 0.069024, 0.090864, 0.132295, 0.085092, 0.083462, 0.064632, 0.086953, 0.060549, 0.047319, 0.045352, 0.048328, 0.023963, 0.040537, 0.081712, 0.056825, 0.055536, 0.056825, 0.094817, 0.158265, 0.132295, 0.100716, 0.06312, 0.035586, 0.032017, 0.064632, 0.06312, 0.10481, 0.102787, 0.179055, 0.264545, 0.209395, 0.132295, 0.147574, 0.158265, 0.170161, 0.17593, 0.18812, 0.…	[238]	0	0	2
228	229	A0A0F3MRX1|A0A0F3MRX1_RICFI ATP-dependent DNA helicase RecG OS=Rickettsia felis str. Pedreira	([0.004976, 0.008156, 0.007031, 0.009294, 0.013437, 0.009096, 0.007315, 0.009728, 0.008075, 0.009977, 0.013437, 0.016826, 0.030003, 0.019109, 0.033407, 0.047319, 0.023534, 0.023534, 0.050641, 0.048328, 0.102787, 0.069024, 0.059222, 0.109221, 0.059222, 0.058088, 0.125101, 0.129801, 0.067594, 0.060549, 0.033407, 0.017447, 0.019401, 0.012491, 0.018787, 0.011903, 0.014783, 0.027463, 0.028107, 0.01569…	[211, 212, 217, 218, 219, 220, 222, 223, 224]	0	0	2
229	230	A0A0F3MRX4|A0A0F3MRX4_RICFI Putative sensor histidine kinase NtrY-like OS=Rickettsia felis str. Pedreira	([0.008409, 0.005872, 0.003671, 0.004577, 0.00558, 0.007177, 0.005992, 0.004646, 0.003821, 0.00283, 0.003555, 0.00283, 0.00359, 0.002529, 0.003079, 0.003804, 0.002623, 0.001748, 0.000983, 0.001344, 0.00103, 0.000876, 0.001391, 0.001391, 0.000945, 0.000674, 0.000339, 0.000537, 0.000537, 0.001061, 0.001722, 0.001692, 0.002688, 0.002035, 0.00283, 0.003461, 0.002761, 0.002761, 0.003963, 0.003997, 0.0…	[]	0	0	2
231	232	A0A0F3MRZ4|A0A0F3MRZ4_RICFI DNA replication and repair protein RecF OS=Rickettsia felis str. Pedreira	([0.035586, 0.064632, 0.102787, 0.066181, 0.092881, 0.129801, 0.074921, 0.094817, 0.125101, 0.090864, 0.118441, 0.086953, 0.086953, 0.083462, 0.139895, 0.236433, 0.31487, 0.339168, 0.26085, 0.26085, 0.185198, 0.185198, 0.173081, 0.173081, 0.26085, 0.257454, 0.239899, 0.339168, 0.342579, 0.332115, 0.4292, 0.335645, 0.335645, 0.349426, 0.31487, 0.225814, 0.209395, 0.139895, 0.06312, 0.064632, 0.127…	[]	0	0	2
232	233	A0A0F3MRZ5|A0A0F3MRZ5_RICFI Peptidyl-tRNA hydrolase OS=Rickettsia felis str. Pedreira	([0.025316, 0.038858, 0.069024, 0.041405, 0.064632, 0.041405, 0.056825, 0.079919, 0.102787, 0.132295, 0.096677, 0.122885, 0.111485, 0.120615, 0.147574, 0.147574, 0.167087, 0.25406, 0.179055, 0.139895, 0.129801, 0.142424, 0.088832, 0.085092, 0.142424, 0.132295, 0.125101, 0.122885, 0.0704, 0.067594, 0.06312, 0.10481, 0.060549, 0.120615, 0.129801, 0.167087, 0.167087, 0.127496, 0.139895, 0.21291, 0.1…	[]	0	0	2
233	234	A0A0F3MRZ6|A0A0F3MRZ6_RICFI Small ribosomal subunit protein uS8 OS=Rickettsia felis str. Pedreira	([0.167087, 0.209395, 0.271506, 0.179055, 0.229226, 0.278302, 0.26085, 0.196879, 0.222385, 0.247041, 0.268042, 0.236433, 0.164327, 0.216401, 0.161087, 0.158265, 0.079919, 0.132295, 0.161087, 0.155435, 0.196879, 0.191378, 0.191378, 0.179055, 0.26085, 0.170161, 0.102787, 0.129801, 0.142424, 0.090864, 0.096677, 0.096677, 0.158265, 0.225814, 0.142424, 0.125101, 0.125101, 0.219301, 0.129801, 0.090864,…	[]	0	0	2
234	235	A0A0F3MRZ8|A0A0F3MRZ8_RICFI ATP synthase subunit a OS=Rickettsia felis str. Pedreira	([0.000743, 0.000386, 0.000301, 0.000245, 0.000309, 0.000202, 0.000176, 0.000348, 0.000614, 0.000923, 0.000799, 0.000708, 0.001335, 0.001906, 0.002396, 0.001602, 0.002529, 0.002688, 0.003177, 0.003864, 0.00407, 0.003864, 0.004611, 0.004577, 0.007031, 0.005683, 0.006795, 0.008525, 0.008156, 0.006374, 0.004358, 0.006619, 0.009401, 0.009187, 0.006078, 0.005932, 0.006421, 0.006374, 0.008804, 0.009187…	[]	0	0	2
236	237	A0A0F3MS01|A0A0F3MS01_RICFI Small ribosomal subunit protein uS17 OS=Rickettsia felis str. Pedreira	([0.191378, 0.232838, 0.271506, 0.30533, 0.301917, 0.328603, 0.356642, 0.380708, 0.332115, 0.352862, 0.31487, 0.339168, 0.26085, 0.26085, 0.26085, 0.318242, 0.288399, 0.281712, 0.295083, 0.374039, 0.352862, 0.349426, 0.349426, 0.349426, 0.25406, 0.222385, 0.222385, 0.170161, 0.167087, 0.219301, 0.222385, 0.203355, 0.185198, 0.216401, 0.229226, 0.219301, 0.219301, 0.31487, 0.332115, 0.318242, 0.21…	[53]	0	0	2
237	238	A0A0F3MS05|A0A0F3MS05_RICFI Small ribosomal subunit protein uS19 OS=Rickettsia felis str. Pedreira	([0.088832, 0.122885, 0.164327, 0.088832, 0.06184, 0.044297, 0.060549, 0.081712, 0.066181, 0.092881, 0.11371, 0.086953, 0.081712, 0.079919, 0.079919, 0.127496, 0.209395, 0.203355, 0.203355, 0.15284, 0.17593, 0.236433, 0.243554, 0.15284, 0.243554, 0.324872, 0.41194, 0.40511, 0.40511, 0.394753, 0.298791, 0.321458, 0.324872, 0.26085, 0.196879, 0.200174, 0.116183, 0.116183, 0.06184, 0.059222, 0.04937…	[84, 85, 86, 87, 88, 90, 91]	0	0	2
238	239	A0A0F3MS10|A0A0F3MS10_RICFI Small ribosomal subunit protein uS10 OS=Rickettsia felis str. Pedreira	([0.318242, 0.185198, 0.232838, 0.291804, 0.328603, 0.356642, 0.284882, 0.311707, 0.349426, 0.346032, 0.374039, 0.401658, 0.401658, 0.301917, 0.236433, 0.321458, 0.295083, 0.31487, 0.31487, 0.394753, 0.401658, 0.295083, 0.377384, 0.387226, 0.291804, 0.30533, 0.30533, 0.41194, 0.324872, 0.342579, 0.288399, 0.308712, 0.308712, 0.30533, 0.30533, 0.370445, 0.374039, 0.295083, 0.36309, 0.298791, 0.311…	[49, 50, 51, 52, 58, 59, 60, 61]	0	0	2
239	240	A0A0F3MS11|A0A0F3MS11_RICFI Acyl-[acyl-carrier-protein]--UDP-N-acetylglucosamine O-acyltransferase OS=Rickettsia felis str. Pedreira	([0.51388, 0.390993, 0.374039, 0.42561, 0.447574, 0.422041, 0.440853, 0.36309, 0.380708, 0.398279, 0.42561, 0.390993, 0.390993, 0.295083, 0.291804, 0.30533, 0.30533, 0.219301, 0.129801, 0.076542, 0.073402, 0.132295, 0.21291, 0.179055, 0.116183, 0.071867, 0.092881, 0.100716, 0.167087, 0.118441, 0.132295, 0.074921, 0.111485, 0.11371, 0.185198, 0.134866, 0.078022, 0.076542, 0.132295, 0.196879, 0.188…	[0]	0	0	2
240	241	A0A0F3MS16|A0A0F3MS16_RICFI tRNA-dihydrouridine synthase OS=Rickettsia felis str. Pedreira	([0.081712, 0.125101, 0.086953, 0.054297, 0.035586, 0.036378, 0.06312, 0.060549, 0.078022, 0.10481, 0.073402, 0.096677, 0.167087, 0.106997, 0.18812, 0.109221, 0.10481, 0.170161, 0.096677, 0.106997, 0.10481, 0.109221, 0.05306, 0.078022, 0.10481, 0.161087, 0.122885, 0.067594, 0.055536, 0.055536, 0.058088, 0.078022, 0.042364, 0.031287, 0.054297, 0.050641, 0.079919, 0.060549, 0.03976, 0.044297, 0.069…	[156, 253]	0	0	2
242	243	A0A0F3MS31|A0A0F3MS31_RICFI LPS-assembly protein LptD OS=Rickettsia felis str. Pedreira	([0.001481, 0.001232, 0.001499, 0.002349, 0.001967, 0.002606, 0.003405, 0.004414, 0.005249, 0.006567, 0.008276, 0.006795, 0.009483, 0.009294, 0.013821, 0.024826, 0.034884, 0.038042, 0.030003, 0.06312, 0.058088, 0.035586, 0.083462, 0.06184, 0.06312, 0.134866, 0.137348, 0.15008, 0.144935, 0.085092, 0.042364, 0.023087, 0.034884, 0.034884, 0.066181, 0.071867, 0.036378, 0.047319, 0.049374, 0.034068, 0…	[]	0	0	2
243	244	A0A0F3MS39|A0A0F3MS39_RICFI UDP-3-O-acylglucosamine N-acyltransferase OS=Rickettsia felis str. Pedreira	([0.055536, 0.102787, 0.144935, 0.17593, 0.106997, 0.137348, 0.132295, 0.088832, 0.060549, 0.081712, 0.048328, 0.035586, 0.055536, 0.06184, 0.035586, 0.019401, 0.044297, 0.092881, 0.109221, 0.098513, 0.100716, 0.102787, 0.100716, 0.102787, 0.06184, 0.086953, 0.048328, 0.06184, 0.111485, 0.111485, 0.100716, 0.120615, 0.120615, 0.132295, 0.139895, 0.179055, 0.26085, 0.26085, 0.25031, 0.239899, 0.15…	[]	0	0	2
244	245	A0A0F3MS43|A0A0F3MS43_RICFI 2-polyprenylphenol 6-hydroxylase OS=Rickettsia felis str. Pedreira	([0.00407, 0.002881, 0.004135, 0.003431, 0.002881, 0.003727, 0.004689, 0.005799, 0.007091, 0.006078, 0.005249, 0.004483, 0.006245, 0.006245, 0.006078, 0.009096, 0.018787, 0.017447, 0.018415, 0.016528, 0.016528, 0.014783, 0.017138, 0.016826, 0.017797, 0.018415, 0.011518, 0.009728, 0.007031, 0.004775, 0.006533, 0.008002, 0.013613, 0.008804, 0.008804, 0.006245, 0.004414, 0.00407, 0.00407, 0.005932, …	[]	0	0	2
245	246	A0A0F3MS53|A0A0F3MS53_RICFI Thymidylate kinase OS=Rickettsia felis str. Pedreira	([0.196879, 0.094817, 0.15284, 0.185198, 0.216401, 0.275179, 0.298791, 0.216401, 0.239899, 0.26085, 0.284882, 0.332115, 0.324872, 0.31487, 0.40511, 0.366687, 0.278302, 0.191378, 0.21291, 0.222385, 0.229226, 0.219301, 0.324872, 0.311707, 0.328603, 0.335645, 0.349426, 0.281712, 0.281712, 0.200174, 0.21291, 0.21291, 0.229226, 0.158265, 0.155435, 0.15008, 0.191378, 0.239899, 0.26085, 0.206376, 0.3214…	[]	0	0	2
247	248	A0A0F3MS75|A0A0F3MS75_RICFI Glycine--tRNA ligase beta subunit OS=Rickettsia felis str. Pedreira	([0.037156, 0.0704, 0.038858, 0.073402, 0.074921, 0.040537, 0.041405, 0.059222, 0.071867, 0.096677, 0.096677, 0.129801, 0.144935, 0.132295, 0.127496, 0.120615, 0.200174, 0.11371, 0.098513, 0.191378, 0.18812, 0.106997, 0.048328, 0.096677, 0.090864, 0.118441, 0.222385, 0.173081, 0.088832, 0.076542, 0.067594, 0.051831, 0.049374, 0.035586, 0.018415, 0.025316, 0.043307, 0.046336, 0.079919, 0.147574, 0…	[]	0	0	2
248	249	A0A0F3MS78|A0A0F3MS78_RICFI ABC transporter family protein OS=Rickettsia felis str. Pedreira	([0.004577, 0.003478, 0.002705, 0.002276, 0.002976, 0.003727, 0.003405, 0.002581, 0.003341, 0.004208, 0.003555, 0.00316, 0.004483, 0.004689, 0.006533, 0.006482, 0.006421, 0.008804, 0.009294, 0.010926, 0.007315, 0.007259, 0.010509, 0.011518, 0.022306, 0.022667, 0.022667, 0.0198, 0.022306, 0.013016, 0.00777, 0.009483, 0.008624, 0.005683, 0.003821, 0.002705, 0.002727, 0.001906, 0.001786, 0.001172, 0…	[]	0	0	2
249	250	A0A0F3MS81|A0A0F3MS81_RICFI Pseudouridine synthase OS=Rickettsia felis str. Pedreira	([0.268042, 0.335645, 0.222385, 0.257454, 0.17593, 0.225814, 0.25406, 0.25031, 0.18812, 0.139895, 0.170161, 0.127496, 0.109221, 0.102787, 0.167087, 0.100716, 0.158265, 0.132295, 0.147574, 0.137348, 0.222385, 0.222385, 0.11371, 0.179055, 0.18812, 0.281712, 0.281712, 0.17593, 0.209395, 0.291804, 0.387226, 0.41194, 0.465241, 0.613573, 0.613573, 0.483068, 0.472492, 0.468512, 0.468512, 0.472492, 0.390…	[33, 34, 143]	0	0	2
253	254	A0A0F3MS94|A0A0F3MS94_RICFI DNA polymerase III subunit gamma/tau OS=Rickettsia felis str. Pedreira	([0.278302, 0.366687, 0.243554, 0.232838, 0.275179, 0.295083, 0.229226, 0.264545, 0.318242, 0.335645, 0.36309, 0.298791, 0.301917, 0.308712, 0.308712, 0.308712, 0.308712, 0.318242, 0.328603, 0.264545, 0.268042, 0.284882, 0.25406, 0.288399, 0.236433, 0.229226, 0.164327, 0.232838, 0.158265, 0.085092, 0.092881, 0.092881, 0.161087, 0.102787, 0.094817, 0.144935, 0.137348, 0.088832, 0.051831, 0.027463,…	[]	0	0	2
254	255	A0A0F3MSA3|A0A0F3MSA3_RICFI Heme exporter protein C OS=Rickettsia felis str. Pedreira	([0.001533, 0.00243, 0.001743, 0.002482, 0.003341, 0.002976, 0.002396, 0.001906, 0.002623, 0.00225, 0.001786, 0.002078, 0.002117, 0.002035, 0.003079, 0.0028, 0.002117, 0.001499, 0.001722, 0.001722, 0.001967, 0.001786, 0.001232, 0.001172, 0.000704, 0.000507, 0.000447, 0.000447, 0.000485, 0.000442, 0.000859, 0.000945, 0.001271, 0.001232, 0.001305, 0.001288, 0.002117, 0.003014, 0.002366, 0.00231, 0.…	[]	0	0	2
255	256	A0A0F3MSB5|A0A0F3MSB5_RICFI Dephospho-CoA kinase OS=Rickettsia felis str. Pedreira	([0.010131, 0.014315, 0.0198, 0.026892, 0.03976, 0.020165, 0.013821, 0.010372, 0.013821, 0.01078, 0.009015, 0.009015, 0.014783, 0.017797, 0.030611, 0.018415, 0.032017, 0.032017, 0.016021, 0.01078, 0.013613, 0.017797, 0.018415, 0.01227, 0.008525, 0.008156, 0.014783, 0.014783, 0.015344, 0.015344, 0.026892, 0.026892, 0.034068, 0.019109, 0.020876, 0.022306, 0.041405, 0.023963, 0.013821, 0.026338, 0.0…	[]	0	0	2
257	258	A0A0F3MSC9|A0A0F3MSC9_RICFI Translation initiation factor IF-1 OS=Rickettsia felis str. Pedreira	([0.182256, 0.232838, 0.17593, 0.11371, 0.155435, 0.10481, 0.071867, 0.11371, 0.15284, 0.15008, 0.179055, 0.122885, 0.125101, 0.083462, 0.085092, 0.049374, 0.088832, 0.158265, 0.147574, 0.167087, 0.118441, 0.0704, 0.03976, 0.049374, 0.086953, 0.083462, 0.137348, 0.206376, 0.182256, 0.134866, 0.161087, 0.158265, 0.275179, 0.275179, 0.25031, 0.25406, 0.25031, 0.170161, 0.098513, 0.098513, 0.158265,…	[]	0	0	2
258	259	A0A0F3MSD3|A0A0F3MSD3_RICFI ADP,ATP carrier protein OS=Rickettsia felis str. Pedreira	([0.038042, 0.056825, 0.016021, 0.024393, 0.020876, 0.018787, 0.009483, 0.006988, 0.009187, 0.007495, 0.008624, 0.011669, 0.011342, 0.013265, 0.00777, 0.008075, 0.008624, 0.005011, 0.003757, 0.006421, 0.005086, 0.00515, 0.004431, 0.004976, 0.003997, 0.003053, 0.00283, 0.003341, 0.003405, 0.001936, 0.002761, 0.003109, 0.003109, 0.003276, 0.002117, 0.003177, 0.002276, 0.00146, 0.002482, 0.003607, 0…	[]	0	0	2
259	260	A0A0F3MSF1|A0A0F3MSF1_RICFI Dihydrolipoyl dehydrogenase OS=Rickettsia felis str. Pedreira	([0.116183, 0.078022, 0.076542, 0.074921, 0.043307, 0.064632, 0.06312, 0.06184, 0.081712, 0.056825, 0.0704, 0.088832, 0.109221, 0.106997, 0.122885, 0.078022, 0.045352, 0.050641, 0.043307, 0.049374, 0.056825, 0.055536, 0.081712, 0.096677, 0.076542, 0.090864, 0.048328, 0.066181, 0.051831, 0.047319, 0.055536, 0.030003, 0.035586, 0.036378, 0.058088, 0.088832, 0.086953, 0.090864, 0.085092, 0.083462, 0…	[153, 154, 238]	0	0	2
260	261	A0A0F3MSF2|A0A0F3MSF2_RICFI Large ribosomal subunit protein bL33 OS=Rickettsia felis str. Pedreira	([0.454136, 0.359901, 0.298791, 0.324872, 0.352862, 0.346032, 0.366687, 0.387226, 0.40511, 0.36309, 0.284882, 0.222385, 0.18812, 0.191378, 0.18812, 0.182256, 0.194234, 0.196879, 0.26085, 0.324872, 0.384043, 0.370445, 0.42561, 0.494003, 0.418646, 0.418646, 0.339168, 0.352862, 0.359901, 0.275179, 0.318242, 0.422041, 0.454136, 0.454136, 0.461924, 0.461924, 0.465241, 0.390993, 0.301917, 0.196879, 0.2…	[]	0	0	2
261	262	A0A0F3MSG7|A0A0F3MSG7_RICFI NADH-quinone oxidoreductase subunit L OS=Rickettsia felis str. Pedreira	([0.001271, 0.000893, 0.001692, 0.001335, 0.001481, 0.002035, 0.002581, 0.002396, 0.001936, 0.002555, 0.003177, 0.002555, 0.00243, 0.001533, 0.001481, 0.001623, 0.001305, 0.002057, 0.002581, 0.003821, 0.003727, 0.003864, 0.005799, 0.003671, 0.003671, 0.003607, 0.003757, 0.003804, 0.003212, 0.003177, 0.00292, 0.001936, 0.0028, 0.003757, 0.003727, 0.002366, 0.003109, 0.003079, 0.002211, 0.001391, 0…	[]	0	0	2
263	264	A0A0F3MSH5|A0A0F3MSH5_RICFI Sec-independent protein translocase protein TatC OS=Rickettsia felis str. Pedreira	([0.00316, 0.004899, 0.003478, 0.004513, 0.003461, 0.004483, 0.003431, 0.002623, 0.003431, 0.002761, 0.002155, 0.002662, 0.002327, 0.002057, 0.001967, 0.001344, 0.00146, 0.000747, 0.000485, 0.000283, 0.000386, 0.000386, 0.000172, 0.000146, 0.000142, 0.000275, 0.000292, 0.000301, 0.000305, 0.000283, 0.000245, 0.000266, 0.000137, 0.000172, 0.000447, 0.000412, 0.000558, 0.001, 0.001155, 0.001335, 0.…	[]	0	0	2
264	265	A0A0F3MSH6|A0A0F3MSH6_RICFI DNA primase OS=Rickettsia felis str. Pedreira	([0.034068, 0.055536, 0.088832, 0.120615, 0.078022, 0.111485, 0.074921, 0.092881, 0.118441, 0.094817, 0.076542, 0.098513, 0.098513, 0.137348, 0.116183, 0.081712, 0.044297, 0.090864, 0.147574, 0.132295, 0.191378, 0.268042, 0.275179, 0.185198, 0.127496, 0.191378, 0.116183, 0.11371, 0.137348, 0.067594, 0.102787, 0.15284, 0.164327, 0.15008, 0.161087, 0.247041, 0.275179, 0.25031, 0.25406, 0.185198, 0.…	[]	0	0	2
265	266	A0A0F3MSI3|A0A0F3MSI3_RICFI Chromosomal replication initiator protein DnaA OS=Rickettsia felis str. Pedreira	([0.182256, 0.222385, 0.275179, 0.324872, 0.229226, 0.17593, 0.219301, 0.17593, 0.109221, 0.127496, 0.144935, 0.132295, 0.116183, 0.118441, 0.116183, 0.066181, 0.067594, 0.120615, 0.185198, 0.118441, 0.111485, 0.122885, 0.122885, 0.067594, 0.035586, 0.069024, 0.098513, 0.047319, 0.034884, 0.066181, 0.066181, 0.043307, 0.071867, 0.042364, 0.023963, 0.025316, 0.042364, 0.0704, 0.036378, 0.040537, 0…	[]	0	0	2
266	267	A0A0F3MSJ3|A0A0F3MSJ3_RICFI Cell shape-determining protein MreC OS=Rickettsia felis str. Pedreira	([0.042364, 0.060549, 0.098513, 0.122885, 0.066181, 0.098513, 0.056825, 0.033407, 0.044297, 0.028695, 0.0198, 0.024826, 0.035586, 0.073402, 0.073402, 0.092881, 0.085092, 0.038042, 0.031287, 0.020165, 0.011106, 0.007259, 0.007422, 0.00515, 0.005223, 0.005249, 0.004921, 0.005249, 0.00558, 0.004161, 0.00389, 0.003701, 0.003821, 0.003757, 0.003997, 0.005378, 0.005318, 0.003963, 0.005623, 0.008002, 0.…	[205]	0	0	2
268	269	A0A0F3MSK1|A0A0F3MSK1_RICFI ATP synthase epsilon chain OS=Rickettsia felis str. Pedreira	([0.032017, 0.069024, 0.040537, 0.059222, 0.034884, 0.037156, 0.022306, 0.036378, 0.046336, 0.06184, 0.06312, 0.081712, 0.056825, 0.030003, 0.030003, 0.042364, 0.086953, 0.129801, 0.15284, 0.268042, 0.359901, 0.311707, 0.179055, 0.26085, 0.191378, 0.200174, 0.26085, 0.380708, 0.359901, 0.328603, 0.352862, 0.342579, 0.257454, 0.229226, 0.30533, 0.209395, 0.247041, 0.18812, 0.18812, 0.10481, 0.0580…	[]	0	0	2
269	270	A0A0F3MSK2|A0A0F3MSK2_RICFI 3-oxoacyl-[acyl-carrier-protein] reductase OS=Rickettsia felis str. Pedreira	([0.074921, 0.111485, 0.134866, 0.127496, 0.155435, 0.179055, 0.200174, 0.134866, 0.155435, 0.173081, 0.167087, 0.120615, 0.155435, 0.158265, 0.158265, 0.098513, 0.106997, 0.109221, 0.06312, 0.06184, 0.100716, 0.170161, 0.118441, 0.073402, 0.05306, 0.054297, 0.05306, 0.055536, 0.102787, 0.118441, 0.134866, 0.161087, 0.161087, 0.191378, 0.185198, 0.182256, 0.25406, 0.25406, 0.194234, 0.194234, 0.2…	[]	0	0	2
270	271	A0A0F3MSK4|A0A0F3MSK4_RICFI Ribonuclease P protein component OS=Rickettsia felis str. Pedreira	([0.328603, 0.155435, 0.191378, 0.10481, 0.056825, 0.086953, 0.116183, 0.069024, 0.083462, 0.109221, 0.134866, 0.081712, 0.090864, 0.158265, 0.167087, 0.100716, 0.092881, 0.047319, 0.023087, 0.014315, 0.009096, 0.007877, 0.013265, 0.013821, 0.013613, 0.026338, 0.024826, 0.014075, 0.013265, 0.008804, 0.008525, 0.008075, 0.013613, 0.008804, 0.009187, 0.009015, 0.008156, 0.008723, 0.012491, 0.012491…	[]	0	0	2
272	273	A0A0F3MSL6|A0A0F3MSL6_RICFI NADH-quinone oxidoreductase subunit J OS=Rickettsia felis str. Pedreira	([9e-06, 9e-06, 1.7e-05, 1.7e-05, 3e-05, 6e-05, 4.7e-05, 6.4e-05, 6e-05, 6e-05, 5.2e-05, 6.9e-05, 0.000198, 0.000464, 0.000983, 0.001288, 0.001335, 0.002057, 0.002529, 0.002078, 0.001335, 0.001383, 0.001434, 0.000721, 0.001069, 0.00052, 0.000292, 0.000648, 0.000816, 0.000983, 0.001434, 0.001481, 0.001211, 0.000674, 0.000318, 0.000163, 0.000292, 0.000442, 0.000498, 0.000412, 0.000412, 0.00055, 0.0…	[175]	0	0	2
275	276	A0A0F3MSP5|A0A0F3MSP5_RICFI Guanylate kinase OS=Rickettsia felis str. Pedreira	([0.018415, 0.012727, 0.018415, 0.025762, 0.048328, 0.064632, 0.081712, 0.10481, 0.122885, 0.142424, 0.161087, 0.196879, 0.122885, 0.167087, 0.170161, 0.129801, 0.079919, 0.047319, 0.079919, 0.076542, 0.137348, 0.225814, 0.324872, 0.239899, 0.247041, 0.139895, 0.139895, 0.083462, 0.079919, 0.066181, 0.0704, 0.073402, 0.076542, 0.125101, 0.179055, 0.185198, 0.142424, 0.216401, 0.31487, 0.25031, 0.…	[135, 146, 152]	0	0	2
276	277	A0A0F3MSQ1|A0A0F3MSQ1_RICFI NADH-quinone oxidoreductase subunit F OS=Rickettsia felis str. Pedreira	([0.346032, 0.264545, 0.30533, 0.335645, 0.384043, 0.4292, 0.444081, 0.465241, 0.486429, 0.422041, 0.433034, 0.447574, 0.509769, 0.505461, 0.490133, 0.483068, 0.480142, 0.486429, 0.454136, 0.557691, 0.56648, 0.557691, 0.642678, 0.59917, 0.509769, 0.414856, 0.40511, 0.40511, 0.398279, 0.394753, 0.480142, 0.384043, 0.318242, 0.25031, 0.268042, 0.284882, 0.229226, 0.225814, 0.216401, 0.30533, 0.2987…	[12, 13, 19, 20, 21, 22, 23, 24]	0	0	2
277	278	A0A0F3MSR3|A0A0F3MSR3_RICFI Iron-sulfur cluster carrier protein OS=Rickettsia felis str. Pedreira	([0.203355, 0.247041, 0.15008, 0.200174, 0.257454, 0.182256, 0.125101, 0.076542, 0.096677, 0.122885, 0.142424, 0.164327, 0.116183, 0.064632, 0.122885, 0.111485, 0.067594, 0.038858, 0.035586, 0.064632, 0.06312, 0.034884, 0.020522, 0.034068, 0.032017, 0.031287, 0.058088, 0.055536, 0.100716, 0.05306, 0.051831, 0.029376, 0.030611, 0.032677, 0.058088, 0.051831, 0.051831, 0.088832, 0.142424, 0.083462, …	[86, 87]	0	0	2
278	279	A0A0F3MSS3|A0A0F3MSS3_RICFI Succinate dehydrogenase hydrophobic membrane anchor subunit OS=Rickettsia felis str. Pedreira	([0.005503, 0.005734, 0.007645, 0.010926, 0.014315, 0.018415, 0.023534, 0.028695, 0.035586, 0.022306, 0.014586, 0.010926, 0.016826, 0.033407, 0.018787, 0.046336, 0.042364, 0.026892, 0.013265, 0.013265, 0.016021, 0.009096, 0.008409, 0.008156, 0.005318, 0.00389, 0.0028, 0.002014, 0.001408, 0.000833, 0.001335, 0.001318, 0.002014, 0.002078, 0.002057, 0.0028, 0.002881, 0.003053, 0.003014, 0.004414, 0.…	[]	0	0	2
279	280	A0A0F3MSS8|A0A0F3MSS8_RICFI Putative glutamine transport system permease protein GlnP OS=Rickettsia felis str. Pedreira	([0.001572, 0.001202, 0.000859, 0.000532, 0.000421, 0.000399, 0.000773, 0.001155, 0.001597, 0.001344, 0.001271, 0.001623, 0.001778, 0.001687, 0.001692, 0.002529, 0.002727, 0.001808, 0.002555, 0.002705, 0.001692, 0.001, 0.001541, 0.001533, 0.001786, 0.001786, 0.002503, 0.001808, 0.001288, 0.000721, 0.000958, 0.000876, 0.000631, 0.001142, 0.000721, 0.001271, 0.001305, 0.001855, 0.002881, 0.002881, …	[]	0	0	2
280	281	A0A0F3MST1|A0A0F3MST1_RICFI Phosphatidylglycerophosphatase A OS=Rickettsia felis str. Pedreira	([0.004736, 0.004835, 0.006567, 0.004388, 0.003079, 0.002503, 0.002078, 0.002623, 0.003276, 0.002688, 0.003276, 0.002727, 0.003512, 0.003701, 0.003757, 0.003924, 0.002435, 0.003757, 0.003727, 0.002435, 0.003212, 0.004135, 0.003109, 0.003276, 0.003478, 0.00543, 0.00543, 0.004921, 0.003512, 0.002512, 0.002555, 0.001597, 0.00155, 0.001434, 0.001391, 0.00146, 0.001417, 0.00155, 0.00103, 0.000614, 0.0…	[]	0	0	2
281	282	A0A0F3MST3|A0A0F3MST3_RICFI Transcription termination/antitermination protein NusG OS=Rickettsia felis str. Pedreira	([0.342579, 0.374039, 0.401658, 0.444081, 0.465241, 0.5017, 0.436924, 0.454136, 0.480142, 0.398279, 0.328603, 0.301917, 0.236433, 0.236433, 0.229226, 0.206376, 0.288399, 0.284882, 0.243554, 0.335645, 0.408655, 0.387226, 0.308712, 0.308712, 0.308712, 0.31487, 0.271506, 0.257454, 0.264545, 0.26085, 0.271506, 0.332115, 0.390993, 0.465241, 0.450668, 0.414856, 0.444081, 0.454136, 0.352862, 0.284882, 0…	[5, 156]	0	0	2
282	283	A0A0F3MST4|A0A0F3MST4_RICFI dihydrofolate reductase OS=Rickettsia felis str. Pedreira	([0.288399, 0.318242, 0.349426, 0.390993, 0.359901, 0.41194, 0.30533, 0.324872, 0.26085, 0.288399, 0.308712, 0.352862, 0.284882, 0.377384, 0.295083, 0.18812, 0.118441, 0.127496, 0.173081, 0.185198, 0.182256, 0.182256, 0.194234, 0.139895, 0.088832, 0.081712, 0.055536, 0.10481, 0.106997, 0.164327, 0.164327, 0.096677, 0.094817, 0.161087, 0.10481, 0.179055, 0.232838, 0.308712, 0.229226, 0.161087, 0.2…	[91, 92, 103]	0	0	2
283	284	A0A0F3MST5|A0A0F3MST5_RICFI NADH-quinone oxidoreductase subunit H OS=Rickettsia felis str. Pedreira	([0.00225, 0.001597, 0.001249, 0.000906, 0.000704, 0.000854, 0.000674, 0.001048, 0.000923, 0.000859, 0.000958, 0.000721, 0.000721, 0.000318, 0.000708, 0.000747, 0.000799, 0.000386, 0.00052, 0.00061, 0.000906, 0.000468, 0.000451, 0.000893, 0.000906, 0.001249, 0.001572, 0.00246, 0.002482, 0.002482, 0.002327, 0.002623, 0.002688, 0.002138, 0.003276, 0.002035, 0.003079, 0.004483, 0.006482, 0.008409, 0…	[]	0	0	2
285	286	A0A0F3MSU0|A0A0F3MSU0_RICFI NADH-quinone oxidoreductase subunit M OS=Rickettsia felis str. Pedreira	([0.001541, 0.000893, 0.000614, 0.001288, 0.000906, 0.000713, 0.001061, 0.000936, 0.00076, 0.000661, 0.000507, 0.000391, 0.000399, 0.000146, 0.000146, 0.000137, 0.000262, 0.000468, 0.000477, 0.000893, 0.000708, 0.001305, 0.002155, 0.002662, 0.001623, 0.001692, 0.001855, 0.001541, 0.001481, 0.001602, 0.001967, 0.002155, 0.002117, 0.003079, 0.004646, 0.005011, 0.003512, 0.003555, 0.00225, 0.001434,…	[]	0	0	2
286	287	A0A0F3MSU3|A0A0F3MSU3_RICFI ATP synthase subunit c OS=Rickettsia felis str. Pedreira	([0.003276, 0.004388, 0.003366, 0.003366, 0.003512, 0.002727, 0.003478, 0.003512, 0.0028, 0.003461, 0.003555, 0.003701, 0.00246, 0.002976, 0.002976, 0.002976, 0.004388, 0.003014, 0.003014, 0.004315, 0.004358, 0.004431, 0.003246, 0.004483, 0.00543, 0.004414, 0.00543, 0.005734, 0.007177, 0.013613, 0.013821, 0.013821, 0.013821, 0.032017, 0.035586, 0.030611, 0.034884, 0.034884, 0.049374, 0.086953, 0.…	[]	0	0	2
287	288	A0A0F3MSU7|A0A0F3MSU7_RICFI Endoribonuclease YbeY OS=Rickettsia felis str. Pedreira	([0.031287, 0.047319, 0.022306, 0.032677, 0.05306, 0.069024, 0.085092, 0.111485, 0.073402, 0.098513, 0.116183, 0.137348, 0.139895, 0.076542, 0.116183, 0.10481, 0.106997, 0.179055, 0.18812, 0.18812, 0.203355, 0.122885, 0.0704, 0.134866, 0.066181, 0.06312, 0.0704, 0.034068, 0.031287, 0.055536, 0.027463, 0.028107, 0.030611, 0.025316, 0.047319, 0.026892, 0.026338, 0.026338, 0.015694, 0.009865, 0.0094…	[]	0	0	2
288	289	A0A0F3MSV4|A0A0F3MSV4_RICFI UDP-glucose 6-dehydrogenase OS=Rickettsia felis str. Pedreira	([0.016826, 0.024393, 0.016826, 0.014075, 0.019401, 0.025316, 0.018106, 0.013437, 0.013613, 0.016826, 0.014075, 0.011518, 0.010509, 0.017138, 0.017797, 0.022306, 0.03976, 0.024826, 0.016021, 0.017447, 0.029376, 0.049374, 0.058088, 0.06312, 0.092881, 0.05306, 0.054297, 0.092881, 0.094817, 0.129801, 0.129801, 0.206376, 0.203355, 0.134866, 0.15284, 0.086953, 0.079919, 0.086953, 0.11371, 0.173081, 0.…	[]	0	0	2
289	290	A0A0F3MSW1|A0A0F3MSW1_RICFI Glutamyl-tRNA(Gln) amidotransferase subunit A OS=Rickettsia felis str. Pedreira	([0.308712, 0.335645, 0.271506, 0.295083, 0.321458, 0.25406, 0.278302, 0.318242, 0.335645, 0.36309, 0.284882, 0.311707, 0.308712, 0.291804, 0.380708, 0.298791, 0.243554, 0.328603, 0.301917, 0.366687, 0.31487, 0.30533, 0.318242, 0.301917, 0.324872, 0.321458, 0.401658, 0.401658, 0.398279, 0.328603, 0.332115, 0.401658, 0.318242, 0.26085, 0.264545, 0.264545, 0.332115, 0.295083, 0.288399, 0.247041, 0.…	[58, 60, 61, 62, 63, 151, 152, 154, 247]	0	0	2
291	292	A0A0F3MSX4|A0A0F3MSX4_RICFI Transcription antitermination protein NusB OS=Rickettsia felis str. Pedreira	([0.380708, 0.349426, 0.390993, 0.275179, 0.257454, 0.243554, 0.191378, 0.236433, 0.225814, 0.164327, 0.118441, 0.155435, 0.167087, 0.100716, 0.05306, 0.055536, 0.109221, 0.106997, 0.111485, 0.116183, 0.090864, 0.164327, 0.203355, 0.122885, 0.164327, 0.206376, 0.25031, 0.25031, 0.158265, 0.18812, 0.170161, 0.173081, 0.17593, 0.173081, 0.275179, 0.374039, 0.359901, 0.349426, 0.342579, 0.298791, 0.…	[]	0	0	2
293	294	A0A0F3MSX7|A0A0F3MSX7_RICFI Peptide deformylase OS=Rickettsia felis str. Pedreira	([0.134866, 0.078022, 0.076542, 0.132295, 0.182256, 0.229226, 0.155435, 0.090864, 0.109221, 0.127496, 0.155435, 0.164327, 0.167087, 0.100716, 0.050641, 0.056825, 0.031287, 0.034884, 0.066181, 0.066181, 0.122885, 0.111485, 0.17593, 0.209395, 0.118441, 0.0704, 0.0704, 0.116183, 0.167087, 0.106997, 0.116183, 0.11371, 0.081712, 0.081712, 0.076542, 0.142424, 0.137348, 0.179055, 0.179055, 0.164327, 0.0…	[181, 182]	0	0	2
295	296	A0A0F3MSY4|A0A0F3MSY4_RICFI Large ribosomal subunit protein uL1 OS=Rickettsia felis str. Pedreira	([0.328603, 0.366687, 0.390993, 0.414856, 0.433034, 0.447574, 0.370445, 0.398279, 0.4292, 0.414856, 0.436924, 0.472492, 0.465241, 0.390993, 0.390993, 0.390993, 0.390993, 0.418646, 0.370445, 0.346032, 0.356642, 0.359901, 0.36309, 0.374039, 0.346032, 0.291804, 0.30533, 0.390993, 0.30533, 0.295083, 0.321458, 0.288399, 0.278302, 0.200174, 0.196879, 0.200174, 0.120615, 0.122885, 0.164327, 0.232838, 0.…	[69, 70, 97, 98]	0	0	2
296	297	A0A0F3MSZ4|A0A0F3MSZ4_RICFI 3-hydroxyacyl-[acyl-carrier-protein] dehydratase FabZ OS=Rickettsia felis str. Pedreira	([0.011518, 0.008276, 0.014315, 0.021816, 0.033407, 0.020522, 0.035586, 0.021381, 0.016021, 0.012491, 0.01078, 0.014315, 0.025762, 0.030003, 0.016528, 0.032677, 0.017447, 0.016826, 0.017447, 0.024826, 0.023534, 0.042364, 0.043307, 0.035586, 0.034884, 0.019109, 0.034884, 0.031287, 0.03976, 0.076542, 0.083462, 0.142424, 0.147574, 0.167087, 0.247041, 0.229226, 0.216401, 0.318242, 0.311707, 0.295083,…	[]	0	0	2
297	298	A0A0F3MSZ5|A0A0F3MSZ5_RICFI Aspartokinase OS=Rickettsia felis str. Pedreira	([0.015344, 0.023087, 0.016826, 0.018106, 0.028107, 0.017447, 0.026892, 0.037156, 0.023963, 0.030611, 0.038858, 0.026338, 0.026892, 0.06312, 0.06312, 0.064632, 0.06312, 0.049374, 0.118441, 0.06312, 0.050641, 0.047319, 0.05306, 0.094817, 0.120615, 0.069024, 0.0704, 0.038858, 0.023087, 0.026338, 0.026338, 0.021816, 0.031287, 0.031287, 0.024826, 0.029376, 0.058088, 0.064632, 0.083462, 0.040537, 0.04…	[147, 148, 149, 150, 242, 243]	0	0	2
299	300	A0A0F3MT04|A0A0F3MT04_RICFI 2-oxoglutarate dehydrogenase E1 component OS=Rickettsia felis str. Pedreira	([0.311707, 0.182256, 0.222385, 0.26085, 0.311707, 0.30533, 0.264545, 0.185198, 0.158265, 0.194234, 0.232838, 0.196879, 0.127496, 0.116183, 0.118441, 0.118441, 0.083462, 0.073402, 0.076542, 0.092881, 0.122885, 0.173081, 0.209395, 0.216401, 0.229226, 0.219301, 0.158265, 0.216401, 0.324872, 0.284882, 0.185198, 0.15008, 0.209395, 0.206376, 0.203355, 0.200174, 0.288399, 0.356642, 0.384043, 0.31487, 0…	[74, 75, 76, 88, 89, 90, 957, 958]	0	0	2
300	301	A0A0F3MT19|A0A0F3MT19_RICFI 3-oxoacyl-[acyl-carrier-protein] reductase FabG OS=Rickettsia felis str. Pedreira	([0.21291, 0.106997, 0.094817, 0.120615, 0.106997, 0.064632, 0.06184, 0.036378, 0.029376, 0.028695, 0.035586, 0.059222, 0.025316, 0.025316, 0.022667, 0.016021, 0.018106, 0.013016, 0.009728, 0.01227, 0.018415, 0.018106, 0.030611, 0.022306, 0.014315, 0.017138, 0.016826, 0.021381, 0.043307, 0.071867, 0.059222, 0.047319, 0.019109, 0.046336, 0.041405, 0.040537, 0.042364, 0.067594, 0.088832, 0.096677, …	[]	0	0	2
302	303	A0A0F3MT28|A0A0F3MT28_RICFI ATP-dependent DNA helicase OS=Rickettsia felis str. Pedreira	([0.129801, 0.194234, 0.291804, 0.335645, 0.377384, 0.414856, 0.444081, 0.422041, 0.366687, 0.298791, 0.332115, 0.374039, 0.476583, 0.454136, 0.476583, 0.380708, 0.288399, 0.308712, 0.318242, 0.275179, 0.264545, 0.31487, 0.298791, 0.268042, 0.25406, 0.25031, 0.243554, 0.239899, 0.203355, 0.18812, 0.271506, 0.257454, 0.264545, 0.158265, 0.137348, 0.122885, 0.11371, 0.122885, 0.200174, 0.291804, 0.…	[309, 310, 578, 581, 582, 583, 584, 585, 586]	0	0	2
305	306	A0A0F3MT36|A0A0F3MT36_RICFI Thioredoxin reductase OS=Rickettsia felis str. Pedreira	([0.035586, 0.055536, 0.076542, 0.134866, 0.129801, 0.158265, 0.111485, 0.134866, 0.132295, 0.129801, 0.094817, 0.067594, 0.073402, 0.100716, 0.098513, 0.076542, 0.066181, 0.058088, 0.088832, 0.164327, 0.167087, 0.109221, 0.067594, 0.071867, 0.059222, 0.056825, 0.060549, 0.118441, 0.116183, 0.137348, 0.170161, 0.167087, 0.264545, 0.179055, 0.21291, 0.216401, 0.26085, 0.225814, 0.328603, 0.346032,…	[]	0	0	2
307	308	A0A0F3MT52|A0A0F3MT52_RICFI Large ribosomal subunit protein uL10 OS=Rickettsia felis str. Pedreira	([0.311707, 0.366687, 0.243554, 0.179055, 0.236433, 0.15008, 0.102787, 0.127496, 0.167087, 0.191378, 0.243554, 0.278302, 0.291804, 0.194234, 0.122885, 0.116183, 0.125101, 0.06312, 0.10481, 0.125101, 0.118441, 0.111485, 0.069024, 0.120615, 0.182256, 0.116183, 0.191378, 0.271506, 0.18812, 0.179055, 0.191378, 0.164327, 0.10481, 0.15284, 0.232838, 0.324872, 0.335645, 0.288399, 0.370445, 0.243554, 0.2…	[]	0	0	2
309	310	A0A0F3MT62|A0A0F3MT62_RICFI Elongation factor P OS=Rickettsia felis str. Pedreira	([0.352862, 0.414856, 0.311707, 0.239899, 0.194234, 0.137348, 0.182256, 0.225814, 0.264545, 0.21291, 0.147574, 0.129801, 0.094817, 0.144935, 0.139895, 0.164327, 0.173081, 0.18812, 0.268042, 0.275179, 0.281712, 0.30533, 0.291804, 0.359901, 0.433034, 0.494003, 0.557691, 0.454136, 0.377384, 0.377384, 0.387226, 0.509769, 0.538167, 0.604312, 0.626927, 0.538167, 0.521092, 0.497853, 0.483068, 0.486429, …	[26, 31, 32, 33, 34, 35, 36, 49]	0	0	2
310	311	A0A0F3MT66|A0A0F3MT66_RICFI Phosphatidate cytidylyltransferase OS=Rickettsia felis str. Pedreira	([0.011903, 0.006894, 0.004689, 0.005992, 0.007422, 0.00543, 0.004689, 0.003727, 0.003366, 0.004388, 0.003607, 0.003053, 0.002705, 0.001808, 0.001499, 0.000923, 0.000498, 0.000266, 0.000253, 0.000477, 0.001, 0.000558, 0.00052, 0.000532, 0.000301, 0.000146, 0.000228, 0.000189, 0.000198, 0.000198, 0.000176, 0.000236, 0.000468, 0.000507, 0.000485, 0.000631, 0.001232, 0.001232, 0.001202, 0.002035, 0.…	[]	0	0	2
311	312	A0A0F3MT68|A0A0F3MT68_RICFI Glycine--tRNA ligase alpha subunit OS=Rickettsia felis str. Pedreira	([0.020165, 0.023087, 0.015694, 0.024826, 0.040537, 0.025762, 0.016021, 0.023087, 0.033407, 0.023534, 0.030611, 0.024393, 0.020876, 0.013437, 0.013613, 0.014586, 0.032677, 0.017797, 0.018106, 0.024826, 0.040537, 0.044297, 0.055536, 0.078022, 0.073402, 0.069024, 0.060549, 0.118441, 0.127496, 0.098513, 0.170161, 0.118441, 0.120615, 0.139895, 0.134866, 0.132295, 0.125101, 0.10481, 0.173081, 0.185198…	[65, 66]	0	0	2
312	313	A0A0F3MT71|A0A0F3MT71_RICFI Leucine--tRNA ligase OS=Rickettsia felis str. Pedreira	([0.321458, 0.185198, 0.098513, 0.142424, 0.196879, 0.229226, 0.229226, 0.144935, 0.185198, 0.155435, 0.17593, 0.236433, 0.236433, 0.219301, 0.295083, 0.278302, 0.284882, 0.281712, 0.288399, 0.182256, 0.125101, 0.127496, 0.222385, 0.271506, 0.182256, 0.18812, 0.111485, 0.144935, 0.232838, 0.219301, 0.278302, 0.206376, 0.191378, 0.129801, 0.132295, 0.132295, 0.092881, 0.081712, 0.088832, 0.090864,…	[597, 598]	0	0	2
314	315	A0A0F3MT77|A0A0F3MT77_RICFI Phenylalanine--tRNA ligase beta subunit OS=Rickettsia felis str. Pedreira	([0.016826, 0.011669, 0.0198, 0.030611, 0.042364, 0.056825, 0.078022, 0.060549, 0.042364, 0.060549, 0.043307, 0.043307, 0.049374, 0.079919, 0.045352, 0.083462, 0.069024, 0.06312, 0.10481, 0.064632, 0.069024, 0.086953, 0.158265, 0.158265, 0.106997, 0.064632, 0.0704, 0.064632, 0.081712, 0.111485, 0.11371, 0.11371, 0.137348, 0.120615, 0.078022, 0.142424, 0.092881, 0.092881, 0.094817, 0.055536, 0.078…	[]	0	0	2
315	316	A0A0F3MT78|A0A0F3MT78_RICFI Citrate synthase OS=Rickettsia felis str. Pedreira	([0.626927, 0.562014, 0.626927, 0.480142, 0.480142, 0.387226, 0.40511, 0.422041, 0.4292, 0.356642, 0.268042, 0.298791, 0.209395, 0.232838, 0.142424, 0.083462, 0.081712, 0.06184, 0.056825, 0.033407, 0.029376, 0.066181, 0.085092, 0.049374, 0.050641, 0.058088, 0.058088, 0.056825, 0.058088, 0.03976, 0.066181, 0.122885, 0.144935, 0.185198, 0.167087, 0.164327, 0.137348, 0.147574, 0.106997, 0.116183, 0.…	[0, 1, 2, 241, 242, 243]	0	0	2
316	317	A0A0F3MT83|A0A0F3MT83_RICFI 5-aminolevulinate synthase OS=Rickettsia felis str. Pedreira	([0.043307, 0.025316, 0.040537, 0.059222, 0.037156, 0.051831, 0.067594, 0.096677, 0.116183, 0.142424, 0.098513, 0.134866, 0.147574, 0.132295, 0.209395, 0.17593, 0.109221, 0.173081, 0.284882, 0.301917, 0.264545, 0.264545, 0.36309, 0.239899, 0.271506, 0.243554, 0.209395, 0.229226, 0.219301, 0.191378, 0.194234, 0.288399, 0.295083, 0.191378, 0.229226, 0.18812, 0.137348, 0.15008, 0.090864, 0.092881, 0…	[290, 291, 292, 293, 367, 368, 370]	0	0	2
317	318	A0A0F3MT85|A0A0F3MT85_RICFI Zinc metalloprotease OS=Rickettsia felis str. Pedreira	([0.0028, 0.002349, 0.002555, 0.003555, 0.003014, 0.002327, 0.003109, 0.00283, 0.003512, 0.003298, 0.004208, 0.005223, 0.004483, 0.006567, 0.006567, 0.006619, 0.004315, 0.006374, 0.006482, 0.007177, 0.007177, 0.007031, 0.009977, 0.008276, 0.008525, 0.013821, 0.030003, 0.028695, 0.048328, 0.030003, 0.05306, 0.024826, 0.022306, 0.026892, 0.017447, 0.017797, 0.011342, 0.025762, 0.015078, 0.015078, 0…	[]	0	0	2
318	319	A0A0F3MT90|A0A0F3MT90_RICFI Co-chaperone protein HscB homolog OS=Rickettsia felis str. Pedreira	([0.034884, 0.058088, 0.092881, 0.055536, 0.086953, 0.050641, 0.073402, 0.050641, 0.06184, 0.041405, 0.030611, 0.046336, 0.042364, 0.040537, 0.040537, 0.03976, 0.031287, 0.040537, 0.074921, 0.048328, 0.081712, 0.038042, 0.037156, 0.042364, 0.079919, 0.069024, 0.102787, 0.092881, 0.15284, 0.100716, 0.17593, 0.275179, 0.25031, 0.275179, 0.275179, 0.370445, 0.401658, 0.342579, 0.384043, 0.346032, 0.…	[]	0	0	2
319	320	A0A0F3MT94|A0A0F3MT94_RICFI Ribosomal large subunit pseudouridine synthase C OS=Rickettsia felis str. Pedreira	([0.127496, 0.179055, 0.109221, 0.15008, 0.182256, 0.127496, 0.086953, 0.106997, 0.134866, 0.096677, 0.073402, 0.111485, 0.116183, 0.120615, 0.118441, 0.179055, 0.161087, 0.111485, 0.050641, 0.098513, 0.098513, 0.079919, 0.044297, 0.079919, 0.079919, 0.079919, 0.134866, 0.125101, 0.129801, 0.081712, 0.144935, 0.21291, 0.191378, 0.271506, 0.321458, 0.332115, 0.288399, 0.291804, 0.271506, 0.370445,…	[188, 189]	0	0	2
320	321	A0A0F3MT97|A0A0F3MT97_RICFI tRNA-specific adenosine deaminase OS=Rickettsia felis str. Pedreira	([0.200174, 0.090864, 0.137348, 0.173081, 0.222385, 0.278302, 0.222385, 0.281712, 0.229226, 0.247041, 0.236433, 0.21291, 0.127496, 0.079919, 0.106997, 0.173081, 0.109221, 0.109221, 0.137348, 0.142424, 0.142424, 0.10481, 0.134866, 0.122885, 0.120615, 0.116183, 0.111485, 0.167087, 0.15008, 0.225814, 0.25031, 0.284882, 0.359901, 0.458154, 0.486429, 0.384043, 0.291804, 0.384043, 0.335645, 0.342579, 0…	[]	0	0	2
321	322	A0A0F3MT99|A0A0F3MT99_RICFI Pyruvate dehydrogenase E1 component subunit beta OS=Rickettsia felis str. Pedreira	([0.219301, 0.203355, 0.167087, 0.216401, 0.281712, 0.339168, 0.301917, 0.222385, 0.257454, 0.298791, 0.332115, 0.380708, 0.298791, 0.284882, 0.206376, 0.232838, 0.229226, 0.225814, 0.281712, 0.298791, 0.257454, 0.264545, 0.200174, 0.26085, 0.25031, 0.194234, 0.102787, 0.134866, 0.147574, 0.147574, 0.144935, 0.132295, 0.083462, 0.076542, 0.161087, 0.232838, 0.17593, 0.17593, 0.182256, 0.161087, 0…	[]	0	0	2
322	323	A0A0F3MTB0|A0A0F3MTB0_RICFI Heme chaperone HemW OS=Rickettsia felis str. Pedreira	([0.042364, 0.025762, 0.036378, 0.021816, 0.038042, 0.020876, 0.015694, 0.01204, 0.015078, 0.018787, 0.015344, 0.022667, 0.014075, 0.013265, 0.013613, 0.009728, 0.009728, 0.009294, 0.013437, 0.010131, 0.01078, 0.016528, 0.025762, 0.017138, 0.030611, 0.026338, 0.05306, 0.094817, 0.094817, 0.058088, 0.058088, 0.094817, 0.046336, 0.092881, 0.147574, 0.155435, 0.179055, 0.185198, 0.120615, 0.064632, …	[]	0	0	2
324	325	A0A0F3MTC3|A0A0F3MTC3_RICFI Inner membrane-spanning protein YciB OS=Rickettsia felis str. Pedreira	([0.00543, 0.00389, 0.003997, 0.00283, 0.002138, 0.002327, 0.002881, 0.00231, 0.001722, 0.001533, 0.001936, 0.002366, 0.003405, 0.002396, 0.003512, 0.00515, 0.004483, 0.004247, 0.004208, 0.003109, 0.002366, 0.002155, 0.002194, 0.002581, 0.003821, 0.004388, 0.00359, 0.003079, 0.003246, 0.004835, 0.004646, 0.003963, 0.002881, 0.00225, 0.002276, 0.00231, 0.002194, 0.002529, 0.001786, 0.002623, 0.003…	[]	0	0	2
325	326	A0A0F3MTC4|A0A0F3MTC4_RICFI Phospholipase D OS=Rickettsia felis str. Pedreira	([0.182256, 0.219301, 0.129801, 0.120615, 0.060549, 0.038042, 0.025762, 0.033407, 0.026892, 0.027463, 0.020876, 0.026338, 0.016528, 0.010131, 0.009977, 0.009977, 0.009977, 0.011106, 0.0198, 0.019401, 0.010372, 0.016528, 0.018106, 0.018415, 0.014075, 0.027463, 0.051831, 0.092881, 0.094817, 0.083462, 0.085092, 0.139895, 0.142424, 0.18812, 0.30533, 0.311707, 0.209395, 0.200174, 0.185198, 0.111485, 0…	[]	0	0	2
326	327	A0A0F3MTC6|A0A0F3MTC6_RICFI DNA repair protein RecN OS=Rickettsia felis str. Pedreira	([0.004414, 0.003671, 0.003079, 0.004247, 0.005872, 0.004775, 0.006374, 0.005318, 0.006795, 0.005503, 0.006701, 0.007495, 0.011342, 0.007645, 0.006078, 0.006482, 0.006421, 0.008723, 0.008723, 0.008804, 0.015694, 0.025762, 0.037156, 0.0704, 0.066181, 0.058088, 0.059222, 0.028695, 0.030003, 0.028695, 0.048328, 0.024393, 0.014586, 0.009096, 0.009865, 0.009294, 0.013016, 0.014075, 0.013437, 0.014315,…	[402, 403, 404, 417]	0	0	2
328	329	A0A0F3MTC9|A0A0F3MTC9_RICFI Nucleoside triphosphate pyrophosphatase OS=Rickettsia felis str. Pedreira	([0.291804, 0.182256, 0.17593, 0.21291, 0.25031, 0.281712, 0.339168, 0.318242, 0.349426, 0.271506, 0.30533, 0.25031, 0.170161, 0.170161, 0.164327, 0.100716, 0.100716, 0.054297, 0.054297, 0.054297, 0.094817, 0.161087, 0.158265, 0.116183, 0.134866, 0.109221, 0.116183, 0.056825, 0.076542, 0.076542, 0.137348, 0.147574, 0.236433, 0.232838, 0.229226, 0.232838, 0.236433, 0.26085, 0.31487, 0.42561, 0.311…	[]	0	0	2
329	330	A0A0F3MTD7|A0A0F3MTD7_RICFI Ribosomal silencing factor RsfS OS=Rickettsia felis str. Pedreira	([0.111485, 0.060549, 0.034068, 0.058088, 0.047319, 0.030003, 0.044297, 0.067594, 0.079919, 0.094817, 0.092881, 0.127496, 0.137348, 0.083462, 0.081712, 0.066181, 0.032677, 0.031287, 0.031287, 0.034068, 0.060549, 0.109221, 0.17593, 0.25406, 0.155435, 0.17593, 0.271506, 0.173081, 0.096677, 0.058088, 0.031287, 0.031287, 0.028107, 0.026338, 0.045352, 0.040537, 0.066181, 0.111485, 0.11371, 0.127496, 0…	[]	0	0	2
330	331	A0A0F3MTD8|A0A0F3MTD8_RICFI Exodeoxyribonuclease III OS=Rickettsia felis str. Pedreira	([0.016528, 0.025762, 0.016021, 0.023087, 0.014783, 0.022667, 0.015694, 0.011903, 0.015694, 0.0198, 0.015078, 0.016021, 0.016021, 0.030611, 0.050641, 0.051831, 0.127496, 0.120615, 0.120615, 0.060549, 0.034068, 0.034068, 0.036378, 0.074921, 0.078022, 0.139895, 0.085092, 0.15284, 0.247041, 0.243554, 0.164327, 0.15008, 0.200174, 0.122885, 0.120615, 0.078022, 0.038858, 0.033407, 0.034884, 0.035586, 0…	[]	0	0	2
331	332	A0A0F3MTE2|A0A0F3MTE2_RICFI 2,3,4,5-tetrahydropyridine-2,6-dicarboxylate N-succinyltransferase OS=Rickettsia felis str. Pedreira	([0.158265, 0.086953, 0.125101, 0.078022, 0.098513, 0.132295, 0.15284, 0.109221, 0.067594, 0.086953, 0.109221, 0.127496, 0.127496, 0.129801, 0.127496, 0.125101, 0.129801, 0.073402, 0.118441, 0.106997, 0.102787, 0.071867, 0.129801, 0.129801, 0.127496, 0.079919, 0.081712, 0.081712, 0.078022, 0.15008, 0.15284, 0.144935, 0.15284, 0.098513, 0.100716, 0.111485, 0.132295, 0.142424, 0.209395, 0.209395, 0…	[]	0	0	2
332	333	A0A0F3MTE3|A0A0F3MTE3_RICFI Beta-lactamase OS=Rickettsia felis str. Pedreira	([0.005683, 0.004835, 0.006245, 0.005378, 0.006894, 0.006039, 0.008156, 0.006374, 0.005734, 0.006894, 0.008156, 0.008525, 0.008895, 0.006701, 0.006078, 0.006039, 0.006533, 0.008804, 0.013437, 0.014075, 0.010672, 0.015694, 0.013613, 0.009728, 0.014075, 0.015078, 0.026338, 0.023087, 0.051831, 0.051831, 0.058088, 0.056825, 0.0704, 0.038042, 0.055536, 0.132295, 0.132295, 0.182256, 0.18812, 0.092881, …	[203, 245]	0	0	2
333	334	A0A0F3MTE8|A0A0F3MTE8_RICFI peptidoglycan glycosyltransferase OS=Rickettsia felis str. Pedreira	([0.008525, 0.006482, 0.005318, 0.006894, 0.005799, 0.004899, 0.006245, 0.005378, 0.004736, 0.00389, 0.004208, 0.003671, 0.003997, 0.005932, 0.005223, 0.007645, 0.005683, 0.005683, 0.00777, 0.008156, 0.008075, 0.007877, 0.007177, 0.009977, 0.010509, 0.017797, 0.0198, 0.010372, 0.017797, 0.032677, 0.071867, 0.090864, 0.173081, 0.083462, 0.05306, 0.073402, 0.032677, 0.06184, 0.060549, 0.060549, 0.0…	[473, 474, 475, 478, 479, 480, 486, 487]	0	0	2
334	335	A0A0F3MTE9|A0A0F3MTE9_RICFI NADP-dependent malic enzyme OS=Rickettsia felis str. Pedreira	([0.291804, 0.264545, 0.173081, 0.243554, 0.158265, 0.203355, 0.26085, 0.281712, 0.321458, 0.335645, 0.387226, 0.4292, 0.40511, 0.298791, 0.311707, 0.206376, 0.209395, 0.271506, 0.264545, 0.346032, 0.380708, 0.281712, 0.25406, 0.339168, 0.328603, 0.433034, 0.436924, 0.328603, 0.332115, 0.236433, 0.209395, 0.11371, 0.116183, 0.142424, 0.216401, 0.185198, 0.236433, 0.200174, 0.264545, 0.18812, 0.12…	[]	0	0	2
335	336	A0A0F3MTF0|A0A0F3MTF0_RICFI ATP synthase gamma chain OS=Rickettsia felis str. Pedreira	([0.236433, 0.281712, 0.311707, 0.236433, 0.271506, 0.298791, 0.324872, 0.356642, 0.380708, 0.30533, 0.324872, 0.370445, 0.335645, 0.288399, 0.384043, 0.295083, 0.21291, 0.301917, 0.25031, 0.247041, 0.232838, 0.288399, 0.25031, 0.25406, 0.232838, 0.232838, 0.232838, 0.239899, 0.15284, 0.125101, 0.206376, 0.203355, 0.21291, 0.15008, 0.116183, 0.064632, 0.118441, 0.142424, 0.086953, 0.106997, 0.106…	[243, 244, 245, 246, 247]	0	0	2
336	337	A0A0F3MTF4|A0A0F3MTF4_RICFI Aconitate hydratase OS=Rickettsia felis str. Pedreira	([0.222385, 0.295083, 0.196879, 0.232838, 0.17593, 0.219301, 0.271506, 0.301917, 0.324872, 0.247041, 0.271506, 0.216401, 0.139895, 0.15008, 0.129801, 0.139895, 0.127496, 0.106997, 0.079919, 0.137348, 0.222385, 0.139895, 0.139895, 0.137348, 0.161087, 0.144935, 0.137348, 0.122885, 0.071867, 0.086953, 0.086953, 0.086953, 0.092881, 0.158265, 0.102787, 0.11371, 0.050641, 0.056825, 0.076542, 0.06312, 0…	[370, 373, 374, 377, 378, 381, 664, 689]	0	0	2
337	338	A0A0F3MTF7|A0A0F3MTF7_RICFI Ribonuclease HII OS=Rickettsia felis str. Pedreira	([0.092881, 0.048328, 0.078022, 0.116183, 0.0704, 0.042364, 0.032677, 0.033407, 0.043307, 0.029376, 0.040537, 0.060549, 0.042364, 0.066181, 0.06312, 0.106997, 0.196879, 0.116183, 0.173081, 0.15284, 0.17593, 0.125101, 0.139895, 0.109221, 0.100716, 0.137348, 0.155435, 0.137348, 0.096677, 0.106997, 0.18812, 0.185198, 0.182256, 0.132295, 0.076542, 0.088832, 0.088832, 0.041405, 0.074921, 0.098513, 0.1…	[]	0	0	2
338	339	A0A0F3MTG0|A0A0F3MTG0_RICFI ABC transporter family protein OS=Rickettsia felis str. Pedreira	([0.465241, 0.298791, 0.144935, 0.066181, 0.030003, 0.050641, 0.028107, 0.017138, 0.01078, 0.013613, 0.018106, 0.025316, 0.010926, 0.01078, 0.006894, 0.006795, 0.004611, 0.004835, 0.003461, 0.002512, 0.002606, 0.003924, 0.003864, 0.003963, 0.004646, 0.004775, 0.003555, 0.00359, 0.004414, 0.006533, 0.00515, 0.003671, 0.003757, 0.004135, 0.002727, 0.003079, 0.003212, 0.003246, 0.00243, 0.002482, 0.…	[479]	0	0	2
341	342	A0A0F3MTG5|A0A0F3MTG5_RICFI Enoyl-[acyl-carrier-protein] reductase [NADH] OS=Rickettsia felis str. Pedreira	([0.342579, 0.229226, 0.142424, 0.182256, 0.216401, 0.144935, 0.144935, 0.185198, 0.225814, 0.209395, 0.225814, 0.182256, 0.17593, 0.100716, 0.083462, 0.081712, 0.11371, 0.11371, 0.067594, 0.056825, 0.056825, 0.055536, 0.092881, 0.147574, 0.122885, 0.134866, 0.134866, 0.090864, 0.040537, 0.038858, 0.026892, 0.030003, 0.050641, 0.059222, 0.073402, 0.051831, 0.100716, 0.118441, 0.111485, 0.125101, …	[214, 218, 219]	0	0	2
342	343	A0A0F3MTG6|A0A0F3MTG6_RICFI Putative pterin-4-alpha-carbinolamine dehydratase OS=Rickettsia felis str. Pedreira	([0.142424, 0.083462, 0.132295, 0.167087, 0.203355, 0.139895, 0.194234, 0.25031, 0.185198, 0.225814, 0.247041, 0.271506, 0.284882, 0.268042, 0.359901, 0.356642, 0.26085, 0.18812, 0.142424, 0.219301, 0.216401, 0.200174, 0.275179, 0.25031, 0.170161, 0.17593, 0.191378, 0.179055, 0.170161, 0.170161, 0.158265, 0.161087, 0.106997, 0.054297, 0.086953, 0.078022, 0.044297, 0.073402, 0.06312, 0.106997, 0.1…	[]	0	0	2
343	344	A0A0F3MTG9|A0A0F3MTG9_RICFI RNA pyrophosphohydrolase OS=Rickettsia felis str. Pedreira	([0.349426, 0.42561, 0.281712, 0.318242, 0.380708, 0.40511, 0.342579, 0.366687, 0.339168, 0.311707, 0.257454, 0.222385, 0.229226, 0.191378, 0.200174, 0.209395, 0.206376, 0.142424, 0.083462, 0.100716, 0.096677, 0.158265, 0.137348, 0.155435, 0.161087, 0.147574, 0.147574, 0.134866, 0.129801, 0.142424, 0.102787, 0.170161, 0.203355, 0.216401, 0.26085, 0.25406, 0.247041, 0.173081, 0.182256, 0.298791, 0…	[]	0	0	2
344	345	A0A0F3MTH3|A0A0F3MTH3_RICFI NADH-quinone oxidoreductase subunit C OS=Rickettsia felis str. Pedreira	([0.022667, 0.023534, 0.032677, 0.045352, 0.060549, 0.034068, 0.022667, 0.015694, 0.020876, 0.032017, 0.021816, 0.016021, 0.010672, 0.017138, 0.017138, 0.011106, 0.011342, 0.016021, 0.009728, 0.010372, 0.011518, 0.014783, 0.021381, 0.023963, 0.013016, 0.009015, 0.009294, 0.016021, 0.014315, 0.009401, 0.008409, 0.010672, 0.011106, 0.015694, 0.017797, 0.016528, 0.030611, 0.06184, 0.042364, 0.073402…	[]	0	0	2
345	346	A0A0F3MTH5|A0A0F3MTH5_RICFI DNA-directed DNA polymerase OS=Rickettsia felis str. Pedreira	([0.161087, 0.194234, 0.225814, 0.134866, 0.161087, 0.078022, 0.048328, 0.073402, 0.088832, 0.085092, 0.056825, 0.076542, 0.038858, 0.036378, 0.032017, 0.043307, 0.050641, 0.056825, 0.055536, 0.041405, 0.038858, 0.034884, 0.038858, 0.038042, 0.05306, 0.066181, 0.109221, 0.10481, 0.049374, 0.027463, 0.026892, 0.05306, 0.049374, 0.090864, 0.085092, 0.048328, 0.036378, 0.058088, 0.049374, 0.049374, …	[878, 879]	0	0	2
346	347	A0A0F3MTI0|A0A0F3MTI0_RICFI Exodeoxyribonuclease 7 small subunit OS=Rickettsia felis str. Pedreira	([0.585406, 0.608892, 0.461924, 0.5017, 0.538167, 0.525368, 0.454136, 0.454136, 0.486429, 0.42561, 0.454136, 0.476583, 0.398279, 0.332115, 0.311707, 0.308712, 0.229226, 0.301917, 0.301917, 0.291804, 0.281712, 0.36309, 0.36309, 0.384043, 0.384043, 0.377384, 0.377384, 0.387226, 0.41194, 0.398279, 0.380708, 0.380708, 0.36309, 0.433034, 0.418646, 0.374039, 0.324872, 0.384043, 0.390993, 0.394753, 0.33…	[0, 1, 3, 4, 5, 78, 79]	0	0	2
348	349	A0A0F3MTI3|A0A0F3MTI3_RICFI Cell division protein FtsA OS=Rickettsia felis str. Pedreira	([0.067594, 0.102787, 0.047319, 0.06312, 0.083462, 0.10481, 0.129801, 0.085092, 0.083462, 0.066181, 0.046336, 0.047319, 0.038042, 0.023534, 0.014783, 0.023087, 0.023534, 0.021816, 0.038858, 0.06312, 0.035586, 0.06184, 0.038042, 0.059222, 0.060549, 0.064632, 0.071867, 0.040537, 0.078022, 0.10481, 0.147574, 0.225814, 0.25406, 0.200174, 0.278302, 0.36309, 0.359901, 0.291804, 0.203355, 0.209395, 0.20…	[]	0	0	2
349	350	A0A0F3MTI9|A0A0F3MTI9_RICFI Cell shape-determining protein MreB OS=Rickettsia felis str. Pedreira	([0.018787, 0.028107, 0.025762, 0.026892, 0.018415, 0.026892, 0.019401, 0.025762, 0.036378, 0.036378, 0.050641, 0.073402, 0.073402, 0.066181, 0.034884, 0.079919, 0.132295, 0.120615, 0.127496, 0.225814, 0.15008, 0.102787, 0.06184, 0.088832, 0.122885, 0.222385, 0.216401, 0.232838, 0.158265, 0.127496, 0.096677, 0.05306, 0.049374, 0.085092, 0.137348, 0.222385, 0.17593, 0.098513, 0.064632, 0.073402, 0…	[120, 121, 122, 123, 124]	0	0	2
351	352	A0A0F3MTJ6|A0A0F3MTJ6_RICFI Acyl carrier protein OS=Rickettsia felis str. Pedreira	([0.366687, 0.264545, 0.182256, 0.219301, 0.257454, 0.301917, 0.328603, 0.346032, 0.26085, 0.203355, 0.247041, 0.284882, 0.264545, 0.278302, 0.225814, 0.247041, 0.332115, 0.239899, 0.264545, 0.25406, 0.203355, 0.219301, 0.216401, 0.268042, 0.239899, 0.209395, 0.137348, 0.15008, 0.109221, 0.200174, 0.196879, 0.182256, 0.116183, 0.185198, 0.132295, 0.185198, 0.182256, 0.18812, 0.284882, 0.243554, 0…	[]	0	0	2
352	353	A0A0F3MTJ7|A0A0F3MTJ7_RICFI Pyruvate dehydrogenase E1 component subunit alpha OS=Rickettsia felis str. Pedreira	([0.418646, 0.440853, 0.490133, 0.538167, 0.418646, 0.335645, 0.352862, 0.374039, 0.278302, 0.298791, 0.324872, 0.321458, 0.239899, 0.239899, 0.173081, 0.158265, 0.170161, 0.100716, 0.179055, 0.196879, 0.170161, 0.106997, 0.106997, 0.102787, 0.058088, 0.055536, 0.088832, 0.0704, 0.067594, 0.137348, 0.088832, 0.083462, 0.102787, 0.090864, 0.085092, 0.137348, 0.081712, 0.043307, 0.050641, 0.044297,…	[3, 255, 257, 258, 259, 260, 261, 262]	0	0	2
353	354	A0A0F3MTK8|A0A0F3MTK8_RICFI Putative pre-16S rRNA nuclease OS=Rickettsia felis str. Pedreira	([0.015344, 0.009728, 0.007495, 0.005992, 0.008804, 0.01204, 0.012491, 0.0198, 0.014586, 0.010926, 0.011342, 0.009096, 0.015078, 0.016021, 0.015694, 0.014783, 0.025762, 0.024393, 0.013016, 0.023534, 0.022667, 0.016021, 0.016528, 0.028107, 0.060549, 0.054297, 0.055536, 0.076542, 0.0704, 0.069024, 0.102787, 0.102787, 0.206376, 0.118441, 0.206376, 0.219301, 0.134866, 0.074921, 0.085092, 0.085092, 0.…	[]	0	0	2
354	355	A0A0F3MTL2|A0A0F3MTL2_RICFI Parvulin-like PPIase OS=Rickettsia felis str. Pedreira	([0.016528, 0.024826, 0.029376, 0.021816, 0.030611, 0.042364, 0.029376, 0.032677, 0.021816, 0.023534, 0.033407, 0.038858, 0.043307, 0.044297, 0.046336, 0.031287, 0.03976, 0.067594, 0.074921, 0.11371, 0.11371, 0.164327, 0.17593, 0.142424, 0.203355, 0.219301, 0.216401, 0.308712, 0.25406, 0.324872, 0.349426, 0.349426, 0.25031, 0.232838, 0.271506, 0.342579, 0.332115, 0.374039, 0.291804, 0.380708, 0.3…	[57, 93, 98]	0	0	2
355	356	A0A0F3MTM8|A0A0F3MTM8_RICFI Lipid-A-disaccharide synthase OS=Rickettsia felis str. Pedreira	([0.025762, 0.038858, 0.056825, 0.079919, 0.038042, 0.024393, 0.032677, 0.042364, 0.059222, 0.03976, 0.027463, 0.03976, 0.038858, 0.021816, 0.037156, 0.0704, 0.144935, 0.139895, 0.182256, 0.11371, 0.102787, 0.071867, 0.05306, 0.05306, 0.032677, 0.067594, 0.116183, 0.116183, 0.066181, 0.045352, 0.092881, 0.170161, 0.127496, 0.125101, 0.203355, 0.106997, 0.102787, 0.092881, 0.092881, 0.038858, 0.06…	[]	0	0	2
356	357	A0A0F3MTN3|A0A0F3MTN3_RICFI Probable lipid II flippase MurJ OS=Rickettsia felis str. Pedreira	([0.17593, 0.222385, 0.288399, 0.332115, 0.387226, 0.356642, 0.377384, 0.349426, 0.380708, 0.356642, 0.335645, 0.278302, 0.384043, 0.275179, 0.275179, 0.318242, 0.321458, 0.332115, 0.271506, 0.247041, 0.387226, 0.36309, 0.268042, 0.26085, 0.25406, 0.229226, 0.17593, 0.200174, 0.15008, 0.158265, 0.155435, 0.185198, 0.182256, 0.139895, 0.219301, 0.288399, 0.284882, 0.170161, 0.076542, 0.100716, 0.0…	[]	0	0	2
358	359	A0A0F3MTN8|A0A0F3MTN8_RICFI Type I secretion system ATPase family protein OS=Rickettsia felis str. Pedreira	([0.275179, 0.332115, 0.40511, 0.239899, 0.15008, 0.071867, 0.06312, 0.032677, 0.041405, 0.06184, 0.050641, 0.078022, 0.158265, 0.11371, 0.042364, 0.019109, 0.009865, 0.006988, 0.006619, 0.004513, 0.003053, 0.002555, 0.00155, 0.001048, 0.001069, 0.001541, 0.001572, 0.001305, 0.00155, 0.001103, 0.000567, 0.000816, 0.000893, 0.000485, 0.000386, 0.000721, 0.000743, 0.001267, 0.001267, 0.001344, 0.00…	[478, 479]	0	0	2
359	360	A0A0F3MTP0|A0A0F3MTP0_RICFI Protein-export membrane protein SecF OS=Rickettsia felis str. Pedreira	([0.014783, 0.022306, 0.012727, 0.020165, 0.01078, 0.016257, 0.009977, 0.009977, 0.013821, 0.009401, 0.011342, 0.014586, 0.009401, 0.014586, 0.014315, 0.01204, 0.011106, 0.010926, 0.011342, 0.011669, 0.007091, 0.006701, 0.004976, 0.005086, 0.004835, 0.004899, 0.003555, 0.003701, 0.003177, 0.003053, 0.003298, 0.00246, 0.00246, 0.002211, 0.002336, 0.002155, 0.002194, 0.002349, 0.00246, 0.00231, 0.0…	[]	0	0	2
360	361	A0A0F3MTP6|A0A0F3MTP6_RICFI GTPase Era OS=Rickettsia felis str. Pedreira	([0.0704, 0.038858, 0.058088, 0.085092, 0.142424, 0.185198, 0.21291, 0.239899, 0.264545, 0.284882, 0.308712, 0.247041, 0.158265, 0.170161, 0.167087, 0.100716, 0.055536, 0.096677, 0.106997, 0.18812, 0.158265, 0.236433, 0.229226, 0.164327, 0.161087, 0.158265, 0.147574, 0.098513, 0.10481, 0.109221, 0.111485, 0.111485, 0.182256, 0.185198, 0.106997, 0.10481, 0.173081, 0.173081, 0.10481, 0.096677, 0.05…	[]	0	0	2
361	362	A0A0F3MTP8|A0A0F3MTP8_RICFI Transcriptional regulator MraZ OS=Rickettsia felis str. Pedreira	([0.032677, 0.023087, 0.040537, 0.056825, 0.073402, 0.096677, 0.120615, 0.090864, 0.109221, 0.083462, 0.120615, 0.122885, 0.120615, 0.10481, 0.185198, 0.232838, 0.167087, 0.10481, 0.167087, 0.225814, 0.229226, 0.15284, 0.125101, 0.122885, 0.125101, 0.085092, 0.049374, 0.040537, 0.036378, 0.043307, 0.069024, 0.033407, 0.042364, 0.042364, 0.083462, 0.051831, 0.036378, 0.06312, 0.071867, 0.043307, 0…	[]	0	0	2
362	363	A0A0F3MTP9|A0A0F3MTP9_RICFI DNA-directed RNA polymerase subunit omega OS=Rickettsia felis str. Pedreira	([0.374039, 0.271506, 0.18812, 0.271506, 0.31487, 0.335645, 0.236433, 0.257454, 0.200174, 0.167087, 0.139895, 0.10481, 0.10481, 0.111485, 0.164327, 0.109221, 0.111485, 0.096677, 0.056825, 0.05306, 0.051831, 0.035586, 0.054297, 0.059222, 0.05306, 0.050641, 0.056825, 0.111485, 0.073402, 0.106997, 0.139895, 0.206376, 0.264545, 0.281712, 0.288399, 0.284882, 0.387226, 0.444081, 0.398279, 0.398279, 0.4…	[83, 125]	0	0	2
363	364	A0A0F3MTR1|A0A0F3MTR1_RICFI 2-polyprenyl-6-methoxyphenol 4-hydroxylase OS=Rickettsia felis str. Pedreira	([0.142424, 0.078022, 0.044297, 0.026892, 0.038858, 0.033407, 0.045352, 0.029376, 0.037156, 0.047319, 0.046336, 0.032017, 0.034068, 0.025762, 0.025762, 0.026338, 0.013821, 0.011903, 0.01204, 0.018787, 0.018106, 0.017447, 0.027463, 0.048328, 0.085092, 0.048328, 0.033407, 0.037156, 0.066181, 0.066181, 0.066181, 0.051831, 0.092881, 0.090864, 0.132295, 0.225814, 0.132295, 0.134866, 0.158265, 0.158265…	[]	0	0	2
364	365	A0A0F3MTR2|A0A0F3MTR2_RICFI Lysozyme OS=Rickettsia felis str. Pedreira	([0.549308, 0.408655, 0.454136, 0.476583, 0.5017, 0.529623, 0.505461, 0.538167, 0.56648, 0.480142, 0.408655, 0.450668, 0.545602, 0.545602, 0.418646, 0.40511, 0.390993, 0.36309, 0.454136, 0.42561, 0.328603, 0.247041, 0.339168, 0.324872, 0.339168, 0.271506, 0.200174, 0.164327, 0.182256, 0.10481, 0.170161, 0.257454, 0.257454, 0.26085, 0.25031, 0.308712, 0.31487, 0.236433, 0.18812, 0.182256, 0.147574…	[0, 4, 5, 6, 7, 8, 12, 13]	0	0	2
366	367	A0A0F3MTR8|A0A0F3MTR8_RICFI Protein translocase subunit SecE OS=Rickettsia felis str. Pedreira	([0.018787, 0.028107, 0.042364, 0.056825, 0.086953, 0.111485, 0.06312, 0.094817, 0.127496, 0.147574, 0.185198, 0.185198, 0.092881, 0.094817, 0.17593, 0.086953, 0.155435, 0.079919, 0.055536, 0.051831, 0.05306, 0.036378, 0.038858, 0.038858, 0.024393, 0.022306, 0.022306, 0.044297, 0.040537, 0.019401, 0.0198, 0.011903, 0.010221, 0.011106, 0.01227, 0.011903, 0.020876, 0.020876, 0.043307, 0.044297, 0.0…	[]	0	0	2
367	368	A0A0F3MTS3|A0A0F3MTS3_RICFI Large ribosomal subunit protein bL12 OS=Rickettsia felis str. Pedreira	([0.191378, 0.236433, 0.278302, 0.196879, 0.243554, 0.17593, 0.170161, 0.209395, 0.203355, 0.200174, 0.243554, 0.203355, 0.173081, 0.15284, 0.194234, 0.155435, 0.17593, 0.288399, 0.26085, 0.179055, 0.170161, 0.179055, 0.179055, 0.15284, 0.194234, 0.161087, 0.264545, 0.229226, 0.194234, 0.161087, 0.161087, 0.125101, 0.161087, 0.219301, 0.196879, 0.196879, 0.243554, 0.26085, 0.209395, 0.185198, 0.2…	[96, 98, 99, 101, 102, 103, 105]	0	0	2
368	369	A0A0F3MTS4|A0A0F3MTS4_RICFI RPE3 domain protein OS=Rickettsia felis str. Pedreira	([0.042364, 0.016021, 0.022306, 0.015694, 0.010509, 0.009187, 0.013265, 0.009096, 0.011518, 0.008624, 0.007495, 0.006533, 0.004736, 0.003478, 0.002727, 0.002336, 0.001906, 0.001541, 0.00225, 0.001417, 0.00231, 0.003246, 0.004611, 0.003727, 0.004611, 0.006619, 0.006194, 0.004388, 0.004431, 0.004577, 0.004611, 0.005249, 0.005992, 0.008409, 0.008525, 0.007555, 0.006894, 0.009015, 0.007422, 0.004611,…	[362, 364, 379, 380, 381, 382, 553, 554, 555, 557]	0	0	2
369	370	A0A0F3MTT6|A0A0F3MTT6_RICFI UvrABC system protein C OS=Rickettsia felis str. Pedreira	([0.06184, 0.088832, 0.116183, 0.144935, 0.092881, 0.055536, 0.074921, 0.073402, 0.11371, 0.144935, 0.173081, 0.142424, 0.139895, 0.15284, 0.086953, 0.15284, 0.125101, 0.06312, 0.066181, 0.03976, 0.076542, 0.129801, 0.139895, 0.096677, 0.055536, 0.054297, 0.06184, 0.060549, 0.074921, 0.049374, 0.044297, 0.047319, 0.043307, 0.043307, 0.066181, 0.118441, 0.069024, 0.086953, 0.179055, 0.111485, 0.10…	[212]	0	0	2
370	371	A0A0F3MTU2|A0A0F3MTU2_RICFI Inorganic pyrophosphatase OS=Rickettsia felis str. Pedreira	([0.06312, 0.10481, 0.155435, 0.222385, 0.142424, 0.185198, 0.142424, 0.098513, 0.067594, 0.098513, 0.069024, 0.106997, 0.15284, 0.239899, 0.15008, 0.15284, 0.257454, 0.179055, 0.206376, 0.129801, 0.173081, 0.088832, 0.088832, 0.078022, 0.078022, 0.134866, 0.125101, 0.15008, 0.164327, 0.142424, 0.083462, 0.147574, 0.129801, 0.085092, 0.060549, 0.11371, 0.118441, 0.102787, 0.132295, 0.137348, 0.13…	[]	0	0	2
371	372	A0A0F3MTU4|A0A0F3MTU4_RICFI Aspartyl/glutamyl-tRNA(Asn/Gln) amidotransferase subunit B OS=Rickettsia felis str. Pedreira	([0.078022, 0.134866, 0.0704, 0.041405, 0.026338, 0.035586, 0.023963, 0.038042, 0.026338, 0.034884, 0.034884, 0.05306, 0.038042, 0.069024, 0.118441, 0.10481, 0.106997, 0.096677, 0.055536, 0.028695, 0.028695, 0.055536, 0.047319, 0.086953, 0.147574, 0.15008, 0.081712, 0.11371, 0.081712, 0.147574, 0.167087, 0.216401, 0.203355, 0.30533, 0.243554, 0.243554, 0.164327, 0.118441, 0.129801, 0.167087, 0.23…	[118, 135, 137, 201, 202, 203, 262]	0	0	2
372	373	A0A0F3MTV2|A0A0F3MTV2_RICFI Replicative DNA helicase OS=Rickettsia felis str. Pedreira	([0.59014, 0.422041, 0.398279, 0.374039, 0.418646, 0.472492, 0.517562, 0.490133, 0.525368, 0.4292, 0.476583, 0.41194, 0.472492, 0.476583, 0.387226, 0.301917, 0.422041, 0.408655, 0.408655, 0.31487, 0.332115, 0.281712, 0.394753, 0.436924, 0.422041, 0.318242, 0.203355, 0.182256, 0.182256, 0.100716, 0.102787, 0.090864, 0.164327, 0.15284, 0.170161, 0.155435, 0.155435, 0.134866, 0.079919, 0.046336, 0.0…	[0, 6, 8, 407, 408]	0	0	2
373	374	A0A0F3MTV8|A0A0F3MTV8_RICFI Delta-aminolevulinic acid dehydratase OS=Rickettsia felis str. Pedreira	([0.083462, 0.116183, 0.11371, 0.055536, 0.029376, 0.0198, 0.026892, 0.041405, 0.028107, 0.020522, 0.020876, 0.028695, 0.048328, 0.038858, 0.038042, 0.069024, 0.043307, 0.085092, 0.090864, 0.050641, 0.030611, 0.018415, 0.021381, 0.015694, 0.016021, 0.019109, 0.021816, 0.023963, 0.021816, 0.038858, 0.076542, 0.106997, 0.098513, 0.106997, 0.120615, 0.122885, 0.125101, 0.18812, 0.147574, 0.139895, 0…	[132, 133, 135]	0	0	2
374	375	A0A0F3MTW3|A0A0F3MTW3_RICFI Holo-[acyl-carrier-protein] synthase OS=Rickettsia felis str. Pedreira	([0.017797, 0.01078, 0.020876, 0.032677, 0.019401, 0.031287, 0.042364, 0.026338, 0.019109, 0.024826, 0.018415, 0.013437, 0.029376, 0.06312, 0.034068, 0.026338, 0.021381, 0.020522, 0.019401, 0.0198, 0.017797, 0.017138, 0.030003, 0.024393, 0.025762, 0.026338, 0.019401, 0.020165, 0.018106, 0.030611, 0.017138, 0.017447, 0.032017, 0.026338, 0.024826, 0.044297, 0.096677, 0.096677, 0.060549, 0.028695, 0…	[]	0	0	2
375	376	A0A0F3MTW7|A0A0F3MTW7_RICFI Cysteine desulfurase OS=Rickettsia felis str. Pedreira	([0.321458, 0.36309, 0.398279, 0.414856, 0.433034, 0.356642, 0.236433, 0.222385, 0.25406, 0.291804, 0.239899, 0.191378, 0.257454, 0.268042, 0.232838, 0.21291, 0.196879, 0.196879, 0.102787, 0.085092, 0.069024, 0.100716, 0.055536, 0.054297, 0.030003, 0.030003, 0.026338, 0.026892, 0.026892, 0.025762, 0.023963, 0.022306, 0.042364, 0.020876, 0.019109, 0.012727, 0.012727, 0.023087, 0.020876, 0.035586, …	[]	0	0	2
376	377	A0A0F3MTX0|A0A0F3MTX0_RICFI Ribosomal RNA small subunit methyltransferase E OS=Rickettsia felis str. Pedreira	([0.081712, 0.042364, 0.043307, 0.0704, 0.106997, 0.134866, 0.164327, 0.10481, 0.137348, 0.094817, 0.090864, 0.129801, 0.129801, 0.21291, 0.137348, 0.137348, 0.144935, 0.158265, 0.25406, 0.239899, 0.173081, 0.098513, 0.170161, 0.129801, 0.120615, 0.071867, 0.078022, 0.078022, 0.137348, 0.076542, 0.137348, 0.100716, 0.046336, 0.050641, 0.046336, 0.074921, 0.071867, 0.120615, 0.185198, 0.10481, 0.0…	[]	0	0	2
377	378	A0A0F3MTX5|A0A0F3MTX5_RICFI ADP,ATP carrier protein OS=Rickettsia felis str. Pedreira	([0.003405, 0.004646, 0.006988, 0.004775, 0.003607, 0.002688, 0.003757, 0.00292, 0.00389, 0.004736, 0.005683, 0.007422, 0.007495, 0.007031, 0.004513, 0.00283, 0.002976, 0.004976, 0.006619, 0.005378, 0.003701, 0.004161, 0.003431, 0.002211, 0.002662, 0.002688, 0.0028, 0.001597, 0.002555, 0.001434, 0.001417, 0.001202, 0.000614, 0.001112, 0.001061, 0.001069, 0.001778, 0.0028, 0.002555, 0.002211, 0.00…	[]	0	0	2
378	379	A0A0F3MTX8|A0A0F3MTX8_RICFI DNA repair protein RecO OS=Rickettsia felis str. Pedreira	([0.014783, 0.022667, 0.033407, 0.060549, 0.032017, 0.044297, 0.067594, 0.094817, 0.118441, 0.064632, 0.043307, 0.032017, 0.030003, 0.034068, 0.016528, 0.016528, 0.024826, 0.027463, 0.043307, 0.073402, 0.069024, 0.047319, 0.045352, 0.044297, 0.023534, 0.026892, 0.026892, 0.026892, 0.023534, 0.022306, 0.047319, 0.085092, 0.142424, 0.137348, 0.100716, 0.120615, 0.064632, 0.0704, 0.0704, 0.069024, 0…	[]	0	0	2
379	380	A0A0F3MTY4|A0A0F3MTY4_RICFI Pseudouridine synthase OS=Rickettsia felis str. Pedreira	([0.106997, 0.144935, 0.076542, 0.060549, 0.081712, 0.109221, 0.137348, 0.17593, 0.170161, 0.209395, 0.232838, 0.179055, 0.106997, 0.06184, 0.116183, 0.137348, 0.142424, 0.158265, 0.239899, 0.17593, 0.173081, 0.203355, 0.125101, 0.209395, 0.182256, 0.116183, 0.11371, 0.132295, 0.102787, 0.129801, 0.129801, 0.085092, 0.15008, 0.144935, 0.219301, 0.219301, 0.229226, 0.137348, 0.206376, 0.147574, 0.…	[]	0	0	2
380	381	A0A0F3MTY6|A0A0F3MTY6_RICFI Tryptophan--tRNA ligase OS=Rickettsia felis str. Pedreira	([0.120615, 0.164327, 0.196879, 0.222385, 0.142424, 0.170161, 0.111485, 0.134866, 0.170161, 0.111485, 0.078022, 0.10481, 0.102787, 0.055536, 0.054297, 0.092881, 0.088832, 0.059222, 0.060549, 0.0704, 0.0704, 0.100716, 0.109221, 0.058088, 0.064632, 0.069024, 0.031287, 0.025762, 0.013613, 0.008804, 0.011106, 0.018106, 0.011342, 0.011518, 0.015344, 0.009483, 0.009294, 0.010131, 0.014783, 0.009483, 0.…	[]	0	0	2
381	382	A0A0F3MTY8|A0A0F3MTY8_RICFI Flavin prenyltransferase UbiX OS=Rickettsia felis str. Pedreira	([0.032017, 0.048328, 0.067594, 0.06312, 0.083462, 0.102787, 0.096677, 0.06312, 0.043307, 0.054297, 0.037156, 0.05306, 0.027463, 0.017138, 0.017797, 0.013016, 0.009096, 0.013265, 0.023534, 0.043307, 0.060549, 0.059222, 0.067594, 0.071867, 0.096677, 0.056825, 0.038042, 0.026892, 0.047319, 0.094817, 0.094817, 0.132295, 0.102787, 0.10481, 0.17593, 0.092881, 0.137348, 0.134866, 0.15284, 0.139895, 0.1…	[]	0	0	2
382	383	A0A0F3MTZ1|A0A0F3MTZ1_RICFI Methylated-DNA-[]-cysteine S-methyltransferase family protein OS=Rickettsia felis str. Pedreira	([0.132295, 0.18812, 0.185198, 0.134866, 0.098513, 0.137348, 0.158265, 0.191378, 0.222385, 0.25031, 0.191378, 0.222385, 0.339168, 0.26085, 0.155435, 0.132295, 0.088832, 0.076542, 0.049374, 0.046336, 0.079919, 0.132295, 0.125101, 0.10481, 0.085092, 0.069024, 0.064632, 0.078022, 0.076542, 0.03976, 0.033407, 0.047319, 0.046336, 0.042364, 0.076542, 0.137348, 0.137348, 0.18812, 0.225814, 0.191378, 0.2…	[]	0	0	2
383	384	A0A0F3MTZ8|A0A0F3MTZ8_RICFI Outer membrane protein assembly factor BamD OS=Rickettsia felis str. Pedreira	([0.125101, 0.196879, 0.275179, 0.129801, 0.158265, 0.194234, 0.147574, 0.076542, 0.050641, 0.0704, 0.086953, 0.144935, 0.219301, 0.21291, 0.239899, 0.191378, 0.196879, 0.321458, 0.342579, 0.308712, 0.370445, 0.321458, 0.243554, 0.236433, 0.359901, 0.268042, 0.26085, 0.247041, 0.247041, 0.257454, 0.209395, 0.17593, 0.164327, 0.096677, 0.098513, 0.096677, 0.109221, 0.069024, 0.06184, 0.035586, 0.0…	[]	0	0	2
384	385	A0A0F3MTZ9|A0A0F3MTZ9_RICFI Iron-sulfur cluster assembly scaffold protein IscU OS=Rickettsia felis str. Pedreira	([0.11371, 0.17593, 0.229226, 0.311707, 0.342579, 0.380708, 0.328603, 0.346032, 0.366687, 0.30533, 0.335645, 0.356642, 0.398279, 0.476583, 0.468512, 0.486429, 0.433034, 0.483068, 0.575842, 0.557691, 0.472492, 0.5017, 0.483068, 0.444081, 0.444081, 0.414856, 0.324872, 0.380708, 0.394753, 0.339168, 0.390993, 0.377384, 0.308712, 0.30533, 0.232838, 0.25406, 0.191378, 0.25406, 0.268042, 0.275179, 0.275…	[18, 19, 21, 128, 129, 130]	0	0	2
386	387	A0A0F3MU08|A0A0F3MU08_RICFI NAD(P) transhydrogenase subunit beta OS=Rickettsia felis str. Pedreira	([0.000648, 0.000558, 0.000747, 0.000893, 0.000816, 0.000906, 0.000661, 0.000498, 0.000421, 0.000674, 0.000532, 0.00076, 0.000391, 0.000412, 0.000386, 0.000713, 0.001288, 0.001271, 0.001967, 0.002482, 0.003727, 0.003727, 0.004899, 0.005734, 0.006988, 0.006421, 0.007645, 0.008276, 0.008276, 0.013437, 0.010509, 0.011903, 0.007315, 0.009977, 0.010926, 0.010926, 0.007645, 0.00777, 0.004921, 0.003276,…	[399]	0	0	2
387	388	A0A0F3MU13|A0A0F3MU13_RICFI cytochrome-c oxidase OS=Rickettsia felis str. Pedreira	([0.483068, 0.480142, 0.311707, 0.137348, 0.155435, 0.083462, 0.055536, 0.076542, 0.109221, 0.125101, 0.164327, 0.118441, 0.125101, 0.064632, 0.028695, 0.031287, 0.032677, 0.013016, 0.018787, 0.010372, 0.006988, 0.005086, 0.003821, 0.004208, 0.004611, 0.004775, 0.006701, 0.006701, 0.006421, 0.003963, 0.003478, 0.00316, 0.004483, 0.002976, 0.003804, 0.003512, 0.00359, 0.002623, 0.002881, 0.002396,…	[]	0	0	2
389	390	A0A0F3MU20|A0A0F3MU20_RICFI Cysteine--tRNA ligase OS=Rickettsia felis str. Pedreira	([0.024393, 0.038042, 0.059222, 0.085092, 0.109221, 0.15284, 0.118441, 0.066181, 0.092881, 0.132295, 0.158265, 0.200174, 0.203355, 0.295083, 0.284882, 0.324872, 0.31487, 0.359901, 0.359901, 0.275179, 0.203355, 0.291804, 0.318242, 0.318242, 0.243554, 0.170161, 0.164327, 0.239899, 0.377384, 0.36309, 0.243554, 0.236433, 0.243554, 0.236433, 0.236433, 0.239899, 0.239899, 0.179055, 0.15284, 0.15008, 0.…	[456, 457]	0	0	2
392	393	A0A0F3MU51|A0A0F3MU51_RICFI Ribonuclease VapC OS=Rickettsia felis str. Pedreira	([0.008075, 0.006701, 0.007422, 0.006039, 0.008276, 0.010221, 0.013821, 0.021816, 0.030611, 0.038858, 0.029376, 0.023087, 0.045352, 0.081712, 0.060549, 0.118441, 0.06312, 0.034884, 0.025316, 0.045352, 0.083462, 0.137348, 0.209395, 0.161087, 0.216401, 0.125101, 0.127496, 0.122885, 0.058088, 0.034884, 0.020876, 0.027463, 0.051831, 0.026338, 0.025762, 0.026892, 0.023963, 0.026338, 0.046336, 0.058088…	[]	0	0	2
393	394	A0A0F3MU56|A0A0F3MU56_RICFI Large ribosomal subunit protein bL19 OS=Rickettsia felis str. Pedreira	([0.335645, 0.225814, 0.264545, 0.295083, 0.206376, 0.247041, 0.236433, 0.281712, 0.30533, 0.324872, 0.264545, 0.318242, 0.30533, 0.278302, 0.359901, 0.324872, 0.31487, 0.414856, 0.414856, 0.339168, 0.332115, 0.25406, 0.339168, 0.275179, 0.278302, 0.288399, 0.203355, 0.236433, 0.229226, 0.229226, 0.161087, 0.236433, 0.21291, 0.21291, 0.31487, 0.311707, 0.346032, 0.349426, 0.268042, 0.264545, 0.33…	[123, 124]	0	0	2
394	395	A0A0F3MU61|A0A0F3MU61_RICFI Protein-export membrane protein SecG OS=Rickettsia felis str. Pedreira	([0.545602, 0.398279, 0.418646, 0.436924, 0.454136, 0.486429, 0.521092, 0.5017, 0.509769, 0.450668, 0.401658, 0.42561, 0.384043, 0.374039, 0.380708, 0.318242, 0.318242, 0.321458, 0.229226, 0.239899, 0.247041, 0.25031, 0.332115, 0.342579, 0.26085, 0.185198, 0.116183, 0.111485, 0.132295, 0.085092, 0.0704, 0.066181, 0.038858, 0.051831, 0.042364, 0.024393, 0.025316, 0.016826, 0.013437, 0.023534, 0.02…	[0, 6, 7, 8, 73, 76]	0	0	2
395	396	A0A0F3MU91|A0A0F3MU91_RICFI CDP-diacylglycerol--glycerol-3-phosphate 3-phosphatidyltransferase OS=Rickettsia felis str. Pedreira	([0.017447, 0.028695, 0.013437, 0.012727, 0.018106, 0.010372, 0.009865, 0.008276, 0.006245, 0.008409, 0.007177, 0.006039, 0.004161, 0.004315, 0.00359, 0.002349, 0.001541, 0.001541, 0.001481, 0.001499, 0.002155, 0.002155, 0.001722, 0.002623, 0.003177, 0.002194, 0.003177, 0.003246, 0.002976, 0.003079, 0.001709, 0.001709, 0.001722, 0.00225, 0.00316, 0.002482, 0.00389, 0.005503, 0.00515, 0.003276, 0.…	[]	0	0	2
396	397	A0A0F3MU93|A0A0F3MU93_RICFI Cytochrome b OS=Rickettsia felis str. Pedreira	([0.653063, 0.562014, 0.390993, 0.25031, 0.311707, 0.167087, 0.094817, 0.125101, 0.071867, 0.092881, 0.056825, 0.096677, 0.044297, 0.017797, 0.016826, 0.014586, 0.008895, 0.008409, 0.008075, 0.005249, 0.004835, 0.004513, 0.003701, 0.005223, 0.007422, 0.007315, 0.01227, 0.023963, 0.01227, 0.021816, 0.011518, 0.011342, 0.006619, 0.009977, 0.01078, 0.010672, 0.020522, 0.0198, 0.015344, 0.016021, 0.0…	[0, 1]	0	0	2
397	398	A0A0F3MUA1|A0A0F3MUA1_RICFI tRNA(Ile)-lysidine synthase OS=Rickettsia felis str. Pedreira	([0.047319, 0.083462, 0.050641, 0.030611, 0.042364, 0.066181, 0.035586, 0.046336, 0.032017, 0.040537, 0.05306, 0.035586, 0.048328, 0.064632, 0.048328, 0.030611, 0.06184, 0.054297, 0.086953, 0.078022, 0.139895, 0.125101, 0.078022, 0.10481, 0.106997, 0.064632, 0.035586, 0.043307, 0.036378, 0.0704, 0.03976, 0.019401, 0.027463, 0.038042, 0.046336, 0.06184, 0.102787, 0.058088, 0.066181, 0.038858, 0.03…	[]	0	0	2
398	399	A0A0F3MUA3|A0A0F3MUA3_RICFI Elongation factor 4 OS=Rickettsia felis str. Pedreira	([0.243554, 0.15284, 0.094817, 0.096677, 0.132295, 0.086953, 0.120615, 0.15284, 0.17593, 0.196879, 0.222385, 0.264545, 0.173081, 0.139895, 0.142424, 0.144935, 0.15008, 0.15284, 0.164327, 0.161087, 0.18812, 0.185198, 0.26085, 0.26085, 0.298791, 0.26085, 0.346032, 0.356642, 0.308712, 0.311707, 0.324872, 0.335645, 0.271506, 0.275179, 0.318242, 0.308712, 0.271506, 0.359901, 0.359901, 0.359901, 0.3460…	[578]	0	0	2
399	400	A0A0F3MUC4|A0A0F3MUC4_RICFI Methionyl-tRNA formyltransferase OS=Rickettsia felis str. Pedreira	([0.158265, 0.209395, 0.257454, 0.170161, 0.10481, 0.137348, 0.182256, 0.222385, 0.268042, 0.216401, 0.243554, 0.257454, 0.191378, 0.109221, 0.079919, 0.078022, 0.161087, 0.209395, 0.288399, 0.229226, 0.268042, 0.352862, 0.359901, 0.352862, 0.352862, 0.461924, 0.366687, 0.321458, 0.311707, 0.298791, 0.401658, 0.30533, 0.346032, 0.4292, 0.447574, 0.447574, 0.324872, 0.324872, 0.308712, 0.318242, 0…	[110, 111, 115]	0	0	2
401	402	A0A0F3MUE1|A0A0F3MUE1_RICFI Phosphoribosylaminoimidazole-succinocarboxamide synthase OS=Rickettsia felis str. Pedreira	([0.25406, 0.142424, 0.078022, 0.043307, 0.059222, 0.058088, 0.088832, 0.127496, 0.161087, 0.094817, 0.064632, 0.046336, 0.027463, 0.020165, 0.016021, 0.014075, 0.023087, 0.025762, 0.028107, 0.018106, 0.019109, 0.01204, 0.021381, 0.036378, 0.066181, 0.074921, 0.05306, 0.025316, 0.025316, 0.013821, 0.025762, 0.046336, 0.079919, 0.134866, 0.111485, 0.076542, 0.161087, 0.173081, 0.173081, 0.098513, …	[]	0	0	2
404	405	A0A0F3MUG6|A0A0F3MUG6_RICFI Large ribosomal subunit protein uL5 OS=Rickettsia felis str. Pedreira	([0.067594, 0.034884, 0.020876, 0.032677, 0.05306, 0.033407, 0.048328, 0.064632, 0.086953, 0.049374, 0.06312, 0.043307, 0.076542, 0.0704, 0.137348, 0.142424, 0.139895, 0.139895, 0.243554, 0.243554, 0.155435, 0.15284, 0.239899, 0.243554, 0.170161, 0.096677, 0.173081, 0.137348, 0.134866, 0.083462, 0.155435, 0.164327, 0.21291, 0.134866, 0.11371, 0.116183, 0.109221, 0.102787, 0.116183, 0.055536, 0.05…	[]	0	0	2
406	407	A0A0F3MUH7|A0A0F3MUH7_RICFI Large ribosomal subunit protein uL23 OS=Rickettsia felis str. Pedreira	([0.030003, 0.045352, 0.085092, 0.054297, 0.035586, 0.048328, 0.066181, 0.085092, 0.10481, 0.125101, 0.144935, 0.111485, 0.111485, 0.11371, 0.182256, 0.196879, 0.275179, 0.278302, 0.25031, 0.229226, 0.232838, 0.158265, 0.158265, 0.139895, 0.122885, 0.158265, 0.164327, 0.161087, 0.100716, 0.100716, 0.066181, 0.066181, 0.109221, 0.090864, 0.05306, 0.050641, 0.046336, 0.028107, 0.024393, 0.029376, 0…	[]	0	0	2
407	408	A0A0F3MUI6|A0A0F3MUI6_RICFI Magnesium transporter MgtE OS=Rickettsia felis str. Pedreira	([0.013821, 0.029376, 0.050641, 0.073402, 0.098513, 0.137348, 0.182256, 0.100716, 0.098513, 0.137348, 0.090864, 0.058088, 0.050641, 0.050641, 0.056825, 0.056825, 0.11371, 0.127496, 0.0704, 0.083462, 0.155435, 0.243554, 0.225814, 0.142424, 0.147574, 0.122885, 0.094817, 0.069024, 0.139895, 0.167087, 0.085092, 0.127496, 0.219301, 0.132295, 0.120615, 0.137348, 0.10481, 0.10481, 0.109221, 0.158265, 0.…	[]	0	0	2
409	410	A0A0F3MUL4|A0A0F3MUL4_RICFI Exodeoxyribonuclease III OS=Rickettsia felis str. Pedreira	([0.028107, 0.041405, 0.066181, 0.090864, 0.051831, 0.076542, 0.048328, 0.032017, 0.042364, 0.059222, 0.034884, 0.024826, 0.024826, 0.042364, 0.059222, 0.06184, 0.137348, 0.134866, 0.134866, 0.073402, 0.042364, 0.042364, 0.047319, 0.050641, 0.026892, 0.048328, 0.025762, 0.051831, 0.094817, 0.102787, 0.094817, 0.090864, 0.173081, 0.090864, 0.098513, 0.096677, 0.049374, 0.03976, 0.03976, 0.038858, …	[]	0	0	2
410	411	A0A0F3MUT4|A0A0F3MUT4_RICFI DNA repair protein RadA OS=Rickettsia felis str. Pedreira	([0.179055, 0.232838, 0.132295, 0.164327, 0.203355, 0.236433, 0.26085, 0.321458, 0.339168, 0.281712, 0.298791, 0.318242, 0.321458, 0.222385, 0.129801, 0.142424, 0.079919, 0.076542, 0.090864, 0.090864, 0.155435, 0.155435, 0.094817, 0.116183, 0.127496, 0.134866, 0.081712, 0.058088, 0.046336, 0.047319, 0.079919, 0.079919, 0.067594, 0.038042, 0.049374, 0.090864, 0.085092, 0.15008, 0.15008, 0.196879, …	[]	0	0	2
411	412	A0A0F3MUY6|A0A0F3MUY6_RICFI 5-formyltetrahydrofolate cyclo-ligase OS=Rickettsia felis str. Pedreira	([0.170161, 0.088832, 0.054297, 0.024826, 0.034884, 0.054297, 0.027463, 0.0198, 0.014315, 0.018106, 0.025316, 0.034884, 0.035586, 0.058088, 0.030003, 0.06312, 0.060549, 0.064632, 0.034068, 0.020522, 0.034884, 0.037156, 0.064632, 0.06184, 0.0704, 0.078022, 0.0704, 0.081712, 0.134866, 0.222385, 0.147574, 0.079919, 0.076542, 0.079919, 0.045352, 0.085092, 0.048328, 0.049374, 0.048328, 0.054297, 0.085…	[]	0	0	2
412	413	A0A0F3MV06|A0A0F3MV06_RICFI Transcription-repair-coupling factor OS=Rickettsia felis str. Pedreira	([0.26085, 0.284882, 0.147574, 0.0704, 0.0704, 0.094817, 0.118441, 0.161087, 0.088832, 0.111485, 0.129801, 0.179055, 0.179055, 0.164327, 0.164327, 0.170161, 0.167087, 0.088832, 0.067594, 0.064632, 0.074921, 0.073402, 0.085092, 0.17593, 0.291804, 0.342579, 0.308712, 0.225814, 0.222385, 0.264545, 0.179055, 0.179055, 0.17593, 0.219301, 0.15008, 0.0704, 0.032017, 0.064632, 0.102787, 0.173081, 0.19687…	[438]	0	0	2
413	414	A0A0F3MV16|A0A0F3MV16_RICFI Bcr/CflA family efflux transporter OS=Rickettsia felis str. Pedreira	([0.003607, 0.002662, 0.002078, 0.002276, 0.001743, 0.001374, 0.001159, 0.000936, 0.001335, 0.001906, 0.002503, 0.003212, 0.003461, 0.004976, 0.005011, 0.004315, 0.004414, 0.006194, 0.005683, 0.004689, 0.007495, 0.009187, 0.009294, 0.016826, 0.022306, 0.023963, 0.023963, 0.048328, 0.049374, 0.056825, 0.046336, 0.042364, 0.0198, 0.017797, 0.018106, 0.037156, 0.081712, 0.074921, 0.081712, 0.03976, …	[]	0	0	2
414	415	A0A0F3MV21|A0A0F3MV21_RICFI Ribosome-binding ATPase YchF OS=Rickettsia felis str. Pedreira	([0.030611, 0.054297, 0.037156, 0.05306, 0.071867, 0.092881, 0.122885, 0.083462, 0.048328, 0.067594, 0.069024, 0.050641, 0.049374, 0.071867, 0.071867, 0.132295, 0.081712, 0.120615, 0.18812, 0.161087, 0.21291, 0.194234, 0.116183, 0.200174, 0.11371, 0.073402, 0.078022, 0.03976, 0.078022, 0.17593, 0.17593, 0.203355, 0.288399, 0.278302, 0.239899, 0.161087, 0.102787, 0.191378, 0.232838, 0.239899, 0.27…	[151]	0	0	2
415	416	A0A0F3MVH7|A0A0F3MVH7_RICFI Putative pyruvate, phosphate dikinase regulatory protein OS=Rickettsia felis str. Pedreira	([0.015078, 0.021816, 0.031287, 0.022306, 0.033407, 0.047319, 0.047319, 0.060549, 0.03976, 0.03976, 0.03976, 0.056825, 0.05306, 0.041405, 0.037156, 0.054297, 0.102787, 0.046336, 0.086953, 0.132295, 0.076542, 0.0704, 0.085092, 0.086953, 0.078022, 0.041405, 0.041405, 0.026338, 0.032017, 0.043307, 0.030611, 0.03976, 0.03976, 0.023087, 0.032677, 0.038042, 0.026892, 0.028107, 0.069024, 0.042364, 0.024…	[]	0	0	2
418	419	A0A0F3MVP3|A0A0F3MVP3_RICFI Threonylcarbamoyl-AMP synthase OS=Rickettsia felis str. Pedreira	([0.026338, 0.040537, 0.059222, 0.040537, 0.030003, 0.023534, 0.014783, 0.023534, 0.032677, 0.048328, 0.064632, 0.049374, 0.054297, 0.055536, 0.031287, 0.038858, 0.048328, 0.050641, 0.079919, 0.144935, 0.158265, 0.173081, 0.191378, 0.161087, 0.170161, 0.155435, 0.219301, 0.239899, 0.125101, 0.127496, 0.059222, 0.055536, 0.096677, 0.170161, 0.191378, 0.25406, 0.167087, 0.21291, 0.222385, 0.179055,…	[136, 137, 141, 142, 143]	0	0	2
419	420	A0A0F3MVP8|A0A0F3MVP8_RICFI Type-4 uracil-DNA glycosylase OS=Rickettsia felis str. Pedreira	([0.109221, 0.142424, 0.11371, 0.167087, 0.109221, 0.073402, 0.048328, 0.038858, 0.058088, 0.076542, 0.111485, 0.15284, 0.139895, 0.088832, 0.083462, 0.092881, 0.051831, 0.094817, 0.147574, 0.15284, 0.191378, 0.200174, 0.206376, 0.278302, 0.257454, 0.370445, 0.465241, 0.497853, 0.56648, 0.465241, 0.4292, 0.394753, 0.366687, 0.370445, 0.458154, 0.468512, 0.494003, 0.494003, 0.494003, 0.447574, 0.4…	[28, 42]	0	0	2
420	421	A0A0F3MVU5|A0A0F3MVU5_RICFI Tyrosine recombinase XerC OS=Rickettsia felis str. Pedreira	([0.066181, 0.098513, 0.038042, 0.06184, 0.085092, 0.055536, 0.036378, 0.048328, 0.034068, 0.047319, 0.06312, 0.090864, 0.090864, 0.086953, 0.096677, 0.098513, 0.164327, 0.109221, 0.059222, 0.098513, 0.100716, 0.109221, 0.118441, 0.222385, 0.137348, 0.134866, 0.203355, 0.182256, 0.116183, 0.194234, 0.100716, 0.074921, 0.074921, 0.074921, 0.046336, 0.046336, 0.044297, 0.047319, 0.041405, 0.047319,…	[]	0	0	2
421	422	A0A0F3MVX5|A0A0F3MVX5_RICFI ATP synthase subunit delta OS=Rickettsia felis str. Pedreira	([0.142424, 0.085092, 0.078022, 0.040537, 0.020165, 0.031287, 0.048328, 0.046336, 0.044297, 0.032677, 0.044297, 0.066181, 0.031287, 0.032677, 0.033407, 0.030003, 0.030003, 0.027463, 0.026892, 0.026338, 0.023963, 0.031287, 0.041405, 0.029376, 0.06184, 0.129801, 0.066181, 0.032677, 0.023534, 0.032017, 0.060549, 0.028107, 0.026338, 0.027463, 0.026338, 0.027463, 0.014783, 0.015344, 0.016021, 0.014586…	[]	0	0	2
422	423	A0A0F3MVY5|A0A0F3MVY5_RICFI NADH-quinone oxidoreductase OS=Rickettsia felis str. Pedreira	([0.173081, 0.25031, 0.196879, 0.232838, 0.291804, 0.311707, 0.339168, 0.36309, 0.321458, 0.247041, 0.278302, 0.281712, 0.222385, 0.229226, 0.31487, 0.284882, 0.352862, 0.335645, 0.359901, 0.291804, 0.298791, 0.370445, 0.26085, 0.194234, 0.125101, 0.11371, 0.127496, 0.132295, 0.085092, 0.118441, 0.134866, 0.109221, 0.125101, 0.247041, 0.137348, 0.134866, 0.129801, 0.06184, 0.040537, 0.025762, 0.0…	[126, 669, 670]	0	0	2
423	424	A0A0F3MW10|A0A0F3MW10_RICFI methionine adenosyltransferase OS=Rickettsia felis str. Pedreira	([0.339168, 0.36309, 0.384043, 0.275179, 0.170161, 0.200174, 0.225814, 0.25406, 0.284882, 0.335645, 0.356642, 0.398279, 0.31487, 0.324872, 0.4292, 0.433034, 0.408655, 0.418646, 0.366687, 0.31487, 0.281712, 0.295083, 0.21291, 0.15284, 0.203355, 0.301917, 0.311707, 0.243554, 0.191378, 0.182256, 0.132295, 0.129801, 0.083462, 0.106997, 0.106997, 0.106997, 0.06184, 0.085092, 0.064632, 0.120615, 0.0985…	[120, 123]	0	0	2
424	425	A0A0F3MW13|A0A0F3MW13_RICFI Signal recognition particle receptor FtsY OS=Rickettsia felis str. Pedreira	([0.048328, 0.028107, 0.041405, 0.055536, 0.078022, 0.098513, 0.134866, 0.15008, 0.106997, 0.125101, 0.139895, 0.15284, 0.15008, 0.158265, 0.225814, 0.247041, 0.155435, 0.10481, 0.161087, 0.161087, 0.15284, 0.098513, 0.164327, 0.170161, 0.191378, 0.18812, 0.125101, 0.127496, 0.144935, 0.144935, 0.161087, 0.182256, 0.118441, 0.122885, 0.071867, 0.060549, 0.102787, 0.185198, 0.232838, 0.236433, 0.1…	[]	0	0	2
427	428	A0A0F3MW55|A0A0F3MW55_RICFI Large ribosomal subunit protein bL21 OS=Rickettsia felis str. Pedreira	([0.118441, 0.069024, 0.098513, 0.069024, 0.094817, 0.132295, 0.17593, 0.203355, 0.15008, 0.111485, 0.132295, 0.10481, 0.182256, 0.209395, 0.194234, 0.278302, 0.275179, 0.308712, 0.222385, 0.222385, 0.222385, 0.216401, 0.216401, 0.222385, 0.196879, 0.196879, 0.191378, 0.116183, 0.0704, 0.098513, 0.098513, 0.096677, 0.144935, 0.088832, 0.088832, 0.142424, 0.164327, 0.170161, 0.098513, 0.100716, 0.…	[85, 86, 87]	0	0	2
428	429	A0A0F3MW60|A0A0F3MW60_RICFI Ribosomal RNA small subunit methyltransferase I OS=Rickettsia felis str. Pedreira	([0.011342, 0.017797, 0.036378, 0.022306, 0.031287, 0.047319, 0.026892, 0.041405, 0.058088, 0.038858, 0.051831, 0.034068, 0.06184, 0.086953, 0.048328, 0.048328, 0.050641, 0.050641, 0.081712, 0.144935, 0.200174, 0.209395, 0.129801, 0.06184, 0.06184, 0.03976, 0.042364, 0.088832, 0.081712, 0.079919, 0.078022, 0.074921, 0.139895, 0.134866, 0.098513, 0.100716, 0.083462, 0.079919, 0.139895, 0.144935, 0…	[]	0	0	2
429	430	A0A0F3MW66|A0A0F3MW66_RICFI Glutaredoxin OS=Rickettsia felis str. Pedreira	([0.196879, 0.257454, 0.31487, 0.219301, 0.239899, 0.284882, 0.321458, 0.335645, 0.281712, 0.236433, 0.185198, 0.132295, 0.102787, 0.090864, 0.083462, 0.092881, 0.083462, 0.167087, 0.129801, 0.225814, 0.271506, 0.18812, 0.17593, 0.090864, 0.144935, 0.127496, 0.11371, 0.071867, 0.049374, 0.06312, 0.056825, 0.056825, 0.11371, 0.132295, 0.086953, 0.086953, 0.054297, 0.06184, 0.028107, 0.034884, 0.03…	[]	0	0	2
431	432	A0A0F3MW86|A0A0F3MW86_RICFI tRNA (cytidine/uridine-2'-O-)-methyltransferase TrmJ OS=Rickettsia felis str. Pedreira	([0.074921, 0.066181, 0.088832, 0.137348, 0.182256, 0.120615, 0.142424, 0.139895, 0.173081, 0.167087, 0.194234, 0.206376, 0.158265, 0.134866, 0.194234, 0.179055, 0.25406, 0.25031, 0.324872, 0.377384, 0.271506, 0.26085, 0.222385, 0.173081, 0.132295, 0.144935, 0.225814, 0.243554, 0.271506, 0.17593, 0.232838, 0.239899, 0.295083, 0.349426, 0.31487, 0.308712, 0.408655, 0.422041, 0.468512, 0.390993, 0.…	[]	0	0	2
434	435	A0A0F3MWA8|A0A0F3MWA8_RICFI Large ribosomal subunit protein uL11 OS=Rickettsia felis str. Pedreira	([0.206376, 0.142424, 0.098513, 0.067594, 0.11371, 0.11371, 0.139895, 0.164327, 0.164327, 0.18812, 0.236433, 0.239899, 0.271506, 0.284882, 0.216401, 0.243554, 0.346032, 0.321458, 0.25406, 0.335645, 0.422041, 0.422041, 0.486429, 0.5017, 0.604312, 0.483068, 0.51388, 0.51388, 0.414856, 0.36309, 0.374039, 0.36309, 0.295083, 0.281712, 0.264545, 0.332115, 0.335645, 0.30533, 0.342579, 0.41194, 0.433034,…	[23, 24, 26, 27]	0	0	2
435	436	A0A0F3MWC8|A0A0F3MWC8_RICFI Aspartyl/glutamyl-tRNA(Asn/Gln) amidotransferase subunit C OS=Rickettsia felis str. Pedreira	([0.332115, 0.352862, 0.257454, 0.247041, 0.281712, 0.209395, 0.229226, 0.147574, 0.191378, 0.229226, 0.264545, 0.295083, 0.311707, 0.321458, 0.321458, 0.206376, 0.191378, 0.194234, 0.194234, 0.134866, 0.200174, 0.232838, 0.164327, 0.209395, 0.25031, 0.222385, 0.219301, 0.236433, 0.257454, 0.173081, 0.170161, 0.17593, 0.109221, 0.164327, 0.111485, 0.111485, 0.200174, 0.132295, 0.167087, 0.18812, …	[]	0	0	2
436	437	A0A0F3MWD9|A0A0F3MWD9_RICFI Outer membrane protein assembly factor BamA OS=Rickettsia felis str. Pedreira	([0.038858, 0.023087, 0.015344, 0.010926, 0.016021, 0.011903, 0.008895, 0.008002, 0.007177, 0.009015, 0.00777, 0.008895, 0.006619, 0.008156, 0.008075, 0.008075, 0.008895, 0.006619, 0.006894, 0.009401, 0.006795, 0.009401, 0.009187, 0.014586, 0.023534, 0.024826, 0.045352, 0.092881, 0.098513, 0.167087, 0.170161, 0.25406, 0.26085, 0.257454, 0.308712, 0.301917, 0.222385, 0.203355, 0.288399, 0.194234, …	[413, 661]	0	0	2
437	438	A0A0F3MWE3|A0A0F3MWE3_RICFI Ribosomal RNA large subunit methyltransferase E OS=Rickettsia felis str. Pedreira	([0.458154, 0.298791, 0.232838, 0.275179, 0.216401, 0.25406, 0.288399, 0.308712, 0.335645, 0.356642, 0.380708, 0.418646, 0.346032, 0.324872, 0.30533, 0.384043, 0.40511, 0.30533, 0.311707, 0.30533, 0.291804, 0.295083, 0.31487, 0.390993, 0.390993, 0.490133, 0.398279, 0.324872, 0.301917, 0.295083, 0.264545, 0.26085, 0.17593, 0.25031, 0.25406, 0.155435, 0.161087, 0.144935, 0.236433, 0.288399, 0.26085…	[]	0	0	2
439	440	A0A0F3MWH4|A0A0F3MWH4_RICFI 6-carboxy-5,6,7,8-tetrahydropterin synthase OS=Rickettsia felis str. Pedreira	([0.100716, 0.102787, 0.134866, 0.173081, 0.21291, 0.15008, 0.10481, 0.127496, 0.15284, 0.18812, 0.222385, 0.26085, 0.25031, 0.264545, 0.247041, 0.164327, 0.164327, 0.155435, 0.229226, 0.219301, 0.225814, 0.161087, 0.118441, 0.129801, 0.076542, 0.06184, 0.060549, 0.083462, 0.0704, 0.073402, 0.067594, 0.064632, 0.067594, 0.11371, 0.060549, 0.11371, 0.147574, 0.098513, 0.059222, 0.060549, 0.029376,…	[]	0	0	2
440	441	A0A0F3MWL6|A0A0F3MWL6_RICFI Glutaredoxin OS=Rickettsia felis str. Pedreira	([0.031287, 0.0198, 0.030611, 0.021816, 0.023963, 0.033407, 0.023534, 0.03976, 0.028107, 0.021381, 0.017447, 0.0198, 0.015694, 0.015694, 0.015694, 0.016021, 0.015694, 0.015694, 0.016826, 0.025316, 0.044297, 0.048328, 0.056825, 0.031287, 0.056825, 0.074921, 0.044297, 0.083462, 0.045352, 0.078022, 0.137348, 0.122885, 0.129801, 0.161087, 0.179055, 0.219301, 0.291804, 0.387226, 0.374039, 0.26085, 0.1…	[99, 100, 101]	0	0	2
441	442	A0A0F3MWN5|A0A0F3MWN5_RICFI CDP-diacylglycerol--serine O-phosphatidyltransferase OS=Rickettsia felis str. Pedreira	([0.005992, 0.008075, 0.005086, 0.005318, 0.004247, 0.005683, 0.006795, 0.008624, 0.006701, 0.008895, 0.007091, 0.007495, 0.008624, 0.006039, 0.006795, 0.006482, 0.004611, 0.003701, 0.003924, 0.003512, 0.002555, 0.002581, 0.002688, 0.004135, 0.003431, 0.004921, 0.004646, 0.004775, 0.003461, 0.004161, 0.003864, 0.004483, 0.003757, 0.004976, 0.006078, 0.006619, 0.009401, 0.017447, 0.013265, 0.01652…	[]	0	0	2
443	444	A0A0F3MWS5|A0A0F3MWS5_RICFI Isocitrate dehydrogenase [NADP] OS=Rickettsia felis str. Pedreira	([0.049374, 0.076542, 0.118441, 0.15284, 0.096677, 0.125101, 0.179055, 0.225814, 0.164327, 0.15008, 0.191378, 0.194234, 0.167087, 0.094817, 0.10481, 0.060549, 0.030003, 0.05306, 0.048328, 0.069024, 0.094817, 0.129801, 0.129801, 0.073402, 0.073402, 0.073402, 0.081712, 0.073402, 0.037156, 0.074921, 0.064632, 0.058088, 0.079919, 0.118441, 0.116183, 0.116183, 0.173081, 0.247041, 0.25031, 0.173081, 0.…	[319, 321, 328, 329, 330]	0	0	2
446	447	A0A0F3MX80|A0A0F3MX80_RICFI Ribosomal RNA small subunit methyltransferase H OS=Rickettsia felis str. Pedreira	([0.281712, 0.356642, 0.318242, 0.219301, 0.206376, 0.25031, 0.179055, 0.173081, 0.232838, 0.25031, 0.284882, 0.321458, 0.311707, 0.191378, 0.120615, 0.074921, 0.134866, 0.067594, 0.102787, 0.064632, 0.106997, 0.083462, 0.073402, 0.092881, 0.088832, 0.106997, 0.096677, 0.129801, 0.098513, 0.049374, 0.060549, 0.055536, 0.033407, 0.031287, 0.038858, 0.038858, 0.038042, 0.036378, 0.050641, 0.029376,…	[]	0	0	2
[truncated: 959 more rows]

## Sheet: Rickettsia felts Data1
Rickettsia felts UP000033475
[truncated: 1,620 more rows]

[truncated: 1 more sheets: Rickettsia felts data2]
