# Supplementary material for: Biomolecular condensates as stress sensors and modulators of bacterial signaling
Source: PLoS Pathog. 2024 Aug 15;20(8):e1012413. doi: 10.1371/journal.ppat.1012413 (PMC11326607; doi:10.1371/journal.ppat.1012413)
Supplement: S1 Files — They can also be downloaded from a Github repository (https://github.com/saurabhLabNYU/BacterialIDPAnalysis). (ZIP) [file ppat.1012413.s003.zip › DataAnalysis/Analyzed proteomes/Rickettsia rickettsii_UP000007998_2024_05_05.fasta.xlsx]

## Sheet: IDP>30
	num	OS	iupred	res	startend	dl	length
657	658	UPI000045E62D status=activ	([0.011106, 0.009401, 0.015344, 0.013437, 0.011903, 0.010926, 0.010509, 0.00962, 0.009401, 0.013016, 0.016528, 0.01204, 0.015694, 0.014315, 0.017138, 0.030611, 0.058088, 0.038858, 0.076542, 0.134866, 0.21291, 0.243554, 0.349426, 0.311707, 0.359901, 0.444081, 0.450668, 0.534167, 0.63748, 0.712013, 0.712013, 0.712013, 0.827927, 0.788093, 0.795062, 0.73685, 0.694846, 0.626927, 0.73685, 0.604312, 0.5…	[27, 28, 29, 30, 31, 32, 33, 34, 35, 36, 37, 38, 39, 40, 63, 64, 65, 66, 67, 68, 69, 70, 71, 72, 73, 74, 75, 76, 77, 78, 79, 80, 81, 82, 83, 84, 85, 86, 87, 88, 89, 90, 91, 92, 93, 94, 95, 96, 97, 98, 99, 100, 101, 102, 103, 104, 105, 106, 107, 108, 109, 110, 111, 112, 113, 114, 115, 116, 117, 118, 119, 120, 121, 122, 123, 124, 125, 126, 127, 128, 129, 130, 131, 132, 133, 134, 135, 136, 137, 138,…	(275, 14, 289)	275	2
1328	1329	UPI00024FA1FB status=activ	([0.06312, 0.0704, 0.102787, 0.142424, 0.194234, 0.247041, 0.243554, 0.185198, 0.225814, 0.225814, 0.17593, 0.134866, 0.18812, 0.200174, 0.139895, 0.225814, 0.225814, 0.236433, 0.167087, 0.164327, 0.239899, 0.332115, 0.352862, 0.356642, 0.275179, 0.264545, 0.247041, 0.200174, 0.200174, 0.191378, 0.142424, 0.216401, 0.308712, 0.31487, 0.301917, 0.366687, 0.356642, 0.275179, 0.356642, 0.422041, 0.4…	[234, 235, 237, 238, 239, 240, 241, 242, 243, 245, 246, 247, 248, 249, 250, 251, 252, 253, 257, 258, 259, 260, 261, 262, 263, 264, 265, 266, 267, 271, 272, 273, 274, 275, 276, 277, 278, 280, 282, 283, 284, 285, 286, 287, 288, 289, 290, 291, 292, 293, 294, 295, 296, 297, 298, 299, 300, 301, 302, 303, 304, 305, 306, 307, 308, 309, 310, 311, 312, 313, 314, 315, 316, 317, 318, 319, 320, 321, 322, 323…	(213, 38, 251)	213	2
5	6	UPI00000B20EA status=activ	([0.680603, 0.562014, 0.42561, 0.359901, 0.387226, 0.328603, 0.352862, 0.301917, 0.268042, 0.232838, 0.271506, 0.232838, 0.18812, 0.147574, 0.100716, 0.059222, 0.032017, 0.020522, 0.014783, 0.009483, 0.014783, 0.014075, 0.021816, 0.036378, 0.038042, 0.023087, 0.031287, 0.029376, 0.031287, 0.05306, 0.0704, 0.0704, 0.10481, 0.144935, 0.142424, 0.191378, 0.185198, 0.275179, 0.349426, 0.352862, 0.468…	[0, 1, 46, 47, 49, 50, 51, 52, 53, 55, 56, 57, 58, 59, 60, 61, 62, 63, 64, 65, 66, 67, 68, 69, 70, 71, 72, 73, 74, 75, 76, 77, 78, 79, 80, 81, 82, 83, 84, 85, 86, 87, 88, 89, 90, 91, 92, 93, 94, 95, 96, 97, 98, 99, 100, 101, 102, 103, 104, 105, 106, 107, 108, 109, 110, 111, 112, 113, 114, 115, 116, 117, 118, 119, 120, 121, 122, 123, 124, 125, 126, 127, 128, 129, 130, 131, 132, 133, 134, 135, 136,…	(167, 9, 176)	167	2
1145	1146	UPI000163A6A7 status=activ	([0.418646, 0.447574, 0.472492, 0.51388, 0.387226, 0.318242, 0.346032, 0.271506, 0.298791, 0.247041, 0.206376, 0.209395, 0.196879, 0.129801, 0.167087, 0.122885, 0.11371, 0.090864, 0.073402, 0.069024, 0.122885, 0.069024, 0.071867, 0.073402, 0.059222, 0.094817, 0.122885, 0.120615, 0.191378, 0.196879, 0.239899, 0.21291, 0.25031, 0.17593, 0.257454, 0.209395, 0.271506, 0.284882, 0.308712, 0.268042, 0.…	[3, 54, 55, 56, 57, 58, 59, 60, 61, 62, 63, 64, 65, 66, 67, 68, 69, 70, 71, 72, 73, 74, 75, 76, 80, 81, 84, 85, 86, 87, 88, 89, 90, 91, 92, 93, 94, 95, 96, 97, 98, 99, 100, 101, 102, 103, 104, 105, 106, 107, 108, 109, 110, 113, 114, 115, 116, 118, 119, 120, 122, 123, 124, 125, 126, 127, 128, 129, 130, 131, 132, 133, 134, 135, 136, 137, 138, 139, 140, 141, 142, 143, 144, 145, 146, 147, 148, 149, 1…	(151, 60, 211)	151	2
1191	1192	UPI000163A73B status=activ	([0.010672, 0.008156, 0.007315, 0.006142, 0.007645, 0.005872, 0.006374, 0.005623, 0.007091, 0.006374, 0.007555, 0.006533, 0.005378, 0.007422, 0.01204, 0.010509, 0.010131, 0.009096, 0.013821, 0.023087, 0.043307, 0.024393, 0.044297, 0.067594, 0.066181, 0.043307, 0.096677, 0.067594, 0.069024, 0.06184, 0.10481, 0.060549, 0.111485, 0.096677, 0.10481, 0.109221, 0.11371, 0.118441, 0.094817, 0.094817, 0.…	[110, 111, 764, 769, 770, 771, 772, 777, 784, 786, 787, 788, 789, 790, 791, 792, 793, 794, 795, 796, 797, 798, 799, 800, 801, 802, 803, 804, 805, 806, 807, 808, 809, 810, 811, 812, 813, 814, 815, 816, 817, 818, 819, 820, 821, 822, 823, 824, 825, 826, 827, 828, 829, 830, 831, 832, 833, 834, 835, 836, 837, 838, 839, 840, 841, 842, 843, 844, 845, 846, 847, 848, 849, 850, 851, 852, 853, 854, 855, 856…	(144, 9, 153)	144	2
317	318	UPI000039A0B9 status=activ	([0.894241, 0.903857, 0.889439, 0.83125, 0.852992, 0.874069, 0.882776, 0.88723, 0.889439, 0.89662, 0.899122, 0.922952, 0.924947, 0.912647, 0.922952, 0.924947, 0.954657, 0.956248, 0.919029, 0.924947, 0.885302, 0.856457, 0.874069, 0.84206, 0.874069, 0.885302, 0.876521, 0.876521, 0.876521, 0.823549, 0.837511, 0.779859, 0.779859, 0.805026, 0.823549, 0.823549, 0.846163, 0.868118, 0.88723, 0.936162, 0.…	[0, 1, 2, 3, 4, 5, 6, 7, 8, 9, 10, 11, 12, 13, 14, 15, 16, 17, 18, 19, 20, 21, 22, 23, 24, 25, 26, 27, 28, 29, 30, 31, 32, 33, 34, 35, 36, 37, 38, 39, 40, 41, 42, 43, 44, 45, 46, 47, 48, 49, 50, 51, 52, 53, 54, 55, 56, 57, 58, 59, 60, 61, 62, 63, 64, 65, 66, 67, 68, 69, 70, 71, 72, 73, 74, 75, 76, 77, 78, 79, 80, 81, 82, 83, 84, 85, 86, 87, 88, 89, 90, 91, 92, 93, 94, 95, 96, 97, 98]	(98, 0, 98)	98	2
1321	1322	UPI00024FA0CF status=activ	([0.308712, 0.30533, 0.30533, 0.328603, 0.225814, 0.257454, 0.295083, 0.236433, 0.203355, 0.225814, 0.247041, 0.271506, 0.30533, 0.288399, 0.206376, 0.278302, 0.346032, 0.359901, 0.377384, 0.377384, 0.398279, 0.40511, 0.436924, 0.472492, 0.490133, 0.51388, 0.422041, 0.41194, 0.497853, 0.480142, 0.480142, 0.517562, 0.517562, 0.497853, 0.517562, 0.538167, 0.557691, 0.562014, 0.450668, 0.447574, 0.4…	[25, 31, 32, 34, 35, 36, 37, 80, 133, 134, 137, 138, 139, 140, 141, 142, 143, 144, 145, 146, 147, 184, 185, 186, 187, 213, 215, 218, 226, 227, 228, 229, 230, 231, 258, 260, 261, 262, 268, 269, 270, 271, 272, 273, 274, 337, 338, 339, 340, 341, 342, 343, 344, 345, 346, 347, 348, 349, 350, 351, 352, 353, 354, 355, 356, 357, 358, 359, 360, 361, 362, 363, 364, 365, 366, 367, 368, 369, 375, 376, 377, 3…	(97, 263, 360)	97	2
415	416	UPI000039A1B6 status=activ	([0.056825, 0.076542, 0.11371, 0.069024, 0.100716, 0.132295, 0.092881, 0.066181, 0.078022, 0.059222, 0.044297, 0.054297, 0.056825, 0.058088, 0.118441, 0.109221, 0.122885, 0.179055, 0.118441, 0.209395, 0.25406, 0.134866, 0.088832, 0.079919, 0.137348, 0.125101, 0.076542, 0.064632, 0.085092, 0.102787, 0.161087, 0.243554, 0.26085, 0.264545, 0.179055, 0.096677, 0.060549, 0.086953, 0.086953, 0.086953, …	[196, 197, 198, 201, 202, 684, 685, 686, 687, 688, 689, 690, 691, 692, 693, 694, 695, 696, 697, 698, 699, 700, 701, 702, 703, 704, 705, 706, 707, 708, 709, 710, 711, 712, 713, 714, 715, 716, 717, 720, 721, 722, 854, 855, 856, 857, 858, 862, 863, 864, 865, 866, 867, 868, 869, 870, 871, 872, 873, 874, 875, 876, 877, 878, 879, 880, 881, 882, 883, 884, 885, 886, 887, 888, 889, 890, 891, 892, 893, 894…	(96, 47, 143)	96	2
967	968	UPI00015D747D status=activ	([0.856457, 0.703578, 0.750527, 0.827927, 0.741537, 0.724957, 0.750527, 0.73685, 0.771762, 0.694846, 0.703578, 0.73685, 0.76285, 0.791621, 0.750527, 0.750527, 0.73685, 0.741537, 0.741537, 0.750527, 0.775545, 0.759478, 0.823549, 0.827927, 0.690604, 0.699094, 0.712013, 0.712013, 0.733139, 0.707965, 0.784345, 0.823549, 0.823549, 0.73685, 0.745909, 0.750527, 0.754692, 0.771762, 0.834292, 0.728858, 0.…	[0, 1, 2, 3, 4, 5, 6, 7, 8, 9, 10, 11, 12, 13, 14, 15, 16, 17, 18, 19, 20, 21, 22, 23, 24, 25, 26, 27, 28, 29, 30, 31, 32, 33, 34, 35, 36, 37, 38, 39, 40, 41, 42, 43, 44, 45, 46, 47, 48, 49, 50, 51, 52, 53, 54, 55, 56, 57, 58, 59, 60, 61, 62, 63, 64, 65, 66, 67, 68, 69, 70, 71, 72, 73, 74, 75, 76, 77, 78, 79, 80, 81, 82, 83, 84, 85, 86, 87, 88, 89, 100, 101, 112, 113, 114, 115, 116, 117, 118, 119…	(89, 0, 89)	89	2
144	145	UPI00001B5D83 status=activ	([0.924947, 0.924947, 0.894241, 0.788093, 0.791621, 0.805026, 0.771762, 0.808535, 0.808535, 0.834292, 0.856457, 0.819762, 0.862302, 0.84206, 0.84206, 0.754692, 0.741537, 0.712013, 0.613573, 0.585406, 0.494003, 0.486429, 0.384043, 0.422041, 0.490133, 0.490133, 0.401658, 0.408655, 0.30533, 0.247041, 0.17593, 0.116183, 0.106997, 0.067594, 0.0704, 0.037156, 0.032677, 0.020522, 0.014315, 0.013437, 0.0…	[0, 1, 2, 3, 4, 5, 6, 7, 8, 9, 10, 11, 12, 13, 14, 15, 16, 17, 18, 19, 65, 66, 67, 68, 69, 70, 71, 73, 74, 80, 81, 82, 83, 84, 85, 86, 87, 88, 89, 90, 91, 92, 93, 94, 95, 96, 97, 98, 99, 100, 101, 102, 103, 104, 105, 106, 107, 108, 109, 110, 111, 112, 113, 114, 115, 116, 117, 118, 119, 120, 121, 122, 123, 124, 125, 126, 127, 128, 129, 130, 131, 132, 133, 134, 135, 136, 137, 138, 139, 140, 141, 14…	(71, 29, 100)	71	2
1316	1317	UPI00024FA04A status=activ	([0.497853, 0.553315, 0.570702, 0.517562, 0.56648, 0.613573, 0.626927, 0.618285, 0.626927, 0.642678, 0.675549, 0.690604, 0.720929, 0.745909, 0.680603, 0.741537, 0.812494, 0.812494, 0.801317, 0.754692, 0.795062, 0.784345, 0.767246, 0.724957, 0.775545, 0.733139, 0.716283, 0.767246, 0.784345, 0.73685, 0.745909, 0.724957, 0.699094, 0.703578, 0.694846, 0.775545, 0.801317, 0.759478, 0.73685, 0.750527, …	[1, 2, 3, 4, 5, 6, 7, 8, 9, 10, 11, 12, 13, 14, 15, 16, 17, 18, 19, 20, 21, 22, 23, 24, 25, 26, 27, 28, 29, 30, 31, 32, 33, 34, 35, 36, 37, 38, 39, 40, 41, 42, 43, 44, 45, 46, 47, 48, 49, 50, 51, 52, 53, 54, 55, 56, 57, 58, 59, 60, 61, 62, 63, 64, 65, 66, 67, 68, 69, 70, 71]	(70, 0, 70)	70	2
424	425	UPI000039A1CD status=activ	([0.775545, 0.648219, 0.694846, 0.716283, 0.784345, 0.779859, 0.798249, 0.805026, 0.733139, 0.728858, 0.750527, 0.733139, 0.720929, 0.733139, 0.741537, 0.741537, 0.805026, 0.745909, 0.73685, 0.745909, 0.745909, 0.666105, 0.759478, 0.750527, 0.784345, 0.754692, 0.76285, 0.690604, 0.694846, 0.703578, 0.642678, 0.63748, 0.63748, 0.63748, 0.632174, 0.618285, 0.59508, 0.575842, 0.648219, 0.666105, 0.7…	[0, 1, 2, 3, 4, 5, 6, 7, 8, 9, 10, 11, 12, 13, 14, 15, 16, 17, 18, 19, 20, 21, 22, 23, 24, 25, 26, 27, 28, 29, 30, 31, 32, 33, 34, 35, 36, 37, 38, 39, 40, 41, 42, 43, 44, 45, 46, 47, 48, 49, 50, 51, 52, 53, 54, 55, 56, 57, 58, 59, 60, 61, 62, 63, 64, 65]	(65, 0, 65)	65	2
1193	1194	UPI000163A741 status=activ	([0.59014, 0.505461, 0.529623, 0.553315, 0.59508, 0.604312, 0.618285, 0.648219, 0.585406, 0.59917, 0.622677, 0.626927, 0.529623, 0.604312, 0.604312, 0.538167, 0.585406, 0.59508, 0.570702, 0.545602, 0.608892, 0.632174, 0.626927, 0.626927, 0.622677, 0.626927, 0.608892, 0.632174, 0.661982, 0.724957, 0.720929, 0.712013, 0.707965, 0.788093, 0.779859, 0.767246, 0.852992, 0.862302, 0.808535, 0.801317, 0…	[0, 1, 2, 3, 4, 5, 6, 7, 8, 9, 10, 11, 12, 13, 14, 15, 16, 17, 18, 19, 20, 21, 22, 23, 24, 25, 26, 27, 28, 29, 30, 31, 32, 33, 34, 35, 36, 37, 38, 39, 40, 41, 42, 43, 44, 45, 46, 47, 48, 49, 50, 51, 52, 53, 54, 55, 56, 57, 58, 59, 60]	(60, 0, 60)	60	2
1006	1007	UPI00015D74FA status=activ	([0.034068, 0.028695, 0.020165, 0.017797, 0.025316, 0.035586, 0.029376, 0.03976, 0.058088, 0.081712, 0.096677, 0.092881, 0.096677, 0.10481, 0.139895, 0.196879, 0.203355, 0.275179, 0.339168, 0.390993, 0.480142, 0.472492, 0.461924, 0.56648, 0.666105, 0.680603, 0.685117, 0.775545, 0.791621, 0.791621, 0.788093, 0.798249, 0.733139, 0.716283, 0.720929, 0.728858, 0.754692, 0.754692, 0.750527, 0.703578, …	[23, 24, 25, 26, 27, 28, 29, 30, 31, 32, 33, 34, 35, 36, 37, 38, 39, 40, 41, 42, 43, 44, 45, 46, 47, 48, 49, 50, 51, 52, 53, 54, 55, 56, 57, 58, 59, 60, 61, 62, 63, 64, 65, 66, 67, 68, 69, 70, 71, 72, 73, 74, 75, 76, 77, 78, 79, 80, 270, 274, 275, 276]	(57, 0, 57)	57	2
334	335	UPI000039A0EA status=activ	([0.622677, 0.51388, 0.461924, 0.505461, 0.549308, 0.538167, 0.557691, 0.58069, 0.626927, 0.575842, 0.545602, 0.570702, 0.549308, 0.604312, 0.707965, 0.642678, 0.712013, 0.720929, 0.694846, 0.779859, 0.784345, 0.771762, 0.84206, 0.889439, 0.885302, 0.795062, 0.823549, 0.754692, 0.767246, 0.741537, 0.805026, 0.862302, 0.801317, 0.801317, 0.759478, 0.671169, 0.733139, 0.716283, 0.741537, 0.720929, …	[0, 1, 3, 4, 5, 6, 7, 8, 9, 10, 11, 12, 13, 14, 15, 16, 17, 18, 19, 20, 21, 22, 23, 24, 25, 26, 27, 28, 29, 30, 31, 32, 33, 34, 35, 36, 37, 38, 39, 40, 41, 42, 43, 44, 45, 46, 47, 48, 49, 50, 51, 52, 53, 54, 55, 56, 57]	(54, 2, 56)	54	2
836	837	UPI000045E76A status=activ	([0.301917, 0.335645, 0.236433, 0.281712, 0.321458, 0.243554, 0.200174, 0.243554, 0.203355, 0.236433, 0.26085, 0.295083, 0.318242, 0.318242, 0.219301, 0.209395, 0.308712, 0.298791, 0.301917, 0.298791, 0.295083, 0.268042, 0.191378, 0.271506, 0.264545, 0.257454, 0.25406, 0.311707, 0.298791, 0.36309, 0.356642, 0.352862, 0.352862, 0.366687, 0.458154, 0.585406, 0.58069, 0.59014, 0.486429, 0.458154, 0.…	[35, 36, 37, 40, 43, 44, 45, 46, 47, 48, 49, 50, 198, 199, 200, 201, 202, 203, 204, 205, 206, 207, 208, 215, 216, 218, 219, 220, 221, 222, 223, 224, 225, 226, 227, 228, 229, 230, 231, 232, 233, 234, 235, 236, 237, 238, 239, 240, 241, 242, 243, 244, 245, 246, 247, 248, 249, 250, 251, 252, 253, 254, 255, 256, 257, 258, 259, 260, 261, 262, 263, 264, 265, 266, 267, 268, 269, 270, 271, 272]	(54, 25, 79)	54	2
390	391	UPI000039A17A status=activ	([0.608892, 0.653063, 0.671169, 0.745909, 0.642678, 0.642678, 0.671169, 0.608892, 0.653063, 0.653063, 0.63748, 0.675549, 0.618285, 0.608892, 0.608892, 0.59014, 0.604312, 0.712013, 0.604312, 0.618285, 0.59917, 0.642678, 0.562014, 0.570702, 0.549308, 0.56648, 0.557691, 0.529623, 0.59508, 0.570702, 0.59014, 0.653063, 0.642678, 0.690604, 0.720929, 0.728858, 0.805026, 0.798249, 0.784345, 0.865454, 0.8…	[0, 1, 2, 3, 4, 5, 6, 7, 8, 9, 10, 11, 12, 13, 14, 15, 16, 17, 18, 19, 20, 21, 22, 23, 24, 25, 26, 27, 28, 29, 30, 31, 32, 33, 34, 35, 36, 37, 38, 39, 40, 41, 42, 43, 44, 45, 46, 47, 48, 49, 50, 51, 52, 53]	(53, 0, 53)	53	2
488	489	UPI000039A288 status=activ	([0.010672, 0.016528, 0.028107, 0.047319, 0.073402, 0.100716, 0.067594, 0.045352, 0.066181, 0.083462, 0.059222, 0.076542, 0.090864, 0.11371, 0.100716, 0.164327, 0.25031, 0.359901, 0.352862, 0.349426, 0.465241, 0.461924, 0.374039, 0.366687, 0.268042, 0.271506, 0.194234, 0.295083, 0.377384, 0.335645, 0.332115, 0.433034, 0.328603, 0.359901, 0.36309, 0.349426, 0.359901, 0.356642, 0.257454, 0.167087, …	[53, 280, 282, 283, 284, 285, 286, 287, 288, 289, 290, 291, 292, 293, 294, 295, 296, 297, 298, 299, 300, 302, 328, 329, 330, 331, 332, 333, 334, 335, 336, 337, 338, 339, 340, 341, 342, 343, 344, 345, 346, 347, 348, 349, 350, 351, 352, 353, 354, 355, 356, 357, 358, 359, 360, 361, 362, 363, 364, 365, 366, 367, 368, 369, 370, 371, 372, 373, 374, 375, 376, 377, 378, 379, 380, 384, 388, 395, 396, 397,…	(52, 22, 74)	52	2
625	626	UPI000045E5FE status=activ	([0.257454, 0.332115, 0.366687, 0.291804, 0.328603, 0.384043, 0.380708, 0.408655, 0.349426, 0.349426, 0.356642, 0.318242, 0.25406, 0.295083, 0.278302, 0.359901, 0.422041, 0.486429, 0.454136, 0.40511, 0.458154, 0.461924, 0.458154, 0.476583, 0.486429, 0.42561, 0.349426, 0.387226, 0.311707, 0.398279, 0.422041, 0.450668, 0.5017, 0.525368, 0.541878, 0.483068, 0.483068, 0.4292, 0.4292, 0.408655, 0.4940…	[32, 33, 34, 47, 54, 55, 56, 60, 64, 66, 67, 68, 69, 70, 71, 72, 73, 74, 75, 76, 77, 78, 79, 80, 81, 82, 83, 84, 85, 86, 87, 88, 89, 90, 91, 92, 93, 94, 95, 96, 97, 98, 99, 100, 101, 102, 103, 104, 105, 106, 107, 108, 109, 110, 111, 112, 113, 114, 116, 117, 118, 119, 120, 121, 122, 123, 124, 125, 126, 127, 128, 129, 130, 131, 132, 133, 134, 135, 136, 140, 141, 142, 143, 144, 145, 146, 149, 150, 1…	(48, 9, 57)	48	2
796	797	UPI000045E71F status=activ	([0.805026, 0.675549, 0.685117, 0.575842, 0.59508, 0.63748, 0.642678, 0.657645, 0.570702, 0.58069, 0.517562, 0.545602, 0.541878, 0.538167, 0.4292, 0.42561, 0.414856, 0.4292, 0.4292, 0.394753, 0.380708, 0.387226, 0.447574, 0.370445, 0.387226, 0.401658, 0.370445, 0.370445, 0.366687, 0.42561, 0.4292, 0.436924, 0.374039, 0.384043, 0.339168, 0.4292, 0.418646, 0.418646, 0.476583, 0.476583, 0.476583, 0.…	[0, 1, 2, 3, 4, 5, 6, 7, 8, 9, 10, 11, 12, 13, 44, 45, 46, 48, 49, 50, 51, 52, 53, 54, 55, 56, 57, 58, 59, 60, 61, 62, 63, 64, 65, 66, 67, 68, 69, 70, 71, 80, 81, 85, 86, 87, 88, 89, 90, 91, 92, 93, 94, 95, 96, 98, 99, 100, 101, 102, 103, 104, 111, 112, 113, 114, 115, 116, 117, 118, 119, 120, 121, 122, 123, 124, 125, 126, 127, 128, 129, 130, 131, 132, 133, 134, 135, 136, 137, 138, 139, 140, 141, …	(47, 62, 109)	47	2
264	265	UPI000039A026 status=activ	([0.073402, 0.137348, 0.17593, 0.236433, 0.281712, 0.311707, 0.257454, 0.206376, 0.155435, 0.116183, 0.137348, 0.179055, 0.164327, 0.182256, 0.200174, 0.196879, 0.295083, 0.394753, 0.295083, 0.342579, 0.225814, 0.339168, 0.318242, 0.328603, 0.243554, 0.232838, 0.243554, 0.321458, 0.401658, 0.476583, 0.570702, 0.59014, 0.476583, 0.398279, 0.30533, 0.264545, 0.335645, 0.25031, 0.243554, 0.321458, 0…	[30, 31, 151, 152, 153, 155, 217, 218, 219, 220, 221, 222, 393, 395, 396, 398, 399, 581, 582, 583, 584, 585, 586, 589, 590, 591, 592, 593, 594, 595, 596, 597, 598, 599, 600, 601, 602, 603, 604, 605, 606, 607, 608, 609, 610, 611, 612, 613, 614, 615, 616, 617, 618, 619, 620, 621, 622, 623, 624, 625, 626, 627, 628, 629, 630, 631, 632, 633, 634, 639, 640, 641, 644, 645, 646, 648, 649, 650, 651, 652, …	(45, 23, 68)	45	2
998	999	UPI00015D74DF status=activ	([0.657645, 0.570702, 0.661982, 0.585406, 0.622677, 0.642678, 0.648219, 0.657645, 0.703578, 0.720929, 0.671169, 0.685117, 0.661982, 0.63748, 0.626927, 0.642678, 0.626927, 0.604312, 0.59508, 0.59014, 0.657645, 0.661982, 0.699094, 0.671169, 0.73685, 0.724957, 0.666105, 0.666105, 0.685117, 0.653063, 0.562014, 0.622677, 0.63748, 0.661982, 0.690604, 0.699094, 0.680603, 0.675549, 0.675549, 0.661982, 0.…	[0, 1, 2, 3, 4, 5, 6, 7, 8, 9, 10, 11, 12, 13, 14, 15, 16, 17, 18, 19, 20, 21, 22, 23, 24, 25, 26, 27, 28, 29, 30, 31, 32, 33, 34, 35, 36, 37, 38, 39, 40, 41, 42, 43, 44, 45]	(45, 0, 45)	45	2
1223	1224	UPI000163A78C status=activ	([0.007877, 0.008804, 0.006701, 0.006245, 0.005872, 0.007422, 0.008276, 0.008002, 0.009865, 0.012727, 0.017447, 0.012491, 0.018787, 0.019109, 0.013016, 0.011669, 0.019401, 0.030611, 0.048328, 0.074921, 0.127496, 0.139895, 0.173081, 0.203355, 0.222385, 0.298791, 0.298791, 0.324872, 0.387226, 0.359901, 0.352862, 0.339168, 0.444081, 0.436924, 0.436924, 0.51388, 0.690604, 0.59014, 0.497853, 0.51388, …	[35, 36, 37, 39, 40, 41, 68, 71, 72, 73, 76, 77, 78, 79, 80, 81, 82, 83, 84, 85, 86, 109, 113, 114, 115, 116, 117, 118, 119, 120, 121, 122, 123, 124, 125, 126, 127, 128, 129, 130, 131, 132, 133, 134, 135, 136, 137, 138, 139, 140, 141, 142, 143, 144, 145, 147, 148, 149, 153, 159, 160, 161, 162, 163, 164, 165, 166, 167, 168, 169, 170, 171, 172, 173, 174, 175, 176, 177, 178, 179, 180, 181, 182, 183,…	(45, 59, 104)	45	2
1192	1193	UPI000163A73C status=activ	([0.023087, 0.014586, 0.015344, 0.010372, 0.009294, 0.00962, 0.013265, 0.010221, 0.009294, 0.008276, 0.006795, 0.005872, 0.004161, 0.003804, 0.003298, 0.003298, 0.004208, 0.003701, 0.003431, 0.004358, 0.003924, 0.003924, 0.005086, 0.004646, 0.006194, 0.008156, 0.009483, 0.007031, 0.007091, 0.007877, 0.01078, 0.011903, 0.022667, 0.045352, 0.064632, 0.078022, 0.132295, 0.134866, 0.167087, 0.222385,…	[125, 126, 127, 128, 130, 134, 135, 136, 137, 138, 139, 140, 141, 142, 150, 153, 324, 325, 326, 403, 449, 450, 467, 468, 484, 485, 486, 493, 494, 495, 496, 497, 498, 499, 500, 895, 896, 899, 900, 908, 909, 910, 912, 914, 915, 916, 921, 922, 923, 924, 925, 926, 927, 928, 929, 930, 931, 932, 933, 934, 935, 936, 937, 938, 939, 940, 941, 942, 943, 944, 945, 946, 947, 948, 949, 950, 951, 952, 953, 954…	(44, 46, 90)	44	2
137	138	UPI00001893DB status=activ	([0.690604, 0.745909, 0.795062, 0.827927, 0.856457, 0.88723, 0.88723, 0.795062, 0.823549, 0.827927, 0.846163, 0.849326, 0.808535, 0.795062, 0.819762, 0.89662, 0.885302, 0.876521, 0.865454, 0.795062, 0.798249, 0.859585, 0.862302, 0.859585, 0.859585, 0.823549, 0.819762, 0.819762, 0.905695, 0.903857, 0.91684, 0.862302, 0.874069, 0.871313, 0.868118, 0.837511, 0.834292, 0.83125, 0.801317, 0.819762, 0.…	[0, 1, 2, 3, 4, 5, 6, 7, 8, 9, 10, 11, 12, 13, 14, 15, 16, 17, 18, 19, 20, 21, 22, 23, 24, 25, 26, 27, 28, 29, 30, 31, 32, 33, 34, 35, 36, 37, 38, 39, 40, 41, 42, 43]	(43, 0, 43)	43	2
600	601	UPI000045E5D3 status=activ	([0.521092, 0.408655, 0.318242, 0.308712, 0.298791, 0.349426, 0.394753, 0.42561, 0.450668, 0.476583, 0.494003, 0.545602, 0.517562, 0.525368, 0.447574, 0.454136, 0.447574, 0.444081, 0.534167, 0.538167, 0.59508, 0.509769, 0.521092, 0.632174, 0.604312, 0.557691, 0.468512, 0.401658, 0.31487, 0.284882, 0.278302, 0.203355, 0.17593, 0.137348, 0.086953, 0.125101, 0.109221, 0.074921, 0.076542, 0.0704, 0.0…	[0, 11, 12, 13, 18, 19, 20, 21, 22, 23, 24, 25, 85, 86, 87, 88, 89, 90, 91, 92, 93, 94, 95, 96, 97, 98, 99, 100, 101, 102, 103, 104, 105, 106, 107, 108, 109, 110, 111, 112, 113, 114, 115, 116, 117, 118, 119, 120, 121, 122, 123, 124, 125, 126, 127, 128]	(43, 12, 55)	43	2
1048	1049	UPI00015D7551 status=activ	([0.356642, 0.422041, 0.468512, 0.525368, 0.58069, 0.632174, 0.622677, 0.666105, 0.694846, 0.712013, 0.671169, 0.712013, 0.791621, 0.849326, 0.901269, 0.868118, 0.919029, 0.908098, 0.928747, 0.941505, 0.919029, 0.93079, 0.924947, 0.924947, 0.922952, 0.922952, 0.88723, 0.912647, 0.871313, 0.865454, 0.767246, 0.808535, 0.808535, 0.750527, 0.724957, 0.707965, 0.745909, 0.707965, 0.720929, 0.657645, …	[3, 4, 5, 6, 7, 8, 9, 10, 11, 12, 13, 14, 15, 16, 17, 18, 19, 20, 21, 22, 23, 24, 25, 26, 27, 28, 29, 30, 31, 32, 33, 34, 35, 36, 37, 38, 39, 40, 41, 42, 43, 44]	(41, 0, 41)	41	2
119	120	UPI00001891D5 status=activ	([0.93079, 0.89662, 0.908098, 0.912647, 0.905695, 0.910643, 0.81615, 0.73685, 0.724957, 0.613573, 0.59014, 0.626927, 0.622677, 0.653063, 0.618285, 0.622677, 0.648219, 0.657645, 0.653063, 0.642678, 0.608892, 0.59917, 0.661982, 0.653063, 0.63748, 0.557691, 0.545602, 0.671169, 0.724957, 0.754692, 0.827927, 0.862302, 0.868118, 0.859585, 0.775545, 0.791621, 0.699094, 0.622677, 0.525368, 0.51388, 0.490…	[0, 1, 2, 3, 4, 5, 6, 7, 8, 9, 10, 11, 12, 13, 14, 15, 16, 17, 18, 19, 20, 21, 22, 23, 24, 25, 26, 27, 28, 29, 30, 31, 32, 33, 34, 35, 36, 37, 38, 39, 66, 67, 68, 69, 70, 71, 72, 73, 74, 75, 76, 77, 78, 79, 80, 81, 82, 83, 84, 85, 86, 87, 88, 89, 90, 91, 92, 93, 94, 95, 96, 97, 99, 101, 102, 103, 104, 105, 106, 107, 108, 109]	(39, 0, 39)	39	2
986	987	UPI00015D74BA status=activ	([0.239899, 0.125101, 0.17593, 0.236433, 0.167087, 0.194234, 0.243554, 0.288399, 0.229226, 0.275179, 0.311707, 0.308712, 0.239899, 0.229226, 0.308712, 0.301917, 0.335645, 0.25406, 0.339168, 0.268042, 0.264545, 0.200174, 0.298791, 0.264545, 0.179055, 0.25031, 0.25406, 0.173081, 0.167087, 0.232838, 0.225814, 0.18812, 0.18812, 0.257454, 0.191378, 0.194234, 0.134866, 0.139895, 0.127496, 0.125101, 0.1…	[117, 168, 169, 170, 171, 172, 173, 174, 175, 176, 177, 178, 179, 180, 181, 182, 183, 184, 185, 186, 187, 188, 189, 190, 191, 192, 195, 198, 199, 200, 202, 203, 240, 241, 243, 244, 245, 246, 249, 250, 251, 252, 253, 254, 255, 256, 257, 258, 259, 260, 262, 263, 264, 265, 295, 296, 297, 308, 309, 311, 312, 313, 318, 319, 320, 321, 322, 323, 324, 325, 326, 327, 328, 329, 330, 331, 332, 333, 334, 335…	(37, 62, 99)	37	2
1169	1170	UPI000163A6F2 status=activ	([0.653063, 0.521092, 0.549308, 0.585406, 0.604312, 0.63748, 0.622677, 0.657645, 0.58069, 0.534167, 0.541878, 0.534167, 0.613573, 0.690604, 0.694846, 0.690604, 0.694846, 0.694846, 0.59014, 0.557691, 0.557691, 0.534167, 0.632174, 0.642678, 0.549308, 0.545602, 0.553315, 0.59014, 0.557691, 0.622677, 0.690604, 0.685117, 0.699094, 0.671169, 0.657645, 0.613573, 0.585406, 0.529623], '')	[0, 1, 2, 3, 4, 5, 6, 7, 8, 9, 10, 11, 12, 13, 14, 15, 16, 17, 18, 19, 20, 21, 22, 23, 24, 25, 26, 27, 28, 29, 30, 31, 32, 33, 34, 35, 36, 37]	(37, 0, 37)	37	2
224	225	UPI0000399FB8 status=activ	([0.703578, 0.694846, 0.767246, 0.750527, 0.632174, 0.648219, 0.680603, 0.703578, 0.622677, 0.63748, 0.653063, 0.680603, 0.675549, 0.690604, 0.699094, 0.712013, 0.707965, 0.699094, 0.680603, 0.585406, 0.632174, 0.632174, 0.575842, 0.538167, 0.56648, 0.661982, 0.608892, 0.570702, 0.557691, 0.63748, 0.63748, 0.63748, 0.608892, 0.608892, 0.58069, 0.517562, 0.549308, 0.494003, 0.5017, 0.517562, 0.585…	[0, 1, 2, 3, 4, 5, 6, 7, 8, 9, 10, 11, 12, 13, 14, 15, 16, 17, 18, 19, 20, 21, 22, 23, 24, 25, 26, 27, 28, 29, 30, 31, 32, 33, 34, 35, 36, 38, 39, 40, 41, 43, 47, 53, 55, 56, 57, 58, 59, 60, 61, 62, 63, 64, 65, 66, 67, 68, 69, 70, 71, 72, 73, 74, 75, 76, 77, 78, 79, 81, 82]	(36, 0, 36)	36	2
754	755	UPI000045E6DA status=activ	([0.10481, 0.164327, 0.200174, 0.257454, 0.200174, 0.139895, 0.182256, 0.127496, 0.15008, 0.182256, 0.203355, 0.236433, 0.25406, 0.21291, 0.203355, 0.301917, 0.264545, 0.271506, 0.275179, 0.311707, 0.236433, 0.332115, 0.25031, 0.247041, 0.200174, 0.26085, 0.352862, 0.339168, 0.356642, 0.275179, 0.185198, 0.129801, 0.134866, 0.179055, 0.147574, 0.098513, 0.076542, 0.098513, 0.092881, 0.073402, 0.0…	[316, 393, 394, 396, 545, 546, 547, 552, 553, 554, 690, 693, 694, 695, 696, 698, 699, 700, 701, 702, 703, 704, 705, 706, 707, 708, 709, 710, 711, 712, 713, 714, 715, 716, 717, 718, 719, 720, 721, 722, 723, 724, 725, 726, 727, 728, 729, 730, 731, 732, 733, 734]	(36, 15, 51)	36	2
1163	1164	UPI000163A6E7 status=activ	([0.808535, 0.784345, 0.805026, 0.812494, 0.741537, 0.690604, 0.622677, 0.642678, 0.671169, 0.699094, 0.741537, 0.759478, 0.76285, 0.680603, 0.699094, 0.699094, 0.703578, 0.63748, 0.685117, 0.699094, 0.59917, 0.626927, 0.671169, 0.642678, 0.626927, 0.690604, 0.733139, 0.798249, 0.791621, 0.767246, 0.733139, 0.657645, 0.642678], '')	[0, 1, 2, 3, 4, 5, 6, 7, 8, 9, 10, 11, 12, 13, 14, 15, 16, 17, 18, 19, 20, 21, 22, 23, 24, 25, 26, 27, 28, 29, 30, 31, 32]	(32, 0, 32)	32	2
216	217	UPI0000399FA2 status=activ	([0.4292, 0.517562, 0.553315, 0.585406, 0.613573, 0.642678, 0.653063, 0.56648, 0.59917, 0.604312, 0.529623, 0.476583, 0.450668, 0.440853, 0.447574, 0.461924, 0.472492, 0.387226, 0.468512, 0.497853, 0.505461, 0.59508, 0.557691, 0.545602, 0.461924, 0.394753, 0.401658, 0.408655, 0.468512, 0.387226, 0.390993, 0.461924, 0.553315, 0.454136, 0.454136, 0.529623, 0.538167, 0.525368, 0.525368, 0.525368, 0.…	[1, 2, 3, 4, 5, 6, 7, 8, 9, 10, 20, 21, 22, 23, 32, 35, 36, 37, 38, 39, 41, 42, 45, 46, 47, 48, 49, 50, 51, 52, 53, 54, 55, 56, 57, 58, 59, 60, 61, 62, 63, 64, 65, 66, 67, 68, 69, 70, 71, 72, 73, 74, 75, 76, 125, 126, 127, 128, 129, 130, 131, 132, 133, 134, 135, 136, 137, 138, 139, 140, 141, 142, 143]	(31, 22, 53)	31	2
599	600	UPI000045E5D1 status=activ	([0.15284, 0.083462, 0.045352, 0.069024, 0.067594, 0.086953, 0.066181, 0.086953, 0.049374, 0.06184, 0.078022, 0.109221, 0.111485, 0.106997, 0.185198, 0.094817, 0.10481, 0.17593, 0.164327, 0.203355, 0.173081, 0.203355, 0.200174, 0.203355, 0.122885, 0.144935, 0.147574, 0.21291, 0.21291, 0.332115, 0.271506, 0.275179, 0.18812, 0.118441, 0.122885, 0.0704, 0.129801, 0.129801, 0.111485, 0.074921, 0.0817…	[197, 198, 199, 200, 201, 202, 203, 204, 205, 234, 235, 236, 237, 238, 239, 240, 241, 242, 243, 244, 245, 246, 247, 248, 249, 250, 251, 252, 253, 254, 263, 264, 265, 266, 267, 268, 269, 270, 271, 272, 273, 274, 275, 276, 277, 278, 279, 280, 281, 282, 283, 284, 285, 286, 287, 288, 289, 290, 291, 292, 293, 294]	(31, 30, 61)	31	2
1285	1286	UPI00024F9CBD status=activ	([0.010926, 0.006988, 0.005249, 0.006795, 0.005378, 0.004431, 0.003821, 0.003366, 0.002976, 0.002581, 0.002503, 0.002057, 0.002057, 0.001383, 0.000842, 0.000842, 0.000923, 0.000906, 0.000958, 0.00152, 0.001572, 0.002327, 0.003478, 0.00359, 0.00283, 0.002976, 0.004208, 0.005734, 0.006194, 0.008723, 0.015078, 0.019109, 0.038858, 0.035586, 0.078022, 0.167087, 0.179055, 0.161087, 0.167087, 0.167087, …	[127, 128, 129, 130, 135, 136, 137, 138, 139, 140, 141, 143, 257, 487, 488, 489, 490, 491, 492, 493, 494, 495, 496, 497, 498, 499, 500, 501, 502, 503, 504, 505, 506, 507, 508, 509, 510, 511, 512, 513, 712, 713, 717, 787, 788, 789, 790, 791, 792, 793, 794, 795, 796, 797, 798, 799, 800, 801, 802, 803, 804, 805, 806, 807, 808, 809, 810, 811, 812, 813, 814, 815, 816, 817, 818]	(31, 43, 74)	31	2
802	803	UPI000045E726 status=activ	([0.010672, 0.008804, 0.007422, 0.010509, 0.014075, 0.016021, 0.021381, 0.028107, 0.03976, 0.034884, 0.045352, 0.035586, 0.038858, 0.022306, 0.040537, 0.0704, 0.109221, 0.170161, 0.173081, 0.26085, 0.257454, 0.346032, 0.352862, 0.36309, 0.384043, 0.31487, 0.356642, 0.281712, 0.284882, 0.275179, 0.332115, 0.324872, 0.401658, 0.40511, 0.5017, 0.447574, 0.436924, 0.36309, 0.374039, 0.295083, 0.29508…	[34, 109, 110, 111, 112, 113, 114, 115, 116, 117, 118, 119, 120, 121, 122, 123, 124, 125, 126, 127, 128, 129, 130, 131, 132, 133, 134, 135, 136, 137, 138, 139, 141, 142, 143]	(30, 1, 31)	30	2
1257	1258	UPI00024F9825 status=activ	([0.541878, 0.56648, 0.622677, 0.653063, 0.657645, 0.661982, 0.720929, 0.703578, 0.712013, 0.73685, 0.76285, 0.788093, 0.779859, 0.767246, 0.685117, 0.58069, 0.622677, 0.745909, 0.680603, 0.712013, 0.733139, 0.724957, 0.716283, 0.685117, 0.671169, 0.666105, 0.661982, 0.59014, 0.604312, 0.585406, 0.534167, 0.472492], '')	[0, 1, 2, 3, 4, 5, 6, 7, 8, 9, 10, 11, 12, 13, 14, 15, 16, 17, 18, 19, 20, 21, 22, 23, 24, 25, 26, 27, 28, 29, 30]	(30, 0, 30)	30	2
71	72	UPI00000CC06E status=activ	([0.092881, 0.129801, 0.185198, 0.144935, 0.182256, 0.209395, 0.243554, 0.308712, 0.339168, 0.332115, 0.349426, 0.374039, 0.398279, 0.398279, 0.408655, 0.483068, 0.468512, 0.472492, 0.454136, 0.450668, 0.538167, 0.541878, 0.538167, 0.454136, 0.497853, 0.497853, 0.505461, 0.51388, 0.483068, 0.377384, 0.401658, 0.408655, 0.40511, 0.335645, 0.335645, 0.328603, 0.335645, 0.339168, 0.339168, 0.422041,…	[20, 21, 22, 26, 27, 42, 44, 45, 46, 89, 90, 91, 92, 94, 95, 99, 114, 115, 116, 117, 118, 119, 120, 121, 122, 123, 124, 125, 126, 127, 128, 129, 130, 131, 132, 133, 134, 135, 136, 137, 138, 139, 140, 141, 142, 143]	(29, 16, 45)	29	2
169	170	UPI0000399F41 status=activ	([0.111485, 0.10481, 0.069024, 0.03976, 0.020165, 0.013821, 0.009294, 0.008525, 0.007091, 0.006194, 0.005503, 0.004315, 0.004315, 0.003298, 0.002155, 0.002211, 0.002155, 0.002276, 0.003014, 0.00283, 0.002366, 0.003276, 0.003607, 0.004431, 0.006039, 0.009294, 0.009096, 0.016257, 0.012491, 0.020522, 0.038042, 0.032677, 0.03976, 0.038042, 0.064632, 0.088832, 0.086953, 0.102787, 0.096677, 0.100716, 0…	[263, 264, 265, 266, 267, 268, 269, 270, 271, 275, 276, 321, 410, 449, 450, 451, 452, 453, 454, 455, 456, 457, 458, 459, 460, 462, 525, 526, 527, 528, 529, 530, 531, 532, 533, 534, 535, 536, 537, 538, 539, 540, 541, 542, 591, 592, 593, 594, 596, 599, 600, 601, 602, 603, 604, 607, 608, 609, 610, 611, 612, 613, 614, 615, 616, 617, 618, 619, 620, 621, 622, 623, 624, 625, 626, 627, 628, 629, 630, 631…	(29, 55, 84)	29	2
377	378	UPI000039A15D status=activ	([0.069024, 0.11371, 0.137348, 0.090864, 0.134866, 0.179055, 0.132295, 0.155435, 0.194234, 0.209395, 0.167087, 0.196879, 0.203355, 0.30533, 0.219301, 0.185198, 0.170161, 0.247041, 0.295083, 0.200174, 0.216401, 0.278302, 0.236433, 0.243554, 0.311707, 0.31487, 0.219301, 0.264545, 0.284882, 0.194234, 0.219301, 0.301917, 0.236433, 0.17593, 0.15284, 0.219301, 0.164327, 0.158265, 0.164327, 0.090864, 0.…	[110, 184, 185, 186, 187, 188, 189, 190, 191, 192, 193, 196, 197, 198, 199, 225, 226, 227, 228, 229, 230, 231, 232, 233, 234, 235, 236, 237, 238, 239, 240, 241, 252, 253, 254, 255, 256, 257, 258, 281, 282, 283, 284, 285, 286, 287, 288, 289, 290, 291, 292, 293, 294, 295, 296, 297, 298, 299, 300, 301, 302, 303, 304, 305, 306, 307, 308, 309, 310]	(29, 39, 68)	29	2
37	38	UPI00000BE5C6 status=activ	([0.139895, 0.15008, 0.185198, 0.144935, 0.116183, 0.092881, 0.116183, 0.179055, 0.206376, 0.164327, 0.125101, 0.120615, 0.134866, 0.102787, 0.194234, 0.239899, 0.301917, 0.311707, 0.384043, 0.380708, 0.398279, 0.380708, 0.418646, 0.436924, 0.447574, 0.51388, 0.585406, 0.562014, 0.529623, 0.476583, 0.529623, 0.632174, 0.661982, 0.653063, 0.728858, 0.666105, 0.671169, 0.585406, 0.570702, 0.570702,…	[25, 26, 27, 28, 30, 31, 32, 33, 34, 35, 36, 37, 38, 39, 40, 41, 42, 43, 45, 46, 47, 48, 50, 51, 52, 53, 54, 55, 57, 58, 62, 65, 66, 69, 73, 88, 89, 90, 91, 92, 93, 94, 95, 96, 97, 98, 99, 100, 101, 102, 103, 104, 105, 106, 115, 116, 117, 118, 119, 120, 121, 122, 123, 124, 126, 127, 128, 129, 130, 131, 132, 133, 134, 135, 136, 137, 138, 139, 140, 141, 142, 143, 144, 145, 146, 147, 148, 149, 150, …	(28, 64, 92)	28	2
788	789	UPI000045E715 status=activ	([0.377384, 0.257454, 0.31487, 0.196879, 0.142424, 0.170161, 0.236433, 0.26085, 0.284882, 0.30533, 0.324872, 0.335645, 0.342579, 0.346032, 0.275179, 0.281712, 0.298791, 0.308712, 0.370445, 0.476583, 0.422041, 0.332115, 0.436924, 0.418646, 0.447574, 0.538167, 0.541878, 0.5017, 0.4292, 0.433034, 0.40511, 0.370445, 0.321458, 0.308712, 0.295083, 0.366687, 0.339168, 0.321458, 0.311707, 0.308712, 0.305…	[25, 26, 27, 117, 118, 119, 212, 217, 219, 225, 226, 228, 229, 283, 284, 285, 287, 288, 364, 410, 411, 412, 413, 414, 415, 416, 417, 418, 472, 484, 485, 486, 487, 488, 489, 490, 491, 492, 493, 494, 495, 496, 497, 498, 499, 500, 501, 502, 503, 504, 505, 506, 507, 508, 509, 510, 511, 512]	(28, 29, 57)	28	2
921	922	UPI000045E7FE status=activ	([0.661982, 0.642678, 0.505461, 0.549308, 0.575842, 0.490133, 0.4292, 0.4292, 0.4292, 0.422041, 0.42561, 0.447574, 0.4292, 0.40511, 0.328603, 0.356642, 0.370445, 0.36309, 0.288399, 0.284882, 0.36309, 0.275179, 0.301917, 0.384043, 0.352862, 0.288399, 0.387226, 0.384043, 0.408655, 0.41194, 0.444081, 0.497853, 0.497853, 0.436924, 0.444081, 0.541878, 0.4292, 0.505461, 0.521092, 0.575842, 0.483068, 0.…	[0, 1, 2, 3, 4, 35, 37, 38, 39, 80, 81, 82, 83, 84, 85, 86, 87, 88, 89, 90, 91, 92, 93, 94, 95, 96, 97, 98, 99, 100, 101, 102, 103, 104, 128, 129, 130, 131, 175, 176, 177, 178, 179, 180, 181, 182, 183, 184, 185, 186, 187, 188, 189, 190, 191, 192, 193, 194, 195, 196, 197, 198, 199, 200, 201, 202, 203, 513, 514, 516, 517, 518, 523, 524, 527, 553, 568, 569, 580, 581, 582, 583, 584, 585, 597, 599, 60…	(28, 38, 66)	28	2
10	11	UPI00000B324B status=activ	([0.356642, 0.414856, 0.298791, 0.328603, 0.36309, 0.398279, 0.4292, 0.418646, 0.468512, 0.486429, 0.4292, 0.465241, 0.534167, 0.562014, 0.648219, 0.648219, 0.534167, 0.56648, 0.553315, 0.476583, 0.490133, 0.465241, 0.458154, 0.525368, 0.529623, 0.545602, 0.534167, 0.538167, 0.575842, 0.541878, 0.538167, 0.622677, 0.648219, 0.648219, 0.648219, 0.626927, 0.661982, 0.745909, 0.76285, 0.76285, 0.859…	[12, 13, 14, 15, 16, 17, 18, 23, 24, 25, 26, 27, 28, 29, 30, 31, 32, 33, 34, 35, 36, 37, 38, 39, 40, 41, 42, 43, 44, 45, 46, 47, 48, 49, 50]	(27, 7, 34)	27	2
126	127	UPI0000189308 status=activ	([0.733139, 0.795062, 0.819762, 0.81615, 0.83125, 0.852992, 0.849326, 0.798249, 0.76285, 0.76285, 0.76285, 0.81615, 0.83125, 0.805026, 0.775545, 0.823549, 0.81615, 0.733139, 0.666105, 0.685117, 0.685117, 0.63748, 0.534167, 0.509769, 0.529623, 0.529623, 0.525368, 0.529623, 0.480142, 0.525368, 0.553315, 0.461924, 0.486429, 0.387226, 0.41194, 0.436924, 0.335645, 0.36309, 0.335645, 0.359901, 0.268042…	[0, 1, 2, 3, 4, 5, 6, 7, 8, 9, 10, 11, 12, 13, 14, 15, 16, 17, 18, 19, 20, 21, 22, 23, 24, 25, 26, 27, 29, 30, 408, 445, 446, 447, 448, 449, 450, 451, 452, 453, 454, 455, 456, 457, 458, 459, 460, 461, 518, 519, 520, 522, 523, 524, 527]	(27, 0, 27)	27	2
204	205	UPI0000399F92 status=activ	([0.004135, 0.003366, 0.003212, 0.00283, 0.003804, 0.004835, 0.006421, 0.006078, 0.005932, 0.005503, 0.005992, 0.006482, 0.008895, 0.008804, 0.012491, 0.012491, 0.020522, 0.019109, 0.031287, 0.030611, 0.045352, 0.067594, 0.129801, 0.21291, 0.321458, 0.339168, 0.359901, 0.232838, 0.31487, 0.40511, 0.387226, 0.436924, 0.440853, 0.384043, 0.398279, 0.308712, 0.308712, 0.236433, 0.318242, 0.346032, 0…	[80, 83, 86, 87, 180, 241, 284, 324, 384, 385, 386, 387, 388, 389, 390, 391, 392, 393, 394, 395, 396, 397, 398, 399, 400, 401, 402, 403, 404, 405, 406, 407, 408, 409, 410, 411]	(27, 8, 35)	27	2
407	408	UPI000039A1A1 status=activ	([0.538167, 0.618285, 0.657645, 0.675549, 0.685117, 0.661982, 0.694846, 0.712013, 0.720929, 0.728858, 0.745909, 0.745909, 0.771762, 0.720929, 0.58069, 0.585406, 0.585406, 0.613573, 0.529623, 0.525368, 0.618285, 0.517562, 0.444081, 0.440853, 0.414856, 0.394753, 0.414856, 0.40511, 0.394753, 0.390993, 0.387226, 0.390993, 0.42561, 0.454136, 0.509769, 0.626927, 0.63748, 0.675549, 0.759478, 0.754692, 0…	[0, 1, 2, 3, 4, 5, 6, 7, 8, 9, 10, 11, 12, 13, 14, 15, 16, 17, 18, 19, 20, 21, 34, 35, 36, 37, 38, 39, 40, 41, 42, 43, 44, 45, 46, 47, 48, 49, 50, 51, 52, 53, 54, 55, 56, 57, 58, 59, 60, 61, 64, 65, 66, 67, 68, 69, 70, 71, 72, 73, 74, 75, 76, 77, 78, 79, 80, 81, 82, 83, 84, 85, 113]	(27, 22, 49)	27	2
628	629	UPI000045E603 status=activ	([0.170161, 0.225814, 0.284882, 0.318242, 0.264545, 0.219301, 0.219301, 0.182256, 0.17593, 0.21291, 0.236433, 0.268042, 0.284882, 0.31487, 0.370445, 0.387226, 0.31487, 0.40511, 0.40511, 0.450668, 0.468512, 0.458154, 0.465241, 0.461924, 0.465241, 0.538167, 0.653063, 0.690604, 0.666105, 0.608892, 0.553315, 0.458154, 0.4292, 0.4292, 0.398279, 0.414856, 0.472492, 0.472492, 0.394753, 0.380708, 0.41864…	[25, 26, 27, 28, 29, 30, 52, 53, 54, 415, 416, 417, 418, 419, 420, 422, 430, 431, 433, 434, 435, 447, 449, 451, 453, 454, 458, 488, 489, 490, 491, 492, 493, 494, 496, 497, 498, 503, 504, 505, 506, 507, 508, 509, 510, 511, 512, 513, 514, 515, 516, 517, 518, 519, 520, 521, 522, 523, 524, 525, 526, 546, 547, 548, 549, 550, 551, 552, 554, 580, 593, 594, 595, 596, 597, 598, 599, 600, 601, 602, 603, 60…	(27, 70, 97)	27	2
658	659	UPI000045E62E status=activ	([0.0028, 0.002606, 0.002482, 0.00359, 0.004646, 0.004315, 0.004388, 0.004775, 0.004161, 0.004483, 0.005799, 0.006482, 0.009483, 0.013613, 0.015694, 0.026338, 0.050641, 0.090864, 0.081712, 0.081712, 0.147574, 0.25406, 0.349426, 0.458154, 0.41194, 0.324872, 0.398279, 0.472492, 0.390993, 0.517562, 0.59508, 0.461924, 0.352862, 0.352862, 0.359901, 0.247041, 0.268042, 0.232838, 0.191378, 0.129801, 0.1…	[29, 30, 148, 267, 383, 384, 385, 386, 387, 388, 389, 390, 391, 392, 393, 394, 395, 396, 397, 398, 399, 400, 401, 402, 403, 404, 405, 406, 407, 408, 409, 410, 442, 443, 444, 445, 446, 447, 448]	(27, 4, 31)	27	2
901	902	UPI000045E7D9 status=activ	([0.728858, 0.73685, 0.784345, 0.819762, 0.720929, 0.759478, 0.798249, 0.849326, 0.862302, 0.798249, 0.819762, 0.874069, 0.874069, 0.795062, 0.791621, 0.750527, 0.712013, 0.707965, 0.712013, 0.712013, 0.613573, 0.618285, 0.648219, 0.541878, 0.538167, 0.632174, 0.626927, 0.525368, 0.490133, 0.497853, 0.59014, 0.570702, 0.570702, 0.480142, 0.570702, 0.480142, 0.613573, 0.703578, 0.613573, 0.517562,…	[0, 1, 2, 3, 4, 5, 6, 7, 8, 9, 10, 11, 12, 13, 14, 15, 16, 17, 18, 19, 20, 21, 22, 23, 24, 25, 26, 27, 30, 31, 32, 34, 36, 37, 38, 39, 40, 41, 42]	(27, 0, 27)	27	2
1170	1171	UPI000163A6F5 status=activ	([0.59014, 0.59508, 0.632174, 0.529623, 0.562014, 0.59508, 0.608892, 0.534167, 0.534167, 0.534167, 0.480142, 0.468512, 0.472492, 0.480142, 0.534167, 0.59917, 0.585406, 0.5017, 0.5017, 0.497853, 0.497853, 0.585406, 0.608892, 0.59508, 0.56648, 0.541878, 0.521092, 0.461924, 0.538167, 0.56648, 0.575842, 0.712013, 0.642678, 0.545602, 0.59508, 0.545602, 0.490133, 0.480142, 0.549308, 0.545602, 0.553315,…	[0, 1, 2, 3, 4, 5, 6, 7, 8, 9, 14, 15, 16, 17, 18, 21, 22, 23, 24, 25, 26, 28, 29, 30, 31, 32, 33, 34, 35, 38, 39, 40, 41, 42, 43, 44, 45, 46, 47, 48, 49, 50, 51, 52, 53, 54, 57, 58, 59, 66, 67, 68, 69, 70, 71, 72, 73, 74, 75, 76, 77, 78, 79, 80, 81, 82, 83, 84, 85, 86, 87, 88, 89, 90, 91, 92, 93, 95, 96, 97, 98, 99, 126, 127, 279, 280, 281, 282, 283, 288, 289, 293, 294, 295, 296, 297, 298, 299, …	(27, 49, 76)	27	2
146	147	UPI00001B5DE1 status=activ	([0.011106, 0.019109, 0.010372, 0.006421, 0.008075, 0.00962, 0.00962, 0.007315, 0.005992, 0.006894, 0.008804, 0.008409, 0.005932, 0.005932, 0.003997, 0.003431, 0.004921, 0.005223, 0.003821, 0.003727, 0.003555, 0.003512, 0.00292, 0.002761, 0.003341, 0.002976, 0.00225, 0.001649, 0.002482, 0.003671, 0.003924, 0.00283, 0.003727, 0.004247, 0.004208, 0.006194, 0.005683, 0.005799, 0.005799, 0.008409, 0.…	[564, 565, 566, 567, 568, 569, 570, 571, 572, 573, 574, 575, 576, 577, 578, 579, 580, 581, 582, 583, 584, 585, 586, 587, 588, 589, 590]	(26, 0, 26)	26	2
239	240	UPI0000399FEF status=activ	([0.868118, 0.699094, 0.728858, 0.570702, 0.585406, 0.59917, 0.468512, 0.390993, 0.42561, 0.440853, 0.42561, 0.458154, 0.465241, 0.476583, 0.394753, 0.377384, 0.366687, 0.398279, 0.398279, 0.408655, 0.332115, 0.321458, 0.414856, 0.328603, 0.408655, 0.408655, 0.335645, 0.356642, 0.41194, 0.41194, 0.387226, 0.359901, 0.271506, 0.236433, 0.225814, 0.236433, 0.236433, 0.236433, 0.216401, 0.155435, 0.…	[0, 1, 2, 3, 4, 5, 120, 121, 122, 123, 124, 125, 126, 127, 128, 129, 130, 131, 132, 133, 134, 135, 136, 137, 138, 139, 140, 141, 142, 143, 144, 145, 146]	(26, 6, 32)	26	2
608	609	UPI000045E5DF status=activ	([0.020876, 0.016257, 0.015078, 0.009865, 0.008723, 0.011106, 0.014315, 0.013437, 0.016826, 0.013821, 0.014783, 0.017447, 0.01078, 0.009483, 0.014075, 0.009187, 0.009096, 0.013821, 0.013821, 0.011669, 0.019109, 0.026892, 0.025316, 0.041405, 0.049374, 0.081712, 0.078022, 0.085092, 0.071867, 0.042364, 0.043307, 0.06184, 0.050641, 0.100716, 0.122885, 0.098513, 0.106997, 0.109221, 0.055536, 0.035586,…	[99, 100, 101, 142, 143, 144, 145, 146, 147, 148, 153, 154, 158, 371, 372, 373, 374, 375, 376, 377, 378, 379, 634, 635, 636, 637, 638, 639, 640, 641, 642, 643, 644, 645, 646, 647, 648, 649, 650, 651, 652, 653, 654, 655, 656, 657, 658, 659, 660]	(26, 22, 48)	26	2
1146	1147	UPI000163A6A8 status=activ	([0.534167, 0.557691, 0.505461, 0.541878, 0.541878, 0.575842, 0.613573, 0.648219, 0.671169, 0.661982, 0.613573, 0.604312, 0.604312, 0.58069, 0.59508, 0.59508, 0.59014, 0.525368, 0.56648, 0.622677, 0.521092, 0.618285, 0.549308, 0.58069, 0.557691, 0.553315, 0.529623, 0.494003, 0.458154, 0.42561, 0.418646, 0.461924, 0.458154, 0.422041], '')	[0, 1, 2, 3, 4, 5, 6, 7, 8, 9, 10, 11, 12, 13, 14, 15, 16, 17, 18, 19, 20, 21, 22, 23, 24, 25, 26]	(26, 0, 26)	26	2
1286	1287	UPI00024F9CBE status=activ	([0.346032, 0.414856, 0.465241, 0.384043, 0.408655, 0.4292, 0.458154, 0.401658, 0.422041, 0.4292, 0.454136, 0.468512, 0.494003, 0.58069, 0.575842, 0.626927, 0.613573, 0.699094, 0.694846, 0.694846, 0.671169, 0.795062, 0.699094, 0.666105, 0.750527, 0.754692, 0.779859, 0.788093, 0.76285, 0.767246, 0.784345, 0.707965, 0.622677, 0.585406, 0.56648, 0.661982, 0.534167, 0.534167, 0.553315, 0.538167, 0.47…	[13, 14, 15, 16, 17, 18, 19, 20, 21, 22, 23, 24, 25, 26, 27, 28, 29, 30, 31, 32, 33, 34, 35, 36, 37, 38, 39]	(26, 0, 26)	26	2
271	272	UPI000039A035 status=activ	([0.01227, 0.020876, 0.040537, 0.034068, 0.047319, 0.024826, 0.015344, 0.011903, 0.009483, 0.011342, 0.009483, 0.008409, 0.012727, 0.01204, 0.009483, 0.00962, 0.007177, 0.00558, 0.005683, 0.006039, 0.00558, 0.005623, 0.005318, 0.003821, 0.003461, 0.003512, 0.003804, 0.003963, 0.00389, 0.005249, 0.004431, 0.004513, 0.006039, 0.004611, 0.004611, 0.006078, 0.006245, 0.008276, 0.007877, 0.008156, 0.0…	[100, 116, 120, 123, 126, 127, 128, 129, 130, 131, 132, 133, 134, 135, 136, 137, 138, 139, 140, 141, 142, 143, 144, 145, 146, 147, 148, 149, 150]	(24, 4, 28)	24	2
503	504	UPI000039A2C5 status=activ	([0.321458, 0.380708, 0.40511, 0.324872, 0.370445, 0.401658, 0.335645, 0.359901, 0.394753, 0.414856, 0.447574, 0.465241, 0.472492, 0.461924, 0.494003, 0.59508, 0.618285, 0.521092, 0.529623, 0.529623, 0.626927, 0.618285, 0.59014, 0.585406, 0.557691, 0.483068, 0.40511, 0.490133, 0.414856, 0.332115, 0.342579, 0.332115, 0.346032, 0.352862, 0.278302, 0.25031, 0.268042, 0.185198, 0.247041, 0.185198, 0.…	[15, 16, 17, 18, 19, 20, 21, 22, 23, 24, 47, 48, 49, 50, 51, 52, 60, 61, 62, 63, 64, 65, 102, 134, 135, 136, 137, 139, 140, 141, 142, 143, 144, 145, 146, 147, 148, 149, 150, 151, 152, 153, 154, 155, 156, 157, 158, 159, 160, 161, 162, 163]	(24, 27, 51)	24	2
841	842	UPI000045E771 status=activ	([0.139895, 0.074921, 0.078022, 0.049374, 0.083462, 0.111485, 0.109221, 0.147574, 0.100716, 0.125101, 0.164327, 0.222385, 0.232838, 0.239899, 0.25406, 0.25031, 0.332115, 0.342579, 0.318242, 0.206376, 0.318242, 0.335645, 0.394753, 0.394753, 0.447574, 0.422041, 0.418646, 0.465241, 0.359901, 0.370445, 0.335645, 0.31487, 0.284882, 0.291804, 0.275179, 0.36309, 0.352862, 0.356642, 0.342579, 0.349426, 0…	[208, 209, 210, 211, 212, 213, 225, 251, 263, 264, 265, 266, 274, 275, 321, 322, 323, 324, 356, 357, 358, 359, 360, 361, 362, 363, 364, 365, 366, 367, 368, 369, 370, 371, 372, 373, 374, 375, 376, 377, 378, 379, 380, 384, 385, 386, 387, 389, 390, 396, 397, 398, 399, 400, 401, 402, 403, 404, 405, 406, 407, 408, 409]	(24, 18, 42)	24	2
74	75	UPI0000124E11 status=activ	([0.019401, 0.015078, 0.017138, 0.026892, 0.03976, 0.040537, 0.032017, 0.046336, 0.049374, 0.03976, 0.054297, 0.066181, 0.083462, 0.127496, 0.185198, 0.15008, 0.155435, 0.232838, 0.275179, 0.349426, 0.440853, 0.465241, 0.553315, 0.509769, 0.433034, 0.422041, 0.454136, 0.497853, 0.480142, 0.509769, 0.557691, 0.472492, 0.408655, 0.36309, 0.370445, 0.380708, 0.328603, 0.31487, 0.31487, 0.301917, 0.3…	[22, 23, 29, 30, 77, 78, 79, 81, 82, 83, 84, 85, 86, 87, 88, 89, 90, 92, 93, 94, 95, 96, 97, 98, 99, 100, 101, 102, 103, 104, 105, 106, 107, 108, 109, 110, 111, 112, 113, 114, 115, 122, 123, 146, 158]	(23, 17, 40)	23	2
318	319	UPI000039A0BC status=activ	([0.21291, 0.158265, 0.194234, 0.25406, 0.30533, 0.370445, 0.387226, 0.339168, 0.356642, 0.370445, 0.390993, 0.390993, 0.328603, 0.394753, 0.461924, 0.40511, 0.465241, 0.454136, 0.529623, 0.458154, 0.42561, 0.480142, 0.458154, 0.465241, 0.433034, 0.418646, 0.387226, 0.390993, 0.447574, 0.447574, 0.390993, 0.384043, 0.398279, 0.374039, 0.298791, 0.291804, 0.356642, 0.366687, 0.36309, 0.349426, 0.4…	[18, 45, 46, 47, 48, 49, 50, 51, 52, 53, 54, 55, 56, 57, 58, 59, 60, 61, 62, 63, 64, 65, 66, 67, 68, 75, 76, 91, 106, 107]	(23, 1, 24)	23	2
937	938	UPI00015D73F8 status=activ	([0.30533, 0.352862, 0.390993, 0.422041, 0.41194, 0.422041, 0.454136, 0.497853, 0.447574, 0.472492, 0.480142, 0.444081, 0.454136, 0.476583, 0.486429, 0.575842, 0.529623, 0.525368, 0.538167, 0.538167, 0.653063, 0.648219, 0.575842, 0.538167, 0.538167, 0.575842, 0.575842, 0.56648, 0.557691, 0.642678, 0.570702, 0.570702, 0.642678, 0.622677, 0.59014, 0.549308, 0.529623, 0.608892, 0.562014, 0.490133, 0…	[15, 16, 17, 18, 19, 20, 21, 22, 23, 24, 25, 26, 27, 28, 29, 30, 31, 32, 33, 34, 35, 36, 37, 38, 40, 41]	(23, 0, 23)	23	2
1129	1130	UPI000163A679 status=activ	([0.15008, 0.216401, 0.26085, 0.158265, 0.196879, 0.219301, 0.15008, 0.090864, 0.116183, 0.132295, 0.079919, 0.10481, 0.11371, 0.10481, 0.102787, 0.058088, 0.05306, 0.086953, 0.043307, 0.024826, 0.023087, 0.047319, 0.047319, 0.047319, 0.049374, 0.047319, 0.028695, 0.040537, 0.050641, 0.048328, 0.027463, 0.047319, 0.043307, 0.023534, 0.020522, 0.012491, 0.020876, 0.014783, 0.014315, 0.023534, 0.02…	[225, 316, 317, 319, 320, 321, 322, 323, 324, 329, 330, 331, 332, 333, 334, 335, 336, 337, 338, 339, 340, 341, 342, 343, 344, 345, 346, 347, 348, 349, 350, 351, 352, 354, 355]	(23, 9, 32)	23	2
64	65	UPI00000CBF23 status=activ	([0.728858, 0.798249, 0.805026, 0.801317, 0.819762, 0.837511, 0.852992, 0.819762, 0.823549, 0.834292, 0.741537, 0.661982, 0.690604, 0.712013, 0.741537, 0.754692, 0.750527, 0.685117, 0.690604, 0.724957, 0.632174, 0.613573, 0.5017, 0.422041, 0.40511, 0.370445, 0.366687, 0.359901, 0.380708, 0.288399, 0.219301, 0.278302, 0.342579, 0.332115, 0.232838, 0.239899, 0.225814, 0.222385, 0.298791, 0.311707, …	[0, 1, 2, 3, 4, 5, 6, 7, 8, 9, 10, 11, 12, 13, 14, 15, 16, 17, 18, 19, 20, 21, 22]	(22, 0, 22)	22	2
112	113	UPI0000164BFF status=activ	([0.767246, 0.798249, 0.819762, 0.849326, 0.812494, 0.83125, 0.849326, 0.849326, 0.871313, 0.805026, 0.788093, 0.741537, 0.76285, 0.823549, 0.733139, 0.750527, 0.685117, 0.58069, 0.517562, 0.509769, 0.505461, 0.51388, 0.5017, 0.486429, 0.465241, 0.414856, 0.41194, 0.335645, 0.359901, 0.359901, 0.440853, 0.40511, 0.468512, 0.41194, 0.356642, 0.40511, 0.384043, 0.436924, 0.433034, 0.5017, 0.525368,…	[0, 1, 2, 3, 4, 5, 6, 7, 8, 9, 10, 11, 12, 13, 14, 15, 16, 17, 18, 19, 20, 21, 22, 39, 40, 41, 65]	(22, 0, 22)	22	2
256	257	UPI000039A016 status=activ	([0.144935, 0.219301, 0.134866, 0.173081, 0.21291, 0.264545, 0.284882, 0.291804, 0.301917, 0.232838, 0.247041, 0.191378, 0.142424, 0.098513, 0.155435, 0.167087, 0.179055, 0.278302, 0.278302, 0.370445, 0.352862, 0.444081, 0.458154, 0.483068, 0.497853, 0.401658, 0.401658, 0.387226, 0.394753, 0.324872, 0.352862, 0.36309, 0.468512, 0.58069, 0.661982, 0.661982, 0.666105, 0.618285, 0.521092, 0.538167, …	[33, 34, 35, 36, 37, 38, 39, 40, 41, 42, 44, 46, 47, 48, 50, 51, 52, 53, 54, 55, 56, 57, 59, 81, 84, 85, 86, 87, 88, 89, 90, 91, 92, 93, 94, 95, 96, 97, 98, 99, 100, 101, 102, 103, 104, 105, 106]	(22, 24, 46)	22	2
433	434	UPI000039A1EC status=activ	([0.798249, 0.823549, 0.846163, 0.862302, 0.871313, 0.745909, 0.771762, 0.648219, 0.661982, 0.694846, 0.707965, 0.754692, 0.671169, 0.618285, 0.642678, 0.59508, 0.604312, 0.59917, 0.59917, 0.59508, 0.534167, 0.521092, 0.505461, 0.490133, 0.401658, 0.398279, 0.490133, 0.401658, 0.408655, 0.436924, 0.401658, 0.335645, 0.25406, 0.247041, 0.222385, 0.170161, 0.147574, 0.083462, 0.05306, 0.028107, 0.0…	[0, 1, 2, 3, 4, 5, 6, 7, 8, 9, 10, 11, 12, 13, 14, 15, 16, 17, 18, 19, 20, 21, 22, 62, 63, 64, 65, 126, 127, 128, 129, 130, 133, 134, 135, 136, 137, 138, 139, 140]	(22, 0, 22)	22	2
478	479	UPI000039A24D status=activ	([0.366687, 0.398279, 0.450668, 0.349426, 0.387226, 0.30533, 0.352862, 0.394753, 0.40511, 0.324872, 0.26085, 0.21291, 0.222385, 0.18812, 0.284882, 0.291804, 0.298791, 0.281712, 0.284882, 0.196879, 0.21291, 0.321458, 0.229226, 0.209395, 0.216401, 0.209395, 0.284882, 0.278302, 0.25406, 0.232838, 0.359901, 0.458154, 0.472492, 0.401658, 0.356642, 0.352862, 0.324872, 0.247041, 0.225814, 0.164327, 0.17…	[104, 105, 106, 116, 119, 120, 121, 122, 123, 124, 125, 126, 127, 128, 129, 130, 131, 132, 133, 134, 135, 136, 137, 138, 139, 140, 141, 308, 316, 317, 318, 319, 320, 321, 322, 323]	(22, 4, 26)	22	2
723	724	UPI000045E69F status=activ	([0.008409, 0.007259, 0.006245, 0.005734, 0.005378, 0.007177, 0.006374, 0.006142, 0.007422, 0.006795, 0.008156, 0.006701, 0.006482, 0.007177, 0.010221, 0.016021, 0.017138, 0.028107, 0.028695, 0.051831, 0.079919, 0.088832, 0.15284, 0.236433, 0.321458, 0.36309, 0.346032, 0.447574, 0.534167, 0.534167, 0.63748, 0.653063, 0.784345, 0.805026, 0.788093, 0.784345, 0.775545, 0.759478, 0.626927, 0.750527, …	[28, 29, 30, 31, 32, 33, 34, 35, 36, 37, 38, 39, 40, 41, 42, 43, 44, 45, 46, 47, 48, 49, 50, 52, 53]	(22, 0, 22)	22	2
983	984	UPI00015D74AF status=activ	([0.060549, 0.102787, 0.155435, 0.21291, 0.264545, 0.200174, 0.247041, 0.271506, 0.291804, 0.239899, 0.268042, 0.291804, 0.257454, 0.377384, 0.483068, 0.472492, 0.486429, 0.486429, 0.59508, 0.675549, 0.759478, 0.745909, 0.720929, 0.699094, 0.685117, 0.690604, 0.788093, 0.690604, 0.608892, 0.632174, 0.741537, 0.733139, 0.73685, 0.642678, 0.613573, 0.58069, 0.557691, 0.632174, 0.626927, 0.553315, 0…	[18, 19, 20, 21, 22, 23, 24, 25, 26, 27, 28, 29, 30, 31, 32, 33, 34, 35, 36, 37, 38, 39, 40]	(22, 0, 22)	22	2
1144	1145	UPI000163A6A6 status=activ	([0.002194, 0.003079, 0.002482, 0.002078, 0.002705, 0.002349, 0.00316, 0.003212, 0.002881, 0.003276, 0.003821, 0.003431, 0.003405, 0.003512, 0.003671, 0.00389, 0.004161, 0.005249, 0.004899, 0.005249, 0.006421, 0.009401, 0.010509, 0.009865, 0.017138, 0.009483, 0.015694, 0.016257, 0.020876, 0.041405, 0.049374, 0.05306, 0.094817, 0.102787, 0.058088, 0.058088, 0.088832, 0.134866, 0.132295, 0.247041, …	[47, 160, 161, 162, 163, 164, 165, 166, 167, 168, 169, 170, 171, 172, 173, 175, 231, 232, 233, 234, 235, 236, 237, 238, 239, 240, 546, 547, 548, 549, 550, 551, 552, 553, 560, 561, 636, 637, 638, 639, 640, 641, 642, 643, 644, 645, 647, 649, 692, 698, 699, 700, 701, 702, 703, 704, 705, 707, 754, 755, 756, 758, 859, 860, 861, 862, 876, 877, 878, 879, 880, 881, 882, 883, 884, 885, 886, 887, 888, 889,…	(22, 66, 88)	22	2
311	312	UPI000039A0AB status=activ	([0.626927, 0.653063, 0.685117, 0.703578, 0.712013, 0.745909, 0.63748, 0.613573, 0.653063, 0.562014, 0.509769, 0.447574, 0.480142, 0.51388, 0.42561, 0.41194, 0.42561, 0.42561, 0.433034, 0.332115, 0.40511, 0.298791, 0.236433, 0.173081, 0.118441, 0.122885, 0.111485, 0.142424, 0.167087, 0.161087, 0.196879, 0.164327, 0.232838, 0.225814, 0.196879, 0.271506, 0.271506, 0.264545, 0.26085, 0.25406, 0.3566…	[0, 1, 2, 3, 4, 5, 6, 7, 8, 9, 10, 13, 76, 77, 84, 85, 86, 87, 218, 219, 220, 261, 365, 366, 367, 368, 369, 370, 371, 372, 373, 374, 375, 376, 377, 378, 379, 380, 381, 382, 383, 384, 385, 386]	(21, 22, 43)	21	2
320	321	UPI000039A0BE status=activ	([0.387226, 0.440853, 0.465241, 0.5017, 0.418646, 0.352862, 0.414856, 0.476583, 0.468512, 0.5017, 0.534167, 0.557691, 0.622677, 0.534167, 0.534167, 0.534167, 0.521092, 0.433034, 0.490133, 0.490133, 0.585406, 0.5017, 0.5017, 0.517562, 0.42561, 0.422041, 0.490133, 0.480142, 0.374039, 0.41194, 0.41194, 0.418646, 0.408655, 0.356642, 0.42561, 0.414856, 0.414856, 0.42561, 0.497853, 0.545602, 0.505461, …	[3, 9, 10, 11, 12, 13, 14, 15, 16, 20, 21, 22, 23, 39, 40, 41, 42, 43, 44, 45, 46, 47, 48, 49, 50, 51, 52, 53, 54, 55, 56, 57, 58, 59, 60, 63, 64, 65, 66]	(21, 13, 34)	21	2
463	464	UPI000039A22E status=activ	([0.724957, 0.801317, 0.83125, 0.837511, 0.733139, 0.754692, 0.76285, 0.775545, 0.690604, 0.703578, 0.622677, 0.570702, 0.59508, 0.56648, 0.534167, 0.626927, 0.648219, 0.666105, 0.570702, 0.575842, 0.557691, 0.51388, 0.480142, 0.465241, 0.461924, 0.549308, 0.58069, 0.622677, 0.529623, 0.51388, 0.51388, 0.59917, 0.653063, 0.653063, 0.685117, 0.58069, 0.585406, 0.5017, 0.414856, 0.5017, 0.497853, 0…	[0, 1, 2, 3, 4, 5, 6, 7, 8, 9, 10, 11, 12, 13, 14, 15, 16, 17, 18, 19, 20, 21, 25, 26, 27, 28, 29, 30, 31, 32, 33, 34, 35, 36, 37, 39, 41, 42, 44, 45, 80, 81, 82, 83, 84, 85, 86, 87, 88, 89, 90, 91, 92, 93, 94, 95, 96, 97, 98]	(21, 0, 21)	21	2
838	839	UPI000045E76C status=activ	([0.18812, 0.182256, 0.222385, 0.257454, 0.200174, 0.120615, 0.158265, 0.191378, 0.216401, 0.239899, 0.275179, 0.31487, 0.225814, 0.222385, 0.15008, 0.222385, 0.219301, 0.18812, 0.179055, 0.129801, 0.200174, 0.200174, 0.17593, 0.185198, 0.134866, 0.137348, 0.222385, 0.219301, 0.216401, 0.222385, 0.15008, 0.15008, 0.142424, 0.225814, 0.225814, 0.219301, 0.232838, 0.288399, 0.275179, 0.216401, 0.20…	[68, 133, 134, 135, 138, 139, 140, 141, 142, 143, 144, 145, 146, 147, 148, 149, 150, 151, 152, 153, 154, 155, 156, 157, 158, 159]	(21, 4, 25)	21	2
1089	1090	UPI000163A61F status=activ	([0.675549, 0.690604, 0.613573, 0.642678, 0.690604, 0.716283, 0.626927, 0.680603, 0.690604, 0.712013, 0.699094, 0.745909, 0.733139, 0.759478, 0.653063, 0.63748, 0.622677, 0.58069, 0.472492, 0.505461, 0.468512, 0.374039, 0.377384, 0.447574, 0.36309, 0.352862, 0.346032, 0.387226, 0.366687, 0.370445, 0.366687, 0.387226, 0.384043, 0.398279, 0.461924, 0.549308, 0.545602, 0.545602, 0.56648, 0.632174, 0…	[0, 1, 2, 3, 4, 5, 6, 7, 8, 9, 10, 11, 12, 13, 14, 15, 16, 17, 19, 35, 36, 37, 38, 39, 40, 41, 42, 43, 44, 45, 46, 47, 48, 49, 50, 51, 52, 53, 54, 55, 56]	(21, 19, 40)	21	2
1090	1091	UPI000163A620 status=activ	([0.120615, 0.158265, 0.196879, 0.232838, 0.232838, 0.264545, 0.318242, 0.311707, 0.342579, 0.291804, 0.311707, 0.349426, 0.328603, 0.232838, 0.158265, 0.232838, 0.25031, 0.206376, 0.271506, 0.359901, 0.284882, 0.349426, 0.387226, 0.394753, 0.394753, 0.418646, 0.42561, 0.380708, 0.40511, 0.40511, 0.444081, 0.461924, 0.461924, 0.483068, 0.461924, 0.529623, 0.5017, 0.497853, 0.541878, 0.51388, 0.46…	[35, 36, 38, 39, 65, 66, 67, 68, 69, 70, 71, 72, 73, 74, 75, 76, 77, 78, 79, 80, 81, 82, 83, 84, 85, 86, 108, 109, 110, 111, 112, 113, 114, 115, 116, 221, 222, 223, 224, 225, 226, 227, 228, 229, 230, 231, 232, 233, 234, 235, 236, 237, 238, 239, 241, 297, 305, 306, 307, 308, 309, 310, 311, 312, 313, 314, 315, 316, 319, 321, 333, 334, 349, 350, 351, 352]	(21, 4, 25)	21	2
101	102	UPI0000134CEE status=activ	([0.509769, 0.529623, 0.56648, 0.604312, 0.63748, 0.671169, 0.675549, 0.699094, 0.703578, 0.608892, 0.648219, 0.680603, 0.720929, 0.720929, 0.703578, 0.675549, 0.58069, 0.699094, 0.685117, 0.685117, 0.56648, 0.486429, 0.486429, 0.486429, 0.494003, 0.40511, 0.394753, 0.324872, 0.311707, 0.30533, 0.387226, 0.278302, 0.26085, 0.18812, 0.137348, 0.185198, 0.200174, 0.200174, 0.173081, 0.182256, 0.120…	[0, 1, 2, 3, 4, 5, 6, 7, 8, 9, 10, 11, 12, 13, 14, 15, 16, 17, 18, 19, 20, 58, 59, 60, 61, 62, 63, 64, 65, 66, 67, 70, 71, 72, 74, 75, 76]	(20, 0, 20)	20	2
172	173	UPI0000399F49 status=activ	([0.011669, 0.009865, 0.008804, 0.011669, 0.016257, 0.022306, 0.019401, 0.014783, 0.016826, 0.023534, 0.030003, 0.034884, 0.056825, 0.058088, 0.060549, 0.096677, 0.147574, 0.229226, 0.229226, 0.311707, 0.31487, 0.36309, 0.433034, 0.509769, 0.529623, 0.534167, 0.476583, 0.541878, 0.661982, 0.707965, 0.685117, 0.59508, 0.51388, 0.517562, 0.525368, 0.4292, 0.4292, 0.408655, 0.346032, 0.324872, 0.318…	[23, 24, 25, 27, 28, 29, 30, 31, 32, 33, 34, 102, 103, 106, 107, 108, 109, 110, 111, 112, 113, 114, 115, 116, 117, 118, 119, 120, 121, 122, 123, 124, 125, 126]	(20, 13, 33)	20	2
361	362	UPI000039A11F status=activ	([0.247041, 0.288399, 0.216401, 0.15008, 0.182256, 0.21291, 0.26085, 0.206376, 0.247041, 0.271506, 0.271506, 0.203355, 0.203355, 0.216401, 0.127496, 0.139895, 0.142424, 0.142424, 0.229226, 0.295083, 0.216401, 0.301917, 0.232838, 0.308712, 0.387226, 0.390993, 0.40511, 0.321458, 0.387226, 0.387226, 0.398279, 0.352862, 0.454136, 0.494003, 0.494003, 0.608892, 0.608892, 0.570702, 0.613573, 0.613573, 0…	[35, 36, 37, 38, 39, 40, 41, 42, 43, 44, 45, 46, 47, 48, 49, 50, 51, 52, 53, 54, 55, 58, 61, 62, 63, 64, 68, 70, 72, 73, 74, 75, 76, 77, 78, 79, 80, 81]	(20, 0, 20)	20	2
501	502	UPI000039A2C3 status=activ	([0.728858, 0.767246, 0.767246, 0.795062, 0.798249, 0.805026, 0.771762, 0.771762, 0.791621, 0.808535, 0.724957, 0.750527, 0.712013, 0.712013, 0.712013, 0.666105, 0.703578, 0.699094, 0.720929, 0.608892, 0.534167, 0.440853, 0.461924, 0.461924, 0.461924, 0.384043, 0.311707, 0.281712, 0.298791, 0.298791, 0.295083, 0.366687, 0.374039, 0.440853, 0.356642, 0.374039, 0.433034, 0.4292, 0.40511, 0.40511, 0…	[0, 1, 2, 3, 4, 5, 6, 7, 8, 9, 10, 11, 12, 13, 14, 15, 16, 17, 18, 19, 20, 46, 47, 48, 49, 80]	(20, 0, 20)	20	2
907	908	UPI000045E7E4 status=activ	([0.002662, 0.00407, 0.00543, 0.004689, 0.006194, 0.006194, 0.00558, 0.004513, 0.003804, 0.004483, 0.003821, 0.003405, 0.004646, 0.004611, 0.006374, 0.006482, 0.004775, 0.004899, 0.005318, 0.005249, 0.00558, 0.005249, 0.003701, 0.003804, 0.003512, 0.003555, 0.004315, 0.005932, 0.008276, 0.007555, 0.008075, 0.01227, 0.013821, 0.014783, 0.030003, 0.035586, 0.036378, 0.059222, 0.05306, 0.098513, 0.0…	[262, 267, 268, 269, 270, 307, 508, 660, 661, 662, 663, 664, 669, 670, 671, 672, 673, 674, 675, 676, 677, 722, 723, 724, 725, 726, 727, 728, 729, 730, 731, 732, 733, 734, 735, 736, 737, 738, 739, 740, 741, 742]	(20, 21, 41)	20	2
1249	1250	UPI00024F978A status=activ	([0.476583, 0.517562, 0.454136, 0.476583, 0.490133, 0.51388, 0.570702, 0.549308, 0.56648, 0.59014, 0.604312, 0.618285, 0.622677, 0.632174, 0.671169, 0.675549, 0.675549, 0.675549, 0.685117, 0.671169, 0.666105, 0.541878, 0.538167, 0.534167, 0.570702, 0.56648, 0.494003, 0.468512, 0.444081, 0.440853, 0.4292, 0.380708, 0.321458, 0.377384, 0.311707, 0.26085, 0.196879, 0.200174, 0.200174, 0.200174, 0.19…	[1, 5, 6, 7, 8, 9, 10, 11, 12, 13, 14, 15, 16, 17, 18, 19, 20, 21, 22, 23, 24, 25]	(20, 1, 21)	20	2
62	63	UPI00000CBEBC status=activ	([0.88723, 0.741537, 0.775545, 0.801317, 0.81615, 0.84206, 0.837511, 0.856457, 0.868118, 0.876521, 0.801317, 0.837511, 0.837511, 0.716283, 0.666105, 0.671169, 0.694846, 0.671169, 0.694846, 0.56648, 0.497853, 0.497853, 0.497853, 0.476583, 0.468512, 0.384043, 0.359901, 0.359901, 0.339168, 0.25031, 0.271506, 0.356642, 0.359901, 0.268042, 0.370445, 0.366687, 0.359901, 0.31487, 0.328603, 0.328603, 0.3…	[0, 1, 2, 3, 4, 5, 6, 7, 8, 9, 10, 11, 12, 13, 14, 15, 16, 17, 18, 19, 176, 177, 180, 181, 250, 251, 252, 258, 259, 260, 442, 443, 444, 445, 446, 447, 448, 449, 454, 455, 456, 457]	(19, 0, 19)	19	2
135	136	UPI00001893BB status=activ	([0.680603, 0.741537, 0.76285, 0.767246, 0.661982, 0.694846, 0.733139, 0.73685, 0.63748, 0.538167, 0.570702, 0.608892, 0.666105, 0.671169, 0.626927, 0.626927, 0.59508, 0.529623, 0.529623, 0.51388, 0.444081, 0.390993, 0.384043, 0.387226, 0.328603, 0.332115, 0.349426, 0.324872, 0.243554, 0.31487, 0.318242, 0.298791, 0.301917, 0.30533, 0.281712, 0.298791, 0.275179, 0.31487, 0.31487, 0.278302, 0.2033…	[0, 1, 2, 3, 4, 5, 6, 7, 8, 9, 10, 11, 12, 13, 14, 15, 16, 17, 18, 19, 79]	(19, 0, 19)	19	2
1204	1205	UPI000163A760 status=activ	([0.011518, 0.016528, 0.01204, 0.009728, 0.008525, 0.007422, 0.009015, 0.011342, 0.009015, 0.010926, 0.013821, 0.018415, 0.017797, 0.010926, 0.008002, 0.01078, 0.020165, 0.034068, 0.035586, 0.031287, 0.051831, 0.044297, 0.028695, 0.047319, 0.041405, 0.073402, 0.086953, 0.086953, 0.071867, 0.132295, 0.076542, 0.081712, 0.088832, 0.098513, 0.18812, 0.191378, 0.185198, 0.158265, 0.15284, 0.155435, 0…	[46, 49, 50, 51, 164, 165, 166, 167, 168, 169, 170, 171, 172, 173, 174, 175, 176, 178, 643, 701, 708, 709, 747, 750, 810, 812, 842, 848, 906, 907, 908, 909, 910, 911, 912, 913, 914, 915, 916, 917, 918, 919, 920, 921, 922, 923, 924, 925, 984, 985, 986, 987, 988, 989, 992, 993, 994, 995, 996, 997, 998, 999, 1000, 1001, 1002, 1003, 1004, 1005, 1011, 1012, 1030, 1038, 1039, 1063, 1064, 1065, 1069, 10…	(19, 28, 47)	19	2
100	101	UPI0000134C70 status=activ	([0.275179, 0.339168, 0.380708, 0.408655, 0.444081, 0.468512, 0.505461, 0.529623, 0.549308, 0.575842, 0.59014, 0.653063, 0.59014, 0.509769, 0.604312, 0.58069, 0.59508, 0.716283, 0.666105, 0.657645, 0.784345, 0.784345, 0.699094, 0.604312, 0.521092, 0.461924, 0.401658, 0.394753, 0.394753, 0.335645, 0.332115, 0.356642, 0.335645, 0.366687, 0.458154, 0.476583, 0.476583, 0.436924, 0.346032, 0.458154, 0…	[6, 7, 8, 9, 10, 11, 12, 13, 14, 15, 16, 17, 18, 19, 20, 21, 22, 23, 24, 45, 47, 48, 49, 50, 51, 52, 53, 54, 62, 64, 65, 66, 67, 68, 69, 70, 73, 75, 76, 77, 78, 79, 80, 81, 109, 110, 111, 112, 113, 114, 115, 116, 117, 118, 119, 120, 121, 122, 123, 124, 125, 127, 128]	(18, 0, 18)	18	2
362	363	UPI000039A120 status=activ	([0.222385, 0.125101, 0.15008, 0.17593, 0.229226, 0.275179, 0.321458, 0.264545, 0.291804, 0.328603, 0.26085, 0.203355, 0.203355, 0.161087, 0.17593, 0.25406, 0.264545, 0.243554, 0.243554, 0.167087, 0.167087, 0.098513, 0.158265, 0.17593, 0.127496, 0.125101, 0.118441, 0.106997, 0.096677, 0.100716, 0.094817, 0.096677, 0.167087, 0.185198, 0.225814, 0.206376, 0.15284, 0.147574, 0.182256, 0.281712, 0.38…	[181, 182, 185, 193, 194, 195, 196, 197, 198, 211, 212, 378, 428, 429, 431, 432, 433, 434, 435, 436, 437, 438, 439, 440, 441, 442, 443, 444, 445, 446, 447, 448, 449]	(18, 14, 32)	18	2
677	678	UPI000045E650 status=activ	([0.517562, 0.541878, 0.384043, 0.4292, 0.377384, 0.398279, 0.433034, 0.422041, 0.444081, 0.380708, 0.414856, 0.468512, 0.490133, 0.394753, 0.374039, 0.335645, 0.271506, 0.257454, 0.275179, 0.281712, 0.257454, 0.216401, 0.239899, 0.356642, 0.288399, 0.352862, 0.366687, 0.352862, 0.366687, 0.295083, 0.301917, 0.295083, 0.21291, 0.147574, 0.200174, 0.17593, 0.298791, 0.377384, 0.398279, 0.311707, 0…	[0, 1, 103, 185, 187, 188, 189, 190, 191, 192, 193, 194, 195, 196, 197, 198, 199, 200, 201, 202, 203, 204, 205, 208, 209]	(18, 4, 22)	18	2
1061	1062	UPI00015D756E status=activ	([0.401658, 0.436924, 0.465241, 0.505461, 0.545602, 0.604312, 0.604312, 0.529623, 0.570702, 0.575842, 0.585406, 0.63748, 0.557691, 0.585406, 0.604312, 0.626927, 0.570702, 0.622677, 0.733139, 0.657645, 0.585406, 0.553315, 0.490133, 0.440853, 0.42561, 0.433034, 0.408655, 0.408655, 0.483068, 0.454136, 0.40511, 0.352862, 0.352862, 0.390993, 0.370445, 0.335645, 0.308712, 0.328603, 0.321458, 0.25406, 0…	[3, 4, 5, 6, 7, 8, 9, 10, 11, 12, 13, 14, 15, 16, 17, 18, 19, 20, 21]	(18, 0, 18)	18	2
131	132	UPI0000189391 status=activ	([0.653063, 0.486429, 0.505461, 0.557691, 0.472492, 0.41194, 0.454136, 0.494003, 0.436924, 0.450668, 0.461924, 0.444081, 0.394753, 0.380708, 0.370445, 0.444081, 0.461924, 0.414856, 0.436924, 0.414856, 0.41194, 0.408655, 0.414856, 0.339168, 0.339168, 0.342579, 0.418646, 0.401658, 0.401658, 0.414856, 0.433034, 0.436924, 0.418646, 0.517562, 0.517562, 0.534167, 0.534167, 0.529623, 0.59014, 0.56648, 0…	[0, 2, 3, 33, 34, 35, 36, 37, 38, 39, 40, 41, 42, 43, 44, 45, 46, 47, 48, 49, 50]	(17, 3, 20)	17	2
140	141	UPI00001AE369 status=activ	([0.023087, 0.025762, 0.045352, 0.067594, 0.094817, 0.125101, 0.092881, 0.11371, 0.134866, 0.098513, 0.06184, 0.074921, 0.134866, 0.078022, 0.134866, 0.200174, 0.127496, 0.139895, 0.206376, 0.225814, 0.239899, 0.271506, 0.268042, 0.167087, 0.170161, 0.167087, 0.102787, 0.15008, 0.15284, 0.167087, 0.257454, 0.281712, 0.281712, 0.281712, 0.370445, 0.370445, 0.30533, 0.41194, 0.284882, 0.284882, 0.3…	[346, 347, 554, 555, 556, 557, 558, 559, 560, 561, 562, 563, 564, 565, 566, 567, 570, 571, 611, 616, 617, 618, 622, 861, 863, 864, 865, 866, 867, 868, 869, 870, 871, 872, 873, 874, 875, 876, 877, 878, 879, 880]	(17, 24, 41)	17	2
442	443	UPI000039A204 status=activ	([0.127496, 0.127496, 0.076542, 0.038042, 0.064632, 0.086953, 0.111485, 0.137348, 0.102787, 0.125101, 0.147574, 0.18812, 0.173081, 0.164327, 0.173081, 0.179055, 0.167087, 0.098513, 0.098513, 0.098513, 0.073402, 0.134866, 0.170161, 0.161087, 0.268042, 0.247041, 0.243554, 0.275179, 0.278302, 0.275179, 0.295083, 0.200174, 0.10481, 0.182256, 0.098513, 0.161087, 0.144935, 0.144935, 0.225814, 0.225814,…	[260, 261, 291, 294, 295, 296, 297, 366, 367, 368, 369, 370, 371, 372, 373, 374, 375, 376, 377, 378, 379, 380, 381, 382, 383, 385, 386, 387, 388, 389, 390, 473, 474, 475, 476, 477, 478, 481, 482, 483, 485, 487, 488, 489]	(17, 7, 24)	17	2
545	546	UPI000039A33C status=activ	([0.179055, 0.229226, 0.129801, 0.182256, 0.182256, 0.216401, 0.15008, 0.179055, 0.21291, 0.271506, 0.209395, 0.229226, 0.239899, 0.232838, 0.232838, 0.301917, 0.384043, 0.301917, 0.298791, 0.291804, 0.298791, 0.298791, 0.216401, 0.31487, 0.222385, 0.257454, 0.25031, 0.335645, 0.271506, 0.26085, 0.155435, 0.26085, 0.26085, 0.164327, 0.243554, 0.21291, 0.21291, 0.206376, 0.225814, 0.243554, 0.1822…	[267, 268, 269, 272, 309, 310, 311, 312, 313, 314, 315, 316, 317, 318, 319, 320, 321, 322, 323, 324, 325, 326, 374]	(17, 4, 21)	17	2
810	811	UPI000045E735 status=activ	([0.018106, 0.013821, 0.011106, 0.009865, 0.011106, 0.010509, 0.015344, 0.01227, 0.013613, 0.019109, 0.026338, 0.034884, 0.056825, 0.046336, 0.049374, 0.085092, 0.15008, 0.229226, 0.229226, 0.328603, 0.422041, 0.418646, 0.490133, 0.58069, 0.699094, 0.750527, 0.849326, 0.849326, 0.922952, 0.889439, 0.901269, 0.865454, 0.874069, 0.84206, 0.846163, 0.76285, 0.754692, 0.570702, 0.517562, 0.538167, 0.…	[23, 24, 25, 26, 27, 28, 29, 30, 31, 32, 33, 34, 35, 36, 37, 38, 39, 40, 170, 171, 172, 173, 174]	(17, 0, 17)	17	2
1150	1151	UPI000163A6B3 status=activ	([0.000773, 0.000532, 0.000468, 0.000687, 0.001142, 0.000936, 0.001211, 0.001623, 0.001808, 0.002529, 0.002327, 0.001872, 0.003109, 0.002435, 0.002512, 0.003298, 0.003405, 0.00515, 0.007177, 0.006988, 0.009977, 0.016826, 0.038042, 0.033407, 0.043307, 0.050641, 0.111485, 0.083462, 0.090864, 0.116183, 0.116183, 0.125101, 0.144935, 0.15284, 0.236433, 0.236433, 0.147574, 0.15008, 0.085092, 0.051831, …	[276, 277, 278, 279, 280, 281, 282, 283, 284, 285, 286, 287, 288, 289, 290, 291, 292, 293]	(17, 0, 17)	17	2
103	104	UPI0000134D50 status=activ	([0.239899, 0.243554, 0.281712, 0.311707, 0.346032, 0.41194, 0.318242, 0.25031, 0.281712, 0.247041, 0.219301, 0.196879, 0.196879, 0.268042, 0.243554, 0.328603, 0.298791, 0.394753, 0.422041, 0.418646, 0.418646, 0.422041, 0.352862, 0.291804, 0.295083, 0.291804, 0.206376, 0.298791, 0.384043, 0.298791, 0.352862, 0.433034, 0.461924, 0.418646, 0.380708, 0.40511, 0.401658, 0.444081, 0.414856, 0.414856, …	[87, 88, 89, 90, 91, 92, 94, 95, 96, 97, 98, 99, 100, 101, 102, 103, 104, 105, 106, 107, 108, 109, 110]	(16, 6, 22)	16	2
721	722	UPI000045E69B status=activ	([0.027463, 0.046336, 0.028107, 0.019401, 0.030003, 0.046336, 0.067594, 0.067594, 0.092881, 0.11371, 0.144935, 0.170161, 0.147574, 0.232838, 0.295083, 0.308712, 0.295083, 0.25406, 0.173081, 0.278302, 0.281712, 0.335645, 0.295083, 0.301917, 0.387226, 0.298791, 0.225814, 0.222385, 0.271506, 0.264545, 0.229226, 0.21291, 0.139895, 0.236433, 0.155435, 0.161087, 0.094817, 0.092881, 0.094817, 0.158265, …	[61, 62, 64, 65, 156, 157, 191, 192, 271, 272, 279, 280, 281, 282, 283, 284, 285, 286, 287, 288, 289, 290, 291, 292, 293, 294, 295]	(16, 10, 26)	16	2
846	847	UPI000045E77B status=activ	([0.626927, 0.63748, 0.685117, 0.562014, 0.549308, 0.59014, 0.618285, 0.653063, 0.675549, 0.585406, 0.608892, 0.661982, 0.661982, 0.661982, 0.63748, 0.618285, 0.505461, 0.472492, 0.440853, 0.450668, 0.534167, 0.613573, 0.604312, 0.557691, 0.657645, 0.575842, 0.538167, 0.5017, 0.422041, 0.342579, 0.346032, 0.342579, 0.236433, 0.225814, 0.155435, 0.122885, 0.083462, 0.129801, 0.144935, 0.102787, 0.…	[0, 1, 2, 3, 4, 5, 6, 7, 8, 9, 10, 11, 12, 13, 14, 15, 16, 20, 21, 22, 23, 24, 25, 26, 27, 68, 69, 70, 71, 72, 73, 74, 75, 76, 77, 78, 79, 80, 81]	(16, 0, 16)	16	2
1164	1165	UPI000163A6EA status=activ	([0.164327, 0.161087, 0.191378, 0.232838, 0.158265, 0.209395, 0.229226, 0.167087, 0.122885, 0.144935, 0.173081, 0.219301, 0.129801, 0.18812, 0.185198, 0.179055, 0.206376, 0.191378, 0.111485, 0.092881, 0.116183, 0.073402, 0.090864, 0.098513, 0.059222, 0.116183, 0.10481, 0.106997, 0.164327, 0.236433, 0.236433, 0.173081, 0.106997, 0.219301, 0.229226, 0.30533, 0.401658, 0.321458, 0.295083, 0.366687, …	[246, 247, 248, 249, 250, 253, 254, 255, 256, 257, 258, 259, 260, 261, 262, 263, 264, 352, 353, 354, 355, 357, 358, 436, 437, 438, 439, 440, 441, 442, 443, 444, 445, 455, 456, 457, 634, 635, 637, 638, 639, 640, 641, 642, 643, 644, 645, 646, 647, 648, 649, 650, 651, 652, 653, 682, 686, 687, 688, 689, 690, 691, 774, 775]	(16, 38, 54)	16	2
1289	1290	UPI00024F9CC1 status=activ	([0.342579, 0.268042, 0.295083, 0.324872, 0.239899, 0.17593, 0.219301, 0.161087, 0.158265, 0.116183, 0.144935, 0.167087, 0.170161, 0.100716, 0.090864, 0.096677, 0.096677, 0.109221, 0.122885, 0.06312, 0.06184, 0.058088, 0.096677, 0.058088, 0.034068, 0.056825, 0.096677, 0.073402, 0.118441, 0.142424, 0.182256, 0.127496, 0.132295, 0.196879, 0.196879, 0.203355, 0.125101, 0.079919, 0.0704, 0.127496, 0.…	[474, 475, 476, 478, 479, 480, 481, 482, 483, 484, 485, 486, 487, 488, 489, 490, 491, 492, 493, 494]	(16, 3, 19)	16	2
1338	1339	UPI00024FA4E7 status=activ	([0.015078, 0.01227, 0.013613, 0.023963, 0.017447, 0.011903, 0.015694, 0.022667, 0.033407, 0.025762, 0.022667, 0.027463, 0.035586, 0.021816, 0.040537, 0.0704, 0.071867, 0.078022, 0.079919, 0.15008, 0.092881, 0.098513, 0.147574, 0.17593, 0.094817, 0.147574, 0.236433, 0.243554, 0.155435, 0.076542, 0.122885, 0.167087, 0.120615, 0.067594, 0.11371, 0.100716, 0.060549, 0.06312, 0.096677, 0.074921, 0.03…	[107, 108, 109, 110, 213, 214, 215, 216, 217, 218, 219, 220, 221, 222, 223, 224, 225, 226, 227, 228, 229]	(16, 4, 20)	16	2
17	18	UPI00000B6098 status=activ	([0.003212, 0.002727, 0.002761, 0.002327, 0.002155, 0.002211, 0.003014, 0.003701, 0.003478, 0.004161, 0.004899, 0.004161, 0.004358, 0.006142, 0.005992, 0.005734, 0.007555, 0.010509, 0.018415, 0.018415, 0.018787, 0.029376, 0.05306, 0.079919, 0.15008, 0.219301, 0.298791, 0.206376, 0.216401, 0.308712, 0.318242, 0.239899, 0.339168, 0.243554, 0.232838, 0.25031, 0.222385, 0.222385, 0.147574, 0.102787, …	[161, 162, 163, 164, 165, 166, 167, 168, 169, 170, 171, 172, 173, 174, 175, 176]	(15, 0, 15)	15	2
237	238	UPI0000399FE9 status=activ	([0.56648, 0.461924, 0.51388, 0.394753, 0.444081, 0.476583, 0.517562, 0.472492, 0.490133, 0.436924, 0.458154, 0.41194, 0.328603, 0.328603, 0.232838, 0.200174, 0.155435, 0.155435, 0.10481, 0.102787, 0.10481, 0.090864, 0.134866, 0.10481, 0.10481, 0.111485, 0.111485, 0.0704, 0.098513, 0.10481, 0.144935, 0.090864, 0.15284, 0.25031, 0.182256, 0.275179, 0.308712, 0.36309, 0.278302, 0.25406, 0.247041, 0…	[0, 2, 6, 62, 145, 146, 147, 148, 149, 150, 151, 553, 555, 556, 558, 559, 560, 561, 608, 610, 623, 624, 625, 626, 627, 628, 629, 636, 886, 887, 889, 890, 891, 892, 893, 894, 895, 896, 897, 898, 899, 900, 901, 902, 903, 904]	(15, 30, 45)	15	2
251	252	UPI000039A00C status=activ	([0.370445, 0.414856, 0.450668, 0.480142, 0.366687, 0.275179, 0.232838, 0.17593, 0.203355, 0.200174, 0.229226, 0.281712, 0.203355, 0.155435, 0.167087, 0.167087, 0.200174, 0.134866, 0.100716, 0.100716, 0.102787, 0.118441, 0.092881, 0.098513, 0.074921, 0.083462, 0.15008, 0.191378, 0.271506, 0.281712, 0.31487, 0.335645, 0.324872, 0.30533, 0.359901, 0.458154, 0.472492, 0.384043, 0.465241, 0.4292, 0.4…	[92, 93, 130, 131, 139, 140, 141, 142, 143, 144, 145, 146, 147, 148, 149, 150, 151, 152, 153, 154]	(15, 4, 19)	15	2
368	369	UPI000039A131 status=activ	([0.947281, 0.96342, 0.950334, 0.941505, 0.939629, 0.928747, 0.874069, 0.801317, 0.694846, 0.73685, 0.661982, 0.59508, 0.618285, 0.56648, 0.553315, 0.525368, 0.454136, 0.398279, 0.339168, 0.318242, 0.281712, 0.271506, 0.182256, 0.139895, 0.147574, 0.155435, 0.173081, 0.15008, 0.194234, 0.209395, 0.194234, 0.268042, 0.264545, 0.271506, 0.30533, 0.30533, 0.30533, 0.356642, 0.414856, 0.472492, 0.480…	[0, 1, 2, 3, 4, 5, 6, 7, 8, 9, 10, 11, 12, 13, 14, 15, 44, 45, 48, 49, 50, 51, 52, 53, 54, 55, 56, 57, 63, 64, 65, 66, 67, 68, 69, 72, 73, 74, 75, 76, 77, 78, 79, 80, 81, 82, 83, 84]	(15, 0, 15)	15	2
467	468	UPI000039A236 status=activ	([0.25406, 0.31487, 0.352862, 0.390993, 0.335645, 0.288399, 0.243554, 0.275179, 0.21291, 0.243554, 0.196879, 0.15284, 0.122885, 0.116183, 0.120615, 0.134866, 0.15284, 0.206376, 0.173081, 0.222385, 0.173081, 0.173081, 0.10481, 0.067594, 0.0704, 0.102787, 0.120615, 0.167087, 0.106997, 0.164327, 0.167087, 0.232838, 0.311707, 0.390993, 0.335645, 0.414856, 0.422041, 0.318242, 0.321458, 0.342579, 0.377…	[97, 98, 99, 100, 101, 102, 103, 104, 105, 106, 107, 108, 109, 110, 111, 112]	(15, 0, 15)	15	2
471	472	UPI000039A23B status=activ	([0.549308, 0.58069, 0.604312, 0.51388, 0.4292, 0.370445, 0.390993, 0.342579, 0.380708, 0.414856, 0.370445, 0.401658, 0.40511, 0.339168, 0.332115, 0.332115, 0.321458, 0.301917, 0.31487, 0.31487, 0.21291, 0.257454, 0.161087, 0.161087, 0.185198, 0.170161, 0.170161, 0.122885, 0.122885, 0.109221, 0.100716, 0.147574, 0.120615, 0.11371, 0.167087, 0.164327, 0.155435, 0.134866, 0.134866, 0.139895, 0.1322…	[0, 1, 2, 3, 49, 50, 51, 52, 53, 54, 55, 56, 57, 58, 59, 60, 61, 62, 63, 64, 69]	(15, 4, 19)	15	2
667	668	UPI000045E641 status=activ	([0.054297, 0.086953, 0.06184, 0.094817, 0.129801, 0.158265, 0.18812, 0.225814, 0.26085, 0.196879, 0.164327, 0.203355, 0.209395, 0.173081, 0.173081, 0.173081, 0.17593, 0.25406, 0.278302, 0.366687, 0.342579, 0.374039, 0.335645, 0.414856, 0.418646, 0.380708, 0.31487, 0.288399, 0.298791, 0.295083, 0.349426, 0.380708, 0.380708, 0.370445, 0.418646, 0.521092, 0.42561, 0.433034, 0.4292, 0.454136, 0.4475…	[35, 41, 302, 305, 306, 313, 317, 319, 320, 321, 324, 325, 330, 395, 396, 397, 398, 399, 400, 401, 402, 403, 404, 405, 406, 407, 408, 409, 410, 434, 435, 437, 441, 442, 443, 444, 540, 541, 542, 543, 550, 556, 557, 597, 604, 605, 606, 607, 608]	(15, 13, 28)	15	2
673	674	UPI000045E648 status=activ	([0.36309, 0.387226, 0.433034, 0.332115, 0.387226, 0.42561, 0.454136, 0.366687, 0.377384, 0.401658, 0.328603, 0.359901, 0.311707, 0.21291, 0.216401, 0.167087, 0.158265, 0.085092, 0.155435, 0.144935, 0.155435, 0.161087, 0.10481, 0.05306, 0.085092, 0.073402, 0.076542, 0.059222, 0.106997, 0.111485, 0.111485, 0.185198, 0.127496, 0.11371, 0.109221, 0.144935, 0.111485, 0.118441, 0.170161, 0.15284, 0.12…	[164, 166, 169, 171, 172, 173, 174, 175, 176, 177, 184, 185, 186, 187, 188, 189, 190, 191, 192, 193, 194, 195, 196, 197, 198, 199, 216, 217, 218, 219, 220, 221, 222, 223, 224, 225, 226, 227, 228, 229, 230, 234, 252, 253, 256, 257, 259, 260, 282, 283, 284]	(15, 10, 25)	15	2
678	679	UPI000045E652 status=activ	([0.134866, 0.173081, 0.219301, 0.129801, 0.167087, 0.206376, 0.158265, 0.161087, 0.203355, 0.225814, 0.194234, 0.15008, 0.106997, 0.096677, 0.147574, 0.21291, 0.219301, 0.15284, 0.155435, 0.106997, 0.191378, 0.243554, 0.25031, 0.264545, 0.366687, 0.295083, 0.229226, 0.281712, 0.30533, 0.219301, 0.225814, 0.31487, 0.374039, 0.465241, 0.390993, 0.384043, 0.40511, 0.40511, 0.440853, 0.414856, 0.414…	[56, 59, 60, 61, 62, 64, 65, 66, 67, 68, 69, 70, 71, 72, 73, 74, 75, 76, 77, 78, 79, 82]	(15, 5, 20)	15	2
924	925	UPI000045E802 status=activ	([0.167087, 0.225814, 0.268042, 0.26085, 0.30533, 0.324872, 0.346032, 0.335645, 0.366687, 0.40511, 0.394753, 0.42561, 0.505461, 0.505461, 0.575842, 0.534167, 0.538167, 0.618285, 0.712013, 0.59917, 0.59508, 0.626927, 0.613573, 0.575842, 0.613573, 0.604312, 0.608892, 0.529623, 0.490133, 0.5017, 0.422041, 0.374039, 0.342579, 0.328603, 0.321458, 0.346032, 0.366687, 0.370445, 0.335645, 0.346032, 0.433…	[12, 13, 14, 15, 16, 17, 18, 19, 20, 21, 22, 23, 24, 25, 26, 27, 29, 81, 82, 83, 84, 85, 86, 87, 88, 89, 90, 91, 92, 93, 94, 95]	(15, 0, 15)	15	2
170	171	UPI0000399F43 status=activ	([0.436924, 0.370445, 0.387226, 0.401658, 0.42561, 0.447574, 0.486429, 0.5017, 0.509769, 0.541878, 0.575842, 0.622677, 0.671169, 0.622677, 0.618285, 0.608892, 0.73685, 0.703578, 0.657645, 0.549308, 0.541878, 0.517562, 0.483068, 0.494003, 0.41194, 0.418646, 0.444081, 0.436924, 0.359901, 0.374039, 0.356642, 0.349426, 0.359901, 0.352862, 0.301917, 0.380708, 0.387226, 0.264545, 0.278302, 0.206376, 0.…	[7, 8, 9, 10, 11, 12, 13, 14, 15, 16, 17, 18, 19, 20, 21, 152, 153, 154, 155, 156]	(14, 0, 14)	14	2
262	263	UPI000039A01F status=activ	([0.728858, 0.741537, 0.745909, 0.750527, 0.754692, 0.759478, 0.784345, 0.801317, 0.675549, 0.671169, 0.553315, 0.622677, 0.618285, 0.618285, 0.505461, 0.497853, 0.41194, 0.324872, 0.225814, 0.232838, 0.236433, 0.203355, 0.127496, 0.074921, 0.073402, 0.040537, 0.040537, 0.020876, 0.016021, 0.016257, 0.010672, 0.010672, 0.007031, 0.005503, 0.004577, 0.004577, 0.003431, 0.00359, 0.003405, 0.004358,…	[0, 1, 2, 3, 4, 5, 6, 7, 8, 9, 10, 11, 12, 13, 14]	(14, 0, 14)	14	2
312	313	UPI000039A0AF status=activ	([0.549308, 0.436924, 0.458154, 0.497853, 0.517562, 0.549308, 0.56648, 0.622677, 0.653063, 0.557691, 0.562014, 0.509769, 0.480142, 0.458154, 0.490133, 0.497853, 0.562014, 0.675549, 0.657645, 0.56648, 0.545602, 0.585406, 0.685117, 0.585406, 0.509769, 0.450668, 0.370445, 0.374039, 0.271506, 0.26085, 0.278302, 0.284882, 0.352862, 0.390993, 0.342579, 0.308712, 0.30533, 0.222385, 0.21291, 0.229226, 0.…	[0, 4, 5, 6, 7, 8, 9, 10, 11, 16, 17, 18, 19, 20, 21, 22, 23, 24, 229, 230, 231, 232, 234, 235, 236, 237, 238, 239, 240, 241, 242, 243, 244, 245, 246, 247, 248, 265, 266]	(14, 22, 36)	14	2
370	371	UPI000039A13A status=activ	([0.111485, 0.090864, 0.134866, 0.17593, 0.216401, 0.164327, 0.139895, 0.170161, 0.125101, 0.15008, 0.203355, 0.161087, 0.229226, 0.182256, 0.275179, 0.281712, 0.196879, 0.288399, 0.194234, 0.203355, 0.158265, 0.271506, 0.295083, 0.318242, 0.243554, 0.18812, 0.179055, 0.222385, 0.222385, 0.298791, 0.308712, 0.203355, 0.308712, 0.342579, 0.401658, 0.398279, 0.408655, 0.521092, 0.4292, 0.534167, 0.…	[37, 39, 40, 41, 43, 45, 46, 47, 48, 49, 50, 51, 52, 89, 93, 94, 95, 96, 97, 98, 99, 100, 101, 102, 103, 104, 105, 106, 107]	(14, 14, 28)	14	2
384	385	UPI000039A168 status=activ	([0.118441, 0.088832, 0.05306, 0.079919, 0.109221, 0.137348, 0.17593, 0.17593, 0.179055, 0.142424, 0.106997, 0.127496, 0.15284, 0.15008, 0.15008, 0.106997, 0.122885, 0.11371, 0.11371, 0.170161, 0.264545, 0.284882, 0.377384, 0.384043, 0.380708, 0.30533, 0.30533, 0.225814, 0.257454, 0.206376, 0.288399, 0.380708, 0.394753, 0.433034, 0.440853, 0.458154, 0.534167, 0.545602, 0.661982, 0.666105, 0.67554…	[36, 37, 38, 39, 40, 41, 42, 44, 45, 46, 47, 48, 49, 50, 51, 52, 53, 54, 55, 56, 57, 58]	(14, 7, 21)	14	2
452	453	UPI000039A214 status=activ	([0.216401, 0.25031, 0.31487, 0.349426, 0.284882, 0.321458, 0.370445, 0.281712, 0.31487, 0.342579, 0.370445, 0.328603, 0.398279, 0.472492, 0.521092, 0.433034, 0.414856, 0.30533, 0.339168, 0.346032, 0.298791, 0.370445, 0.370445, 0.359901, 0.370445, 0.356642, 0.268042, 0.239899, 0.335645, 0.356642, 0.349426, 0.318242, 0.390993, 0.387226, 0.321458, 0.339168, 0.408655, 0.461924, 0.575842, 0.549308, 0…	[14, 38, 39, 40, 41, 42, 43, 44, 45, 46, 47, 48, 49, 50, 51, 52, 55, 56]	(14, 1, 15)	14	2
837	838	UPI000045E76B status=activ	([0.346032, 0.387226, 0.321458, 0.352862, 0.387226, 0.308712, 0.339168, 0.278302, 0.318242, 0.342579, 0.366687, 0.31487, 0.225814, 0.200174, 0.147574, 0.21291, 0.18812, 0.125101, 0.185198, 0.206376, 0.194234, 0.127496, 0.078022, 0.111485, 0.118441, 0.081712, 0.081712, 0.081712, 0.076542, 0.073402, 0.074921, 0.06312, 0.100716, 0.144935, 0.144935, 0.191378, 0.185198, 0.288399, 0.384043, 0.377384, 0…	[49, 50, 51, 52, 53, 54, 55, 56, 57, 58, 59, 60, 61, 63, 64, 65, 66, 67, 68, 69, 70, 71, 72, 73, 74, 75, 76, 77, 79, 80, 81, 82, 88, 89, 91, 92, 93, 94, 95, 96]	(14, 13, 27)	14	2
956	957	UPI00015D745B status=activ	([0.690604, 0.680603, 0.622677, 0.622677, 0.642678, 0.541878, 0.557691, 0.570702, 0.58069, 0.604312, 0.613573, 0.541878, 0.534167, 0.517562, 0.517562, 0.41194, 0.298791, 0.384043, 0.374039, 0.332115, 0.335645, 0.26085, 0.216401, 0.179055, 0.191378, 0.11371, 0.167087, 0.109221, 0.06312, 0.06184, 0.036378, 0.024393, 0.023534, 0.018415, 0.014586, 0.010926, 0.012727, 0.016528, 0.011106, 0.008895, 0.0…	[0, 1, 2, 3, 4, 5, 6, 7, 8, 9, 10, 11, 12, 13, 14]	(14, 0, 14)	14	2
1247	1248	UPI0001A522F4 status=activ	([0.044297, 0.066181, 0.092881, 0.122885, 0.167087, 0.196879, 0.225814, 0.268042, 0.295083, 0.239899, 0.206376, 0.232838, 0.142424, 0.219301, 0.291804, 0.30533, 0.288399, 0.25031, 0.18812, 0.26085, 0.342579, 0.408655, 0.41194, 0.447574, 0.454136, 0.440853, 0.440853, 0.447574, 0.436924, 0.436924, 0.521092, 0.59508, 0.59508, 0.716283, 0.642678, 0.549308, 0.433034, 0.444081, 0.541878, 0.648219, 0.64…	[30, 31, 32, 33, 34, 35, 38, 39, 40, 41, 42, 43, 44, 66, 67, 68, 69, 70, 71, 72, 73, 74, 75, 76, 77, 78, 79, 80, 128, 129, 130, 131, 132, 133, 134, 135, 136, 137, 138, 139, 140]	(14, 13, 27)	14	2
272	273	UPI000039A036 status=activ	([0.882776, 0.885302, 0.882776, 0.876521, 0.871313, 0.882776, 0.750527, 0.712013, 0.632174, 0.534167, 0.549308, 0.553315, 0.553315, 0.538167, 0.468512, 0.422041, 0.384043, 0.291804, 0.295083, 0.257454, 0.236433, 0.155435, 0.155435, 0.100716, 0.064632, 0.079919, 0.045352, 0.059222, 0.074921, 0.10481, 0.102787, 0.106997, 0.144935, 0.144935, 0.127496, 0.179055, 0.155435, 0.118441, 0.161087, 0.106997…	[0, 1, 2, 3, 4, 5, 6, 7, 8, 9, 10, 11, 12, 13, 101, 149]	(13, 0, 13)	13	2
389	390	UPI000039A173 status=activ	([0.849326, 0.862302, 0.694846, 0.703578, 0.724957, 0.575842, 0.613573, 0.626927, 0.648219, 0.534167, 0.562014, 0.562014, 0.557691, 0.59508, 0.472492, 0.444081, 0.321458, 0.339168, 0.25406, 0.158265, 0.142424, 0.155435, 0.092881, 0.079919, 0.081712, 0.086953, 0.088832, 0.085092, 0.048328, 0.048328, 0.083462, 0.044297, 0.035586, 0.021381, 0.026338, 0.044297, 0.048328, 0.088832, 0.078022, 0.081712,…	[0, 1, 2, 3, 4, 5, 6, 7, 8, 9, 10, 11, 12, 13, 347, 348, 349, 350, 351, 352, 353, 354, 355, 356, 357, 358, 434, 435, 436]	(13, 0, 13)	13	2
654	655	UPI000045E62A status=activ	([0.657645, 0.632174, 0.63748, 0.657645, 0.712013, 0.73685, 0.73685, 0.653063, 0.671169, 0.703578, 0.618285, 0.549308, 0.529623, 0.509769, 0.483068, 0.549308, 0.549308, 0.483068, 0.538167, 0.534167, 0.465241, 0.454136, 0.483068, 0.418646, 0.414856, 0.387226, 0.390993, 0.418646, 0.486429, 0.480142, 0.461924, 0.461924, 0.458154, 0.458154, 0.394753, 0.390993, 0.408655, 0.408655, 0.468512, 0.517562, …	[0, 1, 2, 3, 4, 5, 6, 7, 8, 9, 10, 11, 12, 13, 15, 16, 18, 19, 39, 40, 41, 42, 43, 44, 45, 46, 47, 53, 54, 55, 56, 57, 58, 59, 60, 61, 70, 71, 72, 75, 76, 80, 98, 209, 210, 211, 212, 213]	(13, 0, 13)	13	2
712	713	UPI000045E689 status=activ	([0.538167, 0.497853, 0.549308, 0.476583, 0.517562, 0.538167, 0.461924, 0.497853, 0.433034, 0.461924, 0.41194, 0.476583, 0.486429, 0.534167, 0.562014, 0.557691, 0.483068, 0.440853, 0.422041, 0.505461, 0.521092, 0.51388, 0.570702, 0.545602, 0.529623, 0.440853, 0.433034, 0.51388, 0.440853, 0.42561, 0.42561, 0.494003, 0.390993, 0.374039, 0.370445, 0.352862, 0.374039, 0.476583, 0.505461, 0.529623, 0.…	[0, 2, 4, 5, 13, 14, 15, 19, 20, 21, 22, 23, 24, 27, 38, 39, 40, 71, 72, 96, 98, 99, 100, 101, 102, 103, 104, 105, 106, 107, 108, 109, 110, 111]	(13, 20, 33)	13	2
784	785	UPI000045E70E status=activ	([0.038042, 0.058088, 0.079919, 0.106997, 0.076542, 0.098513, 0.122885, 0.090864, 0.116183, 0.088832, 0.106997, 0.132295, 0.17593, 0.17593, 0.191378, 0.142424, 0.222385, 0.229226, 0.229226, 0.30533, 0.349426, 0.288399, 0.196879, 0.173081, 0.118441, 0.179055, 0.18812, 0.127496, 0.194234, 0.200174, 0.209395, 0.21291, 0.200174, 0.132295, 0.206376, 0.191378, 0.155435, 0.15284, 0.096677, 0.11371, 0.07…	[65, 67, 68, 69, 70, 71, 72, 73, 74, 75, 76, 77, 78, 79, 80]	(13, 1, 14)	13	2
826	827	UPI000045E75B status=activ	([0.398279, 0.374039, 0.422041, 0.472492, 0.509769, 0.486429, 0.408655, 0.444081, 0.458154, 0.380708, 0.40511, 0.342579, 0.301917, 0.268042, 0.275179, 0.31487, 0.335645, 0.335645, 0.25406, 0.264545, 0.18812, 0.185198, 0.25031, 0.239899, 0.219301, 0.216401, 0.257454, 0.271506, 0.191378, 0.127496, 0.209395, 0.21291, 0.298791, 0.275179, 0.301917, 0.298791, 0.36309, 0.422041, 0.339168, 0.40511, 0.401…	[4, 146, 148, 149, 150, 161, 364, 399, 430, 525, 526, 527, 528, 529, 530, 531, 532, 533, 534, 535, 536, 537, 538, 540]	(13, 9, 22)	13	2
877	878	UPI000045E7B4 status=activ	([0.182256, 0.222385, 0.118441, 0.161087, 0.116183, 0.078022, 0.059222, 0.086953, 0.118441, 0.137348, 0.167087, 0.21291, 0.236433, 0.346032, 0.335645, 0.257454, 0.318242, 0.239899, 0.284882, 0.284882, 0.268042, 0.200174, 0.21291, 0.324872, 0.311707, 0.295083, 0.346032, 0.436924, 0.328603, 0.308712, 0.239899, 0.225814, 0.203355, 0.219301, 0.206376, 0.247041, 0.318242, 0.216401, 0.311707, 0.268042,…	[69, 70, 71, 72, 73, 74, 75, 76, 77, 78, 79, 80, 81, 82]	(13, 0, 13)	13	2
884	885	UPI000045E7BE status=activ	([0.003757, 0.003405, 0.003963, 0.003341, 0.002727, 0.003607, 0.003276, 0.003997, 0.004921, 0.005086, 0.006039, 0.006894, 0.005378, 0.007315, 0.011669, 0.018787, 0.018415, 0.031287, 0.054297, 0.06312, 0.069024, 0.122885, 0.191378, 0.191378, 0.206376, 0.247041, 0.243554, 0.247041, 0.264545, 0.257454, 0.30533, 0.30533, 0.21291, 0.31487, 0.295083, 0.284882, 0.298791, 0.232838, 0.167087, 0.179055, 0.…	[143, 144, 145, 146, 147, 148, 149, 150, 151, 152, 153, 154, 155, 156]	(13, 0, 13)	13	2
1119	1120	UPI000163A668 status=activ	([0.17593, 0.275179, 0.324872, 0.318242, 0.359901, 0.41194, 0.433034, 0.468512, 0.408655, 0.40511, 0.422041, 0.377384, 0.281712, 0.349426, 0.349426, 0.447574, 0.521092, 0.570702, 0.525368, 0.486429, 0.585406, 0.622677, 0.58069, 0.59917, 0.553315, 0.458154, 0.414856, 0.433034, 0.339168, 0.42561, 0.454136, 0.468512, 0.545602, 0.59917, 0.622677, 0.59917, 0.59014, 0.51388, 0.509769, 0.494003, 0.49013…	[16, 17, 18, 20, 21, 22, 23, 24, 32, 33, 34, 35, 36, 37, 38, 71, 72, 87, 88, 89, 90, 91, 92, 93, 94, 95, 99, 100, 101, 102, 103, 104, 105, 106, 107, 108, 109, 110, 111, 112, 118, 119, 178, 179, 180, 181]	(13, 26, 39)	13	2
1140	1141	UPI000163A69A status=activ	([0.032677, 0.045352, 0.025316, 0.016528, 0.021816, 0.012491, 0.018106, 0.022667, 0.018415, 0.022667, 0.014783, 0.011903, 0.018415, 0.018106, 0.017138, 0.017138, 0.017797, 0.017797, 0.018415, 0.010509, 0.009977, 0.014586, 0.014783, 0.014783, 0.016528, 0.018106, 0.035586, 0.021381, 0.024393, 0.018787, 0.018787, 0.023087, 0.03976, 0.042364, 0.03976, 0.071867, 0.096677, 0.088832, 0.096677, 0.050641,…	[189, 190, 191, 192, 193, 194, 195, 196, 197, 198, 199, 200, 201, 202]	(13, 0, 13)	13	2
1151	1152	UPI000163A6B9 status=activ	([0.167087, 0.232838, 0.15008, 0.182256, 0.232838, 0.232838, 0.232838, 0.271506, 0.301917, 0.298791, 0.328603, 0.384043, 0.497853, 0.604312, 0.585406, 0.5017, 0.538167, 0.661982, 0.671169, 0.541878, 0.632174, 0.642678, 0.529623, 0.538167, 0.549308, 0.541878, 0.541878, 0.480142, 0.472492, 0.387226, 0.349426, 0.257454, 0.142424, 0.120615, 0.111485, 0.071867, 0.06312, 0.03976, 0.03976, 0.038042, 0.0…	[13, 14, 15, 16, 17, 18, 19, 20, 21, 22, 23, 24, 25, 26, 100, 101]	(13, 0, 13)	13	2
1231	1232	UPI000163A79D status=activ	([0.182256, 0.134866, 0.090864, 0.118441, 0.191378, 0.232838, 0.167087, 0.203355, 0.170161, 0.120615, 0.137348, 0.116183, 0.158265, 0.222385, 0.182256, 0.264545, 0.264545, 0.308712, 0.239899, 0.158265, 0.158265, 0.247041, 0.271506, 0.257454, 0.257454, 0.191378, 0.194234, 0.196879, 0.196879, 0.25406, 0.308712, 0.324872, 0.291804, 0.232838, 0.179055, 0.179055, 0.191378, 0.200174, 0.203355, 0.203355…	[228, 229, 231, 234, 235, 239, 240, 326, 330, 331, 332, 334, 335, 341, 342, 343, 344, 345, 346, 347, 348, 349, 350, 351, 354, 355, 356, 357, 358, 359, 360, 361, 362, 363, 364, 365, 366, 367, 373, 374, 375, 376, 378, 380, 381, 385, 386, 387, 388, 389, 390, 391, 392, 393, 394, 395, 396, 397, 398, 403, 421, 422, 423, 424, 425, 426, 427, 428, 429, 430, 431, 432, 433, 434, 437, 438, 439, 440, 441, 442…	(13, 24, 37)	13	2
1241	1242	UPI000163A7BD status=activ	([0.018415, 0.032677, 0.056825, 0.088832, 0.060549, 0.090864, 0.06184, 0.086953, 0.118441, 0.11371, 0.158265, 0.122885, 0.120615, 0.173081, 0.257454, 0.161087, 0.185198, 0.25031, 0.284882, 0.36309, 0.468512, 0.541878, 0.525368, 0.525368, 0.509769, 0.622677, 0.626927, 0.750527, 0.618285, 0.51388, 0.59014, 0.562014, 0.56648, 0.549308, 0.525368, 0.494003, 0.613573, 0.604312, 0.59014, 0.549308, 0.517…	[21, 22, 23, 24, 25, 26, 27, 28, 29, 30, 31, 32, 33, 34, 36, 37, 38, 39, 40]	(13, 0, 13)	13	2
33	34	UPI00000BD8C2 status=activ	([0.142424, 0.185198, 0.106997, 0.142424, 0.069024, 0.051831, 0.027463, 0.03976, 0.040537, 0.028695, 0.021381, 0.023087, 0.024393, 0.024393, 0.028695, 0.016257, 0.016021, 0.024826, 0.049374, 0.078022, 0.137348, 0.142424, 0.164327, 0.17593, 0.17593, 0.25406, 0.239899, 0.264545, 0.26085, 0.179055, 0.271506, 0.359901, 0.346032, 0.247041, 0.155435, 0.132295, 0.132295, 0.076542, 0.078022, 0.0704, 0.03…	[71, 72, 73, 74, 190, 191, 223, 612, 613, 614, 615, 616, 618, 619, 620, 621, 622, 623, 624, 625, 626, 627, 628, 629, 630]	(12, 12, 24)	12	2
184	185	UPI0000399F5D status=activ	([0.450668, 0.472492, 0.454136, 0.480142, 0.465241, 0.377384, 0.291804, 0.232838, 0.179055, 0.219301, 0.257454, 0.288399, 0.275179, 0.203355, 0.194234, 0.120615, 0.116183, 0.185198, 0.102787, 0.132295, 0.196879, 0.100716, 0.066181, 0.076542, 0.045352, 0.055536, 0.096677, 0.094817, 0.15284, 0.15008, 0.137348, 0.127496, 0.10481, 0.088832, 0.144935, 0.142424, 0.236433, 0.182256, 0.147574, 0.222385, …	[82, 83, 91, 93, 94, 96, 97, 98, 99, 100, 101, 102, 147, 173, 174, 175, 176, 177, 178, 179, 180, 181, 182, 183, 184, 185]	(12, 13, 25)	12	2
260	261	UPI000039A01D status=activ	([0.008895, 0.012727, 0.018787, 0.028695, 0.018106, 0.027463, 0.017797, 0.023087, 0.030003, 0.020165, 0.026892, 0.020165, 0.018106, 0.030611, 0.034068, 0.027463, 0.049374, 0.086953, 0.067594, 0.078022, 0.038042, 0.034884, 0.018106, 0.018106, 0.020165, 0.020165, 0.0198, 0.035586, 0.040537, 0.044297, 0.045352, 0.043307, 0.076542, 0.076542, 0.042364, 0.038042, 0.041405, 0.045352, 0.041405, 0.058088,…	[204, 205, 206, 207, 208, 209, 210, 211, 212, 213, 214, 215, 216]	(12, 0, 12)	12	2
365	366	UPI000039A126 status=activ	([0.118441, 0.0704, 0.094817, 0.137348, 0.182256, 0.122885, 0.158265, 0.194234, 0.142424, 0.161087, 0.185198, 0.229226, 0.318242, 0.359901, 0.36309, 0.440853, 0.380708, 0.328603, 0.31487, 0.30533, 0.308712, 0.216401, 0.295083, 0.30533, 0.225814, 0.15284, 0.239899, 0.164327, 0.161087, 0.170161, 0.185198, 0.111485, 0.102787, 0.092881, 0.122885, 0.120615, 0.071867, 0.11371, 0.088832, 0.088832, 0.058…	[121, 122, 123, 124, 125, 126, 127, 128, 129, 130, 131, 132, 133]	(12, 0, 12)	12	2
402	403	UPI000039A198 status=activ	([0.009728, 0.008075, 0.010926, 0.015694, 0.013821, 0.018787, 0.024826, 0.020522, 0.026892, 0.038858, 0.048328, 0.060549, 0.090864, 0.096677, 0.096677, 0.17593, 0.257454, 0.26085, 0.31487, 0.356642, 0.339168, 0.422041, 0.509769, 0.505461, 0.5017, 0.509769, 0.509769, 0.51388, 0.622677, 0.63748, 0.618285, 0.63748, 0.521092, 0.521092, 0.553315, 0.472492, 0.387226, 0.301917, 0.370445, 0.384043, 0.314…	[22, 23, 24, 25, 26, 27, 28, 29, 30, 31, 32, 33, 34, 63, 64, 65, 66, 67, 68, 69, 94, 95, 127, 131, 132, 133, 139, 140, 141, 142, 143, 144, 145, 146, 147, 149, 150]	(12, 0, 12)	12	2
465	466	UPI000039A231 status=activ	([0.247041, 0.328603, 0.374039, 0.408655, 0.465241, 0.394753, 0.418646, 0.468512, 0.509769, 0.5017, 0.444081, 0.472492, 0.545602, 0.458154, 0.398279, 0.418646, 0.454136, 0.521092, 0.51388, 0.505461, 0.490133, 0.585406, 0.480142, 0.472492, 0.468512, 0.483068, 0.570702, 0.56648, 0.541878, 0.5017, 0.51388, 0.59014, 0.562014, 0.545602, 0.642678, 0.775545, 0.771762, 0.805026, 0.801317], '')	[8, 9, 12, 17, 18, 19, 21, 26, 27, 28, 29, 30, 31, 32, 33, 34, 35, 36, 37, 38]	(12, 7, 19)	12	2
496	497	UPI000039A2B4 status=activ	([0.733139, 0.76285, 0.798249, 0.653063, 0.575842, 0.618285, 0.642678, 0.575842, 0.529623, 0.56648, 0.557691, 0.604312, 0.534167, 0.450668, 0.458154, 0.42561, 0.447574, 0.450668, 0.418646, 0.380708, 0.384043, 0.377384, 0.339168, 0.284882, 0.374039, 0.422041, 0.366687], '')	[0, 1, 2, 3, 4, 5, 6, 7, 8, 9, 10, 11, 12]	(12, 0, 12)	12	2
613	614	UPI000045E5EC status=activ	([0.51388, 0.398279, 0.436924, 0.486429, 0.521092, 0.433034, 0.332115, 0.346032, 0.339168, 0.281712, 0.298791, 0.321458, 0.335645, 0.349426, 0.332115, 0.352862, 0.278302, 0.281712, 0.243554, 0.219301, 0.21291, 0.284882, 0.356642, 0.352862, 0.275179, 0.26085, 0.332115, 0.352862, 0.332115, 0.374039, 0.450668, 0.398279, 0.31487, 0.308712, 0.225814, 0.225814, 0.225814, 0.308712, 0.30533, 0.335645, 0.…	[0, 4, 124, 125, 126, 127, 129, 136, 139, 140, 141, 142, 149, 152, 153, 154, 165, 194, 195, 196, 197, 198, 199, 200, 201, 202, 203, 204, 205, 206, 231, 232, 233, 269, 699, 700, 701, 702, 703]	(12, 17, 29)	12	2
695	696	UPI000045E66E status=activ	([0.007315, 0.00543, 0.004689, 0.003727, 0.003366, 0.004208, 0.003478, 0.004431, 0.003757, 0.003109, 0.002623, 0.003212, 0.003246, 0.002194, 0.002194, 0.002035, 0.0028, 0.001967, 0.001271, 0.000854, 0.000936, 0.000958, 0.001103, 0.001597, 0.002336, 0.00316, 0.002327, 0.003341, 0.003298, 0.004736, 0.007091, 0.010926, 0.007259, 0.007259, 0.007315, 0.007259, 0.013437, 0.013613, 0.014075, 0.027463, 0…	[307, 326, 327, 328, 329, 330, 331, 332, 333, 334, 335, 336, 337, 338]	(12, 1, 13)	12	2
739	740	UPI000045E6BB status=activ	([0.298791, 0.209395, 0.264545, 0.291804, 0.21291, 0.239899, 0.194234, 0.25406, 0.281712, 0.30533, 0.328603, 0.352862, 0.26085, 0.275179, 0.194234, 0.18812, 0.257454, 0.257454, 0.298791, 0.295083, 0.203355, 0.291804, 0.377384, 0.370445, 0.295083, 0.384043, 0.380708, 0.36309, 0.349426, 0.349426, 0.36309, 0.298791, 0.225814, 0.243554, 0.247041, 0.301917, 0.271506, 0.278302, 0.196879, 0.194234, 0.17…	[228, 229, 230, 231, 232, 233, 234, 235, 236, 237, 238, 239, 240]	(12, 0, 12)	12	2
766	767	UPI000045E6F1 status=activ	([0.58069, 0.454136, 0.494003, 0.517562, 0.433034, 0.370445, 0.390993, 0.414856, 0.454136, 0.398279, 0.42561, 0.480142, 0.450668, 0.370445, 0.444081, 0.436924, 0.436924, 0.359901, 0.339168, 0.352862, 0.4292, 0.356642, 0.408655, 0.414856, 0.418646, 0.401658, 0.465241, 0.476583, 0.454136, 0.436924, 0.4292, 0.42561, 0.401658, 0.418646, 0.486429, 0.486429, 0.486429, 0.486429, 0.562014, 0.497853, 0.48…	[0, 3, 38, 42, 43, 44, 45, 46, 47, 48, 49, 50, 51, 52, 53, 54]	(12, 3, 15)	12	2
873	874	UPI000045E7AD status=activ	([0.15008, 0.15284, 0.132295, 0.137348, 0.092881, 0.076542, 0.098513, 0.120615, 0.122885, 0.071867, 0.094817, 0.106997, 0.083462, 0.090864, 0.102787, 0.120615, 0.164327, 0.173081, 0.185198, 0.222385, 0.288399, 0.30533, 0.301917, 0.346032, 0.370445, 0.454136, 0.447574, 0.454136, 0.468512, 0.494003, 0.59917, 0.608892, 0.608892, 0.648219, 0.632174, 0.690604, 0.73685, 0.745909, 0.728858, 0.557691, 0.…	[30, 31, 32, 33, 34, 35, 36, 37, 38, 39, 40, 42, 43, 44, 45, 46, 47, 48, 49, 50, 51, 52, 53, 54]	(12, 11, 23)	12	2
990	991	UPI00015D74CA status=activ	([0.037156, 0.056825, 0.085092, 0.106997, 0.158265, 0.196879, 0.179055, 0.116183, 0.15008, 0.100716, 0.067594, 0.092881, 0.098513, 0.102787, 0.094817, 0.081712, 0.164327, 0.236433, 0.239899, 0.142424, 0.06312, 0.038858, 0.022667, 0.022306, 0.023963, 0.014586, 0.015694, 0.021381, 0.038042, 0.025762, 0.037156, 0.073402, 0.042364, 0.023963, 0.027463, 0.038042, 0.040537, 0.020876, 0.012727, 0.011903,…	[132, 160, 161, 162, 163, 164, 165, 166, 167, 168, 169, 170, 171, 172]	(12, 1, 13)	12	2
1157	1158	UPI000163A6D2 status=activ	([0.161087, 0.10481, 0.111485, 0.132295, 0.090864, 0.144935, 0.120615, 0.100716, 0.079919, 0.100716, 0.078022, 0.067594, 0.076542, 0.046336, 0.024393, 0.021816, 0.014315, 0.010372, 0.009401, 0.009865, 0.00962, 0.010672, 0.016021, 0.021381, 0.026338, 0.036378, 0.035586, 0.031287, 0.050641, 0.046336, 0.043307, 0.046336, 0.067594, 0.118441, 0.127496, 0.21291, 0.26085, 0.339168, 0.408655, 0.444081, 0…	[40, 41, 42, 48, 52, 53, 55, 56, 57, 58, 59, 60, 61, 62, 63, 64, 65, 66, 67, 70, 71, 72, 73, 74, 75, 81, 82, 89, 90, 91, 93, 94, 95, 96, 97, 98, 99, 100, 101, 102, 106, 108, 109]	(12, 6, 18)	12	2
1216	1217	UPI000163A777 status=activ	([0.132295, 0.058088, 0.088832, 0.0704, 0.059222, 0.049374, 0.042364, 0.056825, 0.058088, 0.073402, 0.088832, 0.100716, 0.098513, 0.060549, 0.074921, 0.137348, 0.111485, 0.098513, 0.134866, 0.102787, 0.088832, 0.086953, 0.139895, 0.132295, 0.118441, 0.167087, 0.219301, 0.247041, 0.179055, 0.142424, 0.147574, 0.147574, 0.11371, 0.06312, 0.125101, 0.122885, 0.127496, 0.147574, 0.243554, 0.247041, 0…	[540, 541, 542, 543, 544, 545, 546, 547, 548, 549, 550, 551, 552, 554, 555, 558]	(12, 0, 12)	12	2
164	165	UPI0000399F3A status=activ	([0.291804, 0.324872, 0.222385, 0.142424, 0.142424, 0.170161, 0.196879, 0.232838, 0.257454, 0.194234, 0.191378, 0.18812, 0.170161, 0.271506, 0.268042, 0.281712, 0.390993, 0.394753, 0.335645, 0.239899, 0.308712, 0.222385, 0.236433, 0.239899, 0.247041, 0.271506, 0.275179, 0.194234, 0.122885, 0.122885, 0.206376, 0.25406, 0.288399, 0.291804, 0.18812, 0.109221, 0.106997, 0.102787, 0.059222, 0.059222, …	[192, 437, 440, 442, 473, 474, 475, 476, 477, 478, 479, 480, 481, 482, 483, 484, 486, 487, 488, 489, 490, 491, 492]	(11, 4, 15)	11	2
327	328	UPI000039A0CF status=activ	([0.570702, 0.632174, 0.671169, 0.707965, 0.745909, 0.608892, 0.680603, 0.549308, 0.56648, 0.626927, 0.632174, 0.562014, 0.465241, 0.461924, 0.58069, 0.545602, 0.476583, 0.440853, 0.433034, 0.450668, 0.468512, 0.356642, 0.335645, 0.346032, 0.349426, 0.247041, 0.324872, 0.225814, 0.21291, 0.137348, 0.109221, 0.092881, 0.125101, 0.182256, 0.170161, 0.15284, 0.26085, 0.346032, 0.352862, 0.257454, 0.…	[0, 1, 2, 3, 4, 5, 6, 7, 8, 9, 10, 11, 14, 15, 205, 335, 337, 338]	(11, 0, 11)	11	2
457	458	UPI000039A21D status=activ	([0.486429, 0.5017, 0.517562, 0.5017, 0.51388, 0.525368, 0.59508, 0.570702, 0.58069, 0.486429, 0.5017, 0.529623, 0.472492, 0.472492, 0.472492, 0.436924, 0.444081, 0.505461, 0.5017, 0.51388, 0.5017, 0.472492, 0.486429, 0.5017, 0.521092, 0.521092, 0.476583, 0.440853, 0.458154, 0.458154, 0.553315, 0.549308, 0.525368, 0.59014, 0.604312, 0.585406, 0.541878, 0.608892, 0.59014, 0.525368, 0.521092, 0.580…	[1, 2, 3, 4, 5, 6, 7, 8, 10, 11, 17, 18, 19, 20, 23, 24, 25, 30, 31, 32, 33, 34, 35, 36, 37, 38, 39, 40, 41]	(11, 17, 28)	11	2
595	596	UPI000045E5CA status=activ	([0.004577, 0.004358, 0.003512, 0.003212, 0.003177, 0.003212, 0.003461, 0.004315, 0.004646, 0.004388, 0.004161, 0.003512, 0.004513, 0.003461, 0.003461, 0.003512, 0.003757, 0.005086, 0.005378, 0.007091, 0.00962, 0.016528, 0.017138, 0.019109, 0.033407, 0.030611, 0.028107, 0.043307, 0.048328, 0.067594, 0.069024, 0.127496, 0.219301, 0.219301, 0.219301, 0.203355, 0.308712, 0.390993, 0.295083, 0.203355…	[83, 84, 85, 86, 87, 88, 89, 90, 91, 92, 93, 94, 120, 121, 122, 123, 135, 137, 139]	(11, 0, 11)	11	2
707	708	UPI000045E682 status=activ	([0.081712, 0.083462, 0.109221, 0.137348, 0.191378, 0.120615, 0.085092, 0.055536, 0.073402, 0.111485, 0.073402, 0.092881, 0.058088, 0.094817, 0.092881, 0.056825, 0.054297, 0.076542, 0.042364, 0.040537, 0.036378, 0.048328, 0.071867, 0.081712, 0.040537, 0.022306, 0.023534, 0.045352, 0.03976, 0.022667, 0.018787, 0.026338, 0.016021, 0.023087, 0.025316, 0.023963, 0.043307, 0.083462, 0.058088, 0.094817…	[78, 79, 80, 81, 82, 83, 84, 85, 86, 87, 88, 89]	(11, 0, 11)	11	2
859	860	UPI000045E79A status=activ	([0.031287, 0.018415, 0.016826, 0.010926, 0.017447, 0.010131, 0.008895, 0.01078, 0.013613, 0.010509, 0.008895, 0.011342, 0.010221, 0.010672, 0.010131, 0.016021, 0.018106, 0.020522, 0.024393, 0.023963, 0.013437, 0.013265, 0.022306, 0.018106, 0.019109, 0.011518, 0.013821, 0.020876, 0.013821, 0.014586, 0.025316, 0.051831, 0.056825, 0.067594, 0.100716, 0.06184, 0.035586, 0.018787, 0.0198, 0.033407, 0…	[122, 123, 124, 125, 126, 127, 128, 129, 130, 131, 132, 133]	(11, 0, 11)	11	2
883	884	UPI000045E7BD status=activ	([0.092881, 0.066181, 0.034068, 0.038858, 0.030611, 0.035586, 0.048328, 0.031287, 0.045352, 0.059222, 0.074921, 0.086953, 0.092881, 0.078022, 0.098513, 0.15284, 0.086953, 0.129801, 0.142424, 0.232838, 0.268042, 0.298791, 0.377384, 0.476583, 0.517562, 0.618285, 0.653063, 0.648219, 0.694846, 0.642678, 0.63748, 0.642678, 0.517562, 0.534167, 0.557691, 0.529623, 0.486429, 0.604312, 0.618285, 0.59014, …	[24, 25, 26, 27, 28, 29, 30, 31, 32, 33, 34, 35, 37, 38, 39, 40, 84, 85, 86, 87, 99, 123, 124, 128, 129, 130, 131, 138]	(11, 0, 11)	11	2
1287	1288	UPI00024F9CBF status=activ	([0.182256, 0.173081, 0.106997, 0.158265, 0.21291, 0.236433, 0.173081, 0.200174, 0.194234, 0.18812, 0.147574, 0.116183, 0.142424, 0.137348, 0.203355, 0.21291, 0.15284, 0.129801, 0.125101, 0.164327, 0.106997, 0.106997, 0.125101, 0.18812, 0.170161, 0.132295, 0.086953, 0.132295, 0.094817, 0.094817, 0.116183, 0.167087, 0.194234, 0.122885, 0.098513, 0.102787, 0.106997, 0.139895, 0.173081, 0.219301, 0.…	[63, 66, 67, 68, 69, 70, 71, 694, 695, 696, 697, 698, 699, 1082, 1083, 1084, 1085, 1142, 1143, 1144, 1145, 1146, 1148, 1149, 1155, 1158, 1174, 1175, 1209, 1213, 1214, 1215, 1216, 1217, 1218, 1219, 1220, 1221, 1222, 1223, 1224, 1289, 1290, 1291, 1292]	(11, 29, 40)	11	2
36	37	UPI00000BE3F7 status=activ	([0.001374, 0.001692, 0.001318, 0.001936, 0.001709, 0.001572, 0.001434, 0.001211, 0.001408, 0.001808, 0.002117, 0.001778, 0.002512, 0.001778, 0.001748, 0.002581, 0.003701, 0.003963, 0.004611, 0.005683, 0.006142, 0.006245, 0.007031, 0.011903, 0.011342, 0.0198, 0.033407, 0.064632, 0.147574, 0.106997, 0.10481, 0.076542, 0.127496, 0.073402, 0.139895, 0.094817, 0.055536, 0.049374, 0.036378, 0.055536, …	[301, 304, 307, 345, 346, 347, 348, 349, 350, 351, 352, 353, 354, 355]	(10, 3, 13)	10	2
297	298	UPI000039A083 status=activ	([0.001623, 0.002014, 0.001623, 0.001434, 0.001408, 0.001267, 0.001069, 0.00152, 0.001649, 0.001602, 0.002117, 0.001872, 0.001344, 0.002078, 0.002366, 0.003298, 0.004483, 0.00558, 0.005992, 0.004611, 0.005086, 0.007645, 0.008895, 0.009294, 0.014586, 0.022667, 0.021816, 0.048328, 0.046336, 0.038858, 0.035586, 0.037156, 0.076542, 0.125101, 0.056825, 0.06184, 0.031287, 0.017447, 0.012491, 0.025762, …	[122, 123, 187, 188, 189, 190, 191, 192, 193, 194, 195, 196, 197, 219]	(10, 2, 12)	10	2
447	448	UPI000039A20A status=activ	([0.216401, 0.264545, 0.311707, 0.356642, 0.232838, 0.268042, 0.30533, 0.328603, 0.31487, 0.30533, 0.328603, 0.332115, 0.257454, 0.25031, 0.339168, 0.387226, 0.374039, 0.461924, 0.380708, 0.440853, 0.398279, 0.311707, 0.222385, 0.144935, 0.137348, 0.196879, 0.196879, 0.18812, 0.194234, 0.247041, 0.209395, 0.206376, 0.155435, 0.225814, 0.147574, 0.15284, 0.185198, 0.185198, 0.191378, 0.173081, 0.1…	[189, 190, 192, 193, 194, 195, 196, 197, 198, 199, 200, 201, 202]	(10, 2, 12)	10	2
509	510	UPI000039A2D3 status=activ	([0.534167, 0.494003, 0.465241, 0.36309, 0.346032, 0.387226, 0.298791, 0.349426, 0.366687, 0.387226, 0.31487, 0.342579, 0.339168, 0.324872, 0.321458, 0.247041, 0.219301, 0.191378, 0.120615, 0.142424, 0.222385, 0.257454, 0.324872, 0.366687, 0.380708, 0.42561, 0.328603, 0.440853, 0.387226, 0.324872, 0.324872, 0.418646, 0.414856, 0.422041, 0.339168, 0.335645, 0.31487, 0.359901, 0.278302, 0.324872, 0…	[0, 160, 303, 307, 308, 309, 332, 333, 334, 335, 336, 337, 338, 339, 340, 341, 342]	(10, 6, 16)	10	2
670	671	UPI000045E644 status=activ	([0.010509, 0.008624, 0.007259, 0.009865, 0.013437, 0.010672, 0.009294, 0.011669, 0.010131, 0.010926, 0.014783, 0.020165, 0.023087, 0.016257, 0.011106, 0.017138, 0.032677, 0.054297, 0.054297, 0.071867, 0.120615, 0.111485, 0.173081, 0.155435, 0.164327, 0.164327, 0.164327, 0.147574, 0.147574, 0.222385, 0.191378, 0.194234, 0.182256, 0.182256, 0.21291, 0.26085, 0.278302, 0.25406, 0.25406, 0.158265, 0…	[88, 98, 99, 100, 101, 102, 103, 108, 111, 112, 113, 115, 116, 117, 118, 119, 120, 121, 122, 123, 124, 125, 179, 183, 184, 185, 189, 190, 191, 194]	(10, 11, 21)	10	2
681	682	UPI000045E655 status=activ	([0.028695, 0.05306, 0.088832, 0.11371, 0.147574, 0.173081, 0.203355, 0.222385, 0.25031, 0.288399, 0.311707, 0.356642, 0.346032, 0.339168, 0.450668, 0.570702, 0.465241, 0.59508, 0.73685, 0.694846, 0.716283, 0.759478, 0.613573, 0.59014, 0.541878, 0.545602, 0.557691, 0.575842, 0.465241, 0.377384, 0.380708, 0.390993, 0.390993, 0.380708, 0.384043, 0.366687, 0.281712, 0.284882, 0.21291, 0.222385, 0.26…	[15, 17, 18, 19, 20, 21, 22, 23, 24, 25, 26, 27]	(10, 1, 11)	10	2
685	686	UPI000045E65C status=activ	([0.098513, 0.127496, 0.191378, 0.219301, 0.25031, 0.139895, 0.088832, 0.109221, 0.0704, 0.048328, 0.06312, 0.081712, 0.040537, 0.040537, 0.036378, 0.034884, 0.038042, 0.046336, 0.045352, 0.058088, 0.111485, 0.127496, 0.144935, 0.142424, 0.086953, 0.051831, 0.060549, 0.085092, 0.086953, 0.144935, 0.139895, 0.078022, 0.086953, 0.15284, 0.155435, 0.161087, 0.173081, 0.155435, 0.129801, 0.173081, 0.…	[183, 184, 186, 187, 188, 189, 190, 201, 202, 203, 204, 205, 211, 212, 213, 214, 215, 216, 217, 218, 219, 220, 221, 227, 229, 246]	(10, 12, 22)	10	2
720	721	UPI000045E69A status=activ	([0.003109, 0.003014, 0.002881, 0.003997, 0.003246, 0.002623, 0.002276, 0.002529, 0.003512, 0.003177, 0.003804, 0.004483, 0.005799, 0.005623, 0.00558, 0.007259, 0.007495, 0.01078, 0.010372, 0.018106, 0.037156, 0.081712, 0.147574, 0.239899, 0.167087, 0.291804, 0.414856, 0.541878, 0.486429, 0.384043, 0.390993, 0.40511, 0.352862, 0.394753, 0.390993, 0.384043, 0.42561, 0.4292, 0.328603, 0.324872, 0.2…	[27, 212, 213, 214, 215, 217, 218, 219, 220, 221, 249, 250, 251, 259, 260, 261, 283, 284, 286, 287, 292, 293, 294, 295, 296, 297, 298, 299, 300, 301, 302, 304]	(10, 20, 30)	10	2
1013	1014	UPI00015D7502 status=activ	([0.06312, 0.037156, 0.058088, 0.054297, 0.081712, 0.06312, 0.044297, 0.066181, 0.083462, 0.059222, 0.0704, 0.067594, 0.069024, 0.079919, 0.050641, 0.051831, 0.051831, 0.100716, 0.055536, 0.05306, 0.05306, 0.059222, 0.116183, 0.116183, 0.158265, 0.158265, 0.142424, 0.225814, 0.229226, 0.196879, 0.291804, 0.232838, 0.194234, 0.127496, 0.071867, 0.127496, 0.194234, 0.194234, 0.173081, 0.191378, 0.1…	[345, 346, 348, 349, 350, 351, 352, 353, 354, 355, 356, 357, 358]	(10, 2, 12)	10	2
1018	1019	UPI00015D7508 status=activ	([0.387226, 0.40511, 0.476583, 0.494003, 0.529623, 0.553315, 0.59014, 0.618285, 0.525368, 0.51388, 0.422041, 0.480142, 0.557691, 0.545602, 0.468512, 0.454136, 0.387226, 0.356642, 0.324872, 0.359901, 0.352862, 0.366687, 0.31487, 0.222385, 0.132295, 0.122885, 0.125101, 0.125101, 0.081712, 0.086953, 0.096677, 0.17593, 0.15284, 0.155435, 0.164327, 0.229226, 0.164327, 0.243554, 0.335645, 0.281712, 0.2…	[4, 5, 6, 7, 8, 9, 12, 13, 45, 46, 47, 48, 49, 50, 51, 57, 58, 59, 60, 132, 133, 134, 135, 136, 137, 138, 139, 140, 141, 142]	(10, 19, 29)	10	2
1124	1125	UPI000163A66F status=activ	([0.076542, 0.129801, 0.073402, 0.034068, 0.019109, 0.014315, 0.016257, 0.012727, 0.011669, 0.009977, 0.008156, 0.007315, 0.005799, 0.005799, 0.008276, 0.005734, 0.005932, 0.006039, 0.006795, 0.007031, 0.007555, 0.00777, 0.007177, 0.010131, 0.011342, 0.013265, 0.020165, 0.015344, 0.013265, 0.017797, 0.027463, 0.060549, 0.100716, 0.15008, 0.161087, 0.102787, 0.179055, 0.185198, 0.167087, 0.268042,…	[49, 50, 51, 52, 53, 54, 55, 56, 57, 58, 59, 64, 116, 117, 118]	(10, 0, 10)	10	2
1217	1218	UPI000163A778 status=activ	([0.022306, 0.034884, 0.058088, 0.083462, 0.045352, 0.06312, 0.055536, 0.035586, 0.047319, 0.047319, 0.059222, 0.047319, 0.046336, 0.041405, 0.085092, 0.085092, 0.158265, 0.118441, 0.120615, 0.120615, 0.118441, 0.116183, 0.11371, 0.06184, 0.06184, 0.129801, 0.125101, 0.182256, 0.182256, 0.18812, 0.137348, 0.15008, 0.15284, 0.083462, 0.147574, 0.076542, 0.041405, 0.038042, 0.029376, 0.017797, 0.01…	[215, 216, 217, 240, 245, 246, 247, 248, 249, 250, 251, 262, 263, 264, 265, 293, 294, 295, 296, 297, 298, 299, 300, 301, 302, 303, 373, 376]	(10, 15, 25)	10	2
1244	1245	UPI000186C939 status=activ	([0.483068, 0.356642, 0.384043, 0.458154, 0.490133, 0.509769, 0.570702, 0.541878, 0.56648, 0.585406, 0.59508, 0.553315, 0.450668, 0.440853, 0.339168, 0.243554, 0.167087, 0.179055, 0.229226, 0.229226, 0.31487, 0.321458, 0.335645, 0.268042, 0.25031, 0.257454, 0.225814, 0.203355, 0.264545, 0.257454, 0.164327, 0.164327, 0.15008, 0.15008, 0.147574, 0.219301, 0.308712, 0.398279, 0.398279, 0.433034, 0.3…	[5, 6, 7, 8, 9, 10, 11, 283, 285, 286, 287, 288, 289, 290, 291, 292, 293, 294, 295]	(10, 8, 18)	10	2
41	42	UPI00000C00A8 status=activ	([0.81615, 0.805026, 0.812494, 0.741537, 0.73685, 0.767246, 0.795062, 0.622677, 0.632174, 0.632174, 0.490133, 0.505461, 0.366687, 0.295083, 0.194234, 0.134866, 0.076542, 0.06184, 0.034068, 0.018415, 0.011518, 0.011106, 0.008156, 0.006039, 0.005223, 0.004577, 0.004577, 0.004689, 0.004646, 0.004736, 0.003864, 0.005932, 0.006619, 0.009865, 0.013265, 0.016528, 0.021816, 0.030003, 0.03976, 0.041405, 0…	[0, 1, 2, 3, 4, 5, 6, 7, 8, 9, 11]	(9, 0, 9)	9	2
85	86	UPI000012BB36 status=activ	([0.690604, 0.712013, 0.562014, 0.608892, 0.642678, 0.525368, 0.51388, 0.553315, 0.59014, 0.505461, 0.461924, 0.497853, 0.59508, 0.557691, 0.562014, 0.59014, 0.716283, 0.613573, 0.604312, 0.562014, 0.461924, 0.436924, 0.408655, 0.505461, 0.41194, 0.418646, 0.517562, 0.461924, 0.436924, 0.4292, 0.5017, 0.480142, 0.384043, 0.377384, 0.401658, 0.394753, 0.339168, 0.342579, 0.321458, 0.328603, 0.3599…	[0, 1, 2, 3, 4, 5, 6, 7, 8, 9, 12, 13, 14, 15, 16, 17, 18, 19, 23, 26, 30, 51, 52, 53, 54, 55, 56, 59, 88, 99, 177]	(9, 0, 9)	9	2
160	161	UPI0000399F30 status=activ	([0.632174, 0.653063, 0.541878, 0.509769, 0.394753, 0.436924, 0.454136, 0.483068, 0.51388, 0.545602, 0.570702, 0.613573, 0.51388, 0.529623, 0.58069, 0.570702, 0.468512, 0.476583, 0.472492, 0.468512, 0.549308, 0.557691, 0.56648, 0.529623, 0.56648, 0.694846, 0.671169, 0.680603, 0.557691, 0.557691, 0.458154, 0.454136, 0.458154, 0.557691, 0.549308, 0.450668, 0.450668, 0.450668, 0.450668, 0.450668, 0.…	[0, 1, 2, 3, 8, 9, 10, 11, 12, 13, 14, 15, 20, 21, 22, 23, 24, 25, 26, 27, 28, 29, 33, 34]	(9, 12, 21)	9	2
167	168	UPI0000399F3F status=activ	([0.06312, 0.036378, 0.054297, 0.076542, 0.048328, 0.064632, 0.090864, 0.060549, 0.043307, 0.055536, 0.044297, 0.043307, 0.043307, 0.074921, 0.069024, 0.109221, 0.17593, 0.191378, 0.106997, 0.098513, 0.056825, 0.0704, 0.120615, 0.120615, 0.071867, 0.102787, 0.060549, 0.059222, 0.083462, 0.139895, 0.147574, 0.239899, 0.284882, 0.275179, 0.288399, 0.295083, 0.209395, 0.142424, 0.132295, 0.200174, 0…	[154, 155, 156, 157, 158, 159, 160, 161, 162, 163, 165, 166, 167, 168, 169, 170]	(9, 0, 9)	9	2
248	249	UPI000039A004 status=activ	([0.805026, 0.808535, 0.671169, 0.707965, 0.728858, 0.608892, 0.525368, 0.525368, 0.517562, 0.447574, 0.450668, 0.465241, 0.40511, 0.339168, 0.342579, 0.346032, 0.349426, 0.349426, 0.352862, 0.374039, 0.291804, 0.318242, 0.324872, 0.41194, 0.408655, 0.401658, 0.483068, 0.56648, 0.59508, 0.626927, 0.653063, 0.575842, 0.585406, 0.570702, 0.675549, 0.671169, 0.553315, 0.497853, 0.525368, 0.521092, 0…	[0, 1, 2, 3, 4, 5, 6, 7, 8, 27, 28, 29, 30, 31, 32, 33, 34, 35, 36, 38, 39, 41, 42, 43, 44, 82]	(9, 9, 18)	9	2
252	253	UPI000039A00D status=activ	([0.291804, 0.342579, 0.370445, 0.401658, 0.311707, 0.339168, 0.359901, 0.387226, 0.436924, 0.366687, 0.321458, 0.281712, 0.25031, 0.247041, 0.352862, 0.356642, 0.450668, 0.450668, 0.36309, 0.359901, 0.377384, 0.359901, 0.349426, 0.349426, 0.25031, 0.247041, 0.219301, 0.219301, 0.21291, 0.185198, 0.271506, 0.328603, 0.422041, 0.394753, 0.311707, 0.257454, 0.268042, 0.196879, 0.129801, 0.134866, 0…	[143, 144, 149, 150, 151, 152, 153, 154, 155, 156, 157, 158]	(9, 2, 11)	9	2
425	426	UPI000039A1CF status=activ	([0.038858, 0.076542, 0.129801, 0.164327, 0.090864, 0.118441, 0.155435, 0.098513, 0.06184, 0.06184, 0.060549, 0.085092, 0.045352, 0.041405, 0.085092, 0.086953, 0.132295, 0.118441, 0.206376, 0.311707, 0.291804, 0.203355, 0.155435, 0.11371, 0.120615, 0.203355, 0.209395, 0.206376, 0.268042, 0.275179, 0.30533, 0.25031, 0.155435, 0.243554, 0.268042, 0.25031, 0.26085, 0.194234, 0.301917, 0.257454, 0.16…	[213, 214, 215, 223, 224, 464, 465, 466, 467, 468, 469, 470, 471, 472, 473]	(9, 5, 14)	9	2
453	454	UPI000039A217 status=activ	([0.311707, 0.342579, 0.394753, 0.377384, 0.41194, 0.295083, 0.288399, 0.311707, 0.247041, 0.288399, 0.311707, 0.370445, 0.291804, 0.203355, 0.194234, 0.116183, 0.109221, 0.18812, 0.170161, 0.167087, 0.229226, 0.164327, 0.092881, 0.094817, 0.109221, 0.100716, 0.118441, 0.144935, 0.15008, 0.219301, 0.21291, 0.21291, 0.209395, 0.281712, 0.374039, 0.275179, 0.301917, 0.298791, 0.194234, 0.194234, 0.…	[515, 518, 519, 520, 521, 522, 523, 524, 525, 526, 527, 804]	(9, 1, 10)	9	2
507	508	UPI000039A2CC status=activ	([0.31487, 0.384043, 0.370445, 0.414856, 0.42561, 0.472492, 0.458154, 0.36309, 0.40511, 0.418646, 0.450668, 0.483068, 0.490133, 0.472492, 0.447574, 0.538167, 0.59508, 0.545602, 0.545602, 0.534167, 0.541878, 0.521092, 0.497853, 0.549308, 0.549308, 0.529623, 0.51388, 0.545602, 0.661982, 0.642678, 0.653063, 0.541878, 0.525368, 0.433034, 0.472492, 0.40511, 0.418646, 0.414856, 0.444081, 0.440853, 0.46…	[15, 16, 17, 18, 19, 20, 21, 23, 24, 25, 26, 27, 28, 29, 30, 31, 32, 81, 82, 83, 114]	(9, 7, 16)	9	2
549	550	UPI000039A343 status=activ	([0.078022, 0.076542, 0.116183, 0.164327, 0.194234, 0.122885, 0.164327, 0.18812, 0.129801, 0.15284, 0.109221, 0.129801, 0.125101, 0.196879, 0.200174, 0.21291, 0.225814, 0.194234, 0.291804, 0.30533, 0.222385, 0.142424, 0.17593, 0.17593, 0.116183, 0.0704, 0.132295, 0.120615, 0.142424, 0.147574, 0.155435, 0.164327, 0.10481, 0.064632, 0.031287, 0.032677, 0.032677, 0.032677, 0.042364, 0.044297, 0.0453…	[113, 117, 118, 119, 120, 121, 122, 123, 124, 125, 126]	(9, 1, 10)	9	2
609	610	UPI000045E5E0 status=activ	([0.00543, 0.004611, 0.00359, 0.00389, 0.004388, 0.004611, 0.006374, 0.006795, 0.008276, 0.008804, 0.01078, 0.014075, 0.011903, 0.010509, 0.015694, 0.009728, 0.008525, 0.011518, 0.016528, 0.026338, 0.022306, 0.032677, 0.058088, 0.069024, 0.088832, 0.106997, 0.085092, 0.034068, 0.044297, 0.030611, 0.022667, 0.023963, 0.015694, 0.022306, 0.05306, 0.026338, 0.054297, 0.0704, 0.034884, 0.037156, 0.04…	[133, 134, 135, 136, 137, 138, 139, 140, 141, 142, 253, 254, 255, 881, 882, 883, 884, 885, 886, 887, 888, 889, 890]	(9, 0, 9)	9	2
689	690	UPI000045E666 status=activ	([0.465241, 0.497853, 0.59014, 0.626927, 0.661982, 0.509769, 0.538167, 0.562014, 0.458154, 0.377384, 0.390993, 0.335645, 0.335645, 0.346032, 0.447574, 0.408655, 0.311707, 0.311707, 0.219301, 0.191378, 0.182256, 0.291804, 0.284882, 0.25031, 0.239899, 0.239899, 0.339168, 0.298791, 0.203355, 0.196879, 0.30533, 0.308712, 0.40511, 0.30533, 0.298791, 0.298791, 0.332115, 0.422041, 0.414856, 0.480142, 0.…	[2, 3, 4, 5, 6, 7, 72, 325, 326, 327, 378, 379, 385, 436, 437, 438, 439, 440, 441, 442, 443, 444, 445, 447, 448, 449]	(9, 13, 22)	9	2
941	942	UPI00015D7412 status=activ	([0.465241, 0.486429, 0.521092, 0.575842, 0.608892, 0.525368, 0.461924, 0.401658, 0.40511, 0.349426, 0.374039, 0.384043, 0.346032, 0.359901, 0.359901, 0.328603, 0.311707, 0.374039, 0.384043, 0.454136, 0.447574, 0.483068, 0.480142, 0.476583, 0.461924, 0.468512, 0.444081, 0.436924, 0.497853, 0.5017, 0.570702, 0.553315, 0.541878, 0.622677, 0.58069, 0.562014, 0.585406, 0.585406, 0.549308], '')	[2, 3, 4, 5, 29, 30, 31, 32, 33, 34, 35, 36, 37, 38]	(9, 4, 13)	9	2
969	970	UPI00015D747F status=activ	([0.661982, 0.509769, 0.521092, 0.534167, 0.497853, 0.454136, 0.4292, 0.465241, 0.490133, 0.509769, 0.541878, 0.553315, 0.549308, 0.541878, 0.450668, 0.458154, 0.468512, 0.465241, 0.390993, 0.311707, 0.30533, 0.278302, 0.349426, 0.346032, 0.352862, 0.384043, 0.42561, 0.480142, 0.458154, 0.440853, 0.433034, 0.433034, 0.433034, 0.444081, 0.444081, 0.541878, 0.538167, 0.5017, 0.458154, 0.525368, 0.6…	[0, 1, 2, 3, 9, 10, 11, 12, 13, 35, 36, 37, 39, 40, 41, 42, 43, 44, 45, 46, 47, 48]	(9, 12, 21)	9	2
1038	1039	UPI00015D7535 status=activ	([0.034884, 0.020522, 0.013016, 0.018106, 0.024826, 0.034884, 0.049374, 0.033407, 0.019109, 0.025316, 0.035586, 0.031287, 0.060549, 0.127496, 0.109221, 0.209395, 0.225814, 0.161087, 0.209395, 0.11371, 0.139895, 0.074921, 0.127496, 0.216401, 0.170161, 0.17593, 0.17593, 0.170161, 0.17593, 0.185198, 0.182256, 0.11371, 0.100716, 0.106997, 0.073402, 0.036378, 0.043307, 0.040537, 0.032017, 0.022306, 0.…	[130, 131, 132, 133, 134, 135, 136, 137, 138, 139, 141, 143, 144, 145, 146, 147]	(9, 0, 9)	9	2
1168	1169	UPI000163A6F1 status=activ	([0.444081, 0.483068, 0.494003, 0.483068, 0.40511, 0.440853, 0.468512, 0.380708, 0.324872, 0.352862, 0.301917, 0.352862, 0.454136, 0.440853, 0.370445, 0.366687, 0.374039, 0.291804, 0.31487, 0.328603, 0.401658, 0.398279, 0.31487, 0.324872, 0.352862, 0.436924, 0.328603, 0.335645, 0.359901, 0.433034, 0.433034, 0.483068, 0.454136, 0.36309, 0.346032, 0.398279, 0.394753, 0.414856, 0.497853, 0.398279, 0…	[47, 49, 50, 54, 56, 101, 102, 103, 104, 105, 106, 107, 108, 109, 110, 141, 143]	(9, 5, 14)	9	2
177	178	UPI0000399F50 status=activ	([0.275179, 0.31487, 0.349426, 0.239899, 0.15284, 0.182256, 0.225814, 0.268042, 0.21291, 0.15284, 0.179055, 0.127496, 0.161087, 0.161087, 0.164327, 0.100716, 0.066181, 0.120615, 0.071867, 0.041405, 0.045352, 0.045352, 0.049374, 0.048328, 0.048328, 0.083462, 0.100716, 0.100716, 0.102787, 0.161087, 0.25031, 0.281712, 0.366687, 0.349426, 0.359901, 0.247041, 0.346032, 0.332115, 0.335645, 0.422041, 0.…	[42, 220, 224, 225, 226, 227, 228, 229, 230, 231, 232]	(8, 2, 10)	8	2
219	220	UPI0000399FAC status=activ	([0.557691, 0.613573, 0.626927, 0.59508, 0.63748, 0.653063, 0.622677, 0.525368, 0.541878, 0.486429, 0.42561, 0.461924, 0.465241, 0.480142, 0.390993, 0.377384, 0.454136, 0.384043, 0.387226, 0.377384, 0.450668, 0.444081, 0.40511, 0.40511, 0.374039, 0.374039, 0.30533, 0.264545, 0.339168, 0.342579, 0.342579, 0.414856, 0.349426, 0.346032, 0.311707, 0.308712, 0.311707, 0.311707, 0.380708, 0.352862, 0.3…	[0, 1, 2, 3, 4, 5, 6, 7, 8, 53, 54, 56, 100, 101, 127, 143, 144, 145, 150, 151, 152, 153, 154, 155, 156, 159, 160, 161, 162, 163]	(8, 0, 8)	8	2
290	291	UPI000039A073 status=activ	([0.324872, 0.284882, 0.308712, 0.247041, 0.281712, 0.298791, 0.359901, 0.281712, 0.257454, 0.295083, 0.31487, 0.247041, 0.264545, 0.216401, 0.194234, 0.129801, 0.200174, 0.170161, 0.170161, 0.161087, 0.15284, 0.15284, 0.137348, 0.088832, 0.137348, 0.083462, 0.092881, 0.046336, 0.045352, 0.03976, 0.038858, 0.042364, 0.086953, 0.086953, 0.147574, 0.155435, 0.236433, 0.236433, 0.216401, 0.139895, 0…	[154, 155, 161, 162, 163, 164, 165, 166, 167, 168, 169]	(8, 2, 10)	8	2
321	322	UPI000039A0C0 status=activ	([0.366687, 0.414856, 0.465241, 0.377384, 0.30533, 0.243554, 0.182256, 0.206376, 0.25031, 0.278302, 0.31487, 0.268042, 0.281712, 0.284882, 0.209395, 0.134866, 0.137348, 0.196879, 0.206376, 0.196879, 0.194234, 0.247041, 0.164327, 0.15284, 0.222385, 0.295083, 0.36309, 0.458154, 0.366687, 0.275179, 0.284882, 0.243554, 0.247041, 0.161087, 0.161087, 0.229226, 0.222385, 0.216401, 0.247041, 0.239899, 0.…	[50, 51, 53, 54, 55, 56, 57, 58, 59, 60, 61, 65, 66, 67]	(8, 2, 10)	8	2
466	467	UPI000039A235 status=activ	([0.517562, 0.541878, 0.56648, 0.447574, 0.468512, 0.380708, 0.401658, 0.349426, 0.30533, 0.346032, 0.288399, 0.328603, 0.288399, 0.278302, 0.18812, 0.26085, 0.275179, 0.339168, 0.264545, 0.206376, 0.209395, 0.132295, 0.134866, 0.137348, 0.139895, 0.144935, 0.21291, 0.229226, 0.291804, 0.278302, 0.257454, 0.335645, 0.291804, 0.321458, 0.291804, 0.384043, 0.366687, 0.366687, 0.36309, 0.346032, 0.4…	[0, 1, 2, 45, 46, 47, 60, 63, 115, 118, 119, 120, 121, 122, 123, 124, 125, 126]	(8, 9, 17)	8	2
469	470	UPI000039A239 status=activ	([0.21291, 0.21291, 0.257454, 0.298791, 0.342579, 0.374039, 0.401658, 0.436924, 0.370445, 0.359901, 0.390993, 0.408655, 0.332115, 0.394753, 0.384043, 0.374039, 0.447574, 0.521092, 0.51388, 0.5017, 0.58069, 0.575842, 0.632174, 0.618285, 0.51388, 0.505461, 0.490133, 0.5017, 0.486429, 0.575842, 0.626927, 0.608892, 0.608892, 0.632174, 0.604312, 0.505461, 0.517562, 0.505461, 0.414856, 0.418646, 0.4086…	[17, 18, 19, 20, 21, 22, 23, 24, 25, 27, 29, 30, 31, 32, 33, 34, 35, 36, 37, 45]	(8, 0, 8)	8	2
1022	1023	UPI00015D7517 status=activ	([0.694846, 0.56648, 0.490133, 0.51388, 0.59508, 0.63748, 0.648219, 0.553315, 0.545602, 0.56648, 0.505461, 0.461924, 0.40511, 0.418646, 0.401658, 0.398279, 0.41194, 0.414856, 0.418646, 0.42561, 0.332115, 0.335645, 0.394753, 0.461924, 0.458154, 0.356642, 0.349426, 0.349426, 0.42561, 0.444081, 0.436924, 0.505461, 0.59508, 0.671169, 0.622677, 0.541878, 0.541878, 0.525368, 0.521092, 0.521092, 0.41864…	[0, 1, 3, 4, 5, 6, 7, 8, 9, 10, 31, 32, 33, 34, 35, 36, 37, 38, 39]	(8, 10, 18)	8	2
1166	1167	UPI000163A6EF status=activ	([0.060549, 0.088832, 0.086953, 0.137348, 0.098513, 0.096677, 0.118441, 0.142424, 0.167087, 0.11371, 0.137348, 0.137348, 0.078022, 0.040537, 0.029376, 0.056825, 0.058088, 0.060549, 0.054297, 0.083462, 0.081712, 0.092881, 0.055536, 0.03976, 0.038858, 0.033407, 0.023963, 0.020522, 0.0198, 0.022306, 0.038858, 0.041405, 0.055536, 0.111485, 0.191378, 0.219301, 0.129801, 0.088832, 0.094817, 0.158265, 0…	[47, 48, 49, 50, 51, 52, 53, 54, 55, 57, 58, 59, 60, 61, 62]	(8, 0, 8)	8	2
1319	1320	UPI00024FA0CD status=activ	([0.009401, 0.008525, 0.006988, 0.007645, 0.009728, 0.010372, 0.013437, 0.01078, 0.011518, 0.016528, 0.023534, 0.032677, 0.041405, 0.043307, 0.090864, 0.100716, 0.098513, 0.118441, 0.15284, 0.15284, 0.243554, 0.335645, 0.42561, 0.42561, 0.454136, 0.374039, 0.433034, 0.433034, 0.414856, 0.366687, 0.268042, 0.15284, 0.158265, 0.144935, 0.142424, 0.071867, 0.06312, 0.10481, 0.116183, 0.111485, 0.120…	[206, 207, 208, 209, 210, 212, 213, 214, 215, 217, 218, 219, 220, 221, 222, 223, 224, 225, 247]	(8, 9, 17)	8	2
1337	1338	UPI00024FA4E6 status=activ	([0.003246, 0.002761, 0.002211, 0.003053, 0.002881, 0.003864, 0.004736, 0.004247, 0.004577, 0.003997, 0.005086, 0.006078, 0.004431, 0.004431, 0.004414, 0.006245, 0.008624, 0.013821, 0.024826, 0.035586, 0.038858, 0.085092, 0.15008, 0.291804, 0.194234, 0.232838, 0.155435, 0.170161, 0.26085, 0.179055, 0.185198, 0.139895, 0.142424, 0.25031, 0.229226, 0.298791, 0.243554, 0.25406, 0.182256, 0.100716, 0…	[299, 301, 302, 426, 427, 428, 429, 430, 431, 432, 433, 434, 439, 440]	(8, 3, 11)	8	2
43	44	UPI00000CBC6F status=activ	([0.791621, 0.812494, 0.618285, 0.632174, 0.5017, 0.517562, 0.541878, 0.56648, 0.476583, 0.422041, 0.356642, 0.418646, 0.414856, 0.414856, 0.408655, 0.339168, 0.332115, 0.342579, 0.25031, 0.25031, 0.268042, 0.18812, 0.18812, 0.206376, 0.219301, 0.30533, 0.229226, 0.196879, 0.191378, 0.275179, 0.346032, 0.346032, 0.31487, 0.284882, 0.200174, 0.15008, 0.139895, 0.142424, 0.074921, 0.122885, 0.12288…	[0, 1, 2, 3, 4, 5, 6, 7, 90, 91, 92, 93, 94, 95, 96, 97, 99]	(7, 0, 7)	7	2
132	133	UPI00001893AB status=activ	([0.538167, 0.59508, 0.5017, 0.545602, 0.447574, 0.465241, 0.486429, 0.414856, 0.433034, 0.465241, 0.422041, 0.468512, 0.509769, 0.51388, 0.541878, 0.549308, 0.680603, 0.549308, 0.541878, 0.509769, 0.483068, 0.370445, 0.359901, 0.335645, 0.264545, 0.264545, 0.239899, 0.236433, 0.311707, 0.311707, 0.295083, 0.318242, 0.324872, 0.281712, 0.288399, 0.26085, 0.173081, 0.179055, 0.26085, 0.179055, 0.2…	[0, 1, 2, 3, 12, 13, 14, 15, 16, 17, 18, 19, 46, 47, 48, 49, 50, 51, 57, 58, 60, 61, 62, 63, 64, 65, 276, 277, 289, 290, 291, 292, 293, 297, 315, 319, 320, 321, 324, 343, 344, 345, 346, 347, 387]	(7, 4, 11)	7	2
178	179	UPI0000399F51 status=activ	([0.020165, 0.013437, 0.0198, 0.027463, 0.018787, 0.013437, 0.0198, 0.025762, 0.032677, 0.044297, 0.032017, 0.025316, 0.024826, 0.048328, 0.046336, 0.088832, 0.079919, 0.137348, 0.067594, 0.051831, 0.098513, 0.096677, 0.134866, 0.129801, 0.079919, 0.132295, 0.137348, 0.078022, 0.078022, 0.096677, 0.100716, 0.158265, 0.203355, 0.203355, 0.182256, 0.179055, 0.170161, 0.173081, 0.109221, 0.185198, 0…	[259, 260, 261, 262, 263, 271, 272, 281, 301, 306, 307, 308, 309, 310, 311, 312, 313, 443, 445, 446]	(7, 9, 16)	7	2
546	547	UPI000039A33F status=activ	([0.122885, 0.161087, 0.127496, 0.182256, 0.122885, 0.083462, 0.060549, 0.083462, 0.116183, 0.142424, 0.194234, 0.247041, 0.247041, 0.170161, 0.164327, 0.173081, 0.17593, 0.278302, 0.359901, 0.366687, 0.408655, 0.414856, 0.422041, 0.5017, 0.480142, 0.618285, 0.741537, 0.767246, 0.750527, 0.63748, 0.58069, 0.541878, 0.509769, 0.497853, 0.604312, 0.618285, 0.613573, 0.494003, 0.494003, 0.444081, 0.…	[23, 25, 26, 27, 28, 29, 30, 31, 32, 34, 35, 36, 42]	(7, 1, 8)	7	2
582	583	UPI000045E5BA status=activ	([0.414856, 0.468512, 0.5017, 0.553315, 0.59508, 0.613573, 0.5017, 0.51388, 0.525368, 0.505461, 0.450668, 0.476583, 0.562014, 0.5017, 0.5017, 0.5017, 0.41194, 0.40511, 0.398279, 0.394753, 0.398279, 0.476583, 0.461924, 0.374039, 0.370445, 0.370445, 0.291804, 0.298791, 0.301917, 0.30533, 0.275179, 0.264545, 0.200174, 0.137348, 0.203355, 0.206376, 0.21291, 0.232838, 0.17593, 0.100716, 0.085092, 0.08…	[2, 3, 4, 5, 6, 7, 8, 9, 12, 13, 14, 15]	(7, 0, 7)	7	2
751	752	UPI000045E6D6 status=activ	([0.056825, 0.090864, 0.05306, 0.078022, 0.102787, 0.139895, 0.167087, 0.118441, 0.139895, 0.170161, 0.127496, 0.161087, 0.167087, 0.271506, 0.196879, 0.17593, 0.096677, 0.15008, 0.161087, 0.158265, 0.106997, 0.170161, 0.090864, 0.122885, 0.134866, 0.109221, 0.10481, 0.06184, 0.10481, 0.10481, 0.10481, 0.17593, 0.182256, 0.161087, 0.090864, 0.083462, 0.067594, 0.116183, 0.073402, 0.129801, 0.1298…	[97, 98, 99, 101, 108, 109, 211, 212, 213, 214, 215, 216, 217, 218, 221, 223, 224]	(7, 6, 13)	7	2
851	852	UPI000045E789 status=activ	([0.060549, 0.024393, 0.036378, 0.0198, 0.011903, 0.016257, 0.020876, 0.026892, 0.036378, 0.048328, 0.067594, 0.054297, 0.079919, 0.116183, 0.066181, 0.048328, 0.036378, 0.035586, 0.044297, 0.043307, 0.048328, 0.042364, 0.050641, 0.025762, 0.054297, 0.120615, 0.06312, 0.036378, 0.03976, 0.023087, 0.013265, 0.01227, 0.018415, 0.011903, 0.010509, 0.015344, 0.026338, 0.036378, 0.040537, 0.033407, 0.…	[190, 191, 192, 193, 194, 195, 196, 197, 218, 219, 220, 221, 222, 223, 226, 227, 228, 229]	(7, 0, 7)	7	2
1101	1102	UPI000163A63C status=activ	([0.25406, 0.17593, 0.122885, 0.167087, 0.206376, 0.155435, 0.106997, 0.127496, 0.147574, 0.167087, 0.191378, 0.191378, 0.236433, 0.30533, 0.332115, 0.229226, 0.216401, 0.206376, 0.164327, 0.161087, 0.161087, 0.161087, 0.15008, 0.206376, 0.194234, 0.185198, 0.25031, 0.328603, 0.239899, 0.239899, 0.170161, 0.173081, 0.203355, 0.116183, 0.0704, 0.06312, 0.106997, 0.086953, 0.088832, 0.054297, 0.055…	[227, 228, 237, 758, 761, 764, 765, 768, 769, 770, 771, 772, 838, 846, 847, 849, 850, 851, 931, 932, 933, 934, 935, 937, 938, 939, 940, 941, 942, 943, 944, 947, 948]	(7, 23, 30)	7	2
1139	1140	UPI000163A695 status=activ	([0.111485, 0.155435, 0.090864, 0.096677, 0.100716, 0.10481, 0.142424, 0.17593, 0.196879, 0.129801, 0.132295, 0.161087, 0.167087, 0.155435, 0.161087, 0.229226, 0.206376, 0.129801, 0.142424, 0.236433, 0.232838, 0.209395, 0.21291, 0.298791, 0.332115, 0.275179, 0.295083, 0.295083, 0.284882, 0.298791, 0.328603, 0.284882, 0.268042, 0.257454, 0.36309, 0.291804, 0.21291, 0.25406, 0.25031, 0.232838, 0.23…	[406, 495, 500, 501, 502, 503, 504, 505, 506, 507, 544, 547, 548, 557, 558, 559]	(7, 2, 9)	7	2
29	30	UPI00000BC4A2 status=activ	([0.161087, 0.088832, 0.139895, 0.170161, 0.222385, 0.264545, 0.301917, 0.321458, 0.257454, 0.206376, 0.232838, 0.232838, 0.26085, 0.281712, 0.349426, 0.308712, 0.232838, 0.31487, 0.332115, 0.318242, 0.356642, 0.374039, 0.476583, 0.380708, 0.31487, 0.229226, 0.222385, 0.137348, 0.137348, 0.142424, 0.182256, 0.118441, 0.086953, 0.086953, 0.137348, 0.144935, 0.096677, 0.15008, 0.155435, 0.125101, 0…	[82, 83, 84, 85, 86, 87, 88, 90, 91, 92, 107, 115, 116, 157]	(6, 0, 6)	6	2
136	137	UPI00001893CC status=activ	([0.436924, 0.328603, 0.370445, 0.422041, 0.450668, 0.472492, 0.505461, 0.42561, 0.41194, 0.433034, 0.461924, 0.486429, 0.476583, 0.461924, 0.480142, 0.436924, 0.517562, 0.51388, 0.525368, 0.454136, 0.450668, 0.538167, 0.653063, 0.642678, 0.618285, 0.608892, 0.5017, 0.497853, 0.553315, 0.59508, 0.613573, 0.604312, 0.509769, 0.529623, 0.461924, 0.366687, 0.31487, 0.321458, 0.440853, 0.440853, 0.46…	[6, 16, 17, 18, 21, 22, 23, 24, 25, 26, 28, 29, 30, 31, 32, 33, 206, 212, 213, 214, 215, 216, 217, 218, 259, 260, 261, 273, 287]	(6, 17, 23)	6	2
138	139	UPI00001893DC status=activ	([0.490133, 0.529623, 0.59508, 0.440853, 0.476583, 0.394753, 0.41194, 0.390993, 0.408655, 0.418646, 0.447574, 0.422041, 0.321458, 0.284882, 0.356642, 0.356642, 0.324872, 0.311707, 0.321458, 0.359901, 0.436924, 0.332115, 0.295083, 0.295083, 0.414856, 0.4292, 0.505461, 0.521092, 0.517562, 0.534167, 0.454136, 0.468512, 0.549308, 0.545602, 0.618285, 0.613573, 0.59508, 0.63748, 0.541878, 0.458154, 0.3…	[1, 2, 26, 27, 28, 29, 32, 33, 34, 35, 36, 37, 38, 43]	(6, 6, 12)	6	2
207	208	UPI0000399F97 status=activ	([0.56648, 0.4292, 0.328603, 0.394753, 0.422041, 0.387226, 0.418646, 0.328603, 0.370445, 0.390993, 0.324872, 0.291804, 0.21291, 0.206376, 0.206376, 0.111485, 0.079919, 0.106997, 0.111485, 0.064632, 0.047319, 0.073402, 0.122885, 0.182256, 0.167087, 0.170161, 0.182256, 0.116183, 0.164327, 0.155435, 0.161087, 0.164327, 0.179055, 0.170161, 0.170161, 0.142424, 0.147574, 0.236433, 0.225814, 0.142424, 0…	[0, 57, 60, 61, 85, 131, 132, 134, 135, 136, 137, 138, 139, 140, 142, 145, 146, 147, 148, 149, 150, 151, 154, 155, 157]	(6, 7, 13)	6	2
208	209	UPI0000399F98 status=activ	([0.278302, 0.328603, 0.243554, 0.278302, 0.209395, 0.161087, 0.167087, 0.196879, 0.155435, 0.18812, 0.18812, 0.219301, 0.209395, 0.222385, 0.295083, 0.291804, 0.301917, 0.401658, 0.384043, 0.311707, 0.311707, 0.229226, 0.144935, 0.21291, 0.21291, 0.278302, 0.342579, 0.366687, 0.359901, 0.359901, 0.352862, 0.390993, 0.332115, 0.342579, 0.352862, 0.349426, 0.346032, 0.31487, 0.301917, 0.264545, 0.…	[45, 46, 47, 48, 49, 50, 51, 53, 54, 411, 413, 425, 437, 635, 636, 638, 639, 640, 641, 642, 643, 645]	(6, 0, 6)	6	2
338	339	UPI000039A0F8 status=activ	([0.191378, 0.243554, 0.295083, 0.236433, 0.185198, 0.222385, 0.147574, 0.170161, 0.120615, 0.15008, 0.11371, 0.139895, 0.090864, 0.051831, 0.092881, 0.142424, 0.206376, 0.139895, 0.083462, 0.081712, 0.129801, 0.129801, 0.079919, 0.081712, 0.073402, 0.106997, 0.100716, 0.109221, 0.118441, 0.194234, 0.134866, 0.173081, 0.106997, 0.098513, 0.161087, 0.15284, 0.092881, 0.0704, 0.078022, 0.127496, 0.…	[58, 59, 310, 334, 336, 337, 338, 339, 340, 341, 342, 349, 350, 352]	(6, 4, 10)	6	2
411	412	UPI000039A1AB status=activ	([0.712013, 0.59014, 0.622677, 0.626927, 0.545602, 0.468512, 0.486429, 0.505461, 0.529623, 0.553315, 0.562014, 0.517562, 0.570702, 0.517562, 0.465241, 0.422041, 0.418646, 0.42561, 0.480142, 0.476583, 0.458154, 0.444081, 0.517562, 0.509769, 0.458154, 0.521092, 0.622677, 0.529623, 0.51388, 0.490133, 0.465241, 0.450668, 0.51388, 0.440853, 0.4292, 0.480142, 0.585406, 0.529623], '')	[0, 1, 2, 3, 4, 7, 8, 9, 10, 11, 12, 13, 22, 23, 25, 26, 27, 28, 32, 36, 37]	(6, 5, 11)	6	2
827	828	UPI000045E75F status=activ	([0.675549, 0.703578, 0.775545, 0.632174, 0.653063, 0.529623, 0.557691, 0.468512, 0.486429, 0.538167, 0.465241, 0.41194, 0.41194, 0.380708, 0.390993, 0.390993, 0.387226, 0.288399, 0.21291, 0.147574, 0.142424, 0.142424, 0.137348, 0.118441, 0.182256, 0.185198, 0.200174, 0.170161, 0.15284, 0.155435, 0.111485, 0.173081, 0.15284, 0.158265, 0.185198, 0.182256, 0.132295, 0.155435, 0.278302, 0.26085, 0.2…	[0, 1, 2, 3, 4, 5, 6, 9, 76, 77, 78]	(6, 0, 6)	6	2
950	951	UPI00015D7442 status=activ	([0.390993, 0.311707, 0.366687, 0.40511, 0.321458, 0.356642, 0.401658, 0.42561, 0.444081, 0.472492, 0.408655, 0.42561, 0.509769, 0.497853, 0.534167, 0.613573, 0.608892, 0.538167, 0.529623, 0.521092, 0.517562, 0.4292, 0.418646, 0.387226, 0.384043, 0.465241, 0.458154, 0.454136, 0.458154, 0.465241, 0.458154, 0.553315, 0.461924, 0.465241, 0.549308, 0.517562, 0.486429, 0.486429, 0.525368, 0.440853, 0.…	[12, 14, 15, 16, 17, 18, 19, 20, 31, 34, 35, 38, 43, 44, 45]	(6, 1, 7)	6	2
978	979	UPI00015D74A8 status=activ	([0.004689, 0.00389, 0.005318, 0.006194, 0.005223, 0.006567, 0.005623, 0.006988, 0.009096, 0.011106, 0.015344, 0.018106, 0.01227, 0.017797, 0.028695, 0.040537, 0.083462, 0.079919, 0.139895, 0.085092, 0.106997, 0.139895, 0.243554, 0.26085, 0.295083, 0.291804, 0.308712, 0.42561, 0.422041, 0.332115, 0.339168, 0.339168, 0.346032, 0.447574, 0.468512, 0.480142, 0.401658, 0.36309, 0.450668, 0.380708, 0.…	[67, 73, 74, 75, 76, 77, 78, 79, 81, 106, 107, 108, 109]	(6, 1, 7)	6	2
1110	1111	UPI000163A656 status=activ	([0.016021, 0.026892, 0.041405, 0.030611, 0.047319, 0.06312, 0.083462, 0.116183, 0.137348, 0.170161, 0.170161, 0.173081, 0.164327, 0.21291, 0.191378, 0.196879, 0.31487, 0.284882, 0.356642, 0.377384, 0.436924, 0.545602, 0.549308, 0.458154, 0.5017, 0.433034, 0.356642, 0.324872, 0.31487, 0.31487, 0.311707, 0.342579, 0.384043, 0.384043, 0.414856, 0.440853, 0.436924, 0.418646, 0.444081, 0.444081, 0.51…	[21, 22, 24, 40, 45, 46, 47, 48, 49, 50, 51, 103]	(6, 4, 10)	6	2
1122	1123	UPI000163A66C status=activ	([0.517562, 0.570702, 0.59014, 0.608892, 0.505461, 0.521092, 0.538167, 0.450668, 0.480142, 0.51388, 0.525368, 0.553315, 0.517562, 0.642678, 0.557691, 0.529623, 0.444081, 0.509769, 0.447574, 0.497853, 0.480142, 0.480142, 0.465241, 0.465241, 0.480142, 0.483068, 0.41194, 0.42561, 0.5017, 0.418646, 0.408655, 0.40511, 0.387226, 0.370445, 0.328603, 0.380708, 0.356642, 0.422041, 0.401658, 0.480142, 0.49…	[0, 1, 2, 3, 4, 5, 6, 9, 10, 11, 12, 13, 14, 15, 17, 28]	(6, 0, 6)	6	2
1235	1236	UPI000163A7A7 status=activ	([0.005799, 0.007422, 0.010926, 0.015078, 0.026338, 0.017447, 0.023534, 0.016257, 0.01204, 0.014783, 0.011518, 0.00962, 0.017138, 0.016257, 0.021816, 0.037156, 0.054297, 0.054297, 0.025762, 0.045352, 0.048328, 0.024826, 0.026892, 0.023963, 0.014783, 0.010509, 0.016528, 0.016021, 0.026338, 0.023963, 0.013437, 0.015078, 0.024826, 0.014783, 0.014586, 0.017797, 0.011518, 0.008723, 0.008276, 0.00777, …	[275, 283, 284, 285, 286, 287, 288, 289, 297, 298, 300, 301, 302]	(6, 1, 7)	6	2
57	58	UPI00000CBE0F status=activ	([0.010509, 0.009728, 0.008525, 0.011669, 0.016826, 0.019109, 0.016528, 0.022306, 0.028695, 0.036378, 0.030003, 0.037156, 0.043307, 0.045352, 0.049374, 0.092881, 0.079919, 0.116183, 0.196879, 0.142424, 0.191378, 0.281712, 0.359901, 0.454136, 0.36309, 0.370445, 0.335645, 0.414856, 0.42561, 0.401658, 0.401658, 0.444081, 0.377384, 0.377384, 0.311707, 0.401658, 0.4292, 0.525368, 0.436924, 0.346032, 0…	[37, 55, 60, 61, 62, 63, 64, 65, 71, 72, 74, 75, 76, 77, 80, 81]	(5, 2, 7)	5	2
179	180	UPI0000399F52 status=activ	([0.139895, 0.076542, 0.10481, 0.15008, 0.194234, 0.127496, 0.185198, 0.109221, 0.085092, 0.06184, 0.044297, 0.054297, 0.051831, 0.064632, 0.054297, 0.086953, 0.049374, 0.094817, 0.086953, 0.079919, 0.139895, 0.147574, 0.194234, 0.125101, 0.06184, 0.049374, 0.0704, 0.06312, 0.122885, 0.111485, 0.120615, 0.185198, 0.11371, 0.118441, 0.096677, 0.155435, 0.092881, 0.164327, 0.090864, 0.111485, 0.059…	[204, 205, 206, 207, 208, 238, 240, 241, 242, 244, 245, 246, 247, 248, 249]	(5, 9, 14)	5	2
360	361	UPI000039A11C status=activ	([0.298791, 0.398279, 0.454136, 0.490133, 0.529623, 0.553315, 0.521092, 0.454136, 0.377384, 0.408655, 0.4292, 0.483068, 0.472492, 0.494003, 0.398279, 0.30533, 0.318242, 0.328603, 0.284882, 0.275179, 0.328603, 0.311707, 0.278302, 0.257454, 0.25031, 0.247041, 0.243554, 0.206376, 0.191378, 0.271506, 0.26085, 0.264545, 0.158265, 0.139895, 0.125101, 0.116183, 0.109221, 0.182256, 0.271506, 0.31487, 0.2…	[4, 5, 6, 308, 309, 310, 577, 580, 581, 582, 583, 584, 585]	(5, 7, 12)	5	2
364	365	UPI000039A125 status=activ	([0.18812, 0.271506, 0.161087, 0.209395, 0.26085, 0.191378, 0.222385, 0.170161, 0.125101, 0.161087, 0.182256, 0.147574, 0.164327, 0.164327, 0.094817, 0.129801, 0.116183, 0.185198, 0.182256, 0.225814, 0.158265, 0.10481, 0.074921, 0.137348, 0.11371, 0.067594, 0.067594, 0.069024, 0.090864, 0.142424, 0.142424, 0.144935, 0.209395, 0.203355, 0.200174, 0.278302, 0.311707, 0.356642, 0.346032, 0.349426, 0…	[46, 47, 85, 86, 87, 88, 89, 90, 97, 98, 99, 100, 101]	(5, 2, 7)	5	2
382	383	UPI000039A163 status=activ	([0.007177, 0.006194, 0.007091, 0.006533, 0.005992, 0.007555, 0.007495, 0.009483, 0.01204, 0.018106, 0.022667, 0.028107, 0.049374, 0.044297, 0.092881, 0.139895, 0.225814, 0.243554, 0.25406, 0.370445, 0.321458, 0.335645, 0.414856, 0.461924, 0.575842, 0.685117, 0.562014, 0.59917, 0.494003, 0.461924, 0.447574, 0.458154, 0.36309, 0.370445, 0.374039, 0.349426, 0.36309, 0.346032, 0.414856, 0.394753, 0.…	[24, 25, 26, 27, 50, 52, 53, 54, 55, 56, 57, 60, 61, 62]	(5, 5, 10)	5	2
517	518	UPI000039A2EE status=activ	([0.15284, 0.216401, 0.15284, 0.090864, 0.127496, 0.173081, 0.200174, 0.155435, 0.185198, 0.225814, 0.25031, 0.179055, 0.173081, 0.170161, 0.278302, 0.25031, 0.356642, 0.440853, 0.436924, 0.349426, 0.31487, 0.291804, 0.21291, 0.291804, 0.384043, 0.387226, 0.374039, 0.374039, 0.447574, 0.366687, 0.359901, 0.36309, 0.387226, 0.390993, 0.394753, 0.374039, 0.332115, 0.342579, 0.349426, 0.328603, 0.40…	[57, 71, 84, 86, 87, 121, 126, 127, 286, 293, 294, 295, 296, 297, 298]	(5, 9, 14)	5	2
544	545	UPI000039A334 status=activ	([0.144935, 0.090864, 0.139895, 0.098513, 0.0704, 0.092881, 0.120615, 0.15284, 0.191378, 0.134866, 0.100716, 0.122885, 0.125101, 0.179055, 0.182256, 0.301917, 0.281712, 0.291804, 0.377384, 0.291804, 0.30533, 0.390993, 0.394753, 0.394753, 0.465241, 0.538167, 0.458154, 0.4292, 0.418646, 0.380708, 0.476583, 0.570702, 0.604312, 0.604312, 0.608892, 0.59917, 0.468512, 0.490133, 0.401658, 0.408655, 0.48…	[25, 31, 32, 33, 34, 35, 63, 64, 65, 66, 67, 68]	(5, 6, 11)	5	2
653	654	UPI000045E629 status=activ	([0.11371, 0.05306, 0.074921, 0.049374, 0.029376, 0.0198, 0.020876, 0.015344, 0.01204, 0.009977, 0.008525, 0.006701, 0.005223, 0.004577, 0.003607, 0.003478, 0.003431, 0.002512, 0.003109, 0.003671, 0.004835, 0.005378, 0.007555, 0.008156, 0.00777, 0.008002, 0.013265, 0.013437, 0.018415, 0.030611, 0.05306, 0.106997, 0.116183, 0.196879, 0.239899, 0.324872, 0.356642, 0.370445, 0.394753, 0.394753, 0.33…	[46, 47, 48, 49, 50, 51, 53, 54, 55, 123, 124, 125, 126, 128, 129, 130, 131, 135]	(5, 0, 5)	5	2
852	853	UPI000045E78B status=activ	([0.010131, 0.015344, 0.010131, 0.011903, 0.016826, 0.023087, 0.020165, 0.014586, 0.016528, 0.021381, 0.026892, 0.026892, 0.028107, 0.020522, 0.041405, 0.055536, 0.071867, 0.118441, 0.170161, 0.179055, 0.25031, 0.324872, 0.324872, 0.436924, 0.374039, 0.384043, 0.356642, 0.377384, 0.476583, 0.505461, 0.529623, 0.549308, 0.613573, 0.613573, 0.632174, 0.472492, 0.436924, 0.370445, 0.370445, 0.295083…	[29, 30, 31, 32, 33, 34, 65, 68, 75, 76, 77, 78, 79, 80]	(5, 0, 5)	5	2
1187	1188	UPI000163A72E status=activ	([0.014783, 0.022306, 0.013437, 0.009401, 0.008525, 0.011106, 0.009977, 0.007495, 0.008156, 0.007495, 0.006533, 0.006039, 0.005249, 0.003821, 0.00558, 0.005249, 0.003727, 0.004689, 0.004835, 0.005223, 0.007555, 0.010509, 0.010672, 0.009977, 0.010509, 0.017447, 0.017447, 0.026892, 0.056825, 0.043307, 0.076542, 0.081712, 0.122885, 0.086953, 0.15284, 0.074921, 0.069024, 0.137348, 0.164327, 0.129801,…	[158, 159, 160, 161, 162, 163, 165, 169, 170, 171, 172, 173]	(5, 0, 5)	5	2
1266	1267	UPI00024F9903 status=activ	([0.139895, 0.196879, 0.25406, 0.232838, 0.170161, 0.125101, 0.0704, 0.109221, 0.132295, 0.102787, 0.071867, 0.073402, 0.081712, 0.044297, 0.022667, 0.015694, 0.024826, 0.021816, 0.044297, 0.055536, 0.067594, 0.067594, 0.069024, 0.051831, 0.038042, 0.060549, 0.098513, 0.185198, 0.167087, 0.098513, 0.144935, 0.243554, 0.295083, 0.278302, 0.387226, 0.497853, 0.58069, 0.480142, 0.380708, 0.268042, 0…	[36, 217, 218, 219, 220, 273, 274, 275, 276, 277, 278, 281, 282]	(5, 5, 10)	5	2
1281	1282	UPI00024F9AEF status=activ	([0.465241, 0.521092, 0.422041, 0.468512, 0.51388, 0.538167, 0.483068, 0.5017, 0.525368, 0.553315, 0.476583, 0.5017, 0.51388, 0.59508, 0.56648, 0.562014, 0.541878, 0.480142, 0.418646, 0.450668, 0.447574, 0.414856, 0.422041, 0.497853, 0.494003, 0.461924, 0.444081, 0.486429, 0.465241, 0.436924, 0.398279, 0.494003, 0.461924, 0.401658, 0.401658], '')	[1, 4, 5, 7, 8, 9, 11, 12, 13, 14, 15, 16]	(5, 6, 11)	5	2
120	121	UPI00001891F9 status=activ	([0.004835, 0.00389, 0.003555, 0.002662, 0.00359, 0.003109, 0.002705, 0.00246, 0.002276, 0.002727, 0.003431, 0.003924, 0.002881, 0.001906, 0.001936, 0.002117, 0.002881, 0.003864, 0.005249, 0.007259, 0.011518, 0.009483, 0.010221, 0.010372, 0.010372, 0.010672, 0.009865, 0.015344, 0.029376, 0.043307, 0.026338, 0.027463, 0.029376, 0.028695, 0.069024, 0.076542, 0.15008, 0.142424, 0.076542, 0.081712, 0…	[181, 182, 189, 190, 191, 192, 193, 196, 197, 201, 202, 204]	(4, 2, 6)	4	2
134	135	UPI00001893BA status=activ	([0.521092, 0.422041, 0.454136, 0.480142, 0.497853, 0.538167, 0.570702, 0.604312, 0.56648, 0.529623, 0.454136, 0.454136, 0.454136, 0.398279, 0.36309, 0.384043, 0.346032, 0.271506, 0.196879, 0.194234, 0.288399, 0.278302, 0.356642, 0.268042, 0.268042, 0.271506, 0.26085, 0.17593, 0.191378, 0.222385, 0.232838, 0.31487, 0.356642, 0.26085, 0.308712, 0.370445, 0.352862, 0.298791, 0.387226, 0.454136, 0.3…	[0, 5, 6, 7, 8, 9, 126, 127, 130, 131, 132, 133, 134]	(4, 1, 5)	4	2
157	158	UPI0000399F2A status=activ	([0.666105, 0.661982, 0.5017, 0.480142, 0.51388, 0.538167, 0.440853, 0.450668, 0.476583, 0.465241, 0.401658, 0.401658, 0.394753, 0.298791, 0.288399, 0.288399, 0.398279, 0.324872, 0.25031, 0.173081, 0.179055, 0.18812, 0.191378, 0.284882, 0.25031, 0.25406, 0.26085, 0.264545, 0.179055, 0.182256, 0.216401, 0.216401, 0.247041, 0.25406, 0.352862, 0.36309, 0.366687, 0.257454, 0.339168, 0.321458, 0.40511…	[0, 1, 2, 4, 5, 116, 117, 118, 119, 120, 124, 125, 126, 128]	(4, 5, 9)	4	2
212	213	UPI0000399F9D status=activ	([0.30533, 0.390993, 0.288399, 0.31487, 0.352862, 0.398279, 0.422041, 0.440853, 0.359901, 0.377384, 0.394753, 0.433034, 0.387226, 0.390993, 0.476583, 0.387226, 0.390993, 0.298791, 0.318242, 0.281712, 0.318242, 0.225814, 0.225814, 0.321458, 0.247041, 0.167087, 0.164327, 0.102787, 0.109221, 0.170161, 0.182256, 0.182256, 0.116183, 0.209395, 0.206376, 0.216401, 0.200174, 0.127496, 0.200174, 0.185198,…	[366, 533, 534, 541, 542, 543, 560, 574, 866, 867, 1042, 1093, 1094, 1095, 1096, 1097, 1101]	(4, 11, 15)	4	2
289	290	UPI000039A071 status=activ	([0.545602, 0.632174, 0.585406, 0.59917, 0.483068, 0.509769, 0.56648, 0.585406, 0.604312, 0.509769, 0.458154, 0.497853, 0.505461, 0.458154, 0.465241, 0.468512, 0.370445, 0.288399, 0.308712, 0.30533, 0.311707, 0.31487, 0.288399, 0.288399, 0.291804, 0.36309, 0.332115, 0.247041, 0.219301, 0.147574, 0.194234, 0.179055, 0.173081, 0.179055, 0.257454, 0.18812, 0.18812, 0.281712, 0.356642, 0.418646, 0.35…	[0, 1, 2, 3, 5, 6, 7, 8, 9, 12, 52, 156, 159, 160, 161, 174, 185, 186, 187, 188, 189, 276, 277]	(4, 4, 8)	4	2
295	296	UPI000039A07D status=activ	([0.125101, 0.129801, 0.086953, 0.06184, 0.094817, 0.134866, 0.098513, 0.120615, 0.094817, 0.11371, 0.137348, 0.116183, 0.200174, 0.236433, 0.324872, 0.321458, 0.328603, 0.30533, 0.328603, 0.321458, 0.311707, 0.308712, 0.26085, 0.339168, 0.422041, 0.41194, 0.401658, 0.408655, 0.359901, 0.36309, 0.36309, 0.284882, 0.352862, 0.26085, 0.281712, 0.264545, 0.17593, 0.164327, 0.182256, 0.278302, 0.2817…	[57, 58, 59, 60, 61, 106, 107, 108, 109, 111, 112, 113]	(4, 0, 4)	4	2
429	430	UPI000039A1DE status=activ	([0.553315, 0.63748, 0.497853, 0.517562, 0.562014, 0.59508, 0.63748, 0.557691, 0.472492, 0.5017, 0.51388, 0.553315, 0.42561, 0.422041, 0.476583, 0.509769, 0.42561, 0.414856, 0.339168, 0.342579, 0.370445, 0.377384, 0.349426, 0.346032, 0.352862, 0.356642, 0.271506, 0.182256, 0.247041, 0.247041, 0.243554, 0.247041, 0.247041, 0.352862, 0.268042, 0.30533, 0.268042, 0.339168, 0.26085, 0.268042, 0.25031…	[0, 1, 3, 4, 5, 6, 7, 9, 10, 11, 15]	(4, 2, 6)	4	2
474	475	UPI000039A243 status=activ	([0.465241, 0.444081, 0.490133, 0.51388, 0.538167, 0.56648, 0.490133, 0.472492, 0.486429, 0.51388, 0.494003, 0.525368, 0.585406, 0.622677, 0.59014, 0.59508, 0.490133, 0.450668, 0.346032, 0.447574, 0.440853, 0.335645, 0.36309, 0.275179, 0.275179, 0.271506, 0.18812, 0.25031, 0.278302, 0.191378, 0.191378, 0.158265, 0.164327, 0.161087, 0.164327, 0.167087, 0.10481, 0.161087, 0.158265, 0.25406, 0.25406…	[3, 4, 5, 9, 11, 12, 13, 14, 15, 52, 78, 79, 80, 81, 82]	(4, 4, 8)	4	2
511	512	UPI000039A2D6 status=activ	([0.384043, 0.281712, 0.318242, 0.349426, 0.271506, 0.298791, 0.229226, 0.194234, 0.222385, 0.284882, 0.25031, 0.281712, 0.203355, 0.203355, 0.144935, 0.15284, 0.203355, 0.194234, 0.134866, 0.132295, 0.185198, 0.164327, 0.182256, 0.185198, 0.182256, 0.194234, 0.194234, 0.268042, 0.243554, 0.236433, 0.203355, 0.185198, 0.18812, 0.278302, 0.179055, 0.243554, 0.236433, 0.232838, 0.229226, 0.229226, …	[101, 102, 103, 104, 105, 231, 232, 233, 236, 237, 238, 283, 285, 286]	(4, 0, 4)	4	2
513	514	UPI000039A2D9 status=activ	([0.538167, 0.553315, 0.570702, 0.545602, 0.529623, 0.450668, 0.483068, 0.472492, 0.461924, 0.476583, 0.4292, 0.450668, 0.366687, 0.377384, 0.472492, 0.480142, 0.476583, 0.557691, 0.553315, 0.538167, 0.541878, 0.51388, 0.444081, 0.36309, 0.384043, 0.414856, 0.461924, 0.433034, 0.458154, 0.458154, 0.458154, 0.521092, 0.521092, 0.553315, 0.570702, 0.562014, 0.465241, 0.468512, 0.468512, 0.483068, 0…	[0, 1, 2, 3, 4, 17, 18, 19, 20, 21, 31, 32, 33, 34, 35, 50]	(4, 0, 4)	4	2
899	900	UPI000045E7D4 status=activ	([0.002057, 0.001408, 0.001391, 0.000983, 0.000876, 0.000799, 0.000721, 0.000747, 0.001112, 0.001155, 0.001481, 0.001305, 0.001778, 0.001572, 0.001202, 0.001211, 0.001232, 0.001408, 0.001743, 0.001808, 0.001786, 0.002623, 0.004135, 0.003864, 0.006194, 0.009015, 0.009187, 0.014075, 0.023087, 0.013613, 0.016257, 0.016826, 0.017797, 0.010672, 0.014783, 0.028695, 0.05306, 0.060549, 0.116183, 0.120615…	[216, 482, 487, 488, 489, 490, 491, 776, 777, 778, 788, 789]	(4, 2, 6)	4	2
1096	1097	UPI000163A62F status=activ	([0.257454, 0.155435, 0.18812, 0.179055, 0.206376, 0.147574, 0.118441, 0.147574, 0.142424, 0.164327, 0.191378, 0.196879, 0.236433, 0.144935, 0.102787, 0.066181, 0.059222, 0.058088, 0.074921, 0.073402, 0.071867, 0.092881, 0.122885, 0.120615, 0.122885, 0.10481, 0.096677, 0.147574, 0.155435, 0.196879, 0.21291, 0.21291, 0.25031, 0.257454, 0.342579, 0.370445, 0.370445, 0.377384, 0.483068, 0.454136, 0.…	[43, 46, 47, 48, 49, 50, 420, 421, 431, 689, 692, 761, 965, 966, 967, 968, 969, 1183, 1184, 1185, 1186, 1187, 1189, 1190, 1191, 1192, 1193, 1256, 1257, 1258, 1259, 1262, 1266, 1533, 1534, 1535, 1541, 1597, 1598, 1599, 1600, 1601, 1603, 1604, 1605, 1612, 1613]	(4, 1, 5)	4	2
249	250	UPI000039A006 status=activ	([0.236433, 0.275179, 0.332115, 0.359901, 0.281712, 0.232838, 0.271506, 0.31487, 0.352862, 0.278302, 0.301917, 0.311707, 0.311707, 0.311707, 0.301917, 0.422041, 0.359901, 0.387226, 0.394753, 0.394753, 0.295083, 0.31487, 0.349426, 0.278302, 0.284882, 0.359901, 0.4292, 0.450668, 0.436924, 0.384043, 0.387226, 0.301917, 0.328603, 0.324872, 0.324872, 0.41194, 0.394753, 0.468512, 0.517562, 0.454136, 0.…	[38, 41, 96, 300, 359, 360, 361, 415, 416, 426, 428, 429, 452, 453, 454, 455, 602, 603]	(3, 12, 15)	3	2
655	656	UPI000045E62B status=activ	([0.015694, 0.011903, 0.009728, 0.014075, 0.0198, 0.026892, 0.022667, 0.024393, 0.026338, 0.022667, 0.030611, 0.023087, 0.023534, 0.023963, 0.032017, 0.032677, 0.032677, 0.069024, 0.111485, 0.098513, 0.094817, 0.161087, 0.247041, 0.342579, 0.352862, 0.271506, 0.275179, 0.30533, 0.301917, 0.342579, 0.31487, 0.30533, 0.281712, 0.18812, 0.196879, 0.222385, 0.21291, 0.222385, 0.216401, 0.127496, 0.22…	[75, 77, 84, 168, 236, 242, 243, 244, 245, 247, 248, 249, 254, 255, 294, 316, 318, 319, 320, 321, 329, 330]	(3, 5, 8)	3	2
730	731	UPI000045E6A7 status=activ	([0.222385, 0.275179, 0.15008, 0.194234, 0.257454, 0.311707, 0.18812, 0.21291, 0.26085, 0.295083, 0.318242, 0.349426, 0.374039, 0.366687, 0.454136, 0.505461, 0.521092, 0.418646, 0.509769, 0.505461, 0.436924, 0.408655, 0.418646, 0.541878, 0.525368, 0.494003, 0.480142, 0.63748, 0.517562, 0.5017, 0.384043, 0.384043, 0.298791, 0.295083, 0.311707, 0.301917, 0.298791, 0.281712, 0.25406, 0.257454, 0.264…	[15, 16, 18, 19, 23, 24, 27, 28, 29, 307, 308, 309, 310]	(3, 9, 12)	3	2
895	896	UPI000045E7CD status=activ	([0.239899, 0.15284, 0.196879, 0.18812, 0.147574, 0.116183, 0.15284, 0.122885, 0.142424, 0.096677, 0.120615, 0.15008, 0.15008, 0.155435, 0.144935, 0.147574, 0.17593, 0.196879, 0.203355, 0.132295, 0.132295, 0.173081, 0.17593, 0.18812, 0.161087, 0.15008, 0.209395, 0.21291, 0.281712, 0.288399, 0.387226, 0.31487, 0.247041, 0.161087, 0.179055, 0.132295, 0.170161, 0.15008, 0.142424, 0.137348, 0.200174,…	[115, 116, 117, 216, 288, 289, 290, 291, 294, 295, 296, 321]	(3, 4, 7)	3	2
914	915	UPI000045E7EF status=activ	([0.321458, 0.356642, 0.408655, 0.447574, 0.490133, 0.398279, 0.418646, 0.454136, 0.374039, 0.408655, 0.356642, 0.401658, 0.298791, 0.31487, 0.31487, 0.401658, 0.480142, 0.377384, 0.374039, 0.30533, 0.222385, 0.257454, 0.257454, 0.170161, 0.161087, 0.147574, 0.216401, 0.216401, 0.200174, 0.284882, 0.271506, 0.25406, 0.209395, 0.194234, 0.185198, 0.182256, 0.106997, 0.069024, 0.10481, 0.158265, 0.…	[88, 91, 97, 612, 613, 614, 615, 704, 707, 708, 710, 711]	(3, 3, 6)	3	2
1307	1308	UPI00024F9E6D status=activ	([0.541878, 0.414856, 0.458154, 0.352862, 0.380708, 0.41194, 0.356642, 0.398279, 0.422041, 0.454136, 0.408655, 0.433034, 0.352862, 0.359901, 0.440853, 0.339168, 0.275179, 0.275179, 0.257454, 0.311707, 0.291804, 0.284882, 0.366687, 0.359901, 0.458154, 0.384043, 0.321458, 0.284882, 0.194234, 0.194234, 0.122885, 0.164327, 0.173081, 0.25031, 0.179055, 0.179055, 0.200174, 0.264545, 0.271506, 0.194234,…	[0, 82, 83, 84, 85, 114, 180, 460, 461, 462, 599, 600, 601]	(3, 1, 4)	3	2
596	597	UPI000045E5CD status=activ	([0.010926, 0.009096, 0.006619, 0.006421, 0.008156, 0.010509, 0.008804, 0.01078, 0.009096, 0.011903, 0.014783, 0.010509, 0.013016, 0.01204, 0.018415, 0.020165, 0.013613, 0.015078, 0.024826, 0.017447, 0.031287, 0.05306, 0.069024, 0.129801, 0.191378, 0.127496, 0.132295, 0.203355, 0.21291, 0.332115, 0.232838, 0.155435, 0.284882, 0.335645, 0.36309, 0.36309, 0.40511, 0.408655, 0.332115, 0.206376, 0.27…	[63, 64, 65, 67, 68, 69, 71, 72, 73, 76, 77]	(2, 0, 2)	2	2
833	834	UPI000045E767 status=activ	([0.31487, 0.25031, 0.196879, 0.158265, 0.111485, 0.142424, 0.170161, 0.200174, 0.25031, 0.275179, 0.295083, 0.318242, 0.394753, 0.390993, 0.472492, 0.394753, 0.387226, 0.387226, 0.328603, 0.239899, 0.268042, 0.268042, 0.324872, 0.384043, 0.444081, 0.461924, 0.384043, 0.328603, 0.328603, 0.308712, 0.247041, 0.264545, 0.203355, 0.15284, 0.155435, 0.15284, 0.239899, 0.311707, 0.311707, 0.394753, 0.…	[40, 46, 47, 50, 51, 53, 54, 55, 69, 70, 71, 73, 107]	(2, 5, 7)	2	2
0	1	UPI000000D4E5 status=activ	([0.25031, 0.324872, 0.167087, 0.18812, 0.21291, 0.137348, 0.071867, 0.034884, 0.05306, 0.030003, 0.045352, 0.0704, 0.030611, 0.034068, 0.033407, 0.032677, 0.029376, 0.012727, 0.008002, 0.013613, 0.017447, 0.014315, 0.007422, 0.008895, 0.007315, 0.004775, 0.005086, 0.005223, 0.00558, 0.003757, 0.00558, 0.003701, 0.003555, 0.005011, 0.003431, 0.003298, 0.003276, 0.002366, 0.003555, 0.005011, 0.004…	[]	0	0	2
1	2	UPI00000AF87C status=activ	([0.001786, 0.003014, 0.003997, 0.003512, 0.004513, 0.005623, 0.007259, 0.009187, 0.007315, 0.008804, 0.007555, 0.006795, 0.007422, 0.008075, 0.00777, 0.011903, 0.011903, 0.023963, 0.023087, 0.014315, 0.024393, 0.058088, 0.055536, 0.027463, 0.028107, 0.017447, 0.011342, 0.007645, 0.006533, 0.006988, 0.004577, 0.004315, 0.003671, 0.005086, 0.003431, 0.003461, 0.002881, 0.002078, 0.00146, 0.00146, …	[]	0	0	2
2	3	UPI00000B08A3 status=activ	([0.020522, 0.012727, 0.008723, 0.007177, 0.006039, 0.005249, 0.006533, 0.008525, 0.007091, 0.006482, 0.006795, 0.007031, 0.007495, 0.007177, 0.008075, 0.006039, 0.008075, 0.006619, 0.006482, 0.009015, 0.012727, 0.012727, 0.013016, 0.013613, 0.021381, 0.036378, 0.037156, 0.022667, 0.017447, 0.017797, 0.027463, 0.020165, 0.026338, 0.013613, 0.00962, 0.013265, 0.022306, 0.013821, 0.023534, 0.026338…	[312]	0	0	2
3	4	UPI00000B0CA9 status=activ	([0.161087, 0.094817, 0.129801, 0.083462, 0.111485, 0.139895, 0.206376, 0.25406, 0.191378, 0.225814, 0.264545, 0.264545, 0.271506, 0.356642, 0.377384, 0.284882, 0.216401, 0.301917, 0.321458, 0.298791, 0.374039, 0.494003, 0.490133, 0.490133, 0.5017, 0.4292, 0.349426, 0.219301, 0.203355, 0.284882, 0.288399, 0.191378, 0.21291, 0.194234, 0.203355, 0.200174, 0.295083, 0.390993, 0.346032, 0.342579, 0.2…	[24]	0	0	2
4	5	UPI00000B1390 status=activ	([0.346032, 0.356642, 0.318242, 0.377384, 0.384043, 0.328603, 0.264545, 0.284882, 0.295083, 0.324872, 0.342579, 0.291804, 0.25406, 0.278302, 0.30533, 0.196879, 0.182256, 0.179055, 0.158265, 0.167087, 0.10481, 0.10481, 0.071867, 0.054297, 0.028107, 0.021381, 0.031287, 0.050641, 0.051831, 0.054297, 0.050641, 0.032677, 0.038858, 0.076542, 0.083462, 0.0704, 0.132295, 0.129801, 0.216401, 0.142424, 0.0…	[]	0	0	2
6	7	UPI00000B243F status=activ	([0.024393, 0.042364, 0.0704, 0.092881, 0.144935, 0.203355, 0.219301, 0.25406, 0.209395, 0.257454, 0.25031, 0.308712, 0.225814, 0.225814, 0.164327, 0.243554, 0.17593, 0.164327, 0.179055, 0.191378, 0.239899, 0.318242, 0.311707, 0.308712, 0.321458, 0.216401, 0.203355, 0.142424, 0.158265, 0.21291, 0.164327, 0.118441, 0.111485, 0.173081, 0.173081, 0.17593, 0.15284, 0.144935, 0.185198, 0.170161, 0.164…	[]	0	0	2
7	8	UPI00000B2A89 status=activ	([0.010672, 0.007555, 0.009977, 0.013613, 0.010372, 0.008156, 0.007177, 0.006421, 0.007877, 0.009401, 0.011669, 0.009015, 0.007259, 0.005378, 0.005378, 0.006988, 0.00543, 0.005872, 0.007877, 0.007031, 0.010372, 0.013016, 0.021816, 0.022667, 0.018787, 0.036378, 0.067594, 0.109221, 0.109221, 0.10481, 0.085092, 0.049374, 0.098513, 0.085092, 0.137348, 0.129801, 0.134866, 0.134866, 0.129801, 0.129801,…	[]	0	0	2
8	9	UPI00000B2C25 status=activ	([0.054297, 0.079919, 0.120615, 0.059222, 0.079919, 0.102787, 0.129801, 0.076542, 0.046336, 0.028695, 0.020522, 0.025762, 0.014586, 0.020876, 0.016257, 0.009015, 0.006245, 0.006142, 0.006142, 0.007495, 0.00515, 0.004135, 0.002881, 0.002057, 0.002078, 0.001572, 0.00155, 0.001541, 0.002327, 0.002194, 0.002606, 0.003864, 0.003864, 0.00558, 0.004899, 0.00407, 0.006039, 0.005992, 0.008624, 0.013265, 0…	[]	0	0	2
9	10	UPI00000B2D0D status=activ	([0.017138, 0.032017, 0.014586, 0.025316, 0.037156, 0.023534, 0.024393, 0.041405, 0.055536, 0.071867, 0.098513, 0.0704, 0.122885, 0.079919, 0.164327, 0.185198, 0.100716, 0.058088, 0.074921, 0.041405, 0.041405, 0.085092, 0.076542, 0.094817, 0.047319, 0.036378, 0.069024, 0.048328, 0.043307, 0.041405, 0.022306, 0.019401, 0.038858, 0.042364, 0.086953, 0.03976, 0.06312, 0.127496, 0.122885, 0.094817, 0…	[]	0	0	2
11	12	UPI00000B3362 status=activ	([0.013437, 0.009187, 0.00777, 0.007259, 0.006421, 0.005734, 0.007091, 0.006567, 0.005992, 0.00515, 0.004976, 0.003997, 0.00389, 0.00389, 0.004431, 0.005623, 0.005683, 0.004577, 0.005872, 0.007555, 0.009977, 0.016528, 0.019109, 0.030003, 0.029376, 0.055536, 0.059222, 0.056825, 0.092881, 0.15008, 0.257454, 0.339168, 0.408655, 0.418646, 0.408655, 0.370445, 0.390993, 0.401658, 0.447574, 0.450668, 0.…	[]	0	0	2
12	13	UPI00000B3BEA status=activ	([0.106997, 0.134866, 0.191378, 0.106997, 0.132295, 0.078022, 0.060549, 0.085092, 0.118441, 0.15284, 0.182256, 0.21291, 0.182256, 0.129801, 0.206376, 0.225814, 0.219301, 0.247041, 0.236433, 0.332115, 0.328603, 0.229226, 0.25031, 0.232838, 0.236433, 0.161087, 0.25031, 0.324872, 0.275179, 0.25031, 0.161087, 0.090864, 0.094817, 0.137348, 0.200174, 0.125101, 0.118441, 0.106997, 0.109221, 0.170161, 0.…	[]	0	0	2
13	14	UPI00000B4A37 status=activ	([0.004388, 0.003478, 0.004921, 0.00407, 0.003177, 0.002688, 0.002512, 0.002366, 0.002117, 0.001675, 0.001481, 0.001743, 0.001335, 0.000876, 0.001434, 0.00152, 0.000923, 0.000923, 0.001069, 0.001103, 0.00155, 0.001967, 0.002396, 0.002349, 0.002336, 0.002761, 0.003727, 0.003298, 0.00316, 0.003727, 0.005503, 0.007877, 0.005932, 0.00777, 0.007645, 0.005503, 0.004976, 0.006533, 0.005011, 0.006988, 0.…	[]	0	0	2
14	15	UPI00000B4A38 status=activ	([0.076542, 0.125101, 0.167087, 0.243554, 0.281712, 0.301917, 0.332115, 0.295083, 0.216401, 0.236433, 0.155435, 0.120615, 0.203355, 0.11371, 0.200174, 0.182256, 0.083462, 0.034068, 0.038858, 0.019109, 0.009977, 0.018415, 0.009865, 0.00777, 0.005086, 0.003607, 0.0028, 0.002662, 0.002581, 0.002976, 0.002336, 0.002366, 0.002366, 0.002503, 0.003701, 0.002688, 0.001722, 0.001748, 0.0028, 0.00283, 0.00…	[]	0	0	2
15	16	UPI00000B54C5 status=activ	([0.447574, 0.476583, 0.36309, 0.30533, 0.219301, 0.26085, 0.281712, 0.308712, 0.346032, 0.370445, 0.380708, 0.356642, 0.349426, 0.359901, 0.398279, 0.387226, 0.30533, 0.209395, 0.147574, 0.209395, 0.194234, 0.109221, 0.088832, 0.147574, 0.196879, 0.200174, 0.129801, 0.129801, 0.081712, 0.058088, 0.058088, 0.064632, 0.098513, 0.094817, 0.05306, 0.067594, 0.064632, 0.064632, 0.10481, 0.10481, 0.06…	[]	0	0	2
16	17	UPI00000B5D4D status=activ	([0.553315, 0.390993, 0.377384, 0.408655, 0.311707, 0.335645, 0.366687, 0.275179, 0.311707, 0.346032, 0.288399, 0.243554, 0.229226, 0.15008, 0.094817, 0.096677, 0.051831, 0.054297, 0.060549, 0.047319, 0.030611, 0.030611, 0.046336, 0.064632, 0.051831, 0.086953, 0.086953, 0.083462, 0.155435, 0.142424, 0.132295, 0.200174, 0.284882, 0.298791, 0.295083, 0.30533, 0.387226, 0.408655, 0.40511, 0.461924, …	[0, 78, 198, 199, 200, 232, 234]	0	0	2
18	19	UPI00000B6624 status=activ	([0.134866, 0.185198, 0.173081, 0.25031, 0.321458, 0.236433, 0.257454, 0.308712, 0.328603, 0.264545, 0.191378, 0.17593, 0.161087, 0.173081, 0.173081, 0.11371, 0.096677, 0.059222, 0.118441, 0.203355, 0.18812, 0.203355, 0.170161, 0.206376, 0.10481, 0.05306, 0.109221, 0.122885, 0.106997, 0.071867, 0.125101, 0.147574, 0.132295, 0.067594, 0.122885, 0.122885, 0.21291, 0.225814, 0.216401, 0.147574, 0.08…	[]	0	0	2
19	20	UPI00000B79E7 status=activ	([0.216401, 0.247041, 0.125101, 0.060549, 0.06184, 0.03976, 0.056825, 0.085092, 0.046336, 0.060549, 0.074921, 0.106997, 0.10481, 0.096677, 0.096677, 0.100716, 0.098513, 0.048328, 0.035586, 0.041405, 0.041405, 0.03976, 0.046336, 0.10481, 0.203355, 0.25406, 0.308712, 0.216401, 0.21291, 0.25406, 0.164327, 0.164327, 0.161087, 0.203355, 0.137348, 0.06312, 0.029376, 0.058088, 0.094817, 0.158265, 0.1822…	[439]	0	0	2
20	21	UPI00000B8194 status=activ	([0.15008, 0.060549, 0.060549, 0.092881, 0.051831, 0.038042, 0.051831, 0.0704, 0.047319, 0.038042, 0.028107, 0.020522, 0.018787, 0.018415, 0.011342, 0.01204, 0.021816, 0.021381, 0.020876, 0.025316, 0.025316, 0.025762, 0.054297, 0.083462, 0.037156, 0.045352, 0.046336, 0.026892, 0.028107, 0.03976, 0.029376, 0.05306, 0.096677, 0.116183, 0.191378, 0.191378, 0.106997, 0.10481, 0.106997, 0.116183, 0.11…	[]	0	0	2
21	22	UPI00000B8B21 status=activ	([0.069024, 0.038858, 0.073402, 0.042364, 0.064632, 0.038858, 0.059222, 0.081712, 0.098513, 0.116183, 0.137348, 0.106997, 0.106997, 0.094817, 0.048328, 0.026892, 0.045352, 0.088832, 0.073402, 0.037156, 0.046336, 0.044297, 0.060549, 0.05306, 0.102787, 0.047319, 0.094817, 0.069024, 0.064632, 0.036378, 0.038042, 0.0198, 0.025762, 0.016257, 0.011342, 0.011106, 0.020522, 0.022667, 0.012491, 0.014783, …	[]	0	0	2
22	23	UPI00000B9034 status=activ	([0.268042, 0.167087, 0.196879, 0.129801, 0.158265, 0.10481, 0.127496, 0.164327, 0.194234, 0.232838, 0.194234, 0.15008, 0.144935, 0.142424, 0.127496, 0.196879, 0.129801, 0.129801, 0.134866, 0.196879, 0.090864, 0.059222, 0.058088, 0.035586, 0.033407, 0.017797, 0.017447, 0.020876, 0.019109, 0.019109, 0.018415, 0.025762, 0.05306, 0.055536, 0.060549, 0.06184, 0.034068, 0.064632, 0.055536, 0.060549, 0…	[]	0	0	2
23	24	UPI00000BA2C0 status=activ	([0.216401, 0.278302, 0.339168, 0.26085, 0.288399, 0.311707, 0.222385, 0.25031, 0.17593, 0.216401, 0.239899, 0.278302, 0.278302, 0.196879, 0.185198, 0.275179, 0.275179, 0.271506, 0.264545, 0.268042, 0.155435, 0.122885, 0.066181, 0.059222, 0.086953, 0.094817, 0.10481, 0.173081, 0.179055, 0.26085, 0.26085, 0.271506, 0.164327, 0.098513, 0.144935, 0.15008, 0.120615, 0.069024, 0.066181, 0.111485, 0.19…	[393]	0	0	2
24	25	UPI00000BA665 status=activ	([0.054297, 0.098513, 0.129801, 0.100716, 0.122885, 0.078022, 0.100716, 0.134866, 0.167087, 0.120615, 0.086953, 0.129801, 0.129801, 0.071867, 0.074921, 0.034068, 0.033407, 0.074921, 0.0704, 0.078022, 0.045352, 0.088832, 0.083462, 0.098513, 0.083462, 0.094817, 0.096677, 0.096677, 0.098513, 0.060549, 0.106997, 0.164327, 0.15008, 0.092881, 0.092881, 0.088832, 0.139895, 0.21291, 0.194234, 0.118441, 0…	[]	0	0	2
25	26	UPI00000BA786 status=activ	([0.054297, 0.030003, 0.043307, 0.026892, 0.038858, 0.026338, 0.034884, 0.050641, 0.064632, 0.044297, 0.06184, 0.049374, 0.092881, 0.158265, 0.102787, 0.111485, 0.055536, 0.059222, 0.102787, 0.10481, 0.132295, 0.127496, 0.200174, 0.203355, 0.284882, 0.295083, 0.295083, 0.191378, 0.11371, 0.094817, 0.094817, 0.092881, 0.132295, 0.132295, 0.127496, 0.185198, 0.173081, 0.288399, 0.281712, 0.196879, …	[]	0	0	2
26	27	UPI00000BAC93 status=activ	([0.15284, 0.225814, 0.144935, 0.074921, 0.10481, 0.137348, 0.17593, 0.203355, 0.129801, 0.147574, 0.098513, 0.064632, 0.066181, 0.046336, 0.023534, 0.021816, 0.020165, 0.037156, 0.041405, 0.022667, 0.013437, 0.023534, 0.021381, 0.032677, 0.038858, 0.029376, 0.016528, 0.012727, 0.008804, 0.009096, 0.006701, 0.008276, 0.013437, 0.009015, 0.008804, 0.012727, 0.008624, 0.007645, 0.005799, 0.004247, …	[]	0	0	2
27	28	UPI00000BBA75 status=activ	([0.022306, 0.032677, 0.020165, 0.03976, 0.069024, 0.096677, 0.067594, 0.045352, 0.06312, 0.06312, 0.047319, 0.037156, 0.034884, 0.06184, 0.083462, 0.055536, 0.059222, 0.066181, 0.074921, 0.079919, 0.090864, 0.090864, 0.092881, 0.164327, 0.144935, 0.081712, 0.073402, 0.078022, 0.137348, 0.139895, 0.094817, 0.142424, 0.137348, 0.139895, 0.086953, 0.049374, 0.046336, 0.046336, 0.045352, 0.074921, 0…	[]	0	0	2
28	29	UPI00000BBFEE status=activ	([0.069024, 0.036378, 0.025316, 0.040537, 0.055536, 0.030611, 0.044297, 0.056825, 0.040537, 0.055536, 0.067594, 0.090864, 0.058088, 0.10481, 0.161087, 0.264545, 0.26085, 0.232838, 0.158265, 0.129801, 0.0704, 0.10481, 0.17593, 0.257454, 0.21291, 0.158265, 0.25406, 0.243554, 0.182256, 0.271506, 0.291804, 0.291804, 0.281712, 0.380708, 0.366687, 0.377384, 0.359901, 0.36309, 0.31487, 0.414856, 0.36309…	[250]	0	0	2
30	31	UPI00000BCBCB status=activ	([0.359901, 0.26085, 0.318242, 0.225814, 0.161087, 0.209395, 0.257454, 0.295083, 0.288399, 0.324872, 0.268042, 0.30533, 0.21291, 0.147574, 0.142424, 0.196879, 0.17593, 0.203355, 0.191378, 0.194234, 0.18812, 0.206376, 0.194234, 0.182256, 0.257454, 0.243554, 0.239899, 0.239899, 0.229226, 0.264545, 0.264545, 0.281712, 0.271506, 0.370445, 0.366687, 0.291804, 0.264545, 0.30533, 0.216401, 0.191378, 0.2…	[96, 98, 101, 102, 103, 104]	0	0	2
31	32	UPI00000BD685 status=activ	([0.15284, 0.086953, 0.11371, 0.142424, 0.179055, 0.118441, 0.144935, 0.083462, 0.100716, 0.132295, 0.167087, 0.122885, 0.081712, 0.144935, 0.147574, 0.086953, 0.0704, 0.073402, 0.127496, 0.102787, 0.06312, 0.071867, 0.132295, 0.081712, 0.049374, 0.050641, 0.049374, 0.041405, 0.086953, 0.071867, 0.0704, 0.066181, 0.066181, 0.100716, 0.055536, 0.054297, 0.102787, 0.078022, 0.0704, 0.067594, 0.0506…	[]	0	0	2
32	33	UPI00000BD761 status=activ	([0.009728, 0.014783, 0.01204, 0.008525, 0.006988, 0.009483, 0.01227, 0.016826, 0.013016, 0.011342, 0.016528, 0.013265, 0.013265, 0.009728, 0.011342, 0.011342, 0.011342, 0.01078, 0.008075, 0.008156, 0.013437, 0.023534, 0.022667, 0.020165, 0.038858, 0.03976, 0.034884, 0.034884, 0.033407, 0.038042, 0.028695, 0.026338, 0.048328, 0.050641, 0.106997, 0.109221, 0.059222, 0.118441, 0.118441, 0.17593, 0.…	[]	0	0	2
34	35	UPI00000BD8D2 status=activ	([0.25031, 0.291804, 0.328603, 0.311707, 0.225814, 0.134866, 0.179055, 0.127496, 0.078022, 0.055536, 0.071867, 0.088832, 0.090864, 0.051831, 0.088832, 0.071867, 0.069024, 0.06184, 0.0704, 0.050641, 0.048328, 0.042364, 0.041405, 0.042364, 0.034068, 0.060549, 0.116183, 0.064632, 0.111485, 0.203355, 0.284882, 0.281712, 0.25031, 0.239899, 0.247041, 0.243554, 0.275179, 0.278302, 0.377384, 0.414856, 0.…	[45, 133, 134, 135, 136, 151]	0	0	2
35	36	UPI00000BDC2B status=activ	([0.25031, 0.291804, 0.328603, 0.366687, 0.346032, 0.281712, 0.222385, 0.25406, 0.295083, 0.21291, 0.25406, 0.21291, 0.25031, 0.377384, 0.288399, 0.30533, 0.349426, 0.278302, 0.239899, 0.15008, 0.098513, 0.058088, 0.032677, 0.019109, 0.011342, 0.008525, 0.009483, 0.008723, 0.008895, 0.008525, 0.014315, 0.011342, 0.010672, 0.008075, 0.007259, 0.009728, 0.009728, 0.009865, 0.009865, 0.011903, 0.011…	[54, 55, 61]	0	0	2
38	39	UPI00000BEB36 status=activ	([0.209395, 0.301917, 0.324872, 0.349426, 0.30533, 0.295083, 0.281712, 0.339168, 0.394753, 0.440853, 0.422041, 0.440853, 0.414856, 0.414856, 0.394753, 0.454136, 0.454136, 0.398279, 0.298791, 0.339168, 0.321458, 0.40511, 0.308712, 0.281712, 0.291804, 0.275179, 0.311707, 0.311707, 0.21291, 0.185198, 0.170161, 0.203355, 0.216401, 0.200174, 0.203355, 0.206376, 0.173081, 0.232838, 0.182256, 0.25031, 0…	[]	0	0	2
39	40	UPI00000C00A6 status=activ	([0.015344, 0.023087, 0.013265, 0.020522, 0.011106, 0.016528, 0.010131, 0.010221, 0.014075, 0.00962, 0.011669, 0.015344, 0.009728, 0.015344, 0.015344, 0.013613, 0.012491, 0.01227, 0.012727, 0.013265, 0.00777, 0.007315, 0.005378, 0.005503, 0.005249, 0.005318, 0.003864, 0.003963, 0.003461, 0.003341, 0.003555, 0.002623, 0.002623, 0.002396, 0.002503, 0.002366, 0.002327, 0.00246, 0.002529, 0.002396, 0…	[]	0	0	2
40	41	UPI00000C00A7 status=activ	([0.335645, 0.25406, 0.295083, 0.324872, 0.374039, 0.414856, 0.4292, 0.454136, 0.472492, 0.41194, 0.422041, 0.436924, 0.497853, 0.494003, 0.480142, 0.472492, 0.468512, 0.476583, 0.444081, 0.553315, 0.562014, 0.553315, 0.63748, 0.59917, 0.509769, 0.418646, 0.408655, 0.408655, 0.401658, 0.398279, 0.476583, 0.380708, 0.311707, 0.26085, 0.278302, 0.291804, 0.236433, 0.232838, 0.225814, 0.31487, 0.301…	[19, 20, 21, 22, 23, 24]	0	0	2
42	43	UPI00000CBC6A status=activ	([0.100716, 0.129801, 0.098513, 0.118441, 0.073402, 0.046336, 0.069024, 0.094817, 0.066181, 0.046336, 0.034884, 0.027463, 0.025316, 0.013437, 0.023534, 0.024393, 0.024393, 0.019109, 0.017447, 0.017447, 0.017447, 0.016528, 0.016528, 0.017797, 0.01204, 0.018106, 0.017797, 0.017138, 0.016528, 0.028695, 0.028695, 0.031287, 0.055536, 0.064632, 0.129801, 0.059222, 0.031287, 0.025316, 0.042364, 0.042364…	[]	0	0	2
44	45	UPI00000CBC83 status=activ	([0.366687, 0.203355, 0.264545, 0.318242, 0.352862, 0.387226, 0.408655, 0.436924, 0.465241, 0.380708, 0.30533, 0.359901, 0.380708, 0.380708, 0.384043, 0.374039, 0.278302, 0.291804, 0.243554, 0.25031, 0.167087, 0.167087, 0.185198, 0.106997, 0.081712, 0.079919, 0.079919, 0.086953, 0.086953, 0.086953, 0.085092, 0.122885, 0.11371, 0.17593, 0.147574, 0.147574, 0.122885, 0.127496, 0.098513, 0.125101, 0…	[]	0	0	2
45	46	UPI00000CBC9A status=activ	([0.085092, 0.116183, 0.078022, 0.076542, 0.100716, 0.129801, 0.161087, 0.191378, 0.219301, 0.173081, 0.209395, 0.15284, 0.127496, 0.182256, 0.225814, 0.155435, 0.200174, 0.232838, 0.15284, 0.158265, 0.155435, 0.155435, 0.090864, 0.079919, 0.06312, 0.034068, 0.035586, 0.0198, 0.020876, 0.024826, 0.040537, 0.035586, 0.071867, 0.090864, 0.086953, 0.11371, 0.194234, 0.132295, 0.155435, 0.134866, 0.1…	[46]	0	0	2
46	47	UPI00000CBCAC status=activ	([0.003177, 0.002512, 0.00292, 0.00246, 0.002194, 0.001872, 0.001675, 0.001499, 0.001499, 0.001374, 0.001288, 0.001271, 0.001786, 0.001786, 0.002529, 0.003461, 0.004577, 0.006567, 0.008624, 0.005872, 0.008276, 0.008002, 0.008002, 0.009096, 0.014075, 0.023534, 0.048328, 0.100716, 0.144935, 0.209395, 0.232838, 0.25406, 0.291804, 0.243554, 0.232838, 0.243554, 0.170161, 0.170161, 0.173081, 0.092881, …	[]	0	0	2
47	48	UPI00000CBCBD status=activ	([0.000142, 9.4e-05, 0.000215, 0.000146, 0.000348, 0.000262, 0.000477, 0.000447, 0.000386, 0.000447, 0.000339, 0.00052, 0.00103, 0.000983, 0.000906, 0.000983, 0.001675, 0.00225, 0.003431, 0.005086, 0.005011, 0.005378, 0.008276, 0.005623, 0.006142, 0.00407, 0.004315, 0.002705, 0.003701, 0.003555, 0.003177, 0.003246, 0.002057, 0.001383, 0.000773, 0.000773, 0.001374, 0.00103, 0.000958, 0.000451, 0.0…	[]	0	0	2
48	49	UPI00000CBCC3 status=activ	([0.003177, 0.002705, 0.003701, 0.002881, 0.003924, 0.005223, 0.007031, 0.009483, 0.008723, 0.006894, 0.005223, 0.006421, 0.005734, 0.005734, 0.004689, 0.006795, 0.005223, 0.004513, 0.003757, 0.003757, 0.00543, 0.006567, 0.006078, 0.004921, 0.007315, 0.005683, 0.00389, 0.0028, 0.001675, 0.00146, 0.001434, 0.00243, 0.002529, 0.003341, 0.002396, 0.002688, 0.001808, 0.002078, 0.001533, 0.001271, 0.0…	[]	0	0	2
49	50	UPI00000CBCD8 status=activ	([0.158265, 0.100716, 0.066181, 0.043307, 0.076542, 0.076542, 0.076542, 0.096677, 0.096677, 0.118441, 0.158265, 0.164327, 0.191378, 0.200174, 0.137348, 0.161087, 0.26085, 0.232838, 0.167087, 0.25406, 0.342579, 0.346032, 0.418646, 0.4292, 0.525368, 0.414856, 0.414856, 0.418646, 0.321458, 0.278302, 0.271506, 0.257454, 0.194234, 0.179055, 0.167087, 0.206376, 0.209395, 0.200174, 0.225814, 0.26085, 0.…	[24]	0	0	2
50	51	UPI00000CBCE0 status=activ	([0.003177, 0.002623, 0.002349, 0.002276, 0.003053, 0.003053, 0.004161, 0.004921, 0.005932, 0.007555, 0.009294, 0.011903, 0.011903, 0.022667, 0.023087, 0.014783, 0.016826, 0.031287, 0.059222, 0.085092, 0.069024, 0.111485, 0.196879, 0.324872, 0.440853, 0.356642, 0.447574, 0.308712, 0.219301, 0.236433, 0.225814, 0.216401, 0.21291, 0.139895, 0.086953, 0.147574, 0.144935, 0.219301, 0.139895, 0.144935…	[187, 188]	0	0	2
51	52	UPI00000CBCE4 status=activ	([0.30533, 0.342579, 0.387226, 0.42561, 0.444081, 0.461924, 0.494003, 0.408655, 0.440853, 0.458154, 0.387226, 0.41194, 0.398279, 0.387226, 0.281712, 0.31487, 0.311707, 0.31487, 0.284882, 0.339168, 0.264545, 0.291804, 0.288399, 0.196879, 0.134866, 0.155435, 0.167087, 0.170161, 0.257454, 0.25031, 0.161087, 0.164327, 0.170161, 0.109221, 0.064632, 0.11371, 0.109221, 0.06312, 0.06184, 0.118441, 0.1161…	[]	0	0	2
52	53	UPI00000CBD47 status=activ	([0.001434, 0.000958, 0.001103, 0.001602, 0.001249, 0.001061, 0.001675, 0.001434, 0.001305, 0.001434, 0.001786, 0.002336, 0.001602, 0.001597, 0.00231, 0.00316, 0.001967, 0.001597, 0.001597, 0.001572, 0.00246, 0.003512, 0.003757, 0.004689, 0.005086, 0.007877, 0.00777, 0.00515, 0.007555, 0.012491, 0.011342, 0.010926, 0.007422, 0.007259, 0.010509, 0.011106, 0.013016, 0.030611, 0.019401, 0.022306, 0.…	[]	0	0	2
53	54	UPI00000CBD4F status=activ	([0.142424, 0.173081, 0.167087, 0.200174, 0.232838, 0.182256, 0.17593, 0.206376, 0.229226, 0.222385, 0.173081, 0.203355, 0.203355, 0.129801, 0.122885, 0.116183, 0.179055, 0.247041, 0.194234, 0.25406, 0.200174, 0.182256, 0.191378, 0.222385, 0.222385, 0.15008, 0.142424, 0.164327, 0.158265, 0.173081, 0.134866, 0.144935, 0.134866, 0.144935, 0.229226, 0.232838, 0.142424, 0.15008, 0.147574, 0.132295, 0…	[]	0	0	2
54	55	UPI00000CBD80 status=activ	([0.006421, 0.00515, 0.006039, 0.005223, 0.005683, 0.007315, 0.006482, 0.005799, 0.006988, 0.006078, 0.007422, 0.009015, 0.012727, 0.010372, 0.011903, 0.011518, 0.012491, 0.011518, 0.017797, 0.027463, 0.049374, 0.044297, 0.05306, 0.06184, 0.083462, 0.116183, 0.058088, 0.111485, 0.191378, 0.18812, 0.284882, 0.271506, 0.179055, 0.179055, 0.15008, 0.137348, 0.247041, 0.142424, 0.142424, 0.144935, 0.…	[]	0	0	2
55	56	UPI00000CBDEA status=activ	([0.164327, 0.232838, 0.271506, 0.308712, 0.209395, 0.264545, 0.182256, 0.25031, 0.247041, 0.271506, 0.203355, 0.229226, 0.222385, 0.31487, 0.222385, 0.31487, 0.232838, 0.275179, 0.271506, 0.359901, 0.36309, 0.36309, 0.268042, 0.243554, 0.170161, 0.17593, 0.10481, 0.17593, 0.15008, 0.185198, 0.118441, 0.194234, 0.127496, 0.073402, 0.085092, 0.083462, 0.078022, 0.137348, 0.158265, 0.094817, 0.0966…	[81]	0	0	2
56	57	UPI00000CBE08 status=activ	([0.096677, 0.158265, 0.094817, 0.092881, 0.134866, 0.179055, 0.134866, 0.185198, 0.203355, 0.144935, 0.17593, 0.142424, 0.18812, 0.167087, 0.094817, 0.094817, 0.088832, 0.088832, 0.071867, 0.06312, 0.059222, 0.050641, 0.048328, 0.045352, 0.060549, 0.06184, 0.044297, 0.038042, 0.019109, 0.016528, 0.021816, 0.020522, 0.034068, 0.026892, 0.038858, 0.045352, 0.022667, 0.024826, 0.050641, 0.035586, 0…	[152, 153, 179, 180]	0	0	2
58	59	UPI00000CBE36 status=activ	([0.004775, 0.004899, 0.006619, 0.005086, 0.003512, 0.004315, 0.00543, 0.005503, 0.004431, 0.005503, 0.004483, 0.005378, 0.004161, 0.002623, 0.002211, 0.001936, 0.001936, 0.002435, 0.001541, 0.001602, 0.001808, 0.002555, 0.003177, 0.001967, 0.002336, 0.003512, 0.002366, 0.002435, 0.001967, 0.002035, 0.001305, 0.001335, 0.000773, 0.00061, 0.001267, 0.001499, 0.001675, 0.00152, 0.001249, 0.001692, …	[]	0	0	2
59	60	UPI00000CBE5E status=activ	([0.029376, 0.059222, 0.023534, 0.033407, 0.019109, 0.032017, 0.017797, 0.019401, 0.013613, 0.0198, 0.021381, 0.014783, 0.014586, 0.023963, 0.045352, 0.046336, 0.055536, 0.032017, 0.026892, 0.023087, 0.026338, 0.030003, 0.030003, 0.076542, 0.050641, 0.11371, 0.059222, 0.102787, 0.129801, 0.229226, 0.15008, 0.173081, 0.30533, 0.194234, 0.185198, 0.096677, 0.096677, 0.058088, 0.10481, 0.125101, 0.2…	[]	0	0	2
60	61	UPI00000CBE6A status=activ	([0.268042, 0.324872, 0.359901, 0.243554, 0.170161, 0.200174, 0.232838, 0.26085, 0.196879, 0.147574, 0.173081, 0.129801, 0.134866, 0.081712, 0.067594, 0.06184, 0.058088, 0.059222, 0.100716, 0.098513, 0.100716, 0.164327, 0.098513, 0.081712, 0.15008, 0.161087, 0.102787, 0.106997, 0.069024, 0.118441, 0.191378, 0.194234, 0.284882, 0.196879, 0.281712, 0.311707, 0.229226, 0.239899, 0.324872, 0.298791, …	[83, 84, 85, 87, 88, 89]	0	0	2
61	62	UPI00000CBEA3 status=activ	([0.111485, 0.17593, 0.229226, 0.311707, 0.342579, 0.377384, 0.328603, 0.346032, 0.366687, 0.30533, 0.335645, 0.356642, 0.401658, 0.494003, 0.486429, 0.505461, 0.450668, 0.505461, 0.59917, 0.58069, 0.490133, 0.525368, 0.5017, 0.461924, 0.461924, 0.433034, 0.342579, 0.401658, 0.41194, 0.359901, 0.41194, 0.390993, 0.324872, 0.318242, 0.236433, 0.216401, 0.161087, 0.219301, 0.229226, 0.236433, 0.236…	[15, 17, 18, 19, 21, 22, 128, 129, 130]	0	0	2
63	64	UPI00000CBEC2 status=activ	([0.016257, 0.026892, 0.017447, 0.024826, 0.042364, 0.029376, 0.021816, 0.033407, 0.033407, 0.042364, 0.05306, 0.067594, 0.067594, 0.069024, 0.0704, 0.127496, 0.191378, 0.191378, 0.284882, 0.356642, 0.436924, 0.384043, 0.295083, 0.398279, 0.318242, 0.203355, 0.281712, 0.281712, 0.191378, 0.232838, 0.236433, 0.257454, 0.182256, 0.120615, 0.074921, 0.073402, 0.036378, 0.038042, 0.037156, 0.021381, …	[]	0	0	2
65	66	UPI00000CBF4E status=activ	([0.209395, 0.264545, 0.295083, 0.339168, 0.359901, 0.390993, 0.414856, 0.328603, 0.370445, 0.311707, 0.335645, 0.359901, 0.374039, 0.278302, 0.264545, 0.268042, 0.155435, 0.164327, 0.164327, 0.182256, 0.26085, 0.26085, 0.161087, 0.111485, 0.10481, 0.055536, 0.066181, 0.051831, 0.05306, 0.025762, 0.023963, 0.023534, 0.015078, 0.023534, 0.043307, 0.023963, 0.024393, 0.024826, 0.020522, 0.01227, 0.…	[194, 195]	0	0	2
66	67	UPI00000CBF8F status=activ	([0.010131, 0.006374, 0.005799, 0.007645, 0.005799, 0.004899, 0.005932, 0.007315, 0.005872, 0.006795, 0.008525, 0.006619, 0.00558, 0.003461, 0.002366, 0.002688, 0.003512, 0.00283, 0.004208, 0.006078, 0.00389, 0.002512, 0.003804, 0.003821, 0.003864, 0.005318, 0.006988, 0.005992, 0.005683, 0.006078, 0.006039, 0.004611, 0.007645, 0.008075, 0.008002, 0.013613, 0.01204, 0.011106, 0.011342, 0.007645, 0…	[]	0	0	2
67	68	UPI00000CBFD2 status=activ	([0.047319, 0.0198, 0.014315, 0.011342, 0.008723, 0.007091, 0.006078, 0.006482, 0.005683, 0.004976, 0.004358, 0.003757, 0.002727, 0.001872, 0.001602, 0.001675, 0.002336, 0.002211, 0.002155, 0.002881, 0.003864, 0.002976, 0.004315, 0.005378, 0.006701, 0.009294, 0.013821, 0.014586, 0.018787, 0.020522, 0.038042, 0.059222, 0.111485, 0.100716, 0.191378, 0.222385, 0.271506, 0.298791, 0.288399, 0.200174,…	[]	0	0	2
68	69	UPI00000CC002 status=activ	([0.118441, 0.069024, 0.098513, 0.069024, 0.094817, 0.132295, 0.17593, 0.203355, 0.15008, 0.111485, 0.132295, 0.10481, 0.182256, 0.209395, 0.194234, 0.278302, 0.275179, 0.308712, 0.222385, 0.222385, 0.222385, 0.216401, 0.216401, 0.222385, 0.196879, 0.196879, 0.191378, 0.116183, 0.0704, 0.098513, 0.098513, 0.096677, 0.144935, 0.088832, 0.088832, 0.142424, 0.164327, 0.170161, 0.098513, 0.100716, 0.…	[85, 86, 87]	0	0	2
69	70	UPI00000CC021 status=activ	([0.017797, 0.026338, 0.024393, 0.025316, 0.017447, 0.025762, 0.018415, 0.024393, 0.034068, 0.034068, 0.047319, 0.069024, 0.069024, 0.06184, 0.032677, 0.073402, 0.122885, 0.120615, 0.083462, 0.158265, 0.100716, 0.067594, 0.03976, 0.058088, 0.083462, 0.161087, 0.15284, 0.170161, 0.109221, 0.085092, 0.064632, 0.034884, 0.032677, 0.056825, 0.092881, 0.161087, 0.125101, 0.066181, 0.03976, 0.071867, 0…	[120, 121, 122, 123, 124]	0	0	2
70	71	UPI00000CC025 status=activ	([0.029376, 0.0198, 0.040537, 0.056825, 0.071867, 0.048328, 0.040537, 0.051831, 0.0704, 0.094817, 0.127496, 0.094817, 0.076542, 0.122885, 0.069024, 0.074921, 0.125101, 0.125101, 0.200174, 0.21291, 0.232838, 0.232838, 0.229226, 0.206376, 0.209395, 0.222385, 0.301917, 0.356642, 0.275179, 0.268042, 0.264545, 0.247041, 0.332115, 0.281712, 0.25406, 0.352862, 0.42561, 0.414856, 0.436924, 0.339168, 0.32…	[]	0	0	2
72	73	UPI00000CC08C status=activ	([0.288399, 0.25031, 0.332115, 0.200174, 0.17593, 0.203355, 0.247041, 0.281712, 0.31487, 0.366687, 0.275179, 0.31487, 0.31487, 0.30533, 0.298791, 0.268042, 0.278302, 0.225814, 0.191378, 0.109221, 0.111485, 0.144935, 0.173081, 0.081712, 0.161087, 0.203355, 0.219301, 0.21291, 0.200174, 0.194234, 0.092881, 0.179055, 0.21291, 0.118441, 0.073402, 0.064632, 0.049374, 0.023534, 0.046336, 0.038858, 0.034…	[]	0	0	2
73	74	UPI00000CC093 status=activ	([0.013821, 0.020522, 0.031287, 0.05306, 0.032677, 0.034068, 0.022667, 0.030003, 0.044297, 0.028695, 0.038858, 0.028107, 0.050641, 0.043307, 0.078022, 0.074921, 0.074921, 0.125101, 0.182256, 0.185198, 0.122885, 0.116183, 0.066181, 0.064632, 0.0704, 0.118441, 0.139895, 0.219301, 0.216401, 0.203355, 0.308712, 0.308712, 0.31487, 0.236433, 0.36309, 0.264545, 0.179055, 0.191378, 0.194234, 0.122885, 0.…	[]	0	0	2
75	76	UPI00001265D6 status=activ	([0.008276, 0.010926, 0.007555, 0.007177, 0.007259, 0.005623, 0.006701, 0.006567, 0.005223, 0.006194, 0.006245, 0.006533, 0.004431, 0.005318, 0.005249, 0.005249, 0.00777, 0.005318, 0.005318, 0.007645, 0.00777, 0.005318, 0.00389, 0.005378, 0.006482, 0.005249, 0.006482, 0.006795, 0.008723, 0.017797, 0.018106, 0.018106, 0.025316, 0.064632, 0.071867, 0.06184, 0.0704, 0.0704, 0.096677, 0.155435, 0.085…	[]	0	0	2
76	77	UPI000012818B status=activ	([0.194234, 0.229226, 0.137348, 0.079919, 0.10481, 0.067594, 0.043307, 0.029376, 0.038042, 0.037156, 0.031287, 0.024393, 0.015694, 0.015694, 0.009483, 0.008624, 0.008002, 0.006482, 0.006619, 0.006619, 0.005623, 0.008276, 0.006374, 0.005872, 0.005992, 0.005992, 0.006194, 0.008276, 0.011518, 0.008276, 0.009483, 0.01227, 0.019401, 0.032677, 0.026892, 0.054297, 0.074921, 0.078022, 0.078022, 0.064632,…	[]	0	0	2
77	78	UPI0000128572 status=activ	([0.109221, 0.06312, 0.102787, 0.132295, 0.170161, 0.194234, 0.239899, 0.15284, 0.179055, 0.116183, 0.085092, 0.116183, 0.142424, 0.144935, 0.144935, 0.21291, 0.271506, 0.271506, 0.281712, 0.284882, 0.194234, 0.206376, 0.295083, 0.275179, 0.275179, 0.243554, 0.185198, 0.179055, 0.25406, 0.225814, 0.328603, 0.328603, 0.324872, 0.311707, 0.222385, 0.222385, 0.236433, 0.236433, 0.247041, 0.247041, 0…	[]	0	0	2
78	79	UPI0000128E5E status=activ	([0.033407, 0.020876, 0.014315, 0.021381, 0.038858, 0.022306, 0.030003, 0.043307, 0.06184, 0.076542, 0.054297, 0.071867, 0.040537, 0.022306, 0.032017, 0.037156, 0.044297, 0.047319, 0.046336, 0.054297, 0.051831, 0.066181, 0.118441, 0.116183, 0.111485, 0.094817, 0.191378, 0.137348, 0.137348, 0.10481, 0.06184, 0.066181, 0.034884, 0.048328, 0.085092, 0.100716, 0.164327, 0.147574, 0.155435, 0.232838, …	[274]	0	0	2
79	80	UPI0000128E8F status=activ	([0.179055, 0.216401, 0.196879, 0.225814, 0.288399, 0.31487, 0.225814, 0.167087, 0.21291, 0.247041, 0.182256, 0.216401, 0.295083, 0.17593, 0.257454, 0.268042, 0.271506, 0.271506, 0.185198, 0.161087, 0.132295, 0.129801, 0.069024, 0.092881, 0.092881, 0.083462, 0.090864, 0.161087, 0.161087, 0.15008, 0.147574, 0.155435, 0.155435, 0.170161, 0.173081, 0.118441, 0.111485, 0.182256, 0.182256, 0.278302, 0…	[133, 134, 136, 140, 141]	0	0	2
80	81	UPI0000128F96 status=activ	([0.071867, 0.071867, 0.051831, 0.032677, 0.051831, 0.069024, 0.086953, 0.079919, 0.056825, 0.073402, 0.100716, 0.066181, 0.06312, 0.111485, 0.139895, 0.15008, 0.096677, 0.100716, 0.122885, 0.18812, 0.200174, 0.185198, 0.229226, 0.295083, 0.295083, 0.200174, 0.200174, 0.129801, 0.161087, 0.158265, 0.15284, 0.134866, 0.15284, 0.185198, 0.109221, 0.116183, 0.090864, 0.137348, 0.090864, 0.132295, 0.…	[]	0	0	2
81	82	UPI000012953B status=activ	([0.194234, 0.232838, 0.288399, 0.335645, 0.239899, 0.18812, 0.232838, 0.18812, 0.120615, 0.137348, 0.155435, 0.144935, 0.127496, 0.129801, 0.127496, 0.074921, 0.074921, 0.132295, 0.196879, 0.127496, 0.122885, 0.132295, 0.134866, 0.076542, 0.040537, 0.076542, 0.109221, 0.05306, 0.038858, 0.071867, 0.071867, 0.048328, 0.078022, 0.047319, 0.026338, 0.028107, 0.046336, 0.076542, 0.03976, 0.044297, 0…	[]	0	0	2
82	83	UPI000012A31D status=activ	([0.476583, 0.5017, 0.370445, 0.41194, 0.450668, 0.440853, 0.374039, 0.380708, 0.414856, 0.356642, 0.387226, 0.41194, 0.328603, 0.26085, 0.239899, 0.239899, 0.161087, 0.229226, 0.229226, 0.25406, 0.243554, 0.332115, 0.332115, 0.352862, 0.352862, 0.349426, 0.349426, 0.359901, 0.380708, 0.366687, 0.346032, 0.349426, 0.332115, 0.408655, 0.390993, 0.339168, 0.284882, 0.349426, 0.356642, 0.359901, 0.3…	[1]	0	0	2
83	84	UPI000012A4B7 status=activ	([0.013437, 0.009294, 0.016826, 0.025316, 0.038858, 0.023087, 0.03976, 0.023963, 0.017797, 0.014075, 0.01227, 0.016257, 0.028695, 0.033407, 0.018106, 0.032017, 0.017797, 0.017138, 0.034068, 0.050641, 0.047319, 0.092881, 0.092881, 0.081712, 0.081712, 0.043307, 0.085092, 0.076542, 0.096677, 0.167087, 0.179055, 0.264545, 0.271506, 0.291804, 0.377384, 0.356642, 0.36309, 0.461924, 0.458154, 0.318242, …	[]	0	0	2
84	85	UPI000012BAB0 status=activ	([0.42561, 0.291804, 0.359901, 0.366687, 0.284882, 0.339168, 0.377384, 0.418646, 0.352862, 0.359901, 0.387226, 0.332115, 0.30533, 0.311707, 0.26085, 0.370445, 0.328603, 0.390993, 0.374039, 0.321458, 0.335645, 0.308712, 0.408655, 0.311707, 0.301917, 0.394753, 0.346032, 0.335645, 0.335645, 0.418646, 0.433034, 0.4292, 0.4292, 0.444081, 0.450668, 0.525368, 0.480142, 0.5017, 0.433034, 0.458154, 0.5138…	[35, 37, 40, 42, 43, 44, 45, 46, 47]	0	0	2
86	87	UPI000012CD41 status=activ	([0.398279, 0.268042, 0.173081, 0.132295, 0.079919, 0.106997, 0.134866, 0.17593, 0.216401, 0.257454, 0.191378, 0.137348, 0.081712, 0.067594, 0.051831, 0.090864, 0.088832, 0.155435, 0.102787, 0.10481, 0.109221, 0.10481, 0.182256, 0.271506, 0.268042, 0.275179, 0.271506, 0.268042, 0.26085, 0.21291, 0.203355, 0.298791, 0.301917, 0.398279, 0.436924, 0.366687, 0.332115, 0.349426, 0.349426, 0.414856, 0.…	[]	0	0	2
87	88	UPI000012D26B status=activ	([0.196879, 0.25031, 0.191378, 0.122885, 0.167087, 0.11371, 0.078022, 0.122885, 0.161087, 0.161087, 0.191378, 0.132295, 0.134866, 0.088832, 0.092881, 0.055536, 0.096677, 0.170161, 0.158265, 0.268042, 0.200174, 0.132295, 0.076542, 0.096677, 0.155435, 0.15284, 0.229226, 0.311707, 0.284882, 0.229226, 0.264545, 0.26085, 0.387226, 0.387226, 0.359901, 0.36309, 0.359901, 0.275179, 0.179055, 0.182256, 0.…	[]	0	0	2
88	89	UPI000012E8BA status=activ	([0.436924, 0.324872, 0.308712, 0.366687, 0.387226, 0.366687, 0.384043, 0.311707, 0.328603, 0.346032, 0.377384, 0.342579, 0.342579, 0.25031, 0.243554, 0.26085, 0.26085, 0.179055, 0.111485, 0.064632, 0.074921, 0.127496, 0.206376, 0.173081, 0.111485, 0.0704, 0.090864, 0.100716, 0.164327, 0.118441, 0.132295, 0.076542, 0.11371, 0.11371, 0.185198, 0.134866, 0.079919, 0.078022, 0.134866, 0.196879, 0.18…	[]	0	0	2
89	90	UPI000012E904 status=activ	([0.046336, 0.090864, 0.132295, 0.164327, 0.098513, 0.127496, 0.120615, 0.078022, 0.051831, 0.071867, 0.041405, 0.030611, 0.049374, 0.055536, 0.032017, 0.017447, 0.026892, 0.059222, 0.069024, 0.06312, 0.06312, 0.073402, 0.067594, 0.034884, 0.028695, 0.028695, 0.028695, 0.038858, 0.038042, 0.067594, 0.035586, 0.042364, 0.083462, 0.094817, 0.069024, 0.116183, 0.209395, 0.26085, 0.247041, 0.139895, …	[]	0	0	2
90	91	UPI000012E92F status=activ	([0.004835, 0.006701, 0.009483, 0.014783, 0.009728, 0.007422, 0.007645, 0.006374, 0.00543, 0.004736, 0.004208, 0.005318, 0.005318, 0.005223, 0.005249, 0.00515, 0.005223, 0.004835, 0.003246, 0.003461, 0.004611, 0.003431, 0.002482, 0.002482, 0.002078, 0.002881, 0.002976, 0.002976, 0.004135, 0.006039, 0.005872, 0.006795, 0.004577, 0.006988, 0.006078, 0.008525, 0.009187, 0.009015, 0.006988, 0.008002,…	[]	0	0	2
91	92	UPI000012F529 status=activ	([0.004736, 0.006988, 0.009096, 0.011669, 0.008276, 0.008624, 0.011518, 0.008723, 0.006533, 0.007645, 0.006421, 0.005378, 0.007495, 0.006988, 0.006894, 0.00962, 0.015694, 0.016021, 0.011106, 0.007877, 0.008075, 0.005992, 0.005872, 0.004388, 0.004414, 0.004431, 0.004976, 0.003405, 0.003461, 0.005011, 0.005086, 0.007877, 0.007877, 0.005623, 0.005992, 0.006194, 0.004358, 0.003177, 0.004431, 0.004921…	[57, 58, 59, 60, 61, 62, 63, 64, 65, 66]	0	0	2
92	93	UPI000012FEC2 status=activ	([0.029376, 0.06312, 0.098513, 0.096677, 0.06184, 0.078022, 0.106997, 0.142424, 0.164327, 0.118441, 0.137348, 0.185198, 0.132295, 0.216401, 0.21291, 0.222385, 0.15008, 0.268042, 0.281712, 0.291804, 0.377384, 0.298791, 0.264545, 0.179055, 0.155435, 0.200174, 0.216401, 0.206376, 0.161087, 0.158265, 0.144935, 0.094817, 0.090864, 0.127496, 0.0704, 0.076542, 0.10481, 0.134866, 0.085092, 0.041405, 0.02…	[95, 99, 113, 114, 115, 116, 117, 118, 119]	0	0	2
93	94	UPI00001309DA status=activ	([0.222385, 0.139895, 0.173081, 0.225814, 0.284882, 0.209395, 0.236433, 0.275179, 0.301917, 0.318242, 0.225814, 0.200174, 0.132295, 0.127496, 0.120615, 0.155435, 0.264545, 0.257454, 0.182256, 0.111485, 0.096677, 0.081712, 0.106997, 0.109221, 0.083462, 0.078022, 0.125101, 0.076542, 0.037156, 0.043307, 0.032017, 0.069024, 0.05306, 0.086953, 0.050641, 0.040537, 0.035586, 0.020165, 0.016257, 0.016021…	[]	0	0	2
94	95	UPI0000131012 status=activ	([0.275179, 0.295083, 0.257454, 0.278302, 0.164327, 0.090864, 0.109221, 0.074921, 0.094817, 0.118441, 0.111485, 0.083462, 0.042364, 0.022306, 0.011903, 0.01204, 0.008002, 0.007422, 0.005249, 0.005378, 0.006482, 0.004513, 0.003607, 0.003212, 0.003341, 0.004577, 0.006078, 0.006421, 0.008075, 0.005734, 0.00407, 0.003963, 0.004689, 0.004577, 0.004483, 0.006194, 0.006194, 0.007259, 0.005249, 0.007422,…	[]	0	0	2
95	96	UPI0000131889 status=activ	([0.017447, 0.029376, 0.013437, 0.012727, 0.018106, 0.010372, 0.009865, 0.008276, 0.006245, 0.008409, 0.007177, 0.006039, 0.004161, 0.004315, 0.003212, 0.002057, 0.001383, 0.001374, 0.001318, 0.001335, 0.001786, 0.001808, 0.00152, 0.002366, 0.0028, 0.001906, 0.0028, 0.002881, 0.002662, 0.002705, 0.001541, 0.001541, 0.001572, 0.002014, 0.0028, 0.002529, 0.003963, 0.005623, 0.005249, 0.003341, 0.00…	[]	0	0	2
96	97	UPI0000132AAC status=activ	([0.21291, 0.111485, 0.056825, 0.031287, 0.043307, 0.041405, 0.066181, 0.096677, 0.127496, 0.0704, 0.046336, 0.032677, 0.0198, 0.016257, 0.013821, 0.012491, 0.020165, 0.019401, 0.019109, 0.015694, 0.010221, 0.007422, 0.011106, 0.019109, 0.032677, 0.037156, 0.026338, 0.015078, 0.014315, 0.009015, 0.014783, 0.025316, 0.044297, 0.079919, 0.06312, 0.041405, 0.098513, 0.106997, 0.109221, 0.06184, 0.07…	[]	0	0	2
97	98	UPI0000133E8C status=activ	([0.155435, 0.191378, 0.236433, 0.278302, 0.308712, 0.216401, 0.25031, 0.281712, 0.222385, 0.179055, 0.203355, 0.239899, 0.15284, 0.170161, 0.173081, 0.118441, 0.173081, 0.239899, 0.243554, 0.182256, 0.102787, 0.173081, 0.118441, 0.118441, 0.059222, 0.06184, 0.111485, 0.092881, 0.056825, 0.088832, 0.132295, 0.085092, 0.076542, 0.132295, 0.122885, 0.17593, 0.247041, 0.15008, 0.147574, 0.094817, 0.…	[]	0	0	2
98	99	UPI0000133F93 status=activ	([0.454136, 0.359901, 0.298791, 0.324872, 0.352862, 0.346032, 0.366687, 0.387226, 0.40511, 0.36309, 0.284882, 0.222385, 0.18812, 0.191378, 0.18812, 0.182256, 0.194234, 0.196879, 0.26085, 0.324872, 0.384043, 0.370445, 0.42561, 0.494003, 0.418646, 0.418646, 0.339168, 0.352862, 0.359901, 0.275179, 0.318242, 0.422041, 0.454136, 0.454136, 0.461924, 0.461924, 0.465241, 0.390993, 0.301917, 0.196879, 0.2…	[]	0	0	2
99	100	UPI0000134038 status=activ	([0.311707, 0.366687, 0.436924, 0.436924, 0.483068, 0.480142, 0.4292, 0.454136, 0.398279, 0.356642, 0.387226, 0.418646, 0.4292, 0.480142, 0.562014, 0.486429, 0.401658, 0.42561, 0.346032, 0.36309, 0.450668, 0.447574, 0.450668, 0.440853, 0.480142, 0.36309, 0.394753, 0.422041, 0.42561, 0.5017, 0.553315, 0.525368, 0.486429, 0.444081, 0.433034, 0.390993, 0.465241, 0.585406, 0.671169, 0.801317, 0.76724…	[14, 29, 30, 31, 37, 38, 39, 40]	0	0	2
102	103	UPI0000134D1C status=activ	([0.461924, 0.342579, 0.384043, 0.414856, 0.335645, 0.328603, 0.25406, 0.281712, 0.308712, 0.346032, 0.359901, 0.387226, 0.384043, 0.468512, 0.465241, 0.433034, 0.370445, 0.370445, 0.30533, 0.271506, 0.18812, 0.18812, 0.264545, 0.264545, 0.268042, 0.257454, 0.295083, 0.390993, 0.311707, 0.308712, 0.298791, 0.31487, 0.219301, 0.229226, 0.229226, 0.243554, 0.281712, 0.346032, 0.332115, 0.41194, 0.4…	[41, 42, 43, 44, 45, 46]	0	0	2
104	105	UPI0000134DB2 status=activ	([0.490133, 0.454136, 0.497853, 0.534167, 0.447574, 0.461924, 0.480142, 0.509769, 0.529623, 0.5017, 0.525368, 0.56648, 0.59014, 0.461924, 0.359901, 0.359901, 0.359901, 0.40511, 0.414856, 0.408655, 0.324872, 0.384043, 0.335645, 0.318242, 0.247041, 0.339168, 0.356642, 0.321458, 0.339168, 0.271506, 0.216401, 0.209395, 0.125101, 0.182256, 0.295083, 0.422041, 0.41194, 0.318242, 0.229226, 0.147574, 0.1…	[3, 7, 8, 9, 10, 11, 12]	0	0	2
105	106	UPI0000134DFE status=activ	([0.086953, 0.120615, 0.161087, 0.086953, 0.059222, 0.042364, 0.059222, 0.078022, 0.064632, 0.088832, 0.111485, 0.083462, 0.078022, 0.076542, 0.076542, 0.122885, 0.203355, 0.196879, 0.200174, 0.147574, 0.170161, 0.232838, 0.236433, 0.15008, 0.236433, 0.324872, 0.408655, 0.401658, 0.401658, 0.390993, 0.295083, 0.31487, 0.321458, 0.257454, 0.194234, 0.200174, 0.11371, 0.11371, 0.060549, 0.058088, 0…	[84, 85, 86, 87, 90, 91]	0	0	2
106	107	UPI0000134FA8 status=activ	([0.206376, 0.134866, 0.167087, 0.239899, 0.275179, 0.18812, 0.127496, 0.155435, 0.17593, 0.120615, 0.147574, 0.170161, 0.106997, 0.056825, 0.031287, 0.03976, 0.06184, 0.078022, 0.079919, 0.046336, 0.090864, 0.088832, 0.076542, 0.040537, 0.020165, 0.020876, 0.037156, 0.034884, 0.035586, 0.020876, 0.03976, 0.03976, 0.022667, 0.022667, 0.043307, 0.078022, 0.094817, 0.046336, 0.049374, 0.048328, 0.0…	[]	0	0	2
107	108	UPI000013501B status=activ	([0.268042, 0.30533, 0.356642, 0.401658, 0.31487, 0.339168, 0.288399, 0.311707, 0.25406, 0.170161, 0.191378, 0.222385, 0.219301, 0.222385, 0.295083, 0.321458, 0.21291, 0.225814, 0.222385, 0.318242, 0.328603, 0.271506, 0.284882, 0.30533, 0.288399, 0.377384, 0.390993, 0.450668, 0.465241, 0.56648, 0.712013, 0.671169, 0.557691, 0.570702, 0.562014, 0.562014, 0.59917, 0.618285, 0.59508, 0.497853, 0.497…	[29, 30, 31, 32, 33, 34, 35, 36, 37, 38]	0	0	2
108	109	UPI000013517D status=activ	([0.161087, 0.203355, 0.264545, 0.173081, 0.222385, 0.271506, 0.25406, 0.191378, 0.216401, 0.239899, 0.264545, 0.229226, 0.158265, 0.209395, 0.155435, 0.15284, 0.076542, 0.129801, 0.155435, 0.15008, 0.191378, 0.18812, 0.18812, 0.17593, 0.257454, 0.167087, 0.100716, 0.127496, 0.139895, 0.086953, 0.094817, 0.094817, 0.155435, 0.222385, 0.142424, 0.125101, 0.122885, 0.216401, 0.127496, 0.078022, 0.0…	[]	0	0	2
109	110	UPI0000136F41 status=activ	([0.476583, 0.4292, 0.301917, 0.352862, 0.398279, 0.301917, 0.216401, 0.147574, 0.18812, 0.236433, 0.173081, 0.216401, 0.155435, 0.085092, 0.086953, 0.047319, 0.047319, 0.022667, 0.020165, 0.020522, 0.020522, 0.011518, 0.014315, 0.014783, 0.011106, 0.010372, 0.016826, 0.029376, 0.05306, 0.038858, 0.020165, 0.023534, 0.025316, 0.032017, 0.046336, 0.044297, 0.05306, 0.05306, 0.06312, 0.109221, 0.10…	[128]	0	0	2
110	111	UPI0000139B13 status=activ	([0.106997, 0.054297, 0.083462, 0.071867, 0.042364, 0.029376, 0.038042, 0.054297, 0.073402, 0.096677, 0.096677, 0.067594, 0.03976, 0.041405, 0.03976, 0.024393, 0.043307, 0.076542, 0.079919, 0.086953, 0.094817, 0.064632, 0.122885, 0.127496, 0.111485, 0.182256, 0.179055, 0.209395, 0.194234, 0.116183, 0.11371, 0.142424, 0.236433, 0.335645, 0.40511, 0.349426, 0.328603, 0.219301, 0.139895, 0.134866, 0…	[]	0	0	2
111	112	UPI0000164BE3 status=activ	([0.046336, 0.049374, 0.030611, 0.020876, 0.013821, 0.010926, 0.014783, 0.019401, 0.015694, 0.020165, 0.024826, 0.032677, 0.027463, 0.027463, 0.050641, 0.058088, 0.06184, 0.081712, 0.079919, 0.127496, 0.127496, 0.147574, 0.182256, 0.17593, 0.194234, 0.295083, 0.295083, 0.30533, 0.225814, 0.318242, 0.321458, 0.247041, 0.243554, 0.271506, 0.271506, 0.278302, 0.271506, 0.257454, 0.247041, 0.25031, 0…	[220, 221, 222, 223]	0	0	2
113	114	UPI0000189097 status=activ	([0.01204, 0.013821, 0.011342, 0.009187, 0.009977, 0.007645, 0.006701, 0.006078, 0.005503, 0.006894, 0.008156, 0.006894, 0.005318, 0.004921, 0.004921, 0.004835, 0.006374, 0.005992, 0.008002, 0.01078, 0.017797, 0.037156, 0.050641, 0.085092, 0.142424, 0.164327, 0.275179, 0.352862, 0.440853, 0.444081, 0.318242, 0.324872, 0.433034, 0.557691, 0.472492, 0.380708, 0.465241, 0.480142, 0.40511, 0.401658, …	[33]	0	0	2
114	115	UPI00001890A3 status=activ	([0.027463, 0.045352, 0.066181, 0.10481, 0.10481, 0.137348, 0.074921, 0.076542, 0.098513, 0.125101, 0.15284, 0.200174, 0.127496, 0.118441, 0.196879, 0.194234, 0.203355, 0.284882, 0.318242, 0.41194, 0.476583, 0.51388, 0.472492, 0.476583, 0.461924, 0.401658, 0.401658, 0.538167, 0.472492, 0.380708, 0.401658, 0.408655, 0.288399, 0.288399, 0.295083, 0.203355, 0.219301, 0.132295, 0.158265, 0.096677, 0.…	[21, 27]	0	0	2
115	116	UPI00001890CA status=activ	([0.538167, 0.486429, 0.529623, 0.374039, 0.408655, 0.436924, 0.335645, 0.247041, 0.281712, 0.301917, 0.324872, 0.36309, 0.25406, 0.239899, 0.31487, 0.209395, 0.219301, 0.225814, 0.142424, 0.088832, 0.086953, 0.078022, 0.06184, 0.028695, 0.056825, 0.056825, 0.054297, 0.096677, 0.17593, 0.116183, 0.067594, 0.051831, 0.031287, 0.031287, 0.033407, 0.019401, 0.032017, 0.029376, 0.018787, 0.018415, 0.…	[0, 2]	0	0	2
116	117	UPI00001890EC status=activ	([0.529623, 0.575842, 0.575842, 0.450668, 0.352862, 0.394753, 0.408655, 0.332115, 0.268042, 0.25031, 0.284882, 0.352862, 0.374039, 0.288399, 0.203355, 0.291804, 0.301917, 0.203355, 0.194234, 0.194234, 0.132295, 0.137348, 0.132295, 0.15008, 0.219301, 0.216401, 0.134866, 0.15008, 0.219301, 0.21291, 0.164327, 0.164327, 0.086953, 0.086953, 0.088832, 0.137348, 0.085092, 0.050641, 0.05306, 0.058088, 0.…	[0, 1, 2]	0	0	2
117	118	UPI00001890F9 status=activ	([0.005249, 0.004646, 0.004388, 0.00389, 0.005318, 0.004431, 0.006142, 0.005623, 0.004835, 0.005249, 0.006701, 0.007877, 0.006078, 0.008804, 0.01227, 0.00962, 0.014315, 0.022667, 0.043307, 0.083462, 0.139895, 0.083462, 0.15284, 0.229226, 0.324872, 0.25031, 0.25031, 0.15008, 0.25031, 0.264545, 0.308712, 0.308712, 0.308712, 0.390993, 0.394753, 0.31487, 0.295083, 0.298791, 0.318242, 0.324872, 0.3148…	[50]	0	0	2
118	119	UPI0000189162 status=activ	([0.000249, 0.00018, 0.000146, 0.000301, 0.000236, 0.000146, 0.00021, 0.00018, 0.000137, 0.000228, 0.000348, 0.000266, 0.000137, 0.000253, 0.000228, 0.000198, 0.000399, 0.000185, 0.000412, 0.000773, 0.000713, 0.000631, 0.001159, 0.001722, 0.001159, 0.001709, 0.002349, 0.002349, 0.003341, 0.003821, 0.002662, 0.002976, 0.004208, 0.003864, 0.003864, 0.004431, 0.007555, 0.004921, 0.006374, 0.003963, …	[]	0	0	2
121	122	UPI0000189200 status=activ	([0.056825, 0.081712, 0.048328, 0.067594, 0.032677, 0.044297, 0.066181, 0.081712, 0.11371, 0.081712, 0.06184, 0.047319, 0.047319, 0.03976, 0.050641, 0.045352, 0.047319, 0.100716, 0.088832, 0.051831, 0.088832, 0.15008, 0.15284, 0.229226, 0.25031, 0.284882, 0.281712, 0.278302, 0.288399, 0.268042, 0.356642, 0.349426, 0.461924, 0.444081, 0.387226, 0.494003, 0.380708, 0.288399, 0.25406, 0.264545, 0.31…	[110, 111, 112, 204, 205, 206, 207, 208]	0	0	2
122	123	UPI0000189213 status=activ	([0.483068, 0.332115, 0.271506, 0.209395, 0.247041, 0.209395, 0.247041, 0.268042, 0.295083, 0.268042, 0.194234, 0.229226, 0.229226, 0.206376, 0.200174, 0.264545, 0.264545, 0.264545, 0.25406, 0.346032, 0.356642, 0.291804, 0.328603, 0.359901, 0.42561, 0.374039, 0.4292, 0.321458, 0.335645, 0.332115, 0.387226, 0.521092, 0.486429, 0.387226, 0.433034, 0.436924, 0.440853, 0.42561, 0.401658, 0.414856, 0.…	[31, 46, 47, 48, 49, 50, 54]	0	0	2
123	124	UPI0000189236 status=activ	([0.002705, 0.002555, 0.00359, 0.003053, 0.002623, 0.002529, 0.003405, 0.004135, 0.005503, 0.006567, 0.008156, 0.006894, 0.004835, 0.004899, 0.003607, 0.002581, 0.003478, 0.004899, 0.004775, 0.006421, 0.008624, 0.009015, 0.011903, 0.010131, 0.010926, 0.010926, 0.010131, 0.010509, 0.007422, 0.006701, 0.006619, 0.006482, 0.006482, 0.007259, 0.010131, 0.017797, 0.017447, 0.018787, 0.018787, 0.03976,…	[103, 104]	0	0	2
124	125	UPI00001892EC status=activ	([0.005623, 0.005086, 0.004611, 0.006078, 0.008075, 0.010672, 0.009096, 0.01227, 0.013821, 0.018415, 0.025316, 0.030003, 0.051831, 0.030003, 0.060549, 0.059222, 0.11371, 0.11371, 0.10481, 0.116183, 0.173081, 0.15284, 0.219301, 0.298791, 0.311707, 0.311707, 0.243554, 0.335645, 0.298791, 0.328603, 0.318242, 0.301917, 0.324872, 0.324872, 0.414856, 0.387226, 0.468512, 0.414856, 0.346032, 0.450668, 0.…	[]	0	0	2
125	126	UPI00001892FD status=activ	([0.083462, 0.102787, 0.132295, 0.158265, 0.203355, 0.096677, 0.046336, 0.028695, 0.0198, 0.012491, 0.009096, 0.007645, 0.005086, 0.003555, 0.003053, 0.004431, 0.00316, 0.002194, 0.002623, 0.002705, 0.001692, 0.001159, 0.001288, 0.000747, 0.000412, 0.000378, 0.000442, 0.000378, 0.000275, 0.000326, 0.000326, 0.000318, 0.000661, 0.001142, 0.001748, 0.002336, 0.002327, 0.003431, 0.004689, 0.003512, …	[]	0	0	2
127	128	UPI000018931E status=activ	([0.073402, 0.11371, 0.161087, 0.194234, 0.134866, 0.158265, 0.196879, 0.236433, 0.26085, 0.203355, 0.229226, 0.264545, 0.284882, 0.278302, 0.236433, 0.203355, 0.216401, 0.216401, 0.222385, 0.225814, 0.243554, 0.342579, 0.257454, 0.25406, 0.26085, 0.275179, 0.278302, 0.275179, 0.191378, 0.167087, 0.243554, 0.209395, 0.21291, 0.191378, 0.278302, 0.352862, 0.390993, 0.284882, 0.36309, 0.384043, 0.3…	[]	0	0	2
128	129	UPI0000189339 status=activ	([0.009015, 0.007177, 0.006142, 0.00515, 0.004431, 0.003555, 0.003512, 0.003298, 0.002662, 0.003366, 0.003607, 0.004135, 0.004208, 0.003671, 0.00407, 0.006374, 0.005011, 0.004388, 0.005683, 0.007422, 0.007495, 0.008409, 0.011669, 0.017797, 0.017797, 0.031287, 0.054297, 0.037156, 0.067594, 0.144935, 0.144935, 0.137348, 0.142424, 0.142424, 0.232838, 0.191378, 0.170161, 0.243554, 0.308712, 0.31487, …	[45, 46, 47, 48, 49, 50, 51, 52]	0	0	2
129	130	UPI000018935E status=activ	([0.008624, 0.006421, 0.008409, 0.011518, 0.016528, 0.014783, 0.020522, 0.027463, 0.038042, 0.049374, 0.031287, 0.024826, 0.028107, 0.06184, 0.056825, 0.029376, 0.028695, 0.040537, 0.079919, 0.139895, 0.085092, 0.161087, 0.167087, 0.111485, 0.111485, 0.109221, 0.167087, 0.164327, 0.161087, 0.086953, 0.060549, 0.073402, 0.067594, 0.06312, 0.064632, 0.078022, 0.15008, 0.15008, 0.170161, 0.170161, 0…	[]	0	0	2
130	131	UPI000018936F status=activ	([0.001391, 0.001675, 0.001391, 0.001602, 0.001383, 0.001872, 0.002155, 0.001808, 0.001572, 0.001743, 0.001936, 0.002349, 0.00246, 0.00246, 0.003053, 0.003014, 0.00389, 0.004689, 0.006039, 0.008525, 0.015344, 0.026892, 0.036378, 0.035586, 0.050641, 0.102787, 0.051831, 0.0704, 0.066181, 0.102787, 0.129801, 0.17593, 0.170161, 0.161087, 0.120615, 0.15284, 0.264545, 0.15008, 0.10481, 0.120615, 0.0704…	[332, 423]	0	0	2
133	134	UPI00001893AF status=activ	([0.318242, 0.366687, 0.335645, 0.374039, 0.394753, 0.291804, 0.332115, 0.275179, 0.298791, 0.318242, 0.349426, 0.380708, 0.366687, 0.374039, 0.288399, 0.206376, 0.173081, 0.134866, 0.137348, 0.100716, 0.102787, 0.139895, 0.11371, 0.142424, 0.092881, 0.092881, 0.161087, 0.127496, 0.120615, 0.081712, 0.086953, 0.048328, 0.048328, 0.041405, 0.037156, 0.076542, 0.116183, 0.144935, 0.10481, 0.158265,…	[]	0	0	2
139	140	UPI0000189476 status=activ	([0.209395, 0.196879, 0.225814, 0.271506, 0.216401, 0.236433, 0.179055, 0.137348, 0.102787, 0.132295, 0.15008, 0.185198, 0.164327, 0.147574, 0.225814, 0.301917, 0.203355, 0.271506, 0.191378, 0.191378, 0.142424, 0.164327, 0.142424, 0.142424, 0.134866, 0.179055, 0.182256, 0.173081, 0.209395, 0.278302, 0.271506, 0.281712, 0.194234, 0.15008, 0.111485, 0.102787, 0.060549, 0.094817, 0.102787, 0.15284, …	[]	0	0	2
141	142	UPI00001B5D80 status=activ	([0.004689, 0.00407, 0.00359, 0.004835, 0.004247, 0.005623, 0.005318, 0.004775, 0.005223, 0.004736, 0.005799, 0.00543, 0.00558, 0.005318, 0.007555, 0.007422, 0.009977, 0.017797, 0.024826, 0.028695, 0.06184, 0.060549, 0.106997, 0.120615, 0.085092, 0.15284, 0.083462, 0.137348, 0.243554, 0.288399, 0.387226, 0.31487, 0.271506, 0.268042, 0.158265, 0.139895, 0.222385, 0.137348, 0.078022, 0.074921, 0.03…	[140, 141, 142]	0	0	2
142	143	UPI00001B5D81 status=activ	([0.100716, 0.045352, 0.066181, 0.085092, 0.10481, 0.147574, 0.094817, 0.049374, 0.030611, 0.042364, 0.040537, 0.060549, 0.056825, 0.023087, 0.025316, 0.027463, 0.013016, 0.016021, 0.017447, 0.010372, 0.006988, 0.010372, 0.009483, 0.009401, 0.009401, 0.009865, 0.009096, 0.008804, 0.009401, 0.009483, 0.006619, 0.005623, 0.004431, 0.004513, 0.004736, 0.004358, 0.004208, 0.004483, 0.003431, 0.003341…	[]	0	0	2
143	144	UPI00001B5D82 status=activ	([0.001481, 0.001344, 0.001271, 0.001155, 0.001623, 0.00231, 0.001786, 0.002482, 0.00246, 0.003212, 0.003864, 0.004775, 0.003821, 0.00558, 0.005223, 0.004161, 0.006194, 0.007177, 0.012727, 0.014315, 0.023534, 0.048328, 0.086953, 0.158265, 0.264545, 0.179055, 0.125101, 0.239899, 0.239899, 0.219301, 0.206376, 0.122885, 0.116183, 0.167087, 0.15284, 0.26085, 0.339168, 0.229226, 0.268042, 0.247041, 0.…	[]	0	0	2
145	146	UPI00001B5D84 status=activ	([0.129801, 0.074921, 0.044297, 0.083462, 0.042364, 0.055536, 0.079919, 0.055536, 0.034068, 0.035586, 0.054297, 0.074921, 0.076542, 0.036378, 0.034068, 0.079919, 0.055536, 0.05306, 0.059222, 0.056825, 0.049374, 0.11371, 0.17593, 0.284882, 0.18812, 0.196879, 0.147574, 0.158265, 0.222385, 0.318242, 0.352862, 0.346032, 0.239899, 0.155435, 0.236433, 0.216401, 0.203355, 0.203355, 0.275179, 0.366687, 0…	[175, 213, 263, 266, 267]	0	0	2
147	148	UPI00001D4025 status=activ	([0.001936, 0.002349, 0.001967, 0.001748, 0.001572, 0.001572, 0.002155, 0.001748, 0.002349, 0.002155, 0.002396, 0.002512, 0.001855, 0.002555, 0.001675, 0.002606, 0.003461, 0.004736, 0.006245, 0.006374, 0.010221, 0.017797, 0.013613, 0.014075, 0.022306, 0.023087, 0.020522, 0.021816, 0.043307, 0.024393, 0.050641, 0.071867, 0.051831, 0.054297, 0.055536, 0.069024, 0.064632, 0.05306, 0.026892, 0.026892…	[]	0	0	2
148	149	UPI0000399F09 status=activ	([0.390993, 0.414856, 0.461924, 0.390993, 0.308712, 0.349426, 0.370445, 0.401658, 0.332115, 0.380708, 0.339168, 0.295083, 0.26085, 0.26085, 0.164327, 0.147574, 0.129801, 0.132295, 0.074921, 0.049374, 0.092881, 0.111485, 0.078022, 0.069024, 0.083462, 0.083462, 0.078022, 0.094817, 0.054297, 0.054297, 0.048328, 0.076542, 0.073402, 0.10481, 0.096677, 0.173081, 0.17593, 0.209395, 0.196879, 0.275179, 0…	[64]	0	0	2
149	150	UPI0000399F0A status=activ	([0.079919, 0.043307, 0.067594, 0.102787, 0.129801, 0.079919, 0.060549, 0.088832, 0.106997, 0.073402, 0.094817, 0.127496, 0.132295, 0.209395, 0.222385, 0.185198, 0.173081, 0.170161, 0.155435, 0.25406, 0.349426, 0.222385, 0.206376, 0.132295, 0.122885, 0.122885, 0.194234, 0.194234, 0.17593, 0.111485, 0.179055, 0.194234, 0.200174, 0.125101, 0.144935, 0.083462, 0.060549, 0.060549, 0.066181, 0.066181,…	[]	0	0	2
150	151	UPI0000399F12 status=activ	([0.191378, 0.076542, 0.10481, 0.092881, 0.127496, 0.079919, 0.051831, 0.049374, 0.034068, 0.034884, 0.043307, 0.056825, 0.116183, 0.100716, 0.047319, 0.023534, 0.035586, 0.020522, 0.020522, 0.021381, 0.022667, 0.01227, 0.013613, 0.013613, 0.010926, 0.007645, 0.012491, 0.024393, 0.034884, 0.047319, 0.032017, 0.018415, 0.019109, 0.015694, 0.016826, 0.032017, 0.066181, 0.079919, 0.137348, 0.109221,…	[]	0	0	2
151	152	UPI0000399F16 status=activ	([0.088832, 0.125101, 0.155435, 0.182256, 0.094817, 0.06312, 0.040537, 0.055536, 0.073402, 0.092881, 0.109221, 0.134866, 0.206376, 0.196879, 0.15284, 0.200174, 0.194234, 0.15008, 0.090864, 0.092881, 0.066181, 0.033407, 0.020876, 0.013437, 0.013613, 0.024393, 0.041405, 0.079919, 0.078022, 0.073402, 0.073402, 0.048328, 0.025762, 0.025762, 0.030003, 0.033407, 0.030003, 0.030611, 0.054297, 0.050641, …	[]	0	0	2
152	153	UPI0000399F17 status=activ	([0.553315, 0.553315, 0.408655, 0.374039, 0.387226, 0.295083, 0.209395, 0.196879, 0.232838, 0.25031, 0.185198, 0.216401, 0.247041, 0.25406, 0.352862, 0.243554, 0.185198, 0.10481, 0.05306, 0.060549, 0.058088, 0.06312, 0.037156, 0.066181, 0.066181, 0.067594, 0.111485, 0.185198, 0.125101, 0.060549, 0.035586, 0.064632, 0.074921, 0.035586, 0.019401, 0.018106, 0.0198, 0.016021, 0.016257, 0.025762, 0.02…	[0, 1, 173]	0	0	2
153	154	UPI0000399F1C status=activ	([0.401658, 0.440853, 0.494003, 0.328603, 0.374039, 0.394753, 0.278302, 0.196879, 0.147574, 0.17593, 0.129801, 0.173081, 0.173081, 0.109221, 0.054297, 0.032677, 0.066181, 0.127496, 0.067594, 0.035586, 0.034884, 0.032677, 0.017797, 0.016021, 0.030003, 0.016826, 0.010509, 0.018787, 0.017797, 0.028107, 0.017797, 0.018787, 0.011342, 0.009728, 0.013613, 0.022667, 0.035586, 0.0198, 0.014315, 0.019109, …	[]	0	0	2
154	155	UPI0000399F1F status=activ	([0.010926, 0.009187, 0.012727, 0.008723, 0.007177, 0.006245, 0.00515, 0.004736, 0.004431, 0.004161, 0.003997, 0.003478, 0.003298, 0.005011, 0.006039, 0.005799, 0.005503, 0.005086, 0.00558, 0.005872, 0.008156, 0.009015, 0.008624, 0.009015, 0.012491, 0.019109, 0.019109, 0.021816, 0.038858, 0.041405, 0.071867, 0.120615, 0.182256, 0.125101, 0.060549, 0.073402, 0.064632, 0.073402, 0.083462, 0.083462,…	[108, 151, 157, 160, 161, 162, 163]	0	0	2
155	156	UPI0000399F20 status=activ	([0.056825, 0.088832, 0.051831, 0.027463, 0.017447, 0.013437, 0.010672, 0.009728, 0.012491, 0.00962, 0.011669, 0.009728, 0.006567, 0.00515, 0.005623, 0.003997, 0.004315, 0.003757, 0.003671, 0.003431, 0.003341, 0.003405, 0.003607, 0.004513, 0.005503, 0.007877, 0.011518, 0.011106, 0.009728, 0.010131, 0.018415, 0.018415, 0.032017, 0.058088, 0.102787, 0.098513, 0.179055, 0.25031, 0.342579, 0.26085, 0…	[]	0	0	2
156	157	UPI0000399F28 status=activ	([0.085092, 0.050641, 0.076542, 0.122885, 0.161087, 0.191378, 0.142424, 0.096677, 0.118441, 0.147574, 0.167087, 0.206376, 0.21291, 0.164327, 0.17593, 0.106997, 0.161087, 0.142424, 0.144935, 0.21291, 0.271506, 0.196879, 0.288399, 0.191378, 0.094817, 0.048328, 0.05306, 0.083462, 0.090864, 0.088832, 0.088832, 0.098513, 0.058088, 0.031287, 0.026892, 0.018106, 0.031287, 0.032677, 0.060549, 0.06184, 0.…	[]	0	0	2
158	159	UPI0000399F2C status=activ	([0.120615, 0.158265, 0.078022, 0.034068, 0.020165, 0.020522, 0.014315, 0.014783, 0.014783, 0.011342, 0.014315, 0.018415, 0.01078, 0.007315, 0.004921, 0.003804, 0.003079, 0.002276, 0.001872, 0.001872, 0.002529, 0.003431, 0.002529, 0.003461, 0.005378, 0.007177, 0.008156, 0.008276, 0.009294, 0.00777, 0.01078, 0.009401, 0.009401, 0.014315, 0.023087, 0.047319, 0.066181, 0.098513, 0.170161, 0.257454, …	[]	0	0	2
159	160	UPI0000399F2F status=activ	([0.144935, 0.206376, 0.122885, 0.173081, 0.118441, 0.085092, 0.10481, 0.067594, 0.092881, 0.111485, 0.092881, 0.064632, 0.100716, 0.054297, 0.048328, 0.067594, 0.06184, 0.06184, 0.127496, 0.125101, 0.200174, 0.194234, 0.132295, 0.203355, 0.122885, 0.196879, 0.281712, 0.200174, 0.298791, 0.298791, 0.239899, 0.311707, 0.418646, 0.328603, 0.42561, 0.525368, 0.51388, 0.525368, 0.476583, 0.377384, 0.…	[35, 36, 37]	0	0	2
161	162	UPI0000399F31 status=activ	([0.398279, 0.422041, 0.311707, 0.295083, 0.321458, 0.236433, 0.271506, 0.203355, 0.232838, 0.222385, 0.275179, 0.311707, 0.332115, 0.321458, 0.318242, 0.328603, 0.339168, 0.342579, 0.342579, 0.335645, 0.275179, 0.301917, 0.301917, 0.30533, 0.342579, 0.311707, 0.390993, 0.324872, 0.418646, 0.433034, 0.461924, 0.324872, 0.318242, 0.318242, 0.401658, 0.418646, 0.433034, 0.433034, 0.390993, 0.390993…	[41]	0	0	2
162	163	UPI0000399F34 status=activ	([0.064632, 0.06312, 0.086953, 0.055536, 0.085092, 0.116183, 0.139895, 0.134866, 0.098513, 0.069024, 0.085092, 0.109221, 0.106997, 0.122885, 0.122885, 0.125101, 0.18812, 0.271506, 0.284882, 0.206376, 0.170161, 0.225814, 0.264545, 0.229226, 0.196879, 0.118441, 0.116183, 0.092881, 0.111485, 0.170161, 0.17593, 0.173081, 0.182256, 0.147574, 0.120615, 0.118441, 0.079919, 0.048328, 0.048328, 0.073402, …	[]	0	0	2
163	164	UPI0000399F36 status=activ	([0.295083, 0.342579, 0.366687, 0.278302, 0.301917, 0.318242, 0.301917, 0.328603, 0.31487, 0.26085, 0.298791, 0.25406, 0.247041, 0.243554, 0.308712, 0.30533, 0.301917, 0.356642, 0.284882, 0.236433, 0.21291, 0.222385, 0.144935, 0.094817, 0.144935, 0.155435, 0.10481, 0.125101, 0.127496, 0.125101, 0.17593, 0.179055, 0.17593, 0.194234, 0.200174, 0.203355, 0.139895, 0.200174, 0.134866, 0.18812, 0.2398…	[]	0	0	2
165	166	UPI0000399F3B status=activ	([0.370445, 0.328603, 0.182256, 0.239899, 0.179055, 0.116183, 0.137348, 0.182256, 0.167087, 0.191378, 0.229226, 0.268042, 0.232838, 0.15008, 0.15008, 0.11371, 0.125101, 0.122885, 0.11371, 0.102787, 0.060549, 0.06184, 0.045352, 0.106997, 0.106997, 0.106997, 0.092881, 0.10481, 0.088832, 0.069024, 0.069024, 0.06312, 0.043307, 0.031287, 0.050641, 0.031287, 0.023087, 0.018106, 0.016257, 0.015694, 0.02…	[]	0	0	2
166	167	UPI0000399F3E status=activ	([0.009401, 0.015694, 0.024393, 0.0198, 0.027463, 0.019401, 0.028695, 0.041405, 0.028695, 0.03976, 0.049374, 0.038042, 0.025316, 0.05306, 0.092881, 0.044297, 0.037156, 0.055536, 0.06312, 0.06312, 0.102787, 0.106997, 0.106997, 0.111485, 0.161087, 0.164327, 0.170161, 0.098513, 0.090864, 0.147574, 0.15284, 0.102787, 0.094817, 0.137348, 0.078022, 0.074921, 0.139895, 0.102787, 0.088832, 0.090864, 0.14…	[101, 102, 103]	0	0	2
168	169	UPI0000399F40 status=activ	([0.03976, 0.071867, 0.042364, 0.025762, 0.036378, 0.056825, 0.030003, 0.03976, 0.027463, 0.034884, 0.044297, 0.030003, 0.050641, 0.044297, 0.033407, 0.021816, 0.042364, 0.038042, 0.06184, 0.054297, 0.102787, 0.090864, 0.054297, 0.074921, 0.076542, 0.044297, 0.024826, 0.029376, 0.024826, 0.048328, 0.027463, 0.014075, 0.0198, 0.022306, 0.03976, 0.05306, 0.088832, 0.050641, 0.058088, 0.033407, 0.01…	[230, 231]	0	0	2
171	172	UPI0000399F47 status=activ	([0.06184, 0.032017, 0.0198, 0.014075, 0.019401, 0.014315, 0.019109, 0.014315, 0.011518, 0.009294, 0.011342, 0.008895, 0.008525, 0.006142, 0.004388, 0.004611, 0.004835, 0.004577, 0.006567, 0.009294, 0.010221, 0.011518, 0.018415, 0.031287, 0.055536, 0.056825, 0.100716, 0.056825, 0.083462, 0.090864, 0.161087, 0.161087, 0.216401, 0.225814, 0.321458, 0.339168, 0.41194, 0.486429, 0.494003, 0.461924, 0…	[146]	0	0	2
173	174	UPI0000399F4A status=activ	([0.046336, 0.026892, 0.046336, 0.030003, 0.021816, 0.034068, 0.051831, 0.074921, 0.071867, 0.096677, 0.127496, 0.090864, 0.058088, 0.096677, 0.092881, 0.147574, 0.139895, 0.222385, 0.247041, 0.25031, 0.173081, 0.158265, 0.247041, 0.25031, 0.25031, 0.328603, 0.278302, 0.161087, 0.15008, 0.179055, 0.111485, 0.060549, 0.137348, 0.209395, 0.222385, 0.179055, 0.179055, 0.185198, 0.111485, 0.144935, 0…	[]	0	0	2
174	175	UPI0000399F4D status=activ	([0.465241, 0.505461, 0.509769, 0.562014, 0.40511, 0.31487, 0.335645, 0.356642, 0.25031, 0.281712, 0.295083, 0.243554, 0.25031, 0.161087, 0.164327, 0.090864, 0.047319, 0.022667, 0.03976, 0.021381, 0.01227, 0.00777, 0.007422, 0.005318, 0.004388, 0.006142, 0.005318, 0.003804, 0.002581, 0.003079, 0.003053, 0.003212, 0.004483, 0.002976, 0.00389, 0.00283, 0.003461, 0.004775, 0.007177, 0.006533, 0.0065…	[1, 2, 3]	0	0	2
175	176	UPI0000399F4E status=activ	([0.01078, 0.015694, 0.024826, 0.025762, 0.035586, 0.028107, 0.046336, 0.045352, 0.045352, 0.045352, 0.045352, 0.06184, 0.083462, 0.085092, 0.092881, 0.081712, 0.079919, 0.158265, 0.222385, 0.236433, 0.167087, 0.102787, 0.111485, 0.06184, 0.076542, 0.096677, 0.158265, 0.15008, 0.11371, 0.134866, 0.185198, 0.173081, 0.173081, 0.155435, 0.158265, 0.268042, 0.236433, 0.21291, 0.179055, 0.167087, 0.1…	[172]	0	0	2
176	177	UPI0000399F4F status=activ	([0.194234, 0.090864, 0.137348, 0.074921, 0.037156, 0.05306, 0.0704, 0.042364, 0.032017, 0.041405, 0.05306, 0.035586, 0.048328, 0.044297, 0.071867, 0.032017, 0.034068, 0.017447, 0.0198, 0.034884, 0.034068, 0.035586, 0.071867, 0.035586, 0.067594, 0.137348, 0.069024, 0.038042, 0.074921, 0.120615, 0.122885, 0.069024, 0.067594, 0.066181, 0.064632, 0.034068, 0.064632, 0.031287, 0.032017, 0.054297, 0.0…	[]	0	0	2
180	181	UPI0000399F55 status=activ	([0.243554, 0.284882, 0.321458, 0.352862, 0.380708, 0.311707, 0.247041, 0.278302, 0.318242, 0.26085, 0.311707, 0.349426, 0.422041, 0.370445, 0.374039, 0.465241, 0.5017, 0.394753, 0.408655, 0.380708, 0.461924, 0.465241, 0.468512, 0.472492, 0.390993, 0.308712, 0.387226, 0.468512, 0.483068, 0.440853, 0.41194, 0.384043, 0.384043, 0.308712, 0.401658, 0.318242, 0.30533, 0.298791, 0.414856, 0.346032, 0.…	[16]	0	0	2
181	182	UPI0000399F5A status=activ	([0.759478, 0.680603, 0.750527, 0.76285, 0.59508, 0.604312, 0.505461, 0.541878, 0.51388, 0.541878, 0.454136, 0.394753, 0.390993, 0.401658, 0.408655, 0.387226, 0.295083, 0.298791, 0.301917, 0.318242, 0.291804, 0.25031, 0.318242, 0.284882, 0.281712, 0.288399, 0.257454, 0.298791, 0.196879, 0.243554, 0.247041, 0.332115, 0.454136, 0.472492, 0.359901, 0.465241, 0.380708, 0.465241, 0.352862, 0.356642, 0…	[0, 1, 2, 3, 4, 5, 6, 7, 8, 9]	0	0	2
182	183	UPI0000399F5B status=activ	([0.134866, 0.118441, 0.109221, 0.15284, 0.088832, 0.047319, 0.073402, 0.045352, 0.06312, 0.041405, 0.040537, 0.054297, 0.06184, 0.098513, 0.094817, 0.10481, 0.137348, 0.127496, 0.127496, 0.088832, 0.0704, 0.038042, 0.048328, 0.038042, 0.038858, 0.071867, 0.076542, 0.067594, 0.069024, 0.064632, 0.11371, 0.090864, 0.088832, 0.079919, 0.046336, 0.092881, 0.083462, 0.074921, 0.038042, 0.022306, 0.02…	[]	0	0	2
183	184	UPI0000399F5C status=activ	([0.182256, 0.21291, 0.26085, 0.17593, 0.206376, 0.247041, 0.268042, 0.200174, 0.232838, 0.191378, 0.219301, 0.18812, 0.111485, 0.092881, 0.094817, 0.051831, 0.06312, 0.10481, 0.100716, 0.111485, 0.122885, 0.127496, 0.142424, 0.15008, 0.144935, 0.147574, 0.085092, 0.096677, 0.147574, 0.15284, 0.222385, 0.144935, 0.239899, 0.209395, 0.239899, 0.243554, 0.268042, 0.25031, 0.18812, 0.179055, 0.17905…	[]	0	0	2
185	186	UPI0000399F60 status=activ	([0.030003, 0.013821, 0.020165, 0.010221, 0.006245, 0.004921, 0.003963, 0.004689, 0.00389, 0.00359, 0.004161, 0.004775, 0.004431, 0.003804, 0.004577, 0.006482, 0.004921, 0.003461, 0.004611, 0.006482, 0.004431, 0.003177, 0.004431, 0.004577, 0.006795, 0.007495, 0.010672, 0.018106, 0.009187, 0.017797, 0.017138, 0.014315, 0.008002, 0.00515, 0.006078, 0.003701, 0.002349, 0.001872, 0.002662, 0.002688, …	[]	0	0	2
186	187	UPI0000399F65 status=activ	([0.023087, 0.035586, 0.056825, 0.081712, 0.106997, 0.15008, 0.116183, 0.064632, 0.088832, 0.127496, 0.155435, 0.200174, 0.203355, 0.298791, 0.30533, 0.349426, 0.339168, 0.380708, 0.377384, 0.288399, 0.219301, 0.301917, 0.328603, 0.324872, 0.25031, 0.170161, 0.096677, 0.15284, 0.281712, 0.271506, 0.158265, 0.147574, 0.15284, 0.147574, 0.147574, 0.137348, 0.18812, 0.132295, 0.118441, 0.116183, 0.1…	[170, 171, 172, 173, 183, 184, 199, 456, 457, 458]	0	0	2
187	188	UPI0000399F67 status=activ	([0.076542, 0.10481, 0.161087, 0.102787, 0.134866, 0.18812, 0.21291, 0.247041, 0.268042, 0.257454, 0.278302, 0.278302, 0.25406, 0.247041, 0.278302, 0.257454, 0.339168, 0.308712, 0.268042, 0.25031, 0.298791, 0.370445, 0.374039, 0.352862, 0.450668, 0.346032, 0.346032, 0.366687, 0.332115, 0.25406, 0.291804, 0.200174, 0.155435, 0.179055, 0.167087, 0.209395, 0.216401, 0.15008, 0.15284, 0.191378, 0.239…	[205, 206]	0	0	2
188	189	UPI0000399F69 status=activ	([0.147574, 0.196879, 0.100716, 0.137348, 0.185198, 0.232838, 0.268042, 0.30533, 0.232838, 0.278302, 0.311707, 0.278302, 0.25406, 0.164327, 0.209395, 0.219301, 0.222385, 0.275179, 0.288399, 0.278302, 0.167087, 0.26085, 0.275179, 0.408655, 0.284882, 0.179055, 0.18812, 0.161087, 0.096677, 0.170161, 0.164327, 0.098513, 0.134866, 0.111485, 0.158265, 0.11371, 0.076542, 0.046336, 0.026338, 0.043307, 0.…	[]	0	0	2
189	190	UPI0000399F6D status=activ	([0.086953, 0.049374, 0.030611, 0.019401, 0.027463, 0.018415, 0.013265, 0.019109, 0.016257, 0.023534, 0.033407, 0.021381, 0.021381, 0.022306, 0.024393, 0.044297, 0.024393, 0.014783, 0.015694, 0.013613, 0.013613, 0.014783, 0.014586, 0.013821, 0.021816, 0.022306, 0.022667, 0.040537, 0.022306, 0.034068, 0.017797, 0.016021, 0.031287, 0.032677, 0.032677, 0.031287, 0.032017, 0.064632, 0.066181, 0.06759…	[]	0	0	2
190	191	UPI0000399F72 status=activ	([0.164327, 0.083462, 0.129801, 0.161087, 0.216401, 0.268042, 0.182256, 0.122885, 0.170161, 0.161087, 0.182256, 0.15008, 0.076542, 0.102787, 0.200174, 0.116183, 0.111485, 0.15008, 0.144935, 0.078022, 0.0704, 0.040537, 0.081712, 0.074921, 0.048328, 0.024393, 0.023534, 0.023087, 0.043307, 0.021381, 0.026338, 0.026338, 0.050641, 0.088832, 0.081712, 0.085092, 0.158265, 0.144935, 0.067594, 0.074921, 0…	[]	0	0	2
191	192	UPI0000399F75 status=activ	([0.009483, 0.015078, 0.024826, 0.016021, 0.023087, 0.011106, 0.011106, 0.015344, 0.019109, 0.014315, 0.018106, 0.023087, 0.019401, 0.046336, 0.020876, 0.018787, 0.023963, 0.010672, 0.009294, 0.011342, 0.008156, 0.007877, 0.007495, 0.005086, 0.004736, 0.004835, 0.008525, 0.011518, 0.007555, 0.00558, 0.005318, 0.005249, 0.00389, 0.004315, 0.00316, 0.004431, 0.006894, 0.004976, 0.005503, 0.004247, …	[]	0	0	2
192	193	UPI0000399F76 status=activ	([0.05306, 0.076542, 0.040537, 0.024826, 0.034884, 0.048328, 0.026892, 0.028695, 0.041405, 0.055536, 0.069024, 0.056825, 0.032017, 0.054297, 0.048328, 0.025316, 0.054297, 0.030611, 0.058088, 0.037156, 0.067594, 0.06312, 0.06312, 0.111485, 0.179055, 0.11371, 0.074921, 0.083462, 0.059222, 0.054297, 0.050641, 0.051831, 0.079919, 0.132295, 0.127496, 0.127496, 0.200174, 0.137348, 0.142424, 0.081712, 0…	[]	0	0	2
193	194	UPI0000399F77 status=activ	([0.447574, 0.534167, 0.414856, 0.440853, 0.465241, 0.40511, 0.398279, 0.422041, 0.447574, 0.380708, 0.40511, 0.42561, 0.418646, 0.433034, 0.570702, 0.56648, 0.490133, 0.414856, 0.41194, 0.51388, 0.458154, 0.394753, 0.36309, 0.440853, 0.458154, 0.377384, 0.433034, 0.454136, 0.454136, 0.390993, 0.483068, 0.483068, 0.408655, 0.42561, 0.339168, 0.308712, 0.311707, 0.384043, 0.444081, 0.450668, 0.433…	[1, 14, 15, 19, 122]	0	0	2
194	195	UPI0000399F78 status=activ	([0.060549, 0.092881, 0.132295, 0.18812, 0.232838, 0.264545, 0.311707, 0.356642, 0.377384, 0.301917, 0.295083, 0.335645, 0.288399, 0.25031, 0.25031, 0.25406, 0.25406, 0.257454, 0.206376, 0.239899, 0.328603, 0.321458, 0.236433, 0.170161, 0.164327, 0.098513, 0.106997, 0.079919, 0.047319, 0.049374, 0.056825, 0.074921, 0.073402, 0.129801, 0.15008, 0.158265, 0.179055, 0.155435, 0.155435, 0.243554, 0.2…	[]	0	0	2
195	196	UPI0000399F79 status=activ	([0.081712, 0.037156, 0.071867, 0.116183, 0.111485, 0.071867, 0.098513, 0.127496, 0.074921, 0.094817, 0.129801, 0.164327, 0.161087, 0.179055, 0.191378, 0.194234, 0.167087, 0.179055, 0.139895, 0.206376, 0.21291, 0.21291, 0.236433, 0.225814, 0.144935, 0.191378, 0.291804, 0.281712, 0.196879, 0.301917, 0.26085, 0.164327, 0.11371, 0.185198, 0.139895, 0.079919, 0.083462, 0.182256, 0.142424, 0.15008, 0.…	[]	0	0	2
196	197	UPI0000399F7A status=activ	([0.30533, 0.247041, 0.179055, 0.122885, 0.15008, 0.196879, 0.239899, 0.203355, 0.229226, 0.268042, 0.288399, 0.318242, 0.332115, 0.321458, 0.324872, 0.41194, 0.418646, 0.505461, 0.40511, 0.41194, 0.5017, 0.517562, 0.494003, 0.59508, 0.690604, 0.618285, 0.604312, 0.472492, 0.538167, 0.538167, 0.521092, 0.444081, 0.436924, 0.398279, 0.390993, 0.394753, 0.308712, 0.308712, 0.225814, 0.318242, 0.260…	[17, 20, 21, 23, 24, 25, 26, 28, 29, 30]	0	0	2
197	198	UPI0000399F7B status=activ	([0.486429, 0.517562, 0.553315, 0.56648, 0.570702, 0.59014, 0.472492, 0.359901, 0.394753, 0.418646, 0.440853, 0.440853, 0.440853, 0.324872, 0.243554, 0.206376, 0.284882, 0.31487, 0.243554, 0.25406, 0.161087, 0.17593, 0.179055, 0.10481, 0.125101, 0.137348, 0.071867, 0.118441, 0.129801, 0.142424, 0.144935, 0.081712, 0.083462, 0.042364, 0.055536, 0.083462, 0.10481, 0.10481, 0.139895, 0.120615, 0.109…	[1, 2, 3, 4, 5]	0	0	2
198	199	UPI0000399F7E status=activ	([0.25031, 0.158265, 0.203355, 0.232838, 0.264545, 0.311707, 0.352862, 0.380708, 0.4292, 0.447574, 0.458154, 0.494003, 0.387226, 0.390993, 0.529623, 0.433034, 0.4292, 0.366687, 0.401658, 0.321458, 0.321458, 0.30533, 0.401658, 0.398279, 0.324872, 0.247041, 0.232838, 0.219301, 0.216401, 0.203355, 0.196879, 0.132295, 0.081712, 0.161087, 0.17593, 0.096677, 0.155435, 0.098513, 0.15008, 0.144935, 0.139…	[14, 165, 167, 168]	0	0	2
199	200	UPI0000399F87 status=activ	([0.023087, 0.01227, 0.023963, 0.043307, 0.038858, 0.021816, 0.037156, 0.048328, 0.067594, 0.046336, 0.058088, 0.079919, 0.079919, 0.079919, 0.106997, 0.106997, 0.139895, 0.11371, 0.11371, 0.185198, 0.17593, 0.25031, 0.271506, 0.144935, 0.129801, 0.100716, 0.194234, 0.118441, 0.0704, 0.073402, 0.071867, 0.073402, 0.079919, 0.03976, 0.067594, 0.048328, 0.051831, 0.045352, 0.055536, 0.092881, 0.092…	[]	0	0	2
200	201	UPI0000399F88 status=activ	([0.328603, 0.225814, 0.268042, 0.298791, 0.328603, 0.36309, 0.349426, 0.387226, 0.408655, 0.422041, 0.359901, 0.41194, 0.398279, 0.366687, 0.444081, 0.41194, 0.408655, 0.509769, 0.51388, 0.436924, 0.433034, 0.352862, 0.440853, 0.377384, 0.380708, 0.301917, 0.236433, 0.264545, 0.257454, 0.26085, 0.18812, 0.264545, 0.239899, 0.239899, 0.339168, 0.339168, 0.370445, 0.374039, 0.295083, 0.295083, 0.3…	[17, 18, 123, 124]	0	0	2
201	202	UPI0000399F89 status=activ	([0.206376, 0.264545, 0.17593, 0.111485, 0.144935, 0.167087, 0.111485, 0.15008, 0.173081, 0.129801, 0.161087, 0.191378, 0.203355, 0.185198, 0.222385, 0.295083, 0.298791, 0.308712, 0.301917, 0.30533, 0.318242, 0.298791, 0.301917, 0.295083, 0.275179, 0.278302, 0.298791, 0.356642, 0.342579, 0.349426, 0.440853, 0.42561, 0.311707, 0.308712, 0.247041, 0.264545, 0.225814, 0.284882, 0.275179, 0.268042, 0…	[]	0	0	2
202	203	UPI0000399F8C status=activ	([0.055536, 0.049374, 0.0704, 0.071867, 0.106997, 0.067594, 0.085092, 0.086953, 0.11371, 0.11371, 0.134866, 0.147574, 0.106997, 0.088832, 0.155435, 0.142424, 0.209395, 0.206376, 0.281712, 0.335645, 0.222385, 0.21291, 0.17593, 0.127496, 0.127496, 0.139895, 0.222385, 0.236433, 0.268042, 0.170161, 0.225814, 0.232838, 0.288399, 0.346032, 0.311707, 0.30533, 0.40511, 0.418646, 0.472492, 0.387226, 0.363…	[109, 161, 162, 163, 164]	0	0	2
203	204	UPI0000399F8D status=activ	([0.005249, 0.00777, 0.010926, 0.017797, 0.024826, 0.016021, 0.009977, 0.008075, 0.007031, 0.007031, 0.005992, 0.007315, 0.010926, 0.011106, 0.01078, 0.010131, 0.010672, 0.015344, 0.011903, 0.012727, 0.013265, 0.023534, 0.021381, 0.020165, 0.01078, 0.009294, 0.014783, 0.032677, 0.032017, 0.030611, 0.048328, 0.094817, 0.045352, 0.043307, 0.046336, 0.023534, 0.021816, 0.048328, 0.054297, 0.049374, …	[]	0	0	2
205	206	UPI0000399F93 status=activ	([0.023963, 0.037156, 0.017797, 0.013821, 0.022306, 0.014586, 0.021381, 0.032017, 0.050641, 0.051831, 0.071867, 0.05306, 0.025762, 0.027463, 0.026892, 0.029376, 0.021816, 0.023534, 0.023087, 0.023087, 0.027463, 0.047319, 0.045352, 0.056825, 0.049374, 0.044297, 0.083462, 0.079919, 0.03976, 0.020165, 0.015078, 0.011903, 0.020522, 0.040537, 0.033407, 0.017797, 0.032017, 0.055536, 0.094817, 0.081712,…	[]	0	0	2
206	207	UPI0000399F94 status=activ	([0.006374, 0.006533, 0.009015, 0.013265, 0.017447, 0.022306, 0.028107, 0.025762, 0.035586, 0.043307, 0.051831, 0.0704, 0.109221, 0.191378, 0.10481, 0.118441, 0.05306, 0.073402, 0.069024, 0.079919, 0.137348, 0.127496, 0.083462, 0.037156, 0.017138, 0.013821, 0.008624, 0.006894, 0.008002, 0.005872, 0.004358, 0.003177, 0.002276, 0.00155, 0.000923, 0.001434, 0.001417, 0.002194, 0.002276, 0.002276, 0.…	[]	0	0	2
209	210	UPI0000399F99 status=activ	([0.247041, 0.284882, 0.31487, 0.36309, 0.387226, 0.4292, 0.370445, 0.390993, 0.418646, 0.342579, 0.271506, 0.25031, 0.18812, 0.222385, 0.21291, 0.191378, 0.271506, 0.268042, 0.225814, 0.318242, 0.394753, 0.374039, 0.295083, 0.298791, 0.298791, 0.301917, 0.257454, 0.243554, 0.25031, 0.236433, 0.247041, 0.308712, 0.366687, 0.440853, 0.447574, 0.408655, 0.440853, 0.450668, 0.349426, 0.281712, 0.281…	[]	0	0	2
210	211	UPI0000399F9A status=activ	([0.291804, 0.332115, 0.359901, 0.384043, 0.40511, 0.422041, 0.346032, 0.377384, 0.40511, 0.394753, 0.414856, 0.450668, 0.444081, 0.370445, 0.370445, 0.370445, 0.370445, 0.450668, 0.401658, 0.377384, 0.387226, 0.390993, 0.390993, 0.40511, 0.377384, 0.321458, 0.339168, 0.422041, 0.335645, 0.324872, 0.352862, 0.318242, 0.308712, 0.229226, 0.229226, 0.232838, 0.144935, 0.147574, 0.167087, 0.239899, …	[69, 70, 97, 98]	0	0	2
211	212	UPI0000399F9B status=activ	([0.284882, 0.342579, 0.216401, 0.155435, 0.209395, 0.129801, 0.085092, 0.109221, 0.147574, 0.170161, 0.219301, 0.257454, 0.243554, 0.15008, 0.088832, 0.085092, 0.090864, 0.044297, 0.076542, 0.094817, 0.086953, 0.081712, 0.048328, 0.088832, 0.139895, 0.083462, 0.147574, 0.158265, 0.096677, 0.090864, 0.100716, 0.069024, 0.038858, 0.071867, 0.125101, 0.203355, 0.21291, 0.167087, 0.243554, 0.132295,…	[]	0	0	2
213	214	UPI0000399F9E status=activ	([0.066181, 0.10481, 0.144935, 0.18812, 0.229226, 0.139895, 0.173081, 0.206376, 0.155435, 0.182256, 0.142424, 0.170161, 0.118441, 0.134866, 0.179055, 0.191378, 0.288399, 0.374039, 0.311707, 0.308712, 0.380708, 0.284882, 0.275179, 0.170161, 0.164327, 0.167087, 0.203355, 0.203355, 0.196879, 0.295083, 0.301917, 0.380708, 0.291804, 0.377384, 0.31487, 0.318242, 0.301917, 0.191378, 0.182256, 0.268042, …	[317, 318, 319, 326, 654, 1124]	0	0	2
214	215	UPI0000399FA0 status=activ	([0.106997, 0.142424, 0.18812, 0.239899, 0.278302, 0.301917, 0.216401, 0.170161, 0.132295, 0.086953, 0.060549, 0.076542, 0.139895, 0.132295, 0.120615, 0.111485, 0.118441, 0.182256, 0.167087, 0.164327, 0.122885, 0.071867, 0.071867, 0.038858, 0.038042, 0.038858, 0.040537, 0.074921, 0.120615, 0.170161, 0.179055, 0.179055, 0.167087, 0.155435, 0.155435, 0.15284, 0.158265, 0.25406, 0.239899, 0.161087, …	[328, 329, 331, 332, 336]	0	0	2
215	216	UPI0000399FA1 status=activ	([0.086953, 0.054297, 0.078022, 0.122885, 0.173081, 0.203355, 0.236433, 0.264545, 0.257454, 0.281712, 0.30533, 0.339168, 0.328603, 0.257454, 0.339168, 0.284882, 0.295083, 0.196879, 0.194234, 0.191378, 0.26085, 0.243554, 0.247041, 0.173081, 0.173081, 0.170161, 0.11371, 0.11371, 0.078022, 0.06312, 0.06312, 0.036378, 0.038042, 0.037156, 0.06312, 0.06312, 0.083462, 0.086953, 0.132295, 0.194234, 0.194…	[88]	0	0	2
217	218	UPI0000399FA7 status=activ	([0.291804, 0.339168, 0.31487, 0.301917, 0.31487, 0.356642, 0.243554, 0.30533, 0.321458, 0.339168, 0.295083, 0.321458, 0.278302, 0.203355, 0.203355, 0.264545, 0.278302, 0.167087, 0.185198, 0.185198, 0.308712, 0.229226, 0.132295, 0.15284, 0.096677, 0.102787, 0.076542, 0.137348, 0.11371, 0.069024, 0.0704, 0.098513, 0.066181, 0.100716, 0.096677, 0.094817, 0.11371, 0.122885, 0.137348, 0.079919, 0.044…	[]	0	0	2
218	219	UPI0000399FAB status=activ	([0.239899, 0.264545, 0.179055, 0.17593, 0.209395, 0.147574, 0.167087, 0.102787, 0.139895, 0.179055, 0.209395, 0.239899, 0.25406, 0.271506, 0.271506, 0.158265, 0.109221, 0.129801, 0.129801, 0.086953, 0.137348, 0.161087, 0.111485, 0.147574, 0.17593, 0.155435, 0.155435, 0.170161, 0.194234, 0.118441, 0.11371, 0.120615, 0.073402, 0.11371, 0.067594, 0.067594, 0.129801, 0.144935, 0.155435, 0.17593, 0.1…	[]	0	0	2
220	221	UPI0000399FAE status=activ	([0.002555, 0.002138, 0.001623, 0.002688, 0.002366, 0.002035, 0.001722, 0.001533, 0.002211, 0.001906, 0.001709, 0.002078, 0.002881, 0.003461, 0.003405, 0.002976, 0.002336, 0.002349, 0.002349, 0.002435, 0.00243, 0.002435, 0.003431, 0.004775, 0.004414, 0.004358, 0.005992, 0.005992, 0.009015, 0.009294, 0.010131, 0.00962, 0.010372, 0.007315, 0.00558, 0.008409, 0.008276, 0.01204, 0.020876, 0.011903, 0…	[]	0	0	2
221	222	UPI0000399FB3 status=activ	([0.366687, 0.335645, 0.377384, 0.25406, 0.236433, 0.225814, 0.173081, 0.216401, 0.206376, 0.144935, 0.102787, 0.137348, 0.147574, 0.085092, 0.044297, 0.046336, 0.092881, 0.090864, 0.094817, 0.098513, 0.076542, 0.144935, 0.182256, 0.10481, 0.144935, 0.185198, 0.229226, 0.229226, 0.139895, 0.167087, 0.15284, 0.15284, 0.155435, 0.155435, 0.25406, 0.356642, 0.346032, 0.232838, 0.225814, 0.225814, 0.…	[]	0	0	2
222	223	UPI0000399FB4 status=activ	([0.468512, 0.30533, 0.239899, 0.284882, 0.225814, 0.264545, 0.298791, 0.318242, 0.346032, 0.366687, 0.390993, 0.4292, 0.359901, 0.339168, 0.318242, 0.398279, 0.418646, 0.321458, 0.324872, 0.321458, 0.308712, 0.31487, 0.332115, 0.408655, 0.408655, 0.505461, 0.41194, 0.342579, 0.31487, 0.311707, 0.278302, 0.278302, 0.18812, 0.257454, 0.257454, 0.158265, 0.164327, 0.15008, 0.236433, 0.288399, 0.257…	[25]	0	0	2
223	224	UPI0000399FB7 status=activ	([0.083462, 0.03976, 0.054297, 0.092881, 0.127496, 0.173081, 0.111485, 0.058088, 0.079919, 0.05306, 0.041405, 0.028107, 0.026338, 0.027463, 0.046336, 0.042364, 0.024393, 0.026892, 0.026892, 0.022667, 0.022667, 0.022667, 0.022306, 0.015344, 0.013265, 0.010672, 0.009728, 0.015078, 0.017447, 0.010509, 0.016257, 0.025762, 0.054297, 0.054297, 0.090864, 0.102787, 0.0704, 0.074921, 0.050641, 0.058088, 0…	[]	0	0	2
225	226	UPI0000399FB9 status=activ	([0.102787, 0.055536, 0.055536, 0.086953, 0.129801, 0.158265, 0.18812, 0.122885, 0.155435, 0.106997, 0.106997, 0.129801, 0.132295, 0.206376, 0.200174, 0.132295, 0.222385, 0.219301, 0.247041, 0.232838, 0.236433, 0.164327, 0.164327, 0.196879, 0.118441, 0.109221, 0.071867, 0.076542, 0.139895, 0.129801, 0.132295, 0.161087, 0.102787, 0.051831, 0.054297, 0.050641, 0.083462, 0.081712, 0.132295, 0.200174…	[]	0	0	2
226	227	UPI0000399FBD status=activ	([0.335645, 0.25031, 0.284882, 0.216401, 0.142424, 0.173081, 0.216401, 0.15008, 0.17593, 0.200174, 0.225814, 0.264545, 0.264545, 0.158265, 0.142424, 0.127496, 0.21291, 0.203355, 0.21291, 0.203355, 0.179055, 0.185198, 0.26085, 0.26085, 0.239899, 0.332115, 0.332115, 0.332115, 0.4292, 0.4292, 0.324872, 0.335645, 0.349426, 0.229226, 0.247041, 0.219301, 0.243554, 0.194234, 0.288399, 0.298791, 0.219301…	[]	0	0	2
227	228	UPI0000399FBE status=activ	([0.483068, 0.356642, 0.387226, 0.281712, 0.332115, 0.377384, 0.398279, 0.318242, 0.271506, 0.318242, 0.359901, 0.401658, 0.401658, 0.324872, 0.236433, 0.134866, 0.132295, 0.120615, 0.11371, 0.106997, 0.106997, 0.10481, 0.158265, 0.111485, 0.11371, 0.10481, 0.088832, 0.102787, 0.102787, 0.092881, 0.094817, 0.03976, 0.041405, 0.0704, 0.109221, 0.179055, 0.203355, 0.142424, 0.102787, 0.10481, 0.113…	[]	0	0	2
228	229	UPI0000399FC0 status=activ	([0.144935, 0.074921, 0.116183, 0.158265, 0.134866, 0.170161, 0.129801, 0.116183, 0.111485, 0.142424, 0.173081, 0.142424, 0.144935, 0.086953, 0.047319, 0.024826, 0.024826, 0.024826, 0.035586, 0.032017, 0.024826, 0.015344, 0.024393, 0.022306, 0.013821, 0.020522, 0.01204, 0.011518, 0.015078, 0.010509, 0.010509, 0.009865, 0.014783, 0.01078, 0.013821, 0.022306, 0.022306, 0.014315, 0.025316, 0.022667,…	[]	0	0	2
229	230	UPI0000399FC2 status=activ	([0.288399, 0.318242, 0.200174, 0.264545, 0.318242, 0.229226, 0.158265, 0.129801, 0.164327, 0.15284, 0.11371, 0.142424, 0.090864, 0.045352, 0.078022, 0.041405, 0.024826, 0.021816, 0.034068, 0.019109, 0.037156, 0.024393, 0.015694, 0.016021, 0.014783, 0.014783, 0.025762, 0.045352, 0.071867, 0.038042, 0.027463, 0.049374, 0.03976, 0.03976, 0.056825, 0.066181, 0.116183, 0.18812, 0.200174, 0.200174, 0.…	[44]	0	0	2
230	231	UPI0000399FC4 status=activ	([0.033407, 0.058088, 0.090864, 0.051831, 0.073402, 0.045352, 0.046336, 0.069024, 0.083462, 0.056825, 0.058088, 0.073402, 0.047319, 0.025762, 0.023963, 0.040537, 0.03976, 0.073402, 0.071867, 0.071867, 0.056825, 0.032017, 0.018106, 0.017447, 0.017138, 0.017797, 0.031287, 0.025316, 0.022306, 0.022306, 0.023963, 0.016257, 0.016528, 0.013613, 0.023087, 0.038042, 0.034068, 0.038858, 0.036378, 0.036378…	[]	0	0	2
231	232	UPI0000399FCF status=activ	([0.014075, 0.009483, 0.013613, 0.009728, 0.013265, 0.018415, 0.019401, 0.012491, 0.009865, 0.011903, 0.00962, 0.01078, 0.014075, 0.014783, 0.008723, 0.006374, 0.009096, 0.011342, 0.012491, 0.012727, 0.013265, 0.011342, 0.018415, 0.01227, 0.020165, 0.012491, 0.012491, 0.016528, 0.035586, 0.034884, 0.042364, 0.079919, 0.047319, 0.055536, 0.056825, 0.125101, 0.196879, 0.18812, 0.21291, 0.247041, 0.…	[]	0	0	2
232	233	UPI0000399FD1 status=activ	([0.008002, 0.005503, 0.008075, 0.006533, 0.005503, 0.007031, 0.008723, 0.010509, 0.013437, 0.010372, 0.013265, 0.013613, 0.009187, 0.010131, 0.009728, 0.011342, 0.011342, 0.012491, 0.022667, 0.022667, 0.021381, 0.022667, 0.025762, 0.025762, 0.046336, 0.046336, 0.028107, 0.027463, 0.028107, 0.016826, 0.019109, 0.018106, 0.021816, 0.021381, 0.040537, 0.058088, 0.054297, 0.058088, 0.050641, 0.04633…	[]	0	0	2
233	234	UPI0000399FD2 status=activ	([0.63748, 0.685117, 0.497853, 0.521092, 0.56648, 0.447574, 0.349426, 0.370445, 0.308712, 0.346032, 0.366687, 0.384043, 0.359901, 0.374039, 0.25406, 0.25031, 0.342579, 0.339168, 0.328603, 0.21291, 0.129801, 0.139895, 0.129801, 0.219301, 0.142424, 0.127496, 0.129801, 0.127496, 0.125101, 0.185198, 0.179055, 0.194234, 0.232838, 0.236433, 0.142424, 0.147574, 0.088832, 0.102787, 0.116183, 0.090864, 0.…	[0, 1, 3, 4]	0	0	2
234	235	UPI0000399FD3 status=activ	([0.002688, 0.003727, 0.004135, 0.00543, 0.004736, 0.00389, 0.004736, 0.004388, 0.005318, 0.004431, 0.004577, 0.00389, 0.00283, 0.002727, 0.0028, 0.002035, 0.00316, 0.00316, 0.00316, 0.003461, 0.004611, 0.006894, 0.007091, 0.005992, 0.004611, 0.006421, 0.008895, 0.009294, 0.012727, 0.013265, 0.023087, 0.037156, 0.045352, 0.094817, 0.096677, 0.179055, 0.179055, 0.182256, 0.092881, 0.167087, 0.1913…	[]	0	0	2
235	236	UPI0000399FE3 status=activ	([0.109221, 0.059222, 0.090864, 0.132295, 0.096677, 0.059222, 0.045352, 0.047319, 0.059222, 0.040537, 0.056825, 0.079919, 0.058088, 0.085092, 0.081712, 0.132295, 0.232838, 0.144935, 0.206376, 0.185198, 0.216401, 0.158265, 0.17593, 0.142424, 0.132295, 0.158265, 0.17593, 0.155435, 0.129801, 0.139895, 0.229226, 0.185198, 0.179055, 0.132295, 0.078022, 0.079919, 0.079919, 0.037156, 0.064632, 0.085092,…	[]	0	0	2
236	237	UPI0000399FE8 status=activ	([0.440853, 0.324872, 0.25031, 0.339168, 0.219301, 0.25031, 0.288399, 0.324872, 0.366687, 0.398279, 0.41194, 0.346032, 0.444081, 0.433034, 0.352862, 0.346032, 0.295083, 0.298791, 0.26085, 0.339168, 0.356642, 0.359901, 0.366687, 0.408655, 0.36309, 0.458154, 0.444081, 0.414856, 0.387226, 0.335645, 0.295083, 0.271506, 0.356642, 0.332115, 0.271506], '')	[]	0	0	2
238	239	UPI0000399FEC status=activ	([0.071867, 0.086953, 0.059222, 0.041405, 0.046336, 0.066181, 0.047319, 0.055536, 0.073402, 0.049374, 0.064632, 0.067594, 0.078022, 0.092881, 0.092881, 0.132295, 0.088832, 0.139895, 0.203355, 0.164327, 0.243554, 0.164327, 0.182256, 0.25406, 0.25406, 0.209395, 0.209395, 0.268042, 0.18812, 0.18812, 0.284882, 0.203355, 0.182256, 0.185198, 0.182256, 0.132295, 0.127496, 0.185198, 0.118441, 0.116183, 0…	[]	0	0	2
240	241	UPI0000399FF4 status=activ	([0.275179, 0.328603, 0.377384, 0.414856, 0.454136, 0.465241, 0.480142, 0.486429, 0.517562, 0.541878, 0.56648, 0.59917, 0.632174, 0.545602, 0.454136, 0.454136, 0.468512, 0.465241, 0.380708, 0.298791, 0.321458, 0.398279, 0.36309, 0.349426, 0.275179, 0.200174, 0.147574, 0.15284, 0.164327, 0.15284, 0.098513, 0.090864, 0.088832, 0.073402, 0.081712, 0.144935, 0.098513, 0.137348, 0.15008, 0.147574, 0.2…	[8, 9, 10, 11, 12, 13, 87, 88, 89]	0	0	2
241	242	UPI0000399FF5 status=activ	([0.009728, 0.015078, 0.007495, 0.00777, 0.005086, 0.006567, 0.005223, 0.006142, 0.004483, 0.00515, 0.004414, 0.003821, 0.002327, 0.003864, 0.003298, 0.002035, 0.002078, 0.002138, 0.003079, 0.002211, 0.001808, 0.002555, 0.001541, 0.001692, 0.001692, 0.002078, 0.001383, 0.002194, 0.002276, 0.002482, 0.001786, 0.001748, 0.002529, 0.004135, 0.003757, 0.004247, 0.007177, 0.005249, 0.004976, 0.005086,…	[]	0	0	2
242	243	UPI0000399FF6 status=activ	([0.003431, 0.002482, 0.00225, 0.001692, 0.00243, 0.003177, 0.002529, 0.002366, 0.002503, 0.003276, 0.003405, 0.00292, 0.003461, 0.002117, 0.002276, 0.001936, 0.001202, 0.001232, 0.001906, 0.001778, 0.001649, 0.001572, 0.00155, 0.002138, 0.002336, 0.002349, 0.00155, 0.00155, 0.001305, 0.001649, 0.000906, 0.000893, 0.00155, 0.002078, 0.003431, 0.005223, 0.00543, 0.008002, 0.011669, 0.010926, 0.008…	[]	0	0	2
243	244	UPI0000399FF7 status=activ	([0.356642, 0.380708, 0.281712, 0.194234, 0.225814, 0.161087, 0.11371, 0.144935, 0.10481, 0.088832, 0.106997, 0.142424, 0.094817, 0.15008, 0.216401, 0.222385, 0.164327, 0.106997, 0.060549, 0.071867, 0.0704, 0.069024, 0.0704, 0.122885, 0.196879, 0.147574, 0.164327, 0.167087, 0.100716, 0.158265, 0.222385, 0.236433, 0.236433, 0.219301, 0.219301, 0.236433, 0.17593, 0.243554, 0.335645, 0.422041, 0.346…	[]	0	0	2
244	245	UPI0000399FFA status=activ	([0.216401, 0.281712, 0.308712, 0.206376, 0.247041, 0.170161, 0.120615, 0.147574, 0.10481, 0.134866, 0.122885, 0.185198, 0.120615, 0.071867, 0.071867, 0.134866, 0.085092, 0.102787, 0.060549, 0.067594, 0.067594, 0.03976, 0.030003, 0.030003, 0.034068, 0.032677, 0.045352, 0.078022, 0.044297, 0.088832, 0.088832, 0.078022, 0.074921, 0.137348, 0.200174, 0.185198, 0.120615, 0.170161, 0.206376, 0.185198,…	[]	0	0	2
245	246	UPI0000399FFC status=activ	([0.076542, 0.102787, 0.15284, 0.076542, 0.076542, 0.092881, 0.127496, 0.085092, 0.109221, 0.106997, 0.073402, 0.106997, 0.118441, 0.090864, 0.161087, 0.134866, 0.15284, 0.129801, 0.094817, 0.096677, 0.058088, 0.081712, 0.081712, 0.060549, 0.098513, 0.096677, 0.067594, 0.051831, 0.102787, 0.059222, 0.078022, 0.134866, 0.132295, 0.122885, 0.158265, 0.158265, 0.120615, 0.191378, 0.125101, 0.109221,…	[605]	0	0	2
246	247	UPI0000399FFD status=activ	([0.014783, 0.010131, 0.013265, 0.014075, 0.0198, 0.019109, 0.030611, 0.020165, 0.024826, 0.034068, 0.021381, 0.016021, 0.034884, 0.064632, 0.038042, 0.066181, 0.092881, 0.067594, 0.069024, 0.055536, 0.042364, 0.020876, 0.036378, 0.023534, 0.022667, 0.024393, 0.019401, 0.020522, 0.038858, 0.042364, 0.040537, 0.048328, 0.090864, 0.074921, 0.069024, 0.085092, 0.074921, 0.074921, 0.132295, 0.11371, …	[]	0	0	2
247	248	UPI000039A002 status=activ	([0.036378, 0.023963, 0.013016, 0.019401, 0.025316, 0.015344, 0.010372, 0.015078, 0.022306, 0.016528, 0.020522, 0.024393, 0.023087, 0.041405, 0.049374, 0.025762, 0.048328, 0.026338, 0.021816, 0.034068, 0.031287, 0.06184, 0.094817, 0.109221, 0.051831, 0.06184, 0.116183, 0.209395, 0.120615, 0.111485, 0.203355, 0.203355, 0.127496, 0.127496, 0.118441, 0.060549, 0.10481, 0.116183, 0.144935, 0.10481, 0…	[]	0	0	2
250	251	UPI000039A00A status=activ	([0.096677, 0.139895, 0.196879, 0.25406, 0.30533, 0.324872, 0.352862, 0.271506, 0.196879, 0.134866, 0.088832, 0.10481, 0.098513, 0.054297, 0.056825, 0.120615, 0.069024, 0.035586, 0.032017, 0.032677, 0.0198, 0.016528, 0.010509, 0.007315, 0.006421, 0.004646, 0.004775, 0.003701, 0.004358, 0.004611, 0.004976, 0.00515, 0.00543, 0.005734, 0.00777, 0.010372, 0.009483, 0.013613, 0.021816, 0.021816, 0.034…	[]	0	0	2
253	254	UPI000039A00E status=activ	([0.016826, 0.011669, 0.020522, 0.032017, 0.044297, 0.054297, 0.0704, 0.049374, 0.038042, 0.048328, 0.060549, 0.081712, 0.079919, 0.050641, 0.044297, 0.088832, 0.090864, 0.15008, 0.161087, 0.10481, 0.050641, 0.058088, 0.096677, 0.05306, 0.05306, 0.05306, 0.050641, 0.055536, 0.042364, 0.066181, 0.055536, 0.026892, 0.025316, 0.028107, 0.048328, 0.029376, 0.016528, 0.016021, 0.009728, 0.014783, 0.02…	[]	0	0	2
254	255	UPI000039A010 status=activ	([0.225814, 0.31487, 0.342579, 0.408655, 0.4292, 0.450668, 0.468512, 0.494003, 0.401658, 0.328603, 0.247041, 0.295083, 0.281712, 0.15008, 0.090864, 0.047319, 0.090864, 0.047319, 0.023534, 0.034068, 0.018787, 0.035586, 0.023087, 0.016021, 0.013437, 0.014075, 0.008723, 0.006482, 0.00558, 0.007495, 0.007259, 0.010221, 0.007555, 0.007177, 0.011342, 0.010672, 0.013437, 0.013437, 0.017797, 0.017447, 0.…	[]	0	0	2
255	256	UPI000039A015 status=activ	([0.0704, 0.036378, 0.054297, 0.074921, 0.073402, 0.051831, 0.069024, 0.035586, 0.024826, 0.032017, 0.041405, 0.058088, 0.024826, 0.013437, 0.024393, 0.014315, 0.014075, 0.017447, 0.016826, 0.029376, 0.025762, 0.035586, 0.06184, 0.038042, 0.038858, 0.054297, 0.094817, 0.10481, 0.102787, 0.111485, 0.111485, 0.111485, 0.100716, 0.125101, 0.127496, 0.116183, 0.118441, 0.106997, 0.144935, 0.15008, 0.…	[]	0	0	2
257	258	UPI000039A017 status=activ	([0.007177, 0.009294, 0.013265, 0.022667, 0.031287, 0.018787, 0.012491, 0.008624, 0.006988, 0.007177, 0.008624, 0.006567, 0.005932, 0.004208, 0.004513, 0.004358, 0.0028, 0.002881, 0.00316, 0.002705, 0.003701, 0.003461, 0.003671, 0.003864, 0.003671, 0.002606, 0.003607, 0.003864, 0.004161, 0.005683, 0.005011, 0.003804, 0.004899, 0.005734, 0.006988, 0.006421, 0.005011, 0.005503, 0.00558, 0.005318, 0…	[]	0	0	2
258	259	UPI000039A019 status=activ	([0.127496, 0.067594, 0.086953, 0.116183, 0.158265, 0.222385, 0.125101, 0.15284, 0.173081, 0.122885, 0.094817, 0.074921, 0.034068, 0.0198, 0.024393, 0.024826, 0.014315, 0.009187, 0.007259, 0.007315, 0.005503, 0.004208, 0.005378, 0.004315, 0.004358, 0.003212, 0.00231, 0.002529, 0.001808, 0.001649, 0.002336, 0.002881, 0.003924, 0.005086, 0.006795, 0.008075, 0.01227, 0.016257, 0.016528, 0.018106, 0.…	[165]	0	0	2
259	260	UPI000039A01C status=activ	([0.088832, 0.137348, 0.074921, 0.118441, 0.155435, 0.092881, 0.125101, 0.071867, 0.045352, 0.056825, 0.038042, 0.048328, 0.083462, 0.090864, 0.147574, 0.106997, 0.17593, 0.17593, 0.109221, 0.083462, 0.085092, 0.044297, 0.024826, 0.025762, 0.024826, 0.014783, 0.024826, 0.014586, 0.025762, 0.030611, 0.032677, 0.059222, 0.060549, 0.066181, 0.059222, 0.038858, 0.056825, 0.060549, 0.034884, 0.067594,…	[]	0	0	2
261	262	UPI000039A01E status=activ	([0.222385, 0.268042, 0.158265, 0.11371, 0.144935, 0.088832, 0.058088, 0.074921, 0.094817, 0.118441, 0.139895, 0.17593, 0.173081, 0.173081, 0.17593, 0.139895, 0.076542, 0.055536, 0.085092, 0.127496, 0.11371, 0.081712, 0.081712, 0.116183, 0.185198, 0.191378, 0.301917, 0.318242, 0.31487, 0.225814, 0.158265, 0.158265, 0.155435, 0.170161, 0.167087, 0.194234, 0.222385, 0.318242, 0.332115, 0.281712, 0.…	[]	0	0	2
263	264	UPI000039A020 status=activ	([0.086953, 0.129801, 0.074921, 0.096677, 0.120615, 0.147574, 0.173081, 0.116183, 0.111485, 0.088832, 0.06184, 0.06312, 0.050641, 0.028107, 0.017138, 0.027463, 0.027463, 0.025762, 0.046336, 0.074921, 0.041405, 0.071867, 0.043307, 0.060549, 0.06184, 0.064632, 0.071867, 0.041405, 0.079919, 0.10481, 0.15008, 0.225814, 0.257454, 0.200174, 0.278302, 0.36309, 0.359901, 0.291804, 0.206376, 0.209395, 0.2…	[]	0	0	2
265	266	UPI000039A028 status=activ	([0.116183, 0.167087, 0.100716, 0.142424, 0.173081, 0.118441, 0.079919, 0.098513, 0.127496, 0.090864, 0.067594, 0.10481, 0.109221, 0.116183, 0.111485, 0.170161, 0.155435, 0.10481, 0.047319, 0.094817, 0.094817, 0.076542, 0.041405, 0.076542, 0.076542, 0.076542, 0.129801, 0.122885, 0.125101, 0.078022, 0.142424, 0.206376, 0.185198, 0.268042, 0.318242, 0.328603, 0.284882, 0.284882, 0.268042, 0.359901,…	[188, 189, 197, 198, 199]	0	0	2
266	267	UPI000039A02D status=activ	([0.196879, 0.236433, 0.30533, 0.359901, 0.25031, 0.179055, 0.203355, 0.232838, 0.15008, 0.173081, 0.203355, 0.200174, 0.129801, 0.132295, 0.085092, 0.142424, 0.155435, 0.085092, 0.161087, 0.179055, 0.15284, 0.094817, 0.092881, 0.088832, 0.047319, 0.047319, 0.076542, 0.059222, 0.056825, 0.120615, 0.073402, 0.069024, 0.088832, 0.074921, 0.071867, 0.120615, 0.069024, 0.035586, 0.041405, 0.036378, 0…	[255, 257, 258, 259, 260, 261, 262, 312]	0	0	2
267	268	UPI000039A02E status=activ	([0.203355, 0.18812, 0.155435, 0.203355, 0.268042, 0.321458, 0.288399, 0.209395, 0.239899, 0.281712, 0.31487, 0.36309, 0.278302, 0.264545, 0.18812, 0.179055, 0.173081, 0.170161, 0.222385, 0.236433, 0.200174, 0.206376, 0.15284, 0.203355, 0.194234, 0.147574, 0.074921, 0.098513, 0.109221, 0.111485, 0.109221, 0.100716, 0.060549, 0.055536, 0.120615, 0.182256, 0.161087, 0.161087, 0.167087, 0.15008, 0.2…	[]	0	0	2
268	269	UPI000039A030 status=activ	([0.046336, 0.034068, 0.054297, 0.085092, 0.118441, 0.079919, 0.064632, 0.083462, 0.102787, 0.122885, 0.142424, 0.179055, 0.106997, 0.066181, 0.060549, 0.06312, 0.092881, 0.088832, 0.158265, 0.225814, 0.25031, 0.179055, 0.21291, 0.206376, 0.206376, 0.134866, 0.209395, 0.271506, 0.264545, 0.170161, 0.098513, 0.098513, 0.090864, 0.088832, 0.144935, 0.155435, 0.144935, 0.155435, 0.243554, 0.25406, 0…	[]	0	0	2
269	270	UPI000039A031 status=activ	([0.088832, 0.054297, 0.032677, 0.044297, 0.060549, 0.096677, 0.06312, 0.096677, 0.067594, 0.090864, 0.118441, 0.081712, 0.142424, 0.229226, 0.158265, 0.170161, 0.167087, 0.116183, 0.144935, 0.167087, 0.167087, 0.264545, 0.26085, 0.26085, 0.271506, 0.291804, 0.191378, 0.194234, 0.185198, 0.278302, 0.271506, 0.275179, 0.291804, 0.278302, 0.194234, 0.291804, 0.247041, 0.200174, 0.257454, 0.257454, …	[]	0	0	2
270	271	UPI000039A032 status=activ	([0.049374, 0.076542, 0.116183, 0.15008, 0.096677, 0.122885, 0.17593, 0.225814, 0.161087, 0.15008, 0.18812, 0.194234, 0.167087, 0.094817, 0.106997, 0.06184, 0.031287, 0.055536, 0.050641, 0.0704, 0.094817, 0.132295, 0.129801, 0.073402, 0.073402, 0.073402, 0.081712, 0.073402, 0.038042, 0.074921, 0.06312, 0.058088, 0.079919, 0.116183, 0.116183, 0.116183, 0.173081, 0.243554, 0.25031, 0.17593, 0.20939…	[319, 329]	0	0	2
273	274	UPI000039A037 status=activ	([0.648219, 0.557691, 0.387226, 0.247041, 0.308712, 0.167087, 0.092881, 0.122885, 0.069024, 0.090864, 0.055536, 0.092881, 0.043307, 0.017447, 0.013437, 0.011669, 0.007645, 0.007259, 0.007031, 0.004611, 0.004315, 0.003997, 0.003276, 0.004577, 0.006533, 0.006482, 0.010221, 0.018787, 0.010221, 0.017447, 0.009728, 0.00962, 0.005932, 0.008804, 0.009294, 0.010672, 0.020165, 0.0198, 0.015078, 0.015694, …	[0, 1]	0	0	2
274	275	UPI000039A03A status=activ	([0.008525, 0.010926, 0.007555, 0.009401, 0.011903, 0.015078, 0.014586, 0.010372, 0.008409, 0.007422, 0.009483, 0.008156, 0.007877, 0.008276, 0.006039, 0.005734, 0.004315, 0.005734, 0.005249, 0.005503, 0.00777, 0.008075, 0.008409, 0.008525, 0.005683, 0.004976, 0.00543, 0.004577, 0.004513, 0.006078, 0.00515, 0.003727, 0.003366, 0.004483, 0.004414, 0.005872, 0.008156, 0.007259, 0.007177, 0.010221, …	[]	0	0	2
275	276	UPI000039A03C status=activ	([0.032017, 0.044297, 0.026892, 0.018415, 0.029376, 0.050641, 0.048328, 0.033407, 0.047319, 0.056825, 0.078022, 0.06184, 0.060549, 0.098513, 0.18812, 0.109221, 0.134866, 0.134866, 0.18812, 0.288399, 0.173081, 0.102787, 0.06184, 0.051831, 0.090864, 0.046336, 0.047319, 0.073402, 0.071867, 0.073402, 0.078022, 0.078022, 0.137348, 0.209395, 0.173081, 0.170161, 0.271506, 0.155435, 0.161087, 0.085092, 0…	[]	0	0	2
276	277	UPI000039A03D status=activ	([0.048328, 0.023534, 0.032677, 0.06184, 0.098513, 0.06312, 0.064632, 0.081712, 0.10481, 0.076542, 0.100716, 0.066181, 0.066181, 0.060549, 0.096677, 0.100716, 0.073402, 0.132295, 0.088832, 0.088832, 0.051831, 0.051831, 0.106997, 0.120615, 0.100716, 0.098513, 0.167087, 0.219301, 0.225814, 0.144935, 0.21291, 0.137348, 0.15284, 0.158265, 0.158265, 0.164327, 0.25406, 0.281712, 0.268042, 0.342579, 0.2…	[93]	0	0	2
277	278	UPI000039A040 status=activ	([0.225814, 0.139895, 0.085092, 0.088832, 0.122885, 0.079919, 0.111485, 0.144935, 0.167087, 0.18812, 0.21291, 0.25406, 0.167087, 0.139895, 0.139895, 0.144935, 0.15008, 0.15008, 0.164327, 0.161087, 0.18812, 0.182256, 0.257454, 0.257454, 0.295083, 0.25406, 0.342579, 0.349426, 0.301917, 0.308712, 0.318242, 0.324872, 0.26085, 0.264545, 0.308712, 0.298791, 0.257454, 0.346032, 0.342579, 0.342579, 0.328…	[578]	0	0	2
278	279	UPI000039A041 status=activ	([0.058088, 0.098513, 0.158265, 0.194234, 0.194234, 0.164327, 0.209395, 0.137348, 0.164327, 0.191378, 0.147574, 0.147574, 0.161087, 0.257454, 0.173081, 0.18812, 0.284882, 0.301917, 0.36309, 0.401658, 0.447574, 0.436924, 0.394753, 0.390993, 0.401658, 0.440853, 0.418646, 0.398279, 0.505461, 0.408655, 0.401658, 0.476583, 0.517562, 0.517562, 0.480142, 0.585406, 0.63748, 0.632174, 0.545602, 0.562014, …	[28, 32, 33, 35, 36, 37, 38, 39]	0	0	2
279	280	UPI000039A046 status=activ	([0.024826, 0.051831, 0.069024, 0.028695, 0.050641, 0.073402, 0.060549, 0.044297, 0.030003, 0.031287, 0.038042, 0.050641, 0.027463, 0.033407, 0.069024, 0.066181, 0.032677, 0.0704, 0.03976, 0.023087, 0.050641, 0.042364, 0.034884, 0.023534, 0.047319, 0.045352, 0.050641, 0.046336, 0.081712, 0.079919, 0.111485, 0.132295, 0.090864, 0.158265, 0.232838, 0.219301, 0.127496, 0.134866, 0.0704, 0.100716, 0.…	[]	0	0	2
280	281	UPI000039A04B status=activ	([0.004611, 0.005086, 0.004135, 0.005992, 0.007877, 0.011342, 0.014586, 0.011903, 0.015344, 0.020165, 0.024826, 0.035586, 0.018787, 0.033407, 0.074921, 0.078022, 0.071867, 0.071867, 0.094817, 0.098513, 0.094817, 0.164327, 0.225814, 0.232838, 0.144935, 0.078022, 0.0704, 0.079919, 0.0704, 0.038042, 0.020522, 0.020876, 0.013437, 0.024826, 0.025316, 0.014315, 0.022667, 0.024826, 0.026892, 0.028695, 0…	[]	0	0	2
281	282	UPI000039A057 status=activ	([0.013821, 0.009865, 0.013821, 0.019401, 0.029376, 0.022306, 0.032017, 0.047319, 0.046336, 0.027463, 0.034884, 0.046336, 0.073402, 0.038042, 0.024826, 0.050641, 0.050641, 0.032017, 0.064632, 0.132295, 0.069024, 0.043307, 0.076542, 0.076542, 0.058088, 0.030611, 0.048328, 0.051831, 0.026338, 0.0198, 0.042364, 0.046336, 0.026338, 0.028695, 0.050641, 0.11371, 0.134866, 0.079919, 0.137348, 0.079919, …	[]	0	0	2
282	283	UPI000039A05A status=activ	([0.15284, 0.081712, 0.047319, 0.028107, 0.044297, 0.060549, 0.078022, 0.092881, 0.06312, 0.06312, 0.044297, 0.06184, 0.032017, 0.028107, 0.025316, 0.035586, 0.06184, 0.043307, 0.030611, 0.055536, 0.06312, 0.032017, 0.054297, 0.092881, 0.164327, 0.15284, 0.15008, 0.10481, 0.074921, 0.127496, 0.161087, 0.209395, 0.209395, 0.295083, 0.324872, 0.247041, 0.281712, 0.278302, 0.236433, 0.247041, 0.1701…	[]	0	0	2
283	284	UPI000039A05C status=activ	([0.076542, 0.116183, 0.147574, 0.173081, 0.116183, 0.164327, 0.111485, 0.132295, 0.155435, 0.196879, 0.147574, 0.116183, 0.125101, 0.074921, 0.0704, 0.074921, 0.132295, 0.17593, 0.25031, 0.196879, 0.194234, 0.116183, 0.067594, 0.071867, 0.047319, 0.078022, 0.069024, 0.122885, 0.134866, 0.137348, 0.132295, 0.203355, 0.222385, 0.219301, 0.222385, 0.339168, 0.324872, 0.229226, 0.203355, 0.200174, 0…	[]	0	0	2
284	285	UPI000039A05E status=activ	([0.161087, 0.216401, 0.301917, 0.339168, 0.384043, 0.321458, 0.243554, 0.196879, 0.225814, 0.25406, 0.278302, 0.301917, 0.295083, 0.257454, 0.318242, 0.418646, 0.321458, 0.374039, 0.281712, 0.284882, 0.268042, 0.271506, 0.26085, 0.229226, 0.225814, 0.185198, 0.25406, 0.247041, 0.243554, 0.158265, 0.179055, 0.11371, 0.116183, 0.076542, 0.094817, 0.078022, 0.073402, 0.127496, 0.147574, 0.236433, 0…	[]	0	0	2
285	286	UPI000039A063 status=activ	([0.11371, 0.081712, 0.060549, 0.059222, 0.055536, 0.073402, 0.090864, 0.106997, 0.083462, 0.111485, 0.132295, 0.167087, 0.216401, 0.15008, 0.191378, 0.167087, 0.164327, 0.109221, 0.111485, 0.122885, 0.127496, 0.191378, 0.257454, 0.332115, 0.301917, 0.26085, 0.25406, 0.17593, 0.185198, 0.173081, 0.170161, 0.11371, 0.067594, 0.088832, 0.134866, 0.158265, 0.15284, 0.158265, 0.17593, 0.161087, 0.144…	[145, 146, 216]	0	0	2
286	287	UPI000039A064 status=activ	([0.023087, 0.014315, 0.020165, 0.038858, 0.0198, 0.025762, 0.032677, 0.041405, 0.050641, 0.060549, 0.030003, 0.043307, 0.044297, 0.111485, 0.10481, 0.096677, 0.071867, 0.030003, 0.034068, 0.040537, 0.017797, 0.010509, 0.00962, 0.009483, 0.005932, 0.008409, 0.007091, 0.005992, 0.004358, 0.004358, 0.004513, 0.006795, 0.005318, 0.003671, 0.002705, 0.003053, 0.003212, 0.003671, 0.003924, 0.002705, 0…	[]	0	0	2
287	288	UPI000039A066 status=activ	([0.011518, 0.016826, 0.025762, 0.041405, 0.027463, 0.020165, 0.013821, 0.018787, 0.025316, 0.021381, 0.029376, 0.022667, 0.038858, 0.038042, 0.064632, 0.06312, 0.066181, 0.109221, 0.139895, 0.10481, 0.10481, 0.109221, 0.073402, 0.0704, 0.051831, 0.096677, 0.147574, 0.203355, 0.196879, 0.200174, 0.275179, 0.268042, 0.25406, 0.155435, 0.232838, 0.173081, 0.100716, 0.096677, 0.096677, 0.102787, 0.1…	[]	0	0	2
288	289	UPI000039A06F status=activ	([0.044297, 0.044297, 0.0704, 0.094817, 0.134866, 0.094817, 0.118441, 0.144935, 0.18812, 0.216401, 0.155435, 0.196879, 0.120615, 0.073402, 0.060549, 0.116183, 0.111485, 0.191378, 0.127496, 0.209395, 0.21291, 0.225814, 0.257454, 0.182256, 0.118441, 0.088832, 0.079919, 0.064632, 0.060549, 0.058088, 0.054297, 0.076542, 0.03976, 0.069024, 0.120615, 0.158265, 0.096677, 0.090864, 0.041405, 0.083462, 0.…	[]	0	0	2
291	292	UPI000039A074 status=activ	([0.142424, 0.21291, 0.116183, 0.15284, 0.173081, 0.194234, 0.120615, 0.144935, 0.17593, 0.11371, 0.06312, 0.064632, 0.051831, 0.047319, 0.031287, 0.016257, 0.009401, 0.010221, 0.010221, 0.015694, 0.025316, 0.021816, 0.012491, 0.014075, 0.013821, 0.013821, 0.009483, 0.014075, 0.013437, 0.01227, 0.023534, 0.051831, 0.038042, 0.040537, 0.043307, 0.032017, 0.055536, 0.118441, 0.064632, 0.035586, 0.0…	[]	0	0	2
292	293	UPI000039A077 status=activ	([0.321458, 0.384043, 0.433034, 0.472492, 0.494003, 0.538167, 0.562014, 0.440853, 0.458154, 0.433034, 0.346032, 0.408655, 0.529623, 0.517562, 0.408655, 0.401658, 0.401658, 0.298791, 0.295083, 0.390993, 0.275179, 0.179055, 0.170161, 0.158265, 0.11371, 0.116183, 0.102787, 0.100716, 0.18812, 0.200174, 0.25031, 0.36309, 0.25031, 0.236433, 0.236433, 0.239899, 0.209395, 0.209395, 0.311707, 0.21291, 0.2…	[5, 6, 12, 13]	0	0	2
293	294	UPI000039A079 status=activ	([0.366687, 0.40511, 0.436924, 0.339168, 0.332115, 0.25031, 0.18812, 0.185198, 0.236433, 0.25031, 0.194234, 0.25031, 0.257454, 0.257454, 0.271506, 0.243554, 0.36309, 0.335645, 0.346032, 0.342579, 0.384043, 0.301917, 0.308712, 0.222385, 0.31487, 0.339168, 0.433034, 0.433034, 0.380708, 0.374039, 0.301917, 0.394753, 0.380708, 0.374039, 0.352862, 0.339168, 0.288399, 0.18812, 0.161087, 0.106997, 0.175…	[]	0	0	2
294	295	UPI000039A07C status=activ	([0.127496, 0.069024, 0.092881, 0.132295, 0.096677, 0.120615, 0.074921, 0.106997, 0.071867, 0.10481, 0.073402, 0.096677, 0.15008, 0.092881, 0.092881, 0.066181, 0.060549, 0.06312, 0.116183, 0.196879, 0.194234, 0.194234, 0.278302, 0.243554, 0.15284, 0.137348, 0.147574, 0.232838, 0.209395, 0.298791, 0.185198, 0.264545, 0.182256, 0.116183, 0.127496, 0.069024, 0.129801, 0.073402, 0.05306, 0.027463, 0.…	[]	0	0	2
296	297	UPI000039A081 status=activ	([0.18812, 0.116183, 0.067594, 0.098513, 0.096677, 0.118441, 0.066181, 0.067594, 0.047319, 0.067594, 0.085092, 0.111485, 0.161087, 0.191378, 0.11371, 0.073402, 0.06184, 0.069024, 0.085092, 0.085092, 0.043307, 0.05306, 0.050641, 0.088832, 0.100716, 0.120615, 0.081712, 0.161087, 0.185198, 0.271506, 0.268042, 0.26085, 0.173081, 0.111485, 0.137348, 0.219301, 0.321458, 0.324872, 0.311707, 0.206376, 0.…	[139, 140, 141, 142, 143, 144]	0	0	2
298	299	UPI000039A084 status=activ	([0.01227, 0.018106, 0.009096, 0.006245, 0.00777, 0.00558, 0.006533, 0.006374, 0.005086, 0.00407, 0.004135, 0.003276, 0.003461, 0.00246, 0.001872, 0.001872, 0.001069, 0.000507, 0.000614, 0.001159, 0.000876, 0.000477, 0.000253, 0.000262, 0.000262, 0.000262, 0.000215, 0.000249, 0.000172, 0.000163, 0.000318, 0.000313, 0.000713, 0.000704, 0.000532, 0.000816, 0.001335, 0.00146, 0.001602, 0.001649, 0.0…	[]	0	0	2
299	300	UPI000039A085 status=activ	([0.010926, 0.00777, 0.006142, 0.004921, 0.007177, 0.009728, 0.009977, 0.015344, 0.011518, 0.009187, 0.009483, 0.007645, 0.01204, 0.013016, 0.012727, 0.011903, 0.020522, 0.0198, 0.010672, 0.018787, 0.017797, 0.014075, 0.014783, 0.025316, 0.054297, 0.047319, 0.049374, 0.035586, 0.030003, 0.029376, 0.044297, 0.044297, 0.10481, 0.05306, 0.10481, 0.11371, 0.060549, 0.064632, 0.073402, 0.071867, 0.079…	[]	0	0	2
300	301	UPI000039A086 status=activ	([0.298791, 0.182256, 0.10481, 0.074921, 0.120615, 0.088832, 0.118441, 0.15008, 0.100716, 0.134866, 0.170161, 0.137348, 0.081712, 0.144935, 0.147574, 0.137348, 0.137348, 0.132295, 0.134866, 0.137348, 0.106997, 0.10481, 0.17593, 0.229226, 0.203355, 0.194234, 0.173081, 0.167087, 0.164327, 0.167087, 0.085092, 0.085092, 0.083462, 0.15008, 0.164327, 0.173081, 0.088832, 0.096677, 0.05306, 0.076542, 0.0…	[]	0	0	2
301	302	UPI000039A087 status=activ	([0.013821, 0.009865, 0.013821, 0.022667, 0.031287, 0.0198, 0.01204, 0.017138, 0.011342, 0.00962, 0.011518, 0.013613, 0.013821, 0.023963, 0.041405, 0.034884, 0.064632, 0.035586, 0.026892, 0.021816, 0.022667, 0.022667, 0.040537, 0.045352, 0.044297, 0.044297, 0.067594, 0.142424, 0.132295, 0.155435, 0.134866, 0.134866, 0.137348, 0.137348, 0.081712, 0.076542, 0.155435, 0.15284, 0.161087, 0.182256, 0.…	[]	0	0	2
302	303	UPI000039A08A status=activ	([0.023534, 0.047319, 0.024393, 0.035586, 0.020522, 0.013437, 0.017797, 0.012727, 0.016528, 0.023087, 0.020522, 0.028695, 0.024826, 0.01227, 0.020876, 0.011903, 0.012491, 0.012727, 0.013016, 0.013821, 0.014315, 0.009015, 0.005623, 0.005734, 0.005623, 0.006142, 0.005799, 0.004431, 0.004577, 0.003512, 0.003405, 0.003109, 0.002349, 0.003405, 0.004835, 0.003405, 0.003478, 0.003512, 0.003461, 0.004513…	[]	0	0	2
303	304	UPI000039A08B status=activ	([0.25406, 0.137348, 0.078022, 0.043307, 0.06184, 0.098513, 0.127496, 0.083462, 0.111485, 0.083462, 0.056825, 0.083462, 0.096677, 0.06312, 0.055536, 0.098513, 0.155435, 0.147574, 0.139895, 0.086953, 0.073402, 0.03976, 0.035586, 0.060549, 0.10481, 0.056825, 0.026892, 0.030003, 0.040537, 0.03976, 0.035586, 0.036378, 0.034068, 0.055536, 0.086953, 0.047319, 0.036378, 0.021381, 0.022667, 0.023963, 0.0…	[]	0	0	2
304	305	UPI000039A08C status=activ	([0.4292, 0.311707, 0.349426, 0.384043, 0.295083, 0.243554, 0.271506, 0.203355, 0.15008, 0.109221, 0.147574, 0.139895, 0.088832, 0.088832, 0.086953, 0.071867, 0.071867, 0.044297, 0.028107, 0.046336, 0.048328, 0.066181, 0.064632, 0.067594, 0.066181, 0.086953, 0.076542, 0.06312, 0.11371, 0.17593, 0.179055, 0.155435, 0.219301, 0.21291, 0.219301, 0.15008, 0.118441, 0.076542, 0.085092, 0.122885, 0.132…	[225]	0	0	2
305	306	UPI000039A08E status=activ	([0.083462, 0.11371, 0.167087, 0.120615, 0.071867, 0.10481, 0.102787, 0.078022, 0.094817, 0.122885, 0.120615, 0.144935, 0.232838, 0.239899, 0.225814, 0.232838, 0.155435, 0.085092, 0.064632, 0.064632, 0.038858, 0.083462, 0.090864, 0.054297, 0.047319, 0.054297, 0.03976, 0.049374, 0.076542, 0.081712, 0.083462, 0.100716, 0.096677, 0.049374, 0.049374, 0.049374, 0.088832, 0.078022, 0.144935, 0.239899, …	[]	0	0	2
306	307	UPI000039A092 status=activ	([0.051831, 0.078022, 0.037156, 0.060549, 0.090864, 0.111485, 0.15008, 0.170161, 0.206376, 0.15008, 0.17593, 0.232838, 0.132295, 0.0704, 0.066181, 0.054297, 0.035586, 0.030003, 0.0704, 0.067594, 0.073402, 0.050641, 0.047319, 0.044297, 0.023963, 0.01227, 0.007259, 0.007091, 0.007031, 0.004431, 0.004414, 0.004315, 0.003431, 0.003461, 0.003366, 0.00389, 0.005734, 0.004736, 0.004611, 0.003298, 0.0031…	[]	0	0	2
307	308	UPI000039A094 status=activ	([0.328603, 0.349426, 0.370445, 0.288399, 0.308712, 0.21291, 0.232838, 0.271506, 0.301917, 0.268042, 0.291804, 0.243554, 0.239899, 0.239899, 0.139895, 0.158265, 0.219301, 0.268042, 0.191378, 0.275179, 0.225814, 0.216401, 0.219301, 0.222385, 0.295083, 0.308712, 0.401658, 0.366687, 0.26085, 0.200174, 0.161087, 0.170161, 0.25031, 0.185198, 0.185198, 0.288399, 0.275179, 0.281712, 0.225814, 0.31487, 0…	[64, 65, 69, 70]	0	0	2
308	309	UPI000039A09F status=activ	([0.019109, 0.03976, 0.060549, 0.034068, 0.048328, 0.066181, 0.041405, 0.028695, 0.020165, 0.021381, 0.030003, 0.021816, 0.043307, 0.043307, 0.021816, 0.038042, 0.076542, 0.074921, 0.074921, 0.067594, 0.0704, 0.038042, 0.033407, 0.036378, 0.0704, 0.081712, 0.041405, 0.041405, 0.040537, 0.081712, 0.109221, 0.055536, 0.098513, 0.098513, 0.05306, 0.083462, 0.046336, 0.043307, 0.090864, 0.044297, 0.0…	[]	0	0	2
309	310	UPI000039A0A0 status=activ	([0.125101, 0.164327, 0.200174, 0.25406, 0.173081, 0.216401, 0.15284, 0.144935, 0.185198, 0.222385, 0.167087, 0.142424, 0.129801, 0.125101, 0.0704, 0.142424, 0.158265, 0.147574, 0.247041, 0.239899, 0.356642, 0.342579, 0.311707, 0.229226, 0.15008, 0.247041, 0.161087, 0.167087, 0.203355, 0.127496, 0.096677, 0.161087, 0.243554, 0.25031, 0.264545, 0.356642, 0.324872, 0.209395, 0.142424, 0.161087, 0.1…	[]	0	0	2
310	311	UPI000039A0A9 status=activ	([0.007422, 0.006078, 0.006701, 0.009865, 0.013613, 0.014586, 0.010926, 0.014075, 0.018106, 0.025762, 0.032677, 0.024393, 0.013821, 0.025316, 0.026892, 0.032677, 0.030611, 0.0704, 0.071867, 0.031287, 0.044297, 0.038042, 0.073402, 0.100716, 0.05306, 0.029376, 0.030003, 0.055536, 0.056825, 0.058088, 0.028107, 0.028695, 0.059222, 0.058088, 0.066181, 0.060549, 0.064632, 0.067594, 0.069024, 0.127496, …	[]	0	0	2
313	314	UPI000039A0B1 status=activ	([0.010131, 0.006619, 0.004689, 0.004611, 0.003671, 0.005249, 0.004247, 0.003431, 0.00283, 0.003478, 0.003512, 0.003109, 0.001967, 0.002976, 0.003014, 0.00407, 0.002662, 0.00225, 0.003246, 0.001936, 0.002014, 0.002155, 0.002138, 0.003246, 0.00283, 0.004315, 0.003821, 0.005623, 0.005799, 0.006142, 0.004315, 0.004976, 0.005932, 0.007315, 0.005503, 0.005086, 0.004247, 0.006374, 0.009294, 0.006039, 0…	[]	0	0	2
314	315	UPI000039A0B2 status=activ	([0.120615, 0.055536, 0.074921, 0.055536, 0.073402, 0.076542, 0.098513, 0.127496, 0.161087, 0.216401, 0.161087, 0.118441, 0.102787, 0.092881, 0.15008, 0.225814, 0.225814, 0.271506, 0.17593, 0.142424, 0.216401, 0.222385, 0.339168, 0.243554, 0.243554, 0.18812, 0.139895, 0.088832, 0.088832, 0.085092, 0.078022, 0.129801, 0.196879, 0.225814, 0.209395, 0.200174, 0.200174, 0.203355, 0.167087, 0.243554, …	[175]	0	0	2
315	316	UPI000039A0B4 status=activ	([0.618285, 0.447574, 0.534167, 0.408655, 0.447574, 0.359901, 0.346032, 0.370445, 0.301917, 0.321458, 0.339168, 0.384043, 0.380708, 0.461924, 0.359901, 0.359901, 0.374039, 0.278302, 0.203355, 0.139895, 0.147574, 0.173081, 0.25406, 0.216401, 0.318242, 0.216401, 0.30533, 0.335645, 0.264545, 0.352862, 0.366687, 0.288399, 0.275179, 0.268042, 0.25406, 0.374039, 0.264545, 0.182256, 0.18812, 0.182256, 0…	[0, 2]	0	0	2
316	317	UPI000039A0B5 status=activ	([0.229226, 0.291804, 0.281712, 0.173081, 0.247041, 0.15284, 0.125101, 0.173081, 0.173081, 0.18812, 0.203355, 0.173081, 0.116183, 0.11371, 0.17593, 0.191378, 0.179055, 0.164327, 0.203355, 0.206376, 0.236433, 0.26085, 0.243554, 0.275179, 0.271506, 0.185198, 0.206376, 0.167087, 0.164327, 0.194234, 0.203355, 0.129801, 0.191378, 0.288399, 0.268042, 0.271506, 0.268042, 0.281712, 0.271506, 0.179055, 0.…	[]	0	0	2
319	320	UPI000039A0BD status=activ	([0.562014, 0.608892, 0.642678, 0.529623, 0.465241, 0.494003, 0.5017, 0.4292, 0.458154, 0.465241, 0.408655, 0.4292, 0.486429, 0.5017, 0.440853, 0.440853, 0.422041, 0.346032, 0.346032, 0.346032, 0.352862, 0.42561, 0.422041, 0.408655, 0.387226, 0.454136, 0.440853, 0.458154, 0.458154, 0.440853, 0.422041, 0.494003, 0.41194, 0.359901, 0.356642, 0.342579, 0.352862, 0.36309, 0.433034, 0.359901, 0.342579…	[0, 1, 2, 3, 6, 13]	0	0	2
322	323	UPI000039A0C2 status=activ	([0.694846, 0.529623, 0.444081, 0.468512, 0.5017, 0.418646, 0.401658, 0.4292, 0.36309, 0.374039, 0.41194, 0.380708, 0.301917, 0.311707, 0.264545, 0.239899, 0.147574, 0.161087, 0.106997, 0.116183, 0.116183, 0.118441, 0.116183, 0.179055, 0.191378, 0.17593, 0.257454, 0.288399, 0.25031, 0.25031, 0.281712, 0.196879, 0.268042, 0.335645, 0.339168, 0.247041, 0.236433, 0.31487, 0.278302, 0.339168, 0.28839…	[0, 1, 4]	0	0	2
323	324	UPI000039A0C3 status=activ	([0.433034, 0.40511, 0.461924, 0.356642, 0.288399, 0.318242, 0.349426, 0.25031, 0.278302, 0.30533, 0.356642, 0.31487, 0.30533, 0.291804, 0.243554, 0.278302, 0.264545, 0.275179, 0.17593, 0.275179, 0.271506, 0.18812, 0.222385, 0.206376, 0.200174, 0.271506, 0.268042, 0.18812, 0.206376, 0.147574, 0.144935, 0.125101, 0.179055, 0.182256, 0.122885, 0.15008, 0.147574, 0.090864, 0.144935, 0.142424, 0.0985…	[]	0	0	2
324	325	UPI000039A0C9 status=activ	([0.754692, 0.675549, 0.534167, 0.549308, 0.575842, 0.454136, 0.356642, 0.370445, 0.264545, 0.194234, 0.216401, 0.268042, 0.278302, 0.311707, 0.284882, 0.281712, 0.295083, 0.275179, 0.17593, 0.134866, 0.134866, 0.127496, 0.17593, 0.25031, 0.25406, 0.182256, 0.185198, 0.284882, 0.288399, 0.31487, 0.370445, 0.384043, 0.284882, 0.17593, 0.15008, 0.15284, 0.092881, 0.083462, 0.083462, 0.147574, 0.161…	[0, 1, 2, 3, 4]	0	0	2
325	326	UPI000039A0CB status=activ	([0.401658, 0.4292, 0.301917, 0.200174, 0.25406, 0.167087, 0.194234, 0.229226, 0.271506, 0.194234, 0.219301, 0.173081, 0.173081, 0.109221, 0.109221, 0.051831, 0.034068, 0.055536, 0.051831, 0.090864, 0.088832, 0.046336, 0.027463, 0.049374, 0.090864, 0.098513, 0.098513, 0.098513, 0.05306, 0.051831, 0.090864, 0.100716, 0.170161, 0.170161, 0.164327, 0.167087, 0.257454, 0.229226, 0.179055, 0.179055, 0…	[]	0	0	2
326	327	UPI000039A0CD status=activ	([0.088832, 0.132295, 0.164327, 0.21291, 0.26085, 0.173081, 0.125101, 0.078022, 0.048328, 0.066181, 0.049374, 0.074921, 0.134866, 0.086953, 0.088832, 0.092881, 0.050641, 0.031287, 0.019401, 0.024393, 0.023087, 0.023087, 0.021381, 0.022667, 0.012727, 0.011903, 0.0198, 0.017797, 0.024393, 0.051831, 0.047319, 0.088832, 0.038042, 0.022667, 0.035586, 0.020522, 0.018106, 0.017797, 0.030611, 0.056825, 0…	[]	0	0	2
328	329	UPI000039A0D0 status=activ	([0.359901, 0.30533, 0.257454, 0.298791, 0.203355, 0.111485, 0.139895, 0.17593, 0.10481, 0.06184, 0.076542, 0.120615, 0.109221, 0.049374, 0.045352, 0.049374, 0.051831, 0.035586, 0.037156, 0.034884, 0.034068, 0.018415, 0.011903, 0.014783, 0.009096, 0.00777, 0.009015, 0.007259, 0.005503, 0.005992, 0.007315, 0.006374, 0.004483, 0.003701, 0.00515, 0.004483, 0.003298, 0.003246, 0.00283, 0.002705, 0.00…	[477, 478, 479, 480, 563]	0	0	2
329	330	UPI000039A0D1 status=activ	([0.008723, 0.005872, 0.003757, 0.005318, 0.004161, 0.002976, 0.002435, 0.001967, 0.002529, 0.002155, 0.001967, 0.002366, 0.002349, 0.002761, 0.002976, 0.002014, 0.002211, 0.002366, 0.00155, 0.000859, 0.001374, 0.001391, 0.001374, 0.001872, 0.001335, 0.001335, 0.001417, 0.002155, 0.003341, 0.003276, 0.004611, 0.004358, 0.004513, 0.003276, 0.003431, 0.00243, 0.002482, 0.003341, 0.004775, 0.004483,…	[]	0	0	2
330	331	UPI000039A0D6 status=activ	([0.001572, 0.001808, 0.001391, 0.00231, 0.001722, 0.002396, 0.001808, 0.001481, 0.001232, 0.001572, 0.001344, 0.001069, 0.001159, 0.00076, 0.000842, 0.001103, 0.001692, 0.002435, 0.002276, 0.003701, 0.003671, 0.003366, 0.00389, 0.003864, 0.002512, 0.002512, 0.001692, 0.00225, 0.003276, 0.003555, 0.003014, 0.002976, 0.004208, 0.004513, 0.004513, 0.003997, 0.003405, 0.003341, 0.00231, 0.002117, 0.…	[]	0	0	2
331	332	UPI000039A0D7 status=activ	([0.066181, 0.035586, 0.020876, 0.016021, 0.022667, 0.015694, 0.01204, 0.009096, 0.00777, 0.008525, 0.007877, 0.006567, 0.004775, 0.004921, 0.004921, 0.004921, 0.005086, 0.004835, 0.004835, 0.004611, 0.006142, 0.008525, 0.013016, 0.020522, 0.033407, 0.036378, 0.071867, 0.132295, 0.144935, 0.142424, 0.182256, 0.179055, 0.26085, 0.257454, 0.311707, 0.311707, 0.324872, 0.328603, 0.332115, 0.332115, …	[]	0	0	2
332	333	UPI000039A0DB status=activ	([0.083462, 0.147574, 0.206376, 0.116183, 0.147574, 0.179055, 0.209395, 0.142424, 0.200174, 0.25031, 0.179055, 0.182256, 0.182256, 0.291804, 0.295083, 0.281712, 0.31487, 0.318242, 0.370445, 0.387226, 0.301917, 0.301917, 0.243554, 0.196879, 0.308712, 0.328603, 0.342579, 0.370445, 0.370445, 0.349426, 0.236433, 0.324872, 0.328603, 0.288399, 0.232838, 0.144935, 0.155435, 0.116183, 0.069024, 0.106997,…	[]	0	0	2
333	334	UPI000039A0E6 status=activ	([0.359901, 0.194234, 0.229226, 0.139895, 0.170161, 0.196879, 0.229226, 0.25406, 0.185198, 0.206376, 0.167087, 0.132295, 0.137348, 0.15284, 0.090864, 0.094817, 0.10481, 0.096677, 0.058088, 0.109221, 0.073402, 0.066181, 0.088832, 0.051831, 0.098513, 0.10481, 0.06184, 0.059222, 0.047319, 0.090864, 0.096677, 0.147574, 0.144935, 0.067594, 0.067594, 0.132295, 0.071867, 0.038858, 0.038858, 0.066181, 0.…	[273, 274, 275, 276, 277, 282, 283, 284, 287, 288]	0	0	2
335	336	UPI000039A0F2 status=activ	([0.209395, 0.257454, 0.288399, 0.321458, 0.232838, 0.268042, 0.196879, 0.200174, 0.203355, 0.264545, 0.219301, 0.26085, 0.257454, 0.328603, 0.408655, 0.422041, 0.349426, 0.339168, 0.321458, 0.324872, 0.264545, 0.26085, 0.275179, 0.216401, 0.144935, 0.229226, 0.155435, 0.206376, 0.229226, 0.191378, 0.142424, 0.209395, 0.196879, 0.281712, 0.278302, 0.275179, 0.311707, 0.408655, 0.318242, 0.324872,…	[]	0	0	2
336	337	UPI000039A0F6 status=activ	([0.005503, 0.007315, 0.005683, 0.007259, 0.009294, 0.008002, 0.006482, 0.005011, 0.004414, 0.004736, 0.004161, 0.004358, 0.004414, 0.004135, 0.004161, 0.003177, 0.002336, 0.003555, 0.003963, 0.004976, 0.006567, 0.007555, 0.005249, 0.007259, 0.007259, 0.00777, 0.010131, 0.016528, 0.018415, 0.018415, 0.023087, 0.045352, 0.058088, 0.058088, 0.0704, 0.139895, 0.247041, 0.356642, 0.216401, 0.222385, …	[]	0	0	2
337	338	UPI000039A0F7 status=activ	([0.028107, 0.03976, 0.024826, 0.033407, 0.051831, 0.073402, 0.040537, 0.034068, 0.025316, 0.022306, 0.030003, 0.03976, 0.071867, 0.076542, 0.044297, 0.078022, 0.073402, 0.139895, 0.122885, 0.127496, 0.102787, 0.100716, 0.11371, 0.116183, 0.098513, 0.092881, 0.094817, 0.137348, 0.158265, 0.25031, 0.31487, 0.30533, 0.311707, 0.298791, 0.206376, 0.284882, 0.203355, 0.21291, 0.222385, 0.206376, 0.12…	[]	0	0	2
339	340	UPI000039A0F9 status=activ	([0.0704, 0.111485, 0.155435, 0.18812, 0.120615, 0.083462, 0.056825, 0.043307, 0.059222, 0.081712, 0.058088, 0.067594, 0.05306, 0.027463, 0.050641, 0.056825, 0.032017, 0.055536, 0.058088, 0.060549, 0.056825, 0.03976, 0.037156, 0.034068, 0.038042, 0.066181, 0.06184, 0.066181, 0.106997, 0.102787, 0.102787, 0.102787, 0.102787, 0.118441, 0.118441, 0.116183, 0.106997, 0.10481, 0.118441, 0.18812, 0.185…	[155, 156, 157, 170, 204]	0	0	2
340	341	UPI000039A0FA status=activ	([0.015694, 0.010926, 0.018415, 0.028107, 0.03976, 0.041405, 0.054297, 0.042364, 0.058088, 0.079919, 0.056825, 0.056825, 0.064632, 0.10481, 0.059222, 0.109221, 0.090864, 0.083462, 0.134866, 0.083462, 0.090864, 0.11371, 0.194234, 0.196879, 0.134866, 0.081712, 0.109221, 0.10481, 0.129801, 0.10481, 0.106997, 0.109221, 0.134866, 0.118441, 0.076542, 0.139895, 0.088832, 0.090864, 0.092881, 0.055536, 0.…	[287, 288, 292, 293, 294, 295]	0	0	2
341	342	UPI000039A0FB status=activ	([0.064632, 0.047319, 0.0704, 0.094817, 0.06312, 0.083462, 0.046336, 0.048328, 0.06184, 0.076542, 0.06312, 0.049374, 0.088832, 0.090864, 0.139895, 0.219301, 0.219301, 0.132295, 0.155435, 0.17593, 0.111485, 0.144935, 0.206376, 0.134866, 0.129801, 0.129801, 0.127496, 0.18812, 0.219301, 0.232838, 0.232838, 0.308712, 0.291804, 0.291804, 0.216401, 0.209395, 0.194234, 0.257454, 0.356642, 0.295083, 0.28…	[]	0	0	2
342	343	UPI000039A0FC status=activ	([0.005623, 0.004899, 0.004247, 0.005503, 0.006142, 0.005503, 0.006701, 0.008624, 0.010372, 0.009096, 0.008002, 0.008156, 0.008409, 0.008895, 0.008723, 0.013821, 0.013265, 0.021816, 0.044297, 0.083462, 0.134866, 0.216401, 0.291804, 0.295083, 0.311707, 0.359901, 0.377384, 0.380708, 0.370445, 0.288399, 0.342579, 0.433034, 0.483068, 0.497853, 0.483068, 0.490133, 0.390993, 0.291804, 0.281712, 0.29180…	[]	0	0	2
343	344	UPI000039A0FD status=activ	([0.11371, 0.051831, 0.086953, 0.132295, 0.182256, 0.219301, 0.216401, 0.134866, 0.173081, 0.144935, 0.164327, 0.222385, 0.185198, 0.170161, 0.239899, 0.225814, 0.232838, 0.229226, 0.232838, 0.137348, 0.173081, 0.17593, 0.288399, 0.219301, 0.139895, 0.144935, 0.079919, 0.10481, 0.182256, 0.170161, 0.225814, 0.158265, 0.147574, 0.122885, 0.122885, 0.125101, 0.086953, 0.078022, 0.085092, 0.085092, …	[597, 598]	0	0	2
344	345	UPI000039A0FF status=activ	([0.092881, 0.144935, 0.200174, 0.096677, 0.122885, 0.078022, 0.11371, 0.134866, 0.158265, 0.116183, 0.11371, 0.085092, 0.085092, 0.144935, 0.161087, 0.243554, 0.295083, 0.278302, 0.182256, 0.191378, 0.194234, 0.167087, 0.161087, 0.15284, 0.26085, 0.182256, 0.170161, 0.098513, 0.060549, 0.064632, 0.054297, 0.064632, 0.118441, 0.116183, 0.125101, 0.111485, 0.122885, 0.127496, 0.129801, 0.134866, 0…	[]	0	0	2
345	346	UPI000039A100 status=activ	([0.179055, 0.083462, 0.040537, 0.024393, 0.040537, 0.023963, 0.014315, 0.011106, 0.011903, 0.009865, 0.008624, 0.007177, 0.009977, 0.010672, 0.006795, 0.007315, 0.004835, 0.004775, 0.003821, 0.002761, 0.002138, 0.002057, 0.003014, 0.00407, 0.005249, 0.003701, 0.003701, 0.004689, 0.004736, 0.003963, 0.005318, 0.005503, 0.007645, 0.008002, 0.011342, 0.012491, 0.0198, 0.041405, 0.030611, 0.026338, …	[]	0	0	2
346	347	UPI000039A108 status=activ	([0.247041, 0.291804, 0.321458, 0.370445, 0.308712, 0.25406, 0.185198, 0.239899, 0.268042, 0.21291, 0.161087, 0.194234, 0.206376, 0.206376, 0.137348, 0.161087, 0.098513, 0.15284, 0.203355, 0.284882, 0.284882, 0.288399, 0.209395, 0.144935, 0.083462, 0.132295, 0.120615, 0.185198, 0.161087, 0.173081, 0.25406, 0.359901, 0.271506, 0.264545, 0.18812, 0.18812, 0.21291, 0.209395, 0.196879, 0.196879, 0.20…	[]	0	0	2
347	348	UPI000039A109 status=activ	([0.076542, 0.030003, 0.013613, 0.013437, 0.018787, 0.011518, 0.007495, 0.009096, 0.006894, 0.00543, 0.005249, 0.006374, 0.006078, 0.005992, 0.004414, 0.00292, 0.002155, 0.00155, 0.000958, 0.000674, 0.00076, 0.00076, 0.000854, 0.000893, 0.000833, 0.000854, 0.001417, 0.001408, 0.000906, 0.001572, 0.001623, 0.002276, 0.001499, 0.002349, 0.003366, 0.004414, 0.004483, 0.004161, 0.004921, 0.004736, 0.…	[]	0	0	2
348	349	UPI000039A10B status=activ	([0.003864, 0.005683, 0.008624, 0.011903, 0.008804, 0.011669, 0.007177, 0.007031, 0.005623, 0.006533, 0.007645, 0.009483, 0.00962, 0.010926, 0.008156, 0.00515, 0.004358, 0.004161, 0.00292, 0.002606, 0.002881, 0.001786, 0.001709, 0.001288, 0.000747, 0.001172, 0.00055, 0.000558, 0.000412, 0.00076, 0.00076, 0.000442, 0.000249, 0.000464, 0.00076, 0.000558, 0.001103, 0.001103, 0.001172, 0.001069, 0.00…	[]	0	0	2
349	350	UPI000039A10C status=activ	([0.003963, 0.002555, 0.003963, 0.005318, 0.007259, 0.008895, 0.006421, 0.007645, 0.005872, 0.007422, 0.005872, 0.006194, 0.006482, 0.006421, 0.009401, 0.016257, 0.008624, 0.008156, 0.005683, 0.004483, 0.004513, 0.004161, 0.00407, 0.00292, 0.001906, 0.001722, 0.001743, 0.001602, 0.001069, 0.001103, 0.000773, 0.000816, 0.000674, 0.000339, 0.000721, 0.00076, 0.000833, 0.000743, 0.000412, 0.000708, …	[]	0	0	2
350	351	UPI000039A10D status=activ	([0.529623, 0.59014, 0.642678, 0.661982, 0.505461, 0.476583, 0.486429, 0.390993, 0.311707, 0.349426, 0.380708, 0.380708, 0.291804, 0.196879, 0.301917, 0.209395, 0.132295, 0.139895, 0.144935, 0.144935, 0.147574, 0.11371, 0.058088, 0.050641, 0.049374, 0.092881, 0.064632, 0.032017, 0.055536, 0.060549, 0.067594, 0.034068, 0.042364, 0.040537, 0.073402, 0.069024, 0.079919, 0.079919, 0.048328, 0.046336,…	[0, 1, 2, 3, 4]	0	0	2
351	352	UPI000039A10E status=activ	([0.002155, 0.001786, 0.002727, 0.003555, 0.00243, 0.002155, 0.002662, 0.00359, 0.00292, 0.002623, 0.002327, 0.0028, 0.001572, 0.001597, 0.002727, 0.00292, 0.002396, 0.002396, 0.00146, 0.002194, 0.003053, 0.003804, 0.005011, 0.003963, 0.002555, 0.003997, 0.005223, 0.003727, 0.003727, 0.005623, 0.005086, 0.005011, 0.004135, 0.004577, 0.003109, 0.002211, 0.001649, 0.001649, 0.001786, 0.002503, 0.00…	[]	0	0	2
352	353	UPI000039A10F status=activ	([0.41194, 0.278302, 0.173081, 0.109221, 0.066181, 0.034068, 0.046336, 0.060549, 0.03976, 0.06184, 0.074921, 0.05306, 0.049374, 0.025316, 0.024826, 0.023534, 0.032017, 0.030611, 0.029376, 0.029376, 0.023534, 0.014075, 0.014586, 0.014783, 0.014315, 0.023963, 0.049374, 0.050641, 0.05306, 0.06184, 0.051831, 0.030003, 0.051831, 0.05306, 0.054297, 0.030003, 0.032677, 0.043307, 0.024826, 0.017138, 0.03…	[]	0	0	2
353	354	UPI000039A110 status=activ	([0.055536, 0.083462, 0.116183, 0.161087, 0.209395, 0.173081, 0.203355, 0.236433, 0.164327, 0.122885, 0.15284, 0.15008, 0.142424, 0.21291, 0.21291, 0.298791, 0.21291, 0.144935, 0.074921, 0.132295, 0.134866, 0.222385, 0.216401, 0.216401, 0.216401, 0.203355, 0.191378, 0.191378, 0.116183, 0.125101, 0.185198, 0.17593, 0.200174, 0.219301, 0.158265, 0.158265, 0.098513, 0.155435, 0.15008, 0.219301, 0.20…	[]	0	0	2
354	355	UPI000039A111 status=activ	([0.11371, 0.142424, 0.088832, 0.132295, 0.092881, 0.066181, 0.094817, 0.122885, 0.161087, 0.196879, 0.15284, 0.17593, 0.173081, 0.284882, 0.268042, 0.352862, 0.398279, 0.390993, 0.366687, 0.394753, 0.30533, 0.236433, 0.25406, 0.257454, 0.173081, 0.216401, 0.284882, 0.194234, 0.200174, 0.196879, 0.122885, 0.182256, 0.161087, 0.142424, 0.144935, 0.142424, 0.088832, 0.05306, 0.054297, 0.111485, 0.1…	[54]	0	0	2
355	356	UPI000039A112 status=activ	([0.106997, 0.094817, 0.15284, 0.081712, 0.060549, 0.035586, 0.05306, 0.033407, 0.023087, 0.029376, 0.038858, 0.051831, 0.045352, 0.045352, 0.03976, 0.028695, 0.029376, 0.027463, 0.027463, 0.026338, 0.029376, 0.017138, 0.013265, 0.008156, 0.009483, 0.012491, 0.020876, 0.015694, 0.020876, 0.030611, 0.023087, 0.016528, 0.012491, 0.009728, 0.006894, 0.008804, 0.011903], '')	[]	0	0	2
356	357	UPI000039A115 status=activ	([0.032017, 0.046336, 0.064632, 0.085092, 0.040537, 0.054297, 0.071867, 0.088832, 0.059222, 0.058088, 0.0704, 0.051831, 0.038042, 0.030003, 0.069024, 0.076542, 0.045352, 0.094817, 0.129801, 0.129801, 0.206376, 0.137348, 0.073402, 0.044297, 0.048328, 0.102787, 0.118441, 0.094817, 0.054297, 0.076542, 0.096677, 0.11371, 0.109221, 0.079919, 0.10481, 0.10481, 0.096677, 0.144935, 0.144935, 0.088832, 0.…	[]	0	0	2
357	358	UPI000039A117 status=activ	([0.071867, 0.038858, 0.067594, 0.041405, 0.026892, 0.045352, 0.029376, 0.045352, 0.030611, 0.022667, 0.033407, 0.046336, 0.046336, 0.083462, 0.041405, 0.041405, 0.040537, 0.023087, 0.043307, 0.022306, 0.019109, 0.032017, 0.06312, 0.059222, 0.109221, 0.17593, 0.170161, 0.167087, 0.090864, 0.102787, 0.116183, 0.079919, 0.078022, 0.074921, 0.03976, 0.073402, 0.079919, 0.147574, 0.18812, 0.179055, 0…	[]	0	0	2
358	359	UPI000039A118 status=activ	([0.030611, 0.047319, 0.067594, 0.120615, 0.116183, 0.139895, 0.096677, 0.120615, 0.116183, 0.11371, 0.081712, 0.059222, 0.06312, 0.088832, 0.086953, 0.067594, 0.056825, 0.049374, 0.078022, 0.15008, 0.15284, 0.098513, 0.058088, 0.06312, 0.051831, 0.048328, 0.051831, 0.102787, 0.100716, 0.120615, 0.15008, 0.15008, 0.243554, 0.158265, 0.194234, 0.194234, 0.222385, 0.191378, 0.295083, 0.308712, 0.18…	[]	0	0	2
359	360	UPI000039A11B status=activ	([0.106997, 0.058088, 0.109221, 0.078022, 0.049374, 0.074921, 0.096677, 0.116183, 0.134866, 0.094817, 0.067594, 0.098513, 0.048328, 0.041405, 0.022306, 0.041405, 0.034068, 0.023087, 0.023087, 0.025316, 0.047319, 0.071867, 0.060549, 0.049374, 0.079919, 0.067594, 0.069024, 0.03976, 0.023963, 0.015694, 0.015694, 0.026338, 0.023963, 0.030611, 0.037156, 0.06312, 0.06184, 0.069024, 0.10481, 0.120615, 0…	[]	0	0	2
363	364	UPI000039A124 status=activ	([0.570702, 0.604312, 0.608892, 0.642678, 0.671169, 0.694846, 0.56648, 0.59014, 0.505461, 0.521092, 0.444081, 0.480142, 0.472492, 0.468512, 0.483068, 0.483068, 0.486429, 0.476583, 0.483068, 0.4292, 0.414856, 0.41194, 0.414856, 0.414856, 0.40511, 0.394753, 0.31487, 0.390993, 0.318242, 0.335645, 0.339168, 0.339168, 0.328603, 0.301917, 0.308712, 0.339168, 0.311707, 0.308712, 0.225814, 0.222385, 0.27…	[0, 1, 2, 3, 4, 5, 6, 7, 8, 9]	0	0	2
366	367	UPI000039A128 status=activ	([0.074921, 0.125101, 0.18812, 0.102787, 0.060549, 0.060549, 0.088832, 0.056825, 0.073402, 0.049374, 0.0704, 0.047319, 0.047319, 0.049374, 0.05306, 0.102787, 0.096677, 0.106997, 0.109221, 0.144935, 0.194234, 0.225814, 0.243554, 0.222385, 0.232838, 0.291804, 0.229226, 0.15284, 0.15284, 0.102787, 0.167087, 0.161087, 0.268042, 0.284882, 0.225814, 0.318242, 0.21291, 0.132295, 0.071867, 0.043307, 0.04…	[]	0	0	2
367	368	UPI000039A12B status=activ	([0.332115, 0.31487, 0.349426, 0.422041, 0.349426, 0.377384, 0.264545, 0.291804, 0.225814, 0.26085, 0.288399, 0.321458, 0.301917, 0.203355, 0.284882, 0.21291, 0.132295, 0.134866, 0.096677, 0.078022, 0.076542, 0.109221, 0.139895, 0.139895, 0.122885, 0.173081, 0.11371, 0.196879, 0.196879, 0.275179, 0.232838, 0.222385, 0.229226, 0.161087, 0.239899, 0.161087, 0.139895, 0.139895, 0.132295, 0.196879, 0…	[]	0	0	2
369	370	UPI000039A133 status=activ	([0.009401, 0.017138, 0.028107, 0.047319, 0.06312, 0.094817, 0.041405, 0.028695, 0.038042, 0.026338, 0.034884, 0.038858, 0.06184, 0.054297, 0.088832, 0.090864, 0.088832, 0.096677, 0.164327, 0.167087, 0.194234, 0.278302, 0.167087, 0.155435, 0.067594, 0.038858, 0.037156, 0.050641, 0.037156, 0.029376, 0.042364, 0.032017, 0.024826, 0.017797, 0.024393, 0.016826, 0.022306, 0.015694, 0.009977], '')	[]	0	0	2
371	372	UPI000039A146 status=activ	([0.048328, 0.0704, 0.041405, 0.023087, 0.037156, 0.050641, 0.069024, 0.041405, 0.059222, 0.081712, 0.098513, 0.120615, 0.116183, 0.125101, 0.125101, 0.122885, 0.11371, 0.11371, 0.122885, 0.185198, 0.257454, 0.247041, 0.264545, 0.36309, 0.472492, 0.476583, 0.390993, 0.321458, 0.444081, 0.444081, 0.4292, 0.4292, 0.4292, 0.328603, 0.324872, 0.41194, 0.414856, 0.318242, 0.318242, 0.271506, 0.268042,…	[]	0	0	2
372	373	UPI000039A147 status=activ	([0.155435, 0.088832, 0.086953, 0.147574, 0.200174, 0.25031, 0.170161, 0.100716, 0.120615, 0.137348, 0.170161, 0.182256, 0.185198, 0.111485, 0.058088, 0.066181, 0.030003, 0.032017, 0.06184, 0.06184, 0.118441, 0.10481, 0.167087, 0.203355, 0.109221, 0.064632, 0.064632, 0.116183, 0.161087, 0.098513, 0.109221, 0.111485, 0.078022, 0.0704, 0.067594, 0.132295, 0.125101, 0.167087, 0.167087, 0.15284, 0.08…	[]	0	0	2
373	374	UPI000039A14C status=activ	([0.032677, 0.016257, 0.022306, 0.030611, 0.047319, 0.045352, 0.058088, 0.041405, 0.022306, 0.015344, 0.019109, 0.020522, 0.01227, 0.013265, 0.013613, 0.025316, 0.014075, 0.013613, 0.012491, 0.012727, 0.019109, 0.018415, 0.035586, 0.020876, 0.01204, 0.01204, 0.008723, 0.009187, 0.012727, 0.025762, 0.023087, 0.014075, 0.017138, 0.017797, 0.018415, 0.037156, 0.026338, 0.059222, 0.059222, 0.030003, …	[]	0	0	2
374	375	UPI000039A14D status=activ	([0.016257, 0.023963, 0.035586, 0.059222, 0.078022, 0.045352, 0.060549, 0.078022, 0.056825, 0.044297, 0.058088, 0.085092, 0.047319, 0.094817, 0.054297, 0.059222, 0.078022, 0.083462, 0.079919, 0.083462, 0.096677, 0.096677, 0.102787, 0.06184, 0.031287, 0.032017, 0.046336, 0.049374, 0.05306, 0.047319, 0.041405, 0.042364, 0.045352, 0.081712, 0.038042, 0.043307, 0.078022, 0.109221, 0.094817, 0.055536,…	[]	0	0	2
375	376	UPI000039A151 status=activ	([0.42561, 0.30533, 0.380708, 0.26085, 0.200174, 0.15284, 0.209395, 0.247041, 0.194234, 0.247041, 0.185198, 0.236433, 0.232838, 0.335645, 0.40511, 0.288399, 0.284882, 0.31487, 0.301917, 0.18812, 0.18812, 0.132295, 0.216401, 0.191378, 0.185198, 0.257454, 0.239899, 0.216401, 0.206376, 0.284882, 0.25406, 0.335645, 0.31487, 0.332115, 0.31487, 0.229226, 0.275179, 0.291804, 0.281712, 0.203355, 0.31487,…	[104, 105]	0	0	2
376	377	UPI000039A15A status=activ	([0.332115, 0.390993, 0.433034, 0.31487, 0.36309, 0.387226, 0.40511, 0.311707, 0.295083, 0.318242, 0.342579, 0.264545, 0.257454, 0.17593, 0.185198, 0.191378, 0.206376, 0.318242, 0.450668, 0.450668, 0.332115, 0.222385, 0.216401, 0.206376, 0.298791, 0.170161, 0.179055, 0.182256, 0.18812, 0.142424, 0.161087, 0.179055, 0.203355, 0.206376, 0.194234, 0.11371, 0.102787, 0.094817, 0.050641, 0.049374, 0.0…	[]	0	0	2
378	379	UPI000039A15E status=activ	([0.239899, 0.122885, 0.173081, 0.222385, 0.25406, 0.167087, 0.102787, 0.137348, 0.17593, 0.206376, 0.144935, 0.116183, 0.120615, 0.109221, 0.056825, 0.055536, 0.055536, 0.100716, 0.045352, 0.044297, 0.024826, 0.044297, 0.088832, 0.047319, 0.024826, 0.020876, 0.036378, 0.037156, 0.022306, 0.020522, 0.01227, 0.020522, 0.020522, 0.021816, 0.021381, 0.021816, 0.038042, 0.042364, 0.027463, 0.06312, 0…	[326, 327, 328]	0	0	2
379	380	UPI000039A15F status=activ	([0.562014, 0.433034, 0.454136, 0.465241, 0.5017, 0.422041, 0.408655, 0.444081, 0.394753, 0.422041, 0.450668, 0.494003, 0.414856, 0.414856, 0.497853, 0.42561, 0.468512, 0.387226, 0.42561, 0.31487, 0.311707, 0.318242, 0.422041, 0.436924, 0.458154, 0.458154, 0.549308, 0.604312, 0.486429, 0.472492, 0.384043, 0.339168, 0.339168, 0.324872, 0.311707, 0.318242, 0.295083, 0.18812, 0.26085, 0.243554, 0.26…	[0, 4, 26, 27]	0	0	2
380	381	UPI000039A161 status=activ	([0.038858, 0.06184, 0.088832, 0.118441, 0.074921, 0.11371, 0.081712, 0.056825, 0.071867, 0.088832, 0.111485, 0.137348, 0.15008, 0.147574, 0.15008, 0.134866, 0.142424, 0.206376, 0.209395, 0.142424, 0.090864, 0.147574, 0.094817, 0.056825, 0.06312, 0.109221, 0.096677, 0.092881, 0.144935, 0.158265, 0.170161, 0.164327, 0.167087, 0.15008, 0.155435, 0.096677, 0.098513, 0.158265, 0.083462, 0.129801, 0.2…	[]	0	0	2
381	382	UPI000039A162 status=activ	([0.021381, 0.030611, 0.042364, 0.023534, 0.015078, 0.020165, 0.013437, 0.019401, 0.024826, 0.030611, 0.021381, 0.017138, 0.01227, 0.023087, 0.019401, 0.011106, 0.010509, 0.007031, 0.010509, 0.009401, 0.008723, 0.009483, 0.007091, 0.007091, 0.010672, 0.010509, 0.007422, 0.01078, 0.01078, 0.010926, 0.01227, 0.012491, 0.022306, 0.040537, 0.017797, 0.011669, 0.023087, 0.016826, 0.017447, 0.010221, 0…	[]	0	0	2
383	384	UPI000039A165 status=activ	([0.010672, 0.016826, 0.023087, 0.031287, 0.019109, 0.015078, 0.019401, 0.032017, 0.047319, 0.047319, 0.064632, 0.049374, 0.090864, 0.048328, 0.102787, 0.094817, 0.048328, 0.118441, 0.129801, 0.129801, 0.06312, 0.066181, 0.034884, 0.038858, 0.043307, 0.086953, 0.078022, 0.066181, 0.024826, 0.024826, 0.0198, 0.018106, 0.016257, 0.013821, 0.022667, 0.0198, 0.01204, 0.020522, 0.018106, 0.030003, 0.0…	[]	0	0	2
385	386	UPI000039A169 status=activ	([0.318242, 0.36309, 0.239899, 0.301917, 0.324872, 0.359901, 0.264545, 0.209395, 0.236433, 0.225814, 0.26085, 0.275179, 0.275179, 0.275179, 0.328603, 0.440853, 0.447574, 0.398279, 0.31487, 0.216401, 0.127496, 0.134866, 0.15008, 0.239899, 0.247041, 0.173081, 0.098513, 0.182256, 0.247041, 0.26085, 0.243554, 0.247041, 0.298791, 0.271506, 0.18812, 0.155435, 0.076542, 0.142424, 0.142424, 0.132295, 0.1…	[222, 223, 224, 225]	0	0	2
386	387	UPI000039A16C status=activ	([0.086953, 0.137348, 0.196879, 0.25406, 0.30533, 0.332115, 0.239899, 0.268042, 0.308712, 0.232838, 0.25406, 0.291804, 0.209395, 0.225814, 0.206376, 0.298791, 0.298791, 0.301917, 0.30533, 0.209395, 0.30533, 0.232838, 0.243554, 0.15008, 0.081712, 0.073402, 0.043307, 0.078022, 0.079919, 0.040537, 0.076542, 0.037156, 0.041405, 0.038042, 0.028107, 0.026892, 0.016257, 0.026892, 0.028107, 0.017447, 0.0…	[]	0	0	2
387	388	UPI000039A170 status=activ	([0.003431, 0.004689, 0.007031, 0.004899, 0.003671, 0.002705, 0.003804, 0.002976, 0.003963, 0.004775, 0.005734, 0.007495, 0.007555, 0.007091, 0.004577, 0.00292, 0.003014, 0.005011, 0.006701, 0.005378, 0.003727, 0.004208, 0.003461, 0.002211, 0.002662, 0.002688, 0.0028, 0.001572, 0.002555, 0.001417, 0.001408, 0.001202, 0.00061, 0.001103, 0.001048, 0.001061, 0.001748, 0.002761, 0.002529, 0.002194, 0…	[]	0	0	2
388	389	UPI000039A172 status=activ	([0.031287, 0.047319, 0.073402, 0.11371, 0.079919, 0.106997, 0.127496, 0.081712, 0.111485, 0.142424, 0.098513, 0.069024, 0.034068, 0.060549, 0.076542, 0.064632, 0.064632, 0.111485, 0.106997, 0.111485, 0.120615, 0.118441, 0.067594, 0.073402, 0.066181, 0.064632, 0.06312, 0.064632, 0.064632, 0.032677, 0.017447, 0.032677, 0.046336, 0.083462, 0.083462, 0.116183, 0.194234, 0.118441, 0.122885, 0.144935,…	[]	0	0	2
391	392	UPI000039A17D status=activ	([0.170161, 0.116183, 0.147574, 0.092881, 0.06184, 0.038042, 0.05306, 0.041405, 0.060549, 0.085092, 0.11371, 0.139895, 0.158265, 0.229226, 0.139895, 0.147574, 0.134866, 0.158265, 0.247041, 0.308712, 0.308712, 0.194234, 0.203355, 0.142424, 0.21291, 0.291804, 0.298791, 0.298791, 0.271506, 0.271506, 0.25406, 0.25406, 0.209395, 0.229226, 0.158265, 0.161087, 0.167087, 0.100716, 0.086953, 0.086953, 0.0…	[]	0	0	2
392	393	UPI000039A17F status=activ	([0.167087, 0.222385, 0.284882, 0.247041, 0.288399, 0.335645, 0.239899, 0.167087, 0.219301, 0.158265, 0.144935, 0.147574, 0.158265, 0.098513, 0.144935, 0.079919, 0.161087, 0.161087, 0.236433, 0.271506, 0.281712, 0.271506, 0.173081, 0.096677, 0.100716, 0.098513, 0.042364, 0.076542, 0.142424, 0.059222, 0.059222, 0.085092, 0.109221, 0.11371, 0.179055, 0.111485, 0.17593, 0.10481, 0.085092, 0.049374, …	[]	0	0	2
393	394	UPI000039A180 status=activ	([0.173081, 0.21291, 0.25031, 0.222385, 0.25406, 0.203355, 0.185198, 0.216401, 0.158265, 0.203355, 0.15284, 0.142424, 0.161087, 0.161087, 0.10481, 0.074921, 0.106997, 0.056825, 0.032017, 0.033407, 0.020876, 0.035586, 0.021816, 0.020876, 0.026338, 0.017138, 0.017138, 0.020522, 0.01078, 0.017447, 0.015078, 0.024393, 0.044297, 0.024393, 0.015078, 0.011106, 0.015078, 0.010131, 0.017447, 0.025762, 0.0…	[]	0	0	2
394	395	UPI000039A188 status=activ	([0.10481, 0.102787, 0.137348, 0.18812, 0.216401, 0.257454, 0.291804, 0.209395, 0.127496, 0.085092, 0.11371, 0.069024, 0.041405, 0.038042, 0.05306, 0.043307, 0.024393, 0.060549, 0.060549, 0.066181, 0.032677, 0.0704, 0.092881, 0.051831, 0.051831, 0.058088, 0.060549, 0.056825, 0.098513, 0.182256, 0.275179, 0.173081, 0.278302, 0.356642, 0.359901, 0.339168, 0.461924, 0.575842, 0.440853, 0.31487, 0.29…	[37]	0	0	2
395	396	UPI000039A18A status=activ	([0.081712, 0.098513, 0.050641, 0.038858, 0.019109, 0.014075, 0.021816, 0.016257, 0.013016, 0.013821, 0.010926, 0.013613, 0.009015, 0.006795, 0.011342, 0.011518, 0.013437, 0.013613, 0.014315, 0.016528, 0.020876, 0.010372, 0.008002, 0.007177, 0.006567, 0.010131, 0.014783, 0.013821, 0.024826, 0.030003, 0.041405, 0.049374, 0.058088, 0.100716, 0.173081, 0.098513, 0.092881, 0.056825, 0.032677, 0.03128…	[]	0	0	2
396	397	UPI000039A18B status=activ	([0.044297, 0.064632, 0.043307, 0.066181, 0.059222, 0.076542, 0.102787, 0.074921, 0.096677, 0.120615, 0.085092, 0.067594, 0.134866, 0.0704, 0.069024, 0.078022, 0.074921, 0.074921, 0.058088, 0.031287, 0.028695, 0.024826, 0.024393, 0.022306, 0.013613, 0.019401, 0.012727, 0.01227, 0.017797, 0.010926, 0.010672, 0.015694, 0.025762, 0.023963, 0.023963, 0.023087, 0.021816, 0.023087, 0.028695, 0.055536, …	[]	0	0	2
397	398	UPI000039A18C status=activ	([0.352862, 0.384043, 0.458154, 0.332115, 0.311707, 0.216401, 0.142424, 0.173081, 0.206376, 0.247041, 0.182256, 0.147574, 0.079919, 0.078022, 0.081712, 0.079919, 0.078022, 0.147574, 0.076542, 0.037156, 0.044297, 0.049374, 0.026892, 0.024826, 0.029376, 0.03976, 0.038858, 0.043307, 0.051831, 0.026892, 0.015078, 0.025762, 0.040537, 0.076542, 0.076542, 0.040537, 0.040537, 0.044297, 0.045352, 0.090864…	[]	0	0	2
398	399	UPI000039A18E status=activ	([0.043307, 0.06312, 0.098513, 0.137348, 0.167087, 0.109221, 0.134866, 0.102787, 0.069024, 0.083462, 0.111485, 0.144935, 0.083462, 0.078022, 0.071867, 0.038858, 0.033407, 0.055536, 0.064632, 0.058088, 0.038042, 0.042364, 0.044297, 0.040537, 0.037156, 0.03976, 0.0704, 0.073402, 0.090864, 0.15008, 0.15284, 0.139895, 0.111485, 0.161087, 0.129801, 0.109221, 0.158265, 0.257454, 0.225814, 0.301917, 0.4…	[41]	0	0	2
399	400	UPI000039A193 status=activ	([0.049374, 0.074921, 0.038858, 0.066181, 0.111485, 0.147574, 0.170161, 0.092881, 0.122885, 0.15008, 0.116183, 0.085092, 0.050641, 0.026338, 0.045352, 0.067594, 0.073402, 0.037156, 0.074921, 0.076542, 0.088832, 0.144935, 0.15284, 0.134866, 0.069024, 0.064632, 0.033407, 0.017797, 0.018415, 0.009977, 0.01078, 0.009294, 0.013821, 0.016257, 0.018106, 0.018787, 0.012491, 0.008002, 0.011342, 0.010672, …	[]	0	0	2
400	401	UPI000039A194 status=activ	([0.055536, 0.098513, 0.040537, 0.023087, 0.036378, 0.050641, 0.030003, 0.030003, 0.042364, 0.051831, 0.049374, 0.032677, 0.017447, 0.029376, 0.028695, 0.028695, 0.027463, 0.029376, 0.015344, 0.029376, 0.056825, 0.049374, 0.024826, 0.05306, 0.056825, 0.030003, 0.023963, 0.047319, 0.032017, 0.029376, 0.018106, 0.013821, 0.025762, 0.030611, 0.031287, 0.045352, 0.047319, 0.05306, 0.026338, 0.030003,…	[]	0	0	2
401	402	UPI000039A195 status=activ	([0.036378, 0.066181, 0.025762, 0.016257, 0.010926, 0.014586, 0.022306, 0.031287, 0.043307, 0.055536, 0.034884, 0.051831, 0.049374, 0.051831, 0.026892, 0.016021, 0.026338, 0.028695, 0.051831, 0.048328, 0.055536, 0.06312, 0.056825, 0.066181, 0.116183, 0.200174, 0.122885, 0.06184, 0.06312, 0.066181, 0.035586, 0.0704, 0.038042, 0.038858, 0.038858, 0.043307, 0.071867, 0.03976, 0.021381, 0.011669, 0.0…	[]	0	0	2
403	404	UPI000039A19A status=activ	([0.054297, 0.076542, 0.031287, 0.051831, 0.081712, 0.055536, 0.034068, 0.034068, 0.033407, 0.022667, 0.028107, 0.038858, 0.030003, 0.060549, 0.032017, 0.05306, 0.045352, 0.049374, 0.044297, 0.054297, 0.054297, 0.05306, 0.041405, 0.098513, 0.096677, 0.086953, 0.074921, 0.15008, 0.182256, 0.247041, 0.229226, 0.144935, 0.139895, 0.090864, 0.045352, 0.085092, 0.046336, 0.092881, 0.083462, 0.094817, …	[]	0	0	2
404	405	UPI000039A19C status=activ	([0.007422, 0.006421, 0.006078, 0.007645, 0.008723, 0.008075, 0.009728, 0.009015, 0.011903, 0.013265, 0.017447, 0.011669, 0.011669, 0.018787, 0.013016, 0.020165, 0.033407, 0.035586, 0.028695, 0.060549, 0.060549, 0.100716, 0.167087, 0.239899, 0.25031, 0.200174, 0.196879, 0.139895, 0.206376, 0.129801, 0.173081, 0.096677, 0.170161, 0.164327, 0.096677, 0.15008, 0.155435, 0.096677, 0.088832, 0.158265,…	[]	0	0	2
405	406	UPI000039A19D status=activ	([0.001159, 0.001748, 0.002623, 0.003997, 0.004577, 0.00407, 0.004483, 0.005623, 0.007422, 0.009401, 0.008156, 0.008276, 0.01227, 0.019109, 0.016257, 0.026338, 0.029376, 0.029376, 0.06312, 0.06312, 0.05306, 0.127496, 0.074921, 0.035586, 0.033407, 0.041405, 0.074921, 0.043307, 0.047319, 0.023087, 0.024826, 0.042364, 0.058088, 0.055536, 0.032677, 0.0704, 0.067594, 0.06184, 0.051831, 0.029376, 0.051…	[195, 196, 197, 198]	0	0	2
406	407	UPI000039A1A0 status=activ	([0.120615, 0.17593, 0.219301, 0.137348, 0.191378, 0.236433, 0.161087, 0.179055, 0.209395, 0.25406, 0.275179, 0.311707, 0.311707, 0.182256, 0.25031, 0.17593, 0.264545, 0.328603, 0.342579, 0.380708, 0.301917, 0.308712, 0.30533, 0.222385, 0.236433, 0.161087, 0.161087, 0.167087, 0.196879, 0.185198, 0.111485, 0.076542, 0.081712, 0.0704, 0.079919, 0.086953, 0.086953, 0.076542, 0.086953, 0.041405, 0.03…	[]	0	0	2
408	409	UPI000039A1A2 status=activ	([0.051831, 0.028107, 0.0198, 0.021381, 0.023087, 0.031287, 0.043307, 0.055536, 0.073402, 0.098513, 0.083462, 0.127496, 0.125101, 0.21291, 0.127496, 0.139895, 0.167087, 0.106997, 0.134866, 0.129801, 0.219301, 0.239899, 0.328603, 0.40511, 0.366687, 0.4292, 0.384043, 0.295083, 0.324872, 0.324872, 0.247041, 0.219301, 0.196879, 0.209395, 0.200174, 0.200174, 0.191378, 0.134866, 0.196879, 0.26085, 0.27…	[240, 241]	0	0	2
409	410	UPI000039A1A3 status=activ	([0.374039, 0.26085, 0.298791, 0.339168, 0.281712, 0.30533, 0.236433, 0.200174, 0.225814, 0.257454, 0.185198, 0.15008, 0.17593, 0.18812, 0.21291, 0.301917, 0.311707, 0.321458, 0.25406, 0.185198, 0.185198, 0.182256, 0.26085, 0.264545, 0.200174, 0.257454, 0.196879, 0.278302, 0.30533, 0.308712, 0.284882, 0.366687, 0.4292, 0.370445, 0.339168, 0.271506, 0.229226, 0.182256, 0.25406, 0.332115], '')	[]	0	0	2
410	411	UPI000039A1A6 status=activ	([0.147574, 0.079919, 0.111485, 0.147574, 0.090864, 0.120615, 0.116183, 0.15284, 0.18812, 0.134866, 0.079919, 0.11371, 0.111485, 0.100716, 0.109221, 0.071867, 0.122885, 0.073402, 0.067594, 0.142424, 0.15284, 0.142424, 0.225814, 0.225814, 0.144935, 0.225814, 0.191378, 0.236433, 0.239899, 0.229226, 0.229226, 0.349426, 0.229226, 0.167087, 0.173081, 0.096677, 0.142424, 0.144935, 0.161087, 0.161087, 0…	[]	0	0	2
412	413	UPI000039A1B2 status=activ	([0.653063, 0.468512, 0.359901, 0.342579, 0.387226, 0.4292, 0.476583, 0.509769, 0.541878, 0.454136, 0.5017, 0.436924, 0.497853, 0.5017, 0.41194, 0.332115, 0.454136, 0.440853, 0.436924, 0.342579, 0.346032, 0.298791, 0.408655, 0.5017, 0.486429, 0.384043, 0.281712, 0.257454, 0.209395, 0.122885, 0.120615, 0.106997, 0.18812, 0.173081, 0.191378, 0.17593, 0.17593, 0.161087, 0.100716, 0.059222, 0.094817,…	[0, 7, 8, 10, 13, 23, 407, 408, 493]	0	0	2
413	414	UPI000039A1B3 status=activ	([0.067594, 0.106997, 0.073402, 0.11371, 0.155435, 0.200174, 0.222385, 0.264545, 0.196879, 0.222385, 0.182256, 0.216401, 0.298791, 0.384043, 0.301917, 0.257454, 0.239899, 0.324872, 0.370445, 0.281712, 0.380708, 0.31487, 0.219301, 0.291804, 0.281712, 0.268042, 0.264545, 0.264545, 0.25406, 0.257454, 0.185198, 0.173081, 0.179055, 0.200174, 0.191378, 0.278302, 0.219301, 0.15008, 0.170161, 0.098513, 0…	[]	0	0	2
414	415	UPI000039A1B4 status=activ	([0.003366, 0.004921, 0.007031, 0.006194, 0.008525, 0.007877, 0.00962, 0.006567, 0.005503, 0.006894, 0.005223, 0.004414, 0.004646, 0.004835, 0.003997, 0.002606, 0.003014, 0.002336, 0.001533, 0.001541, 0.001533, 0.002211, 0.002211, 0.001675, 0.001335, 0.000687, 0.000468, 0.000236, 0.000249, 0.000412, 0.000146, 0.000253, 0.000464, 0.000614, 0.000412, 0.000271, 0.000322, 0.000275, 0.00018, 0.000245,…	[]	0	0	2
416	417	UPI000039A1BA status=activ	([0.013016, 0.019401, 0.028107, 0.051831, 0.027463, 0.038042, 0.058088, 0.083462, 0.10481, 0.056825, 0.038042, 0.028695, 0.026892, 0.030611, 0.015078, 0.015078, 0.024393, 0.026892, 0.041405, 0.071867, 0.066181, 0.044297, 0.042364, 0.041405, 0.022667, 0.025762, 0.025762, 0.025762, 0.011903, 0.011106, 0.020876, 0.036378, 0.06312, 0.06184, 0.043307, 0.05306, 0.027463, 0.030003, 0.030003, 0.030003, 0…	[]	0	0	2
417	418	UPI000039A1BB status=activ	([0.050641, 0.025762, 0.026338, 0.042364, 0.0704, 0.094817, 0.088832, 0.056825, 0.079919, 0.074921, 0.100716, 0.132295, 0.067594, 0.129801, 0.116183, 0.06312, 0.06184, 0.088832, 0.147574, 0.185198, 0.102787, 0.116183, 0.11371, 0.15284, 0.144935, 0.076542, 0.076542, 0.076542, 0.079919, 0.073402, 0.106997, 0.071867, 0.043307, 0.079919, 0.088832, 0.086953, 0.155435, 0.086953, 0.044297, 0.034884, 0.0…	[]	0	0	2
418	419	UPI000039A1BC status=activ	([0.073402, 0.111485, 0.10481, 0.132295, 0.096677, 0.090864, 0.056825, 0.071867, 0.10481, 0.134866, 0.17593, 0.229226, 0.155435, 0.155435, 0.194234, 0.161087, 0.173081, 0.179055, 0.194234, 0.147574, 0.144935, 0.155435, 0.15008, 0.137348, 0.147574, 0.170161, 0.225814, 0.328603, 0.243554, 0.17593, 0.191378, 0.132295, 0.0704, 0.137348, 0.222385, 0.191378, 0.21291, 0.301917, 0.275179, 0.21291, 0.2987…	[]	0	0	2
419	420	UPI000039A1C0 status=activ	([0.288399, 0.167087, 0.229226, 0.284882, 0.311707, 0.229226, 0.268042, 0.308712, 0.298791, 0.318242, 0.229226, 0.271506, 0.18812, 0.125101, 0.134866, 0.083462, 0.078022, 0.038858, 0.067594, 0.06312, 0.036378, 0.06312, 0.129801, 0.11371, 0.0704, 0.045352, 0.083462, 0.045352, 0.025316, 0.018106, 0.019401, 0.036378, 0.020165, 0.035586, 0.054297, 0.098513, 0.137348, 0.094817, 0.170161, 0.120615, 0.1…	[]	0	0	2
420	421	UPI000039A1C4 status=activ	([0.021816, 0.037156, 0.054297, 0.073402, 0.036378, 0.026892, 0.038858, 0.054297, 0.034884, 0.046336, 0.031287, 0.031287, 0.031287, 0.032017, 0.033407, 0.018787, 0.018415, 0.018787, 0.017447, 0.028107, 0.032017, 0.06184, 0.064632, 0.064632, 0.0704, 0.147574, 0.219301, 0.139895, 0.076542, 0.137348, 0.158265, 0.25031, 0.191378, 0.196879, 0.137348, 0.225814, 0.225814, 0.335645, 0.332115, 0.339168, 0…	[]	0	0	2
421	422	UPI000039A1C7 status=activ	([0.271506, 0.170161, 0.229226, 0.271506, 0.324872, 0.21291, 0.26085, 0.288399, 0.324872, 0.359901, 0.377384, 0.321458, 0.324872, 0.414856, 0.42561, 0.51388, 0.521092, 0.433034, 0.454136, 0.36309, 0.271506, 0.281712, 0.36309, 0.247041, 0.219301, 0.200174, 0.278302, 0.275179, 0.194234, 0.185198, 0.170161, 0.170161, 0.25031, 0.247041, 0.179055, 0.173081, 0.111485, 0.106997, 0.106997, 0.129801, 0.20…	[15, 16]	0	0	2
422	423	UPI000039A1C8 status=activ	([0.031287, 0.031287, 0.032017, 0.018787, 0.028695, 0.017138, 0.012727, 0.013437, 0.017797, 0.026338, 0.035586, 0.032017, 0.024826, 0.025316, 0.049374, 0.040537, 0.025762, 0.017138, 0.020522, 0.037156, 0.030611, 0.017797, 0.018106, 0.013437, 0.022306, 0.024393, 0.055536, 0.106997, 0.137348, 0.069024, 0.066181, 0.036378, 0.032017, 0.03976, 0.076542, 0.081712, 0.147574, 0.129801, 0.191378, 0.191378…	[]	0	0	2
423	424	UPI000039A1CC status=activ	([0.557691, 0.461924, 0.370445, 0.41194, 0.440853, 0.468512, 0.384043, 0.40511, 0.433034, 0.370445, 0.384043, 0.414856, 0.408655, 0.454136, 0.359901, 0.374039, 0.387226, 0.349426, 0.311707, 0.349426, 0.288399, 0.268042, 0.321458, 0.332115, 0.291804, 0.229226, 0.222385, 0.236433, 0.182256, 0.122885, 0.191378, 0.225814, 0.232838, 0.264545, 0.236433, 0.291804, 0.222385, 0.209395, 0.173081, 0.17593, …	[0, 78, 79]	0	0	2
426	427	UPI000039A1D4 status=activ	([0.014586, 0.009977, 0.007555, 0.010221, 0.008002, 0.006533, 0.007091, 0.006039, 0.005932, 0.007031, 0.006194, 0.005011, 0.005011, 0.00515, 0.005086, 0.005249, 0.007315, 0.005734, 0.007315, 0.010372, 0.007422, 0.010509, 0.010926, 0.018787, 0.011669, 0.019109, 0.033407, 0.026892, 0.032677, 0.050641, 0.054297, 0.054297, 0.120615, 0.120615, 0.209395, 0.219301, 0.222385, 0.225814, 0.206376, 0.219301…	[131]	0	0	2
427	428	UPI000039A1DB status=activ	([0.086953, 0.027463, 0.049374, 0.083462, 0.125101, 0.15008, 0.074921, 0.045352, 0.045352, 0.029376, 0.030003, 0.023534, 0.013016, 0.008525, 0.009865, 0.010672, 0.007422, 0.011106, 0.018787, 0.015078, 0.016826, 0.015344, 0.032677, 0.033407, 0.014783, 0.009096, 0.006533, 0.010672, 0.009728, 0.00777, 0.007877, 0.009401, 0.016021, 0.016021, 0.026892, 0.037156, 0.022306, 0.047319, 0.049374, 0.023087,…	[]	0	0	2
428	429	UPI000039A1DD status=activ	([0.106997, 0.058088, 0.083462, 0.106997, 0.098513, 0.06312, 0.064632, 0.043307, 0.055536, 0.073402, 0.092881, 0.129801, 0.132295, 0.134866, 0.085092, 0.051831, 0.037156, 0.085092, 0.073402, 0.046336, 0.049374, 0.03976, 0.067594, 0.067594, 0.038858, 0.056825, 0.054297, 0.064632, 0.064632, 0.064632, 0.06184, 0.033407, 0.029376, 0.017797, 0.030611, 0.055536, 0.092881, 0.144935, 0.11371, 0.127496, 0…	[]	0	0	2
430	431	UPI000039A1E3 status=activ	([0.366687, 0.247041, 0.155435, 0.236433, 0.284882, 0.308712, 0.200174, 0.222385, 0.167087, 0.137348, 0.111485, 0.081712, 0.083462, 0.088832, 0.142424, 0.088832, 0.090864, 0.079919, 0.046336, 0.040537, 0.03976, 0.026338, 0.042364, 0.048328, 0.044297, 0.043307, 0.048328, 0.096677, 0.060549, 0.094817, 0.129801, 0.194234, 0.264545, 0.21291, 0.216401, 0.216401, 0.318242, 0.377384, 0.321458, 0.318242,…	[83, 125, 126]	0	0	2
431	432	UPI000039A1E8 status=activ	([0.332115, 0.232838, 0.219301, 0.257454, 0.239899, 0.26085, 0.281712, 0.209395, 0.243554, 0.275179, 0.298791, 0.332115, 0.332115, 0.328603, 0.295083, 0.281712, 0.288399, 0.359901, 0.359901, 0.346032, 0.268042, 0.173081, 0.247041, 0.216401, 0.185198, 0.222385, 0.158265, 0.109221, 0.098513, 0.092881, 0.100716, 0.094817, 0.096677, 0.094817, 0.096677, 0.122885, 0.127496, 0.125101, 0.137348, 0.074921…	[]	0	0	2
432	433	UPI000039A1E9 status=activ	([0.129801, 0.164327, 0.096677, 0.058088, 0.090864, 0.05306, 0.033407, 0.034884, 0.025316, 0.034884, 0.036378, 0.036378, 0.037156, 0.026338, 0.024826, 0.05306, 0.086953, 0.056825, 0.056825, 0.05306, 0.0704, 0.06312, 0.036378, 0.066181, 0.122885, 0.120615, 0.170161, 0.170161, 0.203355, 0.30533, 0.200174, 0.134866, 0.158265, 0.268042, 0.370445, 0.288399, 0.25031, 0.236433, 0.346032, 0.257454, 0.268…	[]	0	0	2
434	435	UPI000039A1EE status=activ	([0.011342, 0.007877, 0.006894, 0.00543, 0.006894, 0.005734, 0.004899, 0.004315, 0.00515, 0.004835, 0.005799, 0.005932, 0.004431, 0.004611, 0.003431, 0.002529, 0.001748, 0.002349, 0.002366, 0.00243, 0.003366, 0.004899, 0.007091, 0.009294, 0.017138, 0.010509, 0.014315, 0.023963, 0.048328, 0.029376, 0.05306, 0.028695, 0.020876, 0.043307, 0.083462, 0.155435, 0.173081, 0.264545, 0.173081, 0.268042, 0…	[]	0	0	2
435	436	UPI000039A1EF status=activ	([0.15008, 0.071867, 0.036378, 0.020876, 0.016021, 0.010221, 0.009015, 0.011106, 0.011518, 0.008895, 0.007315, 0.008276, 0.005992, 0.005992, 0.004414, 0.004358, 0.003246, 0.002396, 0.002435, 0.002435, 0.003431, 0.003366, 0.004611, 0.004646, 0.004921, 0.004611, 0.004689, 0.004431, 0.004899, 0.006078, 0.008723, 0.013437, 0.009096, 0.014586, 0.016021, 0.016021, 0.028695, 0.056825, 0.098513, 0.092881…	[126, 127]	0	0	2
436	437	UPI000039A1F0 status=activ	([0.06184, 0.100716, 0.051831, 0.090864, 0.055536, 0.081712, 0.06184, 0.042364, 0.030611, 0.046336, 0.033407, 0.054297, 0.079919, 0.139895, 0.129801, 0.132295, 0.229226, 0.155435, 0.182256, 0.111485, 0.15284, 0.074921, 0.074921, 0.132295, 0.132295, 0.206376, 0.194234, 0.225814, 0.225814, 0.196879, 0.122885, 0.203355, 0.185198, 0.127496, 0.092881, 0.100716, 0.10481, 0.090864, 0.116183, 0.120615, 0…	[]	0	0	2
437	438	UPI000039A1F2 status=activ	([0.064632, 0.106997, 0.15284, 0.085092, 0.106997, 0.147574, 0.18812, 0.106997, 0.127496, 0.147574, 0.185198, 0.209395, 0.125101, 0.100716, 0.158265, 0.094817, 0.096677, 0.094817, 0.118441, 0.182256, 0.185198, 0.102787, 0.092881, 0.083462, 0.158265, 0.158265, 0.073402, 0.038042, 0.078022, 0.078022, 0.036378, 0.032017, 0.019109, 0.016826, 0.032017, 0.032677, 0.048328, 0.023087, 0.042364, 0.041405,…	[]	0	0	2
438	439	UPI000039A1F8 status=activ	([0.06312, 0.106997, 0.155435, 0.081712, 0.11371, 0.064632, 0.086953, 0.05306, 0.034068, 0.045352, 0.06312, 0.0704, 0.139895, 0.18812, 0.18812, 0.106997, 0.092881, 0.083462, 0.051831, 0.060549, 0.060549, 0.024393, 0.017138, 0.016021, 0.026338, 0.015078, 0.020876, 0.020522, 0.020876, 0.018787, 0.018415, 0.01078, 0.008075, 0.006701, 0.008002, 0.009483, 0.014315, 0.026338, 0.026338, 0.043307, 0.0201…	[]	0	0	2
439	440	UPI000039A201 status=activ	([0.196879, 0.071867, 0.109221, 0.098513, 0.158265, 0.127496, 0.06184, 0.03976, 0.06312, 0.041405, 0.028695, 0.043307, 0.081712, 0.11371, 0.106997, 0.059222, 0.025316, 0.014075, 0.012727, 0.009015, 0.008895, 0.015078, 0.015344, 0.008624, 0.011342, 0.008156, 0.006482, 0.008624, 0.014315, 0.01227, 0.016257, 0.017797, 0.013821, 0.015078, 0.014586, 0.015694, 0.026892, 0.031287, 0.03976, 0.032017, 0.0…	[]	0	0	2
440	441	UPI000039A202 status=activ	([0.125101, 0.173081, 0.232838, 0.288399, 0.191378, 0.216401, 0.264545, 0.308712, 0.349426, 0.370445, 0.295083, 0.370445, 0.458154, 0.387226, 0.374039, 0.377384, 0.236433, 0.278302, 0.185198, 0.185198, 0.203355, 0.127496, 0.073402, 0.073402, 0.036378, 0.037156, 0.03976, 0.0198, 0.0198, 0.012491, 0.008409, 0.009015, 0.008723, 0.008723, 0.01227, 0.0198, 0.009977, 0.017447, 0.016826, 0.026338, 0.016…	[]	0	0	2
441	442	UPI000039A203 status=activ	([0.509769, 0.377384, 0.271506, 0.25406, 0.298791, 0.356642, 0.295083, 0.332115, 0.352862, 0.332115, 0.311707, 0.384043, 0.380708, 0.311707, 0.342579, 0.298791, 0.308712, 0.21291, 0.271506, 0.271506, 0.173081, 0.185198, 0.275179, 0.356642, 0.301917, 0.222385, 0.222385, 0.298791, 0.288399, 0.196879, 0.236433, 0.185198, 0.155435, 0.222385, 0.31487, 0.291804, 0.216401, 0.118441, 0.173081, 0.11371, 0…	[0]	0	0	2
443	444	UPI000039A206 status=activ	([0.030003, 0.054297, 0.037156, 0.05306, 0.071867, 0.092881, 0.122885, 0.083462, 0.048328, 0.067594, 0.067594, 0.050641, 0.049374, 0.071867, 0.0704, 0.132295, 0.111485, 0.158265, 0.232838, 0.206376, 0.26085, 0.243554, 0.15008, 0.247041, 0.144935, 0.096677, 0.102787, 0.05306, 0.102787, 0.216401, 0.216401, 0.25031, 0.332115, 0.321458, 0.288399, 0.203355, 0.134866, 0.18812, 0.229226, 0.18812, 0.2193…	[]	0	0	2
444	445	UPI000039A207 status=activ	([0.342579, 0.36309, 0.25406, 0.308712, 0.173081, 0.116183, 0.139895, 0.096677, 0.076542, 0.094817, 0.081712, 0.116183, 0.064632, 0.071867, 0.085092, 0.076542, 0.074921, 0.06184, 0.043307, 0.045352, 0.040537, 0.022667, 0.022667, 0.021381, 0.019401, 0.023087, 0.041405, 0.020522, 0.026338, 0.028695, 0.027463, 0.037156, 0.020165, 0.037156, 0.034068, 0.045352, 0.045352, 0.026892, 0.041405, 0.042364, …	[]	0	0	2
445	446	UPI000039A208 status=activ	([0.035586, 0.036378, 0.032677, 0.051831, 0.071867, 0.096677, 0.116183, 0.139895, 0.167087, 0.11371, 0.078022, 0.059222, 0.066181, 0.038042, 0.0198, 0.044297, 0.038042, 0.073402, 0.090864, 0.161087, 0.21291, 0.216401, 0.25031, 0.295083, 0.191378, 0.129801, 0.125101, 0.134866, 0.076542, 0.085092, 0.120615, 0.100716, 0.170161, 0.074921, 0.118441, 0.15008, 0.079919, 0.085092, 0.085092, 0.11371, 0.10…	[]	0	0	2
446	447	UPI000039A209 status=activ	([0.028107, 0.042364, 0.074921, 0.045352, 0.0704, 0.045352, 0.06184, 0.086953, 0.111485, 0.142424, 0.116183, 0.144935, 0.134866, 0.139895, 0.164327, 0.167087, 0.185198, 0.271506, 0.194234, 0.15284, 0.144935, 0.158265, 0.100716, 0.098513, 0.155435, 0.147574, 0.137348, 0.134866, 0.127496, 0.125101, 0.116183, 0.164327, 0.098513, 0.185198, 0.194234, 0.243554, 0.243554, 0.191378, 0.206376, 0.291804, 0…	[106]	0	0	2
448	449	UPI000039A20B status=activ	([0.517562, 0.570702, 0.608892, 0.657645, 0.680603, 0.703578, 0.570702, 0.472492, 0.494003, 0.414856, 0.401658, 0.444081, 0.433034, 0.339168, 0.377384, 0.36309, 0.374039, 0.346032, 0.352862, 0.440853, 0.380708, 0.268042, 0.26085, 0.191378, 0.15284, 0.090864, 0.086953, 0.147574, 0.161087, 0.15284, 0.236433, 0.236433, 0.15284, 0.167087, 0.167087, 0.137348, 0.086953, 0.086953, 0.102787, 0.100716, 0.…	[0, 1, 2, 3, 4, 5, 6]	0	0	2
449	450	UPI000039A20E status=activ	([0.142424, 0.0704, 0.028107, 0.0198, 0.014586, 0.019401, 0.015078, 0.011342, 0.016021, 0.013016, 0.010221, 0.013613, 0.015078, 0.009483, 0.009728, 0.008895, 0.012727, 0.012491, 0.010672, 0.007177, 0.00515, 0.005223, 0.005318, 0.008156, 0.010509, 0.016021, 0.015344, 0.026338, 0.054297, 0.022667, 0.038858, 0.040537, 0.020876, 0.0198, 0.032677, 0.066181, 0.037156, 0.05306, 0.05306, 0.06184, 0.12061…	[]	0	0	2
450	451	UPI000039A210 status=activ	([0.001481, 0.002581, 0.003997, 0.005623, 0.004247, 0.003366, 0.002606, 0.003341, 0.004414, 0.003864, 0.004577, 0.006039, 0.006078, 0.009865, 0.009865, 0.006142, 0.008895, 0.009294, 0.009096, 0.005683, 0.005799, 0.00359, 0.00292, 0.001808, 0.001202, 0.001202, 0.001906, 0.002976, 0.002057, 0.001142, 0.000983, 0.001061, 0.00061, 0.001155, 0.001142, 0.001687, 0.001778, 0.001288, 0.001374, 0.00103, 0…	[]	0	0	2
451	452	UPI000039A212 status=activ	([0.102787, 0.170161, 0.102787, 0.067594, 0.074921, 0.11371, 0.158265, 0.182256, 0.239899, 0.26085, 0.17593, 0.120615, 0.111485, 0.100716, 0.106997, 0.106997, 0.098513, 0.106997, 0.129801, 0.21291, 0.137348, 0.137348, 0.127496, 0.194234, 0.278302, 0.31487, 0.291804, 0.284882, 0.179055, 0.155435, 0.096677, 0.18812, 0.298791, 0.311707, 0.366687, 0.257454, 0.264545, 0.264545, 0.209395, 0.26085, 0.20…	[]	0	0	2
454	455	UPI000039A218 status=activ	([0.232838, 0.281712, 0.185198, 0.239899, 0.185198, 0.219301, 0.209395, 0.229226, 0.173081, 0.21291, 0.203355, 0.278302, 0.185198, 0.243554, 0.15008, 0.25406, 0.17593, 0.167087, 0.170161, 0.179055, 0.120615, 0.069024, 0.03976, 0.066181, 0.058088, 0.071867, 0.071867, 0.05306, 0.032677, 0.060549, 0.055536, 0.0704, 0.034068, 0.064632, 0.073402, 0.102787, 0.081712, 0.142424, 0.142424, 0.200174, 0.203…	[49]	0	0	2
455	456	UPI000039A219 status=activ	([0.10481, 0.081712, 0.106997, 0.071867, 0.051831, 0.038042, 0.048328, 0.064632, 0.078022, 0.10481, 0.078022, 0.102787, 0.111485, 0.127496, 0.125101, 0.060549, 0.111485, 0.111485, 0.118441, 0.170161, 0.11371, 0.17593, 0.222385, 0.236433, 0.25406, 0.321458, 0.30533, 0.31487, 0.239899, 0.247041, 0.236433, 0.232838, 0.222385, 0.298791, 0.219301, 0.222385, 0.324872, 0.229226, 0.15008, 0.155435, 0.144…	[]	0	0	2
456	457	UPI000039A21A status=activ	([0.137348, 0.173081, 0.200174, 0.134866, 0.170161, 0.194234, 0.216401, 0.239899, 0.284882, 0.229226, 0.185198, 0.247041, 0.257454, 0.203355, 0.288399, 0.219301, 0.144935, 0.116183, 0.170161, 0.17593, 0.225814, 0.225814, 0.137348, 0.15284, 0.232838, 0.243554, 0.264545, 0.164327, 0.170161, 0.167087, 0.200174, 0.21291, 0.21291, 0.203355, 0.170161, 0.173081, 0.236433, 0.243554, 0.332115, 0.332115, 0…	[]	0	0	2
458	459	UPI000039A21F status=activ	([0.390993, 0.229226, 0.291804, 0.318242, 0.225814, 0.257454, 0.288399, 0.324872, 0.222385, 0.144935, 0.179055, 0.209395, 0.219301, 0.219301, 0.31487, 0.203355, 0.203355, 0.134866, 0.074921, 0.127496, 0.118441, 0.069024, 0.142424, 0.15284, 0.094817, 0.15284, 0.094817, 0.102787, 0.055536, 0.066181, 0.078022, 0.081712, 0.079919, 0.044297, 0.046336, 0.043307, 0.090864, 0.051831, 0.096677, 0.155435, …	[]	0	0	2
459	460	UPI000039A220 status=activ	([0.243554, 0.275179, 0.359901, 0.394753, 0.414856, 0.298791, 0.225814, 0.26085, 0.196879, 0.222385, 0.243554, 0.26085, 0.243554, 0.236433, 0.196879, 0.182256, 0.164327, 0.173081, 0.106997, 0.127496, 0.083462, 0.059222, 0.060549, 0.050641, 0.049374, 0.054297, 0.106997, 0.164327, 0.088832, 0.090864, 0.054297, 0.056825, 0.03976, 0.042364, 0.042364, 0.051831, 0.088832, 0.161087, 0.158265, 0.236433, …	[109, 111]	0	0	2
460	461	UPI000039A222 status=activ	([0.275179, 0.179055, 0.209395, 0.291804, 0.209395, 0.257454, 0.298791, 0.339168, 0.374039, 0.390993, 0.414856, 0.440853, 0.436924, 0.534167, 0.454136, 0.346032, 0.349426, 0.366687, 0.36309, 0.366687, 0.380708, 0.398279, 0.497853, 0.497853, 0.497853, 0.557691, 0.553315, 0.541878, 0.541878, 0.454136, 0.390993, 0.359901, 0.298791, 0.298791, 0.308712, 0.387226, 0.384043, 0.468512, 0.450668, 0.447574…	[13, 25, 26, 27, 28, 41, 42]	0	0	2
461	462	UPI000039A228 status=activ	([0.000412, 0.000253, 0.00052, 0.000348, 0.000228, 0.000176, 0.000301, 0.000498, 0.000348, 0.000399, 0.000305, 0.000249, 0.000206, 0.00021, 0.000146, 0.000142, 0.000275, 0.000708, 0.000631, 0.00061, 0.00055, 0.000906, 0.000876, 0.000485, 0.000532, 0.001061, 0.001103, 0.000614, 0.000313, 0.000747, 0.001142, 0.001481, 0.001499, 0.001533, 0.000833, 0.00061, 0.000842, 0.000816, 0.000721, 0.000743, 0.…	[]	0	0	2
462	463	UPI000039A22A status=activ	([0.033407, 0.046336, 0.06312, 0.036378, 0.049374, 0.079919, 0.109221, 0.147574, 0.083462, 0.058088, 0.045352, 0.059222, 0.051831, 0.046336, 0.088832, 0.147574, 0.26085, 0.222385, 0.25031, 0.26085, 0.179055, 0.120615, 0.122885, 0.134866, 0.122885, 0.134866, 0.081712, 0.076542, 0.033407, 0.0704, 0.0704, 0.118441, 0.142424, 0.088832, 0.090864, 0.03976, 0.038042, 0.020522, 0.015078, 0.015694, 0.0140…	[]	0	0	2
464	465	UPI000039A230 status=activ	([0.008525, 0.012727, 0.023963, 0.014586, 0.021816, 0.028695, 0.048328, 0.074921, 0.098513, 0.122885, 0.0704, 0.102787, 0.100716, 0.050641, 0.073402, 0.073402, 0.03976, 0.032677, 0.033407, 0.046336, 0.094817, 0.17593, 0.109221, 0.092881, 0.164327, 0.100716, 0.078022, 0.050641, 0.022667, 0.021816, 0.012491, 0.015694, 0.015694, 0.009977, 0.010131, 0.012727, 0.017138, 0.015078, 0.022667, 0.011518, 0…	[]	0	0	2
468	469	UPI000039A237 status=activ	([0.018787, 0.028107, 0.040537, 0.058088, 0.083462, 0.116183, 0.139895, 0.161087, 0.182256, 0.122885, 0.116183, 0.142424, 0.216401, 0.194234, 0.291804, 0.291804, 0.41194, 0.418646, 0.298791, 0.229226, 0.15008, 0.179055, 0.18812, 0.118441, 0.06184, 0.060549, 0.059222, 0.032677, 0.019401, 0.019401, 0.035586, 0.045352, 0.048328, 0.048328, 0.098513, 0.071867, 0.139895, 0.069024, 0.037156, 0.073402, 0…	[]	0	0	2
470	471	UPI000039A23A status=activ	([0.264545, 0.318242, 0.236433, 0.30533, 0.335645, 0.31487, 0.219301, 0.236433, 0.284882, 0.318242, 0.25031, 0.284882, 0.275179, 0.281712, 0.185198, 0.194234, 0.116183, 0.0704, 0.120615, 0.064632, 0.111485, 0.06312, 0.066181, 0.109221, 0.051831, 0.056825, 0.076542, 0.137348, 0.098513, 0.048328, 0.026338, 0.037156, 0.041405, 0.040537, 0.03976, 0.069024, 0.064632, 0.118441, 0.161087, 0.139895, 0.15…	[]	0	0	2
472	473	UPI000039A23C status=activ	([0.352862, 0.40511, 0.4292, 0.472492, 0.377384, 0.414856, 0.458154, 0.480142, 0.40511, 0.418646, 0.444081, 0.472492, 0.458154, 0.476583, 0.521092, 0.447574, 0.553315, 0.454136, 0.570702, 0.480142, 0.366687, 0.36309, 0.349426, 0.346032, 0.346032, 0.444081, 0.352862, 0.25406, 0.222385, 0.311707, 0.239899, 0.164327, 0.158265, 0.155435, 0.142424, 0.137348, 0.18812, 0.116183, 0.182256, 0.122885, 0.15…	[14, 16, 18]	0	0	2
473	474	UPI000039A23F status=activ	([0.085092, 0.044297, 0.025762, 0.03976, 0.064632, 0.041405, 0.059222, 0.078022, 0.100716, 0.059222, 0.074921, 0.051831, 0.088832, 0.090864, 0.167087, 0.170161, 0.170161, 0.167087, 0.278302, 0.278302, 0.185198, 0.182256, 0.275179, 0.278302, 0.206376, 0.120615, 0.203355, 0.164327, 0.161087, 0.10481, 0.18812, 0.194234, 0.243554, 0.247041, 0.196879, 0.209395, 0.196879, 0.194234, 0.209395, 0.118441, …	[]	0	0	2
475	476	UPI000039A246 status=activ	([0.019109, 0.028695, 0.058088, 0.035586, 0.024393, 0.033407, 0.046336, 0.06184, 0.078022, 0.096677, 0.11371, 0.085092, 0.085092, 0.106997, 0.173081, 0.18812, 0.268042, 0.271506, 0.239899, 0.222385, 0.225814, 0.15284, 0.15284, 0.132295, 0.118441, 0.15284, 0.158265, 0.155435, 0.096677, 0.094817, 0.055536, 0.055536, 0.094817, 0.078022, 0.044297, 0.042364, 0.038858, 0.023534, 0.020522, 0.024826, 0.0…	[]	0	0	2
476	477	UPI000039A249 status=activ	([0.324872, 0.18812, 0.232838, 0.298791, 0.335645, 0.36309, 0.291804, 0.318242, 0.352862, 0.349426, 0.374039, 0.40511, 0.401658, 0.30533, 0.236433, 0.321458, 0.295083, 0.311707, 0.308712, 0.394753, 0.398279, 0.291804, 0.370445, 0.374039, 0.271506, 0.281712, 0.281712, 0.390993, 0.30533, 0.321458, 0.268042, 0.288399, 0.288399, 0.288399, 0.284882, 0.349426, 0.356642, 0.278302, 0.346032, 0.278302, 0.…	[49, 50, 51, 52, 58, 59, 60, 61]	0	0	2
477	478	UPI000039A24C status=activ	([0.490133, 0.5017, 0.335645, 0.387226, 0.40511, 0.440853, 0.339168, 0.370445, 0.291804, 0.200174, 0.144935, 0.194234, 0.170161, 0.102787, 0.094817, 0.088832, 0.079919, 0.078022, 0.040537, 0.071867, 0.122885, 0.092881, 0.054297, 0.060549, 0.060549, 0.069024, 0.030611, 0.026892, 0.027463, 0.046336, 0.059222, 0.058088, 0.059222, 0.079919, 0.079919, 0.076542, 0.076542, 0.086953, 0.081712, 0.081712, …	[1]	0	0	2
479	480	UPI000039A24E status=activ	([0.324872, 0.219301, 0.275179, 0.268042, 0.301917, 0.332115, 0.377384, 0.284882, 0.308712, 0.335645, 0.278302, 0.219301, 0.222385, 0.225814, 0.15284, 0.229226, 0.236433, 0.219301, 0.222385, 0.31487, 0.21291, 0.295083, 0.288399, 0.216401, 0.243554, 0.257454, 0.268042, 0.25406, 0.384043, 0.311707, 0.281712, 0.36309, 0.359901, 0.271506, 0.264545, 0.339168, 0.335645, 0.366687, 0.366687, 0.332115, 0.…	[]	0	0	2
480	481	UPI000039A259 status=activ	([0.311707, 0.370445, 0.339168, 0.225814, 0.15284, 0.120615, 0.158265, 0.209395, 0.271506, 0.200174, 0.239899, 0.206376, 0.137348, 0.083462, 0.067594, 0.067594, 0.06184, 0.069024, 0.066181, 0.066181, 0.111485, 0.17593, 0.118441, 0.142424, 0.219301, 0.247041, 0.318242, 0.219301, 0.219301, 0.125101, 0.15284, 0.15008, 0.196879, 0.194234, 0.236433, 0.232838, 0.268042, 0.185198, 0.167087, 0.109221, 0.…	[]	0	0	2
481	482	UPI000039A25A status=activ	([0.026338, 0.040537, 0.06312, 0.090864, 0.051831, 0.076542, 0.047319, 0.031287, 0.042364, 0.059222, 0.034068, 0.024826, 0.024393, 0.042364, 0.060549, 0.06312, 0.137348, 0.134866, 0.137348, 0.073402, 0.042364, 0.042364, 0.047319, 0.050641, 0.026338, 0.047319, 0.025316, 0.050641, 0.092881, 0.0704, 0.064632, 0.06184, 0.125101, 0.06184, 0.066181, 0.046336, 0.023534, 0.0198, 0.019401, 0.019401, 0.039…	[]	0	0	2
482	483	UPI000039A25C status=activ	([0.454136, 0.31487, 0.291804, 0.318242, 0.298791, 0.203355, 0.129801, 0.15284, 0.191378, 0.134866, 0.155435, 0.209395, 0.308712, 0.328603, 0.295083, 0.288399, 0.18812, 0.147574, 0.074921, 0.081712, 0.043307, 0.047319, 0.088832, 0.132295, 0.129801, 0.155435, 0.158265, 0.257454, 0.271506, 0.147574, 0.225814, 0.243554, 0.144935, 0.134866, 0.125101, 0.129801, 0.076542, 0.144935, 0.281712, 0.30533, 0…	[]	0	0	2
483	484	UPI000039A25F status=activ	([0.271506, 0.196879, 0.239899, 0.288399, 0.200174, 0.247041, 0.291804, 0.308712, 0.332115, 0.271506, 0.31487, 0.356642, 0.25406, 0.232838, 0.232838, 0.222385, 0.194234, 0.219301, 0.243554, 0.243554, 0.247041, 0.155435, 0.137348, 0.147574, 0.076542, 0.076542, 0.076542, 0.069024, 0.076542, 0.073402, 0.129801, 0.066181, 0.074921, 0.132295, 0.185198, 0.191378, 0.179055, 0.298791, 0.295083, 0.288399,…	[]	0	0	2
484	485	UPI000039A263 status=activ	([0.394753, 0.454136, 0.472492, 0.356642, 0.384043, 0.41194, 0.433034, 0.346032, 0.257454, 0.281712, 0.216401, 0.167087, 0.081712, 0.079919, 0.147574, 0.079919, 0.079919, 0.071867, 0.064632, 0.06312, 0.111485, 0.122885, 0.06312, 0.06312, 0.066181, 0.064632, 0.034884, 0.034068, 0.073402, 0.074921, 0.043307, 0.06184, 0.111485, 0.196879, 0.111485, 0.058088, 0.098513, 0.094817, 0.170161, 0.100716, 0.…	[]	0	0	2
485	486	UPI000039A275 status=activ	([0.034068, 0.019109, 0.013016, 0.009483, 0.00777, 0.006567, 0.007259, 0.006374, 0.005623, 0.004921, 0.004388, 0.003555, 0.002482, 0.002512, 0.003341, 0.004431, 0.003997, 0.003997, 0.004208, 0.005683, 0.005683, 0.005683, 0.005734, 0.007645, 0.007315, 0.007422, 0.010131, 0.012727, 0.020876, 0.040537, 0.041405, 0.090864, 0.096677, 0.15008, 0.232838, 0.25406, 0.264545, 0.264545, 0.17593, 0.17593, 0.…	[424, 426, 427]	0	0	2
486	487	UPI000039A27F status=activ	([0.033407, 0.069024, 0.049374, 0.030003, 0.047319, 0.030003, 0.046336, 0.067594, 0.045352, 0.038042, 0.027463, 0.038042, 0.076542, 0.038858, 0.026338, 0.022306, 0.024826, 0.046336, 0.064632, 0.088832, 0.081712, 0.092881, 0.037156, 0.06184, 0.060549, 0.038858, 0.069024, 0.06184, 0.067594, 0.127496, 0.132295, 0.17593, 0.109221, 0.05306, 0.051831, 0.081712, 0.106997, 0.094817, 0.096677, 0.118441, 0…	[]	0	0	2
487	488	UPI000039A280 status=activ	([0.05306, 0.078022, 0.139895, 0.18812, 0.219301, 0.257454, 0.291804, 0.232838, 0.167087, 0.206376, 0.15008, 0.125101, 0.127496, 0.127496, 0.132295, 0.164327, 0.15008, 0.243554, 0.229226, 0.236433, 0.203355, 0.132295, 0.132295, 0.055536, 0.058088, 0.034884, 0.034068, 0.034884, 0.056825, 0.106997, 0.096677, 0.098513, 0.158265, 0.111485, 0.122885, 0.116183, 0.06184, 0.111485, 0.100716, 0.10481, 0.1…	[]	0	0	2
489	490	UPI000039A297 status=activ	([0.116183, 0.179055, 0.098513, 0.071867, 0.05306, 0.033407, 0.034068, 0.043307, 0.055536, 0.03976, 0.032677, 0.051831, 0.045352, 0.024393, 0.049374, 0.024826, 0.015694, 0.032677, 0.034068, 0.029376, 0.020165, 0.040537, 0.03976, 0.083462, 0.079919, 0.129801, 0.127496, 0.170161, 0.142424, 0.098513, 0.155435, 0.219301, 0.203355, 0.129801, 0.127496, 0.066181, 0.092881, 0.15284, 0.137348, 0.076542, 0…	[]	0	0	2
490	491	UPI000039A29B status=activ	([0.025762, 0.040537, 0.066181, 0.088832, 0.092881, 0.060549, 0.066181, 0.083462, 0.109221, 0.15008, 0.170161, 0.232838, 0.232838, 0.30533, 0.257454, 0.247041, 0.225814, 0.158265, 0.137348, 0.209395, 0.185198, 0.284882, 0.288399, 0.281712, 0.278302, 0.30533, 0.40511, 0.377384, 0.281712, 0.271506, 0.155435, 0.173081, 0.096677, 0.100716, 0.10481, 0.167087, 0.179055, 0.209395, 0.288399, 0.328603, 0.…	[]	0	0	2
491	492	UPI000039A29D status=activ	([0.024826, 0.034884, 0.051831, 0.027463, 0.051831, 0.031287, 0.020165, 0.014315, 0.014586, 0.018106, 0.024393, 0.018787, 0.035586, 0.029376, 0.029376, 0.05306, 0.054297, 0.106997, 0.127496, 0.094817, 0.05306, 0.038042, 0.030611, 0.017447, 0.031287, 0.027463, 0.055536, 0.079919, 0.147574, 0.109221, 0.125101, 0.125101, 0.125101, 0.120615, 0.127496, 0.06184, 0.071867, 0.042364, 0.038042, 0.032017, …	[135, 141, 142]	0	0	2
492	493	UPI000039A29E status=activ	([0.009977, 0.014315, 0.0198, 0.027463, 0.041405, 0.020522, 0.0198, 0.013821, 0.019109, 0.014075, 0.01078, 0.010926, 0.019401, 0.023963, 0.043307, 0.024826, 0.045352, 0.045352, 0.021381, 0.014075, 0.018415, 0.024393, 0.025316, 0.016528, 0.010372, 0.009977, 0.0198, 0.015344, 0.016257, 0.016021, 0.028107, 0.032677, 0.026338, 0.014075, 0.015078, 0.016021, 0.028695, 0.017138, 0.010372, 0.019109, 0.01…	[]	0	0	2
493	494	UPI000039A2A2 status=activ	([0.046336, 0.067594, 0.100716, 0.100716, 0.050641, 0.067594, 0.111485, 0.073402, 0.050641, 0.05306, 0.055536, 0.032677, 0.033407, 0.058088, 0.033407, 0.016826, 0.026338, 0.050641, 0.056825, 0.048328, 0.049374, 0.049374, 0.054297, 0.043307, 0.029376, 0.034068, 0.038042, 0.018106, 0.029376, 0.028695, 0.033407, 0.043307, 0.085092, 0.094817, 0.094817, 0.158265, 0.271506, 0.200174, 0.219301, 0.203355…	[]	0	0	2
494	495	UPI000039A2A3 status=activ	([0.102787, 0.058088, 0.094817, 0.059222, 0.038042, 0.051831, 0.049374, 0.064632, 0.078022, 0.10481, 0.066181, 0.048328, 0.054297, 0.056825, 0.035586, 0.067594, 0.137348, 0.196879, 0.164327, 0.18812, 0.182256, 0.10481, 0.179055, 0.106997, 0.120615, 0.196879, 0.225814, 0.203355, 0.137348, 0.147574, 0.142424, 0.229226, 0.239899, 0.232838, 0.236433, 0.26085, 0.18812, 0.088832, 0.116183, 0.118441, 0.…	[]	0	0	2
495	496	UPI000039A2A4 status=activ	([0.025762, 0.050641, 0.066181, 0.035586, 0.023534, 0.016021, 0.011669, 0.011669, 0.016257, 0.012727, 0.017797, 0.027463, 0.060549, 0.032677, 0.017447, 0.015694, 0.034884, 0.021381, 0.020522, 0.020522, 0.0198, 0.019401, 0.016826, 0.01078, 0.013821, 0.023963, 0.041405, 0.071867, 0.059222, 0.029376, 0.05306, 0.021381, 0.021381, 0.020165, 0.019109, 0.035586, 0.020876, 0.018787, 0.019109, 0.01227, 0.…	[]	0	0	2
497	498	UPI000039A2B7 status=activ	([0.191378, 0.236433, 0.275179, 0.335645, 0.380708, 0.436924, 0.490133, 0.505461, 0.517562, 0.436924, 0.384043, 0.359901, 0.275179, 0.194234, 0.281712, 0.356642, 0.271506, 0.356642, 0.332115, 0.328603, 0.394753, 0.377384, 0.390993, 0.30533, 0.200174, 0.185198, 0.100716, 0.055536, 0.066181, 0.036378, 0.034068, 0.050641, 0.083462, 0.078022, 0.074921, 0.086953, 0.096677, 0.096677, 0.098513, 0.048328…	[7, 8]	0	0	2
498	499	UPI000039A2B8 status=activ	([0.046336, 0.079919, 0.122885, 0.0704, 0.088832, 0.125101, 0.164327, 0.185198, 0.142424, 0.11371, 0.081712, 0.051831, 0.071867, 0.064632, 0.058088, 0.034068, 0.030611, 0.060549, 0.060549, 0.142424, 0.18812, 0.122885, 0.111485, 0.051831, 0.088832, 0.090864, 0.086953, 0.051831, 0.034884, 0.044297, 0.038858, 0.038858, 0.083462, 0.100716, 0.060549, 0.060549, 0.069024, 0.076542, 0.038858, 0.03976, 0.…	[]	0	0	2
499	500	UPI000039A2BB status=activ	([0.129801, 0.056825, 0.085092, 0.125101, 0.056825, 0.036378, 0.047319, 0.06184, 0.081712, 0.094817, 0.106997, 0.066181, 0.10481, 0.100716, 0.142424, 0.073402, 0.078022, 0.096677, 0.096677, 0.139895, 0.088832, 0.076542, 0.085092, 0.081712, 0.071867, 0.0704, 0.118441, 0.118441, 0.118441, 0.06184, 0.05306, 0.025316, 0.054297, 0.03976, 0.03976, 0.024393, 0.048328, 0.024826, 0.025316, 0.025316, 0.024…	[]	0	0	2
500	501	UPI000039A2BF status=activ	([0.03976, 0.023963, 0.0198, 0.028695, 0.041405, 0.073402, 0.047319, 0.06184, 0.085092, 0.051831, 0.073402, 0.094817, 0.092881, 0.092881, 0.086953, 0.147574, 0.125101, 0.071867, 0.059222, 0.06184, 0.06184, 0.096677, 0.167087, 0.225814, 0.232838, 0.170161, 0.086953, 0.088832, 0.056825, 0.059222, 0.120615, 0.111485, 0.109221, 0.109221, 0.10481, 0.182256, 0.17593, 0.132295, 0.134866, 0.11371, 0.1114…	[]	0	0	2
502	503	UPI000039A2C4 status=activ	([0.016257, 0.024393, 0.018106, 0.019109, 0.030611, 0.018787, 0.028107, 0.03976, 0.025316, 0.032677, 0.041405, 0.028695, 0.023087, 0.05306, 0.05306, 0.055536, 0.05306, 0.056825, 0.129801, 0.071867, 0.058088, 0.054297, 0.060549, 0.10481, 0.132295, 0.076542, 0.078022, 0.044297, 0.025762, 0.030611, 0.030003, 0.024393, 0.034884, 0.044297, 0.034884, 0.040537, 0.079919, 0.088832, 0.086953, 0.042364, 0.…	[242, 243]	0	0	2
504	505	UPI000039A2C6 status=activ	([0.086953, 0.120615, 0.158265, 0.109221, 0.078022, 0.054297, 0.040537, 0.031287, 0.041405, 0.026338, 0.033407, 0.024393, 0.038042, 0.0704, 0.06312, 0.102787, 0.116183, 0.096677, 0.045352, 0.088832, 0.090864, 0.139895, 0.090864, 0.106997, 0.090864, 0.137348, 0.200174, 0.271506, 0.349426, 0.275179, 0.41194, 0.440853, 0.538167, 0.534167, 0.450668, 0.454136, 0.450668, 0.418646, 0.418646, 0.549308, 0…	[32, 33, 39, 40, 41, 43, 45, 46, 50, 51]	0	0	2
505	506	UPI000039A2C7 status=activ	([0.092881, 0.167087, 0.200174, 0.120615, 0.161087, 0.120615, 0.081712, 0.054297, 0.038042, 0.049374, 0.06184, 0.085092, 0.127496, 0.074921, 0.066181, 0.064632, 0.06184, 0.059222, 0.067594, 0.067594, 0.064632, 0.066181, 0.054297, 0.059222, 0.059222, 0.029376, 0.028695, 0.054297, 0.098513, 0.155435, 0.182256, 0.182256, 0.10481, 0.06184, 0.111485, 0.122885, 0.0704, 0.098513, 0.094817, 0.161087, 0.1…	[]	0	0	2
506	507	UPI000039A2C8 status=activ	([0.374039, 0.275179, 0.311707, 0.398279, 0.444081, 0.342579, 0.36309, 0.40511, 0.342579, 0.278302, 0.239899, 0.179055, 0.196879, 0.203355, 0.225814, 0.21291, 0.219301, 0.200174, 0.158265, 0.120615, 0.106997, 0.139895, 0.194234, 0.158265, 0.088832, 0.051831, 0.094817], '')	[]	0	0	2
508	509	UPI000039A2CF status=activ	([0.043307, 0.066181, 0.090864, 0.088832, 0.116183, 0.079919, 0.078022, 0.059222, 0.034068, 0.046336, 0.032017, 0.041405, 0.036378, 0.043307, 0.078022, 0.15284, 0.11371, 0.120615, 0.079919, 0.045352, 0.06184, 0.071867, 0.040537, 0.042364, 0.05306, 0.055536, 0.086953, 0.11371, 0.088832, 0.164327, 0.158265, 0.25031, 0.170161, 0.139895, 0.067594, 0.037156, 0.03976, 0.076542, 0.037156, 0.06184, 0.067…	[]	0	0	2
510	511	UPI000039A2D4 status=activ	([0.074921, 0.109221, 0.134866, 0.127496, 0.15284, 0.17593, 0.196879, 0.134866, 0.155435, 0.173081, 0.167087, 0.120615, 0.155435, 0.155435, 0.155435, 0.096677, 0.106997, 0.106997, 0.06184, 0.060549, 0.098513, 0.167087, 0.116183, 0.071867, 0.051831, 0.051831, 0.051831, 0.05306, 0.098513, 0.111485, 0.127496, 0.15284, 0.15008, 0.179055, 0.173081, 0.170161, 0.243554, 0.232838, 0.17593, 0.194234, 0.20…	[]	0	0	2
512	513	UPI000039A2D7 status=activ	([0.079919, 0.03976, 0.059222, 0.027463, 0.028107, 0.043307, 0.054297, 0.042364, 0.029376, 0.021816, 0.027463, 0.040537, 0.023534, 0.022306, 0.023087, 0.023534, 0.022667, 0.025316, 0.026892, 0.024393, 0.026892, 0.023963, 0.024393, 0.016257, 0.018787, 0.014075, 0.013016, 0.013821, 0.021381, 0.035586, 0.038858, 0.038042, 0.034068, 0.059222, 0.050641, 0.049374, 0.06184, 0.098513, 0.10481, 0.059222, …	[237, 364, 365, 366, 367, 368, 369, 509, 571, 572]	0	0	2
514	515	UPI000039A2E1 status=activ	([0.037156, 0.022306, 0.032017, 0.043307, 0.06312, 0.081712, 0.11371, 0.129801, 0.088832, 0.106997, 0.137348, 0.15008, 0.147574, 0.155435, 0.229226, 0.25406, 0.155435, 0.10481, 0.164327, 0.164327, 0.155435, 0.100716, 0.170161, 0.144935, 0.161087, 0.161087, 0.102787, 0.102787, 0.088832, 0.090864, 0.100716, 0.100716, 0.06184, 0.064632, 0.034884, 0.035586, 0.06184, 0.122885, 0.164327, 0.167087, 0.12…	[]	0	0	2
515	516	UPI000039A2E3 status=activ	([0.096677, 0.134866, 0.060549, 0.055536, 0.096677, 0.094817, 0.144935, 0.094817, 0.06312, 0.043307, 0.044297, 0.059222, 0.05306, 0.06312, 0.047319, 0.086953, 0.106997, 0.161087, 0.100716, 0.050641, 0.028107, 0.026892, 0.026892, 0.059222, 0.086953, 0.040537, 0.029376, 0.024826, 0.021816, 0.022667, 0.040537, 0.059222, 0.06312, 0.088832, 0.15008, 0.18812, 0.194234, 0.129801, 0.127496, 0.11371, 0.19…	[]	0	0	2
516	517	UPI000039A2ED status=activ	([0.003366, 0.005249, 0.003727, 0.004835, 0.003701, 0.004736, 0.003671, 0.002881, 0.003671, 0.003079, 0.002336, 0.002881, 0.00246, 0.00225, 0.002155, 0.001434, 0.00155, 0.000833, 0.00055, 0.000313, 0.000421, 0.000421, 0.000198, 0.000163, 0.000146, 0.000309, 0.000322, 0.000335, 0.000335, 0.000309, 0.000339, 0.000399, 0.000198, 0.000262, 0.000648, 0.000614, 0.000833, 0.001344, 0.00146, 0.001692, 0.…	[]	0	0	2
518	519	UPI000039A2F1 status=activ	([0.000275, 0.000386, 0.000253, 0.00018, 0.000146, 0.000116, 0.000236, 0.000172, 0.000292, 0.000249, 0.000198, 0.000305, 0.000313, 0.000614, 0.001155, 0.001722, 0.001872, 0.002211, 0.002078, 0.001692, 0.002529, 0.003341, 0.003821, 0.004161, 0.00407, 0.003607, 0.005249, 0.003366, 0.003212, 0.002211, 0.002194, 0.002349, 0.00146, 0.001211, 0.000923, 0.000447, 0.000189, 0.000348, 0.000275, 0.000146, …	[]	0	0	2
519	520	UPI000039A2F3 status=activ	([0.038042, 0.074921, 0.11371, 0.055536, 0.083462, 0.106997, 0.06184, 0.06184, 0.078022, 0.10481, 0.134866, 0.100716, 0.111485, 0.118441, 0.122885, 0.196879, 0.209395, 0.127496, 0.179055, 0.170161, 0.10481, 0.179055, 0.096677, 0.056825, 0.090864, 0.067594, 0.073402, 0.15284, 0.182256, 0.191378, 0.17593, 0.167087, 0.173081, 0.10481, 0.098513, 0.094817, 0.088832, 0.125101, 0.203355, 0.203355, 0.278…	[]	0	0	2
520	521	UPI000039A2F4 status=activ	([0.027463, 0.042364, 0.06312, 0.067594, 0.098513, 0.139895, 0.100716, 0.137348, 0.173081, 0.21291, 0.236433, 0.200174, 0.185198, 0.247041, 0.268042, 0.332115, 0.41194, 0.335645, 0.339168, 0.447574, 0.545602, 0.461924, 0.476583, 0.490133, 0.440853, 0.401658, 0.387226, 0.468512, 0.454136, 0.418646, 0.40511, 0.321458, 0.40511, 0.40511, 0.394753, 0.483068, 0.486429, 0.5017, 0.604312, 0.604312, 0.595…	[20, 37, 38, 39, 40, 41, 42, 43]	0	0	2
521	522	UPI000039A2F5 status=activ	([4.7e-05, 3e-05, 9e-05, 6e-05, 0.000137, 0.000253, 0.000228, 0.000283, 0.000262, 0.000249, 0.000189, 0.000283, 0.000253, 0.000558, 0.001202, 0.00146, 0.001499, 0.002396, 0.00292, 0.00243, 0.001541, 0.001602, 0.001692, 0.000906, 0.001335, 0.000743, 0.000391, 0.000743, 0.000893, 0.001112, 0.00155, 0.001597, 0.001305, 0.000743, 0.000348, 0.000189, 0.000313, 0.000468, 0.00055, 0.000447, 0.000447, 0.…	[175, 176]	0	0	2
522	523	UPI000039A2F6 status=activ	([0.005011, 0.003701, 0.002688, 0.003607, 0.004611, 0.00359, 0.003212, 0.002435, 0.003212, 0.002581, 0.003212, 0.003212, 0.001906, 0.001692, 0.001675, 0.001572, 0.001305, 0.001906, 0.001855, 0.001906, 0.00292, 0.00292, 0.002881, 0.004388, 0.003109, 0.002155, 0.002512, 0.003366, 0.003512, 0.003701, 0.003671, 0.003079, 0.002529, 0.002688, 0.002366, 0.002512, 0.003997, 0.003431, 0.003607, 0.002336, …	[]	0	0	2
523	524	UPI000039A2F7 status=activ	([0.001267, 0.001335, 0.000936, 0.001692, 0.001335, 0.001481, 0.001967, 0.002512, 0.002138, 0.001722, 0.002349, 0.002761, 0.002327, 0.002155, 0.001499, 0.00146, 0.001597, 0.001335, 0.002078, 0.002555, 0.003757, 0.003607, 0.003757, 0.005683, 0.00389, 0.003924, 0.003924, 0.004135, 0.004135, 0.003804, 0.003701, 0.003478, 0.002366, 0.003405, 0.004414, 0.003963, 0.002503, 0.003341, 0.003276, 0.002155,…	[]	0	0	2
524	525	UPI000039A2F9 status=activ	([0.023963, 0.014075, 0.008276, 0.011518, 0.008804, 0.01204, 0.009294, 0.011903, 0.008525, 0.007177, 0.009401, 0.011342, 0.017447, 0.010926, 0.018106, 0.011106, 0.007495, 0.01078, 0.009977, 0.014586, 0.015344, 0.013821, 0.013613, 0.025762, 0.025316, 0.045352, 0.03976, 0.040537, 0.022306, 0.051831, 0.067594, 0.030611, 0.024393, 0.024393, 0.023963, 0.017797, 0.032677, 0.071867, 0.067594, 0.069024, …	[]	0	0	2
525	526	UPI000039A302 status=activ	([0.109221, 0.06312, 0.059222, 0.031287, 0.016826, 0.025762, 0.03976, 0.038858, 0.024826, 0.0198, 0.026338, 0.038042, 0.019109, 0.0198, 0.021816, 0.020165, 0.0198, 0.018787, 0.020165, 0.0198, 0.018106, 0.023087, 0.037156, 0.025762, 0.054297, 0.116183, 0.059222, 0.028695, 0.038858, 0.078022, 0.137348, 0.069024, 0.066181, 0.067594, 0.066181, 0.069024, 0.034068, 0.035586, 0.037156, 0.033407, 0.03804…	[]	0	0	2
526	527	UPI000039A304 status=activ	([0.032017, 0.034068, 0.059222, 0.081712, 0.051831, 0.055536, 0.038042, 0.028107, 0.018415, 0.023087, 0.030611, 0.042364, 0.043307, 0.038858, 0.064632, 0.034884, 0.047319, 0.05306, 0.05306, 0.048328, 0.073402, 0.137348, 0.086953, 0.079919, 0.079919, 0.079919, 0.098513, 0.098513, 0.096677, 0.096677, 0.111485, 0.106997, 0.106997, 0.056825, 0.106997, 0.106997, 0.118441, 0.090864, 0.147574, 0.132295,…	[]	0	0	2
527	528	UPI000039A306 status=activ	([0.324872, 0.222385, 0.185198, 0.219301, 0.125101, 0.069024, 0.085092, 0.048328, 0.059222, 0.078022, 0.071867, 0.059222, 0.078022, 0.051831, 0.041405, 0.023087, 0.016257, 0.01078, 0.007177, 0.005223, 0.005223, 0.005623, 0.006988, 0.006194, 0.006374, 0.007031, 0.007495, 0.006533, 0.00777, 0.006567, 0.005318, 0.005011, 0.005503, 0.005992, 0.005683, 0.004431, 0.00558, 0.005011], '')	[]	0	0	2
528	529	UPI000039A308 status=activ	([0.247041, 0.278302, 0.308712, 0.200174, 0.191378, 0.25406, 0.182256, 0.203355, 0.229226, 0.15284, 0.167087, 0.142424, 0.127496, 0.127496, 0.182256, 0.125101, 0.092881, 0.083462, 0.046336, 0.046336, 0.081712, 0.073402, 0.03976, 0.024826, 0.028107, 0.035586, 0.033407, 0.056825, 0.054297, 0.06312, 0.116183, 0.071867, 0.129801, 0.106997, 0.155435, 0.134866, 0.203355, 0.158265, 0.134866, 0.225814, 0…	[]	0	0	2
529	530	UPI000039A30B status=activ	([0.155435, 0.111485, 0.056825, 0.036378, 0.05306, 0.034884, 0.048328, 0.067594, 0.090864, 0.111485, 0.125101, 0.142424, 0.100716, 0.054297, 0.05306, 0.054297, 0.031287, 0.031287, 0.028107, 0.038042, 0.042364, 0.028695, 0.044297, 0.067594, 0.10481, 0.06184, 0.109221, 0.100716, 0.102787, 0.058088, 0.054297, 0.033407, 0.035586, 0.06184, 0.125101, 0.120615, 0.120615, 0.122885, 0.064632, 0.041405, 0.…	[]	0	0	2
530	531	UPI000039A30D status=activ	([0.401658, 0.440853, 0.418646, 0.42561, 0.458154, 0.447574, 0.380708, 0.318242, 0.346032, 0.380708, 0.40511, 0.450668, 0.366687, 0.384043, 0.377384, 0.380708, 0.346032, 0.352862, 0.268042, 0.206376, 0.268042, 0.191378, 0.191378, 0.147574, 0.161087, 0.161087, 0.120615, 0.158265, 0.206376, 0.139895, 0.120615, 0.098513, 0.090864, 0.132295, 0.081712, 0.079919, 0.085092, 0.079919, 0.064632, 0.086953,…	[]	0	0	2
531	532	UPI000039A310 status=activ	([0.200174, 0.111485, 0.06184, 0.098513, 0.079919, 0.049374, 0.06312, 0.092881, 0.109221, 0.122885, 0.120615, 0.158265, 0.158265, 0.100716, 0.098513, 0.060549, 0.030003, 0.028695, 0.028695, 0.032017, 0.055536, 0.100716, 0.164327, 0.239899, 0.142424, 0.161087, 0.25406, 0.17593, 0.098513, 0.059222, 0.032017, 0.032017, 0.028695, 0.026892, 0.046336, 0.040537, 0.067594, 0.111485, 0.11371, 0.127496, 0.…	[]	0	0	2
532	533	UPI000039A311 status=activ	([0.096677, 0.055536, 0.078022, 0.125101, 0.158265, 0.085092, 0.137348, 0.179055, 0.206376, 0.236433, 0.229226, 0.25406, 0.191378, 0.288399, 0.298791, 0.284882, 0.196879, 0.182256, 0.275179, 0.264545, 0.275179, 0.380708, 0.380708, 0.352862, 0.247041, 0.264545, 0.278302, 0.243554, 0.239899, 0.173081, 0.17593, 0.118441, 0.129801, 0.209395, 0.132295, 0.125101, 0.125101, 0.111485, 0.122885, 0.122885,…	[]	0	0	2
533	534	UPI000039A313 status=activ	([0.069024, 0.047319, 0.066181, 0.086953, 0.120615, 0.078022, 0.096677, 0.116183, 0.134866, 0.164327, 0.120615, 0.15284, 0.111485, 0.203355, 0.127496, 0.182256, 0.17593, 0.17593, 0.25031, 0.194234, 0.26085, 0.173081, 0.239899, 0.239899, 0.239899, 0.194234, 0.284882, 0.318242, 0.328603, 0.328603, 0.346032, 0.349426, 0.264545, 0.278302, 0.271506, 0.291804, 0.203355, 0.127496, 0.132295, 0.139895, 0.…	[]	0	0	2
534	535	UPI000039A315 status=activ	([0.034068, 0.022306, 0.032017, 0.046336, 0.06312, 0.043307, 0.058088, 0.074921, 0.088832, 0.109221, 0.106997, 0.090864, 0.134866, 0.132295, 0.158265, 0.155435, 0.086953, 0.155435, 0.155435, 0.182256, 0.268042, 0.206376, 0.284882, 0.209395, 0.216401, 0.219301, 0.298791, 0.236433, 0.229226, 0.236433, 0.236433, 0.264545, 0.243554, 0.232838, 0.216401, 0.275179, 0.268042, 0.311707, 0.308712, 0.30533,…	[]	0	0	2
535	536	UPI000039A31B status=activ	([0.295083, 0.185198, 0.17593, 0.216401, 0.25031, 0.284882, 0.339168, 0.318242, 0.349426, 0.271506, 0.30533, 0.247041, 0.167087, 0.167087, 0.161087, 0.092881, 0.094817, 0.049374, 0.050641, 0.050641, 0.090864, 0.155435, 0.15284, 0.111485, 0.129801, 0.106997, 0.111485, 0.054297, 0.071867, 0.073402, 0.132295, 0.142424, 0.232838, 0.229226, 0.225814, 0.229226, 0.232838, 0.257454, 0.308712, 0.42561, 0.…	[]	0	0	2
536	537	UPI000039A31E status=activ	([0.161087, 0.196879, 0.111485, 0.100716, 0.049374, 0.031287, 0.021381, 0.026892, 0.0198, 0.020165, 0.015694, 0.019401, 0.01227, 0.008276, 0.008156, 0.008075, 0.008156, 0.009015, 0.014783, 0.014783, 0.008624, 0.012491, 0.013613, 0.013821, 0.010672, 0.018415, 0.031287, 0.056825, 0.058088, 0.056825, 0.056825, 0.056825, 0.056825, 0.079919, 0.078022, 0.086953, 0.044297, 0.041405, 0.036378, 0.020522, …	[]	0	0	2
537	538	UPI000039A31F status=activ	([0.048328, 0.083462, 0.047319, 0.027463, 0.020165, 0.031287, 0.0198, 0.016528, 0.013437, 0.017138, 0.023087, 0.034884, 0.03976, 0.045352, 0.026892, 0.019109, 0.034884, 0.034068, 0.020522, 0.022667, 0.023534, 0.048328, 0.047319, 0.047319, 0.090864, 0.106997, 0.058088, 0.11371, 0.173081, 0.219301, 0.243554, 0.225814, 0.206376, 0.120615, 0.090864, 0.132295, 0.173081, 0.142424, 0.127496, 0.179055, 0…	[]	0	0	2
538	539	UPI000039A325 status=activ	([0.094817, 0.137348, 0.196879, 0.11371, 0.064632, 0.088832, 0.118441, 0.173081, 0.203355, 0.147574, 0.100716, 0.125101, 0.200174, 0.182256, 0.161087, 0.144935, 0.158265, 0.239899, 0.243554, 0.359901, 0.239899, 0.161087, 0.134866, 0.102787, 0.18812, 0.247041, 0.26085, 0.25406, 0.122885, 0.120615, 0.191378, 0.196879, 0.21291, 0.134866, 0.083462, 0.094817, 0.06184, 0.078022, 0.044297, 0.019401, 0.0…	[]	0	0	2
539	540	UPI000039A328 status=activ	([0.031287, 0.020876, 0.034884, 0.056825, 0.032017, 0.017797, 0.018106, 0.024393, 0.034068, 0.045352, 0.067594, 0.050641, 0.026338, 0.059222, 0.118441, 0.06312, 0.041405, 0.022306, 0.046336, 0.022667, 0.024826, 0.046336, 0.040537, 0.023534, 0.021381, 0.019109, 0.042364, 0.025762, 0.025316, 0.024393, 0.023963, 0.016826, 0.016826, 0.034884, 0.016528, 0.015694, 0.015694, 0.020522, 0.038042, 0.018787…	[]	0	0	2
540	541	UPI000039A32B status=activ	([0.051831, 0.017447, 0.022306, 0.016021, 0.022306, 0.033407, 0.016528, 0.016021, 0.022306, 0.020876, 0.013016, 0.016257, 0.012491, 0.0198, 0.012491, 0.010221, 0.00777, 0.007877, 0.007422, 0.013821, 0.017447, 0.020522, 0.050641, 0.059222, 0.055536, 0.047319, 0.029376, 0.051831, 0.048328, 0.044297, 0.0704, 0.161087, 0.15284, 0.096677, 0.060549, 0.144935, 0.11371, 0.170161, 0.122885, 0.054297, 0.03…	[]	0	0	2
541	542	UPI000039A32D status=activ	([0.058088, 0.096677, 0.144935, 0.0704, 0.036378, 0.036378, 0.056825, 0.081712, 0.079919, 0.056825, 0.0704, 0.098513, 0.074921, 0.127496, 0.120615, 0.161087, 0.079919, 0.083462, 0.074921, 0.100716, 0.10481, 0.137348, 0.147574, 0.094817, 0.167087, 0.236433, 0.21291, 0.142424, 0.090864, 0.118441, 0.191378, 0.122885, 0.120615, 0.155435, 0.155435, 0.155435, 0.118441, 0.179055, 0.167087, 0.170161, 0.1…	[48, 49]	0	0	2
542	543	UPI000039A32F status=activ	([0.051831, 0.073402, 0.11371, 0.161087, 0.200174, 0.144935, 0.200174, 0.239899, 0.264545, 0.185198, 0.21291, 0.191378, 0.18812, 0.291804, 0.380708, 0.465241, 0.40511, 0.401658, 0.42561, 0.447574, 0.461924, 0.490133, 0.40511, 0.390993, 0.387226, 0.359901, 0.458154, 0.4292, 0.4292, 0.433034, 0.541878, 0.534167, 0.486429, 0.465241, 0.377384, 0.288399, 0.243554, 0.31487, 0.328603, 0.328603, 0.342579…	[30, 31]	0	0	2
543	544	UPI000039A330 status=activ	([0.15008, 0.18812, 0.222385, 0.26085, 0.15284, 0.182256, 0.229226, 0.25406, 0.191378, 0.139895, 0.100716, 0.132295, 0.134866, 0.090864, 0.074921, 0.069024, 0.122885, 0.074921, 0.134866, 0.125101, 0.125101, 0.196879, 0.122885, 0.127496, 0.132295, 0.147574, 0.088832, 0.079919, 0.096677, 0.164327, 0.239899, 0.295083, 0.281712, 0.268042, 0.342579, 0.349426, 0.356642, 0.281712, 0.359901, 0.275179, 0.…	[]	0	0	2
547	548	UPI000039A341 status=activ	([0.257454, 0.318242, 0.36309, 0.408655, 0.298791, 0.324872, 0.236433, 0.222385, 0.264545, 0.173081, 0.142424, 0.18812, 0.200174, 0.209395, 0.167087, 0.167087, 0.106997, 0.11371, 0.06184, 0.10481, 0.106997, 0.10481, 0.054297, 0.051831, 0.026338, 0.05306, 0.058088, 0.100716, 0.125101, 0.0704, 0.079919, 0.118441, 0.106997, 0.079919, 0.142424, 0.137348, 0.144935, 0.216401, 0.222385, 0.225814, 0.1554…	[]	0	0	2
548	549	UPI000039A342 status=activ	([0.216401, 0.122885, 0.0704, 0.094817, 0.058088, 0.074921, 0.050641, 0.035586, 0.047319, 0.033407, 0.045352, 0.067594, 0.071867, 0.0704, 0.067594, 0.067594, 0.125101, 0.106997, 0.055536, 0.05306, 0.059222, 0.059222, 0.06184, 0.055536, 0.059222, 0.106997, 0.055536, 0.094817, 0.158265, 0.092881, 0.15284, 0.142424, 0.132295, 0.10481, 0.109221, 0.11371, 0.111485, 0.102787, 0.066181, 0.125101, 0.1322…	[]	0	0	2
550	551	UPI000039A344 status=activ	([0.03976, 0.060549, 0.083462, 0.056825, 0.041405, 0.030611, 0.019109, 0.030611, 0.043307, 0.06312, 0.081712, 0.06312, 0.06312, 0.058088, 0.032677, 0.040537, 0.051831, 0.054297, 0.085092, 0.15008, 0.164327, 0.179055, 0.196879, 0.170161, 0.182256, 0.167087, 0.229226, 0.247041, 0.129801, 0.132295, 0.06312, 0.059222, 0.106997, 0.185198, 0.206376, 0.268042, 0.182256, 0.229226, 0.236433, 0.191378, 0.1…	[136, 137, 141, 142, 143]	0	0	2
551	552	UPI000039A347 status=activ	([0.028107, 0.050641, 0.028107, 0.044297, 0.060549, 0.079919, 0.100716, 0.120615, 0.15284, 0.17593, 0.203355, 0.170161, 0.144935, 0.191378, 0.194234, 0.182256, 0.173081, 0.102787, 0.055536, 0.088832, 0.132295, 0.132295, 0.129801, 0.127496, 0.071867, 0.03976, 0.03976, 0.026892, 0.016257, 0.015344, 0.010131, 0.00962, 0.014075, 0.010509, 0.012727, 0.020522, 0.038858, 0.022306, 0.038042, 0.069024, 0.…	[]	0	0	2
552	553	UPI000039A348 status=activ	([0.394753, 0.422041, 0.31487, 0.346032, 0.390993, 0.311707, 0.239899, 0.275179, 0.209395, 0.209395, 0.206376, 0.247041, 0.229226, 0.225814, 0.352862, 0.349426, 0.370445, 0.281712, 0.271506, 0.298791, 0.30533, 0.291804, 0.291804, 0.380708, 0.356642, 0.281712, 0.301917, 0.30533, 0.222385, 0.301917, 0.247041, 0.278302, 0.275179, 0.191378, 0.194234, 0.179055, 0.109221, 0.15284, 0.222385, 0.236433, 0…	[]	0	0	2
553	554	UPI000039A350 status=activ	([0.433034, 0.461924, 0.301917, 0.222385, 0.257454, 0.173081, 0.098513, 0.122885, 0.122885, 0.161087, 0.200174, 0.236433, 0.236433, 0.236433, 0.288399, 0.311707, 0.281712, 0.264545, 0.243554, 0.229226, 0.147574, 0.173081, 0.173081, 0.295083, 0.374039, 0.398279, 0.486429, 0.529623, 0.480142, 0.394753, 0.318242, 0.318242, 0.311707, 0.308712, 0.257454, 0.257454, 0.247041, 0.167087, 0.170161, 0.18812…	[27, 62, 63, 64, 66, 67, 70]	0	0	2
554	555	UPI000039A351 status=activ	([0.006421, 0.008723, 0.012727, 0.020165, 0.013437, 0.013821, 0.018106, 0.011669, 0.016257, 0.021381, 0.028695, 0.031287, 0.058088, 0.034884, 0.045352, 0.044297, 0.051831, 0.05306, 0.102787, 0.050641, 0.049374, 0.100716, 0.11371, 0.086953, 0.043307, 0.043307, 0.056825, 0.026338, 0.055536, 0.050641, 0.055536, 0.056825, 0.045352, 0.025762, 0.023087, 0.016826, 0.016826, 0.020522, 0.019401, 0.018415,…	[]	0	0	2
555	556	UPI000039A353 status=activ	([0.020165, 0.032677, 0.055536, 0.079919, 0.050641, 0.076542, 0.050641, 0.06312, 0.085092, 0.067594, 0.054297, 0.071867, 0.071867, 0.10481, 0.085092, 0.059222, 0.031287, 0.066181, 0.11371, 0.102787, 0.179055, 0.25406, 0.264545, 0.170161, 0.11371, 0.17593, 0.102787, 0.102787, 0.122885, 0.058088, 0.090864, 0.139895, 0.147574, 0.137348, 0.144935, 0.229226, 0.26085, 0.236433, 0.236433, 0.170161, 0.17…	[]	0	0	2
556	557	UPI000039A35A status=activ	([0.005086, 0.00407, 0.003212, 0.004161, 0.003727, 0.004646, 0.005734, 0.005734, 0.006701, 0.008409, 0.009865, 0.013613, 0.013265, 0.008075, 0.00558, 0.007422, 0.010509, 0.012727, 0.013437, 0.008895, 0.009096, 0.009294, 0.014586, 0.014783, 0.016257, 0.025316, 0.013265, 0.008723, 0.010509, 0.006894, 0.004835, 0.005318, 0.004976, 0.007495, 0.01204, 0.012491, 0.013265, 0.008804, 0.006374, 0.006482, …	[]	0	0	2
557	558	UPI000039A35B status=activ	([0.182256, 0.090864, 0.122885, 0.185198, 0.094817, 0.118441, 0.142424, 0.170161, 0.229226, 0.26085, 0.25406, 0.21291, 0.129801, 0.129801, 0.21291, 0.173081, 0.203355, 0.185198, 0.284882, 0.346032, 0.346032, 0.31487, 0.335645, 0.25406, 0.25031, 0.374039, 0.394753, 0.394753, 0.42561, 0.401658, 0.36309, 0.308712, 0.30533, 0.349426, 0.36309, 0.332115, 0.387226, 0.30533, 0.216401, 0.219301, 0.203355,…	[]	0	0	2
558	559	UPI000039A35F status=activ	([0.109221, 0.170161, 0.236433, 0.288399, 0.219301, 0.257454, 0.308712, 0.352862, 0.339168, 0.328603, 0.268042, 0.236433, 0.164327, 0.164327, 0.134866, 0.109221, 0.182256, 0.167087, 0.17593, 0.134866, 0.137348, 0.229226, 0.18812, 0.120615, 0.11371, 0.137348, 0.085092, 0.046336, 0.021816, 0.025762, 0.020876, 0.027463, 0.041405, 0.079919, 0.096677, 0.096677, 0.0704, 0.088832, 0.074921, 0.078022, 0.…	[]	0	0	2
559	560	UPI000039A364 status=activ	([0.056825, 0.071867, 0.06312, 0.032677, 0.047319, 0.058088, 0.078022, 0.054297, 0.032677, 0.0198, 0.016826, 0.013437, 0.013821, 0.013437, 0.008723, 0.006142, 0.009015, 0.013821, 0.011106, 0.018415, 0.01204, 0.009294, 0.007315, 0.008895, 0.014783, 0.014075, 0.010372, 0.007259, 0.006894, 0.006533, 0.010221, 0.013613, 0.023963, 0.025762, 0.026892, 0.026338, 0.026338, 0.023087, 0.023087, 0.042364, 0…	[]	0	0	2
560	561	UPI000039A367 status=activ	([0.008804, 0.014315, 0.010221, 0.016257, 0.013437, 0.009977, 0.008276, 0.009977, 0.008409, 0.008075, 0.010509, 0.014586, 0.014783, 0.010131, 0.019401, 0.032677, 0.0198, 0.0198, 0.018787, 0.018787, 0.036378, 0.051831, 0.054297, 0.10481, 0.051831, 0.044297, 0.046336, 0.045352, 0.029376, 0.060549, 0.085092, 0.074921, 0.076542, 0.083462, 0.074921, 0.071867, 0.058088, 0.090864, 0.164327, 0.164327, 0.…	[]	0	0	2
561	562	UPI000039A368 status=activ	([0.06312, 0.044297, 0.067594, 0.032017, 0.049374, 0.066181, 0.083462, 0.056825, 0.0704, 0.041405, 0.030003, 0.025316, 0.023963, 0.034884, 0.034068, 0.033407, 0.035586, 0.022667, 0.024393, 0.021381, 0.021816, 0.026892, 0.03976, 0.022306, 0.047319, 0.022667, 0.014075, 0.014783, 0.023534, 0.025762, 0.05306, 0.050641, 0.076542, 0.129801, 0.129801, 0.134866, 0.078022, 0.044297, 0.074921, 0.076542, 0.…	[137, 138, 139, 140]	0	0	2
562	563	UPI000039A36A status=activ	([0.179055, 0.232838, 0.225814, 0.268042, 0.216401, 0.25406, 0.206376, 0.25031, 0.268042, 0.298791, 0.324872, 0.370445, 0.450668, 0.366687, 0.374039, 0.422041, 0.444081, 0.529623, 0.525368, 0.4292, 0.359901, 0.42561, 0.335645, 0.374039, 0.374039, 0.436924, 0.433034, 0.497853, 0.486429, 0.418646, 0.418646, 0.380708, 0.374039, 0.291804, 0.321458, 0.26085, 0.257454, 0.25031, 0.179055, 0.247041, 0.29…	[17, 18]	0	0	2
563	564	UPI000039A36D status=activ	([0.450668, 0.324872, 0.196879, 0.243554, 0.291804, 0.21291, 0.247041, 0.284882, 0.219301, 0.167087, 0.139895, 0.164327, 0.167087, 0.147574, 0.147574, 0.139895, 0.090864, 0.090864, 0.15284, 0.158265, 0.094817, 0.081712, 0.142424, 0.236433, 0.225814, 0.216401, 0.219301, 0.209395, 0.229226, 0.278302, 0.352862, 0.311707, 0.25406, 0.239899, 0.339168, 0.321458, 0.236433, 0.328603, 0.31487, 0.31487, 0.…	[]	0	0	2
564	565	UPI000039A371 status=activ	([0.012491, 0.009865, 0.007645, 0.005623, 0.00777, 0.006421, 0.007877, 0.009483, 0.013821, 0.018106, 0.025316, 0.018415, 0.033407, 0.033407, 0.036378, 0.049374, 0.058088, 0.026892, 0.015078, 0.013821, 0.018787, 0.019109, 0.015344, 0.015344, 0.032677, 0.029376, 0.043307, 0.023534, 0.014075, 0.013437, 0.009015, 0.009187, 0.015344, 0.017447, 0.010926, 0.017447, 0.01078, 0.007031, 0.007495, 0.009187,…	[]	0	0	2
565	566	UPI000045E599 status=activ	([0.016021, 0.023534, 0.033407, 0.023963, 0.036378, 0.051831, 0.050641, 0.064632, 0.042364, 0.042364, 0.041405, 0.06184, 0.058088, 0.046336, 0.047319, 0.069024, 0.127496, 0.059222, 0.109221, 0.158265, 0.106997, 0.100716, 0.118441, 0.118441, 0.106997, 0.059222, 0.059222, 0.036378, 0.044297, 0.059222, 0.041405, 0.054297, 0.054297, 0.031287, 0.044297, 0.045352, 0.032017, 0.033407, 0.081712, 0.051831…	[]	0	0	2
566	567	UPI000045E59A status=activ	([0.001936, 0.003079, 0.003366, 0.002662, 0.002976, 0.002396, 0.001936, 0.001748, 0.002396, 0.002512, 0.003053, 0.002529, 0.002529, 0.002529, 0.003727, 0.005932, 0.009483, 0.010131, 0.00962, 0.005799, 0.00558, 0.008075, 0.007495, 0.005932, 0.005734, 0.006374, 0.006245, 0.006421, 0.008895, 0.009483, 0.006619, 0.004835, 0.006482, 0.006421, 0.00515, 0.003821, 0.002529, 0.00246, 0.001572, 0.000923, 0…	[]	0	0	2
567	568	UPI000045E59C status=activ	([0.301917, 0.18812, 0.118441, 0.144935, 0.086953, 0.129801, 0.173081, 0.164327, 0.21291, 0.25406, 0.295083, 0.332115, 0.335645, 0.26085, 0.239899, 0.200174, 0.144935, 0.085092, 0.066181, 0.122885, 0.10481, 0.074921, 0.06312, 0.120615, 0.0704, 0.071867, 0.030611, 0.029376, 0.043307, 0.023963, 0.023534, 0.020165, 0.021381, 0.021381, 0.033407, 0.03976, 0.05306, 0.05306, 0.090864, 0.11371, 0.067594,…	[]	0	0	2
568	569	UPI000045E59D status=activ	([0.013437, 0.021381, 0.031287, 0.015344, 0.023963, 0.016826, 0.012491, 0.016528, 0.014586, 0.009977, 0.013437, 0.019109, 0.017138, 0.017138, 0.029376, 0.05306, 0.042364, 0.036378, 0.025316, 0.023087, 0.038858, 0.067594, 0.071867, 0.038858, 0.083462, 0.060549, 0.059222, 0.10481, 0.048328, 0.079919, 0.094817, 0.086953, 0.06312, 0.078022, 0.079919, 0.076542, 0.090864, 0.109221, 0.129801, 0.129801, …	[]	0	0	2
569	570	UPI000045E59E status=activ	([0.071867, 0.111485, 0.06312, 0.038858, 0.026338, 0.027463, 0.048328, 0.047319, 0.06184, 0.074921, 0.060549, 0.079919, 0.144935, 0.088832, 0.164327, 0.092881, 0.092881, 0.158265, 0.088832, 0.100716, 0.100716, 0.102787, 0.049374, 0.085092, 0.11371, 0.173081, 0.134866, 0.074921, 0.06184, 0.06184, 0.0704, 0.085092, 0.051831, 0.038042, 0.067594, 0.06184, 0.096677, 0.073402, 0.03976, 0.045352, 0.0780…	[]	0	0	2
570	571	UPI000045E59F status=activ	([0.017447, 0.018106, 0.014315, 0.010372, 0.008409, 0.010926, 0.015694, 0.01227, 0.016021, 0.023087, 0.019401, 0.013437, 0.015344, 0.034068, 0.022667, 0.022667, 0.018787, 0.033407, 0.046336, 0.047319, 0.041405, 0.023534, 0.031287, 0.028107, 0.03976, 0.03976, 0.041405, 0.037156, 0.037156, 0.022306, 0.021381, 0.036378, 0.085092, 0.137348, 0.118441, 0.109221, 0.092881, 0.076542, 0.03976, 0.023087, 0…	[]	0	0	2
571	572	UPI000045E5A2 status=activ	([0.003997, 0.006374, 0.008723, 0.013821, 0.022306, 0.015344, 0.011903, 0.008525, 0.010926, 0.011518, 0.016021, 0.020876, 0.018106, 0.025316, 0.017138, 0.035586, 0.038858, 0.085092, 0.127496, 0.137348, 0.26085, 0.281712, 0.257454, 0.167087, 0.100716, 0.049374, 0.086953, 0.118441, 0.229226, 0.222385, 0.170161, 0.179055, 0.155435, 0.106997, 0.139895, 0.203355, 0.209395, 0.17593, 0.096677, 0.071867,…	[]	0	0	2
572	573	UPI000045E5A4 status=activ	([0.032677, 0.059222, 0.096677, 0.134866, 0.078022, 0.116183, 0.155435, 0.179055, 0.203355, 0.129801, 0.098513, 0.125101, 0.122885, 0.185198, 0.15008, 0.073402, 0.054297, 0.096677, 0.137348, 0.129801, 0.122885, 0.203355, 0.196879, 0.111485, 0.086953, 0.088832, 0.079919, 0.043307, 0.044297, 0.047319, 0.094817, 0.15008, 0.15008, 0.247041, 0.21291, 0.243554, 0.346032, 0.374039, 0.281712, 0.239899, 0…	[]	0	0	2
573	574	UPI000045E5A5 status=activ	([0.023534, 0.041405, 0.086953, 0.134866, 0.066181, 0.038042, 0.051831, 0.032017, 0.048328, 0.032017, 0.020522, 0.028695, 0.040537, 0.020876, 0.019401, 0.0198, 0.011518, 0.020165, 0.020165, 0.027463, 0.025316, 0.025762, 0.025316, 0.023534, 0.025762, 0.028107, 0.050641, 0.050641, 0.051831, 0.051831, 0.076542, 0.085092, 0.076542, 0.036378, 0.051831, 0.11371, 0.106997, 0.18812, 0.10481, 0.111485, 0.…	[]	0	0	2
574	575	UPI000045E5A6 status=activ	([0.015694, 0.023963, 0.036378, 0.018106, 0.010672, 0.015344, 0.009865, 0.012727, 0.011342, 0.007495, 0.008895, 0.006619, 0.006619, 0.005086, 0.005086, 0.003014, 0.004358, 0.005318, 0.004976, 0.007877, 0.00515, 0.005223, 0.004315, 0.002976, 0.002881, 0.003512, 0.003366, 0.003298, 0.002327, 0.002366, 0.002529, 0.002606, 0.00292, 0.001709, 0.001597, 0.001069, 0.001541, 0.000842, 0.000447, 0.000464,…	[]	0	0	2
575	576	UPI000045E5A8 status=activ	([0.30533, 0.374039, 0.295083, 0.366687, 0.275179, 0.298791, 0.356642, 0.243554, 0.275179, 0.182256, 0.200174, 0.155435, 0.155435, 0.155435, 0.167087, 0.222385, 0.137348, 0.088832, 0.15008, 0.155435, 0.15008, 0.139895, 0.120615, 0.109221, 0.045352, 0.076542, 0.045352, 0.041405, 0.098513, 0.11371, 0.225814, 0.155435, 0.25031, 0.25031, 0.219301, 0.191378, 0.100716, 0.100716, 0.17593, 0.109221, 0.10…	[]	0	0	2
576	577	UPI000045E5A9 status=activ	([0.037156, 0.064632, 0.10481, 0.067594, 0.094817, 0.132295, 0.076542, 0.098513, 0.129801, 0.094817, 0.122885, 0.090864, 0.090864, 0.086953, 0.142424, 0.239899, 0.321458, 0.342579, 0.264545, 0.26085, 0.194234, 0.191378, 0.179055, 0.179055, 0.268042, 0.26085, 0.243554, 0.346032, 0.346032, 0.339168, 0.433034, 0.342579, 0.342579, 0.352862, 0.318242, 0.232838, 0.216401, 0.147574, 0.067594, 0.069024, …	[]	0	0	2
577	578	UPI000045E5AB status=activ	([0.013437, 0.023087, 0.034884, 0.021381, 0.014783, 0.022667, 0.015694, 0.020876, 0.027463, 0.029376, 0.021816, 0.028695, 0.050641, 0.050641, 0.094817, 0.096677, 0.11371, 0.125101, 0.064632, 0.032017, 0.056825, 0.031287, 0.029376, 0.031287, 0.055536, 0.051831, 0.024826, 0.022306, 0.023534, 0.023963, 0.030611, 0.043307, 0.021816, 0.013437, 0.023087, 0.026338, 0.028107, 0.034884, 0.033407, 0.071867…	[]	0	0	2
578	579	UPI000045E5B0 status=activ	([0.096677, 0.118441, 0.17593, 0.102787, 0.06312, 0.085092, 0.100716, 0.05306, 0.038042, 0.026338, 0.033407, 0.047319, 0.037156, 0.06312, 0.064632, 0.038042, 0.038858, 0.024393, 0.047319, 0.044297, 0.042364, 0.026338, 0.017138, 0.016021, 0.020876, 0.027463, 0.030003, 0.030003, 0.060549, 0.094817, 0.173081, 0.170161, 0.15284, 0.11371, 0.120615, 0.182256, 0.155435, 0.081712, 0.081712, 0.076542, 0.0…	[]	0	0	2
579	580	UPI000045E5B3 status=activ	([0.092881, 0.129801, 0.173081, 0.102787, 0.073402, 0.073402, 0.098513, 0.144935, 0.170161, 0.134866, 0.090864, 0.125101, 0.127496, 0.125101, 0.071867, 0.073402, 0.15284, 0.15008, 0.137348, 0.137348, 0.081712, 0.045352, 0.034068, 0.019109, 0.032017, 0.049374, 0.06312, 0.069024, 0.066181, 0.066181, 0.083462, 0.083462, 0.081712, 0.046336, 0.026338, 0.022667, 0.044297, 0.044297, 0.025316, 0.017797, …	[]	0	0	2
580	581	UPI000045E5B4 status=activ	([0.000266, 0.000185, 0.000142, 0.000313, 0.00021, 0.000142, 0.000253, 0.000146, 0.000198, 0.000309, 0.000245, 0.00018, 0.000386, 0.000339, 0.000412, 0.000468, 0.000442, 0.000378, 0.000253, 0.000507, 0.001155, 0.000876, 0.000833, 0.001374, 0.000687, 0.000721, 0.001417, 0.001417, 0.001572, 0.00152, 0.000906, 0.00155, 0.001597, 0.000859, 0.000468, 0.000485, 0.001061, 0.000631, 0.00076, 0.000945, 0.…	[]	0	0	2
581	582	UPI000045E5B7 status=activ	([0.036378, 0.05306, 0.071867, 0.096677, 0.122885, 0.079919, 0.106997, 0.132295, 0.155435, 0.120615, 0.147574, 0.17593, 0.155435, 0.098513, 0.10481, 0.111485, 0.17593, 0.116183, 0.059222, 0.079919, 0.098513, 0.15284, 0.081712, 0.083462, 0.086953, 0.092881, 0.15284, 0.155435, 0.15284, 0.094817, 0.073402, 0.045352, 0.026338, 0.026892, 0.026892, 0.020876, 0.012727, 0.012727, 0.013016, 0.012727, 0.01…	[]	0	0	2
583	584	UPI000045E5BC status=activ	([0.035586, 0.06184, 0.098513, 0.137348, 0.129801, 0.096677, 0.120615, 0.078022, 0.051831, 0.069024, 0.096677, 0.122885, 0.200174, 0.222385, 0.222385, 0.222385, 0.219301, 0.324872, 0.21291, 0.139895, 0.081712, 0.116183, 0.118441, 0.120615, 0.120615, 0.161087, 0.229226, 0.196879, 0.222385, 0.203355, 0.196879, 0.17593, 0.11371, 0.0704, 0.073402, 0.142424, 0.134866, 0.111485, 0.081712, 0.144935, 0.2…	[]	0	0	2
584	585	UPI000045E5BD status=activ	([0.008895, 0.009294, 0.006894, 0.00543, 0.003963, 0.003461, 0.004689, 0.003963, 0.003212, 0.002761, 0.002482, 0.003079, 0.00316, 0.002503, 0.001872, 0.002727, 0.001786, 0.001743, 0.000983, 0.001267, 0.001202, 0.001786, 0.001481, 0.002138, 0.002078, 0.003177, 0.004513, 0.003366, 0.003405, 0.003405, 0.003431, 0.003461, 0.00316, 0.004208, 0.003804, 0.003478, 0.002503, 0.003727, 0.003924, 0.004414, …	[]	0	0	2
585	586	UPI000045E5BE status=activ	([0.216401, 0.11371, 0.059222, 0.083462, 0.03976, 0.055536, 0.085092, 0.054297, 0.078022, 0.050641, 0.064632, 0.044297, 0.048328, 0.048328, 0.10481, 0.10481, 0.066181, 0.06184, 0.102787, 0.100716, 0.098513, 0.048328, 0.100716, 0.098513, 0.116183, 0.132295, 0.129801, 0.137348, 0.222385, 0.209395, 0.194234, 0.191378, 0.191378, 0.109221, 0.111485, 0.06312, 0.030611, 0.028695, 0.05306, 0.031287, 0.03…	[]	0	0	2
586	587	UPI000045E5BF status=activ	([0.026892, 0.029376, 0.017138, 0.022667, 0.032677, 0.046336, 0.026338, 0.034884, 0.048328, 0.059222, 0.088832, 0.059222, 0.120615, 0.209395, 0.236433, 0.271506, 0.278302, 0.21291, 0.200174, 0.281712, 0.264545, 0.236433, 0.200174, 0.324872, 0.324872, 0.308712, 0.31487, 0.356642, 0.278302, 0.158265, 0.139895, 0.116183, 0.111485, 0.132295, 0.06312, 0.106997, 0.129801, 0.06184, 0.096677, 0.06312, 0.…	[]	0	0	2
587	588	UPI000045E5C0 status=activ	([0.094817, 0.088832, 0.137348, 0.083462, 0.106997, 0.129801, 0.096677, 0.127496, 0.164327, 0.185198, 0.206376, 0.268042, 0.179055, 0.194234, 0.209395, 0.21291, 0.173081, 0.161087, 0.243554, 0.219301, 0.18812, 0.257454, 0.298791, 0.298791, 0.401658, 0.418646, 0.418646, 0.408655, 0.31487, 0.219301, 0.15008, 0.147574, 0.147574, 0.25031, 0.229226, 0.142424, 0.142424, 0.216401, 0.144935, 0.139895, 0.…	[]	0	0	2
588	589	UPI000045E5C1 status=activ	([0.047319, 0.081712, 0.116183, 0.158265, 0.191378, 0.122885, 0.074921, 0.100716, 0.073402, 0.098513, 0.074921, 0.051831, 0.040537, 0.074921, 0.076542, 0.048328, 0.026892, 0.05306, 0.030003, 0.030611, 0.067594, 0.122885, 0.11371, 0.06312, 0.033407, 0.032677, 0.060549, 0.069024, 0.064632, 0.102787, 0.051831, 0.067594, 0.129801, 0.173081, 0.170161, 0.170161, 0.142424, 0.158265, 0.155435, 0.206376, …	[]	0	0	2
589	590	UPI000045E5C2 status=activ	([0.008002, 0.010509, 0.007315, 0.009294, 0.014315, 0.009401, 0.009401, 0.007315, 0.008804, 0.006988, 0.005872, 0.007031, 0.004775, 0.007031, 0.004689, 0.003512, 0.003512, 0.003366, 0.00225, 0.002035, 0.002014, 0.003014, 0.002194, 0.002035, 0.001417, 0.001112, 0.001687, 0.002035, 0.001967, 0.001383, 0.002211, 0.003079, 0.002057, 0.00292, 0.003212, 0.004577, 0.004208, 0.006039, 0.006078, 0.008723,…	[]	0	0	2
590	591	UPI000045E5C3 status=activ	([0.001061, 0.000799, 0.000721, 0.000893, 0.001069, 0.001267, 0.001391, 0.001142, 0.000936, 0.00076, 0.000816, 0.001142, 0.001112, 0.001048, 0.000558, 0.000687, 0.000386, 0.000532, 0.000507, 0.00076, 0.000833, 0.001434, 0.00231, 0.00292, 0.002155, 0.002606, 0.002035, 0.002435, 0.00243, 0.002349, 0.002396, 0.003053, 0.001906, 0.001936, 0.001249, 0.001249, 0.001374, 0.001383, 0.001202, 0.001808, 0.…	[]	0	0	2
591	592	UPI000045E5C5 status=activ	([0.222385, 0.275179, 0.167087, 0.079919, 0.118441, 0.073402, 0.054297, 0.071867, 0.048328, 0.032017, 0.042364, 0.059222, 0.059222, 0.05306, 0.050641, 0.049374, 0.045352, 0.045352, 0.045352, 0.079919, 0.158265, 0.158265, 0.132295, 0.137348, 0.155435, 0.088832, 0.161087, 0.129801, 0.074921, 0.085092, 0.15008, 0.125101, 0.064632, 0.06312, 0.064632, 0.066181, 0.064632, 0.132295, 0.144935, 0.129801, …	[115]	0	0	2
592	593	UPI000045E5C7 status=activ	([0.142424, 0.132295, 0.194234, 0.257454, 0.308712, 0.339168, 0.332115, 0.236433, 0.185198, 0.144935, 0.167087, 0.167087, 0.167087, 0.182256, 0.232838, 0.232838, 0.236433, 0.26085, 0.366687, 0.374039, 0.295083, 0.278302, 0.236433, 0.167087, 0.15284, 0.139895, 0.15284, 0.15008, 0.247041, 0.321458, 0.398279, 0.390993, 0.321458, 0.324872, 0.318242, 0.332115, 0.332115, 0.352862, 0.390993, 0.295083, 0…	[]	0	0	2
593	594	UPI000045E5C8 status=activ	([0.139895, 0.182256, 0.132295, 0.066181, 0.102787, 0.067594, 0.054297, 0.066181, 0.046336, 0.067594, 0.079919, 0.10481, 0.098513, 0.164327, 0.10481, 0.118441, 0.071867, 0.067594, 0.044297, 0.054297, 0.071867, 0.067594, 0.064632, 0.092881, 0.164327, 0.081712, 0.129801, 0.173081, 0.118441, 0.155435, 0.090864, 0.098513, 0.054297, 0.064632, 0.036378, 0.041405, 0.059222, 0.092881, 0.096677, 0.144935,…	[]	0	0	2
594	595	UPI000045E5C9 status=activ	([0.06312, 0.033407, 0.023087, 0.023963, 0.033407, 0.044297, 0.067594, 0.041405, 0.028107, 0.040537, 0.055536, 0.079919, 0.059222, 0.060549, 0.096677, 0.096677, 0.092881, 0.132295, 0.137348, 0.074921, 0.074921, 0.076542, 0.155435, 0.222385, 0.275179, 0.278302, 0.179055, 0.179055, 0.271506, 0.380708, 0.271506, 0.257454, 0.243554, 0.291804, 0.308712, 0.311707, 0.257454, 0.167087, 0.125101, 0.098513…	[313]	0	0	2
597	598	UPI000045E5CE status=activ	([0.012491, 0.007877, 0.00777, 0.01078, 0.00777, 0.005318, 0.007315, 0.006039, 0.004899, 0.006078, 0.004976, 0.004646, 0.003276, 0.002623, 0.002662, 0.001855, 0.001722, 0.001967, 0.003341, 0.00243, 0.001692, 0.001687, 0.002512, 0.002976, 0.001786, 0.001687, 0.002976, 0.0028, 0.003963, 0.005799, 0.004835, 0.007177, 0.010131, 0.016826, 0.0198, 0.011518, 0.022306, 0.030611, 0.019109, 0.009865, 0.011…	[]	0	0	2
598	599	UPI000045E5CF status=activ	([0.161087, 0.219301, 0.100716, 0.147574, 0.196879, 0.219301, 0.15284, 0.122885, 0.100716, 0.059222, 0.073402, 0.10481, 0.10481, 0.106997, 0.10481, 0.060549, 0.034884, 0.030003, 0.03976, 0.023534, 0.026338, 0.043307, 0.041405, 0.083462, 0.043307, 0.03976, 0.032677, 0.054297, 0.078022, 0.0704, 0.094817, 0.048328, 0.034068, 0.034068, 0.020876, 0.034884, 0.064632, 0.116183, 0.120615, 0.11371, 0.1048…	[]	0	0	2
601	602	UPI000045E5D5 status=activ	([0.013613, 0.023963, 0.038042, 0.0198, 0.014783, 0.010131, 0.012727, 0.009401, 0.007555, 0.009401, 0.007645, 0.006701, 0.004835, 0.003555, 0.003341, 0.003727, 0.002662, 0.002705, 0.002727, 0.003053, 0.002194, 0.001344, 0.001318, 0.001271, 0.001786, 0.002482, 0.003478, 0.002435, 0.002482, 0.002366, 0.001623, 0.002396, 0.003461, 0.004577, 0.006533, 0.00962, 0.016528, 0.031287, 0.014783, 0.017447, …	[]	0	0	2
602	603	UPI000045E5D6 status=activ	([0.090864, 0.118441, 0.196879, 0.229226, 0.30533, 0.335645, 0.26085, 0.25031, 0.203355, 0.164327, 0.182256, 0.206376, 0.209395, 0.206376, 0.308712, 0.219301, 0.21291, 0.200174, 0.247041, 0.247041, 0.182256, 0.278302, 0.196879, 0.10481, 0.109221, 0.05306, 0.051831, 0.069024, 0.083462, 0.137348, 0.219301, 0.236433, 0.144935, 0.15284, 0.232838, 0.239899, 0.239899, 0.257454, 0.179055, 0.203355, 0.22…	[]	0	0	2
603	604	UPI000045E5D8 status=activ	([0.352862, 0.41194, 0.321458, 0.349426, 0.374039, 0.328603, 0.268042, 0.311707, 0.339168, 0.301917, 0.332115, 0.380708, 0.366687, 0.377384, 0.401658, 0.433034, 0.370445, 0.30533, 0.229226, 0.324872, 0.321458, 0.321458, 0.321458, 0.398279, 0.390993, 0.41194, 0.384043, 0.380708, 0.30533, 0.232838, 0.295083, 0.291804, 0.288399, 0.295083, 0.219301, 0.284882, 0.25406, 0.324872, 0.384043, 0.480142, 0.…	[]	0	0	2
604	605	UPI000045E5DA status=activ	([0.001434, 0.001434, 0.002211, 0.001906, 0.001709, 0.001541, 0.002194, 0.002396, 0.00316, 0.002727, 0.00359, 0.003341, 0.002606, 0.003701, 0.005011, 0.007315, 0.007259, 0.007495, 0.008002, 0.008409, 0.013265, 0.020876, 0.031287, 0.030611, 0.06184, 0.122885, 0.219301, 0.21291, 0.18812, 0.102787, 0.194234, 0.120615, 0.120615, 0.18812, 0.203355, 0.122885, 0.122885, 0.209395, 0.17593, 0.179055, 0.26…	[248, 250]	0	0	2
605	606	UPI000045E5DB status=activ	([0.007259, 0.006795, 0.007091, 0.009483, 0.007091, 0.006374, 0.006795, 0.006142, 0.007315, 0.009483, 0.012491, 0.016021, 0.010926, 0.012727, 0.016826, 0.028107, 0.017138, 0.019109, 0.030611, 0.036378, 0.03976, 0.0704, 0.11371, 0.090864, 0.058088, 0.125101, 0.206376, 0.203355, 0.288399, 0.288399, 0.18812, 0.11371, 0.122885, 0.185198, 0.158265, 0.191378, 0.122885, 0.191378, 0.18812, 0.200174, 0.21…	[]	0	0	2
606	607	UPI000045E5DC status=activ	([0.018415, 0.031287, 0.016826, 0.023534, 0.037156, 0.056825, 0.036378, 0.024826, 0.018106, 0.013821, 0.017797, 0.023534, 0.016021, 0.015694, 0.025762, 0.025762, 0.03976, 0.020165, 0.023963, 0.021816, 0.030611, 0.024826, 0.016021, 0.028695, 0.023087, 0.023534, 0.020876, 0.020876, 0.035586, 0.034884, 0.06184, 0.047319, 0.023963, 0.038858, 0.037156, 0.036378, 0.034068, 0.028107, 0.028695, 0.024826,…	[]	0	0	2
607	608	UPI000045E5DD status=activ	([0.032677, 0.031287, 0.048328, 0.025762, 0.016528, 0.011518, 0.016528, 0.023534, 0.030611, 0.021381, 0.014075, 0.018106, 0.014783, 0.008624, 0.006039, 0.007259, 0.010131, 0.010131, 0.017447, 0.010672, 0.01078, 0.010372, 0.010372, 0.008002, 0.011518, 0.015078, 0.026338, 0.014315, 0.009294, 0.006567, 0.007031, 0.01078, 0.011342, 0.014075, 0.015344, 0.028695, 0.014783, 0.015694, 0.023087, 0.021381,…	[]	0	0	2
610	611	UPI000045E5E6 status=activ	([0.043307, 0.066181, 0.088832, 0.144935, 0.079919, 0.102787, 0.134866, 0.071867, 0.096677, 0.11371, 0.137348, 0.173081, 0.271506, 0.26085, 0.281712, 0.196879, 0.109221, 0.185198, 0.194234, 0.308712, 0.40511, 0.40511, 0.422041, 0.440853, 0.301917, 0.418646, 0.311707, 0.308712, 0.440853, 0.321458, 0.339168, 0.225814, 0.25031, 0.144935, 0.15284, 0.074921, 0.137348, 0.206376, 0.196879, 0.203355, 0.1…	[242, 243, 249, 252, 253, 254, 255]	0	0	2
611	612	UPI000045E5E7 status=activ	([0.196879, 0.236433, 0.298791, 0.328603, 0.335645, 0.380708, 0.374039, 0.25406, 0.278302, 0.182256, 0.11371, 0.161087, 0.17593, 0.173081, 0.086953, 0.079919, 0.073402, 0.067594, 0.06184, 0.116183, 0.054297, 0.025762, 0.013613, 0.012491, 0.009401, 0.009865, 0.009096, 0.007177, 0.009187, 0.006194, 0.005683, 0.005223, 0.004483, 0.003366, 0.003276, 0.003298, 0.002396, 0.001855, 0.001271, 0.001288, 0…	[]	0	0	2
612	613	UPI000045E5E8 status=activ	([0.001417, 0.00103, 0.000614, 0.000386, 0.000301, 0.000283, 0.000575, 0.000893, 0.001344, 0.001142, 0.00103, 0.001391, 0.001541, 0.001417, 0.00146, 0.00225, 0.00243, 0.001597, 0.00231, 0.002435, 0.00152, 0.000859, 0.001391, 0.001499, 0.001748, 0.001778, 0.002503, 0.001808, 0.001271, 0.000721, 0.000958, 0.000893, 0.000661, 0.001159, 0.000747, 0.001318, 0.001335, 0.001936, 0.0028, 0.0028, 0.002581…	[]	0	0	2
614	615	UPI000045E5ED status=activ	([0.012491, 0.018106, 0.025762, 0.043307, 0.059222, 0.081712, 0.034068, 0.049374, 0.078022, 0.092881, 0.054297, 0.092881, 0.182256, 0.088832, 0.118441, 0.056825, 0.056825, 0.030611, 0.028107, 0.029376, 0.020165, 0.017797, 0.013613, 0.008723, 0.006894, 0.004976, 0.00359, 0.003924, 0.003821, 0.003461, 0.002688, 0.003298, 0.002688, 0.002035, 0.003014, 0.003757, 0.003757, 0.003727, 0.003757, 0.005992…	[]	0	0	2
615	616	UPI000045E5EF status=activ	([0.275179, 0.301917, 0.206376, 0.239899, 0.268042, 0.196879, 0.222385, 0.264545, 0.284882, 0.31487, 0.236433, 0.268042, 0.264545, 0.219301, 0.311707, 0.225814, 0.161087, 0.225814, 0.196879, 0.264545, 0.21291, 0.203355, 0.219301, 0.219301, 0.243554, 0.243554, 0.324872, 0.339168, 0.335645, 0.264545, 0.268042, 0.332115, 0.247041, 0.194234, 0.222385, 0.222385, 0.295083, 0.275179, 0.284882, 0.243554,…	[63, 151, 152, 154, 247, 248]	0	0	2
616	617	UPI000045E5F0 status=activ	([0.17593, 0.090864, 0.134866, 0.085092, 0.100716, 0.129801, 0.155435, 0.173081, 0.118441, 0.161087, 0.127496, 0.158265, 0.15008, 0.096677, 0.129801, 0.196879, 0.206376, 0.15008, 0.232838, 0.243554, 0.206376, 0.209395, 0.222385, 0.147574, 0.206376, 0.229226, 0.216401, 0.147574, 0.100716, 0.182256, 0.173081, 0.173081, 0.179055, 0.194234, 0.194234, 0.155435, 0.144935, 0.15008, 0.209395, 0.132295, 0…	[]	0	0	2
617	618	UPI000045E5F1 status=activ	([0.014783, 0.014783, 0.00962, 0.013613, 0.009728, 0.013265, 0.017797, 0.014075, 0.010509, 0.008723, 0.010372, 0.009483, 0.016021, 0.014783, 0.015694, 0.022306, 0.01227, 0.011669, 0.019109, 0.020165, 0.037156, 0.03976, 0.024826, 0.045352, 0.047319, 0.098513, 0.05306, 0.055536, 0.047319, 0.046336, 0.090864, 0.092881, 0.079919, 0.06184, 0.034068, 0.031287, 0.022667, 0.042364, 0.069024, 0.045352, 0.…	[178]	0	0	2
618	619	UPI000045E5F2 status=activ	([0.25031, 0.278302, 0.308712, 0.335645, 0.370445, 0.239899, 0.118441, 0.102787, 0.047319, 0.023963, 0.030003, 0.030003, 0.018415, 0.01078, 0.010131, 0.007877, 0.007177, 0.005932, 0.005249, 0.003671, 0.003053, 0.004431, 0.003431, 0.003512, 0.00246, 0.001743, 0.002211, 0.003298, 0.003701, 0.003924, 0.005872, 0.004483, 0.003821, 0.004358, 0.004899, 0.004899, 0.004135, 0.005378, 0.005503, 0.005503, …	[]	0	0	2
619	620	UPI000045E5F3 status=activ	([0.016826, 0.032017, 0.060549, 0.090864, 0.085092, 0.054297, 0.035586, 0.043307, 0.051831, 0.067594, 0.078022, 0.118441, 0.129801, 0.071867, 0.044297, 0.083462, 0.106997, 0.10481, 0.06184, 0.030003, 0.059222, 0.051831, 0.028107, 0.028107, 0.013437, 0.015344, 0.020165, 0.022306, 0.026338, 0.030611, 0.017797, 0.019401, 0.011518, 0.011518, 0.0198, 0.0198, 0.018787, 0.036378, 0.028695, 0.036378, 0.0…	[]	0	0	2
620	621	UPI000045E5F5 status=activ	([0.00155, 0.002366, 0.001872, 0.001533, 0.001434, 0.001103, 0.000906, 0.001318, 0.001808, 0.00146, 0.001786, 0.002138, 0.002155, 0.001597, 0.00155, 0.001808, 0.001906, 0.002078, 0.001786, 0.002662, 0.001936, 0.002705, 0.002117, 0.003177, 0.004646, 0.00407, 0.005992, 0.006039, 0.006039, 0.003821, 0.005734, 0.005799, 0.00515, 0.005223, 0.004921, 0.006795, 0.005799, 0.005872, 0.008723, 0.015344, 0.…	[]	0	0	2
621	622	UPI000045E5F6 status=activ	([0.318242, 0.346032, 0.366687, 0.384043, 0.288399, 0.268042, 0.194234, 0.127496, 0.147574, 0.10481, 0.127496, 0.102787, 0.0704, 0.041405, 0.0704, 0.071867, 0.067594, 0.071867, 0.043307, 0.047319, 0.048328, 0.028695, 0.028695, 0.018106, 0.018106, 0.023963, 0.028107, 0.046336, 0.056825, 0.064632, 0.125101, 0.129801, 0.129801, 0.155435, 0.239899, 0.236433, 0.232838, 0.137348, 0.15008, 0.144935, 0.0…	[]	0	0	2
622	623	UPI000045E5F8 status=activ	([0.01227, 0.0198, 0.032017, 0.018787, 0.023087, 0.013016, 0.008804, 0.010221, 0.01227, 0.008804, 0.010221, 0.010372, 0.010221, 0.019401, 0.010672, 0.009977, 0.006795, 0.004976, 0.004775, 0.003177, 0.002976, 0.004358, 0.002688, 0.002705, 0.002512, 0.001967, 0.002976, 0.00292, 0.002138, 0.001374, 0.002014, 0.001967, 0.001434, 0.002396, 0.001533, 0.001499, 0.001142, 0.001709, 0.001572, 0.001069, 0.…	[]	0	0	2
623	624	UPI000045E5FC status=activ	([0.005872, 0.004388, 0.003461, 0.004513, 0.003671, 0.003053, 0.002336, 0.00292, 0.002503, 0.002194, 0.001786, 0.002512, 0.002555, 0.002606, 0.002727, 0.0028, 0.001967, 0.001808, 0.001748, 0.002881, 0.002057, 0.002881, 0.004135, 0.00407, 0.002705, 0.002727, 0.003963, 0.004315, 0.003109, 0.004358, 0.005011, 0.005086, 0.003366, 0.003366, 0.005086, 0.004689, 0.003276, 0.003014, 0.002705, 0.002688, 0…	[]	0	0	2
624	625	UPI000045E5FD status=activ	([0.100716, 0.10481, 0.134866, 0.17593, 0.216401, 0.15284, 0.106997, 0.129801, 0.158265, 0.191378, 0.229226, 0.264545, 0.25406, 0.264545, 0.247041, 0.167087, 0.164327, 0.158265, 0.229226, 0.222385, 0.225814, 0.164327, 0.122885, 0.132295, 0.079919, 0.076542, 0.074921, 0.102787, 0.085092, 0.090864, 0.083462, 0.078022, 0.081712, 0.132295, 0.073402, 0.134866, 0.173081, 0.120615, 0.073402, 0.074921, 0…	[]	0	0	2
626	627	UPI000045E5FF status=activ	([0.236433, 0.120615, 0.155435, 0.18812, 0.247041, 0.239899, 0.196879, 0.125101, 0.10481, 0.137348, 0.173081, 0.144935, 0.083462, 0.071867, 0.073402, 0.086953, 0.058088, 0.049374, 0.05306, 0.066181, 0.092881, 0.137348, 0.167087, 0.17593, 0.18812, 0.179055, 0.122885, 0.179055, 0.291804, 0.25406, 0.147574, 0.118441, 0.17593, 0.173081, 0.185198, 0.182256, 0.271506, 0.356642, 0.387226, 0.295083, 0.18…	[908, 909]	0	0	2
627	628	UPI000045E601 status=activ	([0.020876, 0.016021, 0.010221, 0.013821, 0.010509, 0.009401, 0.008002, 0.00962, 0.011669, 0.010672, 0.013265, 0.018415, 0.018106, 0.028695, 0.028695, 0.028695, 0.054297, 0.100716, 0.05306, 0.032017, 0.034884, 0.073402, 0.060549, 0.088832, 0.094817, 0.094817, 0.083462, 0.15284, 0.179055, 0.179055, 0.15008, 0.158265, 0.086953, 0.050641, 0.060549, 0.056825, 0.055536, 0.049374, 0.025316, 0.047319, 0…	[]	0	0	2
629	630	UPI000045E604 status=activ	([0.021816, 0.046336, 0.024393, 0.015078, 0.010131, 0.013265, 0.00962, 0.007877, 0.006194, 0.00543, 0.004736, 0.005799, 0.005683, 0.006078, 0.004208, 0.002881, 0.003804, 0.00389, 0.003405, 0.002705, 0.002078, 0.002503, 0.00231, 0.003053, 0.004358, 0.005932, 0.005992, 0.008409, 0.008409, 0.009096, 0.008525, 0.014315, 0.013016, 0.018106, 0.026338, 0.055536, 0.081712, 0.03976, 0.023087, 0.043307, 0.…	[228, 229]	0	0	2
630	631	UPI000045E605 status=activ	([0.111485, 0.144935, 0.21291, 0.132295, 0.081712, 0.10481, 0.134866, 0.090864, 0.06184, 0.064632, 0.078022, 0.106997, 0.200174, 0.125101, 0.074921, 0.06184, 0.071867, 0.038858, 0.03976, 0.073402, 0.073402, 0.067594, 0.067594, 0.033407, 0.060549, 0.120615, 0.122885, 0.067594, 0.064632, 0.118441, 0.142424, 0.144935, 0.137348, 0.129801, 0.134866, 0.132295, 0.200174, 0.161087, 0.164327, 0.17593, 0.1…	[]	0	0	2
631	632	UPI000045E606 status=activ	([0.001808, 0.001675, 0.002581, 0.003555, 0.004577, 0.004611, 0.006142, 0.005378, 0.006482, 0.008624, 0.007877, 0.006795, 0.006701, 0.007091, 0.00962, 0.010509, 0.014586, 0.025316, 0.051831, 0.10481, 0.200174, 0.216401, 0.324872, 0.281712, 0.194234, 0.209395, 0.196879, 0.194234, 0.311707, 0.219301, 0.200174, 0.281712, 0.275179, 0.295083, 0.275179, 0.239899, 0.346032, 0.236433, 0.158265, 0.15008, …	[]	0	0	2
632	633	UPI000045E608 status=activ	([0.098513, 0.038858, 0.018787, 0.030003, 0.017797, 0.026338, 0.016257, 0.020876, 0.014075, 0.018415, 0.013016, 0.010221, 0.006421, 0.010509, 0.006482, 0.006701, 0.006619, 0.00515, 0.006482, 0.004483, 0.003109, 0.002512, 0.002705, 0.003431, 0.002276, 0.003212, 0.003079, 0.003079, 0.003079, 0.004161, 0.004247, 0.004513, 0.006142, 0.009483, 0.010221, 0.011342, 0.019401, 0.021816, 0.027463, 0.019109…	[]	0	0	2
633	634	UPI000045E60C status=activ	([0.311707, 0.281712, 0.332115, 0.229226, 0.278302, 0.25406, 0.236433, 0.17593, 0.206376, 0.15008, 0.185198, 0.257454, 0.284882, 0.185198, 0.216401, 0.216401, 0.161087, 0.167087, 0.164327, 0.142424, 0.106997, 0.173081, 0.216401, 0.161087, 0.170161, 0.086953, 0.118441, 0.090864, 0.134866, 0.132295, 0.225814, 0.222385, 0.225814, 0.170161, 0.167087, 0.111485, 0.049374, 0.040537, 0.069024, 0.060549, …	[]	0	0	2
634	635	UPI000045E60E status=activ	([0.225814, 0.120615, 0.15008, 0.191378, 0.229226, 0.147574, 0.179055, 0.116183, 0.15284, 0.111485, 0.147574, 0.132295, 0.132295, 0.079919, 0.076542, 0.076542, 0.036378, 0.038858, 0.067594, 0.067594, 0.028107, 0.029376, 0.060549, 0.037156, 0.03976, 0.023534, 0.025316, 0.025316, 0.05306, 0.026338, 0.047319, 0.024393, 0.038042, 0.066181, 0.059222, 0.026338, 0.027463, 0.030003, 0.028107, 0.028695, 0…	[]	0	0	2
635	636	UPI000045E60F status=activ	([0.15284, 0.179055, 0.264545, 0.164327, 0.206376, 0.268042, 0.321458, 0.370445, 0.398279, 0.387226, 0.335645, 0.374039, 0.387226, 0.40511, 0.40511, 0.461924, 0.447574, 0.36309, 0.275179, 0.374039, 0.324872, 0.335645, 0.356642, 0.301917, 0.332115, 0.339168, 0.232838, 0.209395, 0.137348, 0.085092, 0.118441, 0.147574, 0.139895, 0.132295, 0.196879, 0.236433, 0.284882, 0.243554, 0.308712, 0.398279, 0…	[47, 48, 49]	0	0	2
636	637	UPI000045E612 status=activ	([0.288399, 0.229226, 0.092881, 0.129801, 0.155435, 0.092881, 0.047319, 0.041405, 0.038042, 0.022667, 0.015078, 0.011106, 0.008895, 0.005932, 0.005932, 0.003804, 0.003212, 0.001936, 0.001786, 0.002705, 0.002623, 0.001808, 0.001344, 0.001374, 0.000842, 0.000893, 0.001374, 0.001211, 0.001434, 0.001142, 0.001408, 0.002014, 0.001709, 0.002529, 0.003757, 0.003341, 0.003341, 0.003555, 0.00389, 0.003963…	[]	0	0	2
637	638	UPI000045E616 status=activ	([0.384043, 0.356642, 0.398279, 0.268042, 0.291804, 0.366687, 0.40511, 0.436924, 0.465241, 0.384043, 0.374039, 0.332115, 0.321458, 0.318242, 0.414856, 0.295083, 0.380708, 0.384043, 0.374039, 0.352862, 0.335645, 0.236433, 0.185198, 0.15008, 0.164327, 0.142424, 0.098513, 0.098513, 0.094817, 0.085092, 0.092881, 0.106997, 0.106997, 0.06184, 0.10481, 0.096677, 0.10481, 0.111485, 0.11371, 0.106997, 0.1…	[]	0	0	2
638	639	UPI000045E617 status=activ	([0.035586, 0.059222, 0.102787, 0.060549, 0.096677, 0.055536, 0.085092, 0.056825, 0.0704, 0.046336, 0.034068, 0.051831, 0.048328, 0.045352, 0.045352, 0.044297, 0.034884, 0.045352, 0.083462, 0.05306, 0.088832, 0.042364, 0.041405, 0.045352, 0.085092, 0.074921, 0.111485, 0.096677, 0.161087, 0.10481, 0.182256, 0.284882, 0.26085, 0.281712, 0.281712, 0.384043, 0.414856, 0.352862, 0.398279, 0.359901, 0.…	[]	0	0	2
639	640	UPI000045E618 status=activ	([0.078022, 0.142424, 0.134866, 0.167087, 0.21291, 0.264545, 0.324872, 0.342579, 0.324872, 0.26085, 0.295083, 0.366687, 0.275179, 0.185198, 0.25406, 0.25406, 0.25406, 0.335645, 0.335645, 0.311707, 0.398279, 0.408655, 0.384043, 0.436924, 0.394753, 0.301917, 0.206376, 0.182256, 0.120615, 0.147574, 0.216401, 0.203355, 0.185198, 0.257454, 0.342579, 0.268042, 0.271506, 0.308712, 0.275179, 0.288399, 0.…	[283, 284, 290, 312, 321, 322, 570]	0	0	2
640	641	UPI000045E619 status=activ	([0.046336, 0.026892, 0.042364, 0.029376, 0.032677, 0.045352, 0.030003, 0.051831, 0.036378, 0.026338, 0.020876, 0.023534, 0.018787, 0.018787, 0.018787, 0.019401, 0.019109, 0.019401, 0.020876, 0.032017, 0.056825, 0.055536, 0.079919, 0.045352, 0.081712, 0.106997, 0.064632, 0.122885, 0.064632, 0.106997, 0.182256, 0.167087, 0.173081, 0.209395, 0.232838, 0.281712, 0.349426, 0.444081, 0.4292, 0.311707,…	[87, 89, 90, 95, 98, 99, 100, 101]	0	0	2
641	642	UPI000045E61B status=activ	([0.033407, 0.051831, 0.043307, 0.022306, 0.016257, 0.021816, 0.032017, 0.021381, 0.014586, 0.014315, 0.01204, 0.017138, 0.034884, 0.035586, 0.0198, 0.012727, 0.012491, 0.009483, 0.015694, 0.011106, 0.007422, 0.005223, 0.005086, 0.004414, 0.004483, 0.005683, 0.00389, 0.003366, 0.003366, 0.004611, 0.005734, 0.005318, 0.005086, 0.00515, 0.006194, 0.006194, 0.007259, 0.006988, 0.008525, 0.009187, 0.…	[]	0	0	2
642	643	UPI000045E61D status=activ	([0.118441, 0.194234, 0.086953, 0.041405, 0.022306, 0.013437, 0.019401, 0.01078, 0.016021, 0.022306, 0.014315, 0.010372, 0.010372, 0.011342, 0.010672, 0.020165, 0.010131, 0.007177, 0.00558, 0.005623, 0.00777, 0.005318, 0.003512, 0.003555, 0.004736, 0.004388, 0.004247, 0.003963, 0.005992, 0.00558, 0.003804, 0.004315, 0.005249, 0.005734, 0.004247, 0.003555, 0.002435, 0.003431, 0.003177, 0.00407, 0.…	[]	0	0	2
643	644	UPI000045E61E status=activ	([0.006421, 0.005318, 0.00407, 0.005683, 0.004611, 0.00389, 0.003405, 0.004208, 0.005318, 0.004431, 0.004483, 0.003671, 0.002688, 0.002705, 0.00283, 0.003804, 0.002761, 0.003109, 0.001936, 0.002529, 0.002529, 0.001481, 0.002014, 0.001967, 0.001344, 0.001249, 0.001202, 0.001417, 0.000906, 0.000468, 0.000485, 0.000386, 0.000713, 0.001159, 0.001434, 0.002035, 0.001434, 0.002057, 0.00292, 0.003555, 0…	[]	0	0	2
644	645	UPI000045E61F status=activ	([0.002705, 0.003014, 0.004646, 0.006894, 0.009187, 0.007031, 0.005011, 0.006533, 0.005378, 0.004208, 0.005086, 0.004208, 0.003512, 0.003341, 0.002976, 0.003014, 0.003555, 0.003555, 0.002366, 0.003341, 0.002529, 0.003079, 0.003109, 0.001936, 0.001936, 0.001808, 0.002555, 0.003997, 0.002705, 0.002705, 0.003246, 0.002512, 0.004135, 0.006194, 0.006567, 0.006142, 0.009728, 0.013016, 0.008156, 0.00909…	[]	0	0	2
645	646	UPI000045E620 status=activ	([0.000206, 0.000172, 0.000236, 0.000202, 0.000146, 0.000116, 7.3e-05, 0.000146, 0.000142, 0.000137, 0.000206, 0.000206, 0.000228, 0.000198, 0.000301, 0.00055, 0.001112, 0.000687, 0.001318, 0.001374, 0.00231, 0.001249, 0.001743, 0.002194, 0.003109, 0.003053, 0.00359, 0.005623, 0.003727, 0.005378, 0.005378, 0.003431, 0.002606, 0.003276, 0.004135, 0.003555, 0.003053, 0.001808, 0.001906, 0.001172, 0…	[]	0	0	2
646	647	UPI000045E621 status=activ	([0.025762, 0.015078, 0.024826, 0.017138, 0.025762, 0.036378, 0.051831, 0.035586, 0.023963, 0.034068, 0.047319, 0.034884, 0.030611, 0.018415, 0.032017, 0.029376, 0.058088, 0.056825, 0.055536, 0.050641, 0.027463, 0.037156, 0.036378, 0.021816, 0.020165, 0.020876, 0.013265, 0.008723, 0.013016, 0.012727, 0.013265, 0.013265, 0.023087, 0.023087, 0.021816, 0.011903, 0.014315, 0.009728, 0.016826, 0.01652…	[]	0	0	2
647	648	UPI000045E622 status=activ	([0.295083, 0.328603, 0.36309, 0.40511, 0.42561, 0.40511, 0.328603, 0.366687, 0.401658, 0.433034, 0.366687, 0.401658, 0.476583, 0.390993, 0.36309, 0.335645, 0.30533, 0.229226, 0.31487, 0.394753, 0.408655, 0.401658, 0.401658, 0.31487, 0.203355, 0.203355, 0.142424, 0.120615, 0.120615, 0.116183, 0.118441, 0.191378, 0.120615, 0.125101, 0.185198, 0.209395, 0.158265, 0.111485, 0.10481, 0.055536, 0.0542…	[]	0	0	2
648	649	UPI000045E623 status=activ	([0.048328, 0.069024, 0.11371, 0.067594, 0.040537, 0.043307, 0.066181, 0.044297, 0.071867, 0.088832, 0.10481, 0.144935, 0.15008, 0.236433, 0.257454, 0.247041, 0.370445, 0.271506, 0.30533, 0.203355, 0.26085, 0.164327, 0.170161, 0.185198, 0.298791, 0.291804, 0.321458, 0.308712, 0.394753, 0.243554, 0.164327, 0.182256, 0.098513, 0.05306, 0.054297, 0.026892, 0.016826, 0.016257, 0.028695, 0.049374, 0.0…	[174, 175, 179, 180, 182, 183, 184, 185, 186]	0	0	2
649	650	UPI000045E624 status=activ	([0.015694, 0.024393, 0.044297, 0.027463, 0.018106, 0.023963, 0.031287, 0.041405, 0.055536, 0.038042, 0.054297, 0.081712, 0.147574, 0.182256, 0.17593, 0.088832, 0.158265, 0.25406, 0.167087, 0.090864, 0.090864, 0.106997, 0.10481, 0.094817, 0.090864, 0.170161, 0.090864, 0.044297, 0.046336, 0.051831, 0.090864, 0.038042, 0.022306, 0.0198, 0.029376, 0.015344, 0.029376, 0.021816, 0.012727, 0.012727, 0.…	[]	0	0	2
650	651	UPI000045E625 status=activ	([0.029376, 0.010509, 0.014315, 0.009015, 0.011106, 0.008075, 0.006421, 0.004689, 0.003963, 0.004775, 0.003727, 0.004689, 0.006701, 0.005249, 0.007495, 0.005623, 0.005623, 0.005799, 0.004247, 0.004315, 0.003461, 0.00246, 0.003212, 0.002349, 0.00243, 0.001709, 0.002503, 0.00283, 0.003212, 0.004646, 0.004135, 0.004611, 0.004611, 0.004513, 0.004247, 0.00316, 0.002705, 0.0028, 0.00389, 0.003963, 0.00…	[477, 478, 480, 481]	0	0	2
651	652	UPI000045E626 status=activ	([0.009865, 0.014783, 0.023963, 0.023534, 0.033407, 0.045352, 0.028107, 0.022667, 0.030003, 0.029376, 0.035586, 0.027463, 0.046336, 0.094817, 0.161087, 0.100716, 0.170161, 0.111485, 0.116183, 0.06312, 0.092881, 0.049374, 0.026338, 0.024826, 0.033407, 0.035586, 0.03976, 0.034068, 0.055536, 0.028695, 0.022306, 0.025762, 0.055536, 0.031287, 0.030003, 0.030003, 0.026892, 0.016826, 0.024393, 0.047319,…	[]	0	0	2
652	653	UPI000045E627 status=activ	([0.182256, 0.232838, 0.144935, 0.15008, 0.098513, 0.100716, 0.122885, 0.15008, 0.100716, 0.122885, 0.147574, 0.118441, 0.106997, 0.102787, 0.102787, 0.173081, 0.173081, 0.179055, 0.106997, 0.066181, 0.078022, 0.078022, 0.074921, 0.125101, 0.142424, 0.139895, 0.11371, 0.129801, 0.127496, 0.206376, 0.206376, 0.116183, 0.182256, 0.206376, 0.120615, 0.090864, 0.100716, 0.096677, 0.164327, 0.173081, …	[]	0	0	2
656	657	UPI000045E62C status=activ	([0.035586, 0.017138, 0.010672, 0.008895, 0.013016, 0.010372, 0.00777, 0.01078, 0.010926, 0.015694, 0.015344, 0.020876, 0.011903, 0.021816, 0.043307, 0.029376, 0.029376, 0.029376, 0.016021, 0.00962, 0.006619, 0.006701, 0.00962, 0.008624, 0.012491, 0.007555, 0.010221, 0.017447, 0.014783, 0.010672, 0.006701, 0.005683, 0.004976, 0.00515, 0.00543, 0.003804, 0.004414, 0.004689, 0.004208, 0.003924, 0.0…	[]	0	0	2
659	660	UPI000045E630 status=activ	([0.010926, 0.007259, 0.006039, 0.005249, 0.004577, 0.005734, 0.005623, 0.007259, 0.008804, 0.007495, 0.008895, 0.011669, 0.011518, 0.01204, 0.009096, 0.014075, 0.018787, 0.018787, 0.021381, 0.042364, 0.042364, 0.037156, 0.088832, 0.15284, 0.147574, 0.194234, 0.120615, 0.179055, 0.170161, 0.173081, 0.281712, 0.311707, 0.191378, 0.118441, 0.06184, 0.100716, 0.096677, 0.096677, 0.129801, 0.200174, …	[326]	0	0	2
660	661	UPI000045E632 status=activ	([0.335645, 0.414856, 0.271506, 0.308712, 0.370445, 0.394753, 0.335645, 0.359901, 0.328603, 0.30533, 0.25031, 0.216401, 0.225814, 0.18812, 0.200174, 0.209395, 0.206376, 0.142424, 0.083462, 0.098513, 0.094817, 0.155435, 0.134866, 0.155435, 0.161087, 0.147574, 0.144935, 0.132295, 0.129801, 0.142424, 0.102787, 0.170161, 0.203355, 0.216401, 0.26085, 0.25031, 0.243554, 0.170161, 0.182256, 0.298791, 0.…	[]	0	0	2
661	662	UPI000045E634 status=activ	([0.339168, 0.398279, 0.298791, 0.225814, 0.179055, 0.122885, 0.164327, 0.209395, 0.247041, 0.194234, 0.132295, 0.116183, 0.085092, 0.129801, 0.125101, 0.147574, 0.158265, 0.173081, 0.25031, 0.257454, 0.264545, 0.295083, 0.278302, 0.349426, 0.418646, 0.483068, 0.541878, 0.440853, 0.36309, 0.366687, 0.380708, 0.505461, 0.529623, 0.59508, 0.618285, 0.529623, 0.51388, 0.486429, 0.468512, 0.472492, 0…	[26, 31, 32, 33, 34, 35, 36, 49]	0	0	2
662	663	UPI000045E637 status=activ	([0.318242, 0.370445, 0.25406, 0.298791, 0.18812, 0.111485, 0.134866, 0.120615, 0.144935, 0.167087, 0.11371, 0.092881, 0.096677, 0.098513, 0.046336, 0.041405, 0.03976, 0.038858, 0.019109, 0.034884, 0.069024, 0.069024, 0.067594, 0.059222, 0.028695, 0.064632, 0.0704, 0.034884, 0.028107, 0.014783, 0.014783, 0.014586, 0.012727, 0.012491, 0.012491, 0.022667, 0.016528, 0.009728, 0.010372, 0.018787, 0.0…	[]	0	0	2
663	664	UPI000045E638 status=activ	([0.657645, 0.494003, 0.509769, 0.534167, 0.58069, 0.59508, 0.521092, 0.447574, 0.468512, 0.454136, 0.384043, 0.436924, 0.422041, 0.342579, 0.342579, 0.30533, 0.318242, 0.318242, 0.216401, 0.216401, 0.216401, 0.203355, 0.298791, 0.216401, 0.219301, 0.179055, 0.120615, 0.106997, 0.158265, 0.129801, 0.147574, 0.155435, 0.120615, 0.18812, 0.268042, 0.222385, 0.275179, 0.278302, 0.191378, 0.236433, 0…	[0, 2, 3, 4, 5, 6]	0	0	2
664	665	UPI000045E63B status=activ	([0.21291, 0.206376, 0.122885, 0.079919, 0.043307, 0.046336, 0.06184, 0.044297, 0.031287, 0.033407, 0.033407, 0.032677, 0.022667, 0.022667, 0.012727, 0.009096, 0.010926, 0.010926, 0.007877, 0.008156, 0.007259, 0.008075, 0.009977, 0.015344, 0.014783, 0.029376, 0.021381, 0.023534, 0.038858, 0.0704, 0.085092, 0.058088, 0.073402, 0.06184, 0.051831, 0.069024, 0.111485, 0.147574, 0.137348, 0.21291, 0.2…	[56]	0	0	2
665	666	UPI000045E63D status=activ	([0.009483, 0.005683, 0.007031, 0.004921, 0.003701, 0.004513, 0.003607, 0.002705, 0.002336, 0.001743, 0.00225, 0.002078, 0.001344, 0.002194, 0.001722, 0.001142, 0.001172, 0.001048, 0.000648, 0.000674, 0.000614, 0.001159, 0.001267, 0.000721, 0.000743, 0.00076, 0.000421, 0.000833, 0.001408, 0.002211, 0.002327, 0.002327, 0.002761, 0.004388, 0.004315, 0.003555, 0.005223, 0.004835, 0.005086, 0.007259,…	[]	0	0	2
666	667	UPI000045E640 status=activ	([0.014075, 0.022306, 0.013613, 0.0198, 0.012727, 0.019401, 0.013613, 0.010509, 0.013613, 0.017447, 0.013437, 0.014315, 0.009294, 0.016257, 0.024826, 0.025316, 0.064632, 0.06184, 0.06312, 0.030611, 0.018106, 0.018415, 0.019109, 0.038858, 0.040537, 0.078022, 0.044297, 0.066181, 0.125101, 0.122885, 0.071867, 0.064632, 0.094817, 0.090864, 0.090864, 0.056825, 0.028695, 0.024826, 0.025316, 0.025762, 0…	[269]	0	0	2
668	669	UPI000045E642 status=activ	([0.032017, 0.050641, 0.078022, 0.06312, 0.029376, 0.045352, 0.019401, 0.026892, 0.016528, 0.020165, 0.027463, 0.020165, 0.01078, 0.010672, 0.010672, 0.01204, 0.007091, 0.005872, 0.003821, 0.003341, 0.002336, 0.002078, 0.001434, 0.000859, 0.001061, 0.001, 0.000945, 0.001069, 0.00061, 0.00052, 0.000447, 0.000412, 0.00076, 0.000799, 0.000833, 0.000833, 0.001112, 0.001318, 0.001, 0.001318, 0.001597,…	[]	0	0	2
669	670	UPI000045E643 status=activ	([0.003804, 0.002512, 0.001786, 0.001533, 0.002276, 0.00316, 0.003924, 0.003109, 0.003924, 0.004921, 0.003963, 0.003177, 0.003053, 0.00225, 0.002211, 0.00246, 0.002276, 0.002078, 0.001786, 0.001159, 0.000532, 0.000365, 0.000378, 0.000348, 0.000558, 0.00061, 0.000309, 0.000146, 0.000146, 0.000146, 0.000137, 0.000292, 0.000558, 0.00061, 0.000507, 0.001061, 0.001541, 0.001391, 0.002366, 0.002482, 0.…	[]	0	0	2
671	672	UPI000045E646 status=activ	([0.030611, 0.018106, 0.0198, 0.021381, 0.022306, 0.016257, 0.013016, 0.017138, 0.022306, 0.031287, 0.023534, 0.025316, 0.026338, 0.021816, 0.023963, 0.037156, 0.038042, 0.040537, 0.071867, 0.125101, 0.100716, 0.111485, 0.15008, 0.182256, 0.243554, 0.194234, 0.288399, 0.387226, 0.318242, 0.284882, 0.281712, 0.284882, 0.225814, 0.321458, 0.370445, 0.370445, 0.278302, 0.268042, 0.36309, 0.264545, 0…	[111, 112, 113]	0	0	2
672	673	UPI000045E647 status=activ	([0.387226, 0.440853, 0.318242, 0.21291, 0.25031, 0.298791, 0.209395, 0.239899, 0.275179, 0.308712, 0.232838, 0.271506, 0.278302, 0.232838, 0.232838, 0.225814, 0.232838, 0.216401, 0.209395, 0.134866, 0.182256, 0.15008, 0.15008, 0.232838, 0.335645, 0.239899, 0.15008, 0.170161, 0.102787, 0.056825, 0.027463, 0.051831, 0.029376, 0.028107, 0.035586, 0.019401, 0.0198, 0.01204, 0.009187, 0.009187, 0.014…	[]	0	0	2
674	675	UPI000045E649 status=activ	([0.167087, 0.216401, 0.122885, 0.056825, 0.079919, 0.109221, 0.134866, 0.129801, 0.090864, 0.11371, 0.094817, 0.071867, 0.125101, 0.0704, 0.083462, 0.081712, 0.081712, 0.067594, 0.06184, 0.067594, 0.036378, 0.037156, 0.024393, 0.026892, 0.054297, 0.056825, 0.044297, 0.048328, 0.059222, 0.100716, 0.102787, 0.083462, 0.083462, 0.046336, 0.078022, 0.11371, 0.094817, 0.044297, 0.05306, 0.031287, 0.0…	[81, 82, 83, 84, 85, 86, 87, 88]	0	0	2
675	676	UPI000045E64B status=activ	([0.497853, 0.384043, 0.40511, 0.288399, 0.219301, 0.167087, 0.106997, 0.066181, 0.081712, 0.055536, 0.073402, 0.098513, 0.116183, 0.066181, 0.102787, 0.096677, 0.096677, 0.10481, 0.10481, 0.059222, 0.043307, 0.040537, 0.071867, 0.076542, 0.076542, 0.11371, 0.096677, 0.096677, 0.179055, 0.18812, 0.185198, 0.106997, 0.10481, 0.098513, 0.170161, 0.164327, 0.275179, 0.17593, 0.086953, 0.098513, 0.08…	[]	0	0	2
676	677	UPI000045E64F status=activ	([0.020522, 0.009483, 0.016257, 0.009015, 0.012491, 0.008075, 0.006039, 0.004611, 0.003727, 0.003053, 0.00359, 0.002976, 0.002117, 0.00155, 0.001155, 0.001112, 0.001692, 0.000906, 0.000485, 0.00061, 0.000305, 0.00015, 0.000313, 0.00021, 0.000309, 0.000313, 0.000575, 0.001112, 0.001112, 0.001709, 0.0028, 0.002014, 0.002512, 0.002581, 0.003431, 0.004414, 0.004431, 0.00316, 0.004976, 0.004689, 0.004…	[]	0	0	2
679	680	UPI000045E653 status=activ	([0.008525, 0.005683, 0.003997, 0.005011, 0.006619, 0.004976, 0.00389, 0.003478, 0.004247, 0.004315, 0.003478, 0.004358, 0.004315, 0.004315, 0.003963, 0.006894, 0.004646, 0.003864, 0.003607, 0.003864, 0.00558, 0.008624, 0.013437, 0.011669, 0.007495, 0.007422, 0.012491, 0.01078, 0.009483, 0.006374, 0.005011, 0.007877, 0.005011, 0.006245, 0.004247, 0.002727, 0.001533, 0.001383, 0.001602, 0.001623, …	[]	0	0	2
680	681	UPI000045E654 status=activ	([0.000687, 0.00052, 0.000447, 0.000876, 0.001344, 0.001808, 0.00155, 0.001267, 0.001069, 0.001172, 0.000983, 0.001335, 0.001344, 0.001335, 0.002078, 0.002138, 0.002057, 0.003079, 0.004513, 0.003757, 0.003727, 0.005086, 0.005011, 0.007031, 0.004835, 0.003341, 0.003431, 0.004646, 0.006988, 0.007495, 0.006374, 0.006988, 0.004775, 0.00359, 0.002606, 0.002482, 0.00243, 0.003405, 0.003461, 0.00243, 0.…	[]	0	0	2
682	683	UPI000045E656 status=activ	([0.023087, 0.014315, 0.009977, 0.013265, 0.020522, 0.026892, 0.041405, 0.025762, 0.035586, 0.045352, 0.067594, 0.094817, 0.055536, 0.051831, 0.051831, 0.051831, 0.059222, 0.060549, 0.059222, 0.106997, 0.094817, 0.048328, 0.049374, 0.085092, 0.086953, 0.092881, 0.094817, 0.094817, 0.17593, 0.170161, 0.139895, 0.100716, 0.109221, 0.085092, 0.083462, 0.092881, 0.155435, 0.079919, 0.044297, 0.094817…	[]	0	0	2
683	684	UPI000045E657 status=activ	([0.016021, 0.025762, 0.016257, 0.029376, 0.030611, 0.020165, 0.027463, 0.020165, 0.015694, 0.012491, 0.015694, 0.012727, 0.016826, 0.018415, 0.038042, 0.038042, 0.038858, 0.023087, 0.040537, 0.038858, 0.031287, 0.079919, 0.042364, 0.079919, 0.0704, 0.049374, 0.050641, 0.048328, 0.094817, 0.090864, 0.15284, 0.161087, 0.247041, 0.278302, 0.21291, 0.111485, 0.118441, 0.079919, 0.134866, 0.109221, 0…	[]	0	0	2
684	685	UPI000045E65A status=activ	([0.191378, 0.102787, 0.15008, 0.106997, 0.102787, 0.132295, 0.15284, 0.132295, 0.118441, 0.147574, 0.17593, 0.15008, 0.088832, 0.158265, 0.088832, 0.074921, 0.06312, 0.054297, 0.050641, 0.031287, 0.060549, 0.033407, 0.035586, 0.020522, 0.019401, 0.013437, 0.013016, 0.010672, 0.013265, 0.018106, 0.010221, 0.007422, 0.010926, 0.012727, 0.008075, 0.008276, 0.009096, 0.015694, 0.015694, 0.010131, 0.…	[444]	0	0	2
686	687	UPI000045E65D status=activ	([0.002078, 0.003177, 0.002503, 0.002761, 0.002396, 0.002057, 0.001778, 0.00146, 0.001318, 0.001172, 0.001048, 0.000854, 0.000854, 0.001499, 0.001061, 0.001344, 0.001906, 0.002623, 0.002606, 0.001692, 0.001597, 0.002435, 0.002482, 0.002482, 0.002761, 0.002761, 0.003924, 0.005223, 0.005992, 0.008895, 0.008804, 0.013613, 0.013437, 0.025316, 0.024826, 0.046336, 0.030003, 0.028695, 0.031287, 0.038042…	[]	0	0	2
687	688	UPI000045E663 status=activ	([0.094817, 0.137348, 0.078022, 0.037156, 0.055536, 0.073402, 0.096677, 0.129801, 0.086953, 0.116183, 0.139895, 0.179055, 0.167087, 0.088832, 0.092881, 0.092881, 0.092881, 0.048328, 0.048328, 0.05306, 0.088832, 0.102787, 0.109221, 0.164327, 0.26085, 0.257454, 0.155435, 0.164327, 0.147574, 0.243554, 0.15284, 0.081712, 0.046336, 0.050641, 0.059222, 0.033407, 0.059222, 0.058088, 0.056825, 0.054297, …	[]	0	0	2
[truncated: 547 more rows]

## Sheet: dat1
	num	OS	iupred	res	startend	dl	length
[truncated: 1,343 more rows]

## Sheet: dat2
	num	OS	kappa	omega	Fdp	f+	f-	Fexp	delta	mw	phosites
[truncated: 1,343 more rows]
