# Supplementary material for: Biomolecular condensates as stress sensors and modulators of bacterial signaling
Source: PLoS Pathog. 2024 Aug 15;20(8):e1012413. doi: 10.1371/journal.ppat.1012413 (PMC11326607; doi:10.1371/journal.ppat.1012413)
Supplement: S1 Files — They can also be downloaded from a Github repository (https://github.com/saurabhLabNYU/BacterialIDPAnalysis). (ZIP) [file ppat.1012413.s003.zip › DataAnalysis/Analyzed proteomes/Saccharomyces cerevisiae (Baker's yeast) uniparc_upid_UP000077179_2023_10_27.fasta.xlsx]

## Sheet: Saccharomyces cerevisiae IDR>50
Saccharomyces cerevisiae (Baker's yeast) uniparc_upid_UP000077179_2023_10_27.fasta.xlsx								IDR>50	1442	IDR>50%	0.230905
	num	OS	iupred	res	startend	dl	length
5578	5579	UPI0007BBA026 status=activ	([0.84206, 0.874069, 0.879233, 0.889439, 0.89662, 0.903857, 0.91684, 0.922952, 0.926919, 0.885302, 0.885302, 0.834292, 0.827927, 0.84206, 0.819762, 0.84206, 0.849326, 0.882776, 0.827927, 0.84206, 0.83125, 0.837511, 0.81615, 0.819762, 0.808535, 0.788093, 0.795062, 0.784345, 0.759478, 0.733139, 0.801317, 0.728858, 0.798249, 0.791621, 0.779859, 0.779859, 0.779859, 0.771762, 0.784345, 0.788093, 0.791…	[0, 1, 2, 3, 4, 5, 6, 7, 8, 9, 10, 11, 12, 13, 14, 15, 16, 17, 18, 19, 20, 21, 22, 23, 24, 25, 26, 27, 28, 29, 30, 31, 32, 33, 34, 35, 36, 37, 38, 39, 40, 41, 42, 43, 44, 45, 46, 47, 48, 49, 50, 51, 52, 53, 54, 55, 56, 57, 58, 59, 60, 61, 62, 63, 64, 65, 66, 67, 68, 69, 70, 71, 72, 73, 74, 75, 76, 77, 78, 79, 80, 81, 82, 83, 84, 85, 86, 87, 88, 89, 90, 91, 92, 93, 94, 95, 96, 97, 98, 99, 100, 101…	(1043, 0, 1043)	1043	2
4450	4451	UPI0005D8F4BC status=activ	([0.444081, 0.468512, 0.494003, 0.521092, 0.480142, 0.490133, 0.509769, 0.509769, 0.529623, 0.538167, 0.480142, 0.505461, 0.436924, 0.525368, 0.63748, 0.632174, 0.604312, 0.509769, 0.476583, 0.454136, 0.447574, 0.490133, 0.494003, 0.4292, 0.422041, 0.447574, 0.454136, 0.447574, 0.458154, 0.472492, 0.41194, 0.494003, 0.505461, 0.585406, 0.557691, 0.538167, 0.553315, 0.575842, 0.675549, 0.73685, 0.…	[3, 6, 7, 8, 9, 11, 13, 14, 15, 16, 17, 32, 33, 34, 35, 36, 37, 38, 39, 40, 41, 42, 43, 44, 45, 46, 47, 48, 49, 50, 51, 52, 53, 54, 55, 56, 57, 58, 59, 60, 61, 62, 63, 64, 65, 66, 67, 68, 69, 70, 71, 72, 73, 74, 75, 76, 77, 78, 79, 80, 81, 82, 83, 84, 85, 86, 87, 88, 89, 90, 91, 92, 93, 94, 95, 96, 97, 98, 99, 100, 101, 102, 103, 104, 105, 106, 107, 108, 109, 110, 111, 112, 113, 114, 115, 116, 11…	(912, 11, 923)	912	2
5483	5484	UPI0007BB847C status=activ	([0.40511, 0.408655, 0.450668, 0.349426, 0.418646, 0.352862, 0.352862, 0.377384, 0.42561, 0.370445, 0.408655, 0.458154, 0.486429, 0.40511, 0.387226, 0.281712, 0.359901, 0.31487, 0.42561, 0.458154, 0.538167, 0.529623, 0.480142, 0.414856, 0.509769, 0.480142, 0.490133, 0.538167, 0.570702, 0.521092, 0.63748, 0.517562, 0.42561, 0.318242, 0.387226, 0.394753, 0.408655, 0.398279, 0.440853, 0.414856, 0.41…	[20, 21, 24, 27, 28, 29, 30, 31, 43, 44, 45, 46, 47, 68, 69, 70, 71, 72, 73, 74, 75, 76, 77, 78, 79, 80, 81, 82, 83, 84, 85, 86, 87, 88, 89, 90, 91, 92, 93, 94, 95, 96, 97, 98, 99, 100, 101, 102, 103, 104, 105, 106, 107, 108, 109, 110, 111, 112, 113, 114, 115, 116, 117, 118, 119, 120, 121, 122, 123, 124, 125, 126, 127, 128, 129, 130, 131, 132, 133, 134, 135, 136, 137, 138, 139, 140, 141, 142, 143…	(780, 131, 911)	780	2
2847	2848	UPI000158F554 status=activ	([0.9657, 0.975134, 0.980097, 0.98442, 0.976962, 0.953422, 0.953422, 0.951925, 0.950334, 0.936162, 0.947281, 0.960642, 0.973328, 0.967676, 0.974374, 0.968436, 0.960642, 0.936162, 0.936162, 0.922952, 0.91684, 0.912647, 0.879233, 0.801317, 0.707965, 0.741537, 0.827927, 0.741537, 0.759478, 0.759478, 0.791621, 0.728858, 0.728858, 0.622677, 0.657645, 0.657645, 0.622677, 0.712013, 0.754692, 0.733139, 0…	[0, 1, 2, 3, 4, 5, 6, 7, 8, 9, 10, 11, 12, 13, 14, 15, 16, 17, 18, 19, 20, 21, 22, 23, 24, 25, 26, 27, 28, 29, 30, 31, 32, 33, 34, 35, 36, 37, 38, 39, 40, 41, 42, 43, 44, 45, 46, 47, 48, 49, 50, 51, 52, 53, 54, 55, 56, 57, 58, 59, 60, 61, 62, 63, 64, 65, 66, 67, 68, 69, 70, 71, 72, 73, 74, 75, 76, 77, 78, 79, 80, 81, 82, 83, 84, 85, 86, 87, 88, 89, 90, 91, 92, 93, 94, 95, 96, 97, 98, 99, 100, 101…	(770, 0, 770)	770	2
5915	5916	UPI0007BC1A79 status=activ	([0.074921, 0.038858, 0.023963, 0.0198, 0.014315, 0.019109, 0.014586, 0.011903, 0.009096, 0.011903, 0.014586, 0.015694, 0.010509, 0.010372, 0.008156, 0.008895, 0.008804, 0.007091, 0.007877, 0.008409, 0.013265, 0.015694, 0.016257, 0.024826, 0.043307, 0.074921, 0.078022, 0.125101, 0.122885, 0.229226, 0.21291, 0.142424, 0.120615, 0.200174, 0.203355, 0.222385, 0.222385, 0.232838, 0.182256, 0.278302, …	[182, 185, 211, 212, 213, 214, 215, 216, 217, 218, 219, 220, 221, 222, 223, 224, 225, 226, 227, 228, 229, 230, 231, 232, 233, 234, 235, 236, 237, 238, 239, 240, 241, 242, 243, 244, 245, 246, 247, 248, 249, 250, 251, 252, 253, 254, 255, 256, 257, 258, 259, 260, 261, 262, 263, 264, 265, 266, 267, 268, 269, 270, 271, 272, 273, 274, 275, 276, 277, 278, 279, 280, 281, 282, 283, 284, 285, 286, 287, 288…	(631, 2, 633)	631	2
6135	6136	UPI0007BC62CE status=activ	([0.418646, 0.447574, 0.414856, 0.377384, 0.394753, 0.42561, 0.480142, 0.454136, 0.398279, 0.433034, 0.450668, 0.408655, 0.418646, 0.545602, 0.529623, 0.525368, 0.436924, 0.36309, 0.288399, 0.216401, 0.21291, 0.288399, 0.295083, 0.324872, 0.298791, 0.318242, 0.247041, 0.161087, 0.200174, 0.179055, 0.109221, 0.086953, 0.15284, 0.142424, 0.118441, 0.06312, 0.048328, 0.085092, 0.073402, 0.0704, 0.07…	[13, 14, 15, 363, 364, 368, 369, 395, 396, 397, 398, 399, 400, 401, 402, 403, 404, 405, 406, 407, 408, 409, 410, 411, 412, 413, 414, 415, 416, 417, 418, 419, 420, 421, 422, 423, 424, 425, 426, 427, 428, 429, 430, 431, 432, 433, 434, 435, 436, 437, 438, 439, 440, 441, 442, 443, 444, 445, 446, 447, 448, 449, 450, 451, 452, 453, 454, 455, 456, 457, 458, 459, 460, 461, 462, 463, 464, 465, 466, 467, 4…	(617, 91, 708)	617	2
5522	5523	UPI0007BB8FD5 status=activ	([0.671169, 0.724957, 0.759478, 0.690604, 0.720929, 0.788093, 0.84206, 0.84206, 0.791621, 0.795062, 0.798249, 0.795062, 0.846163, 0.84206, 0.84206, 0.84206, 0.84206, 0.882776, 0.81615, 0.788093, 0.779859, 0.775545, 0.685117, 0.716283, 0.699094, 0.733139, 0.685117, 0.63748, 0.653063, 0.724957, 0.653063, 0.570702, 0.608892, 0.604312, 0.585406, 0.604312, 0.699094, 0.618285, 0.618285, 0.716283, 0.733…	[0, 1, 2, 3, 4, 5, 6, 7, 8, 9, 10, 11, 12, 13, 14, 15, 16, 17, 18, 19, 20, 21, 22, 23, 24, 25, 26, 27, 28, 29, 30, 31, 32, 33, 34, 35, 36, 37, 38, 39, 40, 41, 42, 43, 44, 45, 46, 47, 48, 49, 50, 51, 52, 53, 54, 55, 56, 57, 58, 59, 60, 61, 62, 63, 64, 65, 66, 67, 68, 69, 70, 71, 72, 73, 74, 75, 76, 77, 78, 79, 80, 81, 82, 83, 84, 85, 86, 87, 88, 89, 90, 91, 92, 93, 94, 95, 96, 97, 98, 99, 100, 101…	(614, 216, 830)	614	2
5019	5020	UPI0007BAEF7B status=activ	([0.040537, 0.040537, 0.026892, 0.046336, 0.073402, 0.096677, 0.056825, 0.036378, 0.024393, 0.015078, 0.020876, 0.025762, 0.022306, 0.01078, 0.01204, 0.011669, 0.020876, 0.030611, 0.032017, 0.034068, 0.054297, 0.06312, 0.035586, 0.060549, 0.025316, 0.022667, 0.024826, 0.045352, 0.096677, 0.161087, 0.284882, 0.264545, 0.288399, 0.339168, 0.36309, 0.342579, 0.36309, 0.25406, 0.25406, 0.349426, 0.33…	[758, 759, 760, 761, 762, 764, 765, 766, 767, 768, 769, 770, 771, 1021, 1022, 1023, 1402, 1403, 1404, 1718, 1783, 3162, 3163, 3164, 3640, 3641, 3642, 3643, 3903, 3904, 3905, 3906, 3907, 4040, 4041, 4042, 4043, 4044, 4045, 4046, 4047, 4048, 4049, 4050, 4051, 4052, 4053, 4054, 4055, 4056, 4057, 4058, 4059, 4060, 4061, 4062, 4063, 4064, 4065, 4066, 4067, 4068, 4069, 4070, 4071, 4072, 4073, 4074, 407…	(586, 33, 619)	586	2
4939	4940	UPI0005DA567C status=activ	([0.750527, 0.626927, 0.648219, 0.497853, 0.465241, 0.483068, 0.483068, 0.497853, 0.538167, 0.534167, 0.545602, 0.5017, 0.517562, 0.521092, 0.490133, 0.476583, 0.418646, 0.4292, 0.4292, 0.440853, 0.461924, 0.476583, 0.476583, 0.486429, 0.517562, 0.557691, 0.553315, 0.59014, 0.608892, 0.59508, 0.613573, 0.604312, 0.685117, 0.666105, 0.680603, 0.626927, 0.63748, 0.741537, 0.745909, 0.741537, 0.6755…	[0, 1, 2, 8, 9, 10, 11, 12, 13, 24, 25, 26, 27, 28, 29, 30, 31, 32, 33, 34, 35, 36, 37, 38, 39, 40, 41, 42, 43, 44, 45, 46, 47, 48, 49, 50, 51, 52, 53, 54, 55, 56, 57, 58, 59, 60, 61, 62, 63, 64, 65, 66, 67, 68, 69, 70, 71, 72, 73, 74, 75, 76, 77, 78, 79, 80, 81, 82, 83, 84, 85, 86, 87, 88, 89, 90, 91, 92, 93, 94, 95, 96, 97, 98, 99, 100, 101, 102, 103, 104, 105, 106, 107, 108, 109, 110, 111, 112…	(576, 9, 585)	576	2
4678	4679	UPI0005D998E3 status=activ	([0.876521, 0.919029, 0.834292, 0.823549, 0.724957, 0.73685, 0.741537, 0.720929, 0.741537, 0.759478, 0.775545, 0.788093, 0.788093, 0.849326, 0.837511, 0.849326, 0.83125, 0.81615, 0.788093, 0.76285, 0.767246, 0.767246, 0.703578, 0.779859, 0.767246, 0.767246, 0.767246, 0.767246, 0.788093, 0.798249, 0.779859, 0.76285, 0.694846, 0.685117, 0.59508, 0.613573, 0.613573, 0.570702, 0.541878, 0.59917, 0.62…	[0, 1, 2, 3, 4, 5, 6, 7, 8, 9, 10, 11, 12, 13, 14, 15, 16, 17, 18, 19, 20, 21, 22, 23, 24, 25, 26, 27, 28, 29, 30, 31, 32, 33, 34, 35, 36, 37, 38, 39, 40, 41, 42, 43, 44, 45, 46, 47, 48, 49, 50, 51, 52, 53, 54, 55, 56, 57, 58, 59, 60, 61, 62, 63, 64, 65, 66, 67, 68, 69, 70, 71, 72, 73, 74, 75, 76, 77, 78, 79, 80, 81, 82, 83, 84, 85, 86, 87, 88, 89, 90, 91, 92, 93, 94, 95, 96, 97, 98, 99, 100, 101…	(538, 0, 538)	538	2
5799	5800	UPI0007BBF149 status=activ	([0.005318, 0.004689, 0.004315, 0.004689, 0.00389, 0.003701, 0.00407, 0.003821, 0.003671, 0.004483, 0.004513, 0.004646, 0.004513, 0.005734, 0.005799, 0.005932, 0.006374, 0.008276, 0.007259, 0.00777, 0.011342, 0.014315, 0.023087, 0.035586, 0.050641, 0.094817, 0.15284, 0.179055, 0.203355, 0.291804, 0.203355, 0.268042, 0.203355, 0.129801, 0.144935, 0.106997, 0.100716, 0.051831, 0.066181, 0.147574, 0…	[264, 265, 270, 271, 273, 274, 275, 276, 277, 278, 279, 280, 281, 282, 283, 284, 285, 286, 287, 288, 289, 290, 291, 292, 293, 294, 295, 296, 297, 298, 299, 300, 301, 302, 304, 305, 306, 307, 308, 309, 310, 313, 315, 316, 319, 320, 321, 322, 323, 324, 325, 326, 327, 328, 329, 330, 331, 332, 333, 334, 335, 336, 337, 338, 339, 340, 341, 342, 343, 344, 345, 346, 347, 348, 349, 350, 351, 352, 353, 354…	(532, 385, 917)	532	2
3866	3867	UPI0005D7789A status=activ	([0.924947, 0.915074, 0.903857, 0.894241, 0.834292, 0.827927, 0.856457, 0.846163, 0.865454, 0.859585, 0.852992, 0.846163, 0.837511, 0.81615, 0.798249, 0.798249, 0.798249, 0.805026, 0.823549, 0.83125, 0.83125, 0.827927, 0.865454, 0.827927, 0.849326, 0.849326, 0.885302, 0.882776, 0.88723, 0.874069, 0.827927, 0.849326, 0.859585, 0.868118, 0.775545, 0.798249, 0.819762, 0.84206, 0.84206, 0.779859, 0.7…	[0, 1, 2, 3, 4, 5, 6, 7, 8, 9, 10, 11, 12, 13, 14, 15, 16, 17, 18, 19, 20, 21, 22, 23, 24, 25, 26, 27, 28, 29, 30, 31, 32, 33, 34, 35, 36, 37, 38, 39, 40, 41, 42, 43, 44, 45, 46, 47, 48, 49, 50, 51, 52, 53, 54, 55, 56, 57, 58, 59, 60, 61, 62, 63, 64, 65, 66, 67, 68, 69, 70, 71, 72, 73, 74, 75, 76, 77, 78, 79, 80, 81, 82, 83, 84, 85, 86, 87, 88, 89, 90, 91, 92, 93, 94, 95, 96, 97, 98, 99, 100, 101…	(514, 0, 514)	514	2
5994	5995	UPI0007BC3217 status=activ	([0.461924, 0.505461, 0.534167, 0.562014, 0.454136, 0.335645, 0.370445, 0.30533, 0.247041, 0.21291, 0.236433, 0.191378, 0.18812, 0.18812, 0.111485, 0.059222, 0.059222, 0.058088, 0.059222, 0.090864, 0.111485, 0.116183, 0.111485, 0.11371, 0.111485, 0.170161, 0.284882, 0.275179, 0.352862, 0.4292, 0.468512, 0.486429, 0.575842, 0.549308, 0.549308, 0.661982, 0.791621, 0.699094, 0.690604, 0.690604, 0.59…	[1, 2, 3, 32, 33, 34, 35, 36, 37, 38, 39, 40, 41, 42, 43, 44, 66, 67, 68, 69, 70, 72, 73, 74, 75, 77, 78, 81, 82, 83, 84, 85, 86, 91, 92, 93, 94, 95, 96, 97, 98, 99, 100, 101, 121, 123, 124, 125, 126, 127, 128, 129, 130, 131, 132, 133, 134, 135, 136, 137, 138, 139, 140, 141, 142, 143, 144, 145, 146, 147, 148, 149, 150, 151, 152, 153, 154, 155, 156, 157, 158, 159, 160, 161, 162, 163, 164, 165, 166…	(513, 314, 827)	513	2
4978	4979	UPI0007BAE228 status=activ	([0.712013, 0.58069, 0.608892, 0.632174, 0.657645, 0.675549, 0.694846, 0.707965, 0.720929, 0.779859, 0.801317, 0.827927, 0.834292, 0.745909, 0.741537, 0.812494, 0.819762, 0.823549, 0.83125, 0.83125, 0.856457, 0.852992, 0.905695, 0.915074, 0.91684, 0.936162, 0.938133, 0.941505, 0.941505, 0.957673, 0.941505, 0.951925, 0.950334, 0.970265, 0.983636, 0.966441, 0.962114, 0.936162, 0.941505, 0.939629, 0…	[0, 1, 2, 3, 4, 5, 6, 7, 8, 9, 10, 11, 12, 13, 14, 15, 16, 17, 18, 19, 20, 21, 22, 23, 24, 25, 26, 27, 28, 29, 30, 31, 32, 33, 34, 35, 36, 37, 38, 39, 40, 41, 42, 43, 44, 45, 46, 47, 48, 49, 50, 51, 52, 53, 54, 55, 56, 57, 58, 59, 60, 61, 62, 63, 64, 65, 66, 67, 68, 69, 70, 71, 72, 73, 74, 75, 76, 77, 78, 79, 80, 81, 82, 83, 84, 85, 86, 87, 88, 89, 90, 91, 92, 93, 94, 95, 96, 97, 98, 99, 100, 101…	(504, 566, 1070)	504	2
3989	3990	UPI0005D7CF64 status=activ	([0.127496, 0.06184, 0.079919, 0.102787, 0.096677, 0.055536, 0.090864, 0.109221, 0.102787, 0.120615, 0.15284, 0.191378, 0.116183, 0.116183, 0.196879, 0.122885, 0.129801, 0.088832, 0.067594, 0.069024, 0.033407, 0.035586, 0.036378, 0.030611, 0.019109, 0.028107, 0.054297, 0.044297, 0.050641, 0.071867, 0.035586, 0.034884, 0.020876, 0.038858, 0.0704, 0.038042, 0.060549, 0.058088, 0.074921, 0.054297, 0…	[140, 143, 144, 145, 146, 147, 148, 149, 150, 151, 152, 153, 154, 155, 156, 157, 158, 159, 160, 161, 162, 163, 164, 165, 166, 167, 168, 169, 170, 171, 172, 173, 174, 175, 176, 177, 178, 179, 180, 181, 182, 183, 184, 185, 186, 187, 188, 189, 190, 191, 192, 193, 194, 195, 196, 197, 198, 199, 200, 201, 202, 203, 204, 205, 206, 207, 208, 209, 210, 211, 212, 213, 214, 215, 216, 217, 218, 219, 220, 221…	(489, 1, 490)	489	2
601	602	UPI0000053246 status=activ	([0.173081, 0.209395, 0.268042, 0.339168, 0.380708, 0.366687, 0.264545, 0.191378, 0.232838, 0.271506, 0.291804, 0.225814, 0.264545, 0.278302, 0.295083, 0.308712, 0.42561, 0.447574, 0.461924, 0.349426, 0.436924, 0.377384, 0.318242, 0.31487, 0.295083, 0.308712, 0.308712, 0.349426, 0.447574, 0.468512, 0.380708, 0.284882, 0.359901, 0.346032, 0.332115, 0.41194, 0.311707, 0.342579, 0.321458, 0.31487, 0…	[89, 90, 92, 105, 106, 107, 108, 112, 113, 114, 115, 116, 117, 118, 119, 120, 121, 122, 123, 124, 125, 126, 127, 149, 212, 234, 235, 236, 237, 240, 241, 242, 243, 244, 352, 361, 364, 365, 366, 367, 368, 369, 370, 371, 372, 374, 375, 376, 377, 378, 379, 380, 381, 382, 383, 384, 385, 386, 387, 388, 389, 390, 391, 392, 393, 394, 395, 396, 397, 398, 399, 400, 401, 402, 403, 404, 405, 406, 407, 408, 4…	(476, 436, 912)	476	2
1429	1430	UPI0000135633 status=activ	([0.284882, 0.356642, 0.30533, 0.335645, 0.36309, 0.398279, 0.444081, 0.486429, 0.486429, 0.529623, 0.538167, 0.56648, 0.613573, 0.724957, 0.720929, 0.827927, 0.819762, 0.812494, 0.882776, 0.882776, 0.874069, 0.879233, 0.862302, 0.827927, 0.846163, 0.741537, 0.741537, 0.632174, 0.622677, 0.648219, 0.59014, 0.570702, 0.618285, 0.570702, 0.59014, 0.56648, 0.553315, 0.509769, 0.394753, 0.370445, 0.3…	[9, 10, 11, 12, 13, 14, 15, 16, 17, 18, 19, 20, 21, 22, 23, 24, 25, 26, 27, 28, 29, 30, 31, 32, 33, 34, 35, 36, 37, 46, 47, 48, 49, 50, 51, 52, 58, 59, 60, 61, 62, 63, 64, 65, 66, 67, 68, 69, 70, 71, 72, 73, 74, 75, 76, 77, 78, 79, 80, 81, 82, 83, 84, 85, 86, 87, 88, 89, 90, 91, 92, 93, 94, 95, 96, 97, 99, 106, 110, 111, 112, 113, 114, 211, 212, 213, 214, 215, 216, 218, 219, 220, 221, 222, 224, 2…	(476, 187, 663)	476	2
6144	6145	UPI0007BC65BE status=activ	([0.759478, 0.771762, 0.784345, 0.788093, 0.791621, 0.801317, 0.801317, 0.784345, 0.712013, 0.694846, 0.703578, 0.741537, 0.750527, 0.745909, 0.73685, 0.733139, 0.716283, 0.699094, 0.716283, 0.685117, 0.690604, 0.608892, 0.58069, 0.553315, 0.575842, 0.575842, 0.5017, 0.51388, 0.545602, 0.632174, 0.570702, 0.58069, 0.557691, 0.505461, 0.497853, 0.51388, 0.447574, 0.450668, 0.461924, 0.390993, 0.42…	[0, 1, 2, 3, 4, 5, 6, 7, 8, 9, 10, 11, 12, 13, 14, 15, 16, 17, 18, 19, 20, 21, 22, 23, 24, 25, 26, 27, 28, 29, 30, 31, 32, 33, 35, 69, 70, 71, 72, 73, 74, 75, 76, 77, 78, 79, 80, 81, 82, 83, 84, 85, 86, 87, 88, 89, 90, 91, 92, 93, 94, 95, 96, 97, 98, 99, 100, 101, 102, 103, 104, 105, 106, 107, 108, 109, 110, 111, 112, 113, 114, 115, 116, 117, 118, 119, 120, 121, 122, 123, 124, 125, 126, 127, 128,…	(462, 321, 783)	462	2
5240	5241	UPI0007BB37E3 status=activ	([0.905695, 0.908098, 0.93079, 0.928747, 0.926919, 0.926919, 0.921076, 0.924947, 0.922952, 0.926919, 0.899122, 0.846163, 0.846163, 0.798249, 0.788093, 0.837511, 0.83125, 0.812494, 0.819762, 0.868118, 0.856457, 0.784345, 0.775545, 0.733139, 0.745909, 0.745909, 0.754692, 0.788093, 0.805026, 0.812494, 0.83125, 0.862302, 0.91684, 0.903857, 0.94331, 0.948786, 0.924947, 0.938133, 0.936162, 0.938133, 0.…	[0, 1, 2, 3, 4, 5, 6, 7, 8, 9, 10, 11, 12, 13, 14, 15, 16, 17, 18, 19, 20, 21, 22, 23, 24, 25, 26, 27, 28, 29, 30, 31, 32, 33, 34, 35, 36, 37, 38, 39, 40, 41, 42, 43, 44, 45, 46, 47, 48, 49, 50, 51, 52, 53, 54, 55, 56, 57, 58, 59, 60, 61, 62, 63, 64, 65, 66, 67, 68, 69, 70, 71, 72, 73, 74, 75, 76, 77, 78, 79, 80, 81, 82, 83, 84, 85, 86, 87, 88, 89, 90, 91, 92, 93, 94, 95, 96, 97, 98, 99, 100, 101…	(446, 0, 446)	446	2
3271	3272	UPI0001B238D2 status=activ	([0.81615, 0.83125, 0.865454, 0.846163, 0.852992, 0.88723, 0.88723, 0.876521, 0.837511, 0.827927, 0.81615, 0.81615, 0.876521, 0.865454, 0.801317, 0.798249, 0.801317, 0.750527, 0.690604, 0.642678, 0.642678, 0.666105, 0.666105, 0.657645, 0.699094, 0.699094, 0.666105, 0.680603, 0.699094, 0.767246, 0.795062, 0.846163, 0.856457, 0.798249, 0.812494, 0.865454, 0.849326, 0.84206, 0.874069, 0.919029, 0.92…	[0, 1, 2, 3, 4, 5, 6, 7, 8, 9, 10, 11, 12, 13, 14, 15, 16, 17, 18, 19, 20, 21, 22, 23, 24, 25, 26, 27, 28, 29, 30, 31, 32, 33, 34, 35, 36, 37, 38, 39, 40, 41, 42, 43, 44, 45, 46, 47, 48, 49, 50, 51, 52, 53, 54, 55, 56, 57, 58, 59, 60, 61, 62, 63, 64, 65, 66, 67, 68, 69, 70, 71, 72, 73, 74, 75, 76, 77, 78, 79, 80, 81, 82, 83, 84, 85, 86, 87, 88, 89, 90, 91, 92, 93, 94, 95, 96, 97, 98, 99, 100, 101…	(434, 332, 766)	434	2
2565	2566	UPI000158E94F status=activ	([0.257454, 0.359901, 0.414856, 0.465241, 0.461924, 0.486429, 0.553315, 0.59508, 0.642678, 0.671169, 0.666105, 0.716283, 0.720929, 0.720929, 0.694846, 0.724957, 0.759478, 0.837511, 0.788093, 0.849326, 0.812494, 0.767246, 0.741537, 0.76285, 0.741537, 0.754692, 0.73685, 0.699094, 0.666105, 0.661982, 0.632174, 0.541878, 0.5017, 0.483068, 0.465241, 0.494003, 0.468512, 0.436924, 0.414856, 0.490133, 0.…	[6, 7, 8, 9, 10, 11, 12, 13, 14, 15, 16, 17, 18, 19, 20, 21, 22, 23, 24, 25, 26, 27, 28, 29, 30, 31, 32, 40, 41, 42, 43, 44, 45, 53, 54, 55, 56, 57, 58, 59, 60, 61, 62, 63, 64, 65, 66, 67, 68, 69, 70, 71, 72, 73, 74, 75, 76, 77, 78, 79, 80, 81, 82, 83, 84, 85, 86, 87, 88, 89, 90, 91, 92, 93, 94, 95, 96, 97, 98, 99, 100, 101, 102, 103, 104, 105, 106, 107, 108, 109, 110, 111, 112, 113, 114, 115, 11…	(432, 33, 465)	432	2
5246	5247	UPI0007BB3A5C status=activ	([0.88723, 0.76285, 0.795062, 0.837511, 0.767246, 0.703578, 0.728858, 0.754692, 0.699094, 0.642678, 0.661982, 0.685117, 0.707965, 0.788093, 0.779859, 0.779859, 0.759478, 0.750527, 0.767246, 0.767246, 0.834292, 0.849326, 0.871313, 0.876521, 0.862302, 0.903857, 0.941505, 0.945666, 0.951925, 0.970265, 0.983636, 0.985964, 0.973328, 0.976226, 0.970265, 0.941505, 0.936162, 0.951925, 0.947281, 0.938133,…	[0, 1, 2, 3, 4, 5, 6, 7, 8, 9, 10, 11, 12, 13, 14, 15, 16, 17, 18, 19, 20, 21, 22, 23, 24, 25, 26, 27, 28, 29, 30, 31, 32, 33, 34, 35, 36, 37, 38, 39, 40, 41, 42, 43, 44, 45, 46, 47, 48, 49, 50, 51, 52, 53, 54, 55, 56, 57, 58, 59, 60, 61, 62, 63, 64, 65, 66, 67, 68, 69, 70, 71, 72, 73, 74, 75, 76, 77, 78, 79, 80, 81, 82, 83, 84, 85, 86, 87, 88, 89, 90, 91, 92, 93, 94, 95, 96, 97, 98, 99, 100, 101…	(432, 0, 432)	432	2
5831	5832	UPI0007BBFB2C status=activ	([0.51388, 0.541878, 0.549308, 0.604312, 0.63748, 0.461924, 0.483068, 0.352862, 0.366687, 0.264545, 0.203355, 0.236433, 0.25031, 0.25031, 0.342579, 0.264545, 0.17593, 0.191378, 0.25031, 0.120615, 0.129801, 0.129801, 0.120615, 0.074921, 0.083462, 0.037156, 0.066181, 0.06184, 0.078022, 0.085092, 0.17593, 0.173081, 0.17593, 0.102787, 0.10481, 0.109221, 0.167087, 0.232838, 0.194234, 0.132295, 0.13486…	[0, 1, 2, 3, 4, 317, 318, 319, 320, 321, 322, 323, 324, 325, 326, 327, 328, 329, 334, 336, 337, 395, 396, 397, 398, 400, 402, 403, 404, 405, 406, 407, 408, 409, 410, 411, 412, 413, 414, 415, 416, 417, 418, 419, 420, 421, 422, 423, 424, 425, 426, 427, 428, 429, 430, 431, 432, 433, 455, 456, 457, 458, 459, 483, 484, 485, 486, 487, 488, 489, 490, 491, 492, 493, 494, 495, 496, 497, 498, 499, 500, 501…	(432, 191, 623)	432	2
166	167	UPI000004F958 status=activ	([0.377384, 0.4292, 0.454136, 0.494003, 0.529623, 0.56648, 0.59917, 0.626927, 0.657645, 0.666105, 0.671169, 0.712013, 0.724957, 0.784345, 0.871313, 0.859585, 0.868118, 0.859585, 0.837511, 0.808535, 0.871313, 0.868118, 0.868118, 0.879233, 0.852992, 0.798249, 0.784345, 0.788093, 0.788093, 0.788093, 0.759478, 0.775545, 0.791621, 0.699094, 0.680603, 0.648219, 0.648219, 0.58069, 0.632174, 0.685117, 0.…	[4, 5, 6, 7, 8, 9, 10, 11, 12, 13, 14, 15, 16, 17, 18, 19, 20, 21, 22, 23, 24, 25, 26, 27, 28, 29, 30, 31, 32, 33, 34, 35, 36, 37, 38, 39, 40, 41, 42, 43, 44, 45, 46, 47, 48, 49, 50, 51, 52, 53, 54, 55, 56, 57, 58, 59, 60, 61, 62, 63, 64, 65, 66, 67, 68, 69, 70, 71, 72, 73, 74, 75, 76, 77, 78, 79, 80, 81, 82, 83, 84, 85, 86, 87, 88, 89, 90, 91, 92, 93, 94, 95, 96, 97, 98, 99, 100, 101, 102, 103, …	(425, 0, 425)	425	2
3975	3976	UPI0005D7C5D3 status=activ	([0.308712, 0.335645, 0.366687, 0.42561, 0.335645, 0.377384, 0.36309, 0.408655, 0.328603, 0.268042, 0.281712, 0.236433, 0.203355, 0.278302, 0.26085, 0.229226, 0.318242, 0.332115, 0.436924, 0.433034, 0.433034, 0.342579, 0.275179, 0.203355, 0.122885, 0.182256, 0.196879, 0.236433, 0.194234, 0.271506, 0.339168, 0.370445, 0.359901, 0.440853, 0.472492, 0.490133, 0.490133, 0.483068, 0.454136, 0.436924, …	[43, 46, 66, 69, 117, 118, 119, 120, 121, 122, 123, 124, 125, 126, 127, 128, 129, 130, 131, 142, 143, 144, 145, 146, 147, 148, 149, 150, 151, 152, 153, 154, 155, 156, 157, 158, 159, 160, 161, 162, 163, 164, 165, 166, 167, 168, 169, 170, 171, 172, 173, 174, 175, 176, 177, 178, 179, 180, 181, 182, 183, 184, 185, 186, 187, 188, 189, 190, 191, 192, 193, 194, 195, 196, 197, 198, 199, 200, 201, 202, 20…	(415, 19, 434)	415	2
2994	2995	UPI0001779BFC status=activ	([0.049374, 0.076542, 0.120615, 0.167087, 0.239899, 0.288399, 0.209395, 0.15008, 0.088832, 0.064632, 0.081712, 0.096677, 0.100716, 0.049374, 0.055536, 0.032677, 0.045352, 0.043307, 0.0704, 0.067594, 0.086953, 0.086953, 0.050641, 0.047319, 0.028107, 0.025316, 0.025316, 0.040537, 0.067594, 0.127496, 0.139895, 0.144935, 0.074921, 0.085092, 0.100716, 0.106997, 0.17593, 0.225814, 0.155435, 0.088832, 0…	[359, 360, 361, 362, 363, 391, 392, 393, 394, 395, 396, 397, 398, 399, 400, 401, 402, 403, 404, 405, 406, 407, 408, 409, 410, 411, 412, 414, 415, 416, 417, 418, 419, 420, 421, 422, 423, 424, 425, 426, 427, 428, 429, 430, 431, 432, 433, 434, 435, 436, 437, 438, 439, 440, 441, 442, 443, 444, 445, 446, 447, 448, 449, 450, 451, 452, 453, 454, 455, 456, 457, 458, 459, 460, 461, 462, 463, 464, 465, 466…	(414, 27, 441)	414	2
4892	4893	UPI0005DA2FD2 status=activ	([0.622677, 0.626927, 0.661982, 0.575842, 0.585406, 0.490133, 0.505461, 0.51388, 0.541878, 0.557691, 0.562014, 0.575842, 0.575842, 0.570702, 0.557691, 0.575842, 0.58069, 0.521092, 0.570702, 0.694846, 0.741537, 0.750527, 0.750527, 0.694846, 0.671169, 0.680603, 0.779859, 0.771762, 0.788093, 0.788093, 0.795062, 0.808535, 0.827927, 0.885302, 0.88723, 0.882776, 0.871313, 0.859585, 0.846163, 0.846163, …	[0, 1, 2, 3, 4, 6, 7, 8, 9, 10, 11, 12, 13, 14, 15, 16, 17, 18, 19, 20, 21, 22, 23, 24, 25, 26, 27, 28, 29, 30, 31, 32, 33, 34, 35, 36, 37, 38, 39, 40, 41, 42, 43, 44, 45, 46, 47, 48, 49, 50, 51, 52, 53, 54, 55, 56, 57, 59, 60, 61, 62, 63, 64, 65, 66, 67, 68, 69, 70, 71, 72, 73, 74, 75, 76, 77, 78, 79, 80, 81, 82, 83, 84, 85, 86, 87, 88, 89, 90, 91, 92, 93, 94, 95, 96, 97, 98, 99, 100, 101, 102, …	(412, 179, 591)	412	2
5482	5483	UPI0007BB8466 status=activ	([0.812494, 0.81615, 0.81615, 0.823549, 0.827927, 0.83125, 0.741537, 0.745909, 0.771762, 0.788093, 0.798249, 0.720929, 0.680603, 0.720929, 0.720929, 0.618285, 0.724957, 0.754692, 0.585406, 0.570702, 0.59014, 0.497853, 0.476583, 0.486429, 0.408655, 0.41194, 0.408655, 0.480142, 0.483068, 0.40511, 0.398279, 0.40511, 0.408655, 0.40511, 0.380708, 0.377384, 0.384043, 0.380708, 0.377384, 0.480142, 0.486…	[0, 1, 2, 3, 4, 5, 6, 7, 8, 9, 10, 11, 12, 13, 14, 15, 16, 17, 18, 19, 20, 127, 128, 129, 130, 131, 132, 133, 134, 135, 136, 137, 138, 139, 140, 141, 142, 143, 144, 145, 146, 147, 148, 149, 152, 153, 154, 155, 156, 157, 158, 159, 160, 161, 162, 163, 164, 165, 166, 167, 168, 169, 170, 171, 172, 173, 174, 175, 176, 177, 178, 179, 180, 181, 182, 183, 184, 185, 186, 187, 188, 189, 190, 191, 192, 193,…	(406, 44, 450)	406	2
4840	4841	UPI0005DA0DBD status=activ	([0.025316, 0.045352, 0.067594, 0.125101, 0.173081, 0.109221, 0.067594, 0.044297, 0.030003, 0.041405, 0.051831, 0.0704, 0.030003, 0.032017, 0.03976, 0.055536, 0.051831, 0.088832, 0.081712, 0.139895, 0.102787, 0.060549, 0.030611, 0.019401, 0.017797, 0.017797, 0.028695, 0.051831, 0.098513, 0.132295, 0.137348, 0.081712, 0.090864, 0.118441, 0.109221, 0.106997, 0.076542, 0.035586, 0.019109, 0.034068, …	[282, 381, 401, 403, 404, 405, 410, 411, 412, 414, 415, 416, 417, 418, 425, 426, 427, 428, 429, 430, 431, 432, 433, 434, 435, 436, 437, 438, 439, 440, 441, 442, 443, 444, 445, 446, 447, 448, 449, 450, 451, 452, 453, 454, 455, 456, 457, 458, 459, 460, 461, 462, 463, 464, 465, 466, 467, 468, 469, 470, 471, 472, 473, 474, 475, 476, 477, 478, 479, 480, 481, 482, 483, 484, 485, 486, 487, 488, 489, 490…	(397, 14, 411)	397	2
6177	6178	UPI0007BC722F status=activ	([0.085092, 0.120615, 0.071867, 0.106997, 0.109221, 0.134866, 0.094817, 0.096677, 0.0704, 0.050641, 0.066181, 0.081712, 0.083462, 0.088832, 0.139895, 0.137348, 0.134866, 0.122885, 0.194234, 0.10481, 0.17593, 0.179055, 0.125101, 0.129801, 0.074921, 0.106997, 0.116183, 0.191378, 0.155435, 0.229226, 0.281712, 0.278302, 0.271506, 0.182256, 0.106997, 0.100716, 0.078022, 0.120615, 0.137348, 0.127496, 0…	[225, 226, 227, 228, 230, 231, 232, 272, 278, 279, 280, 281, 282, 283, 284, 285, 286, 287, 288, 289, 290, 291, 292, 293, 294, 295, 296, 297, 298, 299, 300, 301, 302, 303, 304, 305, 306, 307, 308, 309, 310, 311, 312, 313, 314, 315, 316, 317, 318, 319, 320, 321, 322, 323, 324, 325, 326, 327, 328, 329, 330, 331, 332, 333, 334, 335, 336, 337, 338, 339, 340, 341, 342, 343, 344, 345, 346, 347, 348, 349…	(392, 8, 400)	392	2
4233	4234	UPI0005D8689B status=activ	([0.808535, 0.632174, 0.575842, 0.618285, 0.622677, 0.657645, 0.604312, 0.626927, 0.545602, 0.557691, 0.56648, 0.521092, 0.408655, 0.398279, 0.40511, 0.380708, 0.387226, 0.311707, 0.225814, 0.225814, 0.222385, 0.222385, 0.301917, 0.222385, 0.206376, 0.15284, 0.098513, 0.074921, 0.0704, 0.100716, 0.060549, 0.064632, 0.0704, 0.127496, 0.134866, 0.129801, 0.129801, 0.081712, 0.073402, 0.100716, 0.05…	[0, 1, 2, 3, 4, 5, 6, 7, 8, 9, 10, 11, 306, 307, 308, 309, 310, 311, 312, 313, 314, 315, 316, 317, 318, 319, 320, 321, 322, 323, 324, 325, 326, 327, 328, 329, 330, 331, 332, 333, 334, 335, 336, 337, 338, 339, 340, 341, 342, 343, 344, 345, 349, 350, 373, 378, 379, 380, 381, 383, 388, 389, 390, 391, 403, 404, 405, 407, 408, 409, 410, 414, 415, 416, 417, 418, 426, 427, 428, 429, 430, 431, 432, 433, …	(390, 130, 520)	390	2
4158	4159	UPI0005D83CB8 status=activ	([0.728858, 0.703578, 0.745909, 0.759478, 0.653063, 0.694846, 0.59917, 0.613573, 0.626927, 0.685117, 0.694846, 0.716283, 0.720929, 0.626927, 0.622677, 0.529623, 0.458154, 0.461924, 0.56648, 0.497853, 0.401658, 0.394753, 0.394753, 0.374039, 0.377384, 0.436924, 0.418646, 0.486429, 0.472492, 0.476583, 0.440853, 0.454136, 0.465241, 0.468512, 0.461924, 0.458154, 0.534167, 0.545602, 0.56648, 0.56648, 0…	[0, 1, 2, 3, 4, 5, 6, 7, 8, 9, 10, 11, 12, 13, 14, 15, 18, 36, 37, 38, 39, 40, 41, 42, 43, 44, 45, 46, 47, 48, 49, 50, 51, 52, 53, 54, 55, 56, 57, 58, 59, 60, 61, 62, 63, 64, 65, 66, 67, 68, 69, 70, 71, 72, 73, 74, 75, 76, 77, 78, 79, 80, 112, 123, 124, 125, 126, 127, 128, 129, 130, 131, 132, 133, 134, 135, 136, 137, 140, 141, 142, 143, 144, 145, 146, 148, 149, 150, 151, 152, 154, 155, 156, 157, …	(389, 90, 479)	389	2
4870	4871	UPI0005DA2182 status=activ	([0.680603, 0.690604, 0.716283, 0.720929, 0.724957, 0.720929, 0.716283, 0.63748, 0.671169, 0.720929, 0.716283, 0.666105, 0.661982, 0.661982, 0.632174, 0.675549, 0.685117, 0.690604, 0.622677, 0.59508, 0.59508, 0.51388, 0.433034, 0.458154, 0.465241, 0.374039, 0.377384, 0.384043, 0.444081, 0.433034, 0.356642, 0.31487, 0.374039, 0.328603, 0.295083, 0.31487, 0.377384, 0.311707, 0.318242, 0.374039, 0.3…	[0, 1, 2, 3, 4, 5, 6, 7, 8, 9, 10, 11, 12, 13, 14, 15, 16, 17, 18, 19, 20, 21, 64, 65, 66, 67, 68, 69, 70, 71, 72, 73, 74, 75, 76, 77, 78, 79, 80, 81, 82, 83, 84, 85, 86, 87, 88, 89, 90, 91, 92, 93, 94, 95, 96, 97, 98, 99, 100, 101, 102, 103, 104, 105, 106, 107, 108, 109, 110, 111, 112, 113, 114, 115, 116, 117, 118, 119, 120, 121, 122, 123, 124, 125, 126, 127, 128, 129, 130, 131, 132, 133, 134, 1…	(381, 22, 403)	381	2
3993	3994	UPI0005D7D24A status=activ	([0.903857, 0.93079, 0.93079, 0.91684, 0.919029, 0.856457, 0.859585, 0.859585, 0.859585, 0.862302, 0.865454, 0.88723, 0.876521, 0.891961, 0.899122, 0.901269, 0.894241, 0.88723, 0.919029, 0.903857, 0.912647, 0.849326, 0.819762, 0.846163, 0.871313, 0.865454, 0.921076, 0.926919, 0.934618, 0.94331, 0.94331, 0.94331, 0.94331, 0.915074, 0.915074, 0.91684, 0.91684, 0.932927, 0.924947, 0.926919, 0.924947…	[0, 1, 2, 3, 4, 5, 6, 7, 8, 9, 10, 11, 12, 13, 14, 15, 16, 17, 18, 19, 20, 21, 22, 23, 24, 25, 26, 27, 28, 29, 30, 31, 32, 33, 34, 35, 36, 37, 38, 39, 40, 41, 42, 43, 44, 45, 46, 47, 48, 49, 50, 51, 52, 53, 54, 55, 56, 57, 95, 96, 387, 484, 485, 486, 487, 488, 489, 490, 491, 492, 493, 494, 495, 496, 497, 498, 499, 500, 501, 502, 503, 504, 505, 506, 507, 508, 509, 510, 516, 518, 521, 522, 523, 524…	(379, 239, 618)	379	2
3835	3836	UPI0005D7606E status=activ	([0.060549, 0.085092, 0.054297, 0.083462, 0.085092, 0.11371, 0.144935, 0.206376, 0.147574, 0.182256, 0.118441, 0.144935, 0.147574, 0.15008, 0.247041, 0.239899, 0.216401, 0.25031, 0.346032, 0.408655, 0.370445, 0.349426, 0.278302, 0.278302, 0.298791, 0.346032, 0.342579, 0.346032, 0.324872, 0.377384, 0.332115, 0.450668, 0.447574, 0.497853, 0.497853, 0.480142, 0.440853, 0.534167, 0.476583, 0.465241, …	[37, 155, 156, 157, 158, 161, 162, 163, 164, 165, 166, 167, 168, 169, 170, 171, 172, 173, 174, 175, 176, 177, 178, 179, 180, 181, 182, 183, 184, 185, 186, 187, 188, 189, 190, 191, 192, 193, 194, 195, 196, 197, 198, 199, 200, 201, 202, 203, 204, 205, 206, 207, 208, 209, 210, 211, 212, 213, 214, 215, 216, 217, 218, 219, 220, 221, 222, 223, 224, 225, 226, 227, 228, 229, 230, 231, 232, 233, 234, 235,…	(377, 624, 1001)	377	2
1592	1593	UPI000013A70E status=activ	([0.837511, 0.865454, 0.868118, 0.868118, 0.882776, 0.805026, 0.823549, 0.745909, 0.750527, 0.775545, 0.795062, 0.834292, 0.837511, 0.903857, 0.899122, 0.891961, 0.891961, 0.889439, 0.865454, 0.823549, 0.801317, 0.795062, 0.775545, 0.788093, 0.788093, 0.680603, 0.779859, 0.767246, 0.827927, 0.827927, 0.827927, 0.827927, 0.81615, 0.716283, 0.661982, 0.63748, 0.622677, 0.622677, 0.626927, 0.626927,…	[0, 1, 2, 3, 4, 5, 6, 7, 8, 9, 10, 11, 12, 13, 14, 15, 16, 17, 18, 19, 20, 21, 22, 23, 24, 25, 26, 27, 28, 29, 30, 31, 32, 33, 34, 35, 36, 37, 38, 39, 40, 41, 42, 43, 44, 45, 46, 47, 48, 49, 50, 51, 52, 53, 54, 55, 56, 57, 58, 59, 60, 61, 62, 63, 64, 65, 66, 67, 68, 69, 70, 71, 72, 73, 74, 75, 76, 77, 78, 79, 80, 81, 82, 83, 84, 85, 86, 87, 88, 89, 90, 91, 92, 93, 94, 95, 96, 97, 98, 99, 100, 101…	(375, 0, 375)	375	2
5760	5761	UPI0007BBDFF2 status=activ	([0.699094, 0.745909, 0.76285, 0.788093, 0.798249, 0.808535, 0.791621, 0.808535, 0.741537, 0.754692, 0.690604, 0.724957, 0.712013, 0.754692, 0.675549, 0.680603, 0.694846, 0.707965, 0.76285, 0.707965, 0.703578, 0.712013, 0.608892, 0.632174, 0.541878, 0.549308, 0.570702, 0.608892, 0.59917, 0.716283, 0.632174, 0.716283, 0.716283, 0.716283, 0.699094, 0.788093, 0.865454, 0.852992, 0.852992, 0.759478, …	[0, 1, 2, 3, 4, 5, 6, 7, 8, 9, 10, 11, 12, 13, 14, 15, 16, 17, 18, 19, 20, 21, 22, 23, 24, 25, 26, 27, 28, 29, 30, 31, 32, 33, 34, 35, 36, 37, 38, 39, 40, 41, 42, 43, 44, 45, 46, 47, 48, 49, 50, 51, 52, 53, 54, 55, 56, 57, 58, 59, 60, 61, 62, 63, 64, 65, 66, 67, 68, 69, 70, 71, 72, 73, 74, 75, 76, 77, 78, 79, 80, 81, 82, 83, 84, 85, 86, 87, 88, 89, 90, 91, 92, 93, 94, 95, 96, 97, 98, 99, 100, 101…	(369, 185, 554)	369	2
2435	2436	UPI000158E65A status=activ	([0.846163, 0.882776, 0.889439, 0.83125, 0.827927, 0.837511, 0.865454, 0.819762, 0.837511, 0.859585, 0.868118, 0.88723, 0.891961, 0.89662, 0.885302, 0.903857, 0.908098, 0.910643, 0.868118, 0.885302, 0.834292, 0.849326, 0.849326, 0.862302, 0.856457, 0.837511, 0.84206, 0.823549, 0.891961, 0.885302, 0.885302, 0.88723, 0.823549, 0.834292, 0.846163, 0.788093, 0.771762, 0.699094, 0.694846, 0.784345, 0.…	[0, 1, 2, 3, 4, 5, 6, 7, 8, 9, 10, 11, 12, 13, 14, 15, 16, 17, 18, 19, 20, 21, 22, 23, 24, 25, 26, 27, 28, 29, 30, 31, 32, 33, 34, 35, 36, 37, 38, 39, 40, 41, 42, 43, 44, 45, 46, 47, 48, 49, 50, 51, 52, 53, 54, 55, 56, 57, 58, 59, 60, 61, 62, 63, 64, 65, 66, 67, 68, 69, 70, 71, 72, 73, 74, 75, 76, 77, 78, 79, 80, 81, 82, 83, 84, 85, 86, 87, 88, 89, 90, 91, 92, 93, 94, 95, 96, 97, 98, 99, 100, 101…	(364, 0, 364)	364	2
4798	4799	UPI0005D9F1A0 status=activ	([0.968436, 0.974374, 0.976226, 0.97245, 0.973328, 0.973328, 0.971072, 0.967676, 0.971713, 0.969315, 0.968436, 0.968436, 0.971072, 0.969315, 0.971713, 0.971072, 0.959312, 0.956248, 0.928747, 0.932927, 0.950334, 0.926919, 0.912647, 0.910643, 0.910643, 0.905695, 0.899122, 0.901269, 0.91684, 0.901269, 0.876521, 0.879233, 0.879233, 0.868118, 0.871313, 0.862302, 0.827927, 0.874069, 0.874069, 0.874069,…	[0, 1, 2, 3, 4, 5, 6, 7, 8, 9, 10, 11, 12, 13, 14, 15, 16, 17, 18, 19, 20, 21, 22, 23, 24, 25, 26, 27, 28, 29, 30, 31, 32, 33, 34, 35, 36, 37, 38, 39, 40, 41, 42, 43, 44, 45, 46, 47, 48, 49, 50, 51, 52, 53, 54, 55, 56, 57, 58, 59, 60, 61, 62, 63, 64, 65, 66, 67, 68, 69, 70, 71, 72, 73, 74, 75, 76, 77, 78, 79, 80, 81, 82, 83, 84, 85, 86, 87, 88, 89, 90, 91, 92, 93, 94, 95, 96, 97, 98, 99, 100, 101…	(361, 0, 361)	361	2
106	107	UPI000004F8DA status=activ	([0.862302, 0.865454, 0.915074, 0.891961, 0.894241, 0.89662, 0.899122, 0.901269, 0.901269, 0.903857, 0.903857, 0.921076, 0.912647, 0.885302, 0.885302, 0.882776, 0.868118, 0.868118, 0.871313, 0.924947, 0.926919, 0.901269, 0.849326, 0.846163, 0.868118, 0.868118, 0.894241, 0.823549, 0.846163, 0.879233, 0.801317, 0.798249, 0.798249, 0.791621, 0.791621, 0.754692, 0.775545, 0.775545, 0.632174, 0.534167…	[0, 1, 2, 3, 4, 5, 6, 7, 8, 9, 10, 11, 12, 13, 14, 15, 16, 17, 18, 19, 20, 21, 22, 23, 24, 25, 26, 27, 28, 29, 30, 31, 32, 33, 34, 35, 36, 37, 38, 39, 40, 43, 404, 405, 406, 409, 410, 411, 412, 413, 414, 415, 416, 417, 418, 419, 420, 421, 422, 423, 424, 425, 426, 427, 428, 429, 430, 431, 432, 433, 434, 435, 436, 437, 438, 439, 440, 441, 442, 443, 444, 445, 446, 447, 448, 449, 450, 451, 452, 453, …	(354, 242, 596)	354	2
4407	4408	UPI0005D8DC51 status=activ	([0.028695, 0.043307, 0.026892, 0.054297, 0.058088, 0.079919, 0.125101, 0.142424, 0.179055, 0.15008, 0.118441, 0.096677, 0.102787, 0.106997, 0.098513, 0.088832, 0.120615, 0.216401, 0.137348, 0.222385, 0.222385, 0.332115, 0.264545, 0.377384, 0.281712, 0.257454, 0.25031, 0.225814, 0.21291, 0.200174, 0.26085, 0.349426, 0.328603, 0.335645, 0.264545, 0.26085, 0.335645, 0.352862, 0.295083, 0.374039, 0.…	[97, 98, 99, 100, 101, 104, 105, 106, 107, 108, 109, 110, 111, 112, 113, 114, 115, 116, 117, 118, 119, 120, 121, 122, 123, 124, 125, 126, 127, 128, 129, 130, 131, 132, 133, 134, 135, 136, 137, 138, 139, 140, 141, 142, 143, 144, 145, 146, 147, 148, 149, 150, 151, 152, 153, 154, 155, 156, 157, 158, 159, 160, 161, 162, 163, 164, 165, 166, 167, 168, 169, 170, 171, 172, 173, 174, 175, 176, 177, 178, 1…	(350, 5, 355)	350	2
2289	2290	UPI000158D725 status=activ	([0.936162, 0.936162, 0.928747, 0.945666, 0.938133, 0.945666, 0.939629, 0.934618, 0.93079, 0.938133, 0.94331, 0.950334, 0.953422, 0.957673, 0.966441, 0.96342, 0.962114, 0.9657, 0.9657, 0.967676, 0.964893, 0.959312, 0.9657, 0.9657, 0.948786, 0.954657, 0.945666, 0.945666, 0.950334, 0.951925, 0.948786, 0.945666, 0.93079, 0.919029, 0.915074, 0.899122, 0.921076, 0.932927, 0.921076, 0.905695, 0.919029,…	[0, 1, 2, 3, 4, 5, 6, 7, 8, 9, 10, 11, 12, 13, 14, 15, 16, 17, 18, 19, 20, 21, 22, 23, 24, 25, 26, 27, 28, 29, 30, 31, 32, 33, 34, 35, 36, 37, 38, 39, 40, 41, 42, 43, 44, 45, 46, 47, 48, 49, 50, 51, 52, 53, 54, 55, 56, 57, 58, 59, 60, 61, 62, 63, 64, 65, 66, 67, 68, 69, 70, 71, 72, 73, 74, 75, 76, 77, 78, 79, 80, 81, 82, 83, 84, 85, 86, 87, 88, 89, 90, 91, 92, 93, 94, 95, 96, 97, 98, 99, 100, 101…	(349, 0, 349)	349	2
5475	5476	UPI0007BB8129 status=activ	([0.465241, 0.356642, 0.086953, 0.076542, 0.10481, 0.024393, 0.033407, 0.041405, 0.049374, 0.041405, 0.042364, 0.044297, 0.045352, 0.058088, 0.043307, 0.023534, 0.035586, 0.023534, 0.024393, 0.022667, 0.023087, 0.023963, 0.023534, 0.081712, 0.106997, 0.106997, 0.10481, 0.058088, 0.058088, 0.017797, 0.016257, 0.019109, 0.008075, 0.008525, 0.008156, 0.009187, 0.00962, 0.009294, 0.01078, 0.010509, 0…	[142, 143, 144, 145, 146, 147, 148, 149, 150, 151, 152, 153, 154, 155, 156, 157, 158, 159, 160, 161, 162, 163, 164, 165, 166, 167, 168, 169, 170, 171, 172, 173, 174, 175, 176, 177, 178, 179, 180, 181, 182, 183, 184, 186, 187, 188, 189, 190, 191, 192, 193, 194, 195, 196, 197, 198, 199, 200, 201, 202, 203, 204, 205, 206, 207, 208, 209, 210, 211, 212, 213, 214, 215, 216, 217, 218, 219, 220, 221, 222…	(349, 114, 463)	349	2
5699	5700	UPI0007BBC81A status=activ	([0.975609, 0.971713, 0.967676, 0.97245, 0.970265, 0.922952, 0.921076, 0.919029, 0.919029, 0.93079, 0.905695, 0.908098, 0.908098, 0.908098, 0.908098, 0.899122, 0.859585, 0.879233, 0.865454, 0.865454, 0.856457, 0.862302, 0.868118, 0.865454, 0.859585, 0.862302, 0.891961, 0.894241, 0.891961, 0.908098, 0.894241, 0.882776, 0.899122, 0.849326, 0.745909, 0.73685, 0.632174, 0.690604, 0.661982, 0.648219, …	[0, 1, 2, 3, 4, 5, 6, 7, 8, 9, 10, 11, 12, 13, 14, 15, 16, 17, 18, 19, 20, 21, 22, 23, 24, 25, 26, 27, 28, 29, 30, 31, 32, 33, 34, 35, 36, 37, 38, 39, 40, 41, 42, 43, 44, 45, 46, 47, 48, 49, 50, 51, 52, 53, 54, 55, 56, 57, 58, 59, 60, 61, 62, 63, 64, 65, 66, 67, 68, 69, 70, 71, 72, 73, 74, 75, 76, 77, 78, 79, 80, 81, 82, 83, 84, 85, 86, 87, 88, 89, 90, 91, 92, 93, 94, 95, 96, 97, 98, 104, 105, 10…	(349, 181, 530)	349	2
6006	6007	UPI0007BC3682 status=activ	([0.243554, 0.301917, 0.332115, 0.408655, 0.394753, 0.414856, 0.454136, 0.51388, 0.529623, 0.461924, 0.444081, 0.468512, 0.490133, 0.575842, 0.728858, 0.59014, 0.59014, 0.58069, 0.575842, 0.454136, 0.51388, 0.575842, 0.56648, 0.490133, 0.458154, 0.4292, 0.444081, 0.374039, 0.346032, 0.342579, 0.41194, 0.444081, 0.447574, 0.346032, 0.36309, 0.356642, 0.461924, 0.454136, 0.483068, 0.476583, 0.59508…	[7, 8, 13, 14, 15, 16, 17, 18, 20, 21, 22, 40, 41, 42, 43, 44, 45, 46, 47, 48, 49, 50, 51, 52, 53, 54, 55, 56, 57, 465, 466, 467, 468, 469, 470, 471, 472, 473, 474, 475, 476, 477, 478, 479, 480, 481, 482, 483, 484, 485, 486, 487, 488, 489, 490, 491, 492, 493, 494, 495, 496, 497, 498, 499, 500, 501, 502, 503, 504, 505, 506, 507, 508, 509, 510, 511, 512, 513, 514, 515, 516, 517, 518, 519, 520, 521,…	(349, 231, 580)	349	2
4274	4275	UPI0005D886B5 status=activ	([0.545602, 0.570702, 0.497853, 0.377384, 0.398279, 0.414856, 0.356642, 0.398279, 0.414856, 0.436924, 0.390993, 0.401658, 0.359901, 0.264545, 0.281712, 0.284882, 0.288399, 0.219301, 0.21291, 0.209395, 0.275179, 0.271506, 0.271506, 0.264545, 0.356642, 0.374039, 0.390993, 0.490133, 0.476583, 0.483068, 0.476583, 0.549308, 0.545602, 0.541878, 0.661982, 0.642678, 0.653063, 0.648219, 0.716283, 0.707965…	[0, 1, 31, 32, 33, 34, 35, 36, 37, 38, 39, 40, 41, 42, 43, 44, 45, 46, 65, 105, 106, 107, 108, 109, 110, 111, 112, 113, 114, 115, 116, 118, 119, 120, 121, 122, 123, 124, 125, 156, 157, 158, 159, 160, 161, 162, 163, 164, 165, 166, 167, 189, 196, 198, 202, 206, 207, 208, 212, 213, 214, 221, 222, 223, 224, 225, 226, 230, 231, 242, 243, 244, 245, 246, 247, 248, 249, 250, 251, 252, 253, 254, 255, 256,…	(348, 69, 417)	348	2
1466	1467	UPI0000135FBA status=activ	([0.93079, 0.928747, 0.932927, 0.938133, 0.960642, 0.964893, 0.967676, 0.957673, 0.919029, 0.88723, 0.891961, 0.903857, 0.903857, 0.903857, 0.894241, 0.894241, 0.889439, 0.93079, 0.912647, 0.922952, 0.919029, 0.915074, 0.874069, 0.88723, 0.837511, 0.784345, 0.795062, 0.795062, 0.827927, 0.885302, 0.921076, 0.91684, 0.921076, 0.891961, 0.889439, 0.89662, 0.862302, 0.837511, 0.767246, 0.795062, 0.7…	[0, 1, 2, 3, 4, 5, 6, 7, 8, 9, 10, 11, 12, 13, 14, 15, 16, 17, 18, 19, 20, 21, 22, 23, 24, 25, 26, 27, 28, 29, 30, 31, 32, 33, 34, 35, 36, 37, 38, 39, 40, 41, 42, 43, 44, 45, 46, 47, 48, 49, 50, 51, 52, 53, 54, 55, 56, 57, 58, 59, 60, 61, 62, 63, 64, 65, 66, 67, 68, 69, 70, 71, 72, 73, 74, 75, 76, 77, 78, 79, 80, 81, 82, 83, 84, 85, 86, 87, 88, 89, 90, 91, 92, 93, 94, 95, 96, 97, 98, 99, 100, 101…	(342, 0, 342)	342	2
4956	4957	UPI0005DA615A status=activ	([0.525368, 0.387226, 0.284882, 0.321458, 0.359901, 0.377384, 0.394753, 0.454136, 0.380708, 0.41194, 0.398279, 0.436924, 0.447574, 0.436924, 0.346032, 0.346032, 0.25406, 0.257454, 0.257454, 0.284882, 0.281712, 0.219301, 0.298791, 0.301917, 0.219301, 0.229226, 0.229226, 0.239899, 0.127496, 0.132295, 0.079919, 0.06184, 0.032677, 0.028695, 0.030611, 0.032677, 0.028107, 0.054297, 0.034068, 0.054297, …	[0, 156, 157, 158, 160, 161, 162, 163, 164, 165, 167, 168, 169, 170, 171, 172, 173, 251, 252, 254, 255, 256, 257, 258, 259, 260, 261, 262, 263, 264, 265, 266, 267, 268, 269, 270, 271, 272, 273, 274, 275, 276, 277, 278, 279, 280, 281, 282, 283, 284, 285, 286, 287, 288, 289, 290, 291, 292, 293, 294, 295, 296, 297, 298, 299, 300, 301, 302, 303, 304, 305, 306, 307, 308, 309, 310, 311, 312, 313, 314, …	(334, 19, 353)	334	2
5535	5536	UPI0007BB9309 status=activ	([0.798249, 0.862302, 0.846163, 0.808535, 0.791621, 0.779859, 0.767246, 0.798249, 0.788093, 0.812494, 0.795062, 0.779859, 0.805026, 0.805026, 0.805026, 0.805026, 0.81615, 0.81615, 0.81615, 0.788093, 0.754692, 0.759478, 0.703578, 0.707965, 0.724957, 0.728858, 0.733139, 0.73685, 0.699094, 0.703578, 0.666105, 0.675549, 0.642678, 0.608892, 0.613573, 0.613573, 0.618285, 0.618285, 0.618285, 0.653063, 0…	[0, 1, 2, 3, 4, 5, 6, 7, 8, 9, 10, 11, 12, 13, 14, 15, 16, 17, 18, 19, 20, 21, 22, 23, 24, 25, 26, 27, 28, 29, 30, 31, 32, 33, 34, 35, 36, 37, 38, 39, 40, 41, 42, 43, 44, 45, 46, 47, 48, 49, 50, 51, 52, 53, 54, 55, 56, 57, 58, 59, 60, 61, 62, 63, 64, 65, 66, 67, 68, 69, 70, 71, 72, 73, 74, 75, 76, 77, 78, 79, 80, 81, 82, 83, 84, 85, 86, 87, 88, 89, 90, 91, 92, 93, 94, 95, 96, 97, 98, 99, 100, 101…	(334, 0, 334)	334	2
4133	4134	UPI0005D82B05 status=activ	([0.970265, 0.973328, 0.975609, 0.97245, 0.951925, 0.956248, 0.959312, 0.953422, 0.932927, 0.903857, 0.899122, 0.871313, 0.801317, 0.801317, 0.767246, 0.745909, 0.680603, 0.680603, 0.707965, 0.716283, 0.741537, 0.745909, 0.741537, 0.771762, 0.791621, 0.791621, 0.795062, 0.779859, 0.784345, 0.83125, 0.83125, 0.852992, 0.901269, 0.91684, 0.922952, 0.941505, 0.936162, 0.951925, 0.956248, 0.953422, 0…	[0, 1, 2, 3, 4, 5, 6, 7, 8, 9, 10, 11, 12, 13, 14, 15, 16, 17, 18, 19, 20, 21, 22, 23, 24, 25, 26, 27, 28, 29, 30, 31, 32, 33, 34, 35, 36, 37, 38, 39, 40, 41, 42, 43, 44, 45, 46, 47, 48, 49, 50, 51, 52, 53, 54, 55, 56, 57, 58, 59, 60, 61, 62, 63, 64, 65, 66, 67, 68, 69, 70, 71, 72, 73, 74, 75, 76, 77, 78, 79, 80, 81, 82, 83, 84, 85, 86, 87, 88, 89, 90, 91, 92, 93, 94, 95, 96, 97, 98, 99, 100, 101…	(332, 0, 332)	332	2
5481	5482	UPI0007BB841E status=activ	([0.553315, 0.613573, 0.458154, 0.398279, 0.422041, 0.436924, 0.401658, 0.436924, 0.465241, 0.418646, 0.450668, 0.483068, 0.468512, 0.472492, 0.468512, 0.454136, 0.465241, 0.380708, 0.384043, 0.370445, 0.418646, 0.454136, 0.468512, 0.545602, 0.618285, 0.63748, 0.608892, 0.59508, 0.58069, 0.604312, 0.618285, 0.604312, 0.59917, 0.618285, 0.63748, 0.728858, 0.733139, 0.728858, 0.728858, 0.699094, 0.…	[0, 1, 23, 24, 25, 26, 27, 28, 29, 30, 31, 32, 33, 34, 35, 36, 37, 38, 39, 40, 41, 42, 43, 44, 45, 46, 47, 48, 49, 50, 51, 52, 53, 54, 55, 56, 57, 58, 59, 60, 61, 62, 86, 87, 88, 89, 90, 91, 92, 93, 94, 95, 96, 97, 98, 99, 100, 101, 102, 103, 104, 105, 106, 107, 108, 124, 125, 126, 127, 128, 129, 130, 131, 132, 133, 134, 135, 136, 137, 138, 139, 140, 141, 142, 143, 144, 145, 146, 147, 148, 149, 1…	(332, 107, 439)	332	2
2467	2468	UPI000158E704 status=activ	([0.30533, 0.359901, 0.349426, 0.339168, 0.387226, 0.278302, 0.30533, 0.346032, 0.370445, 0.390993, 0.408655, 0.454136, 0.525368, 0.608892, 0.604312, 0.557691, 0.56648, 0.440853, 0.505461, 0.525368, 0.525368, 0.521092, 0.51388, 0.483068, 0.440853, 0.332115, 0.444081, 0.454136, 0.370445, 0.30533, 0.301917, 0.247041, 0.236433, 0.216401, 0.219301, 0.206376, 0.216401, 0.203355, 0.278302, 0.281712, 0.…	[12, 13, 14, 15, 16, 18, 19, 20, 21, 22, 97, 98, 99, 100, 101, 102, 103, 104, 105, 106, 107, 108, 109, 110, 111, 112, 113, 114, 115, 116, 117, 118, 119, 120, 121, 122, 123, 124, 125, 126, 127, 128, 129, 130, 131, 132, 133, 134, 135, 136, 137, 138, 139, 140, 141, 142, 143, 144, 145, 146, 147, 148, 149, 150, 151, 152, 153, 154, 155, 156, 157, 158, 159, 160, 161, 162, 163, 164, 165, 166, 167, 168, 1…	(331, 10, 341)	331	2
3727	3728	UPI0003ED5A80 status=activ	([0.26085, 0.295083, 0.335645, 0.370445, 0.408655, 0.447574, 0.476583, 0.458154, 0.408655, 0.42561, 0.339168, 0.301917, 0.301917, 0.30533, 0.301917, 0.278302, 0.36309, 0.284882, 0.278302, 0.26085, 0.25031, 0.311707, 0.321458, 0.328603, 0.26085, 0.25406, 0.194234, 0.134866, 0.106997, 0.164327, 0.125101, 0.21291, 0.222385, 0.206376, 0.161087, 0.118441, 0.094817, 0.064632, 0.098513, 0.167087, 0.1790…	[76, 77, 78, 79, 80, 81, 82, 86, 87, 88, 89, 96, 97, 98, 99, 100, 101, 102, 103, 104, 105, 106, 107, 108, 109, 110, 111, 112, 113, 114, 115, 116, 117, 118, 119, 120, 121, 122, 123, 124, 125, 126, 127, 128, 129, 130, 131, 132, 133, 134, 135, 136, 137, 138, 139, 140, 141, 142, 143, 144, 145, 146, 147, 148, 149, 150, 151, 152, 153, 154, 155, 156, 157, 158, 159, 160, 161, 162, 163, 164, 165, 166, 167…	(331, 11, 342)	331	2
4411	4412	UPI0005D8DEF2 status=activ	([0.529623, 0.562014, 0.5017, 0.529623, 0.521092, 0.570702, 0.613573, 0.642678, 0.680603, 0.685117, 0.703578, 0.653063, 0.657645, 0.703578, 0.716283, 0.703578, 0.73685, 0.784345, 0.784345, 0.84206, 0.862302, 0.827927, 0.827927, 0.876521, 0.889439, 0.912647, 0.905695, 0.882776, 0.889439, 0.846163, 0.862302, 0.868118, 0.901269, 0.903857, 0.901269, 0.899122, 0.894241, 0.865454, 0.891961, 0.910643, 0…	[0, 1, 2, 3, 4, 5, 6, 7, 8, 9, 10, 11, 12, 13, 14, 15, 16, 17, 18, 19, 20, 21, 22, 23, 24, 25, 26, 27, 28, 29, 30, 31, 32, 33, 34, 35, 36, 37, 38, 39, 40, 41, 42, 43, 44, 45, 46, 47, 48, 49, 50, 51, 52, 53, 54, 55, 56, 57, 58, 59, 60, 61, 62, 63, 64, 65, 66, 67, 68, 69, 70, 71, 72, 73, 74, 75, 76, 77, 78, 79, 80, 81, 82, 83, 84, 85, 86, 87, 88, 89, 90, 91, 92, 93, 94, 95, 96, 97, 98, 99, 100, 101…	(329, 0, 329)	329	2
6193	6194	UPI0007BC74A1 status=activ	([0.161087, 0.116183, 0.120615, 0.090864, 0.083462, 0.066181, 0.051831, 0.06312, 0.085092, 0.098513, 0.100716, 0.073402, 0.137348, 0.134866, 0.086953, 0.109221, 0.102787, 0.11371, 0.15284, 0.139895, 0.15284, 0.127496, 0.155435, 0.170161, 0.232838, 0.268042, 0.318242, 0.384043, 0.366687, 0.318242, 0.318242, 0.335645, 0.401658, 0.387226, 0.366687, 0.447574, 0.505461, 0.461924, 0.440853, 0.387226, 0…	[36, 65, 66, 67, 70, 74, 75, 76, 77, 78, 79, 80, 81, 82, 83, 84, 85, 86, 88, 89, 90, 92, 93, 94, 95, 96, 105, 112, 113, 114, 115, 116, 117, 118, 119, 120, 121, 122, 123, 124, 125, 126, 127, 128, 129, 130, 131, 132, 133, 134, 135, 136, 137, 138, 139, 140, 141, 142, 143, 144, 145, 146, 147, 148, 149, 150, 151, 152, 153, 154, 155, 156, 157, 158, 159, 160, 161, 162, 163, 164, 165, 166, 167, 168, 169,…	(324, 27, 351)	324	2
5183	5184	UPI0007BB20F7 status=activ	([0.915074, 0.891961, 0.891961, 0.889439, 0.903857, 0.910643, 0.908098, 0.894241, 0.882776, 0.846163, 0.846163, 0.882776, 0.882776, 0.871313, 0.879233, 0.894241, 0.91684, 0.91684, 0.908098, 0.910643, 0.912647, 0.921076, 0.938133, 0.945666, 0.945666, 0.901269, 0.901269, 0.910643, 0.876521, 0.899122, 0.93079, 0.93079, 0.922952, 0.928747, 0.891961, 0.876521, 0.874069, 0.856457, 0.837511, 0.856457, 0…	[0, 1, 2, 3, 4, 5, 6, 7, 8, 9, 10, 11, 12, 13, 14, 15, 16, 17, 18, 19, 20, 21, 22, 23, 24, 25, 26, 27, 28, 29, 30, 31, 32, 33, 34, 35, 36, 37, 38, 39, 40, 41, 42, 43, 44, 45, 46, 47, 48, 49, 50, 51, 52, 53, 54, 55, 56, 57, 58, 59, 60, 61, 62, 63, 64, 65, 66, 67, 68, 69, 70, 71, 72, 73, 74, 75, 76, 77, 78, 79, 80, 81, 82, 83, 84, 85, 86, 87, 88, 89, 90, 91, 92, 93, 94, 96, 97, 98, 99, 100, 101, 10…	(320, 95, 415)	320	2
5444	5445	UPI0007BB77F3 status=activ	([0.889439, 0.912647, 0.908098, 0.91684, 0.874069, 0.874069, 0.88723, 0.871313, 0.89662, 0.89662, 0.849326, 0.879233, 0.894241, 0.84206, 0.882776, 0.891961, 0.834292, 0.846163, 0.852992, 0.862302, 0.874069, 0.798249, 0.801317, 0.795062, 0.707965, 0.694846, 0.720929, 0.741537, 0.775545, 0.759478, 0.671169, 0.642678, 0.618285, 0.58069, 0.680603, 0.642678, 0.648219, 0.741537, 0.703578, 0.685117, 0.6…	[0, 1, 2, 3, 4, 5, 6, 7, 8, 9, 10, 11, 12, 13, 14, 15, 16, 17, 18, 19, 20, 21, 22, 23, 24, 25, 26, 27, 28, 29, 30, 31, 32, 33, 34, 35, 36, 37, 38, 39, 40, 41, 42, 43, 44, 45, 46, 47, 48, 49, 50, 51, 52, 53, 54, 55, 56, 57, 58, 59, 60, 61, 62, 63, 64, 65, 66, 67, 68, 69, 70, 71, 72, 73, 74, 75, 76, 77, 78, 79, 80, 81, 82, 83, 84, 85, 86, 87, 88, 89, 90, 91, 92, 93, 94, 95, 97, 98, 99, 100, 101, 10…	(319, 314, 633)	319	2
5983	5984	UPI0007BC2ED3 status=activ	([0.680603, 0.666105, 0.699094, 0.73685, 0.759478, 0.791621, 0.81615, 0.84206, 0.862302, 0.876521, 0.882776, 0.901269, 0.889439, 0.885302, 0.928747, 0.922952, 0.94331, 0.928747, 0.936162, 0.941505, 0.969315, 0.975609, 0.978672, 0.978316, 0.971713, 0.967676, 0.97245, 0.9657, 0.959312, 0.93079, 0.926919, 0.912647, 0.891961, 0.891961, 0.882776, 0.882776, 0.894241, 0.901269, 0.921076, 0.91684, 0.9229…	[0, 1, 2, 3, 4, 5, 6, 7, 8, 9, 10, 11, 12, 13, 14, 15, 16, 17, 18, 19, 20, 21, 22, 23, 24, 25, 26, 27, 28, 29, 30, 31, 32, 33, 34, 35, 36, 37, 38, 39, 40, 41, 42, 43, 44, 45, 46, 47, 48, 49, 50, 51, 52, 53, 54, 55, 56, 57, 58, 59, 60, 61, 62, 63, 64, 65, 66, 67, 68, 69, 70, 71, 72, 73, 74, 75, 76, 77, 78, 79, 80, 81, 82, 83, 84, 85, 86, 87, 88, 89, 90, 91, 92, 93, 94, 95, 96, 97, 98, 99, 100, 101…	(316, 158, 474)	316	2
5094	5095	UPI0007BB0767 status=activ	([0.454136, 0.480142, 0.545602, 0.562014, 0.58069, 0.661982, 0.671169, 0.694846, 0.703578, 0.59508, 0.622677, 0.657645, 0.675549, 0.685117, 0.690604, 0.690604, 0.798249, 0.879233, 0.88723, 0.801317, 0.703578, 0.575842, 0.585406, 0.557691, 0.562014, 0.534167, 0.490133, 0.5017, 0.494003, 0.414856, 0.440853, 0.436924, 0.433034, 0.390993, 0.387226, 0.291804, 0.288399, 0.257454, 0.25406, 0.216401, 0.2…	[2, 3, 4, 5, 6, 7, 8, 9, 10, 11, 12, 13, 14, 15, 16, 17, 18, 19, 20, 21, 22, 23, 24, 25, 27, 388, 393, 415, 416, 418, 419, 420, 423, 424, 425, 426, 427, 428, 486, 487, 488, 489, 490, 491, 492, 493, 494, 495, 496, 497, 498, 499, 500, 501, 502, 503, 504, 505, 506, 507, 508, 509, 510, 511, 512, 513, 514, 515, 516, 517, 518, 519, 520, 521, 522, 523, 524, 525, 526, 527, 528, 529, 530, 531, 532, 533, 5…	(315, 38, 353)	315	2
5273	5274	UPI0007BB42C9 status=activ	([0.454136, 0.480142, 0.545602, 0.562014, 0.58069, 0.661982, 0.671169, 0.694846, 0.703578, 0.59508, 0.622677, 0.657645, 0.675549, 0.685117, 0.690604, 0.690604, 0.798249, 0.879233, 0.88723, 0.801317, 0.703578, 0.575842, 0.585406, 0.557691, 0.562014, 0.534167, 0.490133, 0.5017, 0.494003, 0.414856, 0.440853, 0.436924, 0.433034, 0.390993, 0.387226, 0.291804, 0.288399, 0.257454, 0.25406, 0.216401, 0.2…	[2, 3, 4, 5, 6, 7, 8, 9, 10, 11, 12, 13, 14, 15, 16, 17, 18, 19, 20, 21, 22, 23, 24, 25, 27, 388, 393, 415, 416, 418, 419, 420, 423, 424, 425, 426, 427, 428, 486, 487, 488, 489, 490, 491, 492, 493, 494, 495, 496, 497, 498, 499, 500, 501, 502, 503, 504, 505, 506, 507, 508, 509, 510, 511, 512, 513, 514, 515, 516, 517, 518, 519, 520, 521, 522, 523, 524, 525, 526, 527, 528, 529, 530, 531, 532, 533, 5…	(315, 38, 353)	315	2
5854	5855	UPI0007BC0455 status=activ	([0.088832, 0.051831, 0.081712, 0.102787, 0.067594, 0.096677, 0.118441, 0.071867, 0.045352, 0.06312, 0.081712, 0.056825, 0.031287, 0.036378, 0.030003, 0.026338, 0.016257, 0.010509, 0.013265, 0.016021, 0.017138, 0.017138, 0.028695, 0.029376, 0.017447, 0.025762, 0.023963, 0.016257, 0.030611, 0.056825, 0.056825, 0.030003, 0.026892, 0.049374, 0.038042, 0.042364, 0.100716, 0.144935, 0.225814, 0.125101…	[245, 287, 288, 289, 290, 291, 292, 293, 294, 295, 296, 297, 298, 299, 300, 301, 302, 303, 304, 305, 306, 307, 308, 309, 310, 311, 312, 313, 314, 315, 316, 317, 318, 319, 320, 321, 322, 323, 324, 325, 326, 327, 328, 329, 330, 331, 332, 333, 334, 335, 337, 338, 339, 340, 341, 342, 343, 346, 347, 348, 353, 354, 355, 356, 370, 371, 372, 373, 374, 375, 378, 379, 380, 381, 382, 383, 384, 385, 386, 387…	(314, 70, 384)	314	2
4647	4648	UPI0005D98416 status=activ	([0.699094, 0.712013, 0.728858, 0.716283, 0.707965, 0.661982, 0.59917, 0.622677, 0.618285, 0.56648, 0.608892, 0.553315, 0.553315, 0.58069, 0.58069, 0.613573, 0.545602, 0.570702, 0.575842, 0.604312, 0.509769, 0.529623, 0.541878, 0.541878, 0.553315, 0.58069, 0.642678, 0.712013, 0.685117, 0.680603, 0.745909, 0.733139, 0.775545, 0.775545, 0.745909, 0.771762, 0.76285, 0.81615, 0.767246, 0.720929, 0.72…	[0, 1, 2, 3, 4, 5, 6, 7, 8, 9, 10, 11, 12, 13, 14, 15, 16, 17, 18, 19, 20, 21, 22, 23, 24, 25, 26, 27, 28, 29, 30, 31, 32, 33, 34, 35, 36, 37, 38, 39, 40, 41, 42, 43, 44, 45, 46, 47, 48, 49, 50, 51, 52, 53, 54, 55, 56, 57, 58, 59, 60, 61, 62, 63, 64, 65, 66, 67, 68, 69, 70, 71, 72, 73, 74, 75, 76, 77, 78, 79, 80, 81, 82, 83, 84, 85, 86, 87, 88, 89, 90, 91, 92, 93, 94, 95, 96, 97, 98, 99, 100, 101…	(313, 377, 690)	313	2
4454	4455	UPI0005D8F60C status=activ	([0.805026, 0.812494, 0.856457, 0.859585, 0.801317, 0.837511, 0.819762, 0.862302, 0.81615, 0.801317, 0.819762, 0.849326, 0.791621, 0.703578, 0.604312, 0.585406, 0.59917, 0.622677, 0.694846, 0.712013, 0.707965, 0.622677, 0.604312, 0.618285, 0.632174, 0.728858, 0.699094, 0.626927, 0.622677, 0.680603, 0.680603, 0.661982, 0.648219, 0.716283, 0.784345, 0.834292, 0.868118, 0.798249, 0.798249, 0.805026,…	[0, 1, 2, 3, 4, 5, 6, 7, 8, 9, 10, 11, 12, 13, 14, 15, 16, 17, 18, 19, 20, 21, 22, 23, 24, 25, 26, 27, 28, 29, 30, 31, 32, 33, 34, 35, 36, 37, 38, 39, 40, 41, 42, 43, 44, 45, 46, 47, 48, 49, 50, 51, 52, 53, 54, 55, 56, 57, 58, 59, 60, 61, 62, 63, 64, 65, 66, 67, 68, 69, 70, 71, 72, 73, 74, 75, 76, 77, 78, 79, 80, 81, 82, 83, 84, 85, 86, 87, 88, 89, 90, 91, 92, 93, 94, 95, 96, 97, 98, 99, 100, 101…	(311, 173, 484)	311	2
5304	5305	UPI0007BB4CBC status=activ	([0.008895, 0.007177, 0.009401, 0.010221, 0.015344, 0.011669, 0.009401, 0.014315, 0.018415, 0.015344, 0.01078, 0.010672, 0.010372, 0.010509, 0.01078, 0.017138, 0.013821, 0.026338, 0.031287, 0.018106, 0.018106, 0.034068, 0.067594, 0.054297, 0.067594, 0.059222, 0.096677, 0.161087, 0.144935, 0.079919, 0.139895, 0.25031, 0.21291, 0.216401, 0.134866, 0.088832, 0.090864, 0.142424, 0.129801, 0.079919, 0…	[275, 276, 277, 278, 279, 281, 282, 283, 284, 285, 286, 287, 288, 289, 290, 291, 292, 293, 294, 295, 296, 297, 298, 299, 300, 301, 302, 303, 304, 305, 306, 307, 308, 309, 310, 311, 312, 313, 314, 315, 316, 317, 318, 319, 320, 321, 322, 323, 324, 325, 326, 327, 328, 329, 330, 331, 332, 333, 334, 335, 336, 337, 338, 339, 340, 341, 342, 343, 344, 345, 346, 347, 348, 349, 350, 351, 352, 353, 354, 355…	(311, 5, 316)	311	2
5138	5139	UPI0007BB1513 status=activ	([0.321458, 0.390993, 0.422041, 0.450668, 0.497853, 0.534167, 0.557691, 0.570702, 0.632174, 0.642678, 0.666105, 0.661982, 0.666105, 0.58069, 0.685117, 0.694846, 0.801317, 0.808535, 0.823549, 0.823549, 0.885302, 0.882776, 0.812494, 0.808535, 0.808535, 0.819762, 0.837511, 0.852992, 0.859585, 0.834292, 0.741537, 0.622677, 0.63748, 0.648219, 0.733139, 0.741537, 0.728858, 0.745909, 0.76285, 0.750527, …	[5, 6, 7, 8, 9, 10, 11, 12, 13, 14, 15, 16, 17, 18, 19, 20, 21, 22, 23, 24, 25, 26, 27, 28, 29, 30, 31, 32, 33, 34, 35, 36, 37, 38, 39, 40, 41, 42, 43, 44, 45, 46, 47, 48, 49, 50, 51, 52, 53, 54, 55, 56, 57, 58, 59, 60, 61, 62, 63, 64, 65, 66, 67, 68, 69, 70, 71, 72, 73, 74, 75, 76, 77, 78, 79, 80, 81, 82, 83, 84, 85, 86, 87, 88, 89, 90, 91, 92, 93, 94, 95, 96, 97, 98, 99, 100, 101, 103, 104, 128…	(310, 105, 415)	310	2
4151	4152	UPI0005D83767 status=activ	([0.58069, 0.618285, 0.653063, 0.671169, 0.690604, 0.622677, 0.63748, 0.570702, 0.59014, 0.613573, 0.63748, 0.653063, 0.613573, 0.680603, 0.690604, 0.779859, 0.707965, 0.724957, 0.694846, 0.661982, 0.754692, 0.707965, 0.626927, 0.521092, 0.534167, 0.549308, 0.63748, 0.63748, 0.720929, 0.728858, 0.671169, 0.657645, 0.648219, 0.712013, 0.608892, 0.648219, 0.694846, 0.703578, 0.685117, 0.642678, 0.6…	[0, 1, 2, 3, 4, 5, 6, 7, 8, 9, 10, 11, 12, 13, 14, 15, 16, 17, 18, 19, 20, 21, 22, 23, 24, 25, 26, 27, 28, 29, 30, 31, 32, 33, 34, 35, 36, 37, 38, 39, 40, 41, 42, 43, 44, 45, 46, 47, 48, 49, 50, 51, 52, 53, 54, 55, 56, 57, 58, 59, 60, 61, 62, 63, 64, 65, 66, 67, 68, 69, 70, 71, 72, 73, 74, 75, 76, 77, 78, 79, 80, 81, 82, 83, 84, 85, 86, 87, 88, 89, 90, 91, 92, 93, 94, 95, 96, 97, 98, 99, 100, 101…	(308, 0, 308)	308	2
4917	4918	UPI0005DA4755 status=activ	([0.928747, 0.924947, 0.922952, 0.919029, 0.915074, 0.889439, 0.889439, 0.834292, 0.856457, 0.874069, 0.798249, 0.76285, 0.767246, 0.779859, 0.779859, 0.767246, 0.699094, 0.699094, 0.707965, 0.694846, 0.613573, 0.494003, 0.5017, 0.521092, 0.541878, 0.549308, 0.509769, 0.521092, 0.505461, 0.494003, 0.458154, 0.468512, 0.521092, 0.529623, 0.51388, 0.505461, 0.517562, 0.505461, 0.505461, 0.422041, 0…	[0, 1, 2, 3, 4, 5, 6, 7, 8, 9, 10, 11, 12, 13, 14, 15, 16, 17, 18, 19, 20, 22, 23, 24, 25, 26, 27, 28, 32, 33, 34, 35, 36, 37, 38, 42, 43, 47, 48, 49, 50, 51, 52, 53, 54, 55, 56, 57, 58, 59, 60, 61, 62, 63, 64, 65, 66, 67, 68, 69, 70, 71, 72, 73, 74, 75, 76, 77, 78, 79, 80, 81, 82, 83, 85, 86, 87, 88, 89, 90, 91, 92, 93, 94, 95, 96, 97, 98, 99, 100, 101, 104, 106, 107, 108, 227, 228, 229, 230, 23…	(307, 144, 451)	307	2
2295	2296	UPI000158D732 status=activ	([0.754692, 0.784345, 0.779859, 0.771762, 0.798249, 0.798249, 0.812494, 0.675549, 0.675549, 0.680603, 0.648219, 0.73685, 0.745909, 0.618285, 0.618285, 0.618285, 0.505461, 0.622677, 0.59508, 0.608892, 0.59014, 0.59014, 0.490133, 0.517562, 0.41194, 0.40511, 0.374039, 0.374039, 0.468512, 0.476583, 0.418646, 0.346032, 0.25406, 0.236433, 0.321458, 0.295083, 0.257454, 0.301917, 0.284882, 0.301917, 0.28…	[0, 1, 2, 3, 4, 5, 6, 7, 8, 9, 10, 11, 12, 13, 14, 15, 16, 17, 18, 19, 20, 21, 23, 93, 96, 151, 152, 155, 156, 159, 163, 164, 165, 166, 167, 168, 174, 175, 176, 177, 178, 179, 180, 181, 182, 183, 184, 185, 186, 187, 188, 189, 190, 191, 192, 193, 194, 195, 196, 197, 198, 199, 200, 201, 202, 203, 204, 205, 206, 207, 208, 209, 210, 211, 212, 213, 214, 215, 216, 217, 218, 219, 220, 221, 222, 223, 224…	(305, 36, 341)	305	2
2738	2739	UPI000158ED4B status=activ	([0.812494, 0.712013, 0.733139, 0.759478, 0.771762, 0.720929, 0.733139, 0.728858, 0.741537, 0.759478, 0.779859, 0.801317, 0.733139, 0.666105, 0.661982, 0.690604, 0.699094, 0.703578, 0.703578, 0.694846, 0.728858, 0.724957, 0.728858, 0.73685, 0.741537, 0.754692, 0.741537, 0.690604, 0.703578, 0.685117, 0.653063, 0.63748, 0.626927, 0.675549, 0.720929, 0.716283, 0.690604, 0.653063, 0.618285, 0.690604,…	[0, 1, 2, 3, 4, 5, 6, 7, 8, 9, 10, 11, 12, 13, 14, 15, 16, 17, 18, 19, 20, 21, 22, 23, 24, 25, 26, 27, 28, 29, 30, 31, 32, 33, 34, 35, 36, 37, 38, 39, 40, 41, 42, 43, 44, 45, 46, 47, 48, 49, 50, 51, 52, 53, 54, 55, 56, 57, 58, 59, 60, 61, 62, 63, 64, 65, 66, 67, 68, 69, 70, 71, 72, 73, 74, 75, 76, 77, 78, 79, 80, 81, 82, 83, 84, 85, 86, 87, 88, 89, 90, 91, 92, 93, 94, 95, 96, 97, 98, 99, 100, 101…	(305, 0, 305)	305	2
4598	4599	UPI0005D9644A status=activ	([0.699094, 0.728858, 0.754692, 0.76285, 0.779859, 0.76285, 0.775545, 0.819762, 0.827927, 0.827927, 0.834292, 0.791621, 0.716283, 0.771762, 0.779859, 0.788093, 0.791621, 0.791621, 0.788093, 0.856457, 0.84206, 0.84206, 0.834292, 0.827927, 0.754692, 0.685117, 0.712013, 0.720929, 0.724957, 0.724957, 0.671169, 0.666105, 0.666105, 0.775545, 0.784345, 0.775545, 0.699094, 0.613573, 0.618285, 0.604312, 0…	[0, 1, 2, 3, 4, 5, 6, 7, 8, 9, 10, 11, 12, 13, 14, 15, 16, 17, 18, 19, 20, 21, 22, 23, 24, 25, 26, 27, 28, 29, 30, 31, 32, 33, 34, 35, 36, 37, 38, 39, 40, 41, 42, 45, 46, 47, 48, 49, 50, 51, 52, 53, 54, 55, 56, 57, 58, 59, 60, 61, 62, 63, 64, 65, 66, 67, 68, 69, 70, 71, 72, 73, 74, 75, 76, 82, 83, 84, 85, 86, 87, 88, 89, 90, 91, 92, 93, 94, 95, 96, 97, 98, 99, 100, 101, 102, 103, 104, 105, 106, 1…	(305, 75, 380)	305	2
3218	3219	UPI0001B23586 status=activ	([0.891961, 0.905695, 0.915074, 0.921076, 0.924947, 0.93079, 0.926919, 0.926919, 0.922952, 0.924947, 0.922952, 0.93079, 0.93079, 0.93079, 0.928747, 0.88723, 0.88723, 0.899122, 0.901269, 0.891961, 0.876521, 0.889439, 0.81615, 0.745909, 0.73685, 0.716283, 0.613573, 0.529623, 0.447574, 0.458154, 0.465241, 0.458154, 0.36309, 0.36309, 0.284882, 0.264545, 0.318242, 0.31487, 0.219301, 0.222385, 0.15008,…	[0, 1, 2, 3, 4, 5, 6, 7, 8, 9, 10, 11, 12, 13, 14, 15, 16, 17, 18, 19, 20, 21, 22, 23, 24, 25, 26, 27, 59, 61, 62, 63, 67, 68, 69, 70, 71, 72, 73, 74, 75, 76, 78, 81, 82, 83, 86, 87, 88, 89, 131, 142, 143, 148, 149, 150, 166, 209, 210, 211, 212, 213, 214, 215, 216, 217, 218, 219, 220, 221, 222, 223, 224, 225, 226, 227, 228, 229, 230, 231, 232, 233, 234, 235, 236, 237, 238, 239, 240, 241, 242, 243…	(304, 57, 361)	304	2
2927	2928	UPI0001779924 status=activ	([0.960642, 0.959312, 0.960642, 0.959312, 0.954657, 0.968436, 0.968436, 0.968436, 0.959312, 0.964893, 0.964893, 0.971713, 0.974374, 0.971713, 0.971713, 0.974374, 0.964893, 0.947281, 0.938133, 0.928747, 0.941505, 0.910643, 0.915074, 0.908098, 0.905695, 0.891961, 0.876521, 0.885302, 0.882776, 0.899122, 0.891961, 0.827927, 0.819762, 0.759478, 0.745909, 0.666105, 0.680603, 0.613573, 0.63748, 0.553315…	[0, 1, 2, 3, 4, 5, 6, 7, 8, 9, 10, 11, 12, 13, 14, 15, 16, 17, 18, 19, 20, 21, 22, 23, 24, 25, 26, 27, 28, 29, 30, 31, 32, 33, 34, 35, 36, 37, 38, 39, 42, 43, 44, 56, 57, 58, 59, 60, 61, 62, 63, 64, 65, 66, 67, 68, 69, 70, 71, 72, 73, 74, 75, 76, 77, 78, 79, 80, 81, 82, 83, 84, 85, 86, 87, 88, 89, 90, 91, 92, 93, 94, 95, 97, 98, 99, 100, 101, 102, 103, 104, 105, 106, 107, 110, 112, 113, 114, 115,…	(302, 222, 524)	302	2
5852	5853	UPI0007BC03AD status=activ	([0.59014, 0.570702, 0.553315, 0.538167, 0.529623, 0.465241, 0.486429, 0.521092, 0.51388, 0.468512, 0.483068, 0.433034, 0.51388, 0.494003, 0.497853, 0.497853, 0.450668, 0.42561, 0.42561, 0.444081, 0.505461, 0.461924, 0.517562, 0.557691, 0.5017, 0.538167, 0.632174, 0.626927, 0.51388, 0.534167, 0.59917, 0.622677, 0.716283, 0.699094, 0.699094, 0.59917, 0.575842, 0.63748, 0.553315, 0.562014, 0.585406…	[0, 1, 2, 3, 4, 7, 8, 12, 20, 22, 23, 24, 25, 26, 27, 28, 29, 30, 31, 32, 33, 34, 35, 36, 37, 38, 39, 40, 41, 42, 43, 45, 46, 48, 49, 50, 51, 52, 53, 54, 55, 56, 57, 58, 59, 60, 61, 62, 63, 64, 65, 66, 67, 68, 69, 70, 71, 72, 73, 74, 75, 76, 77, 78, 79, 80, 81, 82, 83, 84, 85, 86, 87, 88, 89, 90, 91, 92, 93, 94, 95, 96, 97, 98, 99, 100, 101, 102, 103, 104, 105, 106, 107, 108, 109, 110, 111, 112, …	(300, 425, 725)	300	2
4862	4863	UPI0005DA1C66 status=activ	([0.724957, 0.632174, 0.553315, 0.58069, 0.59508, 0.657645, 0.703578, 0.685117, 0.728858, 0.707965, 0.690604, 0.728858, 0.63748, 0.575842, 0.549308, 0.56648, 0.63748, 0.699094, 0.657645, 0.712013, 0.642678, 0.534167, 0.585406, 0.653063, 0.653063, 0.648219, 0.618285, 0.56648, 0.59014, 0.557691, 0.59508, 0.59508, 0.541878, 0.534167, 0.59917, 0.618285, 0.557691, 0.562014, 0.59014, 0.613573, 0.585406…	[0, 1, 2, 3, 4, 5, 6, 7, 8, 9, 10, 11, 12, 13, 14, 15, 16, 17, 18, 19, 20, 21, 22, 23, 24, 25, 26, 27, 28, 29, 30, 31, 32, 33, 34, 35, 36, 37, 38, 39, 40, 41, 42, 43, 44, 45, 46, 47, 48, 49, 50, 51, 52, 53, 54, 55, 56, 57, 58, 59, 60, 61, 62, 63, 64, 65, 66, 67, 68, 69, 70, 71, 72, 73, 74, 75, 76, 77, 126, 127, 130, 131, 132, 133, 134, 135, 136, 137, 138, 139, 140, 141, 142, 143, 144, 145, 146, 1…	(299, 80, 379)	299	2
3193	3194	UPI0001B23470 status=activ	([0.856457, 0.874069, 0.862302, 0.865454, 0.81615, 0.846163, 0.801317, 0.827927, 0.84206, 0.862302, 0.865454, 0.876521, 0.876521, 0.874069, 0.882776, 0.910643, 0.919029, 0.905695, 0.910643, 0.903857, 0.908098, 0.924947, 0.915074, 0.899122, 0.894241, 0.921076, 0.88723, 0.905695, 0.901269, 0.894241, 0.899122, 0.89662, 0.885302, 0.874069, 0.885302, 0.891961, 0.891961, 0.889439, 0.899122, 0.901269, 0…	[0, 1, 2, 3, 4, 5, 6, 7, 8, 9, 10, 11, 12, 13, 14, 15, 16, 17, 18, 19, 20, 21, 22, 23, 24, 25, 26, 27, 28, 29, 30, 31, 32, 33, 34, 35, 36, 37, 38, 39, 40, 41, 42, 43, 44, 45, 46, 47, 48, 49, 50, 51, 52, 53, 54, 55, 56, 57, 58, 59, 60, 61, 62, 63, 64, 65, 66, 67, 68, 69, 70, 71, 72, 73, 74, 75, 76, 77, 78, 79, 80, 81, 82, 83, 84, 85, 86, 87, 88, 89, 90, 91, 92, 93, 94, 95, 96, 97, 98, 99, 100, 101…	(295, 0, 295)	295	2
4125	4126	UPI0005D82649 status=activ	([0.444081, 0.433034, 0.461924, 0.490133, 0.529623, 0.618285, 0.517562, 0.538167, 0.545602, 0.562014, 0.58069, 0.604312, 0.699094, 0.59014, 0.666105, 0.63748, 0.632174, 0.648219, 0.694846, 0.798249, 0.767246, 0.791621, 0.856457, 0.805026, 0.779859, 0.779859, 0.728858, 0.812494, 0.784345, 0.694846, 0.703578, 0.613573, 0.613573, 0.626927, 0.745909, 0.741537, 0.779859, 0.767246, 0.750527, 0.745909, …	[4, 5, 6, 7, 8, 9, 10, 11, 12, 13, 14, 15, 16, 17, 18, 19, 20, 21, 22, 23, 24, 25, 26, 27, 28, 29, 30, 31, 32, 33, 34, 35, 36, 37, 38, 39, 40, 41, 42, 43, 44, 45, 46, 47, 48, 49, 50, 51, 52, 53, 54, 55, 56, 57, 58, 59, 60, 61, 62, 63, 64, 65, 66, 67, 68, 69, 70, 71, 72, 73, 74, 75, 76, 77, 78, 79, 80, 81, 82, 83, 84, 85, 86, 87, 88, 89, 90, 91, 92, 93, 94, 95, 96, 97, 103, 104, 105, 106, 107, 108…	(295, 316, 611)	295	2
6200	6201	UPI0007BC7585 status=activ	([0.009096, 0.00777, 0.010131, 0.007555, 0.009294, 0.013016, 0.008624, 0.007645, 0.009483, 0.009401, 0.00962, 0.007422, 0.005623, 0.004358, 0.003212, 0.003246, 0.003246, 0.003014, 0.003727, 0.004611, 0.007091, 0.007031, 0.006039, 0.006039, 0.008804, 0.006482, 0.006194, 0.006619, 0.008409, 0.008156, 0.006795, 0.008156, 0.015078, 0.014586, 0.024826, 0.023534, 0.023534, 0.025316, 0.020522, 0.019401,…	[190, 191, 192, 193, 194, 195, 196, 197, 198, 199, 251, 252, 253, 257, 258, 259, 260, 261, 262, 263, 264, 265, 266, 267, 268, 269, 270, 271, 272, 273, 274, 275, 276, 277, 278, 279, 280, 281, 282, 283, 284, 285, 286, 287, 288, 289, 290, 291, 292, 293, 294, 295, 296, 297, 298, 299, 300, 301, 302, 303, 304, 305, 306, 307, 308, 309, 310, 311, 312, 313, 314, 315, 316, 317, 318, 319, 320, 321, 322, 323…	(293, 13, 306)	293	2
5163	5164	UPI0007BB1C89 status=activ	([0.034068, 0.055536, 0.083462, 0.132295, 0.096677, 0.0704, 0.102787, 0.129801, 0.161087, 0.132295, 0.139895, 0.122885, 0.116183, 0.100716, 0.15284, 0.191378, 0.239899, 0.232838, 0.324872, 0.321458, 0.328603, 0.418646, 0.356642, 0.352862, 0.311707, 0.288399, 0.284882, 0.278302, 0.229226, 0.164327, 0.236433, 0.271506, 0.264545, 0.281712, 0.206376, 0.222385, 0.225814, 0.239899, 0.144935, 0.164327, …	[83, 84, 85, 86, 87, 88, 89, 90, 91, 92, 93, 94, 95, 96, 97, 98, 99, 100, 101, 102, 103, 104, 105, 106, 107, 108, 109, 110, 111, 112, 113, 114, 115, 116, 117, 118, 119, 120, 121, 122, 123, 124, 125, 126, 127, 128, 129, 130, 131, 132, 133, 134, 135, 136, 137, 138, 139, 140, 141, 142, 143, 144, 145, 146, 147, 148, 149, 150, 151, 152, 153, 154, 155, 156, 157, 158, 159, 160, 161, 162, 163, 164, 165, …	(292, 235, 527)	292	2
1809	1810	UPI000013B767 status=activ	([0.534167, 0.549308, 0.604312, 0.468512, 0.483068, 0.5017, 0.541878, 0.483068, 0.494003, 0.521092, 0.529623, 0.557691, 0.538167, 0.575842, 0.534167, 0.497853, 0.461924, 0.476583, 0.534167, 0.608892, 0.63748, 0.661982, 0.63748, 0.529623, 0.63748, 0.661982, 0.58069, 0.458154, 0.538167, 0.538167, 0.461924, 0.440853, 0.42561, 0.42561, 0.450668, 0.483068, 0.525368, 0.541878, 0.525368, 0.570702, 0.490…	[0, 1, 2, 5, 6, 9, 10, 11, 12, 13, 14, 18, 19, 20, 21, 22, 23, 24, 25, 26, 28, 29, 36, 37, 38, 39, 44, 45, 47, 48, 49, 50, 51, 52, 53, 54, 55, 56, 57, 58, 59, 60, 61, 62, 63, 64, 65, 66, 67, 68, 69, 70, 71, 72, 73, 74, 75, 76, 77, 78, 79, 80, 81, 82, 83, 84, 85, 88, 119, 120, 127, 131, 132, 142, 143, 144, 145, 146, 147, 148, 149, 150, 151, 152, 153, 154, 155, 156, 157, 158, 159, 160, 161, 162, 16…	(290, 255, 545)	290	2
3070	3071	UPI0001779F92 status=activ	([0.275179, 0.332115, 0.384043, 0.4292, 0.308712, 0.352862, 0.394753, 0.321458, 0.346032, 0.398279, 0.387226, 0.450668, 0.465241, 0.58069, 0.622677, 0.653063, 0.680603, 0.728858, 0.707965, 0.720929, 0.808535, 0.819762, 0.805026, 0.690604, 0.562014, 0.712013, 0.707965, 0.690604, 0.795062, 0.827927, 0.703578, 0.73685, 0.699094, 0.585406, 0.51388, 0.472492, 0.490133, 0.418646, 0.414856, 0.349426, 0.…	[13, 14, 15, 16, 17, 18, 19, 20, 21, 22, 23, 24, 25, 26, 27, 28, 29, 30, 31, 32, 33, 34, 141, 142, 143, 144, 192, 193, 200, 218, 244, 245, 246, 247, 248, 249, 250, 251, 252, 253, 254, 255, 256, 257, 258, 259, 260, 261, 262, 263, 264, 265, 266, 267, 268, 269, 270, 271, 272, 273, 274, 275, 276, 277, 278, 279, 280, 281, 282, 283, 284, 285, 286, 287, 288, 289, 290, 291, 292, 293, 294, 295, 296, 297, …	(290, 30, 320)	290	2
5946	5947	UPI0007BC24A3 status=activ	([0.044297, 0.066181, 0.044297, 0.031287, 0.042364, 0.025316, 0.030003, 0.03976, 0.058088, 0.037156, 0.046336, 0.071867, 0.086953, 0.122885, 0.076542, 0.134866, 0.129801, 0.191378, 0.15008, 0.144935, 0.11371, 0.096677, 0.0704, 0.0704, 0.078022, 0.090864, 0.15284, 0.142424, 0.155435, 0.142424, 0.26085, 0.268042, 0.236433, 0.17593, 0.200174, 0.219301, 0.222385, 0.164327, 0.11371, 0.203355, 0.196879…	[83, 84, 85, 86, 87, 88, 89, 90, 91, 92, 93, 94, 95, 96, 97, 98, 99, 100, 101, 102, 103, 104, 105, 106, 107, 108, 109, 135, 136, 137, 138, 139, 140, 141, 142, 143, 144, 145, 146, 147, 148, 149, 150, 151, 152, 153, 154, 155, 156, 157, 158, 159, 160, 161, 162, 163, 164, 165, 166, 167, 168, 169, 170, 171, 172, 173, 174, 175, 176, 177, 178, 179, 180, 181, 182, 183, 184, 185, 186, 187, 188, 189, 190, …	(289, 27, 316)	289	2
3852	3853	UPI0005D76CA5 status=activ	([0.538167, 0.553315, 0.575842, 0.604312, 0.461924, 0.5017, 0.517562, 0.436924, 0.454136, 0.384043, 0.401658, 0.4292, 0.366687, 0.36309, 0.346032, 0.349426, 0.377384, 0.318242, 0.268042, 0.332115, 0.414856, 0.390993, 0.366687, 0.36309, 0.359901, 0.472492, 0.377384, 0.380708, 0.377384, 0.301917, 0.377384, 0.30533, 0.31487, 0.377384, 0.387226, 0.384043, 0.384043, 0.366687, 0.398279, 0.414856, 0.324…	[0, 1, 2, 3, 5, 6, 369, 370, 371, 372, 373, 374, 375, 376, 377, 378, 379, 380, 381, 382, 383, 384, 385, 386, 387, 388, 389, 390, 391, 392, 393, 394, 395, 396, 397, 398, 399, 400, 401, 402, 403, 404, 405, 406, 407, 408, 409, 410, 411, 412, 413, 414, 415, 416, 417, 418, 419, 420, 421, 422, 423, 424, 425, 426, 427, 428, 429, 430, 431, 432, 433, 434, 435, 436, 437, 438, 439, 440, 441, 442, 443, 444, …	(287, 6, 293)	287	2
4418	4419	UPI0005D8E3EF status=activ	([0.948786, 0.947281, 0.951925, 0.938133, 0.941505, 0.945666, 0.950334, 0.957673, 0.954657, 0.957673, 0.960642, 0.968436, 0.956248, 0.941505, 0.926919, 0.936162, 0.936162, 0.932927, 0.967676, 0.974374, 0.975609, 0.971072, 0.975134, 0.975134, 0.978316, 0.979242, 0.978316, 0.981594, 0.978672, 0.98442, 0.971713, 0.951925, 0.951925, 0.956248, 0.956248, 0.956248, 0.96342, 0.96342, 0.960642, 0.951925, …	[0, 1, 2, 3, 4, 5, 6, 7, 8, 9, 10, 11, 12, 13, 14, 15, 16, 17, 18, 19, 20, 21, 22, 23, 24, 25, 26, 27, 28, 29, 30, 31, 32, 33, 34, 35, 36, 37, 38, 39, 40, 41, 42, 43, 44, 45, 46, 47, 48, 49, 50, 51, 52, 53, 54, 55, 56, 57, 58, 59, 60, 61, 62, 63, 64, 65, 66, 67, 68, 69, 70, 71, 72, 73, 74, 75, 76, 77, 78, 79, 80, 81, 82, 83, 84, 85, 86, 87, 88, 89, 90, 91, 92, 93, 94, 95, 96, 97, 98, 99, 100, 101…	(286, 0, 286)	286	2
5071	5072	UPI0007BB0021 status=activ	([0.275179, 0.318242, 0.25406, 0.31487, 0.374039, 0.398279, 0.366687, 0.408655, 0.349426, 0.374039, 0.398279, 0.40511, 0.42561, 0.418646, 0.436924, 0.480142, 0.570702, 0.465241, 0.483068, 0.468512, 0.570702, 0.570702, 0.585406, 0.690604, 0.699094, 0.557691, 0.557691, 0.613573, 0.618285, 0.728858, 0.745909, 0.716283, 0.73685, 0.801317, 0.801317, 0.784345, 0.741537, 0.759478, 0.834292, 0.819762, 0.…	[16, 20, 21, 22, 23, 24, 25, 26, 27, 28, 29, 30, 31, 32, 33, 34, 35, 36, 37, 38, 39, 40, 41, 42, 43, 44, 45, 46, 47, 48, 49, 50, 51, 52, 53, 54, 55, 56, 57, 58, 59, 60, 61, 62, 63, 64, 65, 66, 67, 68, 69, 70, 71, 72, 74, 75, 78, 80, 81, 82, 85, 86, 87, 88, 89, 90, 91, 92, 93, 94, 95, 96, 97, 98, 99, 100, 101, 102, 103, 104, 105, 106, 107, 108, 109, 110, 111, 112, 113, 114, 115, 116, 117, 118, 119…	(286, 60, 346)	286	2
3932	3933	UPI0005D7ADA8 status=activ	([0.085092, 0.11371, 0.144935, 0.129801, 0.194234, 0.225814, 0.122885, 0.088832, 0.058088, 0.036378, 0.024826, 0.0198, 0.01204, 0.023963, 0.023087, 0.010372, 0.017447, 0.009865, 0.011342, 0.011106, 0.007495, 0.005503, 0.005503, 0.004135, 0.004976, 0.003478, 0.002529, 0.003671, 0.004513, 0.005932, 0.008075, 0.008895, 0.008804, 0.013821, 0.013613, 0.024393, 0.059222, 0.034884, 0.055536, 0.049374, 0…	[355, 393, 394, 395, 396, 397, 398, 399, 400, 401, 402, 403, 404, 405, 420, 421, 422, 423, 424, 425, 426, 427, 428, 429, 430, 431, 432, 433, 434, 435, 436, 437, 438, 439, 440, 441, 442, 443, 444, 445, 446, 447, 448, 449, 450, 451, 452, 453, 454, 455, 456, 457, 458, 459, 460, 461, 462, 463, 464, 465, 466, 467, 468, 469, 470, 471, 472, 473, 474, 475, 476, 477, 478, 479, 480, 481, 482, 483, 484, 485…	(285, 14, 299)	285	2
6103	6104	UPI0007BC5721 status=activ	([0.009483, 0.010372, 0.008276, 0.009015, 0.01227, 0.016528, 0.017138, 0.018106, 0.018787, 0.014315, 0.018787, 0.020522, 0.031287, 0.030003, 0.055536, 0.032017, 0.055536, 0.100716, 0.074921, 0.079919, 0.158265, 0.225814, 0.200174, 0.30533, 0.26085, 0.179055, 0.206376, 0.170161, 0.17593, 0.158265, 0.167087, 0.120615, 0.144935, 0.15008, 0.094817, 0.096677, 0.134866, 0.137348, 0.074921, 0.0704, 0.06…	[122, 123, 124, 127, 128, 129, 130, 131, 132, 133, 134, 135, 136, 137, 138, 139, 140, 141, 142, 143, 144, 145, 146, 147, 148, 149, 150, 151, 152, 153, 154, 155, 156, 157, 158, 159, 160, 161, 162, 163, 164, 165, 166, 167, 168, 169, 170, 171, 172, 173, 174, 175, 176, 177, 178, 179, 180, 181, 182, 183, 184, 185, 186, 187, 188, 189, 190, 191, 192, 193, 194, 195, 196, 197, 198, 199, 200, 201, 202, 203…	(284, 126, 410)	284	2
3134	3135	UPI000177B698 status=activ	([0.324872, 0.36309, 0.281712, 0.308712, 0.308712, 0.374039, 0.433034, 0.450668, 0.40511, 0.31487, 0.335645, 0.374039, 0.387226, 0.394753, 0.476583, 0.63748, 0.63748, 0.632174, 0.745909, 0.741537, 0.73685, 0.73685, 0.73685, 0.690604, 0.712013, 0.759478, 0.728858, 0.59014, 0.59508, 0.666105, 0.703578, 0.703578, 0.653063, 0.626927, 0.575842, 0.570702, 0.545602, 0.472492, 0.366687, 0.335645, 0.35286…	[15, 16, 17, 18, 19, 20, 21, 22, 23, 24, 25, 26, 27, 28, 29, 30, 31, 32, 33, 34, 35, 36, 55, 56, 57, 58, 59, 60, 61, 62, 63, 64, 65, 66, 67, 68, 138, 139, 140, 141, 142, 143, 144, 145, 146, 176, 352, 353, 479, 480, 481, 482, 483, 484, 485, 486, 487, 488, 489, 490, 491, 492, 493, 494, 495, 496, 497, 498, 499, 500, 501, 502, 503, 504, 505, 510, 511, 512, 529, 530, 535, 536, 537, 538, 539, 543, 544,…	(283, 262, 545)	283	2
2932	2933	UPI0001779964 status=activ	([0.122885, 0.167087, 0.078022, 0.083462, 0.048328, 0.06312, 0.085092, 0.11371, 0.137348, 0.098513, 0.144935, 0.116183, 0.10481, 0.074921, 0.118441, 0.139895, 0.125101, 0.167087, 0.167087, 0.167087, 0.167087, 0.144935, 0.15008, 0.222385, 0.26085, 0.247041, 0.247041, 0.247041, 0.247041, 0.239899, 0.31487, 0.203355, 0.298791, 0.295083, 0.268042, 0.271506, 0.196879, 0.134866, 0.158265, 0.144935, 0.1…	[145, 146, 147, 148, 149, 150, 151, 152, 154, 211, 212, 213, 222, 223, 224, 225, 226, 227, 228, 284, 331, 332, 333, 334, 335, 336, 337, 338, 339, 340, 341, 342, 343, 344, 345, 346, 347, 348, 349, 350, 351, 352, 353, 354, 355, 356, 357, 363, 364, 365, 369, 370, 371, 372, 373, 374, 387, 388, 402, 403, 404, 405, 406, 407, 408, 409, 410, 412, 413, 414, 415, 422, 449, 463, 465, 466, 467, 471, 472, 473…	(282, 243, 525)	282	2
2984	2985	UPI0001779B96 status=activ	([0.901269, 0.93079, 0.939629, 0.894241, 0.894241, 0.901269, 0.901269, 0.910643, 0.908098, 0.874069, 0.862302, 0.885302, 0.885302, 0.874069, 0.834292, 0.834292, 0.81615, 0.81615, 0.81615, 0.81615, 0.823549, 0.84206, 0.808535, 0.805026, 0.801317, 0.716283, 0.720929, 0.73685, 0.733139, 0.750527, 0.819762, 0.862302, 0.856457, 0.856457, 0.819762, 0.882776, 0.846163, 0.868118, 0.876521, 0.889439, 0.90…	[0, 1, 2, 3, 4, 5, 6, 7, 8, 9, 10, 11, 12, 13, 14, 15, 16, 17, 18, 19, 20, 21, 22, 23, 24, 25, 26, 27, 28, 29, 30, 31, 32, 33, 34, 35, 36, 37, 38, 39, 40, 41, 42, 43, 44, 45, 46, 47, 48, 49, 50, 51, 52, 53, 54, 55, 56, 57, 58, 59, 60, 61, 62, 63, 64, 65, 66, 67, 68, 69, 70, 71, 72, 73, 74, 75, 76, 77, 78, 79, 80, 81, 82, 83, 84, 85, 86, 87, 88, 89, 90, 91, 92, 93, 94, 95, 96, 97, 98, 99, 100, 101…	(282, 0, 282)	282	2
1299	1300	UPI000012FD1F status=activ	([0.014315, 0.014075, 0.018787, 0.013437, 0.013613, 0.009015, 0.009187, 0.008525, 0.007259, 0.008804, 0.007555, 0.005799, 0.006421, 0.009096, 0.008525, 0.004976, 0.004899, 0.004775, 0.003512, 0.004414, 0.003177, 0.002194, 0.001808, 0.001906, 0.002688, 0.00316, 0.003109, 0.002435, 0.002057, 0.002623, 0.00283, 0.003607, 0.005683, 0.004431, 0.003963, 0.005683, 0.006142, 0.004135, 0.005799, 0.005318,…	[396, 449, 450, 451, 452, 453, 454, 456, 457, 458, 459, 460, 461, 462, 463, 464, 465, 466, 467, 468, 477, 480, 483, 484, 485, 486, 487, 488, 489, 490, 491, 492, 493, 494, 495, 496, 497, 498, 499, 500, 501, 502, 503, 504, 505, 506, 507, 508, 509, 510, 511, 512, 513, 514, 515, 516, 517, 518, 519, 520, 521, 522, 523, 524, 525, 526, 527, 528, 529, 530, 531, 532, 533, 534, 535, 536, 537, 538, 539, 540…	(281, 22, 303)	281	2
5098	5099	UPI0007BB098E status=activ	([0.454136, 0.480142, 0.545602, 0.562014, 0.58069, 0.661982, 0.671169, 0.694846, 0.703578, 0.59508, 0.622677, 0.657645, 0.675549, 0.685117, 0.690604, 0.690604, 0.798249, 0.879233, 0.88723, 0.801317, 0.703578, 0.575842, 0.585406, 0.557691, 0.562014, 0.534167, 0.490133, 0.5017, 0.494003, 0.414856, 0.440853, 0.436924, 0.433034, 0.390993, 0.387226, 0.291804, 0.288399, 0.257454, 0.25406, 0.216401, 0.2…	[2, 3, 4, 5, 6, 7, 8, 9, 10, 11, 12, 13, 14, 15, 16, 17, 18, 19, 20, 21, 22, 23, 24, 25, 27, 388, 393, 415, 416, 418, 419, 420, 423, 424, 425, 426, 427, 428, 486, 487, 488, 489, 490, 491, 492, 493, 494, 495, 496, 497, 498, 499, 500, 501, 502, 503, 504, 505, 506, 507, 508, 509, 510, 511, 512, 513, 514, 515, 516, 517, 518, 519, 520, 521, 522, 523, 524, 525, 526, 527, 528, 529, 530, 531, 532, 533, 5…	(281, 38, 319)	281	2
6191	6192	UPI0007BC7413 status=activ	([0.553315, 0.604312, 0.657645, 0.545602, 0.483068, 0.5017, 0.538167, 0.604312, 0.541878, 0.575842, 0.494003, 0.538167, 0.509769, 0.486429, 0.454136, 0.374039, 0.374039, 0.458154, 0.454136, 0.418646, 0.486429, 0.549308, 0.553315, 0.549308, 0.632174, 0.703578, 0.685117, 0.642678, 0.642678, 0.73685, 0.733139, 0.823549, 0.808535, 0.767246, 0.720929, 0.694846, 0.703578, 0.707965, 0.680603, 0.707965, …	[0, 1, 2, 3, 5, 6, 7, 8, 9, 11, 12, 21, 22, 23, 24, 25, 26, 27, 28, 29, 30, 31, 32, 33, 34, 35, 36, 37, 38, 39, 40, 41, 42, 43, 44, 45, 46, 47, 48, 49, 50, 51, 52, 53, 54, 55, 56, 57, 58, 59, 60, 61, 62, 63, 64, 65, 66, 67, 68, 69, 70, 71, 72, 73, 74, 75, 76, 77, 78, 79, 80, 81, 82, 83, 84, 85, 86, 87, 88, 89, 90, 91, 92, 93, 94, 95, 96, 97, 98, 99, 100, 101, 102, 103, 104, 105, 106, 107, 108, 10…	(281, 11, 292)	281	2
4242	4243	UPI0005D86D1C status=activ	([0.59917, 0.626927, 0.521092, 0.549308, 0.626927, 0.59508, 0.618285, 0.653063, 0.648219, 0.703578, 0.712013, 0.745909, 0.750527, 0.73685, 0.827927, 0.899122, 0.908098, 0.91684, 0.89662, 0.874069, 0.871313, 0.779859, 0.775545, 0.837511, 0.827927, 0.791621, 0.81615, 0.827927, 0.720929, 0.642678, 0.549308, 0.56648, 0.480142, 0.401658, 0.42561, 0.436924, 0.4292, 0.377384, 0.36309, 0.31487, 0.328603,…	[0, 1, 2, 3, 4, 5, 6, 7, 8, 9, 10, 11, 12, 13, 14, 15, 16, 17, 18, 19, 20, 21, 22, 23, 24, 25, 26, 27, 28, 29, 30, 31, 54, 77, 78, 79, 80, 81, 82, 83, 84, 85, 86, 87, 88, 89, 90, 91, 92, 93, 94, 95, 96, 97, 98, 99, 100, 168, 170, 171, 172, 173, 174, 175, 176, 177, 178, 179, 180, 181, 182, 183, 184, 185, 186, 187, 188, 189, 190, 191, 192, 194, 195, 196, 197, 198, 199, 200, 201, 202, 203, 204, 205,…	(280, 244, 524)	280	2
6056	6057	UPI0007BC4640 status=activ	([0.454136, 0.480142, 0.549308, 0.562014, 0.58069, 0.661982, 0.675549, 0.699094, 0.707965, 0.59917, 0.626927, 0.666105, 0.685117, 0.694846, 0.699094, 0.699094, 0.805026, 0.885302, 0.891961, 0.808535, 0.707965, 0.58069, 0.59508, 0.562014, 0.56648, 0.538167, 0.494003, 0.505461, 0.497853, 0.418646, 0.440853, 0.436924, 0.436924, 0.394753, 0.390993, 0.291804, 0.288399, 0.257454, 0.25406, 0.216401, 0.2…	[2, 3, 4, 5, 6, 7, 8, 9, 10, 11, 12, 13, 14, 15, 16, 17, 18, 19, 20, 21, 22, 23, 24, 25, 27, 388, 393, 415, 416, 418, 419, 420, 423, 424, 425, 426, 427, 428, 486, 487, 488, 489, 490, 491, 492, 493, 494, 495, 496, 497, 498, 499, 500, 501, 502, 503, 504, 505, 506, 507, 508, 509, 510, 511, 512, 513, 514, 515, 516, 517, 518, 519, 520, 522, 523, 524, 525, 526, 527, 528, 529, 530, 531, 532, 533, 534, 5…	(280, 73, 353)	280	2
4998	4999	UPI0007BAE8AE status=activ	([0.454136, 0.480142, 0.549308, 0.562014, 0.58069, 0.661982, 0.675549, 0.699094, 0.707965, 0.59917, 0.626927, 0.666105, 0.685117, 0.694846, 0.699094, 0.699094, 0.805026, 0.885302, 0.891961, 0.808535, 0.707965, 0.58069, 0.59508, 0.562014, 0.56648, 0.538167, 0.494003, 0.505461, 0.497853, 0.418646, 0.440853, 0.436924, 0.436924, 0.394753, 0.390993, 0.291804, 0.288399, 0.257454, 0.25406, 0.216401, 0.2…	[2, 3, 4, 5, 6, 7, 8, 9, 10, 11, 12, 13, 14, 15, 16, 17, 18, 19, 20, 21, 22, 23, 24, 25, 27, 388, 393, 415, 416, 418, 419, 420, 423, 424, 425, 426, 427, 428, 486, 487, 488, 489, 490, 491, 492, 493, 494, 495, 496, 497, 498, 499, 500, 501, 502, 503, 504, 505, 506, 507, 508, 509, 510, 511, 512, 513, 514, 515, 516, 517, 518, 519, 520, 522, 523, 524, 525, 526, 527, 528, 529, 530, 531, 532, 533, 534, 5…	(279, 73, 352)	279	2
5088	5089	UPI0007BB063B status=activ	([0.182256, 0.222385, 0.257454, 0.179055, 0.21291, 0.243554, 0.288399, 0.284882, 0.243554, 0.268042, 0.203355, 0.164327, 0.232838, 0.239899, 0.236433, 0.268042, 0.179055, 0.295083, 0.17593, 0.17593, 0.257454, 0.216401, 0.209395, 0.216401, 0.203355, 0.216401, 0.15008, 0.155435, 0.182256, 0.167087, 0.106997, 0.11371, 0.179055, 0.179055, 0.164327, 0.170161, 0.167087, 0.239899, 0.232838, 0.349426, 0.…	[216, 221, 243, 244, 246, 247, 248, 251, 252, 253, 254, 255, 256, 314, 315, 316, 317, 318, 319, 320, 321, 322, 323, 324, 325, 326, 327, 328, 329, 330, 331, 332, 333, 334, 335, 336, 337, 338, 339, 340, 341, 342, 343, 344, 345, 346, 347, 348, 350, 351, 352, 353, 354, 355, 356, 357, 358, 359, 360, 361, 362, 363, 364, 365, 366, 367, 368, 369, 370, 371, 372, 373, 374, 375, 376, 377, 378, 379, 380, 381…	(279, 48, 327)	279	2
5109	5110	UPI0007BB0C37 status=activ	([0.939629, 0.852992, 0.862302, 0.879233, 0.894241, 0.889439, 0.89662, 0.89662, 0.805026, 0.724957, 0.745909, 0.754692, 0.716283, 0.575842, 0.58069, 0.585406, 0.505461, 0.5017, 0.5017, 0.4292, 0.390993, 0.324872, 0.398279, 0.401658, 0.398279, 0.390993, 0.394753, 0.390993, 0.387226, 0.486429, 0.56648, 0.557691, 0.562014, 0.604312, 0.707965, 0.653063, 0.642678, 0.716283, 0.720929, 0.618285, 0.72092…	[0, 1, 2, 3, 4, 5, 6, 7, 8, 9, 10, 11, 12, 13, 14, 15, 16, 17, 18, 30, 31, 32, 33, 34, 35, 36, 37, 38, 39, 40, 41, 42, 43, 44, 45, 46, 47, 48, 49, 50, 51, 52, 53, 54, 55, 56, 57, 58, 59, 60, 61, 62, 63, 64, 65, 66, 67, 68, 69, 70, 594, 595, 596, 597, 598, 599, 600, 601, 602, 604, 605, 606, 607, 608, 609, 610, 611, 612, 613, 614, 615, 616, 617, 618, 619, 620, 621, 622, 623, 624, 625, 626, 627, 628…	(279, 69, 348)	279	2
5218	5219	UPI0007BB2FA1 status=activ	([0.454136, 0.480142, 0.549308, 0.562014, 0.58069, 0.661982, 0.675549, 0.699094, 0.707965, 0.59917, 0.626927, 0.666105, 0.685117, 0.694846, 0.699094, 0.699094, 0.805026, 0.885302, 0.891961, 0.808535, 0.707965, 0.58069, 0.59508, 0.562014, 0.56648, 0.538167, 0.494003, 0.505461, 0.497853, 0.418646, 0.440853, 0.436924, 0.436924, 0.394753, 0.390993, 0.291804, 0.288399, 0.257454, 0.25406, 0.216401, 0.2…	[2, 3, 4, 5, 6, 7, 8, 9, 10, 11, 12, 13, 14, 15, 16, 17, 18, 19, 20, 21, 22, 23, 24, 25, 27, 388, 393, 415, 416, 418, 419, 420, 423, 424, 425, 426, 427, 428, 486, 487, 488, 489, 490, 491, 492, 493, 494, 495, 496, 497, 498, 499, 500, 501, 502, 503, 504, 505, 506, 507, 508, 509, 510, 511, 512, 513, 514, 515, 516, 517, 518, 519, 520, 522, 523, 524, 525, 526, 527, 528, 529, 530, 531, 532, 533, 534, 5…	(279, 73, 352)	279	2
5351	5352	UPI0007BB593C status=activ	([0.243554, 0.144935, 0.17593, 0.116183, 0.142424, 0.18812, 0.236433, 0.264545, 0.200174, 0.225814, 0.170161, 0.116183, 0.18812, 0.229226, 0.232838, 0.268042, 0.191378, 0.222385, 0.11371, 0.111485, 0.158265, 0.132295, 0.132295, 0.139895, 0.132295, 0.144935, 0.085092, 0.092881, 0.096677, 0.098513, 0.058088, 0.060549, 0.122885, 0.111485, 0.098513, 0.102787, 0.098513, 0.137348, 0.137348, 0.232838, 0…	[216, 243, 244, 246, 247, 248, 251, 252, 253, 254, 255, 256, 320, 327, 328, 330, 331, 332, 333, 334, 335, 336, 337, 338, 339, 340, 341, 342, 343, 344, 345, 346, 347, 348, 349, 350, 351, 352, 353, 354, 355, 356, 357, 358, 359, 360, 361, 362, 363, 364, 365, 366, 367, 368, 369, 370, 371, 372, 373, 374, 375, 376, 377, 378, 379, 380, 381, 382, 383, 384, 385, 386, 387, 388, 389, 390, 391, 392, 393, 394…	(279, 15, 294)	279	2
5828	5829	UPI0007BBFAC0 status=activ	([0.182256, 0.222385, 0.257454, 0.179055, 0.21291, 0.243554, 0.288399, 0.284882, 0.243554, 0.268042, 0.203355, 0.164327, 0.232838, 0.239899, 0.236433, 0.268042, 0.179055, 0.295083, 0.17593, 0.17593, 0.257454, 0.216401, 0.209395, 0.216401, 0.203355, 0.216401, 0.15008, 0.155435, 0.182256, 0.167087, 0.106997, 0.11371, 0.179055, 0.179055, 0.164327, 0.170161, 0.167087, 0.239899, 0.232838, 0.349426, 0.…	[216, 221, 243, 244, 246, 247, 248, 251, 252, 253, 254, 255, 256, 314, 315, 316, 317, 318, 319, 320, 321, 322, 323, 324, 325, 326, 327, 328, 329, 330, 331, 332, 333, 334, 335, 336, 337, 338, 339, 340, 341, 342, 343, 344, 345, 346, 347, 348, 350, 351, 352, 353, 354, 355, 356, 357, 358, 359, 360, 361, 362, 363, 364, 365, 366, 367, 368, 369, 370, 371, 372, 373, 374, 375, 376, 377, 378, 379, 380, 381…	(279, 48, 327)	279	2
5519	5520	UPI0007BB8EE2 status=activ	([0.653063, 0.685117, 0.613573, 0.661982, 0.685117, 0.680603, 0.699094, 0.728858, 0.724957, 0.750527, 0.707965, 0.733139, 0.685117, 0.716283, 0.707965, 0.791621, 0.750527, 0.720929, 0.745909, 0.775545, 0.788093, 0.791621, 0.724957, 0.716283, 0.716283, 0.716283, 0.733139, 0.733139, 0.690604, 0.707965, 0.63748, 0.657645, 0.622677, 0.626927, 0.622677, 0.562014, 0.538167, 0.622677, 0.575842, 0.59014,…	[0, 1, 2, 3, 4, 5, 6, 7, 8, 9, 10, 11, 12, 13, 14, 15, 16, 17, 18, 19, 20, 21, 22, 23, 24, 25, 26, 27, 28, 29, 30, 31, 32, 33, 34, 35, 36, 37, 38, 39, 40, 54, 55, 56, 57, 58, 59, 60, 61, 62, 63, 64, 65, 66, 67, 68, 69, 70, 71, 72, 73, 74, 75, 76, 77, 78, 79, 80, 81, 82, 83, 84, 85, 86, 87, 88, 89, 90, 91, 92, 93, 94, 95, 96, 97, 98, 99, 100, 101, 102, 103, 104, 105, 106, 107, 108, 109, 110, 111, …	(276, 41, 317)	276	2
2876	2877	UPI000158F900 status=activ	([0.243554, 0.144935, 0.17593, 0.116183, 0.142424, 0.18812, 0.236433, 0.264545, 0.200174, 0.225814, 0.170161, 0.116183, 0.18812, 0.229226, 0.232838, 0.268042, 0.191378, 0.222385, 0.11371, 0.111485, 0.158265, 0.132295, 0.132295, 0.139895, 0.132295, 0.144935, 0.085092, 0.092881, 0.096677, 0.098513, 0.058088, 0.060549, 0.122885, 0.111485, 0.098513, 0.102787, 0.098513, 0.137348, 0.137348, 0.232838, 0…	[216, 243, 244, 246, 247, 248, 251, 252, 253, 254, 255, 256, 320, 327, 328, 330, 331, 332, 333, 334, 335, 336, 337, 338, 339, 340, 341, 342, 343, 344, 345, 346, 347, 348, 349, 350, 351, 352, 353, 354, 355, 356, 357, 358, 359, 360, 361, 362, 363, 364, 365, 366, 367, 368, 369, 370, 371, 372, 373, 374, 375, 376, 377, 378, 379, 380, 381, 382, 383, 384, 385, 386, 387, 388, 389, 390, 391, 392, 393, 394…	(274, 15, 289)	274	2
4324	4325	UPI0005D8A7E1 status=activ	([0.728858, 0.745909, 0.754692, 0.733139, 0.59917, 0.521092, 0.557691, 0.575842, 0.505461, 0.525368, 0.486429, 0.509769, 0.517562, 0.505461, 0.521092, 0.525368, 0.525368, 0.538167, 0.549308, 0.549308, 0.444081, 0.476583, 0.486429, 0.5017, 0.521092, 0.622677, 0.703578, 0.699094, 0.716283, 0.73685, 0.728858, 0.788093, 0.788093, 0.759478, 0.754692, 0.716283, 0.724957, 0.73685, 0.613573, 0.608892, 0.…	[0, 1, 2, 3, 4, 5, 6, 7, 8, 9, 11, 12, 13, 14, 15, 16, 17, 18, 19, 23, 24, 25, 26, 27, 28, 29, 30, 31, 32, 33, 34, 35, 36, 37, 38, 39, 40, 41, 42, 43, 44, 45, 46, 47, 48, 49, 50, 51, 52, 53, 54, 55, 56, 57, 58, 59, 60, 61, 62, 63, 64, 65, 66, 67, 68, 69, 70, 71, 72, 73, 74, 75, 76, 77, 78, 79, 80, 81, 82, 83, 92, 93, 94, 95, 96, 97, 98, 99, 100, 101, 102, 103, 104, 105, 106, 107, 108, 109, 110, 1…	(274, 162, 436)	274	2
5346	5347	UPI0007BB5780 status=activ	([0.25031, 0.15008, 0.182256, 0.122885, 0.15008, 0.196879, 0.243554, 0.271506, 0.209395, 0.232838, 0.173081, 0.120615, 0.194234, 0.236433, 0.236433, 0.271506, 0.196879, 0.229226, 0.116183, 0.11371, 0.161087, 0.134866, 0.137348, 0.144935, 0.134866, 0.147574, 0.086953, 0.094817, 0.098513, 0.098513, 0.059222, 0.06312, 0.127496, 0.116183, 0.102787, 0.106997, 0.102787, 0.142424, 0.139895, 0.239899, 0.…	[216, 243, 244, 246, 247, 248, 251, 252, 253, 254, 255, 256, 320, 327, 328, 330, 331, 332, 333, 334, 335, 336, 337, 338, 339, 340, 341, 342, 343, 344, 345, 346, 347, 348, 349, 350, 351, 352, 353, 354, 355, 356, 357, 358, 359, 360, 361, 362, 363, 364, 365, 366, 367, 368, 369, 370, 371, 372, 373, 374, 375, 376, 377, 378, 379, 380, 381, 382, 383, 384, 385, 386, 387, 388, 389, 390, 391, 392, 393, 394…	(274, 15, 289)	274	2
5582	5583	UPI0007BBA352 status=activ	([0.21291, 0.25031, 0.284882, 0.232838, 0.164327, 0.161087, 0.216401, 0.158265, 0.134866, 0.161087, 0.120615, 0.15284, 0.229226, 0.209395, 0.134866, 0.069024, 0.045352, 0.073402, 0.0704, 0.0704, 0.043307, 0.026338, 0.017447, 0.019401, 0.025762, 0.045352, 0.032677, 0.028107, 0.032017, 0.051831, 0.051831, 0.051831, 0.058088, 0.06184, 0.083462, 0.129801, 0.232838, 0.284882, 0.30533, 0.298791, 0.2987…	[277, 304, 305, 307, 308, 309, 312, 313, 314, 315, 316, 317, 381, 388, 389, 391, 392, 393, 394, 395, 396, 397, 398, 399, 400, 401, 402, 403, 404, 405, 406, 407, 408, 409, 410, 411, 412, 413, 414, 415, 416, 417, 418, 419, 420, 421, 422, 423, 424, 425, 426, 427, 428, 429, 430, 431, 432, 433, 434, 435, 436, 437, 438, 439, 440, 441, 442, 443, 444, 445, 446, 447, 448, 449, 450, 451, 452, 453, 454, 455…	(274, 15, 289)	274	2
4241	4242	UPI0005D86C77 status=activ	([0.876521, 0.819762, 0.76285, 0.798249, 0.771762, 0.788093, 0.805026, 0.76285, 0.808535, 0.823549, 0.83125, 0.767246, 0.76285, 0.76285, 0.801317, 0.720929, 0.716283, 0.741537, 0.775545, 0.76285, 0.775545, 0.716283, 0.779859, 0.76285, 0.754692, 0.779859, 0.795062, 0.788093, 0.805026, 0.750527, 0.754692, 0.767246, 0.837511, 0.834292, 0.819762, 0.791621, 0.827927, 0.84206, 0.862302, 0.862302, 0.885…	[0, 1, 2, 3, 4, 5, 6, 7, 8, 9, 10, 11, 12, 13, 14, 15, 16, 17, 18, 19, 20, 21, 22, 23, 24, 25, 26, 27, 28, 29, 30, 31, 32, 33, 34, 35, 36, 37, 38, 39, 40, 41, 42, 43, 44, 45, 46, 47, 48, 49, 50, 51, 52, 53, 54, 55, 56, 57, 58, 59, 60, 61, 62, 63, 64, 65, 66, 67, 68, 69, 70, 71, 72, 73, 74, 75, 76, 77, 78, 79, 80, 81, 82, 83, 84, 85, 86, 87, 88, 89, 90, 91, 92, 93, 94, 95, 96, 97, 98, 99, 100, 101…	(273, 115, 388)	273	2
557	558	UPI00000531BB status=activ	([0.889439, 0.889439, 0.874069, 0.859585, 0.871313, 0.862302, 0.856457, 0.849326, 0.84206, 0.834292, 0.83125, 0.805026, 0.784345, 0.754692, 0.745909, 0.808535, 0.808535, 0.798249, 0.771762, 0.795062, 0.81615, 0.819762, 0.819762, 0.827927, 0.83125, 0.812494, 0.808535, 0.808535, 0.812494, 0.805026, 0.808535, 0.81615, 0.823549, 0.856457, 0.856457, 0.849326, 0.849326, 0.84206, 0.83125, 0.823549, 0.81…	[0, 1, 2, 3, 4, 5, 6, 7, 8, 9, 10, 11, 12, 13, 14, 15, 16, 17, 18, 19, 20, 21, 22, 23, 24, 25, 26, 27, 28, 29, 30, 31, 32, 33, 34, 35, 36, 37, 38, 39, 40, 41, 42, 43, 44, 45, 46, 47, 48, 49, 50, 51, 52, 53, 54, 55, 56, 57, 58, 59, 60, 61, 62, 63, 64, 65, 66, 67, 68, 69, 70, 71, 72, 73, 74, 75, 76, 77, 78, 79, 80, 81, 82, 83, 84, 85, 86, 87, 88, 89, 90, 91, 92, 93, 94, 95, 96, 97, 98, 99, 100, 101…	(271, 0, 271)	271	2
5161	5162	UPI0007BB1B91 status=activ	([0.144935, 0.191378, 0.088832, 0.073402, 0.090864, 0.046336, 0.071867, 0.03976, 0.056825, 0.034884, 0.044297, 0.066181, 0.066181, 0.064632, 0.058088, 0.049374, 0.048328, 0.029376, 0.032677, 0.032017, 0.022667, 0.011342, 0.009187, 0.009096, 0.00777, 0.00777, 0.011106, 0.007177, 0.006482, 0.005378, 0.008002, 0.006039, 0.006039, 0.006142, 0.006795, 0.005011, 0.003478, 0.003701, 0.005872, 0.003757, …	[160, 161, 162, 163, 164, 165, 166, 167, 168, 169, 170, 171, 172, 173, 174, 175, 176, 177, 178, 179, 180, 181, 182, 183, 184, 185, 186, 188, 189, 190, 191, 192, 193, 194, 195, 196, 197, 198, 199, 200, 201, 202, 203, 204, 205, 206, 207, 208, 209, 210, 211, 212, 213, 214, 215, 216, 217, 218, 219, 220, 221, 222, 223, 224, 225, 226, 227, 228, 229, 230, 231, 232, 233, 234, 235, 236, 237, 238, 239, 240…	(271, 27, 298)	271	2
4054	4055	UPI0005D7F8BF status=activ	([0.359901, 0.268042, 0.185198, 0.132295, 0.109221, 0.147574, 0.092881, 0.109221, 0.127496, 0.139895, 0.155435, 0.18812, 0.203355, 0.203355, 0.147574, 0.144935, 0.081712, 0.051831, 0.045352, 0.073402, 0.085092, 0.098513, 0.158265, 0.232838, 0.308712, 0.374039, 0.359901, 0.436924, 0.461924, 0.394753, 0.308712, 0.349426, 0.352862, 0.247041, 0.257454, 0.225814, 0.219301, 0.271506, 0.284882, 0.390993…	[73, 74, 75, 76, 77, 78, 79, 80, 81, 82, 83, 365, 366, 367, 368, 369, 370, 371, 372, 373, 374, 375, 376, 417, 418, 419, 420, 421, 491, 492, 493, 494, 495, 496, 497, 498, 499, 500, 501, 502, 503, 504, 505, 506, 507, 508, 509, 510, 511, 512, 513, 514, 515, 516, 517, 518, 519, 520, 521, 522, 523, 524, 525, 526, 527, 528, 529, 530, 531, 532, 533, 534, 535, 536, 537, 538, 539, 540, 541, 542, 543, 544,…	(270, 28, 298)	270	2
6174	6175	UPI0007BC70FC status=activ	([0.862302, 0.837511, 0.865454, 0.745909, 0.741537, 0.771762, 0.788093, 0.791621, 0.791621, 0.791621, 0.795062, 0.819762, 0.827927, 0.779859, 0.788093, 0.784345, 0.759478, 0.767246, 0.771762, 0.724957, 0.685117, 0.690604, 0.618285, 0.517562, 0.608892, 0.604312, 0.608892, 0.557691, 0.608892, 0.613573, 0.622677, 0.618285, 0.648219, 0.657645, 0.661982, 0.661982, 0.626927, 0.632174, 0.622677, 0.67554…	[0, 1, 2, 3, 4, 5, 6, 7, 8, 9, 10, 11, 12, 13, 14, 15, 16, 17, 18, 19, 20, 21, 22, 23, 24, 25, 26, 27, 28, 29, 30, 31, 32, 33, 34, 35, 36, 37, 38, 39, 40, 41, 42, 43, 44, 45, 46, 47, 48, 49, 50, 51, 52, 53, 54, 55, 56, 57, 58, 59, 60, 61, 62, 63, 64, 65, 66, 67, 68, 69, 70, 71, 72, 73, 74, 75, 76, 77, 78, 79, 80, 81, 82, 83, 84, 85, 86, 87, 88, 89, 90, 91, 92, 93, 94, 95, 96, 97, 98, 99, 100, 101…	(269, 0, 269)	269	2
2530	2531	UPI000158E8CC status=activ	([0.36309, 0.401658, 0.444081, 0.458154, 0.549308, 0.538167, 0.557691, 0.562014, 0.58069, 0.59508, 0.525368, 0.541878, 0.538167, 0.538167, 0.648219, 0.666105, 0.675549, 0.699094, 0.699094, 0.685117, 0.694846, 0.779859, 0.791621, 0.83125, 0.83125, 0.759478, 0.775545, 0.771762, 0.699094, 0.699094, 0.608892, 0.699094, 0.707965, 0.784345, 0.798249, 0.827927, 0.827927, 0.812494, 0.805026, 0.798249, 0.…	[4, 5, 6, 7, 8, 9, 10, 11, 12, 13, 14, 15, 16, 17, 18, 19, 20, 21, 22, 23, 24, 25, 26, 27, 28, 29, 30, 31, 32, 33, 34, 35, 36, 37, 38, 39, 40, 41, 42, 43, 44, 45, 46, 47, 48, 49, 50, 51, 52, 53, 54, 55, 56, 57, 58, 59, 60, 61, 62, 63, 64, 65, 66, 67, 68, 69, 70, 71, 72, 73, 74, 75, 76, 77, 78, 79, 80, 81, 82, 83, 84, 85, 86, 87, 88, 89, 90, 91, 92, 93, 94, 95, 96, 97, 98, 99, 100, 101, 102, 103, …	(268, 0, 268)	268	2
3199	3200	UPI0001B234B8 status=activ	([0.179055, 0.120615, 0.161087, 0.125101, 0.167087, 0.229226, 0.278302, 0.308712, 0.247041, 0.21291, 0.243554, 0.216401, 0.161087, 0.167087, 0.26085, 0.268042, 0.288399, 0.295083, 0.30533, 0.377384, 0.380708, 0.454136, 0.468512, 0.472492, 0.468512, 0.458154, 0.454136, 0.380708, 0.384043, 0.390993, 0.36309, 0.359901, 0.4292, 0.517562, 0.505461, 0.483068, 0.553315, 0.541878, 0.450668, 0.436924, 0.4…	[33, 34, 36, 37, 45, 46, 47, 48, 49, 50, 51, 52, 53, 54, 59, 60, 75, 76, 78, 79, 81, 82, 83, 84, 85, 86, 87, 88, 89, 90, 91, 92, 93, 94, 95, 96, 97, 98, 99, 100, 101, 102, 103, 104, 105, 106, 107, 108, 109, 110, 111, 112, 113, 114, 115, 116, 117, 118, 119, 120, 121, 122, 123, 124, 125, 126, 127, 128, 129, 130, 131, 132, 133, 134, 135, 136, 137, 138, 139, 140, 141, 142, 143, 144, 145, 146, 147, 14…	(267, 20, 287)	267	2
5992	5993	UPI0007BC31A8 status=activ	([0.979741, 0.982235, 0.985417, 0.987531, 0.981594, 0.983019, 0.979242, 0.956248, 0.956248, 0.956248, 0.915074, 0.945666, 0.953422, 0.951925, 0.950334, 0.950334, 0.960642, 0.915074, 0.903857, 0.88723, 0.852992, 0.856457, 0.856457, 0.83125, 0.827927, 0.862302, 0.862302, 0.879233, 0.928747, 0.882776, 0.891961, 0.94331, 0.941505, 0.910643, 0.849326, 0.83125, 0.798249, 0.795062, 0.874069, 0.88723, 0.…	[0, 1, 2, 3, 4, 5, 6, 7, 8, 9, 10, 11, 12, 13, 14, 15, 16, 17, 18, 19, 20, 21, 22, 23, 24, 25, 26, 27, 28, 29, 30, 31, 32, 33, 34, 35, 36, 37, 38, 39, 40, 41, 42, 43, 44, 45, 46, 47, 48, 49, 50, 51, 52, 53, 54, 55, 56, 57, 58, 59, 60, 61, 62, 63, 64, 65, 66, 67, 68, 69, 70, 71, 72, 73, 74, 75, 76, 77, 78, 79, 80, 81, 82, 83, 84, 85, 86, 87, 88, 89, 90, 91, 92, 93, 94, 95, 96, 97, 98, 99, 100, 101…	(267, 108, 375)	267	2
4283	4284	UPI0005D88BCC status=activ	([0.970265, 0.97245, 0.971713, 0.941505, 0.932927, 0.932927, 0.926919, 0.88723, 0.846163, 0.868118, 0.871313, 0.871313, 0.874069, 0.819762, 0.779859, 0.784345, 0.791621, 0.788093, 0.754692, 0.76285, 0.716283, 0.703578, 0.622677, 0.626927, 0.622677, 0.642678, 0.657645, 0.604312, 0.716283, 0.771762, 0.745909, 0.741537, 0.754692, 0.745909, 0.812494, 0.827927, 0.81615, 0.819762, 0.819762, 0.812494, 0…	[0, 1, 2, 3, 4, 5, 6, 7, 8, 9, 10, 11, 12, 13, 14, 15, 16, 17, 18, 19, 20, 21, 22, 23, 24, 25, 26, 27, 28, 29, 30, 31, 32, 33, 34, 35, 36, 37, 38, 39, 40, 41, 42, 43, 44, 45, 46, 47, 48, 49, 50, 51, 52, 53, 54, 55, 56, 57, 58, 59, 60, 61, 62, 63, 64, 65, 66, 67, 68, 69, 70, 71, 72, 73, 74, 75, 76, 77, 78, 79, 80, 81, 82, 83, 84, 85, 86, 87, 88, 89, 90, 91, 92, 93, 94, 95, 96, 97, 98, 99, 100, 101…	(266, 0, 266)	266	2
4409	4410	UPI0005D8DE65 status=activ	([0.318242, 0.239899, 0.281712, 0.321458, 0.264545, 0.295083, 0.239899, 0.275179, 0.225814, 0.268042, 0.222385, 0.191378, 0.170161, 0.173081, 0.167087, 0.120615, 0.127496, 0.170161, 0.100716, 0.158265, 0.239899, 0.25406, 0.247041, 0.271506, 0.264545, 0.321458, 0.291804, 0.356642, 0.278302, 0.271506, 0.275179, 0.264545, 0.243554, 0.243554, 0.243554, 0.247041, 0.328603, 0.321458, 0.321458, 0.42561,…	[100, 101, 102, 103, 104, 105, 106, 107, 108, 109, 110, 158, 237, 238, 239, 240, 241, 242, 243, 244, 245, 246, 247, 248, 249, 250, 251, 252, 253, 254, 255, 256, 257, 258, 259, 260, 261, 262, 263, 264, 265, 266, 267, 268, 269, 270, 271, 272, 273, 274, 275, 276, 277, 278, 279, 280, 281, 282, 283, 284, 285, 286, 287, 288, 289, 290, 291, 292, 293, 294, 295, 296, 297, 298, 299, 300, 301, 302, 303, 304…	(266, 12, 278)	266	2
5148	5149	UPI0007BB17C1 status=activ	([0.232838, 0.139895, 0.170161, 0.109221, 0.134866, 0.182256, 0.225814, 0.25406, 0.194234, 0.216401, 0.161087, 0.111485, 0.173081, 0.216401, 0.216401, 0.25406, 0.164327, 0.194234, 0.094817, 0.092881, 0.134866, 0.111485, 0.111485, 0.120615, 0.111485, 0.125101, 0.073402, 0.079919, 0.083462, 0.085092, 0.049374, 0.05306, 0.106997, 0.102787, 0.090864, 0.094817, 0.088832, 0.137348, 0.134866, 0.232838, …	[216, 243, 244, 246, 247, 248, 251, 252, 253, 254, 255, 256, 320, 327, 328, 330, 331, 332, 333, 334, 335, 336, 337, 338, 339, 340, 341, 342, 343, 344, 345, 346, 347, 348, 349, 350, 351, 352, 353, 354, 355, 356, 357, 358, 359, 360, 361, 362, 363, 364, 365, 366, 367, 368, 369, 370, 371, 372, 373, 374, 375, 376, 377, 378, 379, 380, 381, 382, 383, 384, 385, 386, 387, 388, 389, 390, 391, 392, 393, 394…	(265, 15, 280)	265	2
5249	5250	UPI0007BB3B6A status=activ	([0.5017, 0.529623, 0.622677, 0.541878, 0.575842, 0.59917, 0.534167, 0.570702, 0.58069, 0.59014, 0.613573, 0.604312, 0.604312, 0.618285, 0.661982, 0.671169, 0.666105, 0.661982, 0.750527, 0.733139, 0.671169, 0.775545, 0.808535, 0.775545, 0.834292, 0.750527, 0.767246, 0.823549, 0.712013, 0.720929, 0.724957, 0.733139, 0.791621, 0.795062, 0.724957, 0.622677, 0.632174, 0.653063, 0.585406, 0.622677, 0.…	[0, 1, 2, 3, 4, 5, 6, 7, 8, 9, 10, 11, 12, 13, 14, 15, 16, 17, 18, 19, 20, 21, 22, 23, 24, 25, 26, 27, 28, 29, 30, 31, 32, 33, 34, 35, 36, 37, 38, 39, 40, 41, 42, 43, 44, 45, 46, 47, 48, 49, 50, 51, 55, 56, 57, 58, 59, 60, 61, 62, 63, 64, 65, 66, 67, 68, 69, 70, 71, 72, 73, 74, 75, 76, 77, 78, 79, 80, 81, 82, 83, 84, 85, 86, 87, 88, 89, 90, 91, 92, 93, 94, 95, 96, 97, 98, 99, 100, 101, 102, 103, …	(265, 204, 469)	265	2
3171	3172	UPI000181B8B3 status=activ	([0.225814, 0.120615, 0.06184, 0.086953, 0.038042, 0.028695, 0.022667, 0.030611, 0.040537, 0.023963, 0.019109, 0.024826, 0.023963, 0.023534, 0.010926, 0.013265, 0.008895, 0.006795, 0.007091, 0.009483, 0.008409, 0.005872, 0.006039, 0.005623, 0.005623, 0.008276, 0.008276, 0.007877, 0.007031, 0.007259, 0.011669, 0.018415, 0.011518, 0.011518, 0.01204, 0.014075, 0.012727, 0.020165, 0.017138, 0.031287,…	[158, 159, 160, 161, 162, 163, 164, 165, 166, 167, 168, 169, 170, 171, 173, 174, 204, 205, 211, 212, 213, 214, 215, 216, 217, 218, 219, 220, 221, 222, 223, 224, 225, 226, 227, 228, 229, 230, 231, 232, 233, 234, 235, 236, 237, 238, 239, 240, 241, 242, 243, 244, 245, 246, 247, 248, 249, 250, 251, 252, 253, 254, 255, 256, 257, 258, 259, 260, 261, 262, 263, 264, 265, 266, 267, 268, 269, 270, 271, 272…	(263, 18, 281)	263	2
1344	1345	UPI0000131A92 status=activ	([0.775545, 0.76285, 0.666105, 0.675549, 0.712013, 0.741537, 0.76285, 0.788093, 0.805026, 0.812494, 0.827927, 0.846163, 0.849326, 0.868118, 0.905695, 0.89662, 0.899122, 0.899122, 0.919029, 0.88723, 0.889439, 0.889439, 0.899122, 0.936162, 0.948786, 0.948786, 0.905695, 0.901269, 0.89662, 0.889439, 0.885302, 0.879233, 0.879233, 0.882776, 0.882776, 0.879233, 0.879233, 0.865454, 0.905695, 0.885302, 0.…	[0, 1, 2, 3, 4, 5, 6, 7, 8, 9, 10, 11, 12, 13, 14, 15, 16, 17, 18, 19, 20, 21, 22, 23, 24, 25, 26, 27, 28, 29, 30, 31, 32, 33, 34, 35, 36, 37, 38, 39, 40, 41, 42, 43, 44, 45, 46, 47, 48, 49, 50, 51, 52, 53, 54, 55, 56, 57, 58, 59, 60, 61, 62, 63, 64, 65, 66, 67, 68, 69, 70, 71, 72, 73, 74, 75, 76, 77, 78, 79, 80, 81, 82, 83, 84, 85, 86, 87, 88, 89, 90, 91, 92, 93, 94, 95, 96, 97, 98, 99, 100, 101…	(262, 0, 262)	262	2
2878	2879	UPI000158F9D8 status=activ	([0.666105, 0.707965, 0.685117, 0.720929, 0.759478, 0.784345, 0.798249, 0.801317, 0.728858, 0.754692, 0.671169, 0.733139, 0.745909, 0.680603, 0.733139, 0.767246, 0.771762, 0.788093, 0.784345, 0.795062, 0.73685, 0.671169, 0.59014, 0.632174, 0.642678, 0.63748, 0.642678, 0.608892, 0.604312, 0.690604, 0.671169, 0.775545, 0.733139, 0.648219, 0.666105, 0.685117, 0.671169, 0.712013, 0.63748, 0.642678, 0…	[0, 1, 2, 3, 4, 5, 6, 7, 8, 9, 10, 11, 12, 13, 14, 15, 16, 17, 18, 19, 20, 21, 22, 23, 24, 25, 26, 27, 28, 29, 30, 31, 32, 33, 34, 35, 36, 37, 38, 39, 40, 41, 42, 43, 44, 45, 46, 47, 48, 49, 50, 51, 52, 53, 54, 55, 56, 57, 58, 59, 60, 61, 62, 63, 64, 65, 66, 67, 68, 69, 70, 71, 72, 73, 74, 75, 76, 77, 78, 79, 80, 81, 82, 83, 84, 85, 86, 87, 88, 89, 90, 91, 92, 93, 94, 95, 96, 97, 98, 99, 100, 101…	(262, 0, 262)	262	2
5021	5022	UPI0007BAEFA2 status=activ	([0.59014, 0.703578, 0.741537, 0.745909, 0.775545, 0.784345, 0.712013, 0.73685, 0.759478, 0.767246, 0.703578, 0.728858, 0.73685, 0.741537, 0.741537, 0.716283, 0.812494, 0.812494, 0.83125, 0.83125, 0.812494, 0.871313, 0.837511, 0.837511, 0.84206, 0.83125, 0.84206, 0.88723, 0.834292, 0.83125, 0.779859, 0.874069, 0.876521, 0.871313, 0.859585, 0.852992, 0.83125, 0.771762, 0.801317, 0.779859, 0.791621…	[0, 1, 2, 3, 4, 5, 6, 7, 8, 9, 10, 11, 12, 13, 14, 15, 16, 17, 18, 19, 20, 21, 22, 23, 24, 25, 26, 27, 28, 29, 30, 31, 32, 33, 34, 35, 36, 37, 38, 39, 40, 41, 42, 43, 44, 45, 46, 47, 48, 49, 50, 51, 52, 53, 54, 55, 56, 57, 58, 59, 60, 61, 62, 63, 64, 65, 66, 67, 68, 69, 70, 71, 72, 73, 74, 75, 76, 77, 78, 79, 80, 81, 82, 83, 84, 85, 86, 87, 88, 89, 90, 91, 92, 95, 96, 97, 98, 99, 100, 101, 102, 1…	(262, 93, 355)	262	2
3579	3580	UPI00022EA9E1 status=activ	([0.553315, 0.661982, 0.51388, 0.538167, 0.58069, 0.509769, 0.450668, 0.490133, 0.521092, 0.538167, 0.549308, 0.549308, 0.648219, 0.750527, 0.73685, 0.827927, 0.81615, 0.819762, 0.791621, 0.801317, 0.795062, 0.791621, 0.76285, 0.846163, 0.874069, 0.798249, 0.862302, 0.84206, 0.76285, 0.759478, 0.754692, 0.690604, 0.642678, 0.613573, 0.63748, 0.626927, 0.648219, 0.632174, 0.622677, 0.642678, 0.632…	[0, 1, 2, 3, 4, 5, 8, 9, 10, 11, 12, 13, 14, 15, 16, 17, 18, 19, 20, 21, 22, 23, 24, 25, 26, 27, 28, 29, 30, 31, 32, 33, 34, 35, 36, 37, 38, 39, 40, 41, 49, 50, 52, 53, 54, 55, 56, 57, 58, 59, 60, 61, 62, 63, 64, 65, 66, 67, 68, 69, 70, 71, 72, 73, 74, 75, 76, 77, 78, 79, 80, 81, 82, 83, 84, 85, 86, 87, 88, 89, 90, 91, 92, 93, 94, 95, 96, 97, 98, 99, 100, 101, 102, 103, 104, 105, 106, 107, 108, 1…	(261, 122, 383)	261	2
1232	1233	UPI000012D3D6 status=activ	([0.926919, 0.865454, 0.882776, 0.903857, 0.899122, 0.894241, 0.910643, 0.905695, 0.905695, 0.905695, 0.871313, 0.894241, 0.894241, 0.899122, 0.862302, 0.852992, 0.862302, 0.791621, 0.728858, 0.716283, 0.712013, 0.724957, 0.788093, 0.771762, 0.754692, 0.754692, 0.750527, 0.724957, 0.728858, 0.745909, 0.745909, 0.834292, 0.837511, 0.849326, 0.798249, 0.849326, 0.849326, 0.834292, 0.868118, 0.92295…	[0, 1, 2, 3, 4, 5, 6, 7, 8, 9, 10, 11, 12, 13, 14, 15, 16, 17, 18, 19, 20, 21, 22, 23, 24, 25, 26, 27, 28, 29, 30, 31, 32, 33, 34, 35, 36, 37, 38, 39, 40, 41, 42, 43, 44, 45, 46, 47, 48, 49, 50, 51, 52, 53, 54, 55, 56, 57, 58, 59, 60, 61, 62, 63, 64, 65, 66, 67, 68, 69, 70, 71, 72, 73, 74, 75, 76, 77, 78, 79, 80, 81, 82, 83, 84, 85, 86, 87, 88, 89, 90, 91, 92, 93, 94, 95, 96, 97, 98, 99, 100, 101…	(259, 0, 259)	259	2
4568	4569	UPI0005D94C18 status=activ	([0.271506, 0.206376, 0.247041, 0.194234, 0.264545, 0.291804, 0.359901, 0.321458, 0.342579, 0.342579, 0.298791, 0.257454, 0.264545, 0.257454, 0.236433, 0.222385, 0.239899, 0.243554, 0.257454, 0.264545, 0.229226, 0.229226, 0.301917, 0.31487, 0.390993, 0.380708, 0.328603, 0.324872, 0.380708, 0.384043, 0.408655, 0.401658, 0.486429, 0.505461, 0.517562, 0.468512, 0.549308, 0.661982, 0.707965, 0.81615,…	[33, 34, 36, 37, 38, 39, 40, 41, 42, 43, 44, 45, 46, 47, 48, 49, 50, 51, 52, 53, 54, 55, 56, 57, 58, 59, 60, 61, 62, 63, 64, 65, 66, 67, 68, 69, 70, 71, 72, 73, 74, 75, 76, 77, 78, 79, 80, 81, 82, 83, 84, 85, 86, 87, 88, 89, 90, 91, 92, 130, 134, 135, 136, 137, 138, 139, 140, 141, 142, 143, 144, 145, 146, 147, 148, 149, 150, 151, 152, 155, 156, 159, 160, 161, 162, 163, 164, 165, 166, 167, 168, 16…	(258, 181, 439)	258	2
5901	5902	UPI0007BC15A9 status=activ	([0.903857, 0.88723, 0.876521, 0.879233, 0.834292, 0.837511, 0.84206, 0.791621, 0.754692, 0.76285, 0.784345, 0.741537, 0.724957, 0.716283, 0.707965, 0.699094, 0.707965, 0.733139, 0.666105, 0.632174, 0.671169, 0.622677, 0.642678, 0.63748, 0.653063, 0.712013, 0.712013, 0.712013, 0.775545, 0.81615, 0.823549, 0.823549, 0.859585, 0.852992, 0.856457, 0.859585, 0.879233, 0.879233, 0.879233, 0.908098, 0.…	[0, 1, 2, 3, 4, 5, 6, 7, 8, 9, 10, 11, 12, 13, 14, 15, 16, 17, 18, 19, 20, 21, 22, 23, 24, 25, 26, 27, 28, 29, 30, 31, 32, 33, 34, 35, 36, 37, 38, 39, 40, 41, 42, 43, 44, 45, 46, 47, 48, 49, 50, 51, 52, 53, 54, 55, 56, 57, 58, 59, 60, 61, 62, 63, 64, 65, 66, 67, 68, 69, 70, 71, 72, 73, 74, 75, 76, 77, 78, 79, 80, 81, 82, 83, 84, 85, 86, 87, 88, 89, 90, 91, 92, 93, 94, 95, 96, 97, 98, 99, 100, 101…	(258, 0, 258)	258	2
6000	6001	UPI0007BC3520 status=activ	([0.728858, 0.754692, 0.849326, 0.879233, 0.903857, 0.919029, 0.88723, 0.889439, 0.862302, 0.88723, 0.852992, 0.891961, 0.868118, 0.871313, 0.874069, 0.871313, 0.926919, 0.901269, 0.922952, 0.903857, 0.899122, 0.885302, 0.899122, 0.868118, 0.859585, 0.837511, 0.846163, 0.862302, 0.83125, 0.865454, 0.862302, 0.910643, 0.908098, 0.91684, 0.894241, 0.894241, 0.908098, 0.910643, 0.922952, 0.919029, 0…	[0, 1, 2, 3, 4, 5, 6, 7, 8, 9, 10, 11, 12, 13, 14, 15, 16, 17, 18, 19, 20, 21, 22, 23, 24, 25, 26, 27, 28, 29, 30, 31, 32, 33, 34, 35, 36, 37, 38, 39, 40, 41, 42, 43, 44, 45, 46, 47, 48, 49, 50, 51, 52, 53, 54, 55, 56, 57, 58, 59, 60, 61, 62, 63, 64, 65, 66, 67, 68, 69, 70, 71, 72, 73, 74, 75, 76, 77, 78, 79, 80, 81, 82, 83, 84, 85, 86, 87, 88, 89, 90, 91, 92, 93, 94, 95, 96, 97, 98, 99, 100, 101…	(256, 134, 390)	256	2
2470	2471	UPI000158E723 status=activ	([0.779859, 0.801317, 0.724957, 0.754692, 0.690604, 0.754692, 0.759478, 0.784345, 0.712013, 0.733139, 0.657645, 0.685117, 0.59014, 0.59508, 0.59917, 0.58069, 0.575842, 0.575842, 0.63748, 0.618285, 0.675549, 0.59917, 0.585406, 0.570702, 0.562014, 0.618285, 0.613573, 0.618285, 0.604312, 0.675549, 0.657645, 0.716283, 0.707965, 0.791621, 0.707965, 0.685117, 0.690604, 0.671169, 0.642678, 0.657645, 0.6…	[0, 1, 2, 3, 4, 5, 6, 7, 8, 9, 10, 11, 12, 13, 14, 15, 16, 17, 18, 19, 20, 21, 22, 23, 24, 25, 26, 27, 28, 29, 30, 31, 32, 33, 34, 35, 36, 37, 38, 39, 40, 41, 42, 43, 44, 45, 46, 47, 48, 49, 50, 51, 52, 53, 54, 55, 56, 57, 58, 69, 70, 71, 72, 73, 74, 75, 76, 77, 78, 79, 80, 81, 82, 83, 84, 85, 86, 87, 88, 89, 90, 91, 92, 93, 94, 95, 97, 98, 99, 100, 101, 102, 103, 104, 105, 106, 107, 112, 113, 11…	(255, 178, 433)	255	2
2489	2490	UPI000158E7DE status=activ	([0.139895, 0.200174, 0.26085, 0.182256, 0.232838, 0.185198, 0.132295, 0.096677, 0.100716, 0.120615, 0.15284, 0.18812, 0.191378, 0.203355, 0.291804, 0.374039, 0.349426, 0.374039, 0.30533, 0.308712, 0.311707, 0.40511, 0.308712, 0.311707, 0.40511, 0.366687, 0.4292, 0.529623, 0.653063, 0.570702, 0.486429, 0.505461, 0.41194, 0.394753, 0.30533, 0.311707, 0.21291, 0.21291, 0.232838, 0.200174, 0.18812, …	[27, 28, 29, 31, 57, 64, 65, 66, 67, 104, 109, 110, 112, 113, 116, 117, 118, 119, 120, 121, 132, 133, 134, 135, 136, 137, 138, 139, 140, 141, 142, 143, 144, 145, 146, 147, 148, 149, 150, 151, 152, 153, 154, 155, 156, 157, 158, 159, 160, 161, 162, 163, 164, 165, 166, 167, 168, 169, 170, 171, 172, 173, 174, 175, 176, 177, 178, 179, 180, 181, 182, 183, 184, 185, 186, 187, 188, 189, 190, 191, 192, 19…	(255, 20, 275)	255	2
5484	5485	UPI0007BB84BA status=activ	([0.243554, 0.144935, 0.17593, 0.116183, 0.142424, 0.18812, 0.236433, 0.264545, 0.200174, 0.225814, 0.170161, 0.116183, 0.18812, 0.229226, 0.232838, 0.268042, 0.191378, 0.222385, 0.11371, 0.111485, 0.158265, 0.132295, 0.132295, 0.139895, 0.132295, 0.144935, 0.085092, 0.092881, 0.096677, 0.098513, 0.058088, 0.060549, 0.122885, 0.111485, 0.098513, 0.102787, 0.098513, 0.137348, 0.137348, 0.232838, 0…	[216, 244, 246, 247, 248, 251, 252, 253, 254, 255, 256, 320, 327, 328, 330, 331, 332, 333, 334, 335, 336, 337, 338, 339, 340, 341, 342, 343, 344, 345, 346, 347, 350, 351, 352, 353, 354, 355, 356, 357, 358, 359, 360, 361, 362, 363, 364, 365, 366, 367, 368, 369, 370, 371, 372, 373, 374, 375, 376, 377, 378, 379, 380, 381, 382, 383, 384, 385, 386, 387, 388, 389, 390, 391, 392, 393, 394, 395, 396, 397…	(254, 32, 286)	254	2
5933	5934	UPI0007BC209E status=activ	([0.243554, 0.144935, 0.17593, 0.116183, 0.142424, 0.18812, 0.236433, 0.264545, 0.200174, 0.225814, 0.170161, 0.116183, 0.18812, 0.229226, 0.232838, 0.268042, 0.191378, 0.222385, 0.11371, 0.111485, 0.158265, 0.132295, 0.132295, 0.139895, 0.132295, 0.144935, 0.085092, 0.092881, 0.096677, 0.098513, 0.058088, 0.060549, 0.122885, 0.111485, 0.098513, 0.102787, 0.098513, 0.137348, 0.137348, 0.232838, 0…	[216, 244, 246, 247, 248, 251, 252, 253, 254, 255, 256, 320, 327, 328, 330, 331, 332, 333, 334, 335, 336, 337, 338, 339, 340, 341, 342, 343, 344, 345, 346, 347, 350, 351, 352, 353, 354, 355, 356, 357, 358, 359, 360, 361, 362, 363, 364, 365, 366, 367, 368, 369, 370, 371, 372, 373, 374, 375, 376, 377, 378, 379, 380, 381, 382, 383, 384, 385, 386, 387, 388, 389, 390, 391, 392, 393, 394, 395, 396, 397…	(254, 32, 286)	254	2
5980	5981	UPI0007BC2E52 status=activ	([0.243554, 0.144935, 0.17593, 0.116183, 0.142424, 0.18812, 0.236433, 0.264545, 0.200174, 0.225814, 0.170161, 0.116183, 0.18812, 0.229226, 0.232838, 0.268042, 0.191378, 0.222385, 0.11371, 0.111485, 0.158265, 0.132295, 0.132295, 0.139895, 0.132295, 0.144935, 0.085092, 0.092881, 0.096677, 0.098513, 0.058088, 0.060549, 0.122885, 0.111485, 0.098513, 0.102787, 0.098513, 0.137348, 0.137348, 0.232838, 0…	[216, 244, 246, 247, 248, 251, 252, 253, 254, 255, 256, 320, 327, 328, 330, 331, 332, 333, 334, 335, 336, 337, 338, 339, 340, 341, 342, 343, 344, 345, 346, 347, 350, 351, 352, 353, 354, 355, 356, 357, 358, 359, 360, 361, 362, 363, 364, 365, 366, 367, 368, 369, 370, 371, 372, 373, 374, 375, 376, 377, 378, 379, 380, 381, 382, 383, 384, 385, 386, 387, 388, 389, 390, 391, 392, 393, 394, 395, 396, 397…	(254, 32, 286)	254	2
4160	4161	UPI0005D83DB2 status=activ	([0.945666, 0.951925, 0.96342, 0.966441, 0.971713, 0.973328, 0.975134, 0.964893, 0.962114, 0.966441, 0.974374, 0.967676, 0.959312, 0.936162, 0.951925, 0.956248, 0.948786, 0.948786, 0.953422, 0.96342, 0.954657, 0.960642, 0.96342, 0.959312, 0.951925, 0.94331, 0.945666, 0.928747, 0.950334, 0.950334, 0.928747, 0.915074, 0.93079, 0.948786, 0.962114, 0.932927, 0.924947, 0.922952, 0.921076, 0.921076, 0.…	[0, 1, 2, 3, 4, 5, 6, 7, 8, 9, 10, 11, 12, 13, 14, 15, 16, 17, 18, 19, 20, 21, 22, 23, 24, 25, 26, 27, 28, 29, 30, 31, 32, 33, 34, 35, 36, 37, 38, 39, 40, 41, 42, 43, 44, 45, 46, 47, 48, 49, 50, 51, 52, 53, 54, 55, 56, 57, 58, 59, 60, 61, 62, 63, 64, 65, 66, 67, 68, 69, 70, 71, 72, 73, 74, 75, 76, 77, 78, 79, 80, 81, 82, 83, 84, 85, 86, 87, 88, 89, 90, 91, 92, 93, 94, 95, 96, 97, 98, 99, 100, 101…	(253, 0, 253)	253	2
3786	3787	UPI0005D7382D status=activ	([0.985417, 0.988505, 0.981594, 0.988291, 0.987911, 0.990642, 0.991307, 0.991307, 0.991212, 0.988695, 0.989835, 0.989241, 0.989241, 0.987911, 0.985964, 0.988291, 0.987531, 0.989597, 0.987531, 0.987317, 0.989241, 0.988291, 0.987032, 0.989241, 0.987317, 0.988695, 0.987531, 0.986462, 0.983019, 0.985417, 0.98442, 0.98442, 0.985417, 0.989835, 0.990856, 0.99183, 0.992044, 0.989241, 0.989597, 0.991212, …	[0, 1, 2, 3, 4, 5, 6, 7, 8, 9, 10, 11, 12, 13, 14, 15, 16, 17, 18, 19, 20, 21, 22, 23, 24, 25, 26, 27, 28, 29, 30, 31, 32, 33, 34, 35, 36, 37, 38, 39, 40, 41, 42, 43, 44, 45, 46, 47, 48, 49, 50, 51, 52, 53, 54, 55, 56, 57, 58, 59, 60, 61, 62, 63, 64, 65, 66, 67, 68, 69, 70, 71, 72, 73, 74, 75, 76, 77, 78, 79, 80, 81, 82, 83, 84, 85, 86, 87, 88, 89, 90, 91, 92, 93, 94, 95, 96, 97, 98, 99, 100, 101…	(252, 351, 603)	252	2
3853	3854	UPI0005D76D06 status=activ	([0.033407, 0.017447, 0.013613, 0.021381, 0.034884, 0.023534, 0.017138, 0.025316, 0.035586, 0.034068, 0.045352, 0.059222, 0.060549, 0.102787, 0.100716, 0.137348, 0.079919, 0.066181, 0.06312, 0.048328, 0.056825, 0.055536, 0.102787, 0.15284, 0.122885, 0.122885, 0.127496, 0.200174, 0.182256, 0.17593, 0.229226, 0.144935, 0.155435, 0.147574, 0.125101, 0.125101, 0.127496, 0.203355, 0.25406, 0.335645, 0…	[41, 42, 52, 53, 151, 152, 155, 158, 159, 160, 161, 162, 163, 164, 165, 166, 167, 168, 169, 170, 171, 172, 173, 174, 175, 176, 177, 178, 179, 180, 181, 182, 183, 184, 185, 186, 187, 188, 189, 190, 191, 192, 193, 194, 195, 196, 197, 198, 199, 200, 201, 202, 203, 204, 205, 206, 207, 208, 209, 210, 211, 212, 213, 214, 215, 216, 217, 218, 219, 220, 221, 222, 223, 224, 225, 226, 227, 228, 229, 230, 23…	(251, 7, 258)	251	2
5754	5755	UPI0007BBDDFF status=activ	([0.422041, 0.284882, 0.332115, 0.408655, 0.454136, 0.476583, 0.468512, 0.486429, 0.444081, 0.440853, 0.465241, 0.422041, 0.408655, 0.40511, 0.332115, 0.342579, 0.295083, 0.380708, 0.454136, 0.468512, 0.414856, 0.422041, 0.4292, 0.465241, 0.436924, 0.436924, 0.418646, 0.436924, 0.4292, 0.497853, 0.5017, 0.440853, 0.458154, 0.465241, 0.41194, 0.390993, 0.458154, 0.517562, 0.5017, 0.440853, 0.41864…	[30, 37, 38, 41, 42, 43, 44, 45, 46, 47, 48, 55, 56, 57, 58, 59, 60, 61, 62, 63, 64, 65, 66, 67, 68, 69, 70, 71, 72, 73, 74, 75, 76, 77, 78, 79, 80, 81, 82, 83, 84, 85, 86, 87, 88, 89, 90, 91, 92, 93, 94, 95, 96, 97, 98, 99, 100, 101, 102, 103, 104, 105, 106, 107, 108, 109, 110, 111, 112, 113, 114, 115, 116, 117, 118, 119, 120, 121, 122, 123, 124, 125, 126, 127, 128, 129, 130, 131, 132, 133, 134,…	(251, 11, 262)	251	2
2184	2185	UPI00001D476B status=activ	([0.76285, 0.771762, 0.754692, 0.808535, 0.759478, 0.805026, 0.823549, 0.788093, 0.808535, 0.823549, 0.837511, 0.859585, 0.859585, 0.868118, 0.856457, 0.852992, 0.862302, 0.882776, 0.868118, 0.868118, 0.83125, 0.84206, 0.865454, 0.868118, 0.868118, 0.862302, 0.862302, 0.849326, 0.876521, 0.862302, 0.876521, 0.798249, 0.791621, 0.754692, 0.745909, 0.784345, 0.784345, 0.791621, 0.716283, 0.788093, …	[0, 1, 2, 3, 4, 5, 6, 7, 8, 9, 10, 11, 12, 13, 14, 15, 16, 17, 18, 19, 20, 21, 22, 23, 24, 25, 26, 27, 28, 29, 30, 31, 32, 33, 34, 35, 36, 37, 38, 39, 40, 41, 42, 43, 44, 45, 46, 47, 48, 49, 50, 51, 52, 53, 54, 55, 56, 57, 58, 59, 60, 61, 62, 63, 64, 65, 66, 67, 68, 69, 70, 71, 72, 73, 74, 75, 76, 77, 78, 79, 80, 81, 82, 83, 84, 85, 86, 87, 88, 89, 90, 91, 92, 93, 94, 95, 96, 97, 98, 99, 100, 101…	(250, 0, 250)	250	2
4640	4641	UPI0005D97E44 status=activ	([0.016826, 0.036378, 0.06184, 0.092881, 0.132295, 0.158265, 0.127496, 0.164327, 0.122885, 0.090864, 0.069024, 0.083462, 0.086953, 0.090864, 0.090864, 0.155435, 0.142424, 0.106997, 0.161087, 0.257454, 0.281712, 0.278302, 0.243554, 0.196879, 0.129801, 0.125101, 0.0704, 0.055536, 0.050641, 0.088832, 0.139895, 0.203355, 0.216401, 0.144935, 0.222385, 0.225814, 0.219301, 0.15008, 0.194234, 0.200174, 0…	[161, 162, 266, 267, 268, 269, 270, 271, 272, 273, 274, 275, 276, 277, 278, 279, 280, 281, 282, 283, 284, 285, 286, 287, 288, 289, 290, 291, 292, 293, 297, 299, 300, 301, 302, 303, 304, 305, 306, 307, 308, 309, 310, 311, 312, 313, 314, 315, 316, 317, 318, 319, 320, 321, 322, 323, 324, 325, 326, 327, 328, 329, 330, 331, 332, 333, 334, 335, 336, 337, 338, 339, 340, 341, 342, 343, 344, 345, 346, 347…	(250, 31, 281)	250	2
3041	3042	UPI0001779E66 status=activ	([0.497853, 0.517562, 0.538167, 0.626927, 0.63748, 0.653063, 0.666105, 0.675549, 0.685117, 0.570702, 0.58069, 0.529623, 0.468512, 0.458154, 0.483068, 0.483068, 0.486429, 0.483068, 0.422041, 0.494003, 0.418646, 0.4292, 0.433034, 0.440853, 0.40511, 0.401658, 0.41194, 0.414856, 0.414856, 0.42561, 0.51388, 0.418646, 0.476583, 0.541878, 0.538167, 0.59508, 0.59917, 0.613573, 0.59014, 0.59014, 0.58069, …	[1, 2, 3, 4, 5, 6, 7, 8, 9, 10, 11, 30, 33, 34, 35, 36, 37, 38, 39, 40, 41, 42, 43, 44, 45, 46, 47, 48, 49, 64, 65, 66, 67, 102, 106, 107, 115, 116, 125, 126, 141, 228, 229, 230, 231, 234, 235, 236, 237, 238, 239, 240, 241, 242, 243, 244, 245, 246, 247, 248, 249, 250, 251, 252, 253, 254, 255, 256, 257, 258, 259, 260, 261, 262, 263, 264, 265, 266, 267, 268, 269, 270, 271, 272, 273, 274, 275, 276, …	(249, 294, 543)	249	2
2727	2728	UPI000158ED18 status=activ	([0.694846, 0.733139, 0.608892, 0.63748, 0.653063, 0.529623, 0.465241, 0.497853, 0.529623, 0.562014, 0.585406, 0.509769, 0.538167, 0.497853, 0.465241, 0.387226, 0.374039, 0.384043, 0.450668, 0.468512, 0.422041, 0.465241, 0.390993, 0.465241, 0.450668, 0.377384, 0.465241, 0.454136, 0.472492, 0.387226, 0.390993, 0.390993, 0.458154, 0.465241, 0.447574, 0.458154, 0.557691, 0.497853, 0.51388, 0.4292, 0…	[0, 1, 2, 3, 4, 5, 8, 9, 10, 11, 12, 36, 38, 48, 49, 50, 51, 52, 53, 54, 55, 56, 57, 58, 59, 60, 61, 62, 63, 64, 65, 66, 67, 68, 69, 70, 71, 77, 78, 79, 80, 81, 82, 83, 84, 85, 86, 87, 88, 89, 90, 91, 92, 93, 94, 95, 96, 97, 98, 105, 122, 123, 132, 133, 134, 135, 136, 137, 138, 139, 146, 148, 176, 177, 178, 179, 181, 187, 188, 189, 190, 191, 192, 193, 194, 195, 196, 197, 198, 199, 200, 201, 202, …	(248, 77, 325)	248	2
2448	2449	UPI000158E68F status=activ	([0.805026, 0.775545, 0.798249, 0.827927, 0.83125, 0.849326, 0.83125, 0.812494, 0.798249, 0.801317, 0.754692, 0.724957, 0.779859, 0.754692, 0.771762, 0.788093, 0.771762, 0.759478, 0.745909, 0.759478, 0.775545, 0.775545, 0.720929, 0.661982, 0.653063, 0.671169, 0.648219, 0.666105, 0.685117, 0.716283, 0.703578, 0.754692, 0.759478, 0.745909, 0.779859, 0.759478, 0.76285, 0.788093, 0.808535, 0.798249, …	[0, 1, 2, 3, 4, 5, 6, 7, 8, 9, 10, 11, 12, 13, 14, 15, 16, 17, 18, 19, 20, 21, 22, 23, 24, 25, 26, 27, 28, 29, 30, 31, 32, 33, 34, 35, 36, 37, 38, 39, 40, 41, 42, 43, 44, 45, 46, 47, 48, 49, 50, 51, 52, 53, 54, 55, 56, 57, 58, 59, 60, 61, 62, 63, 64, 65, 66, 67, 68, 69, 70, 71, 72, 73, 74, 75, 76, 77, 78, 79, 80, 81, 82, 84, 85, 86, 87, 88, 89, 90, 91, 92, 93, 94, 95, 96, 97, 98, 99, 100, 101, 10…	(247, 83, 330)	247	2
3913	3914	UPI0005D79880 status=activ	([0.801317, 0.837511, 0.754692, 0.795062, 0.805026, 0.733139, 0.754692, 0.775545, 0.784345, 0.801317, 0.788093, 0.805026, 0.808535, 0.819762, 0.879233, 0.865454, 0.865454, 0.84206, 0.788093, 0.81615, 0.81615, 0.849326, 0.84206, 0.885302, 0.812494, 0.750527, 0.808535, 0.801317, 0.808535, 0.76285, 0.771762, 0.798249, 0.83125, 0.856457, 0.84206, 0.859585, 0.862302, 0.856457, 0.819762, 0.871313, 0.84…	[0, 1, 2, 3, 4, 5, 6, 7, 8, 9, 10, 11, 12, 13, 14, 15, 16, 17, 18, 19, 20, 21, 22, 23, 24, 25, 26, 27, 28, 29, 30, 31, 32, 33, 34, 35, 36, 37, 38, 39, 40, 41, 42, 43, 44, 45, 46, 47, 48, 49, 50, 51, 52, 53, 54, 55, 56, 57, 58, 59, 60, 61, 62, 63, 64, 65, 66, 67, 68, 69, 70, 71, 72, 73, 74, 75, 76, 77, 78, 79, 80, 81, 82, 83, 84, 85, 86, 87, 88, 89, 90, 91, 92, 93, 94, 95, 96, 97, 98, 99, 100, 101…	(247, 0, 247)	247	2
4626	4627	UPI0005D97637 status=activ	([0.694846, 0.733139, 0.767246, 0.788093, 0.690604, 0.750527, 0.661982, 0.575842, 0.608892, 0.562014, 0.585406, 0.497853, 0.436924, 0.394753, 0.401658, 0.422041, 0.418646, 0.384043, 0.384043, 0.440853, 0.497853, 0.497853, 0.486429, 0.476583, 0.476583, 0.58069, 0.549308, 0.642678, 0.720929, 0.724957, 0.775545, 0.775545, 0.852992, 0.903857, 0.928747, 0.903857, 0.874069, 0.89662, 0.910643, 0.868118,…	[0, 1, 2, 3, 4, 5, 6, 7, 8, 9, 10, 25, 26, 27, 28, 29, 30, 31, 32, 33, 34, 35, 36, 37, 38, 39, 40, 41, 42, 43, 44, 45, 46, 47, 48, 49, 50, 51, 52, 53, 54, 55, 56, 57, 58, 59, 60, 61, 62, 63, 64, 65, 66, 67, 68, 69, 70, 71, 72, 73, 74, 75, 76, 77, 78, 79, 80, 81, 82, 83, 84, 85, 86, 87, 88, 89, 90, 91, 92, 93, 94, 95, 96, 97, 98, 99, 100, 101, 102, 103, 104, 105, 106, 107, 108, 109, 110, 111, 112,…	(247, 11, 258)	247	2
5987	5988	UPI0007BC3080 status=activ	([0.852992, 0.775545, 0.779859, 0.808535, 0.83125, 0.852992, 0.801317, 0.801317, 0.819762, 0.801317, 0.648219, 0.666105, 0.632174, 0.480142, 0.494003, 0.517562, 0.517562, 0.51388, 0.476583, 0.476583, 0.349426, 0.356642, 0.394753, 0.401658, 0.394753, 0.401658, 0.271506, 0.25406, 0.275179, 0.15284, 0.164327, 0.239899, 0.17593, 0.116183, 0.232838, 0.219301, 0.125101, 0.122885, 0.081712, 0.102787, 0.…	[0, 1, 2, 3, 4, 5, 6, 7, 8, 9, 10, 11, 12, 15, 16, 17, 52, 53, 54, 55, 57, 58, 59, 60, 61, 62, 63, 64, 65, 66, 67, 68, 75, 76, 77, 78, 79, 80, 81, 82, 94, 95, 101, 102, 103, 104, 105, 106, 107, 108, 109, 110, 111, 112, 113, 114, 115, 116, 117, 118, 119, 120, 121, 122, 123, 124, 125, 189, 190, 191, 192, 193, 195, 196, 198, 199, 200, 201, 202, 203, 204, 205, 206, 207, 208, 209, 210, 211, 212, 213, …	(247, 120, 367)	247	2
5573	5574	UPI0007BB9EC7 status=activ	([0.433034, 0.476583, 0.538167, 0.553315, 0.570702, 0.59508, 0.613573, 0.63748, 0.648219, 0.545602, 0.570702, 0.604312, 0.622677, 0.626927, 0.632174, 0.632174, 0.750527, 0.837511, 0.849326, 0.754692, 0.653063, 0.529623, 0.529623, 0.505461, 0.509769, 0.480142, 0.476583, 0.486429, 0.483068, 0.401658, 0.42561, 0.422041, 0.422041, 0.380708, 0.380708, 0.281712, 0.278302, 0.25031, 0.247041, 0.209395, 0…	[2, 3, 4, 5, 6, 7, 8, 9, 10, 11, 12, 13, 14, 15, 16, 17, 18, 19, 20, 21, 22, 23, 24, 388, 393, 415, 416, 418, 419, 420, 423, 424, 425, 426, 427, 428, 486, 487, 488, 489, 490, 491, 492, 493, 494, 495, 496, 497, 498, 499, 500, 501, 502, 503, 504, 505, 506, 507, 508, 509, 510, 511, 512, 513, 514, 515, 516, 517, 518, 519, 520, 521, 522, 523, 524, 525, 526, 527, 528, 529, 530, 531, 532, 533, 534, 535,…	(246, 101, 347)	246	2
3552	3553	UPI00022EA84C status=activ	([0.871313, 0.852992, 0.874069, 0.876521, 0.874069, 0.88723, 0.889439, 0.849326, 0.865454, 0.81615, 0.76285, 0.775545, 0.775545, 0.707965, 0.741537, 0.741537, 0.788093, 0.791621, 0.741537, 0.779859, 0.707965, 0.690604, 0.626927, 0.545602, 0.545602, 0.562014, 0.545602, 0.553315, 0.613573, 0.604312, 0.661982, 0.724957, 0.653063, 0.671169, 0.745909, 0.716283, 0.712013, 0.728858, 0.604312, 0.675549, …	[0, 1, 2, 3, 4, 5, 6, 7, 8, 9, 10, 11, 12, 13, 14, 15, 16, 17, 18, 19, 20, 21, 22, 23, 24, 25, 26, 27, 28, 29, 30, 31, 32, 33, 34, 35, 36, 37, 38, 39, 40, 41, 42, 43, 44, 45, 46, 47, 48, 49, 50, 51, 52, 53, 54, 55, 56, 57, 58, 59, 60, 61, 62, 63, 64, 65, 66, 67, 68, 69, 70, 71, 72, 73, 74, 75, 76, 77, 78, 79, 80, 81, 82, 83, 84, 85, 86, 87, 88, 89, 90, 91, 92, 93, 94, 95, 96, 97, 98, 99, 100, 101…	(245, 0, 245)	245	2
4951	4952	UPI0005DA5FC9 status=activ	([0.910643, 0.871313, 0.88723, 0.901269, 0.912647, 0.921076, 0.891961, 0.865454, 0.874069, 0.882776, 0.88723, 0.88723, 0.885302, 0.876521, 0.852992, 0.837511, 0.865454, 0.865454, 0.894241, 0.922952, 0.945666, 0.928747, 0.947281, 0.947281, 0.945666, 0.921076, 0.871313, 0.903857, 0.922952, 0.922952, 0.922952, 0.924947, 0.924947, 0.926919, 0.928747, 0.919029, 0.926919, 0.908098, 0.910643, 0.910643, …	[0, 1, 2, 3, 4, 5, 6, 7, 8, 9, 10, 11, 12, 13, 14, 15, 16, 17, 18, 19, 20, 21, 22, 23, 24, 25, 26, 27, 28, 29, 30, 31, 32, 33, 34, 35, 36, 37, 38, 39, 40, 41, 42, 43, 44, 45, 46, 47, 48, 49, 50, 51, 52, 53, 54, 55, 56, 57, 58, 59, 60, 61, 62, 63, 64, 65, 66, 67, 68, 69, 70, 71, 72, 73, 74, 75, 76, 77, 78, 79, 80, 81, 82, 83, 84, 85, 86, 87, 88, 89, 90, 91, 92, 93, 94, 95, 96, 97, 98, 99, 100, 101…	(245, 0, 245)	245	2
5626	5627	UPI0007BBB234 status=activ	([0.846163, 0.741537, 0.653063, 0.685117, 0.699094, 0.712013, 0.632174, 0.653063, 0.666105, 0.690604, 0.694846, 0.685117, 0.703578, 0.728858, 0.745909, 0.741537, 0.716283, 0.733139, 0.716283, 0.699094, 0.724957, 0.707965, 0.808535, 0.871313, 0.891961, 0.891961, 0.891961, 0.926919, 0.924947, 0.926919, 0.919029, 0.924947, 0.932927, 0.924947, 0.922952, 0.926919, 0.926919, 0.94331, 0.94331, 0.94331, …	[0, 1, 2, 3, 4, 5, 6, 7, 8, 9, 10, 11, 12, 13, 14, 15, 16, 17, 18, 19, 20, 21, 22, 23, 24, 25, 26, 27, 28, 29, 30, 31, 32, 33, 34, 35, 36, 37, 38, 39, 40, 41, 42, 43, 44, 45, 46, 47, 48, 49, 50, 51, 52, 53, 54, 55, 56, 57, 58, 59, 60, 61, 62, 63, 64, 65, 66, 67, 68, 69, 70, 71, 72, 73, 74, 75, 76, 77, 78, 79, 80, 81, 82, 83, 84, 85, 86, 87, 88, 89, 90, 91, 92, 93, 94, 95, 96, 97, 98, 99, 100, 101…	(244, 0, 244)	244	2
4382	4383	UPI0005D8CD54 status=activ	([0.144935, 0.18812, 0.142424, 0.18812, 0.147574, 0.094817, 0.129801, 0.079919, 0.060549, 0.081712, 0.098513, 0.125101, 0.129801, 0.118441, 0.071867, 0.096677, 0.155435, 0.167087, 0.194234, 0.196879, 0.288399, 0.298791, 0.206376, 0.209395, 0.219301, 0.257454, 0.342579, 0.346032, 0.374039, 0.380708, 0.370445, 0.349426, 0.328603, 0.342579, 0.25031, 0.301917, 0.335645, 0.31487, 0.30533, 0.31487, 0.3…	[56, 57, 58, 102, 103, 104, 105, 106, 107, 108, 109, 110, 111, 112, 113, 114, 115, 116, 117, 118, 119, 120, 121, 122, 123, 124, 125, 126, 127, 128, 129, 130, 131, 132, 133, 134, 135, 136, 137, 138, 139, 140, 141, 142, 143, 144, 145, 146, 147, 148, 149, 150, 151, 152, 153, 154, 155, 156, 157, 158, 159, 160, 161, 162, 163, 164, 165, 166, 167, 168, 169, 170, 171, 172, 173, 174, 175, 176, 177, 178, 1…	(243, 3, 246)	243	2
4413	4414	UPI0005D8E069 status=activ	([0.324872, 0.321458, 0.374039, 0.275179, 0.222385, 0.25031, 0.216401, 0.170161, 0.232838, 0.275179, 0.291804, 0.332115, 0.328603, 0.298791, 0.352862, 0.342579, 0.328603, 0.328603, 0.308712, 0.328603, 0.324872, 0.264545, 0.31487, 0.25406, 0.346032, 0.418646, 0.335645, 0.401658, 0.480142, 0.461924, 0.458154, 0.390993, 0.318242, 0.321458, 0.346032, 0.356642, 0.288399, 0.352862, 0.436924, 0.384043, …	[56, 57, 58, 59, 60, 61, 62, 63, 64, 67, 69, 70, 71, 72, 73, 79, 80, 81, 82, 83, 84, 85, 86, 87, 88, 89, 90, 91, 92, 93, 94, 95, 96, 97, 98, 99, 100, 101, 102, 103, 104, 105, 106, 107, 108, 109, 110, 111, 112, 113, 114, 115, 116, 117, 118, 119, 120, 121, 122, 123, 124, 125, 126, 127, 128, 129, 130, 131, 132, 133, 134, 135, 136, 137, 138, 139, 140, 141, 142, 143, 144, 145, 146, 147, 148, 149, 150,…	(242, 15, 257)	242	2
5115	5116	UPI0007BB0E4E status=activ	([0.585406, 0.497853, 0.525368, 0.549308, 0.570702, 0.63748, 0.690604, 0.720929, 0.754692, 0.775545, 0.779859, 0.823549, 0.771762, 0.784345, 0.849326, 0.827927, 0.84206, 0.837511, 0.827927, 0.885302, 0.885302, 0.871313, 0.899122, 0.89662, 0.894241, 0.894241, 0.83125, 0.750527, 0.750527, 0.724957, 0.707965, 0.724957, 0.707965, 0.771762, 0.694846, 0.685117, 0.690604, 0.690604, 0.604312, 0.618285, 0…	[0, 2, 3, 4, 5, 6, 7, 8, 9, 10, 11, 12, 13, 14, 15, 16, 17, 18, 19, 20, 21, 22, 23, 24, 25, 26, 27, 28, 29, 30, 31, 32, 33, 34, 35, 36, 37, 38, 39, 40, 41, 42, 43, 44, 45, 46, 47, 48, 49, 50, 51, 52, 53, 54, 55, 56, 57, 58, 59, 60, 61, 62, 63, 64, 65, 66, 67, 68, 69, 70, 71, 72, 73, 74, 75, 76, 77, 78, 79, 80, 81, 82, 83, 84, 85, 86, 87, 88, 89, 90, 91, 92, 93, 94, 95, 96, 97, 98, 99, 100, 101, 1…	(240, 1, 241)	240	2
4227	4228	UPI0005D864C9 status=activ	([0.846163, 0.865454, 0.871313, 0.81615, 0.827927, 0.83125, 0.834292, 0.834292, 0.874069, 0.876521, 0.876521, 0.89662, 0.88723, 0.891961, 0.798249, 0.805026, 0.750527, 0.819762, 0.827927, 0.805026, 0.791621, 0.733139, 0.703578, 0.712013, 0.779859, 0.798249, 0.798249, 0.784345, 0.808535, 0.771762, 0.694846, 0.694846, 0.680603, 0.680603, 0.707965, 0.798249, 0.798249, 0.876521, 0.827927, 0.865454, 0…	[0, 1, 2, 3, 4, 5, 6, 7, 8, 9, 10, 11, 12, 13, 14, 15, 16, 17, 18, 19, 20, 21, 22, 23, 24, 25, 26, 27, 28, 29, 30, 31, 32, 33, 34, 35, 36, 37, 38, 39, 40, 41, 42, 43, 44, 45, 46, 47, 48, 49, 50, 51, 52, 53, 54, 55, 56, 57, 58, 59, 60, 61, 62, 63, 64, 65, 66, 67, 68, 69, 70, 71, 72, 73, 74, 75, 76, 77, 78, 79, 80, 81, 82, 83, 84, 85, 86, 87, 88, 89, 90, 91, 92, 93, 94, 95, 96, 97, 100, 101, 102, 1…	(238, 391, 629)	238	2
4987	4988	UPI0007BAE4AA status=activ	([0.750527, 0.795062, 0.808535, 0.801317, 0.666105, 0.59014, 0.59917, 0.642678, 0.653063, 0.648219, 0.657645, 0.604312, 0.675549, 0.699094, 0.720929, 0.680603, 0.699094, 0.59014, 0.534167, 0.505461, 0.517562, 0.494003, 0.422041, 0.433034, 0.436924, 0.529623, 0.525368, 0.517562, 0.51388, 0.51388, 0.541878, 0.575842, 0.642678, 0.618285, 0.618285, 0.59917, 0.642678, 0.661982, 0.754692, 0.795062, 0.8…	[0, 1, 2, 3, 4, 5, 6, 7, 8, 9, 10, 11, 12, 13, 14, 15, 16, 17, 18, 19, 20, 25, 26, 27, 28, 29, 30, 31, 32, 33, 34, 35, 36, 37, 38, 39, 40, 41, 42, 43, 44, 45, 46, 47, 48, 49, 50, 51, 52, 53, 54, 55, 56, 57, 58, 59, 60, 61, 62, 63, 64, 65, 66, 67, 68, 69, 70, 71, 72, 73, 74, 75, 76, 77, 78, 79, 80, 81, 82, 83, 84, 85, 86, 87, 88, 89, 90, 93, 96, 103, 104, 105, 108, 109, 110, 111, 112, 113, 114, 11…	(238, 190, 428)	238	2
4286	4287	UPI0005D890AE status=activ	([0.671169, 0.694846, 0.741537, 0.775545, 0.805026, 0.834292, 0.76285, 0.791621, 0.795062, 0.784345, 0.784345, 0.779859, 0.76285, 0.76285, 0.759478, 0.788093, 0.795062, 0.801317, 0.805026, 0.827927, 0.827927, 0.827927, 0.846163, 0.812494, 0.795062, 0.76285, 0.728858, 0.808535, 0.788093, 0.801317, 0.83125, 0.834292, 0.805026, 0.759478, 0.759478, 0.83125, 0.834292, 0.81615, 0.812494, 0.812494, 0.80…	[0, 1, 2, 3, 4, 5, 6, 7, 8, 9, 10, 11, 12, 13, 14, 15, 16, 17, 18, 19, 20, 21, 22, 23, 24, 25, 26, 27, 28, 29, 30, 31, 32, 33, 34, 35, 36, 37, 38, 39, 40, 41, 42, 43, 44, 45, 46, 47, 48, 49, 50, 51, 52, 53, 54, 55, 56, 57, 58, 59, 60, 61, 62, 63, 64, 65, 66, 67, 68, 69, 70, 71, 72, 73, 74, 75, 76, 77, 78, 79, 80, 81, 82, 83, 84, 85, 86, 87, 88, 89, 90, 91, 92, 93, 94, 95, 96, 97, 98, 99, 100, 101…	(237, 0, 237)	237	2
4516	4517	UPI0005D91CDA status=activ	([0.699094, 0.707965, 0.716283, 0.720929, 0.720929, 0.724957, 0.741537, 0.745909, 0.745909, 0.745909, 0.745909, 0.754692, 0.745909, 0.775545, 0.81615, 0.808535, 0.812494, 0.834292, 0.834292, 0.827927, 0.812494, 0.801317, 0.795062, 0.795062, 0.808535, 0.805026, 0.767246, 0.759478, 0.759478, 0.775545, 0.779859, 0.779859, 0.759478, 0.759478, 0.741537, 0.728858, 0.570702, 0.575842, 0.604312, 0.465241…	[0, 1, 2, 3, 4, 5, 6, 7, 8, 9, 10, 11, 12, 13, 14, 15, 16, 17, 18, 19, 20, 21, 22, 23, 24, 25, 26, 27, 28, 29, 30, 31, 32, 33, 34, 35, 36, 37, 38, 41, 42, 43, 76, 77, 78, 79, 80, 81, 82, 83, 84, 85, 86, 87, 88, 89, 90, 91, 92, 93, 94, 95, 96, 97, 98, 99, 100, 101, 102, 103, 104, 105, 106, 107, 108, 109, 110, 111, 112, 113, 114, 115, 116, 117, 118, 119, 120, 121, 122, 123, 124, 125, 126, 127, 128,…	(237, 215, 452)	237	2
4655	4656	UPI0005D98A8B status=activ	([0.41194, 0.311707, 0.349426, 0.398279, 0.450668, 0.486429, 0.509769, 0.517562, 0.534167, 0.59508, 0.608892, 0.618285, 0.720929, 0.745909, 0.720929, 0.750527, 0.837511, 0.819762, 0.819762, 0.808535, 0.84206, 0.856457, 0.856457, 0.882776, 0.88723, 0.874069, 0.856457, 0.856457, 0.865454, 0.81615, 0.685117, 0.685117, 0.712013, 0.657645, 0.618285, 0.59508, 0.585406, 0.517562, 0.538167, 0.545602, 0.5…	[6, 7, 8, 9, 10, 11, 12, 13, 14, 15, 16, 17, 18, 19, 20, 21, 22, 23, 24, 25, 26, 27, 28, 29, 30, 31, 32, 33, 34, 35, 36, 37, 38, 39, 40, 41, 42, 43, 44, 45, 46, 47, 48, 49, 50, 51, 52, 53, 54, 55, 56, 57, 58, 59, 60, 61, 62, 63, 64, 65, 66, 67, 68, 69, 70, 71, 72, 73, 74, 75, 76, 77, 78, 79, 80, 81, 82, 83, 84, 85, 86, 87, 88, 89, 90, 91, 92, 93, 94, 95, 96, 97, 98, 99, 100, 101, 102, 103, 104, 1…	(237, 0, 237)	237	2
5998	5999	UPI0007BC347F status=activ	([0.59014, 0.63748, 0.675549, 0.685117, 0.56648, 0.480142, 0.51388, 0.440853, 0.465241, 0.480142, 0.5017, 0.505461, 0.59014, 0.604312, 0.613573, 0.720929, 0.720929, 0.716283, 0.699094, 0.699094, 0.632174, 0.632174, 0.618285, 0.653063, 0.648219, 0.690604, 0.808535, 0.795062, 0.871313, 0.812494, 0.812494, 0.805026, 0.801317, 0.805026, 0.805026, 0.728858, 0.707965, 0.720929, 0.712013, 0.707965, 0.71…	[0, 1, 2, 3, 4, 6, 10, 11, 12, 13, 14, 15, 16, 17, 18, 19, 20, 21, 22, 23, 24, 25, 26, 27, 28, 29, 30, 31, 32, 33, 34, 35, 36, 37, 38, 39, 40, 41, 42, 43, 44, 45, 46, 47, 48, 49, 50, 51, 52, 53, 54, 55, 56, 57, 58, 59, 60, 61, 62, 63, 64, 65, 66, 67, 68, 69, 70, 71, 72, 73, 74, 75, 76, 77, 78, 79, 80, 81, 82, 83, 84, 85, 86, 87, 88, 89, 90, 91, 92, 93, 94, 95, 96, 97, 98, 99, 100, 101, 102, 103, …	(237, 6, 243)	237	2
4927	4928	UPI0005DA4E21 status=activ	([0.73685, 0.767246, 0.795062, 0.801317, 0.81615, 0.834292, 0.83125, 0.834292, 0.849326, 0.846163, 0.771762, 0.801317, 0.784345, 0.690604, 0.653063, 0.648219, 0.517562, 0.380708, 0.401658, 0.332115, 0.332115, 0.335645, 0.335645, 0.332115, 0.278302, 0.26085, 0.247041, 0.161087, 0.161087, 0.155435, 0.161087, 0.173081, 0.122885, 0.129801, 0.196879, 0.158265, 0.173081, 0.268042, 0.352862, 0.291804, 0…	[0, 1, 2, 3, 4, 5, 6, 7, 8, 9, 10, 11, 12, 13, 14, 15, 16, 88, 89, 90, 91, 92, 130, 132, 133, 134, 135, 136, 137, 138, 139, 140, 141, 142, 143, 167, 169, 170, 171, 172, 173, 174, 182, 183, 184, 185, 186, 187, 188, 189, 190, 191, 192, 193, 194, 197, 198, 199, 200, 201, 247, 248, 249, 250, 251, 253, 254, 255, 256, 257, 258, 259, 260, 261, 262, 263, 264, 289, 327, 328, 329, 330, 331, 332, 333, 334, …	(236, 541, 777)	236	2
5976	5977	UPI0007BC2D6F status=activ	([0.264545, 0.295083, 0.321458, 0.36309, 0.311707, 0.359901, 0.401658, 0.440853, 0.465241, 0.444081, 0.472492, 0.497853, 0.51388, 0.494003, 0.480142, 0.545602, 0.59014, 0.575842, 0.671169, 0.779859, 0.788093, 0.823549, 0.84206, 0.812494, 0.795062, 0.801317, 0.784345, 0.771762, 0.767246, 0.771762, 0.823549, 0.823549, 0.837511, 0.837511, 0.871313, 0.879233, 0.856457, 0.837511, 0.874069, 0.862302, 0…	[12, 15, 16, 17, 18, 19, 20, 21, 22, 23, 24, 25, 26, 27, 28, 29, 30, 31, 32, 33, 34, 35, 36, 37, 38, 39, 40, 41, 42, 43, 44, 45, 46, 47, 48, 49, 50, 51, 52, 53, 54, 55, 56, 57, 58, 59, 61, 62, 63, 64, 65, 66, 67, 89, 90, 91, 92, 93, 94, 95, 96, 97, 98, 99, 100, 101, 102, 103, 104, 105, 106, 107, 108, 109, 110, 111, 112, 113, 114, 115, 116, 117, 118, 119, 120, 121, 122, 123, 124, 125, 126, 127, 12…	(236, 199, 435)	236	2
3383	3384	UPI0001B729A0 status=activ	([0.045352, 0.06312, 0.034068, 0.034884, 0.054297, 0.034884, 0.023963, 0.017797, 0.024826, 0.030611, 0.023087, 0.015344, 0.021816, 0.022667, 0.023963, 0.016826, 0.017797, 0.017797, 0.011669, 0.011903, 0.021381, 0.021381, 0.021816, 0.022667, 0.019109, 0.0198, 0.020165, 0.020165, 0.023087, 0.023087, 0.025762, 0.045352, 0.060549, 0.073402, 0.122885, 0.109221, 0.102787, 0.096677, 0.059222, 0.10481, 0…	[132, 133, 134, 135, 312, 313, 337, 338, 339, 340, 341, 342, 343, 344, 345, 346, 347, 348, 349, 350, 351, 352, 353, 354, 355, 356, 357, 358, 359, 360, 361, 362, 363, 364, 365, 366, 367, 368, 369, 370, 371, 372, 373, 374, 375, 376, 377, 378, 379, 380, 381, 382, 383, 391, 392, 393, 394, 395, 396, 397, 398, 399, 400, 401, 402, 403, 404, 405, 406, 407, 408, 409, 410, 411, 412, 413, 414, 415, 416, 417…	(235, 53, 288)	235	2
3676	3677	UPI0002CD19FD status=activ	([0.834292, 0.856457, 0.874069, 0.885302, 0.894241, 0.903857, 0.910643, 0.915074, 0.921076, 0.91684, 0.912647, 0.919029, 0.915074, 0.932927, 0.947281, 0.941505, 0.947281, 0.947281, 0.947281, 0.947281, 0.947281, 0.941505, 0.941505, 0.941505, 0.941505, 0.941505, 0.941505, 0.953422, 0.94331, 0.94331, 0.950334, 0.950334, 0.956248, 0.962114, 0.966441, 0.970265, 0.969315, 0.969315, 0.9657, 0.967676, 0.…	[0, 1, 2, 3, 4, 5, 6, 7, 8, 9, 10, 11, 12, 13, 14, 15, 16, 17, 18, 19, 20, 21, 22, 23, 24, 25, 26, 27, 28, 29, 30, 31, 32, 33, 34, 35, 36, 37, 38, 39, 40, 41, 42, 43, 44, 45, 46, 47, 48, 49, 50, 51, 52, 53, 54, 55, 56, 57, 58, 59, 60, 61, 62, 63, 64, 65, 66, 67, 68, 69, 70, 71, 72, 73, 74, 75, 76, 77, 78, 79, 80, 81, 82, 83, 84, 85, 86, 87, 88, 89, 90, 91, 92, 93, 94, 95, 96, 97, 98, 99, 100, 101…	(234, 166, 400)	234	2
4387	4388	UPI0005D8CF3E status=activ	([0.885302, 0.919029, 0.801317, 0.798249, 0.733139, 0.76285, 0.788093, 0.83125, 0.724957, 0.73685, 0.759478, 0.759478, 0.745909, 0.675549, 0.694846, 0.671169, 0.671169, 0.604312, 0.618285, 0.653063, 0.570702, 0.56648, 0.545602, 0.675549, 0.675549, 0.759478, 0.63748, 0.648219, 0.618285, 0.59917, 0.58069, 0.562014, 0.59917, 0.622677, 0.675549, 0.657645, 0.671169, 0.694846, 0.754692, 0.63748, 0.6321…	[0, 1, 2, 3, 4, 5, 6, 7, 8, 9, 10, 11, 12, 13, 14, 15, 16, 17, 18, 19, 20, 21, 22, 23, 24, 25, 26, 27, 28, 29, 30, 31, 32, 33, 34, 35, 36, 37, 38, 39, 40, 41, 42, 43, 44, 45, 46, 47, 48, 49, 50, 51, 52, 53, 54, 55, 56, 57, 58, 59, 60, 61, 62, 63, 64, 65, 66, 67, 68, 69, 70, 71, 72, 73, 74, 75, 76, 77, 78, 79, 80, 81, 82, 83, 84, 85, 86, 87, 88, 89, 90, 91, 92, 93, 94, 95, 96, 97, 98, 99, 100, 101…	(234, 0, 234)	234	2
4524	4525	UPI0005D92176 status=activ	([0.661982, 0.671169, 0.675549, 0.59014, 0.604312, 0.613573, 0.534167, 0.570702, 0.557691, 0.56648, 0.575842, 0.541878, 0.59014, 0.59014, 0.59014, 0.58069, 0.570702, 0.622677, 0.58069, 0.59014, 0.618285, 0.509769, 0.505461, 0.509769, 0.59014, 0.585406, 0.613573, 0.671169, 0.661982, 0.680603, 0.707965, 0.690604, 0.73685, 0.622677, 0.613573, 0.59917, 0.529623, 0.541878, 0.521092, 0.585406, 0.497853…	[0, 1, 2, 3, 4, 5, 6, 7, 8, 9, 10, 11, 12, 13, 14, 15, 16, 17, 18, 19, 20, 21, 22, 23, 24, 25, 26, 27, 28, 29, 30, 31, 32, 33, 34, 35, 36, 37, 38, 39, 42, 43, 44, 45, 46, 47, 48, 49, 54, 55, 57, 58, 59, 61, 62, 63, 64, 72, 87, 88, 89, 90, 91, 92, 93, 94, 95, 96, 97, 98, 99, 100, 101, 102, 103, 104, 105, 106, 107, 108, 109, 110, 111, 112, 113, 114, 115, 116, 117, 118, 119, 120, 121, 122, 123, 124,…	(234, 142, 376)	234	2
5765	5766	UPI0007BBE0C4 status=activ	([0.025316, 0.018415, 0.029376, 0.034068, 0.054297, 0.074921, 0.086953, 0.098513, 0.111485, 0.127496, 0.106997, 0.118441, 0.111485, 0.182256, 0.173081, 0.31487, 0.308712, 0.308712, 0.4292, 0.349426, 0.352862, 0.374039, 0.447574, 0.440853, 0.472492, 0.468512, 0.468512, 0.42561, 0.440853, 0.288399, 0.30533, 0.377384, 0.222385, 0.229226, 0.236433, 0.232838, 0.247041, 0.200174, 0.194234, 0.239899, 0.…	[79, 157, 158, 159, 160, 161, 162, 163, 164, 165, 166, 167, 168, 169, 170, 171, 172, 173, 174, 175, 176, 177, 178, 179, 180, 181, 182, 183, 184, 185, 186, 187, 200, 201, 202, 203, 204, 205, 206, 207, 208, 209, 210, 211, 212, 213, 214, 215, 216, 217, 218, 219, 220, 221, 222, 223, 224, 226, 227, 228, 229, 230, 231, 232, 233, 234, 235, 236, 237, 238, 239, 240, 241, 242, 243, 244, 245, 246, 247, 248,…	(232, 57, 289)	232	2
4937	4938	UPI0005DA5455 status=activ	([0.724957, 0.73685, 0.622677, 0.661982, 0.694846, 0.59917, 0.632174, 0.680603, 0.703578, 0.632174, 0.570702, 0.608892, 0.618285, 0.608892, 0.622677, 0.745909, 0.759478, 0.76285, 0.666105, 0.661982, 0.675549, 0.675549, 0.671169, 0.745909, 0.767246, 0.618285, 0.680603, 0.671169, 0.648219, 0.653063, 0.657645, 0.754692, 0.779859, 0.798249, 0.798249, 0.805026, 0.819762, 0.791621, 0.788093, 0.849326, …	[0, 1, 2, 3, 4, 5, 6, 7, 8, 9, 10, 11, 12, 13, 14, 15, 16, 17, 18, 19, 20, 21, 22, 23, 24, 25, 26, 27, 28, 29, 30, 31, 32, 33, 34, 35, 36, 37, 38, 39, 40, 41, 42, 43, 44, 45, 46, 47, 48, 49, 50, 51, 52, 53, 54, 55, 56, 57, 58, 59, 60, 61, 62, 63, 64, 65, 66, 67, 68, 69, 70, 71, 72, 73, 77, 78, 79, 80, 81, 82, 83, 86, 87, 88, 89, 90, 91, 92, 93, 94, 95, 96, 97, 98, 99, 100, 101, 102, 103, 104, 105…	(231, 354, 585)	231	2
5930	5931	UPI0007BC1F7B status=activ	([0.882776, 0.889439, 0.885302, 0.91684, 0.910643, 0.868118, 0.865454, 0.868118, 0.808535, 0.819762, 0.767246, 0.712013, 0.733139, 0.73685, 0.741537, 0.671169, 0.545602, 0.553315, 0.538167, 0.525368, 0.570702, 0.56648, 0.562014, 0.575842, 0.549308, 0.549308, 0.59917, 0.538167, 0.476583, 0.480142, 0.468512, 0.5017, 0.570702, 0.59508, 0.517562, 0.5017, 0.575842, 0.699094, 0.694846, 0.694846, 0.6269…	[0, 1, 2, 3, 4, 5, 6, 7, 8, 9, 10, 11, 12, 13, 14, 15, 16, 17, 18, 19, 20, 21, 22, 23, 24, 25, 26, 27, 31, 32, 33, 34, 35, 36, 37, 38, 39, 40, 41, 42, 43, 44, 45, 46, 47, 48, 49, 50, 51, 52, 53, 54, 55, 56, 57, 58, 59, 60, 61, 62, 63, 64, 65, 66, 67, 68, 69, 70, 71, 72, 73, 74, 75, 76, 77, 78, 79, 80, 81, 82, 83, 84, 85, 86, 87, 88, 89, 90, 91, 92, 93, 94, 95, 96, 97, 98, 99, 100, 101, 102, 103, …	(231, 223, 454)	231	2
5322	5323	UPI0007BB51DE status=activ	([0.225814, 0.25031, 0.271506, 0.31487, 0.328603, 0.380708, 0.414856, 0.440853, 0.476583, 0.486429, 0.422041, 0.346032, 0.342579, 0.278302, 0.264545, 0.268042, 0.268042, 0.268042, 0.335645, 0.359901, 0.31487, 0.311707, 0.321458, 0.332115, 0.349426, 0.281712, 0.275179, 0.264545, 0.25031, 0.225814, 0.155435, 0.127496, 0.229226, 0.225814, 0.311707, 0.31487, 0.380708, 0.311707, 0.311707, 0.332115, 0.…	[114, 240, 241, 242, 243, 244, 245, 246, 247, 248, 249, 250, 251, 741, 742, 743, 744, 745, 746, 747, 748, 749, 750, 751, 752, 753, 754, 755, 756, 757, 758, 759, 760, 761, 762, 763, 764, 765, 766, 768, 769, 772, 788, 789, 790, 791, 792, 793, 794, 795, 796, 797, 798, 799, 800, 801, 802, 803, 804, 805, 806, 807, 808, 809, 810, 811, 812, 813, 814, 815, 816, 817, 818, 819, 820, 821, 822, 823, 824, 825…	(230, 111, 341)	230	2
5741	5742	UPI0007BBD9BE status=activ	([0.216401, 0.26085, 0.161087, 0.155435, 0.098513, 0.073402, 0.090864, 0.125101, 0.15284, 0.179055, 0.200174, 0.15284, 0.10481, 0.092881, 0.155435, 0.264545, 0.185198, 0.194234, 0.182256, 0.17593, 0.179055, 0.170161, 0.17593, 0.264545, 0.291804, 0.384043, 0.380708, 0.352862, 0.278302, 0.288399, 0.203355, 0.15008, 0.257454, 0.321458, 0.398279, 0.40511, 0.291804, 0.390993, 0.377384, 0.394753, 0.398…	[132, 133, 139, 140, 141, 142, 146, 147, 148, 149, 150, 151, 152, 153, 154, 155, 156, 157, 158, 834, 835, 836, 839, 840, 898, 899, 906, 907, 908, 909, 910, 911, 912, 913, 914, 915, 916, 917, 918, 919, 920, 921, 922, 923, 924, 925, 926, 927, 928, 929, 930, 931, 932, 933, 941, 952, 953, 954, 955, 956, 957, 958, 959, 960, 961, 962, 963, 964, 965, 966, 967, 968, 969, 970, 971, 972, 973, 974, 975, 976…	(230, 55, 285)	230	2
4743	4744	UPI0005D9C766 status=activ	([0.045352, 0.024393, 0.049374, 0.032017, 0.044297, 0.030611, 0.051831, 0.083462, 0.058088, 0.088832, 0.064632, 0.079919, 0.064632, 0.106997, 0.158265, 0.161087, 0.15008, 0.081712, 0.079919, 0.147574, 0.173081, 0.225814, 0.318242, 0.288399, 0.370445, 0.295083, 0.380708, 0.278302, 0.257454, 0.25406, 0.225814, 0.311707, 0.311707, 0.311707, 0.281712, 0.232838, 0.222385, 0.144935, 0.25031, 0.243554, …	[129, 130, 131, 137, 138, 139, 140, 141, 144, 145, 217, 218, 219, 220, 221, 222, 223, 224, 225, 271, 318, 593, 594, 595, 596, 597, 598, 601, 602, 603, 604, 605, 606, 607, 608, 609, 610, 611, 612, 613, 614, 620, 636, 637, 638, 639, 640, 641, 642, 643, 644, 645, 646, 647, 648, 649, 650, 651, 652, 653, 654, 655, 656, 657, 658, 659, 660, 661, 662, 663, 664, 665, 666, 667, 668, 669, 670, 671, 672, 673…	(229, 153, 382)	229	2
2942	2943	UPI000177999B status=activ	([0.852992, 0.856457, 0.868118, 0.868118, 0.889439, 0.801317, 0.745909, 0.685117, 0.720929, 0.728858, 0.712013, 0.720929, 0.690604, 0.653063, 0.632174, 0.632174, 0.632174, 0.622677, 0.666105, 0.626927, 0.632174, 0.63748, 0.59917, 0.538167, 0.490133, 0.490133, 0.59508, 0.680603, 0.680603, 0.632174, 0.653063, 0.613573, 0.63748, 0.666105, 0.694846, 0.666105, 0.622677, 0.657645, 0.585406, 0.58069, 0.…	[0, 1, 2, 3, 4, 5, 6, 7, 8, 9, 10, 11, 12, 13, 14, 15, 16, 17, 18, 19, 20, 21, 22, 23, 26, 27, 28, 29, 30, 31, 32, 33, 34, 35, 36, 37, 38, 39, 40, 41, 42, 43, 44, 45, 46, 47, 48, 49, 50, 51, 52, 53, 54, 55, 56, 57, 58, 59, 60, 61, 62, 63, 64, 65, 66, 67, 68, 69, 70, 71, 72, 73, 74, 75, 76, 77, 78, 79, 80, 81, 82, 83, 84, 85, 86, 87, 88, 89, 90, 91, 92, 93, 94, 95, 96, 97, 98, 99, 100, 101, 102, 1…	(228, 250, 478)	228	2
5507	5508	UPI0007BB8A2E status=activ	([0.642678, 0.657645, 0.56648, 0.517562, 0.545602, 0.570702, 0.642678, 0.648219, 0.661982, 0.680603, 0.694846, 0.712013, 0.724957, 0.707965, 0.73685, 0.745909, 0.754692, 0.791621, 0.827927, 0.862302, 0.865454, 0.856457, 0.852992, 0.899122, 0.932927, 0.905695, 0.908098, 0.891961, 0.859585, 0.879233, 0.879233, 0.879233, 0.868118, 0.894241, 0.903857, 0.849326, 0.805026, 0.795062, 0.837511, 0.791621,…	[0, 1, 2, 3, 4, 5, 6, 7, 8, 9, 10, 11, 12, 13, 14, 15, 16, 17, 18, 19, 20, 21, 22, 23, 24, 25, 26, 27, 28, 29, 30, 31, 32, 33, 34, 35, 36, 37, 38, 39, 40, 41, 42, 43, 44, 45, 46, 47, 48, 49, 50, 51, 52, 53, 54, 55, 56, 57, 58, 59, 60, 61, 62, 63, 64, 65, 66, 67, 68, 69, 70, 71, 72, 73, 74, 75, 76, 77, 78, 79, 80, 81, 82, 83, 84, 85, 86, 87, 88, 89, 90, 91, 92, 93, 94, 95, 96, 97, 98, 99, 100, 101…	(228, 0, 228)	228	2
2863	2864	UPI000158F7DE status=activ	([0.185198, 0.232838, 0.288399, 0.324872, 0.401658, 0.42561, 0.374039, 0.418646, 0.390993, 0.394753, 0.41194, 0.433034, 0.444081, 0.359901, 0.349426, 0.422041, 0.490133, 0.553315, 0.549308, 0.538167, 0.497853, 0.58069, 0.557691, 0.549308, 0.549308, 0.549308, 0.570702, 0.549308, 0.529623, 0.58069, 0.613573, 0.618285, 0.626927, 0.716283, 0.823549, 0.819762, 0.81615, 0.779859, 0.775545, 0.680603, 0.…	[17, 18, 19, 21, 22, 23, 24, 25, 26, 27, 28, 29, 30, 31, 32, 33, 34, 35, 36, 37, 38, 39, 40, 41, 42, 43, 44, 45, 48, 49, 72, 73, 74, 75, 76, 77, 78, 79, 80, 81, 82, 83, 84, 85, 86, 87, 88, 89, 90, 91, 92, 93, 94, 95, 96, 97, 98, 99, 100, 101, 102, 103, 104, 105, 106, 107, 108, 109, 110, 111, 112, 113, 114, 115, 116, 117, 118, 119, 120, 121, 122, 123, 124, 125, 126, 127, 128, 129, 130, 131, 132, 1…	(227, 30, 257)	227	2
4587	4588	UPI0005D9596B status=activ	([0.88723, 0.788093, 0.788093, 0.798249, 0.823549, 0.84206, 0.808535, 0.823549, 0.83125, 0.852992, 0.856457, 0.889439, 0.837511, 0.889439, 0.871313, 0.805026, 0.771762, 0.849326, 0.834292, 0.849326, 0.834292, 0.798249, 0.798249, 0.805026, 0.812494, 0.795062, 0.788093, 0.823549, 0.819762, 0.819762, 0.808535, 0.812494, 0.805026, 0.84206, 0.846163, 0.795062, 0.791621, 0.795062, 0.784345, 0.784345, 0…	[0, 1, 2, 3, 4, 5, 6, 7, 8, 9, 10, 11, 12, 13, 14, 15, 16, 17, 18, 19, 20, 21, 22, 23, 24, 25, 26, 27, 28, 29, 30, 31, 32, 33, 34, 35, 36, 37, 38, 39, 40, 41, 42, 43, 44, 45, 46, 47, 48, 49, 69, 70, 71, 72, 73, 74, 76, 77, 78, 79, 80, 81, 82, 83, 84, 85, 86, 87, 88, 89, 90, 91, 92, 93, 94, 95, 96, 97, 98, 99, 100, 101, 102, 103, 104, 105, 106, 107, 108, 109, 110, 111, 112, 113, 114, 115, 116, 117…	(227, 111, 338)	227	2
5118	5119	UPI0007BB10D0 status=activ	([0.879233, 0.874069, 0.837511, 0.834292, 0.837511, 0.775545, 0.771762, 0.801317, 0.750527, 0.754692, 0.754692, 0.703578, 0.680603, 0.642678, 0.657645, 0.63748, 0.622677, 0.626927, 0.59917, 0.505461, 0.465241, 0.497853, 0.5017, 0.468512, 0.41194, 0.41194, 0.458154, 0.468512, 0.447574, 0.494003, 0.480142, 0.490133, 0.56648, 0.490133, 0.534167, 0.534167, 0.538167, 0.505461, 0.444081, 0.461924, 0.54…	[0, 1, 2, 3, 4, 5, 6, 7, 8, 9, 10, 11, 12, 13, 14, 15, 16, 17, 18, 19, 22, 32, 34, 35, 36, 37, 40, 41, 42, 43, 44, 45, 46, 47, 48, 49, 50, 54, 55, 56, 57, 58, 59, 60, 61, 62, 63, 65, 66, 67, 68, 69, 70, 71, 72, 73, 74, 75, 76, 77, 78, 79, 80, 81, 82, 83, 84, 85, 86, 87, 88, 89, 90, 91, 92, 93, 94, 95, 96, 97, 98, 99, 100, 101, 102, 103, 104, 105, 106, 109, 110, 111, 112, 113, 114, 115, 116, 117, …	(226, 336, 562)	226	2
5842	5843	UPI0007BBFFC1 status=activ	([0.671169, 0.529623, 0.56648, 0.497853, 0.525368, 0.545602, 0.480142, 0.497853, 0.521092, 0.545602, 0.494003, 0.433034, 0.433034, 0.447574, 0.394753, 0.394753, 0.374039, 0.398279, 0.41194, 0.436924, 0.42561, 0.436924, 0.517562, 0.517562, 0.505461, 0.517562, 0.5017, 0.575842, 0.5017, 0.486429, 0.480142, 0.468512, 0.521092, 0.509769, 0.517562, 0.562014, 0.534167, 0.525368, 0.440853, 0.450668, 0.44…	[0, 1, 2, 4, 5, 8, 9, 22, 23, 24, 25, 26, 27, 28, 32, 33, 34, 35, 36, 37, 59, 60, 61, 62, 63, 64, 65, 66, 67, 68, 72, 73, 74, 75, 76, 77, 78, 79, 80, 81, 82, 83, 84, 85, 86, 87, 88, 89, 90, 91, 92, 93, 94, 95, 96, 97, 161, 162, 164, 165, 171, 172, 177, 423, 424, 425, 426, 427, 428, 429, 430, 455, 456, 457, 458, 459, 460, 461, 462, 463, 464, 465, 466, 467, 468, 469, 470, 471, 506, 507, 508, 509, 5…	(223, 112, 335)	223	2
4122	4123	UPI0005D82520 status=activ	([0.938133, 0.862302, 0.859585, 0.874069, 0.891961, 0.905695, 0.905695, 0.852992, 0.889439, 0.88723, 0.88723, 0.921076, 0.91684, 0.910643, 0.910643, 0.879233, 0.88723, 0.89662, 0.808535, 0.795062, 0.712013, 0.694846, 0.767246, 0.745909, 0.754692, 0.741537, 0.741537, 0.712013, 0.795062, 0.745909, 0.675549, 0.675549, 0.608892, 0.541878, 0.541878, 0.529623, 0.59508, 0.557691, 0.575842, 0.626927, 0.6…	[0, 1, 2, 3, 4, 5, 6, 7, 8, 9, 10, 11, 12, 13, 14, 15, 16, 17, 18, 19, 20, 21, 22, 23, 24, 25, 26, 27, 28, 29, 30, 31, 32, 33, 34, 35, 36, 37, 38, 39, 40, 41, 42, 43, 44, 45, 46, 47, 49, 51, 52, 53, 54, 55, 56, 57, 58, 59, 60, 61, 62, 63, 66, 67, 68, 69, 70, 71, 72, 73, 74, 75, 76, 77, 78, 79, 80, 81, 82, 83, 84, 85, 86, 87, 88, 89, 90, 91, 92, 93, 94, 95, 96, 97, 98, 99, 100, 101, 103, 106, 107,…	(222, 194, 416)	222	2
6211	6212	UPI0007BC7947 status=activ	([0.951925, 0.889439, 0.903857, 0.903857, 0.915074, 0.915074, 0.910643, 0.919029, 0.924947, 0.939629, 0.938133, 0.921076, 0.926919, 0.891961, 0.894241, 0.894241, 0.876521, 0.882776, 0.879233, 0.879233, 0.823549, 0.733139, 0.812494, 0.798249, 0.798249, 0.798249, 0.808535, 0.823549, 0.759478, 0.745909, 0.724957, 0.733139, 0.812494, 0.81615, 0.865454, 0.791621, 0.779859, 0.808535, 0.808535, 0.823549…	[0, 1, 2, 3, 4, 5, 6, 7, 8, 9, 10, 11, 12, 13, 14, 15, 16, 17, 18, 19, 20, 21, 22, 23, 24, 25, 26, 27, 28, 29, 30, 31, 32, 33, 34, 35, 36, 37, 38, 39, 40, 41, 42, 43, 44, 45, 46, 47, 48, 49, 50, 51, 52, 53, 54, 55, 56, 57, 58, 59, 60, 61, 62, 63, 64, 65, 66, 67, 68, 69, 70, 71, 72, 73, 74, 75, 76, 77, 78, 79, 80, 81, 82, 83, 84, 85, 86, 87, 88, 89, 90, 91, 92, 93, 94, 95, 96, 97, 98, 99, 100, 101…	(222, 0, 222)	222	2
5236	5237	UPI0007BB365D status=activ	([0.58069, 0.59917, 0.613573, 0.618285, 0.622677, 0.632174, 0.632174, 0.642678, 0.648219, 0.657645, 0.661982, 0.657645, 0.642678, 0.622677, 0.666105, 0.728858, 0.849326, 0.849326, 0.834292, 0.81615, 0.784345, 0.771762, 0.771762, 0.76285, 0.767246, 0.767246, 0.767246, 0.771762, 0.808535, 0.808535, 0.808535, 0.808535, 0.808535, 0.834292, 0.834292, 0.798249, 0.798249, 0.805026, 0.805026, 0.805026, 0…	[0, 1, 2, 3, 4, 5, 6, 7, 8, 9, 10, 11, 12, 13, 14, 15, 16, 17, 18, 19, 20, 21, 22, 23, 24, 25, 26, 27, 28, 29, 30, 31, 32, 33, 34, 35, 36, 37, 38, 39, 40, 41, 42, 43, 44, 45, 46, 47, 48, 49, 50, 51, 52, 53, 54, 55, 56, 57, 58, 59, 60, 61, 62, 63, 64, 65, 66, 67, 68, 69, 70, 71, 72, 73, 74, 75, 76, 77, 78, 79, 80, 81, 82, 83, 84, 85, 86, 87, 88, 89, 90, 91, 92, 93, 94, 95, 96, 97, 98, 99, 100, 101…	(221, 0, 221)	221	2
32	33	UPI0000035CF3 status=activ	([0.604312, 0.622677, 0.685117, 0.529623, 0.545602, 0.59508, 0.608892, 0.642678, 0.675549, 0.653063, 0.690604, 0.699094, 0.608892, 0.575842, 0.553315, 0.483068, 0.553315, 0.642678, 0.608892, 0.549308, 0.59917, 0.56648, 0.58069, 0.613573, 0.73685, 0.754692, 0.76285, 0.784345, 0.73685, 0.716283, 0.750527, 0.626927, 0.694846, 0.754692, 0.707965, 0.613573, 0.720929, 0.716283, 0.622677, 0.618285, 0.65…	[0, 1, 2, 3, 4, 5, 6, 7, 8, 9, 10, 11, 12, 13, 14, 16, 17, 18, 19, 20, 21, 22, 23, 24, 25, 26, 27, 28, 29, 30, 31, 32, 33, 34, 35, 36, 37, 38, 39, 40, 41, 55, 56, 57, 58, 59, 60, 61, 62, 63, 64, 65, 66, 67, 68, 69, 70, 71, 72, 73, 74, 75, 76, 77, 78, 79, 80, 81, 82, 83, 85, 101, 102, 104, 105, 106, 107, 108, 109, 110, 111, 112, 113, 114, 115, 116, 117, 118, 119, 120, 121, 124, 125, 126, 127, 129,…	(220, 124, 344)	220	2
3725	3726	UPI0003ED4D13 status=activ	([0.871313, 0.791621, 0.795062, 0.808535, 0.834292, 0.846163, 0.862302, 0.868118, 0.871313, 0.871313, 0.862302, 0.795062, 0.703578, 0.699094, 0.675549, 0.675549, 0.745909, 0.745909, 0.745909, 0.716283, 0.805026, 0.798249, 0.83125, 0.837511, 0.859585, 0.846163, 0.750527, 0.767246, 0.771762, 0.699094, 0.648219, 0.661982, 0.775545, 0.827927, 0.834292, 0.83125, 0.846163, 0.775545, 0.750527, 0.666105,…	[0, 1, 2, 3, 4, 5, 6, 7, 8, 9, 10, 11, 12, 13, 14, 15, 16, 17, 18, 19, 20, 21, 22, 23, 24, 25, 26, 27, 28, 29, 30, 31, 32, 33, 34, 35, 36, 37, 38, 39, 40, 41, 42, 43, 44, 47, 48, 49, 50, 51, 52, 53, 54, 55, 56, 57, 58, 59, 60, 61, 62, 63, 64, 65, 66, 67, 68, 69, 70, 71, 72, 73, 74, 75, 76, 77, 78, 79, 80, 81, 82, 83, 84, 85, 86, 87, 88, 89, 90, 91, 92, 93, 94, 95, 96, 97, 98, 99, 100, 101, 102, 1…	(219, 45, 264)	219	2
5075	5076	UPI0007BB0145 status=activ	([0.359901, 0.349426, 0.25406, 0.281712, 0.324872, 0.342579, 0.291804, 0.222385, 0.288399, 0.342579, 0.339168, 0.349426, 0.377384, 0.356642, 0.356642, 0.324872, 0.394753, 0.387226, 0.31487, 0.324872, 0.418646, 0.422041, 0.384043, 0.380708, 0.380708, 0.384043, 0.295083, 0.387226, 0.486429, 0.450668, 0.41194, 0.4292, 0.440853, 0.324872, 0.26085, 0.247041, 0.281712, 0.182256, 0.264545, 0.311707, 0.2…	[336, 337, 340, 343, 352, 353, 354, 355, 363, 365, 366, 367, 379, 380, 381, 382, 383, 384, 385, 386, 387, 388, 389, 972, 973, 974, 1216, 1217, 1218, 1219, 1220, 1228, 1247, 1248, 1249, 1250, 1251, 1252, 1253, 1254, 1255, 1256, 1257, 1258, 1259, 1260, 1261, 1262, 1263, 1264, 1265, 1266, 1267, 1268, 1269, 1270, 1271, 1272, 1273, 1274, 1275, 1276, 1277, 1278, 1279, 1280, 1281, 1282, 1283, 1285, 1286…	(219, 113, 332)	219	2
6150	6151	UPI0007BC6988 status=activ	([0.953422, 0.922952, 0.926919, 0.938133, 0.941505, 0.953422, 0.936162, 0.938133, 0.939629, 0.939629, 0.928747, 0.936162, 0.934618, 0.926919, 0.921076, 0.921076, 0.908098, 0.921076, 0.950334, 0.951925, 0.941505, 0.94331, 0.970265, 0.97245, 0.969315, 0.969315, 0.954657, 0.950334, 0.957673, 0.964893, 0.9657, 0.959312, 0.960642, 0.960642, 0.959312, 0.960642, 0.967676, 0.975134, 0.977651, 0.956248, 0…	[0, 1, 2, 3, 4, 5, 6, 7, 8, 9, 10, 11, 12, 13, 14, 15, 16, 17, 18, 19, 20, 21, 22, 23, 24, 25, 26, 27, 28, 29, 30, 31, 32, 33, 34, 35, 36, 37, 38, 39, 40, 41, 42, 43, 44, 45, 46, 47, 48, 49, 50, 51, 52, 53, 54, 55, 56, 57, 58, 59, 60, 61, 62, 63, 64, 65, 66, 67, 68, 69, 70, 71, 72, 73, 74, 75, 76, 77, 78, 79, 80, 81, 82, 83, 84, 85, 86, 87, 88, 89, 90, 91, 92, 93, 94, 95, 96, 97, 98, 99, 100, 101…	(219, 0, 219)	219	2
1462	1463	UPI0000135E8F status=activ	([0.321458, 0.36309, 0.398279, 0.4292, 0.454136, 0.450668, 0.472492, 0.494003, 0.490133, 0.525368, 0.486429, 0.509769, 0.509769, 0.648219, 0.642678, 0.685117, 0.685117, 0.759478, 0.775545, 0.76285, 0.83125, 0.823549, 0.745909, 0.745909, 0.671169, 0.59508, 0.661982, 0.661982, 0.675549, 0.608892, 0.51388, 0.575842, 0.562014, 0.562014, 0.529623, 0.642678, 0.58069, 0.521092, 0.521092, 0.509769, 0.454…	[9, 11, 12, 13, 14, 15, 16, 17, 18, 19, 20, 21, 22, 23, 24, 25, 26, 27, 28, 29, 30, 31, 32, 33, 34, 35, 36, 37, 38, 39, 45, 46, 47, 48, 50, 51, 52, 53, 54, 55, 56, 57, 58, 59, 60, 61, 62, 63, 64, 65, 66, 67, 68, 69, 70, 71, 72, 73, 74, 75, 76, 77, 78, 79, 80, 81, 82, 83, 84, 85, 86, 87, 88, 89, 90, 91, 92, 93, 94, 95, 96, 97, 98, 99, 100, 101, 102, 103, 104, 105, 106, 107, 108, 109, 110, 111, 112…	(217, 34, 251)	217	2
4658	4659	UPI0005D98C02 status=activ	([0.801317, 0.808535, 0.724957, 0.73685, 0.754692, 0.680603, 0.699094, 0.720929, 0.661982, 0.59917, 0.553315, 0.553315, 0.575842, 0.545602, 0.490133, 0.461924, 0.436924, 0.472492, 0.4292, 0.444081, 0.4292, 0.494003, 0.494003, 0.585406, 0.534167, 0.480142, 0.490133, 0.486429, 0.436924, 0.41194, 0.450668, 0.490133, 0.497853, 0.440853, 0.447574, 0.505461, 0.525368, 0.56648, 0.541878, 0.557691, 0.538…	[0, 1, 2, 3, 4, 5, 6, 7, 8, 9, 10, 11, 12, 13, 23, 24, 35, 36, 37, 38, 39, 40, 41, 42, 43, 44, 45, 46, 47, 48, 49, 50, 51, 52, 53, 54, 55, 56, 57, 58, 59, 60, 61, 62, 63, 64, 65, 66, 67, 68, 69, 70, 71, 72, 73, 74, 75, 76, 77, 78, 79, 80, 81, 82, 83, 84, 85, 86, 87, 88, 89, 90, 91, 92, 93, 94, 95, 96, 97, 98, 99, 100, 101, 102, 103, 104, 105, 106, 107, 108, 109, 110, 111, 112, 113, 114, 115, 116,…	(217, 16, 233)	217	2
3805	3806	UPI0005D74669 status=activ	([0.281712, 0.318242, 0.359901, 0.414856, 0.444081, 0.339168, 0.278302, 0.308712, 0.268042, 0.295083, 0.342579, 0.390993, 0.321458, 0.222385, 0.222385, 0.275179, 0.380708, 0.384043, 0.377384, 0.370445, 0.288399, 0.281712, 0.288399, 0.291804, 0.216401, 0.219301, 0.247041, 0.236433, 0.173081, 0.232838, 0.167087, 0.094817, 0.086953, 0.11371, 0.18812, 0.18812, 0.11371, 0.078022, 0.078022, 0.127496, 0…	[69, 71, 72, 73, 82, 83, 84, 94, 95, 96, 97, 98, 99, 100, 101, 102, 103, 104, 105, 106, 107, 108, 109, 110, 111, 112, 113, 114, 115, 116, 117, 118, 119, 120, 121, 122, 123, 124, 125, 126, 127, 128, 129, 130, 131, 132, 133, 134, 135, 136, 137, 138, 139, 140, 141, 142, 143, 144, 145, 146, 147, 148, 149, 150, 151, 152, 153, 154, 155, 156, 157, 158, 159, 160, 161, 162, 163, 164, 165, 166, 167, 168, 1…	(216, 250, 466)	216	2
3373	3374	UPI0001B728E7 status=activ	([0.608892, 0.622677, 0.666105, 0.712013, 0.59014, 0.5017, 0.521092, 0.557691, 0.483068, 0.40511, 0.42561, 0.394753, 0.414856, 0.398279, 0.394753, 0.418646, 0.494003, 0.483068, 0.394753, 0.450668, 0.454136, 0.352862, 0.370445, 0.356642, 0.356642, 0.42561, 0.505461, 0.509769, 0.505461, 0.509769, 0.618285, 0.618285, 0.716283, 0.59917, 0.517562, 0.562014, 0.534167, 0.521092, 0.444081, 0.553315, 0.59…	[0, 1, 2, 3, 4, 5, 6, 7, 26, 27, 28, 29, 30, 31, 32, 33, 34, 35, 36, 37, 39, 40, 41, 42, 43, 44, 45, 69, 70, 73, 74, 75, 77, 78, 79, 80, 81, 82, 83, 84, 85, 86, 87, 88, 89, 90, 91, 92, 93, 94, 95, 96, 97, 98, 99, 100, 101, 102, 103, 104, 105, 106, 107, 108, 109, 110, 111, 112, 113, 114, 115, 116, 117, 118, 119, 120, 121, 122, 123, 124, 125, 126, 127, 128, 129, 130, 131, 132, 133, 134, 135, 136, 1…	(215, 32, 247)	215	2
3851	3852	UPI0005D76BC3 status=activ	([0.447574, 0.275179, 0.356642, 0.328603, 0.384043, 0.401658, 0.447574, 0.356642, 0.398279, 0.321458, 0.370445, 0.318242, 0.308712, 0.31487, 0.301917, 0.31487, 0.239899, 0.301917, 0.31487, 0.31487, 0.288399, 0.370445, 0.40511, 0.390993, 0.352862, 0.236433, 0.167087, 0.15284, 0.167087, 0.134866, 0.222385, 0.222385, 0.243554, 0.173081, 0.116183, 0.073402, 0.069024, 0.116183, 0.071867, 0.073402, 0.0…	[92, 95, 100, 117, 118, 119, 120, 121, 122, 123, 124, 125, 126, 127, 128, 129, 130, 131, 132, 133, 134, 135, 136, 137, 138, 139, 140, 141, 142, 152, 153, 154, 155, 158, 160, 161, 162, 163, 164, 165, 166, 170, 171, 172, 173, 174, 175, 176, 177, 178, 179, 180, 181, 182, 183, 184, 185, 186, 187, 188, 189, 190, 191, 192, 193, 194, 195, 196, 197, 198, 199, 200, 201, 202, 203, 204, 205, 206, 207, 208, …	(215, 172, 387)	215	2
3898	3899	UPI0005D78DD1 status=activ	([0.908098, 0.908098, 0.915074, 0.934618, 0.941505, 0.941505, 0.948786, 0.948786, 0.948786, 0.954657, 0.954657, 0.962114, 0.966441, 0.945666, 0.950334, 0.945666, 0.939629, 0.938133, 0.948786, 0.947281, 0.947281, 0.96342, 0.9657, 0.967676, 0.960642, 0.954657, 0.928747, 0.93079, 0.932927, 0.932927, 0.903857, 0.91684, 0.905695, 0.868118, 0.901269, 0.894241, 0.88723, 0.89662, 0.901269, 0.89662, 0.905…	[0, 1, 2, 3, 4, 5, 6, 7, 8, 9, 10, 11, 12, 13, 14, 15, 16, 17, 18, 19, 20, 21, 22, 23, 24, 25, 26, 27, 28, 29, 30, 31, 32, 33, 34, 35, 36, 37, 38, 39, 40, 41, 42, 43, 44, 45, 46, 47, 48, 49, 50, 51, 52, 53, 54, 55, 56, 57, 58, 59, 60, 61, 62, 63, 64, 65, 66, 67, 68, 69, 70, 71, 72, 73, 74, 75, 76, 77, 78, 79, 80, 81, 82, 83, 84, 85, 86, 87, 88, 89, 90, 91, 92, 93, 94, 95, 96, 97, 98, 99, 100, 101…	(215, 166, 381)	215	2
4051	4052	UPI0005D7F6B1 status=activ	([0.812494, 0.812494, 0.779859, 0.784345, 0.671169, 0.680603, 0.703578, 0.712013, 0.741537, 0.745909, 0.745909, 0.767246, 0.771762, 0.771762, 0.771762, 0.604312, 0.653063, 0.653063, 0.657645, 0.733139, 0.694846, 0.59014, 0.505461, 0.534167, 0.545602, 0.632174, 0.642678, 0.632174, 0.626927, 0.529623, 0.534167, 0.541878, 0.468512, 0.40511, 0.339168, 0.295083, 0.384043, 0.349426, 0.291804, 0.321458,…	[0, 1, 2, 3, 4, 5, 6, 7, 8, 9, 10, 11, 12, 13, 14, 15, 16, 17, 18, 19, 20, 21, 22, 23, 24, 25, 26, 27, 28, 29, 30, 31, 84, 88, 89, 90, 91, 92, 93, 94, 95, 99, 100, 101, 102, 103, 104, 105, 106, 107, 108, 109, 110, 111, 112, 113, 114, 115, 116, 117, 118, 119, 120, 121, 122, 123, 124, 125, 126, 127, 128, 129, 130, 131, 132, 133, 134, 135, 136, 137, 138, 139, 140, 141, 142, 143, 144, 145, 146, 147, …	(215, 239, 454)	215	2
3139	3140	UPI000181AC95 status=activ	([0.767246, 0.767246, 0.767246, 0.767246, 0.690604, 0.699094, 0.703578, 0.642678, 0.541878, 0.575842, 0.632174, 0.63748, 0.685117, 0.622677, 0.608892, 0.632174, 0.534167, 0.59014, 0.549308, 0.553315, 0.497853, 0.42561, 0.444081, 0.450668, 0.458154, 0.517562, 0.538167, 0.56648, 0.622677, 0.642678, 0.618285, 0.58069, 0.585406, 0.59917, 0.671169, 0.618285, 0.59917, 0.666105, 0.666105, 0.685117, 0.68…	[0, 1, 2, 3, 4, 5, 6, 7, 8, 9, 10, 11, 12, 13, 14, 15, 16, 17, 18, 19, 25, 26, 27, 28, 29, 30, 31, 32, 33, 34, 35, 36, 37, 38, 39, 40, 41, 42, 43, 44, 45, 46, 47, 48, 49, 50, 51, 52, 53, 54, 55, 56, 57, 58, 59, 60, 61, 62, 63, 64, 65, 66, 67, 68, 69, 70, 71, 72, 73, 74, 75, 76, 77, 78, 79, 80, 81, 82, 83, 84, 85, 86, 87, 88, 89, 90, 91, 92, 93, 94, 95, 96, 97, 98, 99, 100, 101, 102, 103, 104, 105…	(214, 20, 234)	214	2
4362	4363	UPI0005D8BEF6 status=activ	([0.865454, 0.767246, 0.795062, 0.801317, 0.827927, 0.834292, 0.716283, 0.741537, 0.754692, 0.690604, 0.703578, 0.728858, 0.823549, 0.798249, 0.791621, 0.801317, 0.808535, 0.812494, 0.754692, 0.741537, 0.653063, 0.694846, 0.779859, 0.745909, 0.699094, 0.685117, 0.653063, 0.784345, 0.771762, 0.745909, 0.808535, 0.808535, 0.741537, 0.712013, 0.648219, 0.525368, 0.4292, 0.366687, 0.390993, 0.447574,…	[0, 1, 2, 3, 4, 5, 6, 7, 8, 9, 10, 11, 12, 13, 14, 15, 16, 17, 18, 19, 20, 21, 22, 23, 24, 25, 26, 27, 28, 29, 30, 31, 32, 33, 34, 35, 46, 47, 48, 53, 55, 56, 57, 58, 59, 60, 61, 62, 63, 64, 65, 66, 67, 68, 69, 70, 71, 72, 73, 74, 75, 76, 77, 78, 79, 80, 81, 82, 83, 84, 85, 86, 87, 88, 89, 90, 91, 92, 93, 94, 95, 96, 97, 98, 99, 100, 101, 102, 103, 104, 105, 106, 107, 108, 109, 110, 111, 112, 113…	(214, 40, 254)	214	2
2890	2891	UPI000158FBE0 status=activ	([0.182256, 0.219301, 0.275179, 0.301917, 0.324872, 0.366687, 0.387226, 0.422041, 0.436924, 0.465241, 0.476583, 0.461924, 0.40511, 0.476583, 0.529623, 0.545602, 0.56648, 0.608892, 0.648219, 0.741537, 0.788093, 0.801317, 0.798249, 0.801317, 0.812494, 0.81615, 0.775545, 0.775545, 0.779859, 0.784345, 0.779859, 0.784345, 0.788093, 0.84206, 0.834292, 0.819762, 0.812494, 0.805026, 0.779859, 0.798249, 0…	[14, 15, 16, 17, 18, 19, 20, 21, 22, 23, 24, 25, 26, 27, 28, 29, 30, 31, 32, 33, 34, 35, 36, 37, 38, 39, 40, 41, 42, 43, 44, 45, 46, 47, 48, 49, 50, 51, 52, 53, 54, 55, 56, 57, 58, 59, 60, 61, 62, 63, 64, 65, 66, 67, 68, 69, 70, 71, 72, 73, 74, 75, 76, 77, 78, 79, 80, 81, 82, 83, 84, 85, 86, 87, 88, 89, 90, 91, 92, 93, 94, 95, 96, 97, 98, 99, 100, 101, 102, 103, 104, 105, 106, 107, 108, 109, 110,…	(213, 0, 213)	213	2
3278	3279	UPI0001B23925 status=activ	([0.038858, 0.058088, 0.096677, 0.027463, 0.026338, 0.041405, 0.054297, 0.078022, 0.109221, 0.106997, 0.125101, 0.125101, 0.059222, 0.081712, 0.118441, 0.111485, 0.116183, 0.15284, 0.170161, 0.191378, 0.203355, 0.370445, 0.324872, 0.31487, 0.509769, 0.570702, 0.549308, 0.575842, 0.59014, 0.56648, 0.608892, 0.613573, 0.447574, 0.63748, 0.534167, 0.366687, 0.377384, 0.387226, 0.332115, 0.324872, 0.…	[24, 25, 26, 27, 28, 29, 30, 31, 33, 34, 73, 74, 75, 76, 77, 78, 79, 80, 81, 85, 86, 103, 104, 105, 106, 107, 108, 109, 110, 111, 112, 113, 114, 115, 116, 117, 118, 119, 120, 121, 122, 123, 124, 125, 126, 127, 128, 129, 130, 131, 132, 133, 134, 135, 136, 137, 139, 140, 141, 142, 143, 144, 145, 146, 147, 148, 154, 155, 166, 167, 168, 170, 171, 172, 173, 174, 180, 184, 190, 191, 192, 193, 194, 195,…	(213, 292, 505)	213	2
4460	4461	UPI0005D8F83C status=activ	([0.472492, 0.56648, 0.626927, 0.642678, 0.56648, 0.59917, 0.653063, 0.666105, 0.657645, 0.56648, 0.58069, 0.626927, 0.604312, 0.525368, 0.51388, 0.585406, 0.694846, 0.59014, 0.694846, 0.712013, 0.716283, 0.724957, 0.657645, 0.657645, 0.675549, 0.712013, 0.716283, 0.626927, 0.666105, 0.618285, 0.728858, 0.771762, 0.680603, 0.720929, 0.805026, 0.791621, 0.728858, 0.703578, 0.779859, 0.798249, 0.79…	[1, 2, 3, 4, 5, 6, 7, 8, 9, 10, 11, 12, 13, 14, 15, 16, 17, 18, 19, 20, 21, 22, 23, 24, 25, 26, 27, 28, 29, 30, 31, 32, 33, 34, 35, 36, 37, 38, 39, 40, 41, 42, 43, 44, 45, 46, 47, 48, 49, 50, 51, 52, 53, 54, 55, 56, 57, 58, 59, 60, 61, 62, 63, 64, 65, 66, 67, 76, 77, 78, 79, 80, 82, 83, 84, 85, 86, 87, 88, 89, 90, 91, 92, 93, 94, 95, 96, 97, 98, 99, 100, 101, 102, 103, 104, 105, 106, 107, 108, 10…	(213, 162, 375)	213	2
4729	4730	UPI0005D9BA92 status=activ	([0.707965, 0.707965, 0.767246, 0.775545, 0.779859, 0.754692, 0.754692, 0.759478, 0.759478, 0.680603, 0.685117, 0.716283, 0.788093, 0.767246, 0.771762, 0.707965, 0.671169, 0.648219, 0.63748, 0.648219, 0.648219, 0.58069, 0.59508, 0.562014, 0.557691, 0.5017, 0.440853, 0.366687, 0.387226, 0.40511, 0.41194, 0.42561, 0.4292, 0.41194, 0.422041, 0.4292, 0.483068, 0.525368, 0.545602, 0.521092, 0.613573, …	[0, 1, 2, 3, 4, 5, 6, 7, 8, 9, 10, 11, 12, 13, 14, 15, 16, 17, 18, 19, 20, 21, 22, 23, 24, 25, 37, 38, 39, 40, 41, 42, 43, 44, 45, 46, 47, 48, 49, 50, 51, 52, 53, 54, 55, 56, 57, 58, 59, 60, 80, 81, 82, 83, 84, 85, 86, 87, 88, 89, 90, 91, 92, 93, 94, 95, 96, 97, 98, 99, 100, 101, 102, 103, 104, 105, 106, 107, 108, 109, 110, 111, 112, 113, 114, 115, 116, 117, 118, 119, 120, 121, 122, 123, 124, 125…	(212, 183, 395)	212	2
5166	5167	UPI0007BB1CBA status=activ	([0.203355, 0.118441, 0.194234, 0.216401, 0.26085, 0.324872, 0.374039, 0.36309, 0.301917, 0.247041, 0.200174, 0.236433, 0.229226, 0.243554, 0.155435, 0.239899, 0.229226, 0.142424, 0.222385, 0.225814, 0.335645, 0.271506, 0.387226, 0.324872, 0.278302, 0.264545, 0.247041, 0.25406, 0.275179, 0.356642, 0.40511, 0.380708, 0.387226, 0.30533, 0.301917, 0.328603, 0.342579, 0.268042, 0.352862, 0.268042, 0.…	[87, 88, 89, 90, 91, 95, 96, 97, 98, 102, 103, 104, 105, 112, 113, 114, 117, 119, 120, 148, 149, 150, 151, 152, 153, 154, 155, 156, 157, 158, 159, 160, 161, 162, 163, 164, 165, 166, 167, 168, 169, 170, 171, 172, 173, 174, 175, 176, 177, 178, 179, 180, 181, 182, 183, 184, 185, 186, 187, 188, 189, 190, 191, 192, 193, 194, 195, 196, 197, 198, 199, 200, 201, 202, 203, 204, 205, 206, 207, 208, 209, 21…	(212, 19, 231)	212	2
5168	5169	UPI0007BB1CD8 status=activ	([0.268042, 0.295083, 0.185198, 0.085092, 0.109221, 0.15284, 0.11371, 0.132295, 0.17593, 0.139895, 0.100716, 0.069024, 0.064632, 0.06312, 0.036378, 0.022667, 0.022306, 0.022306, 0.026338, 0.044297, 0.024393, 0.021381, 0.024826, 0.042364, 0.0704, 0.058088, 0.048328, 0.073402, 0.044297, 0.030611, 0.023534, 0.03976, 0.048328, 0.028695, 0.026338, 0.049374, 0.083462, 0.086953, 0.096677, 0.134866, 0.13…	[125, 129, 130, 132, 133, 134, 135, 136, 137, 138, 139, 140, 141, 142, 143, 144, 145, 146, 147, 148, 149, 150, 151, 152, 153, 154, 155, 156, 157, 158, 159, 160, 161, 162, 163, 164, 165, 166, 167, 168, 169, 170, 171, 172, 173, 174, 175, 176, 177, 178, 179, 180, 181, 182, 183, 184, 185, 186, 187, 188, 189, 190, 191, 192, 193, 194, 195, 196, 197, 198, 199, 200, 201, 202, 203, 204, 205, 206, 207, 208…	(211, 3, 214)	211	2
5811	5812	UPI0007BBF5D1 status=activ	([0.924947, 0.859585, 0.885302, 0.827927, 0.876521, 0.868118, 0.868118, 0.899122, 0.908098, 0.915074, 0.91684, 0.928747, 0.941505, 0.948786, 0.938133, 0.938133, 0.928747, 0.962114, 0.953422, 0.919029, 0.901269, 0.874069, 0.905695, 0.903857, 0.938133, 0.885302, 0.891961, 0.856457, 0.852992, 0.856457, 0.849326, 0.862302, 0.862302, 0.81615, 0.788093, 0.728858, 0.707965, 0.728858, 0.728858, 0.724957,…	[0, 1, 2, 3, 4, 5, 6, 7, 8, 9, 10, 11, 12, 13, 14, 15, 16, 17, 18, 19, 20, 21, 22, 23, 24, 25, 26, 27, 28, 29, 30, 31, 32, 33, 34, 35, 36, 37, 38, 39, 40, 41, 42, 43, 44, 45, 46, 47, 48, 49, 50, 51, 52, 53, 54, 55, 56, 57, 58, 59, 60, 61, 62, 63, 64, 65, 66, 67, 68, 69, 70, 71, 72, 73, 74, 75, 76, 77, 78, 79, 80, 81, 82, 83, 84, 85, 86, 87, 88, 89, 90, 91, 92, 93, 94, 95, 96, 97, 98, 99, 100, 101…	(211, 0, 211)	211	2
4438	4439	UPI0005D8EE10 status=activ	([0.89662, 0.905695, 0.89662, 0.889439, 0.885302, 0.874069, 0.859585, 0.862302, 0.865454, 0.865454, 0.865454, 0.868118, 0.885302, 0.885302, 0.868118, 0.856457, 0.856457, 0.846163, 0.798249, 0.775545, 0.775545, 0.724957, 0.745909, 0.741537, 0.741537, 0.73685, 0.784345, 0.716283, 0.712013, 0.703578, 0.699094, 0.694846, 0.728858, 0.712013, 0.712013, 0.728858, 0.728858, 0.741537, 0.685117, 0.767246, …	[0, 1, 2, 3, 4, 5, 6, 7, 8, 9, 10, 11, 12, 13, 14, 15, 16, 17, 18, 19, 20, 21, 22, 23, 24, 25, 26, 27, 28, 29, 30, 31, 32, 33, 34, 35, 36, 37, 38, 39, 40, 41, 42, 43, 44, 45, 46, 47, 48, 49, 50, 51, 52, 53, 54, 55, 56, 57, 58, 59, 60, 61, 62, 63, 64, 65, 66, 67, 68, 69, 70, 71, 72, 73, 74, 75, 76, 77, 78, 79, 80, 81, 82, 83, 84, 85, 86, 87, 88, 89, 90, 91, 92, 93, 94, 95, 96, 97, 98, 99, 100, 101…	(209, 0, 209)	209	2
736	737	UPI000006A2C5 status=activ	([0.879233, 0.899122, 0.874069, 0.885302, 0.859585, 0.865454, 0.871313, 0.871313, 0.868118, 0.849326, 0.846163, 0.801317, 0.805026, 0.805026, 0.771762, 0.745909, 0.720929, 0.685117, 0.657645, 0.699094, 0.699094, 0.685117, 0.675549, 0.675549, 0.671169, 0.680603, 0.648219, 0.653063, 0.626927, 0.648219, 0.680603, 0.694846, 0.724957, 0.716283, 0.716283, 0.745909, 0.733139, 0.759478, 0.784345, 0.81249…	[0, 1, 2, 3, 4, 5, 6, 7, 8, 9, 10, 11, 12, 13, 14, 15, 16, 17, 18, 19, 20, 21, 22, 23, 24, 25, 26, 27, 28, 29, 30, 31, 32, 33, 34, 35, 36, 37, 38, 39, 40, 41, 42, 43, 44, 45, 46, 47, 48, 49, 50, 51, 52, 53, 54, 55, 56, 57, 58, 59, 60, 61, 62, 63, 64, 65, 66, 67, 68, 69, 70, 71, 72, 73, 74, 75, 76, 77, 78, 79, 80, 81, 82, 83, 84, 85, 86, 87, 88, 89, 90, 91, 92, 93, 94, 95, 96, 97, 98, 99, 100, 101…	(208, 0, 208)	208	2
5107	5108	UPI0007BB0BC0 status=activ	([0.21291, 0.301917, 0.374039, 0.390993, 0.278302, 0.298791, 0.31487, 0.346032, 0.387226, 0.30533, 0.206376, 0.247041, 0.194234, 0.206376, 0.125101, 0.060549, 0.048328, 0.042364, 0.042364, 0.066181, 0.059222, 0.073402, 0.067594, 0.035586, 0.035586, 0.035586, 0.023963, 0.024393, 0.012491, 0.008276, 0.007555, 0.009015, 0.010221, 0.010372, 0.00962, 0.010372, 0.010509, 0.008804, 0.010672, 0.013437, 0…	[353, 408, 409, 414, 415, 420, 421, 422, 423, 424, 425, 438, 451, 452, 453, 454, 455, 456, 457, 458, 459, 460, 461, 462, 463, 464, 465, 466, 467, 468, 469, 470, 471, 472, 473, 474, 475, 476, 477, 478, 479, 480, 481, 482, 483, 484, 485, 486, 487, 488, 489, 490, 491, 492, 493, 494, 495, 496, 497, 498, 499, 500, 501, 502, 503, 504, 505, 506, 507, 508, 509, 510, 511, 512, 513, 514, 515, 516, 517, 518…	(207, 12, 219)	207	2
5382	5383	UPI0007BB644C status=activ	([0.21291, 0.301917, 0.374039, 0.390993, 0.278302, 0.298791, 0.31487, 0.346032, 0.387226, 0.30533, 0.206376, 0.247041, 0.194234, 0.206376, 0.125101, 0.060549, 0.048328, 0.042364, 0.042364, 0.066181, 0.059222, 0.073402, 0.067594, 0.035586, 0.035586, 0.035586, 0.023963, 0.024393, 0.012491, 0.008276, 0.007555, 0.009015, 0.010221, 0.010372, 0.00962, 0.010372, 0.010509, 0.008804, 0.010672, 0.013437, 0…	[353, 408, 409, 414, 415, 420, 421, 422, 423, 424, 425, 438, 451, 452, 453, 454, 455, 456, 457, 458, 459, 460, 461, 462, 463, 464, 465, 466, 467, 468, 469, 470, 471, 472, 473, 474, 475, 476, 477, 478, 479, 480, 481, 482, 483, 484, 485, 486, 487, 488, 489, 490, 491, 492, 493, 494, 495, 496, 497, 498, 499, 500, 501, 502, 503, 504, 505, 506, 507, 508, 509, 510, 511, 512, 513, 514, 515, 516, 517, 518…	(207, 12, 219)	207	2
5407	5408	UPI0007BB6C35 status=activ	([0.173081, 0.229226, 0.31487, 0.349426, 0.414856, 0.450668, 0.461924, 0.494003, 0.545602, 0.570702, 0.59917, 0.653063, 0.661982, 0.632174, 0.750527, 0.754692, 0.661982, 0.771762, 0.88723, 0.88723, 0.798249, 0.798249, 0.703578, 0.632174, 0.642678, 0.51388, 0.42561, 0.42561, 0.352862, 0.324872, 0.328603, 0.243554, 0.229226, 0.321458, 0.25031, 0.185198, 0.173081, 0.229226, 0.167087, 0.158265, 0.090…	[8, 9, 10, 11, 12, 13, 14, 15, 16, 17, 18, 19, 20, 21, 22, 23, 24, 25, 115, 116, 117, 118, 119, 120, 121, 122, 123, 124, 125, 126, 127, 128, 129, 130, 131, 132, 133, 134, 135, 136, 137, 138, 139, 140, 141, 142, 143, 144, 145, 146, 147, 148, 149, 150, 151, 152, 153, 154, 155, 156, 157, 158, 159, 160, 161, 162, 163, 164, 165, 166, 167, 168, 169, 170, 242, 266, 271, 272, 275, 278, 279, 280, 281, 282…	(207, 86, 293)	207	2
3099	3100	UPI000177A11A status=activ	([0.25031, 0.284882, 0.328603, 0.222385, 0.15284, 0.191378, 0.144935, 0.170161, 0.194234, 0.222385, 0.25031, 0.257454, 0.243554, 0.18812, 0.100716, 0.094817, 0.096677, 0.058088, 0.100716, 0.167087, 0.147574, 0.129801, 0.069024, 0.05306, 0.100716, 0.109221, 0.059222, 0.096677, 0.079919, 0.090864, 0.049374, 0.048328, 0.073402, 0.086953, 0.155435, 0.268042, 0.179055, 0.264545, 0.36309, 0.321458, 0.3…	[291, 319, 320, 321, 322, 323, 324, 325, 326, 342, 343, 348, 349, 350, 351, 352, 353, 354, 355, 356, 357, 358, 359, 363, 364, 365, 366, 367, 368, 369, 370, 371, 372, 375, 377, 378, 379, 380, 381, 382, 383, 384, 385, 386, 387, 389, 390, 391, 393, 395, 396, 397, 398, 399, 424, 425, 426, 427, 428, 429, 430, 431, 432, 433, 434, 435, 436, 437, 438, 439, 440, 441, 442, 443, 444, 445, 446, 453, 458, 463…	(206, 119, 325)	206	2
1415	1416	UPI000013521A status=activ	([0.142424, 0.147574, 0.203355, 0.236433, 0.17593, 0.125101, 0.144935, 0.173081, 0.206376, 0.179055, 0.122885, 0.15008, 0.122885, 0.15008, 0.155435, 0.264545, 0.173081, 0.209395, 0.167087, 0.170161, 0.222385, 0.17593, 0.203355, 0.194234, 0.132295, 0.200174, 0.278302, 0.281712, 0.278302, 0.275179, 0.328603, 0.401658, 0.374039, 0.374039, 0.335645, 0.332115, 0.225814, 0.342579, 0.398279, 0.377384, 0…	[96, 97, 98, 99, 100, 101, 102, 103, 104, 105, 106, 107, 108, 109, 110, 111, 112, 113, 114, 115, 116, 117, 118, 119, 120, 121, 132, 133, 134, 135, 136, 137, 138, 139, 140, 141, 142, 143, 144, 145, 146, 147, 148, 149, 150, 151, 152, 153, 154, 155, 156, 157, 158, 159, 160, 161, 162, 163, 164, 165, 166, 167, 168, 169, 170, 171, 172, 173, 174, 175, 176, 177, 178, 179, 180, 181, 182, 183, 184, 185, 18…	(205, 26, 231)	205	2
2589	2590	UPI000158E9D5 status=activ	([0.30533, 0.332115, 0.275179, 0.196879, 0.243554, 0.203355, 0.229226, 0.257454, 0.281712, 0.321458, 0.284882, 0.311707, 0.366687, 0.436924, 0.359901, 0.394753, 0.401658, 0.30533, 0.257454, 0.219301, 0.21291, 0.268042, 0.275179, 0.324872, 0.40511, 0.40511, 0.384043, 0.384043, 0.401658, 0.40511, 0.31487, 0.380708, 0.308712, 0.31487, 0.335645, 0.414856, 0.324872, 0.328603, 0.352862, 0.352862, 0.384…	[427, 428, 429, 430, 431, 433, 434, 435, 436, 437, 441, 442, 443, 444, 445, 446, 447, 448, 496, 497, 501, 502, 503, 504, 505, 506, 507, 508, 509, 510, 511, 512, 513, 514, 515, 516, 517, 518, 519, 520, 521, 522, 523, 524, 525, 526, 527, 528, 529, 530, 531, 532, 533, 534, 535, 536, 537, 538, 539, 540, 541, 542, 543, 544, 545, 546, 547, 548, 549, 550, 551, 552, 553, 554, 555, 556, 557, 558, 559, 560…	(205, 20, 225)	205	2
3943	3944	UPI0005D7B374 status=activ	([0.142424, 0.18812, 0.232838, 0.185198, 0.106997, 0.134866, 0.182256, 0.182256, 0.185198, 0.206376, 0.229226, 0.281712, 0.206376, 0.222385, 0.147574, 0.25031, 0.30533, 0.222385, 0.247041, 0.191378, 0.196879, 0.301917, 0.31487, 0.288399, 0.26085, 0.370445, 0.366687, 0.366687, 0.31487, 0.26085, 0.26085, 0.264545, 0.264545, 0.346032, 0.324872, 0.31487, 0.222385, 0.203355, 0.219301, 0.239899, 0.2093…	[121, 219, 221, 367, 368, 369, 370, 371, 372, 373, 374, 375, 376, 380, 381, 382, 383, 384, 406, 407, 408, 409, 410, 411, 412, 413, 414, 415, 416, 417, 418, 419, 420, 421, 422, 423, 424, 425, 426, 427, 428, 429, 430, 431, 432, 433, 434, 435, 436, 437, 438, 439, 440, 441, 442, 443, 444, 445, 446, 447, 448, 449, 450, 451, 452, 453, 454, 455, 456, 457, 458, 459, 460, 461, 462, 463, 464, 465, 466, 467…	(205, 18, 223)	205	2
4027	4028	UPI0005D7E9B2 status=activ	([0.666105, 0.716283, 0.59917, 0.653063, 0.685117, 0.553315, 0.465241, 0.40511, 0.436924, 0.349426, 0.377384, 0.418646, 0.339168, 0.422041, 0.40511, 0.41194, 0.422041, 0.418646, 0.483068, 0.497853, 0.465241, 0.483068, 0.472492, 0.472492, 0.490133, 0.497853, 0.497853, 0.51388, 0.497853, 0.42561, 0.541878, 0.538167, 0.458154, 0.461924, 0.465241, 0.366687, 0.335645, 0.301917, 0.301917, 0.335645, 0.3…	[0, 1, 2, 3, 4, 5, 27, 30, 31, 49, 50, 51, 52, 53, 54, 55, 56, 57, 58, 59, 60, 61, 62, 63, 64, 65, 66, 67, 68, 69, 70, 71, 72, 73, 74, 75, 76, 77, 78, 79, 80, 81, 82, 83, 84, 85, 86, 87, 88, 89, 90, 91, 92, 93, 94, 95, 96, 97, 98, 99, 100, 101, 102, 103, 104, 105, 106, 107, 108, 109, 110, 111, 112, 113, 114, 115, 116, 117, 118, 119, 120, 121, 122, 123, 124, 125, 126, 127, 128, 129, 130, 131, 132,…	(205, 9, 214)	205	2
4150	4151	UPI0005D836E2 status=activ	([0.394753, 0.444081, 0.335645, 0.414856, 0.465241, 0.414856, 0.414856, 0.377384, 0.387226, 0.414856, 0.450668, 0.394753, 0.444081, 0.450668, 0.4292, 0.490133, 0.59917, 0.534167, 0.570702, 0.505461, 0.497853, 0.42561, 0.42561, 0.517562, 0.480142, 0.458154, 0.525368, 0.525368, 0.490133, 0.525368, 0.444081, 0.40511, 0.41194, 0.422041, 0.433034, 0.51388, 0.486429, 0.440853, 0.483068, 0.472492, 0.501…	[16, 17, 18, 19, 23, 26, 27, 29, 35, 40, 41, 42, 43, 44, 45, 46, 47, 49, 53, 54, 55, 56, 69, 70, 71, 72, 73, 74, 75, 76, 77, 78, 79, 80, 81, 82, 83, 84, 85, 86, 87, 88, 89, 90, 91, 92, 93, 94, 95, 96, 97, 98, 99, 100, 101, 102, 103, 104, 105, 106, 107, 108, 109, 110, 111, 112, 113, 114, 115, 116, 117, 118, 119, 120, 121, 122, 123, 124, 125, 126, 127, 128, 129, 130, 131, 132, 133, 134, 135, 136, 1…	(205, 22, 227)	205	2
4684	4685	UPI0005D99C5E status=activ	([0.862302, 0.856457, 0.862302, 0.876521, 0.871313, 0.891961, 0.88723, 0.899122, 0.894241, 0.889439, 0.88723, 0.891961, 0.885302, 0.808535, 0.808535, 0.827927, 0.779859, 0.791621, 0.808535, 0.73685, 0.724957, 0.724957, 0.724957, 0.73685, 0.707965, 0.707965, 0.699094, 0.699094, 0.699094, 0.699094, 0.707965, 0.707965, 0.73685, 0.795062, 0.812494, 0.784345, 0.76285, 0.827927, 0.837511, 0.834292, 0.8…	[0, 1, 2, 3, 4, 5, 6, 7, 8, 9, 10, 11, 12, 13, 14, 15, 16, 17, 18, 19, 20, 21, 22, 23, 24, 25, 26, 27, 28, 29, 30, 31, 32, 33, 34, 35, 36, 37, 38, 39, 40, 41, 42, 43, 44, 45, 46, 47, 48, 49, 50, 51, 52, 53, 54, 55, 56, 57, 58, 59, 60, 61, 62, 63, 64, 65, 66, 67, 68, 69, 70, 71, 72, 73, 74, 75, 76, 77, 78, 79, 80, 81, 82, 83, 84, 85, 86, 87, 88, 89, 90, 91, 92, 93, 94, 95, 96, 97, 98, 99, 100, 101…	(204, 549, 753)	204	2
5219	5220	UPI0007BB2FB4 status=activ	([0.21291, 0.182256, 0.086953, 0.118441, 0.144935, 0.170161, 0.194234, 0.118441, 0.0704, 0.100716, 0.122885, 0.155435, 0.173081, 0.17593, 0.155435, 0.085092, 0.185198, 0.164327, 0.071867, 0.071867, 0.137348, 0.132295, 0.173081, 0.191378, 0.200174, 0.21291, 0.125101, 0.067594, 0.125101, 0.122885, 0.129801, 0.125101, 0.086953, 0.147574, 0.137348, 0.144935, 0.125101, 0.122885, 0.085092, 0.185198, 0.…	[346, 347, 348, 349, 350, 351, 352, 353, 365, 366, 367, 368, 369, 370, 371, 372, 373, 376, 396, 397, 398, 399, 400, 401, 402, 403, 404, 405, 406, 407, 408, 409, 410, 411, 412, 413, 414, 415, 416, 417, 418, 419, 420, 421, 422, 423, 424, 425, 426, 427, 428, 429, 430, 431, 432, 433, 434, 435, 436, 437, 438, 439, 440, 441, 442, 443, 444, 445, 446, 447, 448, 449, 450, 451, 452, 453, 454, 455, 456, 457…	(203, 18, 221)	203	2
5841	5842	UPI0007BBFED8 status=activ	([0.008624, 0.01204, 0.020165, 0.013613, 0.011342, 0.015344, 0.020165, 0.012491, 0.009865, 0.007555, 0.008075, 0.007555, 0.009728, 0.01204, 0.01204, 0.010221, 0.015078, 0.015694, 0.009401, 0.009294, 0.015694, 0.015694, 0.009977, 0.010131, 0.017138, 0.017797, 0.00962, 0.007031, 0.008804, 0.014315, 0.030003, 0.023534, 0.022667, 0.023963, 0.017138, 0.013437, 0.029376, 0.016528, 0.009865, 0.009977, 0…	[359, 360, 369, 370, 371, 372, 373, 374, 375, 376, 377, 378, 379, 382, 383, 384, 385, 769, 830, 836, 837, 838, 839, 840, 841, 843, 844, 850, 851, 852, 853, 854, 866, 867, 868, 869, 870, 871, 872, 873, 874, 875, 876, 877, 878, 879, 880, 881, 882, 883, 884, 885, 886, 887, 888, 889, 890, 891, 892, 893, 894, 895, 896, 897, 898, 899, 900, 901, 902, 903, 904, 905, 906, 907, 908, 909, 910, 911, 912, 913…	(203, 32, 235)	203	2
1849	1850	UPI000013B96B status=activ	([0.056825, 0.088832, 0.137348, 0.179055, 0.216401, 0.271506, 0.295083, 0.216401, 0.118441, 0.139895, 0.076542, 0.06312, 0.032677, 0.034068, 0.038858, 0.034884, 0.035586, 0.032017, 0.032017, 0.032677, 0.025762, 0.06184, 0.067594, 0.034068, 0.0198, 0.019401, 0.019109, 0.020876, 0.020522, 0.045352, 0.026338, 0.06184, 0.059222, 0.060549, 0.058088, 0.051831, 0.043307, 0.025762, 0.049374, 0.047319, 0.…	[140, 141, 142, 143, 144, 145, 146, 147, 148, 149, 150, 151, 152, 153, 154, 155, 156, 157, 158, 159, 160, 161, 162, 163, 164, 165, 166, 167, 168, 169, 170, 171, 172, 173, 174, 175, 176, 177, 178, 179, 180, 181, 182, 183, 184, 185, 186, 187, 188, 189, 190, 191, 192, 193, 194, 195, 196, 197, 198, 199, 200, 201, 202, 203, 204, 205, 206, 207, 208, 209, 210, 211, 212, 213, 214, 215, 216, 217, 218, 219…	(202, 0, 202)	202	2
4749	4750	UPI0005D9CEEB status=activ	([0.979741, 0.978672, 0.978316, 0.980097, 0.979741, 0.981594, 0.980739, 0.983019, 0.982235, 0.983636, 0.983019, 0.982235, 0.976226, 0.977651, 0.975609, 0.978316, 0.975134, 0.973328, 0.970265, 0.967676, 0.9657, 0.964893, 0.962114, 0.960642, 0.950334, 0.921076, 0.908098, 0.834292, 0.812494, 0.805026, 0.733139, 0.666105, 0.675549, 0.733139, 0.707965, 0.557691, 0.521092, 0.529623, 0.541878, 0.525368,…	[0, 1, 2, 3, 4, 5, 6, 7, 8, 9, 10, 11, 12, 13, 14, 15, 16, 17, 18, 19, 20, 21, 22, 23, 24, 25, 26, 27, 28, 29, 30, 31, 32, 33, 34, 35, 36, 37, 38, 39, 40, 41, 43, 44, 45, 46, 47, 48, 49, 50, 51, 52, 53, 54, 55, 56, 57, 58, 59, 60, 61, 62, 63, 64, 65, 66, 67, 68, 69, 70, 71, 72, 73, 74, 75, 76, 77, 78, 79, 80, 81, 82, 83, 84, 85, 86, 87, 88, 89, 90, 91, 92, 93, 94, 95, 96, 97, 98, 99, 100, 101, 10…	(202, 42, 244)	202	2
5472	5473	UPI0007BB80FB status=activ	([0.947281, 0.950334, 0.954657, 0.874069, 0.88723, 0.894241, 0.903857, 0.908098, 0.915074, 0.908098, 0.915074, 0.93079, 0.93079, 0.879233, 0.84206, 0.856457, 0.837511, 0.81615, 0.812494, 0.728858, 0.724957, 0.632174, 0.575842, 0.557691, 0.585406, 0.472492, 0.461924, 0.444081, 0.401658, 0.387226, 0.387226, 0.288399, 0.209395, 0.222385, 0.311707, 0.26085, 0.247041, 0.247041, 0.194234, 0.118441, 0.1…	[0, 1, 2, 3, 4, 5, 6, 7, 8, 9, 10, 11, 12, 13, 14, 15, 16, 17, 18, 19, 20, 21, 22, 23, 24, 923, 924, 925, 927, 928, 953, 954, 955, 956, 957, 958, 959, 960, 964, 975, 976, 980, 981, 982, 983, 984, 987, 992, 993, 994, 995, 998, 999, 1000, 1001, 1003, 1004, 1005, 1006, 1007, 1008, 1009, 1010, 1011, 1012, 1013, 1014, 1015, 1017, 1018, 1019, 1023, 1024, 1025, 1026, 1027, 1028, 1031, 1032, 1033, 1034, …	(202, 301, 503)	202	2
5756	5757	UPI0007BBDF2E status=activ	([0.206376, 0.275179, 0.30533, 0.257454, 0.295083, 0.232838, 0.232838, 0.284882, 0.281712, 0.318242, 0.335645, 0.387226, 0.384043, 0.324872, 0.377384, 0.298791, 0.298791, 0.380708, 0.401658, 0.521092, 0.505461, 0.626927, 0.618285, 0.570702, 0.671169, 0.685117, 0.73685, 0.73685, 0.626927, 0.58069, 0.59014, 0.613573, 0.626927, 0.613573, 0.648219, 0.58069, 0.626927, 0.666105, 0.642678, 0.549308, 0.5…	[19, 20, 21, 22, 23, 24, 25, 26, 27, 28, 29, 30, 31, 32, 33, 34, 35, 36, 37, 38, 39, 40, 47, 50, 51, 52, 57, 60, 62, 84, 85, 86, 87, 88, 89, 91, 92, 93, 96, 98, 99, 100, 101, 102, 108, 109, 110, 111, 112, 113, 115, 116, 127, 132, 133, 134, 135, 136, 137, 138, 139, 140, 141, 142, 143, 144, 145, 146, 147, 148, 149, 150, 151, 152, 153, 165, 166, 249, 279, 281, 287, 288, 304, 305, 306, 307, 308, 309,…	(202, 82, 284)	202	2
1544	1545	UPI000013A1B4 status=activ	([0.30533, 0.346032, 0.40511, 0.4292, 0.447574, 0.51388, 0.529623, 0.549308, 0.562014, 0.58069, 0.59508, 0.553315, 0.480142, 0.618285, 0.63748, 0.648219, 0.661982, 0.685117, 0.632174, 0.657645, 0.680603, 0.618285, 0.618285, 0.59917, 0.59917, 0.585406, 0.557691, 0.557691, 0.570702, 0.497853, 0.51388, 0.534167, 0.608892, 0.618285, 0.517562, 0.529623, 0.59917, 0.59508, 0.604312, 0.549308, 0.480142, …	[5, 6, 7, 8, 9, 10, 11, 13, 14, 15, 16, 17, 18, 19, 20, 21, 22, 23, 24, 25, 26, 27, 28, 30, 31, 32, 33, 34, 35, 36, 37, 38, 39, 42, 43, 44, 65, 66, 67, 68, 69, 70, 71, 72, 73, 74, 75, 76, 77, 78, 79, 80, 81, 82, 83, 84, 85, 86, 87, 88, 89, 90, 91, 92, 93, 94, 95, 96, 97, 98, 99, 100, 101, 102, 103, 104, 105, 106, 107, 108, 109, 110, 111, 112, 113, 114, 115, 116, 117, 118, 119, 120, 121, 122, 123,…	(201, 36, 237)	201	2
3205	3206	UPI0001B234DB status=activ	([0.490133, 0.398279, 0.4292, 0.465241, 0.486429, 0.41194, 0.42561, 0.461924, 0.42561, 0.458154, 0.480142, 0.497853, 0.562014, 0.553315, 0.505461, 0.525368, 0.4292, 0.440853, 0.377384, 0.339168, 0.418646, 0.486429, 0.465241, 0.476583, 0.480142, 0.486429, 0.56648, 0.58069, 0.545602, 0.604312, 0.585406, 0.509769, 0.447574, 0.433034, 0.472492, 0.549308, 0.545602, 0.661982, 0.642678, 0.73685, 0.74590…	[12, 13, 14, 15, 26, 27, 28, 29, 30, 31, 35, 36, 37, 38, 39, 40, 41, 42, 43, 44, 45, 46, 47, 48, 49, 50, 51, 52, 53, 54, 55, 56, 57, 58, 59, 60, 61, 62, 63, 64, 65, 66, 67, 68, 72, 73, 74, 77, 79, 80, 81, 82, 83, 84, 85, 86, 87, 88, 89, 90, 91, 92, 93, 94, 95, 96, 97, 98, 99, 100, 101, 104, 105, 106, 107, 108, 109, 110, 111, 112, 113, 114, 115, 119, 120, 121, 122, 123, 124, 125, 126, 127, 128, 12…	(201, 83, 284)	201	2
4724	4725	UPI0005D9B71A status=activ	([0.754692, 0.712013, 0.724957, 0.733139, 0.73685, 0.741537, 0.712013, 0.690604, 0.666105, 0.626927, 0.685117, 0.728858, 0.724957, 0.712013, 0.608892, 0.657645, 0.657645, 0.699094, 0.754692, 0.745909, 0.733139, 0.73685, 0.76285, 0.759478, 0.750527, 0.759478, 0.724957, 0.795062, 0.856457, 0.903857, 0.924947, 0.899122, 0.879233, 0.903857, 0.903857, 0.926919, 0.936162, 0.939629, 0.934618, 0.934618, …	[0, 1, 2, 3, 4, 5, 6, 7, 8, 9, 10, 11, 12, 13, 14, 15, 16, 17, 18, 19, 20, 21, 22, 23, 24, 25, 26, 27, 28, 29, 30, 31, 32, 33, 34, 35, 36, 37, 38, 39, 40, 41, 42, 43, 44, 45, 46, 47, 48, 49, 50, 51, 52, 53, 54, 55, 56, 57, 58, 59, 60, 61, 62, 63, 64, 65, 66, 67, 68, 69, 70, 71, 72, 73, 74, 75, 76, 77, 78, 79, 80, 81, 82, 83, 84, 85, 86, 87, 88, 89, 90, 91, 92, 93, 94, 95, 96, 97, 98, 99, 100, 101…	(201, 0, 201)	201	2
495	496	UPI0000053129 status=activ	([0.278302, 0.324872, 0.36309, 0.295083, 0.321458, 0.366687, 0.311707, 0.342579, 0.25406, 0.278302, 0.225814, 0.158265, 0.21291, 0.239899, 0.243554, 0.25031, 0.275179, 0.281712, 0.25406, 0.206376, 0.185198, 0.196879, 0.167087, 0.164327, 0.15284, 0.158265, 0.083462, 0.139895, 0.142424, 0.232838, 0.209395, 0.284882, 0.394753, 0.398279, 0.374039, 0.36309, 0.356642, 0.390993, 0.384043, 0.335645, 0.40…	[45, 46, 47, 48, 49, 158, 159, 160, 161, 162, 163, 164, 165, 166, 167, 195, 196, 246, 247, 248, 249, 250, 251, 252, 253, 254, 280, 281, 282, 283, 284, 286, 308, 310, 311, 312, 313, 314, 315, 316, 317, 318, 319, 320, 321, 322, 323, 324, 325, 326, 327, 328, 389, 390, 391, 392, 393, 398, 399, 400, 401, 402, 403, 404, 405, 484, 485, 486, 487, 488, 489, 490, 492, 493, 1118, 1119, 1121, 1130, 1131, 116…	(199, 145, 344)	199	2
5898	5899	UPI0007BC1540 status=activ	([0.275179, 0.247041, 0.222385, 0.25406, 0.288399, 0.203355, 0.229226, 0.25406, 0.281712, 0.31487, 0.278302, 0.243554, 0.191378, 0.194234, 0.185198, 0.271506, 0.328603, 0.30533, 0.321458, 0.352862, 0.352862, 0.335645, 0.377384, 0.447574, 0.447574, 0.36309, 0.454136, 0.461924, 0.384043, 0.384043, 0.374039, 0.352862, 0.40511, 0.476583, 0.472492, 0.468512, 0.414856, 0.418646, 0.444081, 0.374039, 0.3…	[139, 140, 141, 142, 143, 144, 145, 146, 147, 148, 149, 150, 151, 152, 153, 154, 155, 156, 157, 158, 159, 160, 161, 162, 163, 164, 165, 166, 167, 168, 169, 170, 171, 172, 173, 174, 175, 176, 177, 178, 179, 180, 181, 182, 183, 184, 185, 186, 187, 188, 189, 190, 191, 192, 193, 194, 195, 196, 197, 198, 199, 200, 201, 202, 203, 204, 205, 206, 207, 208, 209, 210, 211, 212, 213, 214, 215, 216, 217, 218…	(199, 257, 456)	199	2
3916	3917	UPI0005D799EA status=activ	([0.521092, 0.549308, 0.59917, 0.497853, 0.56648, 0.604312, 0.549308, 0.483068, 0.505461, 0.553315, 0.575842, 0.521092, 0.517562, 0.436924, 0.465241, 0.390993, 0.380708, 0.458154, 0.454136, 0.458154, 0.377384, 0.444081, 0.458154, 0.450668, 0.521092, 0.5017, 0.472492, 0.534167, 0.613573, 0.626927, 0.562014, 0.570702, 0.657645, 0.59917, 0.699094, 0.608892, 0.690604, 0.779859, 0.76285, 0.76285, 0.75…	[0, 1, 2, 4, 5, 6, 8, 9, 10, 11, 12, 24, 25, 27, 28, 29, 30, 31, 32, 33, 34, 35, 36, 37, 38, 39, 40, 41, 42, 43, 44, 45, 46, 47, 48, 49, 50, 51, 52, 53, 54, 55, 56, 57, 58, 59, 60, 61, 62, 63, 64, 65, 66, 67, 74, 81, 82, 83, 84, 85, 88, 89, 90, 91, 92, 93, 94, 95, 96, 97, 98, 99, 100, 101, 102, 103, 104, 105, 106, 107, 108, 109, 110, 111, 112, 113, 114, 116, 118, 123, 124, 125, 126, 127, 128, 129…	(198, 292, 490)	198	2
3945	3946	UPI0005D7B58A status=activ	([0.801317, 0.801317, 0.868118, 0.908098, 0.905695, 0.871313, 0.871313, 0.874069, 0.798249, 0.819762, 0.81615, 0.788093, 0.754692, 0.759478, 0.750527, 0.795062, 0.767246, 0.798249, 0.767246, 0.76285, 0.694846, 0.712013, 0.690604, 0.648219, 0.56648, 0.545602, 0.648219, 0.648219, 0.642678, 0.733139, 0.73685, 0.750527, 0.784345, 0.812494, 0.767246, 0.795062, 0.823549, 0.808535, 0.771762, 0.767246, 0…	[0, 1, 2, 3, 4, 5, 6, 7, 8, 9, 10, 11, 12, 13, 14, 15, 16, 17, 18, 19, 20, 21, 22, 23, 24, 25, 26, 27, 28, 29, 30, 31, 32, 33, 34, 35, 36, 37, 38, 39, 40, 41, 42, 43, 44, 45, 46, 47, 48, 49, 50, 51, 52, 53, 54, 55, 56, 57, 58, 59, 60, 61, 62, 63, 64, 65, 66, 67, 68, 69, 70, 71, 72, 73, 74, 75, 76, 77, 78, 79, 80, 81, 82, 83, 84, 85, 86, 87, 88, 89, 90, 91, 92, 93, 94, 95, 96, 97, 98, 99, 100, 101…	(198, 0, 198)	198	2
5746	5747	UPI0007BBDB27 status=activ	([0.505461, 0.58069, 0.468512, 0.444081, 0.465241, 0.387226, 0.342579, 0.36309, 0.380708, 0.328603, 0.346032, 0.349426, 0.257454, 0.288399, 0.288399, 0.31487, 0.311707, 0.359901, 0.356642, 0.390993, 0.374039, 0.433034, 0.380708, 0.422041, 0.422041, 0.398279, 0.468512, 0.450668, 0.40511, 0.418646, 0.486429, 0.486429, 0.490133, 0.534167, 0.538167, 0.521092, 0.545602, 0.557691, 0.461924, 0.447574, 0…	[0, 1, 33, 34, 35, 36, 37, 54, 55, 67, 81, 118, 119, 120, 121, 122, 123, 126, 127, 128, 129, 130, 131, 132, 133, 134, 135, 136, 137, 138, 155, 156, 157, 158, 159, 160, 162, 163, 167, 168, 181, 182, 183, 184, 185, 186, 187, 188, 189, 190, 191, 192, 193, 194, 195, 196, 197, 198, 199, 200, 201, 202, 203, 204, 205, 206, 207, 208, 209, 211, 212, 213, 214, 215, 216, 217, 218, 219, 220, 221, 222, 223, 2…	(198, 186, 384)	198	2
4557	4558	UPI0005D945E1 status=activ	([0.834292, 0.856457, 0.862302, 0.874069, 0.882776, 0.865454, 0.882776, 0.871313, 0.859585, 0.84206, 0.779859, 0.81615, 0.750527, 0.724957, 0.720929, 0.632174, 0.63748, 0.648219, 0.622677, 0.58069, 0.56648, 0.541878, 0.541878, 0.480142, 0.472492, 0.390993, 0.41194, 0.380708, 0.384043, 0.380708, 0.408655, 0.480142, 0.40511, 0.454136, 0.458154, 0.529623, 0.585406, 0.480142, 0.483068, 0.440853, 0.44…	[0, 1, 2, 3, 4, 5, 6, 7, 8, 9, 10, 11, 12, 13, 14, 15, 16, 17, 18, 19, 20, 21, 22, 35, 36, 73, 74, 75, 76, 77, 78, 79, 80, 81, 82, 83, 84, 86, 87, 88, 89, 90, 91, 92, 93, 94, 95, 96, 97, 98, 99, 100, 101, 102, 103, 104, 105, 106, 107, 108, 109, 110, 111, 112, 113, 114, 115, 116, 117, 118, 119, 120, 121, 122, 123, 124, 125, 126, 127, 128, 129, 130, 131, 132, 133, 134, 135, 136, 137, 138, 139, 140,…	(197, 37, 234)	197	2
3066	3067	UPI0001779F26 status=activ	([0.408655, 0.450668, 0.472492, 0.505461, 0.517562, 0.553315, 0.557691, 0.59014, 0.59508, 0.626927, 0.632174, 0.642678, 0.557691, 0.666105, 0.626927, 0.622677, 0.63748, 0.728858, 0.784345, 0.771762, 0.767246, 0.779859, 0.724957, 0.712013, 0.694846, 0.699094, 0.680603, 0.680603, 0.661982, 0.661982, 0.63748, 0.632174, 0.685117, 0.741537, 0.724957, 0.81615, 0.798249, 0.795062, 0.771762, 0.724957, 0.…	[3, 4, 5, 6, 7, 8, 9, 10, 11, 12, 13, 14, 15, 16, 17, 18, 19, 20, 21, 22, 23, 24, 25, 26, 27, 28, 29, 30, 31, 32, 33, 34, 35, 36, 37, 38, 39, 40, 41, 42, 43, 44, 45, 46, 47, 48, 49, 50, 51, 52, 53, 54, 55, 56, 57, 58, 59, 62, 65, 66, 69, 70, 94, 100, 101, 102, 103, 104, 105, 106, 107, 108, 109, 110, 111, 112, 113, 114, 115, 116, 117, 118, 119, 120, 216, 217, 218, 219, 220, 221, 222, 223, 224, 225…	(196, 409, 605)	196	2
3858	3859	UPI0005D77180 status=activ	([0.377384, 0.40511, 0.352862, 0.308712, 0.349426, 0.387226, 0.40511, 0.36309, 0.40511, 0.408655, 0.366687, 0.401658, 0.40511, 0.401658, 0.390993, 0.450668, 0.433034, 0.486429, 0.483068, 0.494003, 0.42561, 0.390993, 0.390993, 0.387226, 0.418646, 0.398279, 0.394753, 0.356642, 0.40511, 0.401658, 0.401658, 0.458154, 0.390993, 0.342579, 0.384043, 0.339168, 0.321458, 0.271506, 0.21291, 0.185198, 0.179…	[56, 58, 59, 60, 61, 62, 63, 64, 65, 66, 67, 68, 69, 70, 71, 72, 73, 74, 75, 76, 77, 78, 79, 80, 81, 82, 83, 84, 85, 86, 87, 88, 89, 90, 91, 92, 93, 94, 95, 96, 97, 98, 99, 100, 101, 102, 103, 239, 367, 368, 369, 370, 371, 372, 373, 374, 375, 376, 377, 378, 379, 380, 381, 382, 383, 384, 385, 386, 387, 388, 389, 390, 391, 392, 393, 394, 395, 396, 397, 398, 400, 401, 402, 403, 404, 405, 406, 407, 4…	(196, 362, 558)	196	2
4959	4960	UPI0005DA649F status=activ	([0.185198, 0.232838, 0.288399, 0.321458, 0.356642, 0.380708, 0.40511, 0.447574, 0.472492, 0.509769, 0.534167, 0.553315, 0.59508, 0.716283, 0.775545, 0.784345, 0.784345, 0.837511, 0.876521, 0.93079, 0.969315, 0.969315, 0.971072, 0.969315, 0.967676, 0.971072, 0.97245, 0.973328, 0.971072, 0.967676, 0.959312, 0.96342, 0.957673, 0.951925, 0.936162, 0.93079, 0.926919, 0.93079, 0.91684, 0.905695, 0.905…	[9, 10, 11, 12, 13, 14, 15, 16, 17, 18, 19, 20, 21, 22, 23, 24, 25, 26, 27, 28, 29, 30, 31, 32, 33, 34, 35, 36, 37, 38, 39, 40, 41, 42, 43, 44, 45, 46, 47, 48, 49, 50, 51, 52, 53, 54, 55, 56, 57, 58, 59, 60, 61, 62, 63, 64, 65, 66, 67, 68, 69, 70, 71, 72, 73, 74, 75, 76, 77, 78, 79, 80, 81, 82, 83, 84, 85, 86, 87, 88, 89, 90, 91, 92, 93, 94, 95, 96, 97, 98, 99, 100, 101, 102, 103, 104, 105, 106, …	(196, 0, 196)	196	2
488	489	UPI000005311F status=activ	([0.339168, 0.394753, 0.352862, 0.311707, 0.339168, 0.236433, 0.26085, 0.284882, 0.203355, 0.225814, 0.170161, 0.129801, 0.144935, 0.086953, 0.048328, 0.06184, 0.109221, 0.069024, 0.043307, 0.064632, 0.066181, 0.059222, 0.056825, 0.071867, 0.096677, 0.096677, 0.102787, 0.069024, 0.071867, 0.10481, 0.102787, 0.191378, 0.295083, 0.288399, 0.311707, 0.31487, 0.346032, 0.346032, 0.332115, 0.31487, 0.…	[142, 143, 149, 150, 151, 152, 153, 154, 168, 193, 194, 195, 197, 198, 199, 200, 201, 202, 203, 204, 205, 206, 207, 208, 209, 210, 211, 212, 213, 214, 216, 217, 218, 219, 220, 221, 222, 223, 228, 233, 234, 235, 236, 237, 238, 239, 240, 241, 242, 243, 244, 245, 246, 247, 248, 249, 250, 251, 252, 253, 254, 255, 256, 257, 258, 259, 260, 261, 262, 263, 264, 265, 266, 267, 268, 269, 270, 271, 272, 273…	(194, 39, 233)	194	2
4745	4746	UPI0005D9C9AA status=activ	([0.040537, 0.066181, 0.090864, 0.051831, 0.0704, 0.090864, 0.088832, 0.132295, 0.185198, 0.203355, 0.239899, 0.281712, 0.196879, 0.127496, 0.194234, 0.332115, 0.25031, 0.25406, 0.236433, 0.236433, 0.239899, 0.275179, 0.284882, 0.298791, 0.398279, 0.401658, 0.295083, 0.25031, 0.232838, 0.134866, 0.098513, 0.088832, 0.088832, 0.088832, 0.144935, 0.142424, 0.125101, 0.127496, 0.203355, 0.288399, 0.…	[275, 276, 279, 280, 281, 290, 292, 293, 299, 303, 304, 308, 309, 337, 346, 347, 348, 349, 350, 351, 352, 353, 354, 355, 356, 357, 358, 359, 360, 361, 362, 363, 364, 365, 366, 367, 368, 369, 370, 371, 372, 373, 374, 375, 376, 377, 378, 379, 380, 381, 382, 383, 384, 385, 386, 387, 388, 389, 390, 391, 394, 396, 398, 401, 402, 403, 404, 410, 413, 414, 419, 428, 429, 430, 432, 433, 434, 435, 436, 437…	(194, 74, 268)	194	2
5385	5386	UPI0007BB64B8 status=activ	([0.049374, 0.027463, 0.055536, 0.031287, 0.032677, 0.045352, 0.030611, 0.020522, 0.016021, 0.020522, 0.029376, 0.03976, 0.096677, 0.06184, 0.032677, 0.028107, 0.027463, 0.030611, 0.060549, 0.054297, 0.050641, 0.088832, 0.085092, 0.076542, 0.142424, 0.106997, 0.064632, 0.118441, 0.21291, 0.308712, 0.311707, 0.185198, 0.120615, 0.120615, 0.139895, 0.134866, 0.268042, 0.203355, 0.18812, 0.102787, 0…	[328, 329, 338, 339, 340, 341, 342, 343, 344, 345, 346, 347, 348, 351, 352, 353, 354, 738, 793, 799, 800, 801, 805, 806, 807, 808, 809, 810, 812, 813, 819, 820, 821, 822, 823, 836, 837, 838, 839, 840, 841, 842, 845, 846, 847, 848, 849, 850, 851, 852, 853, 854, 855, 856, 857, 858, 859, 860, 861, 862, 863, 864, 865, 866, 867, 868, 869, 870, 871, 872, 873, 874, 875, 876, 877, 878, 879, 880, 881, 882…	(194, 42, 236)	194	2
891	892	UPI000006BB4E status=activ	([0.076542, 0.111485, 0.058088, 0.056825, 0.032677, 0.024393, 0.032017, 0.046336, 0.031287, 0.022306, 0.023087, 0.016826, 0.019109, 0.019401, 0.038042, 0.074921, 0.047319, 0.043307, 0.038042, 0.031287, 0.033407, 0.032017, 0.034884, 0.06184, 0.090864, 0.094817, 0.092881, 0.078022, 0.040537, 0.083462, 0.086953, 0.06312, 0.120615, 0.170161, 0.271506, 0.288399, 0.179055, 0.243554, 0.239899, 0.161087,…	[807, 808, 809, 810, 811, 812, 813, 814, 815, 816, 822, 873, 874, 875, 876, 877, 878, 879, 881, 882, 883, 885, 886, 887, 888, 889, 890, 891, 892, 893, 894, 895, 901, 902, 903, 904, 905, 906, 907, 908, 909, 910, 911, 913, 914, 915, 916, 917, 918, 919, 920, 921, 922, 923, 924, 925, 926, 927, 928, 929, 930, 931, 932, 933, 934, 935, 936, 937, 938, 939, 940, 941, 942, 943, 944, 945, 946, 947, 948, 949…	(193, 43, 236)	193	2
1080	1081	UPI0000127519 status=activ	([0.934618, 0.924947, 0.912647, 0.865454, 0.868118, 0.81615, 0.834292, 0.849326, 0.801317, 0.767246, 0.784345, 0.801317, 0.812494, 0.879233, 0.88723, 0.891961, 0.876521, 0.805026, 0.750527, 0.671169, 0.703578, 0.707965, 0.657645, 0.671169, 0.750527, 0.733139, 0.771762, 0.771762, 0.76285, 0.812494, 0.846163, 0.871313, 0.791621, 0.767246, 0.771762, 0.771762, 0.694846, 0.728858, 0.775545, 0.798249, …	[0, 1, 2, 3, 4, 5, 6, 7, 8, 9, 10, 11, 12, 13, 14, 15, 16, 17, 18, 19, 20, 21, 22, 23, 24, 25, 26, 27, 28, 29, 30, 31, 32, 33, 34, 35, 36, 37, 38, 39, 40, 41, 42, 43, 44, 45, 46, 47, 48, 49, 50, 51, 52, 53, 54, 55, 56, 57, 58, 59, 60, 61, 62, 63, 64, 65, 66, 67, 68, 69, 70, 71, 72, 73, 74, 75, 76, 77, 78, 79, 80, 81, 82, 83, 84, 85, 86, 87, 88, 89, 90, 91, 92, 93, 94, 95, 96, 97, 98, 99, 100, 101…	(193, 0, 193)	193	2
1254	1255	UPI000012DE66 status=activ	([0.549308, 0.575842, 0.632174, 0.538167, 0.468512, 0.494003, 0.51388, 0.541878, 0.562014, 0.585406, 0.618285, 0.653063, 0.575842, 0.59508, 0.680603, 0.661982, 0.675549, 0.675549, 0.549308, 0.461924, 0.562014, 0.59508, 0.490133, 0.486429, 0.549308, 0.648219, 0.657645, 0.661982, 0.648219, 0.657645, 0.604312, 0.59014, 0.468512, 0.549308, 0.56648, 0.468512, 0.374039, 0.278302, 0.271506, 0.349426, 0.…	[0, 1, 2, 3, 6, 7, 8, 9, 10, 11, 12, 13, 14, 15, 16, 17, 18, 20, 21, 24, 25, 26, 27, 28, 29, 30, 31, 33, 34, 329, 330, 331, 332, 333, 334, 335, 336, 337, 338, 339, 340, 341, 342, 343, 344, 345, 346, 347, 348, 349, 350, 351, 352, 353, 354, 355, 356, 360, 361, 362, 363, 364, 365, 366, 367, 368, 369, 370, 371, 372, 373, 374, 375, 376, 377, 378, 379, 380, 381, 382, 383, 384, 385, 386, 387, 388, 389, …	(193, 57, 250)	193	2
3663	3664	UPI00022EAFEB status=activ	([0.675549, 0.724957, 0.801317, 0.827927, 0.703578, 0.724957, 0.741537, 0.754692, 0.767246, 0.779859, 0.788093, 0.812494, 0.712013, 0.699094, 0.694846, 0.680603, 0.716283, 0.741537, 0.703578, 0.699094, 0.775545, 0.834292, 0.827927, 0.798249, 0.720929, 0.795062, 0.767246, 0.795062, 0.767246, 0.771762, 0.690604, 0.694846, 0.661982, 0.699094, 0.699094, 0.661982, 0.675549, 0.632174, 0.622677, 0.69060…	[0, 1, 2, 3, 4, 5, 6, 7, 8, 9, 10, 11, 12, 13, 14, 15, 16, 17, 18, 19, 20, 21, 22, 23, 24, 25, 26, 27, 28, 29, 30, 31, 32, 33, 34, 35, 36, 37, 38, 39, 40, 41, 42, 43, 44, 45, 46, 47, 48, 49, 50, 51, 52, 53, 54, 55, 56, 57, 58, 59, 60, 61, 62, 63, 64, 65, 66, 67, 68, 69, 70, 71, 72, 73, 74, 75, 76, 77, 78, 79, 80, 81, 82, 83, 84, 85, 86, 87, 88, 89, 112, 138, 139, 140, 141, 142, 144, 145, 146, 147…	(193, 142, 335)	193	2
4058	4059	UPI0005D7FCE7 status=activ	([0.401658, 0.440853, 0.468512, 0.490133, 0.534167, 0.545602, 0.553315, 0.56648, 0.59917, 0.525368, 0.541878, 0.604312, 0.604312, 0.707965, 0.801317, 0.801317, 0.812494, 0.874069, 0.868118, 0.827927, 0.862302, 0.859585, 0.852992, 0.791621, 0.791621, 0.754692, 0.759478, 0.76285, 0.745909, 0.648219, 0.626927, 0.626927, 0.541878, 0.534167, 0.517562, 0.517562, 0.5017, 0.494003, 0.454136, 0.461924, 0.…	[4, 5, 6, 7, 8, 9, 10, 11, 12, 13, 14, 15, 16, 17, 18, 19, 20, 21, 22, 23, 24, 25, 26, 27, 28, 29, 30, 31, 32, 33, 34, 35, 36, 67, 68, 69, 70, 71, 72, 73, 74, 75, 76, 77, 78, 79, 80, 81, 82, 83, 84, 85, 98, 99, 100, 101, 102, 103, 104, 105, 106, 107, 108, 109, 110, 111, 112, 113, 114, 115, 116, 117, 118, 119, 120, 121, 122, 123, 124, 125, 126, 127, 128, 129, 130, 131, 132, 133, 134, 135, 136, 137…	(193, 52, 245)	193	2
3202	3203	UPI0001B234D8 status=activ	([0.408655, 0.440853, 0.534167, 0.58069, 0.618285, 0.538167, 0.538167, 0.570702, 0.604312, 0.632174, 0.690604, 0.724957, 0.720929, 0.632174, 0.733139, 0.808535, 0.728858, 0.712013, 0.661982, 0.750527, 0.703578, 0.685117, 0.703578, 0.675549, 0.661982, 0.666105, 0.728858, 0.759478, 0.733139, 0.703578, 0.613573, 0.575842, 0.562014, 0.570702, 0.632174, 0.608892, 0.608892, 0.632174, 0.685117, 0.694846…	[2, 3, 4, 5, 6, 7, 8, 9, 10, 11, 12, 13, 14, 15, 16, 17, 18, 19, 20, 21, 22, 23, 24, 25, 26, 27, 28, 29, 30, 31, 32, 33, 34, 35, 36, 37, 38, 39, 40, 41, 42, 43, 44, 45, 46, 47, 48, 49, 50, 51, 52, 53, 54, 55, 56, 57, 58, 59, 60, 61, 62, 63, 64, 65, 66, 67, 68, 69, 70, 71, 72, 73, 74, 75, 76, 77, 78, 79, 80, 81, 82, 83, 84, 85, 86, 87, 88, 89, 90, 91, 92, 93, 94, 95, 96, 97, 98, 99, 100, 101, 102,…	(192, 0, 192)	192	2
4142	4143	UPI0005D831E6 status=activ	([0.549308, 0.525368, 0.545602, 0.56648, 0.497853, 0.42561, 0.447574, 0.483068, 0.472492, 0.483068, 0.497853, 0.494003, 0.562014, 0.562014, 0.63748, 0.63748, 0.608892, 0.653063, 0.657645, 0.661982, 0.570702, 0.509769, 0.465241, 0.465241, 0.461924, 0.517562, 0.626927, 0.626927, 0.604312, 0.661982, 0.675549, 0.680603, 0.703578, 0.767246, 0.759478, 0.76285, 0.750527, 0.779859, 0.712013, 0.618285, 0.…	[0, 1, 2, 3, 12, 13, 14, 15, 16, 17, 18, 19, 20, 21, 25, 26, 27, 28, 29, 30, 31, 32, 33, 34, 35, 36, 37, 38, 39, 40, 41, 42, 43, 44, 45, 46, 47, 48, 49, 50, 51, 52, 53, 56, 57, 58, 59, 60, 61, 62, 63, 64, 65, 66, 67, 68, 69, 70, 71, 72, 73, 74, 75, 76, 77, 78, 79, 80, 81, 82, 83, 84, 85, 86, 87, 88, 89, 90, 91, 92, 93, 94, 95, 96, 97, 98, 99, 100, 101, 102, 103, 104, 105, 106, 107, 108, 109, 110,…	(192, 43, 235)	192	2
3364	3365	UPI0001B72835 status=activ	([0.170161, 0.216401, 0.196879, 0.25406, 0.216401, 0.203355, 0.164327, 0.191378, 0.219301, 0.26085, 0.281712, 0.30533, 0.324872, 0.318242, 0.356642, 0.374039, 0.281712, 0.281712, 0.21291, 0.339168, 0.41194, 0.461924, 0.476583, 0.517562, 0.483068, 0.450668, 0.436924, 0.5017, 0.521092, 0.538167, 0.553315, 0.557691, 0.557691, 0.538167, 0.538167, 0.632174, 0.613573, 0.618285, 0.604312, 0.716283, 0.69…	[23, 27, 28, 29, 30, 31, 32, 33, 34, 35, 36, 37, 38, 39, 40, 41, 42, 43, 44, 45, 46, 47, 48, 49, 50, 51, 52, 53, 54, 55, 56, 57, 58, 59, 60, 61, 62, 63, 64, 65, 66, 67, 68, 69, 70, 71, 72, 73, 77, 78, 79, 82, 83, 85, 86, 87, 88, 89, 90, 91, 92, 93, 94, 95, 96, 97, 98, 99, 100, 101, 102, 103, 104, 105, 106, 107, 108, 109, 110, 111, 112, 113, 114, 115, 116, 117, 118, 119, 120, 121, 122, 123, 124, 1…	(191, 130, 321)	191	2
4748	4749	UPI0005D9CC21 status=activ	([0.868118, 0.846163, 0.88723, 0.889439, 0.891961, 0.894241, 0.903857, 0.905695, 0.834292, 0.754692, 0.720929, 0.76285, 0.859585, 0.862302, 0.874069, 0.889439, 0.901269, 0.901269, 0.901269, 0.903857, 0.901269, 0.910643, 0.93079, 0.862302, 0.846163, 0.856457, 0.871313, 0.827927, 0.837511, 0.919029, 0.919029, 0.947281, 0.953422, 0.912647, 0.919029, 0.91684, 0.921076, 0.926919, 0.905695, 0.88723, 0.…	[0, 1, 2, 3, 4, 5, 6, 7, 8, 9, 10, 11, 12, 13, 14, 15, 16, 17, 18, 19, 20, 21, 22, 23, 24, 25, 26, 27, 28, 29, 30, 31, 32, 33, 34, 35, 36, 37, 38, 39, 40, 41, 42, 43, 44, 45, 46, 47, 48, 49, 50, 51, 52, 53, 54, 55, 56, 57, 58, 59, 60, 61, 62, 63, 64, 65, 66, 67, 68, 69, 70, 71, 72, 73, 74, 75, 76, 77, 78, 79, 80, 81, 82, 83, 84, 85, 86, 87, 88, 89, 90, 91, 92, 93, 94, 95, 96, 97, 98, 99, 100, 101…	(191, 0, 191)	191	2
2477	2478	UPI000158E75A status=activ	([0.759478, 0.791621, 0.720929, 0.728858, 0.733139, 0.750527, 0.754692, 0.690604, 0.626927, 0.657645, 0.671169, 0.680603, 0.666105, 0.666105, 0.642678, 0.745909, 0.724957, 0.690604, 0.671169, 0.622677, 0.690604, 0.685117, 0.675549, 0.707965, 0.741537, 0.759478, 0.784345, 0.798249, 0.837511, 0.784345, 0.798249, 0.728858, 0.59508, 0.604312, 0.622677, 0.59014, 0.486429, 0.494003, 0.553315, 0.505461,…	[0, 1, 2, 3, 4, 5, 6, 7, 8, 9, 10, 11, 12, 13, 14, 15, 16, 17, 18, 19, 20, 21, 22, 23, 24, 25, 26, 27, 28, 29, 30, 31, 32, 33, 34, 35, 38, 39, 40, 41, 42, 43, 44, 45, 46, 47, 50, 51, 52, 53, 54, 55, 56, 57, 58, 59, 60, 61, 62, 63, 64, 65, 69, 70, 71, 78, 79, 80, 81, 82, 83, 84, 85, 86, 87, 88, 89, 90, 91, 92, 93, 94, 95, 96, 97, 98, 99, 100, 101, 102, 103, 104, 105, 106, 107, 108, 109, 110, 111, …	(190, 287, 477)	190	2
3097	3098	UPI000177A10A status=activ	([0.497853, 0.418646, 0.461924, 0.401658, 0.418646, 0.433034, 0.436924, 0.468512, 0.486429, 0.51388, 0.562014, 0.608892, 0.545602, 0.63748, 0.63748, 0.56648, 0.56648, 0.653063, 0.657645, 0.703578, 0.733139, 0.733139, 0.791621, 0.775545, 0.83125, 0.819762, 0.808535, 0.81615, 0.812494, 0.823549, 0.827927, 0.775545, 0.775545, 0.849326, 0.83125, 0.83125, 0.901269, 0.899122, 0.846163, 0.859585, 0.8124…	[9, 10, 11, 12, 13, 14, 15, 16, 17, 18, 19, 20, 21, 22, 23, 24, 25, 26, 27, 28, 29, 30, 31, 32, 33, 34, 35, 36, 37, 38, 39, 40, 41, 42, 43, 44, 45, 46, 47, 48, 49, 50, 51, 52, 53, 54, 55, 56, 57, 58, 59, 60, 61, 62, 63, 64, 65, 66, 67, 68, 69, 70, 71, 72, 73, 74, 75, 76, 77, 78, 79, 80, 81, 82, 85, 96, 97, 99, 111, 112, 113, 114, 115, 126, 127, 128, 132, 133, 134, 135, 136, 137, 138, 139, 140, 14…	(190, 368, 558)	190	2
4465	4466	UPI0005D8FBE8 status=activ	([0.622677, 0.538167, 0.40511, 0.433034, 0.461924, 0.40511, 0.42561, 0.370445, 0.408655, 0.436924, 0.465241, 0.458154, 0.465241, 0.538167, 0.517562, 0.59014, 0.486429, 0.465241, 0.534167, 0.476583, 0.41194, 0.328603, 0.401658, 0.497853, 0.509769, 0.517562, 0.51388, 0.450668, 0.505461, 0.422041, 0.422041, 0.418646, 0.436924, 0.440853, 0.444081, 0.370445, 0.359901, 0.447574, 0.394753, 0.370445, 0.3…	[0, 1, 13, 14, 15, 18, 24, 25, 26, 28, 42, 43, 44, 45, 47, 48, 49, 50, 51, 52, 53, 54, 55, 56, 57, 58, 59, 60, 61, 62, 63, 64, 65, 66, 67, 68, 69, 70, 71, 72, 73, 74, 75, 76, 77, 78, 82, 83, 84, 85, 86, 87, 88, 89, 90, 91, 92, 93, 94, 95, 96, 97, 98, 99, 100, 101, 102, 103, 104, 105, 106, 107, 108, 109, 110, 111, 116, 117, 118, 132, 133, 134, 135, 136, 137, 138, 139, 140, 141, 142, 143, 144, 145,…	(190, 290, 480)	190	2
4487	4488	UPI0005D90BB0 status=activ	([0.924947, 0.823549, 0.819762, 0.823549, 0.856457, 0.720929, 0.618285, 0.653063, 0.575842, 0.480142, 0.497853, 0.521092, 0.545602, 0.529623, 0.483068, 0.468512, 0.480142, 0.509769, 0.483068, 0.480142, 0.476583, 0.494003, 0.575842, 0.553315, 0.56648, 0.553315, 0.694846, 0.775545, 0.728858, 0.798249, 0.882776, 0.882776, 0.894241, 0.882776, 0.823549, 0.856457, 0.868118, 0.76285, 0.661982, 0.63748, …	[0, 1, 2, 3, 4, 5, 6, 7, 8, 11, 12, 13, 17, 22, 23, 24, 25, 26, 27, 28, 29, 30, 31, 32, 33, 34, 35, 36, 37, 38, 39, 40, 41, 42, 43, 44, 45, 46, 55, 56, 59, 60, 61, 62, 63, 64, 65, 66, 67, 68, 69, 70, 71, 72, 73, 74, 75, 76, 77, 78, 79, 80, 81, 82, 83, 84, 110, 111, 112, 113, 114, 115, 116, 117, 118, 119, 120, 121, 122, 123, 124, 125, 126, 127, 128, 129, 130, 131, 132, 133, 134, 156, 157, 158, 159…	(190, 91, 281)	190	2
4384	4385	UPI0005D8CE28 status=activ	([0.377384, 0.370445, 0.394753, 0.447574, 0.472492, 0.545602, 0.480142, 0.521092, 0.436924, 0.483068, 0.529623, 0.570702, 0.480142, 0.557691, 0.675549, 0.562014, 0.653063, 0.653063, 0.648219, 0.685117, 0.608892, 0.63748, 0.707965, 0.724957, 0.733139, 0.618285, 0.505461, 0.59014, 0.59917, 0.750527, 0.724957, 0.575842, 0.58069, 0.720929, 0.745909, 0.680603, 0.808535, 0.750527, 0.720929, 0.724957, 0…	[5, 7, 10, 11, 13, 14, 15, 16, 17, 18, 19, 20, 21, 22, 23, 24, 25, 26, 27, 28, 29, 30, 31, 32, 33, 34, 35, 36, 37, 38, 39, 40, 41, 42, 43, 44, 45, 46, 47, 48, 49, 50, 51, 52, 53, 54, 55, 56, 57, 58, 59, 60, 61, 62, 63, 64, 65, 66, 67, 68, 69, 70, 71, 72, 73, 74, 75, 77, 78, 79, 80, 81, 82, 83, 84, 85, 86, 87, 88, 89, 90, 91, 92, 93, 94, 95, 96, 97, 98, 99, 100, 101, 102, 103, 104, 105, 106, 107, …	(189, 67, 256)	189	2
4605	4606	UPI0005D96746 status=activ	([0.384043, 0.418646, 0.497853, 0.517562, 0.414856, 0.433034, 0.461924, 0.480142, 0.465241, 0.483068, 0.497853, 0.538167, 0.541878, 0.585406, 0.509769, 0.59917, 0.59014, 0.585406, 0.476583, 0.476583, 0.575842, 0.486429, 0.40511, 0.342579, 0.342579, 0.42561, 0.4292, 0.4292, 0.352862, 0.308712, 0.31487, 0.257454, 0.185198, 0.18812, 0.194234, 0.179055, 0.167087, 0.170161, 0.170161, 0.225814, 0.22581…	[3, 11, 12, 13, 14, 15, 16, 17, 20, 94, 95, 96, 97, 98, 99, 100, 101, 102, 103, 104, 105, 106, 107, 108, 109, 110, 136, 137, 138, 139, 140, 141, 142, 143, 144, 145, 146, 147, 148, 149, 150, 151, 152, 153, 154, 155, 156, 157, 158, 159, 160, 161, 162, 163, 164, 165, 166, 167, 168, 169, 170, 171, 172, 173, 174, 175, 176, 177, 178, 179, 180, 181, 182, 183, 184, 185, 186, 187, 188, 189, 190, 191, 192,…	(189, 26, 215)	189	2
4116	4117	UPI0005D82057 status=activ	([0.012727, 0.011518, 0.018787, 0.028695, 0.03976, 0.028107, 0.020165, 0.028695, 0.022306, 0.030003, 0.023087, 0.030003, 0.017447, 0.018787, 0.015078, 0.015078, 0.025316, 0.020165, 0.026892, 0.044297, 0.083462, 0.078022, 0.06312, 0.038042, 0.021381, 0.015078, 0.019401, 0.027463, 0.032017, 0.055536, 0.055536, 0.060549, 0.059222, 0.116183, 0.109221, 0.111485, 0.118441, 0.094817, 0.15284, 0.179055, …	[47, 67, 68, 69, 70, 71, 72, 73, 74, 75, 76, 77, 78, 79, 80, 81, 82, 83, 84, 85, 86, 89, 90, 102, 103, 104, 105, 106, 107, 108, 109, 110, 111, 112, 113, 114, 115, 116, 117, 118, 119, 120, 121, 122, 123, 124, 125, 126, 127, 128, 129, 130, 131, 132, 133, 134, 135, 136, 137, 138, 139, 140, 141, 142, 143, 144, 145, 146, 147, 148, 149, 150, 151, 152, 153, 154, 155, 156, 157, 158, 159, 160, 161, 162, 1…	(188, 121, 309)	188	2
6176	6177	UPI0007BC71F8 status=activ	([0.465241, 0.36309, 0.284882, 0.18812, 0.142424, 0.076542, 0.109221, 0.132295, 0.158265, 0.182256, 0.200174, 0.203355, 0.222385, 0.225814, 0.222385, 0.30533, 0.21291, 0.232838, 0.25031, 0.257454, 0.129801, 0.118441, 0.173081, 0.15284, 0.247041, 0.216401, 0.328603, 0.30533, 0.216401, 0.132295, 0.15008, 0.17593, 0.200174, 0.185198, 0.17593, 0.10481, 0.116183, 0.18812, 0.167087, 0.15008, 0.111485, …	[600, 601, 602, 603, 610, 611, 612, 614, 615, 616, 617, 618, 619, 620, 621, 625, 626, 627, 628, 629, 630, 631, 632, 633, 634, 635, 636, 637, 638, 639, 640, 641, 642, 643, 644, 645, 646, 647, 648, 649, 650, 651, 652, 653, 654, 655, 656, 657, 658, 659, 660, 661, 662, 663, 664, 665, 666, 667, 668, 669, 670, 671, 672, 673, 674, 675, 676, 677, 678, 679, 680, 681, 682, 683, 684, 685, 686, 687, 688, 689…	(187, 138, 325)	187	2
2729	2730	UPI000158ED25 status=activ	([0.25031, 0.288399, 0.179055, 0.219301, 0.264545, 0.170161, 0.203355, 0.25031, 0.239899, 0.229226, 0.25406, 0.18812, 0.15284, 0.158265, 0.247041, 0.185198, 0.111485, 0.073402, 0.129801, 0.074921, 0.0704, 0.137348, 0.086953, 0.15008, 0.085092, 0.085092, 0.086953, 0.086953, 0.078022, 0.079919, 0.100716, 0.109221, 0.200174, 0.236433, 0.200174, 0.096677, 0.139895, 0.243554, 0.311707, 0.332115, 0.414…	[189, 190, 191, 193, 195, 196, 202, 204, 205, 208, 210, 212, 213, 214, 215, 216, 217, 218, 219, 220, 221, 222, 223, 224, 225, 226, 227, 228, 229, 230, 231, 232, 233, 234, 235, 236, 237, 238, 239, 240, 241, 242, 243, 244, 245, 246, 247, 248, 249, 250, 251, 252, 253, 254, 255, 256, 257, 258, 259, 260, 261, 262, 263, 264, 265, 266, 267, 268, 269, 270, 271, 272, 273, 274, 275, 276, 277, 278, 279, 280…	(186, 11, 197)	186	2
6173	6174	UPI0007BC70DF status=activ	([0.690604, 0.733139, 0.76285, 0.775545, 0.784345, 0.716283, 0.716283, 0.716283, 0.728858, 0.728858, 0.76285, 0.767246, 0.812494, 0.795062, 0.798249, 0.81615, 0.812494, 0.865454, 0.81615, 0.81615, 0.779859, 0.779859, 0.779859, 0.759478, 0.750527, 0.754692, 0.805026, 0.812494, 0.834292, 0.83125, 0.852992, 0.775545, 0.76285, 0.728858, 0.791621, 0.823549, 0.823549, 0.83125, 0.83125, 0.876521, 0.8461…	[0, 1, 2, 3, 4, 5, 6, 7, 8, 9, 10, 11, 12, 13, 14, 15, 16, 17, 18, 19, 20, 21, 22, 23, 24, 25, 26, 27, 28, 29, 30, 31, 32, 33, 34, 35, 36, 37, 38, 39, 40, 41, 42, 43, 44, 45, 46, 47, 48, 49, 50, 51, 52, 53, 54, 55, 56, 57, 58, 59, 60, 61, 62, 63, 64, 65, 66, 67, 68, 69, 70, 71, 72, 73, 74, 75, 76, 77, 78, 79, 80, 81, 82, 83, 84, 85, 86, 87, 88, 89, 90, 91, 92, 93, 94, 95, 96, 97, 98, 99, 100, 101…	(186, 0, 186)	186	2
4819	4820	UPI0005DA0038 status=activ	([0.903857, 0.910643, 0.915074, 0.81615, 0.819762, 0.823549, 0.81615, 0.83125, 0.83125, 0.837511, 0.846163, 0.852992, 0.908098, 0.905695, 0.908098, 0.905695, 0.905695, 0.852992, 0.862302, 0.865454, 0.865454, 0.865454, 0.767246, 0.795062, 0.871313, 0.871313, 0.874069, 0.88723, 0.885302, 0.827927, 0.823549, 0.827927, 0.83125, 0.805026, 0.808535, 0.798249, 0.798249, 0.795062, 0.795062, 0.795062, 0.7…	[0, 1, 2, 3, 4, 5, 6, 7, 8, 9, 10, 11, 12, 13, 14, 15, 16, 17, 18, 19, 20, 21, 22, 23, 24, 25, 26, 27, 28, 29, 30, 31, 32, 33, 34, 35, 36, 37, 38, 39, 40, 41, 42, 43, 44, 45, 46, 47, 48, 49, 50, 51, 52, 53, 54, 55, 90, 91, 95, 96, 97, 98, 99, 100, 101, 102, 103, 104, 105, 106, 107, 136, 137, 138, 139, 140, 141, 142, 143, 144, 145, 146, 147, 148, 149, 150, 151, 152, 153, 154, 155, 156, 157, 158, 1…	(185, 71, 256)	185	2
4866	4867	UPI0005DA1E24 status=activ	([0.882776, 0.733139, 0.741537, 0.750527, 0.76285, 0.798249, 0.680603, 0.56648, 0.59014, 0.608892, 0.549308, 0.570702, 0.490133, 0.483068, 0.483068, 0.51388, 0.517562, 0.509769, 0.525368, 0.553315, 0.497853, 0.486429, 0.585406, 0.604312, 0.604312, 0.608892, 0.585406, 0.694846, 0.801317, 0.798249, 0.805026, 0.868118, 0.865454, 0.903857, 0.910643, 0.921076, 0.912647, 0.899122, 0.885302, 0.876521, 0…	[0, 1, 2, 3, 4, 5, 6, 7, 8, 9, 10, 11, 15, 16, 17, 18, 19, 22, 23, 24, 25, 26, 27, 28, 29, 30, 31, 32, 33, 34, 35, 36, 37, 38, 39, 40, 41, 42, 43, 44, 45, 46, 47, 48, 49, 50, 51, 52, 53, 54, 55, 56, 57, 58, 59, 60, 61, 62, 63, 64, 65, 66, 67, 68, 69, 70, 71, 72, 73, 74, 75, 76, 77, 78, 79, 80, 81, 82, 83, 84, 85, 86, 87, 88, 89, 90, 91, 92, 93, 94, 95, 96, 97, 98, 99, 100, 101, 102, 103, 104, 109…	(185, 210, 395)	185	2
5404	5405	UPI0007BB69E6 status=activ	([0.666105, 0.661982, 0.680603, 0.728858, 0.741537, 0.771762, 0.779859, 0.801317, 0.827927, 0.83125, 0.834292, 0.856457, 0.827927, 0.83125, 0.868118, 0.856457, 0.879233, 0.874069, 0.846163, 0.88723, 0.899122, 0.879233, 0.899122, 0.899122, 0.827927, 0.827927, 0.834292, 0.846163, 0.852992, 0.837511, 0.849326, 0.859585, 0.852992, 0.871313, 0.834292, 0.865454, 0.808535, 0.81615, 0.798249, 0.874069, 0…	[0, 1, 2, 3, 4, 5, 6, 7, 8, 9, 10, 11, 12, 13, 14, 15, 16, 17, 18, 19, 20, 21, 22, 23, 24, 25, 26, 27, 28, 29, 30, 31, 32, 33, 34, 35, 36, 37, 38, 39, 40, 41, 42, 43, 44, 45, 46, 47, 48, 49, 50, 51, 52, 53, 54, 55, 56, 57, 58, 59, 60, 61, 62, 63, 64, 65, 66, 67, 68, 69, 70, 71, 72, 73, 74, 75, 76, 77, 78, 79, 80, 81, 82, 83, 84, 85, 86, 87, 88, 89, 90, 91, 92, 93, 94, 95, 96, 97, 98, 99, 100, 101…	(185, 0, 185)	185	2
5434	5435	UPI0007BB7441 status=activ	([0.468512, 0.436924, 0.447574, 0.465241, 0.483068, 0.497853, 0.476583, 0.480142, 0.51388, 0.461924, 0.472492, 0.486429, 0.5017, 0.541878, 0.541878, 0.534167, 0.557691, 0.59014, 0.632174, 0.661982, 0.661982, 0.648219, 0.685117, 0.694846, 0.694846, 0.694846, 0.642678, 0.680603, 0.690604, 0.666105, 0.73685, 0.754692, 0.741537, 0.720929, 0.720929, 0.675549, 0.685117, 0.685117, 0.685117, 0.733139, 0.…	[8, 12, 13, 14, 15, 16, 17, 18, 19, 20, 21, 22, 23, 24, 25, 26, 27, 28, 29, 30, 31, 32, 33, 34, 35, 36, 37, 38, 39, 40, 41, 42, 43, 44, 45, 46, 47, 48, 49, 50, 51, 52, 53, 54, 55, 56, 57, 58, 59, 60, 61, 62, 63, 64, 65, 66, 67, 68, 69, 70, 71, 72, 73, 74, 75, 76, 77, 78, 79, 80, 81, 82, 83, 84, 85, 86, 87, 88, 89, 90, 91, 92, 93, 94, 95, 96, 97, 98, 99, 100, 101, 102, 103, 104, 105, 106, 107, 108…	(185, 1, 186)	185	2
5903	5904	UPI0007BC1644 status=activ	([0.666105, 0.661982, 0.680603, 0.728858, 0.741537, 0.771762, 0.779859, 0.801317, 0.827927, 0.83125, 0.834292, 0.856457, 0.827927, 0.83125, 0.868118, 0.856457, 0.879233, 0.874069, 0.846163, 0.88723, 0.899122, 0.879233, 0.899122, 0.899122, 0.827927, 0.827927, 0.834292, 0.846163, 0.852992, 0.837511, 0.849326, 0.859585, 0.852992, 0.871313, 0.834292, 0.865454, 0.808535, 0.81615, 0.798249, 0.874069, 0…	[0, 1, 2, 3, 4, 5, 6, 7, 8, 9, 10, 11, 12, 13, 14, 15, 16, 17, 18, 19, 20, 21, 22, 23, 24, 25, 26, 27, 28, 29, 30, 31, 32, 33, 34, 35, 36, 37, 38, 39, 40, 41, 42, 43, 44, 45, 46, 47, 48, 49, 50, 51, 52, 53, 54, 55, 56, 57, 58, 59, 60, 61, 62, 63, 64, 65, 66, 67, 68, 69, 70, 71, 72, 73, 74, 75, 76, 77, 78, 79, 80, 81, 82, 83, 84, 85, 86, 87, 88, 89, 90, 91, 92, 93, 94, 95, 96, 97, 98, 99, 100, 101…	(185, 0, 185)	185	2
3794	3795	UPI0005D73DE6 status=activ	([0.032017, 0.022667, 0.019401, 0.015344, 0.022306, 0.017138, 0.014586, 0.0198, 0.024826, 0.027463, 0.023087, 0.032677, 0.034884, 0.023534, 0.023963, 0.038042, 0.041405, 0.094817, 0.10481, 0.074921, 0.078022, 0.125101, 0.137348, 0.18812, 0.26085, 0.232838, 0.308712, 0.380708, 0.380708, 0.401658, 0.370445, 0.387226, 0.359901, 0.454136, 0.42561, 0.318242, 0.324872, 0.318242, 0.295083, 0.352862, 0.4…	[72, 73, 74, 75, 76, 77, 78, 79, 83, 84, 85, 86, 87, 88, 89, 91, 92, 97, 98, 99, 100, 101, 102, 103, 104, 105, 106, 107, 108, 109, 110, 111, 112, 113, 114, 115, 116, 117, 118, 119, 120, 121, 122, 123, 124, 125, 126, 127, 128, 129, 130, 131, 132, 133, 134, 135, 136, 137, 138, 139, 140, 141, 142, 143, 144, 145, 146, 147, 148, 149, 150, 151, 152, 153, 154, 155, 156, 157, 158, 159, 160, 161, 162, 163…	(184, 17, 201)	184	2
3049	3050	UPI0001779EA9 status=activ	([0.874069, 0.767246, 0.788093, 0.808535, 0.788093, 0.805026, 0.805026, 0.728858, 0.733139, 0.759478, 0.76285, 0.694846, 0.690604, 0.685117, 0.59014, 0.480142, 0.545602, 0.585406, 0.56648, 0.549308, 0.472492, 0.472492, 0.541878, 0.534167, 0.538167, 0.575842, 0.545602, 0.534167, 0.59014, 0.63748, 0.618285, 0.618285, 0.712013, 0.745909, 0.745909, 0.827927, 0.908098, 0.91684, 0.88723, 0.901269, 0.89…	[0, 1, 2, 3, 4, 5, 6, 7, 8, 9, 10, 11, 12, 13, 14, 16, 17, 18, 19, 22, 23, 24, 25, 26, 27, 28, 29, 30, 31, 32, 33, 34, 35, 36, 37, 38, 39, 40, 41, 42, 43, 44, 45, 46, 47, 48, 49, 50, 51, 52, 53, 54, 55, 56, 57, 58, 59, 60, 61, 62, 63, 64, 65, 66, 67, 68, 69, 70, 71, 72, 73, 74, 75, 76, 77, 78, 79, 80, 81, 82, 83, 84, 85, 86, 87, 88, 89, 90, 91, 92, 93, 94, 95, 96, 97, 98, 99, 100, 101, 102, 103, …	(183, 19, 202)	183	2
3453	3454	UPI0001F95DA1 status=activ	([0.155435, 0.219301, 0.26085, 0.295083, 0.225814, 0.268042, 0.26085, 0.298791, 0.318242, 0.359901, 0.377384, 0.332115, 0.349426, 0.332115, 0.332115, 0.321458, 0.346032, 0.332115, 0.324872, 0.324872, 0.328603, 0.414856, 0.374039, 0.380708, 0.390993, 0.476583, 0.384043, 0.444081, 0.450668, 0.450668, 0.450668, 0.465241, 0.465241, 0.458154, 0.472492, 0.56648, 0.490133, 0.387226, 0.401658, 0.486429, …	[35, 43, 86, 87, 88, 89, 90, 91, 92, 93, 94, 95, 96, 97, 98, 99, 101, 103, 105, 136, 139, 140, 141, 142, 143, 144, 145, 146, 147, 148, 149, 150, 151, 152, 153, 154, 155, 156, 157, 158, 159, 160, 161, 162, 163, 164, 165, 166, 167, 168, 169, 170, 171, 172, 173, 174, 175, 176, 177, 178, 179, 180, 181, 182, 183, 184, 185, 186, 187, 188, 189, 190, 191, 192, 193, 194, 195, 196, 197, 198, 199, 200, 201,…	(183, 20, 203)	183	2
4408	4409	UPI0005D8DCB6 status=activ	([0.585406, 0.622677, 0.486429, 0.454136, 0.401658, 0.42561, 0.454136, 0.468512, 0.483068, 0.509769, 0.534167, 0.529623, 0.58069, 0.59917, 0.585406, 0.585406, 0.618285, 0.707965, 0.707965, 0.779859, 0.73685, 0.76285, 0.754692, 0.871313, 0.88723, 0.919029, 0.919029, 0.915074, 0.915074, 0.915074, 0.856457, 0.849326, 0.849326, 0.846163, 0.846163, 0.852992, 0.862302, 0.837511, 0.837511, 0.83125, 0.79…	[0, 1, 9, 10, 11, 12, 13, 14, 15, 16, 17, 18, 19, 20, 21, 22, 23, 24, 25, 26, 27, 28, 29, 30, 31, 32, 33, 34, 35, 36, 37, 38, 39, 40, 41, 42, 43, 44, 45, 46, 47, 48, 49, 50, 51, 52, 53, 54, 55, 56, 57, 58, 59, 60, 61, 62, 63, 64, 65, 66, 67, 68, 69, 70, 71, 72, 73, 74, 75, 76, 77, 78, 79, 80, 81, 82, 83, 84, 85, 86, 87, 88, 89, 90, 91, 92, 93, 94, 95, 96, 97, 98, 99, 100, 101, 102, 103, 104, 105,…	(183, 2, 185)	183	2
5747	5748	UPI0007BBDB74 status=activ	([0.346032, 0.332115, 0.384043, 0.247041, 0.288399, 0.324872, 0.21291, 0.25031, 0.275179, 0.264545, 0.206376, 0.247041, 0.268042, 0.328603, 0.346032, 0.342579, 0.26085, 0.194234, 0.203355, 0.25031, 0.271506, 0.271506, 0.216401, 0.206376, 0.232838, 0.132295, 0.132295, 0.225814, 0.142424, 0.167087, 0.196879, 0.284882, 0.203355, 0.194234, 0.194234, 0.096677, 0.054297, 0.098513, 0.144935, 0.15008, 0.…	[284, 285, 286, 287, 288, 289, 290, 291, 292, 293, 294, 295, 539, 742, 743, 744, 752, 753, 754, 755, 756, 757, 758, 759, 760, 761, 762, 765, 766, 767, 768, 1152, 1207, 1213, 1220, 1221, 1222, 1224, 1237, 1250, 1251, 1252, 1253, 1254, 1255, 1256, 1257, 1258, 1259, 1260, 1261, 1262, 1263, 1264, 1265, 1266, 1267, 1268, 1269, 1270, 1271, 1272, 1273, 1274, 1275, 1276, 1277, 1278, 1279, 1280, 1281, 128…	(183, 39, 222)	183	2
5859	5860	UPI0007BC064E status=activ	([0.023963, 0.016826, 0.01078, 0.015694, 0.018415, 0.014075, 0.021381, 0.023963, 0.032017, 0.025316, 0.03976, 0.047319, 0.094817, 0.142424, 0.206376, 0.222385, 0.229226, 0.298791, 0.301917, 0.288399, 0.288399, 0.288399, 0.370445, 0.480142, 0.398279, 0.328603, 0.444081, 0.42561, 0.450668, 0.483068, 0.476583, 0.458154, 0.374039, 0.36309, 0.281712, 0.182256, 0.236433, 0.247041, 0.164327, 0.086953, 0…	[83, 84, 85, 86, 87, 88, 89, 90, 91, 92, 93, 94, 338, 541, 542, 543, 551, 552, 553, 554, 555, 556, 557, 558, 559, 560, 561, 564, 565, 566, 567, 951, 1006, 1012, 1019, 1020, 1021, 1023, 1036, 1049, 1050, 1051, 1052, 1053, 1054, 1055, 1056, 1057, 1058, 1059, 1060, 1061, 1062, 1063, 1064, 1065, 1066, 1067, 1068, 1069, 1070, 1071, 1072, 1073, 1074, 1075, 1076, 1077, 1078, 1079, 1080, 1081, 1082, 1083…	(183, 39, 222)	183	2
3766	3767	UPI0005BED9E4 status=activ	([0.096677, 0.086953, 0.125101, 0.116183, 0.109221, 0.100716, 0.125101, 0.116183, 0.137348, 0.085092, 0.120615, 0.122885, 0.102787, 0.102787, 0.15284, 0.142424, 0.088832, 0.098513, 0.051831, 0.05306, 0.094817, 0.096677, 0.127496, 0.066181, 0.085092, 0.056825, 0.037156, 0.040537, 0.028695, 0.030003, 0.064632, 0.043307, 0.030611, 0.034068, 0.033407, 0.0198, 0.022306, 0.038042, 0.018787, 0.035586, 0…	[424, 425, 427, 441, 448, 449, 450, 451, 452, 453, 454, 455, 456, 457, 458, 459, 460, 461, 462, 463, 464, 465, 466, 467, 468, 469, 470, 471, 472, 473, 474, 475, 476, 477, 478, 479, 480, 481, 482, 483, 484, 485, 486, 487, 488, 489, 490, 491, 492, 493, 494, 495, 496, 497, 498, 499, 500, 501, 502, 503, 504, 505, 506, 507, 508, 509, 510, 511, 512, 513, 514, 515, 516, 517, 518, 519, 520, 521, 522, 523…	(182, 4, 186)	182	2
5039	5040	UPI0007BAF799 status=activ	([0.805026, 0.865454, 0.876521, 0.876521, 0.891961, 0.91684, 0.912647, 0.910643, 0.862302, 0.846163, 0.856457, 0.871313, 0.856457, 0.834292, 0.81615, 0.871313, 0.856457, 0.834292, 0.81615, 0.823549, 0.745909, 0.808535, 0.775545, 0.779859, 0.808535, 0.798249, 0.788093, 0.76285, 0.759478, 0.819762, 0.862302, 0.798249, 0.791621, 0.83125, 0.805026, 0.745909, 0.741537, 0.759478, 0.724957, 0.759478, 0.…	[0, 1, 2, 3, 4, 5, 6, 7, 8, 9, 10, 11, 12, 13, 14, 15, 16, 17, 18, 19, 20, 21, 22, 23, 24, 25, 26, 27, 28, 29, 30, 31, 32, 33, 34, 35, 36, 37, 38, 39, 40, 41, 42, 43, 44, 45, 46, 47, 48, 49, 50, 51, 52, 53, 54, 55, 56, 57, 58, 59, 60, 61, 62, 63, 64, 65, 66, 67, 68, 69, 70, 71, 72, 73, 74, 75, 76, 77, 78, 79, 80, 81, 82, 83, 84, 85, 88, 89, 91, 92, 93, 94, 95, 96, 97, 98, 122, 128, 129, 131, 132,…	(182, 632, 814)	182	2
5941	5942	UPI0007BC23CA status=activ	([0.707965, 0.570702, 0.59508, 0.642678, 0.613573, 0.657645, 0.690604, 0.661982, 0.680603, 0.707965, 0.653063, 0.716283, 0.707965, 0.661982, 0.613573, 0.59508, 0.59917, 0.509769, 0.465241, 0.468512, 0.384043, 0.394753, 0.461924, 0.398279, 0.398279, 0.418646, 0.398279, 0.387226, 0.41194, 0.414856, 0.40511, 0.433034, 0.4292, 0.444081, 0.42561, 0.5017, 0.40511, 0.476583, 0.517562, 0.56648, 0.575842,…	[0, 1, 2, 3, 4, 5, 6, 7, 8, 9, 10, 11, 12, 13, 14, 15, 16, 17, 35, 38, 39, 40, 41, 42, 43, 44, 45, 57, 58, 59, 60, 61, 62, 63, 64, 65, 66, 67, 68, 69, 70, 71, 72, 73, 74, 75, 76, 77, 78, 79, 80, 81, 82, 83, 84, 85, 86, 87, 88, 89, 90, 91, 92, 93, 94, 95, 96, 97, 98, 99, 100, 101, 102, 103, 104, 105, 106, 107, 108, 109, 110, 111, 112, 113, 114, 115, 116, 117, 118, 119, 120, 121, 122, 123, 124, 125…	(182, 490, 672)	182	2
641	642	UPI000006962E status=activ	([0.915074, 0.915074, 0.922952, 0.926919, 0.936162, 0.938133, 0.945666, 0.947281, 0.951925, 0.953422, 0.957673, 0.962114, 0.9657, 0.968436, 0.970265, 0.97245, 0.973328, 0.975609, 0.975609, 0.978316, 0.970265, 0.971713, 0.974374, 0.973328, 0.975609, 0.975609, 0.976962, 0.974374, 0.978672, 0.977651, 0.980739, 0.979242, 0.978672, 0.967676, 0.967676, 0.964893, 0.960642, 0.960642, 0.939629, 0.938133, …	[0, 1, 2, 3, 4, 5, 6, 7, 8, 9, 10, 11, 12, 13, 14, 15, 16, 17, 18, 19, 20, 21, 22, 23, 24, 25, 26, 27, 28, 29, 30, 31, 32, 33, 34, 35, 36, 37, 38, 39, 40, 41, 42, 43, 44, 45, 46, 47, 48, 49, 50, 51, 52, 53, 54, 55, 56, 57, 58, 59, 60, 61, 62, 63, 64, 65, 66, 67, 68, 69, 70, 71, 72, 73, 74, 75, 76, 77, 78, 79, 80, 81, 82, 83, 84, 85, 86, 87, 88, 89, 90, 91, 92, 93, 94, 95, 96, 97, 98, 99, 100, 101…	(181, 0, 181)	181	2
2779	2780	UPI000158F063 status=activ	([0.648219, 0.671169, 0.690604, 0.608892, 0.604312, 0.626927, 0.648219, 0.585406, 0.608892, 0.622677, 0.63748, 0.661982, 0.680603, 0.680603, 0.632174, 0.585406, 0.618285, 0.618285, 0.618285, 0.63748, 0.703578, 0.703578, 0.608892, 0.626927, 0.694846, 0.712013, 0.724957, 0.716283, 0.73685, 0.675549, 0.675549, 0.680603, 0.699094, 0.608892, 0.608892, 0.657645, 0.724957, 0.694846, 0.754692, 0.754692, …	[0, 1, 2, 3, 4, 5, 6, 7, 8, 9, 10, 11, 12, 13, 14, 15, 16, 17, 18, 19, 20, 21, 22, 23, 24, 25, 26, 27, 28, 29, 30, 31, 32, 33, 34, 35, 36, 37, 38, 39, 40, 41, 42, 43, 44, 45, 46, 47, 48, 49, 50, 51, 52, 53, 54, 55, 56, 57, 58, 59, 60, 61, 62, 63, 64, 65, 66, 67, 68, 69, 70, 71, 72, 73, 74, 75, 76, 77, 78, 79, 80, 81, 82, 83, 84, 85, 86, 87, 88, 89, 90, 91, 92, 93, 94, 95, 96, 97, 98, 99, 100, 101…	(181, 0, 181)	181	2
4188	4189	UPI0005D84A03 status=activ	([0.352862, 0.387226, 0.311707, 0.346032, 0.380708, 0.436924, 0.458154, 0.472492, 0.5017, 0.51388, 0.486429, 0.521092, 0.461924, 0.525368, 0.626927, 0.58069, 0.58069, 0.458154, 0.494003, 0.450668, 0.454136, 0.450668, 0.450668, 0.517562, 0.525368, 0.450668, 0.422041, 0.359901, 0.356642, 0.349426, 0.278302, 0.311707, 0.236433, 0.243554, 0.243554, 0.239899, 0.194234, 0.191378, 0.298791, 0.301917, 0.…	[8, 9, 11, 13, 14, 15, 16, 23, 24, 570, 571, 572, 573, 574, 575, 576, 577, 578, 579, 580, 581, 582, 583, 603, 604, 605, 606, 607, 608, 609, 610, 613, 614, 615, 616, 617, 894, 895, 919, 920, 923, 924, 925, 926, 927, 928, 929, 930, 931, 932, 933, 934, 935, 936, 940, 951, 954, 955, 956, 957, 958, 959, 960, 961, 962, 963, 964, 965, 966, 967, 968, 969, 970, 971, 972, 973, 974, 975, 976, 977, 978, 979,…	(181, 56, 237)	181	2
4754	4755	UPI0005D9D1F8 status=activ	([0.40511, 0.4292, 0.30533, 0.359901, 0.414856, 0.461924, 0.359901, 0.380708, 0.414856, 0.359901, 0.377384, 0.332115, 0.414856, 0.433034, 0.346032, 0.349426, 0.356642, 0.356642, 0.359901, 0.436924, 0.549308, 0.549308, 0.562014, 0.699094, 0.613573, 0.58069, 0.562014, 0.59917, 0.521092, 0.525368, 0.608892, 0.608892, 0.741537, 0.703578, 0.707965, 0.707965, 0.707965, 0.716283, 0.712013, 0.699094, 0.7…	[20, 21, 22, 23, 24, 25, 26, 27, 28, 29, 30, 31, 32, 33, 34, 35, 36, 37, 38, 39, 40, 41, 42, 43, 44, 45, 46, 47, 48, 49, 50, 51, 52, 53, 54, 55, 56, 57, 58, 59, 60, 61, 64, 65, 66, 67, 68, 69, 70, 71, 72, 73, 74, 76, 77, 83, 86, 99, 100, 101, 102, 104, 105, 112, 113, 115, 116, 117, 118, 119, 120, 121, 122, 123, 124, 125, 126, 127, 128, 129, 130, 131, 132, 133, 134, 135, 136, 137, 138, 166, 176, 1…	(181, 107, 288)	181	2
4172	4173	UPI0005D84376 status=activ	([0.390993, 0.318242, 0.377384, 0.374039, 0.308712, 0.346032, 0.308712, 0.278302, 0.301917, 0.335645, 0.380708, 0.401658, 0.352862, 0.284882, 0.268042, 0.268042, 0.247041, 0.301917, 0.236433, 0.291804, 0.359901, 0.380708, 0.440853, 0.433034, 0.450668, 0.56648, 0.575842, 0.642678, 0.712013, 0.716283, 0.716283, 0.680603, 0.724957, 0.767246, 0.827927, 0.801317, 0.750527, 0.788093, 0.791621, 0.819762…	[25, 26, 27, 28, 29, 30, 31, 32, 33, 34, 35, 36, 37, 38, 39, 40, 41, 42, 43, 44, 45, 46, 47, 48, 49, 50, 51, 52, 53, 54, 55, 56, 57, 58, 59, 60, 61, 62, 63, 64, 65, 66, 67, 68, 69, 70, 71, 72, 73, 74, 75, 76, 77, 78, 79, 80, 81, 82, 83, 84, 85, 86, 87, 88, 89, 90, 91, 92, 93, 94, 95, 96, 97, 98, 99, 100, 101, 102, 103, 104, 105, 106, 107, 108, 109, 110, 111, 112, 113, 114, 115, 116, 117, 118, 119…	(180, 106, 286)	180	2
4571	4572	UPI0005D94EE7 status=activ	([0.045352, 0.086953, 0.032017, 0.019401, 0.027463, 0.037156, 0.050641, 0.038042, 0.024826, 0.018106, 0.023087, 0.025762, 0.015078, 0.016257, 0.010221, 0.015078, 0.030003, 0.06312, 0.066181, 0.06312, 0.066181, 0.134866, 0.069024, 0.098513, 0.083462, 0.037156, 0.03976, 0.025316, 0.047319, 0.094817, 0.132295, 0.078022, 0.045352, 0.045352, 0.045352, 0.085092, 0.036378, 0.029376, 0.015344, 0.015344, …	[199, 370, 371, 372, 373, 374, 375, 376, 377, 378, 379, 380, 381, 382, 383, 384, 385, 386, 387, 388, 389, 390, 391, 392, 393, 394, 395, 396, 397, 398, 399, 400, 401, 402, 403, 404, 405, 406, 407, 408, 409, 410, 411, 412, 413, 414, 415, 416, 417, 418, 419, 420, 421, 422, 423, 424, 425, 426, 427, 428, 429, 430, 431, 432, 433, 434, 435, 436, 437, 438, 439, 440, 441, 442, 443, 444, 445, 446, 447, 448…	(180, 1, 181)	180	2
4867	4868	UPI0005DA1F17 status=activ	([0.490133, 0.468512, 0.480142, 0.505461, 0.398279, 0.458154, 0.40511, 0.346032, 0.298791, 0.298791, 0.275179, 0.321458, 0.335645, 0.328603, 0.31487, 0.311707, 0.311707, 0.278302, 0.349426, 0.36309, 0.384043, 0.324872, 0.36309, 0.335645, 0.328603, 0.447574, 0.414856, 0.486429, 0.557691, 0.553315, 0.570702, 0.575842, 0.483068, 0.472492, 0.562014, 0.58069, 0.585406, 0.585406, 0.541878, 0.541878, 0.…	[3, 28, 29, 30, 31, 34, 35, 36, 37, 38, 39, 40, 41, 53, 54, 77, 78, 79, 80, 81, 82, 83, 84, 85, 86, 87, 88, 89, 90, 91, 92, 93, 94, 95, 96, 97, 98, 99, 100, 101, 102, 103, 104, 105, 106, 107, 108, 109, 110, 111, 112, 113, 114, 115, 116, 117, 118, 119, 120, 121, 122, 123, 124, 125, 126, 127, 128, 129, 130, 131, 132, 133, 134, 135, 136, 137, 138, 139, 140, 141, 142, 143, 144, 145, 146, 147, 148, 14…	(180, 370, 550)	180	2
2275	2276	UPI000153C014 status=activ	([0.608892, 0.622677, 0.63748, 0.661982, 0.671169, 0.680603, 0.720929, 0.724957, 0.728858, 0.733139, 0.73685, 0.750527, 0.73685, 0.703578, 0.724957, 0.741537, 0.812494, 0.846163, 0.889439, 0.882776, 0.885302, 0.871313, 0.885302, 0.859585, 0.808535, 0.823549, 0.823549, 0.81615, 0.83125, 0.83125, 0.784345, 0.779859, 0.771762, 0.791621, 0.801317, 0.788093, 0.788093, 0.779859, 0.779859, 0.779859, 0.7…	[0, 1, 2, 3, 4, 5, 6, 7, 8, 9, 10, 11, 12, 13, 14, 15, 16, 17, 18, 19, 20, 21, 22, 23, 24, 25, 26, 27, 28, 29, 30, 31, 32, 33, 34, 35, 36, 37, 38, 39, 40, 41, 42, 43, 44, 45, 46, 47, 48, 49, 50, 51, 52, 53, 54, 55, 56, 57, 58, 59, 60, 61, 62, 63, 64, 65, 66, 67, 68, 69, 70, 71, 72, 73, 74, 75, 76, 77, 78, 79, 80, 81, 82, 83, 84, 85, 86, 87, 88, 89, 90, 91, 92, 93, 94, 95, 96, 97, 98, 99, 100, 101…	(179, 259, 438)	179	2
3769	3770	UPI0005C40800 status=activ	([0.648219, 0.720929, 0.750527, 0.823549, 0.846163, 0.798249, 0.745909, 0.767246, 0.728858, 0.720929, 0.712013, 0.724957, 0.73685, 0.728858, 0.750527, 0.733139, 0.771762, 0.775545, 0.798249, 0.805026, 0.846163, 0.837511, 0.750527, 0.750527, 0.716283, 0.703578, 0.759478, 0.812494, 0.808535, 0.852992, 0.874069, 0.889439, 0.891961, 0.894241, 0.876521, 0.865454, 0.879233, 0.885302, 0.868118, 0.837511…	[0, 1, 2, 3, 4, 5, 6, 7, 8, 9, 10, 11, 12, 13, 14, 15, 16, 17, 18, 19, 20, 21, 22, 23, 24, 25, 26, 27, 28, 29, 30, 31, 32, 33, 34, 35, 36, 37, 38, 39, 40, 41, 42, 43, 44, 45, 46, 47, 48, 49, 50, 51, 52, 53, 54, 55, 56, 57, 58, 59, 60, 61, 62, 63, 64, 65, 66, 67, 68, 69, 70, 71, 72, 73, 74, 75, 76, 77, 78, 79, 80, 81, 82, 83, 84, 85, 86, 87, 88, 89, 90, 91, 92, 93, 94, 95, 96, 97, 98, 99, 100, 101…	(179, 0, 179)	179	2
5790	5791	UPI0007BBEDD1 status=activ	([0.060549, 0.060549, 0.032017, 0.051831, 0.085092, 0.05306, 0.073402, 0.055536, 0.085092, 0.059222, 0.051831, 0.035586, 0.024826, 0.018415, 0.021816, 0.018415, 0.016021, 0.010672, 0.01078, 0.009977, 0.013613, 0.01204, 0.014586, 0.014783, 0.016257, 0.016257, 0.016257, 0.016826, 0.015344, 0.009187, 0.011342, 0.008804, 0.011903, 0.015344, 0.030611, 0.034068, 0.073402, 0.096677, 0.094817, 0.05306, 0…	[264, 265, 274, 275, 276, 277, 278, 279, 280, 281, 282, 283, 284, 287, 288, 289, 290, 674, 742, 743, 744, 746, 755, 756, 757, 758, 759, 772, 773, 774, 775, 776, 777, 778, 779, 780, 781, 782, 783, 784, 785, 786, 787, 788, 789, 790, 791, 792, 793, 794, 795, 796, 797, 798, 799, 800, 801, 802, 803, 804, 805, 806, 807, 808, 809, 810, 811, 812, 813, 814, 815, 816, 817, 818, 819, 820, 821, 822, 823, 824…	(179, 27, 206)	179	2
225	226	UPI0000052E1E status=activ	([0.788093, 0.791621, 0.812494, 0.81615, 0.837511, 0.852992, 0.852992, 0.812494, 0.812494, 0.819762, 0.819762, 0.84206, 0.856457, 0.882776, 0.81615, 0.754692, 0.798249, 0.788093, 0.788093, 0.795062, 0.81615, 0.801317, 0.805026, 0.812494, 0.812494, 0.798249, 0.784345, 0.741537, 0.791621, 0.823549, 0.805026, 0.819762, 0.805026, 0.81615, 0.827927, 0.865454, 0.901269, 0.882776, 0.882776, 0.874069, 0.…	[0, 1, 2, 3, 4, 5, 6, 7, 8, 9, 10, 11, 12, 13, 14, 15, 16, 17, 18, 19, 20, 21, 22, 23, 24, 25, 26, 27, 28, 29, 30, 31, 32, 33, 34, 35, 36, 37, 38, 39, 40, 41, 42, 43, 44, 45, 46, 47, 48, 49, 50, 51, 52, 53, 54, 55, 56, 57, 58, 59, 60, 61, 62, 63, 64, 65, 66, 67, 68, 69, 70, 71, 72, 73, 74, 75, 76, 77, 78, 79, 80, 81, 82, 83, 84, 85, 86, 87, 88, 89, 90, 91, 92, 93, 94, 95, 96, 97, 98, 99, 100, 101…	(178, 0, 178)	178	2
1797	1798	UPI000013B6FF status=activ	([0.626927, 0.690604, 0.703578, 0.716283, 0.707965, 0.570702, 0.59917, 0.618285, 0.557691, 0.509769, 0.509769, 0.472492, 0.41194, 0.4292, 0.414856, 0.454136, 0.384043, 0.318242, 0.25031, 0.30533, 0.311707, 0.31487, 0.30533, 0.31487, 0.321458, 0.349426, 0.346032, 0.324872, 0.311707, 0.349426, 0.387226, 0.387226, 0.440853, 0.486429, 0.465241, 0.494003, 0.505461, 0.570702, 0.675549, 0.771762, 0.7459…	[0, 1, 2, 3, 4, 5, 6, 7, 8, 9, 10, 36, 37, 38, 39, 40, 41, 42, 43, 44, 45, 46, 47, 48, 49, 50, 51, 52, 53, 54, 55, 56, 57, 58, 59, 60, 61, 62, 63, 64, 65, 66, 67, 68, 69, 70, 71, 72, 73, 74, 75, 76, 78, 79, 80, 81, 82, 83, 84, 85, 86, 87, 88, 89, 90, 91, 92, 93, 94, 95, 96, 97, 98, 99, 100, 101, 102, 103, 104, 105, 106, 107, 108, 109, 110, 111, 112, 113, 114, 115, 116, 117, 118, 119, 120, 121, 12…	(178, 52, 230)	178	2
3586	3587	UPI00022EAA58 status=activ	([0.819762, 0.733139, 0.775545, 0.808535, 0.745909, 0.680603, 0.720929, 0.759478, 0.788093, 0.834292, 0.837511, 0.837511, 0.779859, 0.775545, 0.784345, 0.741537, 0.823549, 0.849326, 0.852992, 0.921076, 0.885302, 0.885302, 0.908098, 0.88723, 0.874069, 0.908098, 0.910643, 0.859585, 0.849326, 0.849326, 0.808535, 0.823549, 0.852992, 0.879233, 0.879233, 0.852992, 0.874069, 0.846163, 0.819762, 0.805026…	[0, 1, 2, 3, 4, 5, 6, 7, 8, 9, 10, 11, 12, 13, 14, 15, 16, 17, 18, 19, 20, 21, 22, 23, 24, 25, 26, 27, 28, 29, 30, 31, 32, 33, 34, 35, 36, 37, 38, 39, 40, 41, 42, 43, 44, 45, 46, 47, 48, 49, 50, 51, 52, 53, 54, 55, 56, 57, 58, 59, 60, 61, 62, 63, 64, 65, 66, 67, 68, 69, 70, 71, 72, 73, 74, 75, 76, 77, 78, 79, 80, 81, 82, 83, 84, 85, 86, 87, 88, 89, 90, 91, 92, 93, 94, 95, 96, 97, 98, 99, 100, 101…	(178, 0, 178)	178	2
4514	4515	UPI0005D91BFF status=activ	([0.733139, 0.798249, 0.703578, 0.771762, 0.784345, 0.707965, 0.759478, 0.801317, 0.73685, 0.675549, 0.690604, 0.76285, 0.767246, 0.694846, 0.716283, 0.707965, 0.750527, 0.685117, 0.685117, 0.680603, 0.694846, 0.690604, 0.575842, 0.680603, 0.675549, 0.712013, 0.801317, 0.801317, 0.788093, 0.819762, 0.876521, 0.876521, 0.862302, 0.837511, 0.798249, 0.759478, 0.775545, 0.791621, 0.791621, 0.76285, …	[0, 1, 2, 3, 4, 5, 6, 7, 8, 9, 10, 11, 12, 13, 14, 15, 16, 17, 18, 19, 20, 21, 22, 23, 24, 25, 26, 27, 28, 29, 30, 31, 32, 33, 34, 35, 36, 37, 38, 39, 40, 41, 42, 43, 44, 45, 46, 47, 48, 49, 50, 51, 52, 53, 54, 55, 56, 57, 58, 59, 60, 61, 62, 63, 64, 65, 66, 67, 68, 69, 74, 75, 76, 77, 79, 85, 86, 87, 88, 89, 90, 91, 92, 93, 94, 95, 96, 97, 98, 99, 100, 101, 102, 103, 104, 105, 106, 107, 108, 109…	(178, 318, 496)	178	2
5678	5679	UPI0007BBC2C3 status=activ	([0.653063, 0.509769, 0.4292, 0.321458, 0.401658, 0.332115, 0.384043, 0.40511, 0.398279, 0.414856, 0.433034, 0.390993, 0.408655, 0.398279, 0.335645, 0.356642, 0.352862, 0.458154, 0.458154, 0.494003, 0.483068, 0.480142, 0.483068, 0.562014, 0.699094, 0.675549, 0.712013, 0.59014, 0.63748, 0.58069, 0.58069, 0.505461, 0.613573, 0.497853, 0.562014, 0.642678, 0.618285, 0.538167, 0.461924, 0.465241, 0.42…	[0, 1, 23, 24, 25, 26, 27, 28, 29, 30, 31, 32, 34, 35, 36, 37, 50, 51, 52, 53, 54, 55, 56, 57, 58, 59, 60, 61, 62, 63, 64, 65, 66, 67, 68, 69, 70, 71, 73, 74, 75, 76, 77, 78, 79, 80, 81, 82, 83, 84, 85, 86, 87, 88, 89, 90, 91, 92, 93, 94, 95, 96, 97, 98, 99, 100, 101, 102, 103, 104, 105, 106, 107, 108, 109, 110, 111, 112, 113, 114, 115, 116, 117, 118, 119, 120, 121, 122, 123, 124, 125, 126, 127, …	(178, 38, 216)	178	2
6021	6022	UPI0007BC39E1 status=activ	([0.206376, 0.247041, 0.295083, 0.216401, 0.247041, 0.281712, 0.18812, 0.21291, 0.239899, 0.264545, 0.284882, 0.284882, 0.295083, 0.359901, 0.370445, 0.40511, 0.468512, 0.545602, 0.545602, 0.545602, 0.534167, 0.538167, 0.538167, 0.472492, 0.529623, 0.541878, 0.472492, 0.562014, 0.608892, 0.608892, 0.608892, 0.538167, 0.480142, 0.483068, 0.480142, 0.480142, 0.51388, 0.5017, 0.4292, 0.346032, 0.349…	[17, 18, 19, 20, 21, 22, 24, 25, 27, 28, 29, 30, 31, 36, 37, 91, 92, 93, 94, 95, 97, 98, 131, 132, 133, 134, 135, 136, 137, 138, 139, 140, 141, 142, 143, 144, 145, 146, 147, 148, 149, 150, 151, 152, 153, 154, 155, 156, 157, 158, 159, 160, 161, 162, 163, 164, 165, 166, 167, 168, 169, 170, 171, 172, 173, 174, 175, 176, 177, 178, 179, 180, 181, 182, 183, 184, 185, 186, 187, 188, 189, 190, 191, 192, …	(178, 22, 200)	178	2
4553	4554	UPI0005D939F5 status=activ	([0.733139, 0.750527, 0.632174, 0.657645, 0.694846, 0.618285, 0.63748, 0.653063, 0.680603, 0.671169, 0.724957, 0.754692, 0.823549, 0.823549, 0.885302, 0.859585, 0.798249, 0.805026, 0.788093, 0.788093, 0.767246, 0.775545, 0.712013, 0.798249, 0.83125, 0.827927, 0.899122, 0.905695, 0.926919, 0.926919, 0.951925, 0.941505, 0.953422, 0.957673, 0.962114, 0.96342, 0.971713, 0.975609, 0.976226, 0.959312, …	[0, 1, 2, 3, 4, 5, 6, 7, 8, 9, 10, 11, 12, 13, 14, 15, 16, 17, 18, 19, 20, 21, 22, 23, 24, 25, 26, 27, 28, 29, 30, 31, 32, 33, 34, 35, 36, 37, 38, 39, 40, 41, 42, 43, 44, 45, 46, 47, 48, 49, 50, 51, 52, 53, 54, 55, 56, 57, 58, 59, 60, 61, 62, 63, 64, 65, 66, 67, 68, 69, 70, 71, 72, 73, 74, 75, 76, 77, 78, 79, 80, 81, 82, 83, 84, 85, 86, 87, 88, 89, 90, 91, 92, 93, 94, 95, 96, 97, 98, 99, 100, 101…	(177, 0, 177)	177	2
3861	3862	UPI0005D7742D status=activ	([0.545602, 0.440853, 0.349426, 0.401658, 0.440853, 0.4292, 0.458154, 0.472492, 0.505461, 0.517562, 0.447574, 0.5017, 0.51388, 0.58069, 0.59917, 0.497853, 0.476583, 0.398279, 0.414856, 0.40511, 0.370445, 0.318242, 0.398279, 0.387226, 0.370445, 0.366687, 0.332115, 0.25031, 0.247041, 0.229226, 0.229226, 0.30533, 0.21291, 0.216401, 0.243554, 0.225814, 0.311707, 0.301917, 0.346032, 0.31487, 0.31487, …	[0, 8, 9, 11, 12, 13, 14, 158, 235, 236, 237, 238, 239, 240, 241, 242, 243, 244, 245, 246, 247, 248, 249, 250, 251, 252, 253, 254, 255, 256, 257, 258, 259, 263, 264, 265, 266, 267, 271, 272, 273, 274, 275, 277, 278, 279, 280, 281, 282, 283, 284, 285, 286, 287, 288, 289, 290, 291, 292, 293, 294, 295, 296, 297, 298, 299, 300, 301, 302, 303, 304, 305, 306, 307, 308, 309, 310, 311, 312, 313, 314, 315…	(176, 131, 307)	176	2
5677	5678	UPI0007BBC2C1 status=activ	([0.236433, 0.291804, 0.346032, 0.377384, 0.418646, 0.444081, 0.472492, 0.505461, 0.436924, 0.450668, 0.494003, 0.447574, 0.414856, 0.51388, 0.5017, 0.497853, 0.490133, 0.480142, 0.450668, 0.465241, 0.458154, 0.458154, 0.465241, 0.454136, 0.480142, 0.401658, 0.321458, 0.324872, 0.232838, 0.278302, 0.278302, 0.170161, 0.239899, 0.25406, 0.26085, 0.271506, 0.271506, 0.264545, 0.356642, 0.318242, 0.…	[7, 13, 14, 87, 88, 89, 90, 91, 92, 93, 94, 95, 96, 98, 99, 100, 101, 103, 137, 138, 139, 140, 141, 142, 143, 144, 145, 146, 147, 148, 149, 150, 151, 152, 153, 154, 155, 156, 157, 158, 159, 160, 161, 162, 163, 164, 165, 166, 167, 168, 169, 170, 171, 172, 173, 174, 175, 176, 177, 178, 179, 180, 181, 182, 183, 184, 185, 186, 187, 188, 189, 190, 191, 192, 193, 194, 195, 196, 197, 198, 199, 200, 201,…	(176, 98, 274)	176	2
4217	4218	UPI0005D85D16 status=activ	([0.5017, 0.59917, 0.538167, 0.622677, 0.699094, 0.733139, 0.648219, 0.685117, 0.618285, 0.618285, 0.671169, 0.685117, 0.812494, 0.819762, 0.819762, 0.865454, 0.852992, 0.891961, 0.885302, 0.891961, 0.889439, 0.908098, 0.899122, 0.922952, 0.903857, 0.819762, 0.823549, 0.837511, 0.771762, 0.827927, 0.837511, 0.808535, 0.805026, 0.795062, 0.812494, 0.771762, 0.690604, 0.707965, 0.741537, 0.775545, …	[0, 1, 2, 3, 4, 5, 6, 7, 8, 9, 10, 11, 12, 13, 14, 15, 16, 17, 18, 19, 20, 21, 22, 23, 24, 25, 26, 27, 28, 29, 30, 31, 32, 33, 34, 35, 36, 37, 38, 39, 40, 41, 42, 43, 44, 45, 46, 47, 48, 49, 50, 51, 52, 53, 54, 55, 56, 57, 58, 59, 60, 61, 62, 63, 64, 65, 66, 67, 68, 69, 70, 71, 72, 73, 74, 75, 76, 77, 78, 79, 80, 81, 82, 83, 84, 85, 86, 87, 88, 89, 90, 91, 92, 93, 94, 95, 96, 97, 98, 99, 100, 101…	(175, 0, 175)	175	2
4452	4453	UPI0005D8F542 status=activ	([0.352862, 0.40511, 0.332115, 0.243554, 0.275179, 0.301917, 0.194234, 0.134866, 0.161087, 0.132295, 0.167087, 0.200174, 0.129801, 0.132295, 0.122885, 0.083462, 0.094817, 0.05306, 0.092881, 0.098513, 0.092881, 0.048328, 0.044297, 0.066181, 0.088832, 0.098513, 0.106997, 0.200174, 0.301917, 0.185198, 0.243554, 0.15008, 0.161087, 0.200174, 0.216401, 0.120615, 0.15284, 0.086953, 0.15008, 0.147574, 0.…	[77, 78, 79, 80, 81, 287, 288, 323, 326, 327, 328, 329, 335, 336, 339, 340, 341, 342, 345, 346, 347, 348, 350, 351, 352, 353, 354, 355, 356, 357, 358, 359, 360, 361, 362, 363, 364, 365, 366, 367, 368, 369, 370, 371, 372, 373, 374, 379, 380, 384, 390, 391, 392, 393, 394, 395, 396, 397, 398, 399, 400, 401, 402, 403, 404, 405, 406, 407, 408, 409, 410, 411, 412, 413, 414, 415, 416, 417, 418, 419, 420…	(175, 50, 225)	175	2
4769	4770	UPI0005D9D9D4 status=activ	([0.288399, 0.324872, 0.352862, 0.40511, 0.440853, 0.461924, 0.480142, 0.450668, 0.422041, 0.440853, 0.380708, 0.328603, 0.339168, 0.433034, 0.308712, 0.222385, 0.194234, 0.324872, 0.30533, 0.30533, 0.236433, 0.216401, 0.21291, 0.182256, 0.179055, 0.182256, 0.125101, 0.0704, 0.106997, 0.158265, 0.090864, 0.092881, 0.094817, 0.088832, 0.094817, 0.144935, 0.209395, 0.206376, 0.11371, 0.086953, 0.04…	[226, 228, 229, 230, 231, 232, 233, 234, 235, 236, 237, 239, 240, 243, 244, 245, 246, 247, 248, 249, 250, 251, 252, 253, 254, 255, 256, 257, 258, 259, 260, 261, 262, 263, 264, 265, 266, 267, 268, 269, 270, 271, 272, 273, 274, 275, 276, 277, 278, 279, 280, 281, 282, 283, 284, 285, 286, 287, 288, 289, 290, 291, 292, 293, 294, 295, 296, 297, 298, 299, 300, 301, 302, 303, 304, 305, 306, 307, 308, 309…	(175, 13, 188)	175	2
5530	5531	UPI0007BB9188 status=activ	([0.885302, 0.88723, 0.798249, 0.812494, 0.827927, 0.759478, 0.767246, 0.788093, 0.795062, 0.733139, 0.741537, 0.675549, 0.657645, 0.63748, 0.613573, 0.613573, 0.608892, 0.604312, 0.59917, 0.538167, 0.472492, 0.480142, 0.480142, 0.545602, 0.541878, 0.529623, 0.604312, 0.59917, 0.59917, 0.59508, 0.517562, 0.461924, 0.461924, 0.359901, 0.370445, 0.374039, 0.374039, 0.374039, 0.380708, 0.433034, 0.3…	[0, 1, 2, 3, 4, 5, 6, 7, 8, 9, 10, 11, 12, 13, 14, 15, 16, 17, 18, 19, 23, 24, 25, 26, 27, 28, 29, 30, 72, 73, 74, 75, 76, 77, 78, 79, 80, 81, 82, 83, 84, 85, 86, 87, 88, 89, 90, 91, 92, 93, 94, 95, 96, 97, 98, 99, 100, 101, 102, 103, 104, 105, 106, 107, 111, 112, 113, 130, 131, 132, 135, 136, 137, 138, 139, 140, 141, 142, 143, 144, 145, 146, 147, 148, 149, 150, 151, 152, 153, 154, 155, 156, 157,…	(175, 198, 373)	175	2
1685	1686	UPI000013B12D status=activ	([0.632174, 0.703578, 0.661982, 0.622677, 0.694846, 0.707965, 0.707965, 0.720929, 0.759478, 0.784345, 0.795062, 0.805026, 0.823549, 0.84206, 0.798249, 0.741537, 0.759478, 0.837511, 0.889439, 0.876521, 0.891961, 0.903857, 0.899122, 0.928747, 0.938133, 0.932927, 0.934618, 0.947281, 0.939629, 0.924947, 0.921076, 0.922952, 0.919029, 0.91684, 0.91684, 0.94331, 0.968436, 0.939629, 0.899122, 0.891961, 0…	[0, 1, 2, 3, 4, 5, 6, 7, 8, 9, 10, 11, 12, 13, 14, 15, 16, 17, 18, 19, 20, 21, 22, 23, 24, 25, 26, 27, 28, 29, 30, 31, 32, 33, 34, 35, 36, 37, 38, 39, 40, 41, 42, 43, 44, 45, 46, 47, 48, 49, 50, 51, 52, 53, 54, 55, 56, 57, 58, 59, 60, 61, 62, 63, 64, 65, 66, 67, 68, 69, 70, 71, 72, 73, 74, 75, 76, 77, 78, 79, 80, 81, 82, 83, 84, 85, 86, 87, 88, 89, 90, 91, 92, 93, 94, 95, 96, 97, 98, 99, 100, 101…	(174, 0, 174)	174	2
3001	3002	UPI0001779C57 status=activ	([0.871313, 0.876521, 0.750527, 0.771762, 0.801317, 0.728858, 0.73685, 0.671169, 0.59917, 0.59917, 0.661982, 0.685117, 0.694846, 0.680603, 0.754692, 0.759478, 0.775545, 0.775545, 0.779859, 0.779859, 0.775545, 0.791621, 0.798249, 0.882776, 0.88723, 0.885302, 0.924947, 0.932927, 0.962114, 0.976226, 0.980097, 0.980097, 0.979242, 0.980097, 0.967676, 0.94331, 0.938133, 0.932927, 0.894241, 0.894241, 0.…	[0, 1, 2, 3, 4, 5, 6, 7, 8, 9, 10, 11, 12, 13, 14, 15, 16, 17, 18, 19, 20, 21, 22, 23, 24, 25, 26, 27, 28, 29, 30, 31, 32, 33, 34, 35, 36, 37, 38, 39, 40, 41, 42, 43, 44, 45, 46, 47, 48, 49, 50, 51, 52, 53, 54, 55, 56, 57, 58, 59, 60, 61, 62, 63, 64, 65, 66, 67, 68, 69, 70, 71, 72, 73, 74, 75, 76, 77, 78, 79, 80, 81, 82, 83, 84, 85, 86, 87, 88, 89, 90, 91, 92, 93, 94, 95, 96, 97, 98, 99, 100, 101…	(174, 0, 174)	174	2
4033	4034	UPI0005D7ED47 status=activ	([0.901269, 0.874069, 0.889439, 0.903857, 0.912647, 0.915074, 0.912647, 0.912647, 0.912647, 0.919029, 0.908098, 0.932927, 0.922952, 0.885302, 0.876521, 0.846163, 0.819762, 0.808535, 0.812494, 0.83125, 0.865454, 0.805026, 0.779859, 0.771762, 0.798249, 0.795062, 0.798249, 0.741537, 0.745909, 0.754692, 0.720929, 0.724957, 0.685117, 0.703578, 0.699094, 0.707965, 0.707965, 0.666105, 0.59508, 0.59014, …	[0, 1, 2, 3, 4, 5, 6, 7, 8, 9, 10, 11, 12, 13, 14, 15, 16, 17, 18, 19, 20, 21, 22, 23, 24, 25, 26, 27, 28, 29, 30, 31, 32, 33, 34, 35, 36, 37, 38, 39, 40, 41, 42, 43, 44, 45, 46, 47, 48, 49, 50, 51, 52, 53, 54, 55, 56, 57, 58, 59, 60, 61, 62, 63, 64, 65, 66, 67, 77, 78, 79, 80, 82, 83, 84, 85, 86, 87, 88, 89, 90, 91, 92, 93, 94, 95, 96, 97, 98, 99, 100, 101, 102, 103, 104, 105, 106, 107, 108, 109…	(174, 184, 358)	174	2
4709	4710	UPI0005D9AC86 status=activ	([0.865454, 0.856457, 0.859585, 0.862302, 0.849326, 0.834292, 0.823549, 0.812494, 0.805026, 0.741537, 0.750527, 0.801317, 0.801317, 0.801317, 0.728858, 0.716283, 0.741537, 0.685117, 0.671169, 0.675549, 0.604312, 0.671169, 0.680603, 0.703578, 0.703578, 0.720929, 0.671169, 0.680603, 0.608892, 0.622677, 0.690604, 0.585406, 0.534167, 0.538167, 0.538167, 0.618285, 0.626927, 0.541878, 0.549308, 0.54187…	[0, 1, 2, 3, 4, 5, 6, 7, 8, 9, 10, 11, 12, 13, 14, 15, 16, 17, 18, 19, 20, 21, 22, 23, 24, 25, 26, 27, 28, 29, 30, 31, 32, 33, 34, 35, 36, 37, 38, 39, 40, 41, 42, 43, 44, 45, 46, 47, 48, 49, 50, 51, 52, 53, 54, 55, 56, 57, 58, 59, 60, 61, 62, 63, 64, 65, 66, 67, 68, 69, 70, 71, 72, 73, 74, 75, 76, 77, 78, 79, 80, 81, 82, 83, 84, 85, 86, 87, 88, 89, 90, 91, 92, 93, 94, 95, 96, 97, 98, 99, 100, 101…	(174, 0, 174)	174	2
4972	4973	UPI0007BAE081 status=activ	([0.562014, 0.59014, 0.494003, 0.59014, 0.680603, 0.690604, 0.720929, 0.741537, 0.795062, 0.720929, 0.707965, 0.720929, 0.716283, 0.812494, 0.720929, 0.784345, 0.775545, 0.795062, 0.73685, 0.823549, 0.784345, 0.775545, 0.707965, 0.767246, 0.699094, 0.626927, 0.626927, 0.626927, 0.618285, 0.585406, 0.685117, 0.716283, 0.73685, 0.741537, 0.741537, 0.819762, 0.83125, 0.83125, 0.819762, 0.876521, 0.8…	[0, 1, 3, 4, 5, 6, 7, 8, 9, 10, 11, 12, 13, 14, 15, 16, 17, 18, 19, 20, 21, 22, 23, 24, 25, 26, 27, 28, 29, 30, 31, 32, 33, 34, 35, 36, 37, 38, 39, 40, 41, 42, 43, 44, 45, 46, 47, 48, 49, 50, 51, 52, 53, 54, 55, 56, 57, 58, 59, 60, 61, 62, 63, 64, 65, 66, 67, 68, 69, 95, 96, 97, 98, 99, 100, 101, 102, 103, 104, 105, 106, 107, 108, 109, 110, 111, 112, 113, 114, 115, 116, 117, 118, 119, 120, 121, 1…	(174, 134, 308)	174	2
2339	2340	UPI000158DCEA status=activ	([0.288399, 0.275179, 0.164327, 0.092881, 0.132295, 0.158265, 0.203355, 0.142424, 0.098513, 0.067594, 0.054297, 0.071867, 0.129801, 0.074921, 0.038858, 0.033407, 0.034068, 0.059222, 0.069024, 0.120615, 0.067594, 0.034068, 0.043307, 0.085092, 0.081712, 0.079919, 0.078022, 0.078022, 0.142424, 0.21291, 0.182256, 0.247041, 0.239899, 0.15284, 0.232838, 0.225814, 0.194234, 0.191378, 0.106997, 0.090864,…	[172, 204, 205, 207, 208, 209, 210, 211, 212, 213, 214, 215, 221, 222, 223, 232, 238, 239, 240, 241, 246, 252, 253, 254, 255, 256, 257, 258, 259, 260, 261, 262, 263, 264, 265, 266, 267, 268, 269, 270, 271, 272, 273, 274, 275, 276, 277, 278, 279, 280, 281, 282, 283, 284, 285, 286, 287, 288, 289, 290, 291, 292, 293, 294, 295, 296, 297, 298, 299, 300, 301, 302, 303, 304, 305, 306, 307, 308, 309, 310…	(173, 21, 194)	173	2
4219	4220	UPI0005D85EF9 status=activ	([0.808535, 0.745909, 0.805026, 0.724957, 0.759478, 0.690604, 0.712013, 0.728858, 0.73685, 0.750527, 0.754692, 0.767246, 0.771762, 0.808535, 0.859585, 0.871313, 0.882776, 0.889439, 0.868118, 0.798249, 0.750527, 0.805026, 0.84206, 0.805026, 0.805026, 0.728858, 0.801317, 0.801317, 0.808535, 0.83125, 0.837511, 0.795062, 0.791621, 0.750527, 0.779859, 0.784345, 0.759478, 0.76285, 0.728858, 0.745909, 0…	[0, 1, 2, 3, 4, 5, 6, 7, 8, 9, 10, 11, 12, 13, 14, 15, 16, 17, 18, 19, 20, 21, 22, 23, 24, 25, 26, 27, 28, 29, 30, 31, 32, 33, 34, 35, 36, 37, 38, 39, 40, 41, 42, 43, 44, 45, 46, 47, 48, 49, 50, 51, 52, 53, 54, 55, 56, 57, 58, 59, 60, 61, 62, 63, 64, 65, 66, 67, 68, 69, 70, 71, 72, 73, 74, 75, 76, 77, 78, 79, 80, 81, 82, 83, 84, 85, 86, 87, 88, 89, 90, 91, 92, 93, 94, 95, 96, 97, 98, 99, 100, 101…	(173, 0, 173)	173	2
4529	4530	UPI0005D924D3 status=activ	([0.699094, 0.549308, 0.618285, 0.657645, 0.545602, 0.468512, 0.51388, 0.51388, 0.444081, 0.465241, 0.472492, 0.497853, 0.414856, 0.366687, 0.359901, 0.356642, 0.356642, 0.328603, 0.339168, 0.328603, 0.328603, 0.332115, 0.332115, 0.318242, 0.243554, 0.30533, 0.390993, 0.36309, 0.377384, 0.480142, 0.401658, 0.433034, 0.349426, 0.433034, 0.480142, 0.509769, 0.585406, 0.58069, 0.51388, 0.483068, 0.5…	[0, 1, 2, 3, 4, 6, 7, 35, 36, 37, 38, 40, 43, 45, 46, 47, 59, 60, 61, 65, 66, 68, 69, 70, 72, 74, 75, 76, 77, 78, 79, 80, 82, 83, 84, 90, 91, 92, 93, 94, 95, 96, 97, 101, 102, 103, 104, 105, 106, 107, 108, 109, 110, 111, 112, 113, 114, 116, 118, 119, 120, 121, 122, 123, 124, 125, 126, 127, 128, 129, 130, 131, 132, 133, 134, 135, 136, 137, 138, 139, 140, 141, 142, 143, 144, 145, 146, 147, 148, 149…	(173, 58, 231)	173	2
2232	2233	UPI000034F5D9 status=activ	([0.352862, 0.349426, 0.384043, 0.42561, 0.461924, 0.454136, 0.40511, 0.436924, 0.42561, 0.454136, 0.486429, 0.486429, 0.545602, 0.56648, 0.63748, 0.642678, 0.521092, 0.521092, 0.5017, 0.517562, 0.541878, 0.505461, 0.529623, 0.541878, 0.509769, 0.497853, 0.538167, 0.538167, 0.525368, 0.472492, 0.497853, 0.490133, 0.529623, 0.549308, 0.538167, 0.549308, 0.549308, 0.653063, 0.657645, 0.724957, 0.70…	[12, 13, 14, 15, 16, 17, 18, 19, 20, 21, 22, 23, 24, 26, 27, 28, 32, 33, 34, 35, 36, 37, 38, 39, 40, 41, 42, 43, 44, 45, 46, 47, 48, 49, 50, 51, 52, 53, 54, 55, 56, 57, 58, 59, 60, 61, 62, 63, 64, 65, 66, 67, 68, 69, 71, 72, 73, 74, 76, 77, 83, 84, 85, 86, 88, 89, 90, 91, 92, 93, 94, 95, 96, 97, 98, 99, 100, 101, 102, 103, 104, 105, 106, 107, 108, 109, 110, 111, 112, 113, 114, 115, 116, 117, 118,…	(172, 64, 236)	172	2
4341	4342	UPI0005D8B0AF status=activ	([0.585406, 0.444081, 0.490133, 0.51388, 0.534167, 0.5017, 0.390993, 0.42561, 0.440853, 0.468512, 0.494003, 0.450668, 0.339168, 0.370445, 0.291804, 0.288399, 0.288399, 0.288399, 0.275179, 0.271506, 0.268042, 0.264545, 0.339168, 0.239899, 0.232838, 0.229226, 0.271506, 0.377384, 0.36309, 0.26085, 0.173081, 0.161087, 0.21291, 0.239899, 0.203355, 0.281712, 0.288399, 0.18812, 0.142424, 0.142424, 0.209…	[0, 3, 4, 5, 313, 317, 318, 322, 323, 324, 325, 357, 358, 359, 360, 361, 362, 363, 364, 365, 366, 367, 796, 818, 819, 820, 821, 822, 823, 824, 825, 826, 827, 828, 829, 830, 831, 832, 833, 834, 835, 836, 837, 838, 839, 840, 841, 842, 843, 844, 845, 846, 847, 848, 849, 850, 851, 852, 853, 854, 855, 856, 857, 858, 859, 860, 861, 862, 863, 864, 865, 866, 867, 868, 869, 870, 871, 872, 873, 874, 875, 8…	(172, 23, 195)	172	2
5684	5685	UPI0007BBC56E status=activ	([0.84206, 0.865454, 0.707965, 0.745909, 0.775545, 0.771762, 0.784345, 0.801317, 0.76285, 0.788093, 0.745909, 0.827927, 0.808535, 0.812494, 0.76285, 0.750527, 0.754692, 0.759478, 0.759478, 0.759478, 0.750527, 0.791621, 0.666105, 0.657645, 0.529623, 0.40511, 0.414856, 0.42561, 0.444081, 0.472492, 0.461924, 0.490133, 0.458154, 0.42561, 0.41194, 0.328603, 0.295083, 0.257454, 0.25406, 0.158265, 0.106…	[0, 1, 2, 3, 4, 5, 6, 7, 8, 9, 10, 11, 12, 13, 14, 15, 16, 17, 18, 19, 20, 21, 22, 23, 24, 210, 211, 212, 214, 215, 216, 220, 221, 222, 223, 224, 225, 226, 227, 228, 229, 230, 231, 232, 233, 234, 235, 236, 237, 238, 239, 240, 241, 242, 243, 244, 245, 246, 247, 248, 249, 250, 251, 252, 253, 254, 255, 256, 257, 258, 259, 260, 261, 262, 263, 264, 265, 266, 267, 268, 269, 270, 271, 272, 273, 274, 275…	(172, 31, 203)	172	2
2096	2097	UPI00001689E4 status=activ	([0.96342, 0.962114, 0.959312, 0.957673, 0.968436, 0.968436, 0.969315, 0.962114, 0.960642, 0.968436, 0.932927, 0.910643, 0.905695, 0.908098, 0.910643, 0.905695, 0.871313, 0.846163, 0.846163, 0.852992, 0.775545, 0.707965, 0.703578, 0.671169, 0.671169, 0.604312, 0.59508, 0.608892, 0.648219, 0.642678, 0.604312, 0.724957, 0.795062, 0.798249, 0.801317, 0.823549, 0.823549, 0.795062, 0.823549, 0.834292,…	[0, 1, 2, 3, 4, 5, 6, 7, 8, 9, 10, 11, 12, 13, 14, 15, 16, 17, 18, 19, 20, 21, 22, 23, 24, 25, 26, 27, 28, 29, 30, 31, 32, 33, 34, 35, 36, 37, 38, 39, 40, 41, 42, 43, 44, 45, 46, 47, 48, 49, 50, 51, 52, 53, 54, 55, 56, 57, 58, 59, 60, 61, 62, 63, 64, 65, 66, 67, 68, 69, 70, 71, 72, 73, 74, 75, 76, 77, 78, 79, 80, 81, 82, 83, 84, 85, 86, 87, 88, 89, 90, 91, 92, 93, 94, 95, 96, 97, 98, 99, 100, 101…	(171, 150, 321)	171	2
2846	2847	UPI000158F553 status=activ	([0.759478, 0.694846, 0.613573, 0.545602, 0.562014, 0.575842, 0.521092, 0.538167, 0.553315, 0.51388, 0.525368, 0.472492, 0.461924, 0.472492, 0.472492, 0.476583, 0.476583, 0.461924, 0.458154, 0.458154, 0.4292, 0.4292, 0.468512, 0.509769, 0.553315, 0.553315, 0.549308, 0.613573, 0.618285, 0.632174, 0.703578, 0.694846, 0.791621, 0.733139, 0.720929, 0.720929, 0.716283, 0.716283, 0.788093, 0.788093, 0.…	[0, 1, 2, 3, 4, 5, 6, 7, 8, 9, 10, 23, 24, 25, 26, 27, 28, 29, 30, 31, 32, 33, 34, 35, 36, 37, 38, 39, 40, 41, 42, 43, 44, 45, 46, 47, 48, 49, 50, 51, 52, 53, 54, 55, 56, 57, 58, 59, 60, 61, 62, 63, 64, 65, 66, 67, 68, 69, 70, 71, 72, 73, 74, 75, 76, 77, 78, 79, 80, 81, 82, 83, 84, 85, 86, 87, 88, 89, 90, 91, 92, 93, 94, 95, 96, 97, 98, 99, 100, 101, 102, 103, 104, 105, 106, 107, 108, 109, 110, 1…	(171, 11, 182)	171	2
3796	3797	UPI0005D73FD9 status=activ	([0.63748, 0.642678, 0.642678, 0.642678, 0.63748, 0.657645, 0.648219, 0.642678, 0.648219, 0.648219, 0.648219, 0.648219, 0.618285, 0.618285, 0.626927, 0.608892, 0.608892, 0.622677, 0.626927, 0.626927, 0.685117, 0.703578, 0.703578, 0.703578, 0.699094, 0.703578, 0.690604, 0.690604, 0.694846, 0.694846, 0.690604, 0.690604, 0.680603, 0.653063, 0.657645, 0.657645, 0.653063, 0.712013, 0.754692, 0.703578,…	[0, 1, 2, 3, 4, 5, 6, 7, 8, 9, 10, 11, 12, 13, 14, 15, 16, 17, 18, 19, 20, 21, 22, 23, 24, 25, 26, 27, 28, 29, 30, 31, 32, 33, 34, 35, 36, 37, 38, 39, 40, 41, 42, 43, 44, 45, 46, 47, 54, 73, 100, 101, 102, 103, 104, 105, 106, 107, 108, 109, 110, 111, 112, 113, 114, 115, 116, 117, 118, 119, 120, 121, 122, 123, 124, 125, 126, 127, 129, 130, 131, 132, 133, 134, 135, 136, 137, 138, 139, 140, 141, 142…	(171, 163, 334)	171	2
4531	4532	UPI0005D925D9 status=activ	([0.980097, 0.97245, 0.968436, 0.978672, 0.975134, 0.97245, 0.970265, 0.948786, 0.947281, 0.938133, 0.934618, 0.938133, 0.932927, 0.919029, 0.903857, 0.894241, 0.894241, 0.874069, 0.894241, 0.89662, 0.876521, 0.894241, 0.901269, 0.912647, 0.89662, 0.899122, 0.905695, 0.915074, 0.945666, 0.94331, 0.954657, 0.964893, 0.969315, 0.948786, 0.91684, 0.924947, 0.879233, 0.891961, 0.889439, 0.885302, 0.8…	[0, 1, 2, 3, 4, 5, 6, 7, 8, 9, 10, 11, 12, 13, 14, 15, 16, 17, 18, 19, 20, 21, 22, 23, 24, 25, 26, 27, 28, 29, 30, 31, 32, 33, 34, 35, 36, 37, 38, 39, 40, 41, 42, 43, 44, 45, 46, 47, 48, 49, 50, 51, 52, 53, 54, 55, 56, 57, 58, 59, 60, 61, 62, 63, 64, 65, 66, 67, 68, 69, 70, 71, 72, 73, 74, 75, 76, 77, 78, 79, 80, 81, 82, 83, 84, 85, 86, 87, 88, 89, 90, 91, 92, 93, 100, 101, 102, 103, 104, 105, 10…	(171, 214, 385)	171	2
5545	5546	UPI0007BB96AC status=activ	([0.788093, 0.750527, 0.784345, 0.775545, 0.745909, 0.759478, 0.759478, 0.73685, 0.76285, 0.775545, 0.754692, 0.728858, 0.741537, 0.741537, 0.745909, 0.724957, 0.754692, 0.754692, 0.775545, 0.750527, 0.73685, 0.754692, 0.775545, 0.775545, 0.779859, 0.795062, 0.784345, 0.788093, 0.801317, 0.779859, 0.771762, 0.788093, 0.767246, 0.76285, 0.779859, 0.788093, 0.805026, 0.812494, 0.81615, 0.834292, 0.…	[0, 1, 2, 3, 4, 5, 6, 7, 8, 9, 10, 11, 12, 13, 14, 15, 16, 17, 18, 19, 20, 21, 22, 23, 24, 25, 26, 27, 28, 29, 30, 31, 32, 33, 34, 35, 36, 37, 38, 39, 40, 41, 42, 43, 44, 45, 46, 47, 48, 49, 50, 51, 52, 53, 54, 55, 56, 57, 58, 59, 60, 61, 62, 63, 64, 65, 66, 67, 68, 69, 70, 71, 72, 73, 74, 75, 76, 77, 78, 79, 80, 81, 82, 83, 84, 85, 86, 87, 88, 89, 90, 91, 92, 93, 94, 95, 96, 97, 98, 99, 100, 101…	(171, 0, 171)	171	2
5833	5834	UPI0007BBFC56 status=activ	([0.51388, 0.549308, 0.648219, 0.553315, 0.486429, 0.562014, 0.58069, 0.604312, 0.63748, 0.680603, 0.680603, 0.642678, 0.750527, 0.779859, 0.788093, 0.724957, 0.648219, 0.622677, 0.613573, 0.642678, 0.661982, 0.613573, 0.5017, 0.468512, 0.538167, 0.538167, 0.5017, 0.541878, 0.549308, 0.465241, 0.447574, 0.436924, 0.490133, 0.454136, 0.521092, 0.545602, 0.648219, 0.720929, 0.728858, 0.728858, 0.73…	[0, 1, 2, 3, 5, 6, 7, 8, 9, 10, 11, 12, 13, 14, 15, 16, 17, 18, 19, 20, 21, 22, 24, 25, 26, 27, 28, 34, 35, 36, 37, 38, 39, 40, 41, 42, 43, 44, 45, 46, 47, 48, 49, 50, 51, 52, 53, 54, 55, 56, 57, 58, 59, 60, 61, 62, 63, 64, 65, 66, 67, 68, 69, 70, 71, 74, 75, 76, 77, 78, 79, 80, 81, 82, 83, 84, 85, 86, 87, 89, 90, 91, 92, 93, 94, 95, 96, 97, 98, 99, 100, 101, 102, 103, 104, 105, 106, 107, 108, 10…	(171, 172, 343)	171	2
6102	6103	UPI0007BC571B status=activ	([0.21291, 0.301917, 0.374039, 0.390993, 0.278302, 0.298791, 0.31487, 0.346032, 0.387226, 0.30533, 0.206376, 0.243554, 0.194234, 0.203355, 0.125101, 0.059222, 0.048328, 0.042364, 0.042364, 0.064632, 0.058088, 0.073402, 0.066181, 0.035586, 0.035586, 0.035586, 0.023963, 0.023963, 0.012491, 0.008156, 0.007495, 0.009015, 0.010221, 0.010221, 0.00962, 0.010372, 0.010509, 0.008804, 0.010509, 0.013437, 0…	[353, 408, 409, 414, 415, 420, 421, 422, 423, 424, 425, 438, 451, 452, 453, 454, 455, 456, 457, 458, 459, 460, 461, 462, 463, 464, 465, 466, 467, 468, 469, 470, 471, 472, 473, 474, 475, 476, 477, 478, 479, 480, 481, 482, 483, 484, 485, 486, 487, 488, 489, 490, 491, 492, 493, 494, 495, 496, 497, 498, 499, 500, 501, 502, 503, 504, 505, 506, 507, 508, 509, 510, 511, 512, 513, 514, 515, 516, 517, 518…	(171, 12, 183)	171	2
561	562	UPI00000531C3 status=activ	([0.311707, 0.236433, 0.291804, 0.342579, 0.384043, 0.440853, 0.414856, 0.436924, 0.465241, 0.480142, 0.458154, 0.509769, 0.450668, 0.538167, 0.63748, 0.585406, 0.58069, 0.458154, 0.497853, 0.486429, 0.483068, 0.483068, 0.553315, 0.541878, 0.541878, 0.461924, 0.4292, 0.401658, 0.401658, 0.394753, 0.321458, 0.356642, 0.264545, 0.275179, 0.275179, 0.271506, 0.222385, 0.216401, 0.332115, 0.339168, 0…	[11, 13, 14, 15, 16, 22, 23, 24, 570, 571, 572, 573, 574, 575, 576, 577, 578, 579, 580, 581, 582, 583, 602, 603, 604, 605, 606, 607, 608, 609, 610, 611, 612, 613, 614, 615, 616, 617, 743, 931, 932, 933, 934, 935, 947, 948, 949, 950, 951, 952, 953, 954, 955, 956, 957, 958, 959, 960, 961, 962, 963, 964, 965, 966, 967, 968, 969, 970, 971, 972, 973, 974, 975, 976, 977, 978, 979, 980, 981, 982, 983, 9…	(170, 44, 214)	170	2
1503	1504	UPI0000137254 status=activ	([0.468512, 0.465241, 0.408655, 0.447574, 0.458154, 0.490133, 0.51388, 0.422041, 0.444081, 0.472492, 0.476583, 0.418646, 0.414856, 0.436924, 0.450668, 0.454136, 0.454136, 0.458154, 0.529623, 0.51388, 0.51388, 0.51388, 0.545602, 0.613573, 0.613573, 0.642678, 0.570702, 0.58069, 0.680603, 0.690604, 0.694846, 0.716283, 0.707965, 0.675549, 0.666105, 0.675549, 0.694846, 0.618285, 0.613573, 0.613573, 0.…	[6, 18, 19, 20, 21, 22, 23, 24, 25, 26, 27, 28, 29, 30, 31, 32, 33, 34, 35, 36, 37, 38, 39, 40, 41, 42, 43, 44, 45, 46, 47, 48, 49, 50, 51, 52, 53, 54, 55, 56, 57, 58, 59, 60, 61, 62, 63, 64, 65, 66, 67, 68, 69, 70, 71, 72, 73, 74, 75, 76, 77, 78, 79, 80, 81, 82, 83, 84, 85, 86, 87, 88, 89, 90, 91, 92, 93, 94, 95, 96, 97, 98, 99, 100, 101, 102, 103, 104, 105, 106, 107, 108, 109, 110, 111, 112, 11…	(170, 1, 171)	170	2
5010	5011	UPI0007BAECB5 status=activ	([0.346032, 0.380708, 0.408655, 0.458154, 0.444081, 0.454136, 0.440853, 0.377384, 0.321458, 0.335645, 0.284882, 0.318242, 0.332115, 0.311707, 0.243554, 0.236433, 0.216401, 0.295083, 0.31487, 0.206376, 0.194234, 0.194234, 0.137348, 0.094817, 0.056825, 0.067594, 0.0704, 0.086953, 0.137348, 0.137348, 0.106997, 0.120615, 0.079919, 0.081712, 0.056825, 0.058088, 0.071867, 0.064632, 0.043307, 0.038858, …	[73, 74, 78, 79, 80, 81, 82, 83, 84, 85, 86, 87, 88, 89, 90, 91, 92, 94, 95, 96, 97, 98, 99, 100, 101, 102, 103, 104, 105, 106, 107, 108, 109, 110, 111, 112, 113, 114, 115, 116, 117, 118, 119, 120, 121, 122, 123, 124, 125, 126, 127, 128, 129, 130, 131, 132, 133, 134, 135, 136, 137, 138, 139, 140, 141, 142, 143, 144, 145, 149, 150, 151, 152, 200, 201, 202, 203, 204, 205, 206, 207, 208, 209, 210, 2…	(170, 216, 386)	170	2
5622	5623	UPI0007BBAFE2 status=activ	([0.020522, 0.018106, 0.035586, 0.069024, 0.090864, 0.094817, 0.132295, 0.173081, 0.129801, 0.096677, 0.120615, 0.076542, 0.074921, 0.085092, 0.085092, 0.15284, 0.094817, 0.147574, 0.139895, 0.229226, 0.298791, 0.401658, 0.398279, 0.366687, 0.366687, 0.342579, 0.30533, 0.308712, 0.21291, 0.301917, 0.398279, 0.40511, 0.4292, 0.433034, 0.414856, 0.440853, 0.447574, 0.545602, 0.538167, 0.444081, 0.4…	[37, 38, 47, 48, 49, 50, 51, 52, 53, 54, 55, 56, 57, 58, 59, 60, 61, 62, 63, 64, 65, 66, 67, 166, 167, 168, 169, 170, 171, 172, 174, 175, 176, 177, 178, 179, 180, 181, 182, 183, 184, 185, 186, 187, 193, 194, 195, 196, 201, 219, 242, 247, 248, 249, 250, 251, 252, 253, 254, 255, 256, 257, 258, 259, 260, 261, 262, 263, 264, 265, 266, 267, 268, 269, 270, 271, 272, 273, 274, 275, 276, 277, 278, 279, 2…	(170, 51, 221)	170	2
5764	5765	UPI0007BBE0A7 status=activ	([0.349426, 0.332115, 0.387226, 0.25031, 0.288399, 0.324872, 0.21291, 0.25031, 0.275179, 0.268042, 0.206376, 0.247041, 0.271506, 0.328603, 0.346032, 0.346032, 0.26085, 0.196879, 0.206376, 0.25406, 0.275179, 0.275179, 0.219301, 0.209395, 0.239899, 0.134866, 0.137348, 0.229226, 0.147574, 0.170161, 0.200174, 0.288399, 0.206376, 0.194234, 0.196879, 0.096677, 0.055536, 0.098513, 0.147574, 0.15008, 0.2…	[284, 285, 286, 287, 288, 289, 290, 291, 292, 293, 294, 295, 742, 743, 752, 753, 754, 755, 756, 757, 758, 759, 760, 761, 762, 765, 766, 767, 1152, 1207, 1208, 1213, 1214, 1219, 1220, 1221, 1222, 1223, 1224, 1237, 1250, 1251, 1252, 1253, 1254, 1255, 1256, 1257, 1258, 1259, 1260, 1261, 1262, 1263, 1264, 1265, 1266, 1267, 1268, 1269, 1270, 1271, 1272, 1273, 1274, 1275, 1276, 1277, 1278, 1279, 1280, …	(170, 40, 210)	170	2
5840	5841	UPI0007BBFE9E status=activ	([0.975134, 0.975134, 0.976226, 0.976226, 0.957673, 0.945666, 0.910643, 0.899122, 0.885302, 0.856457, 0.84206, 0.798249, 0.81615, 0.84206, 0.823549, 0.76285, 0.771762, 0.771762, 0.767246, 0.771762, 0.745909, 0.745909, 0.754692, 0.750527, 0.759478, 0.76285, 0.784345, 0.81615, 0.837511, 0.871313, 0.901269, 0.879233, 0.885302, 0.879233, 0.885302, 0.915074, 0.91684, 0.915074, 0.91684, 0.912647, 0.924…	[0, 1, 2, 3, 4, 5, 6, 7, 8, 9, 10, 11, 12, 13, 14, 15, 16, 17, 18, 19, 20, 21, 22, 23, 24, 25, 26, 27, 28, 29, 30, 31, 32, 33, 34, 35, 36, 37, 38, 39, 40, 41, 42, 43, 44, 45, 46, 47, 48, 49, 50, 51, 52, 53, 54, 55, 56, 57, 58, 59, 60, 61, 62, 63, 64, 65, 66, 67, 68, 69, 70, 71, 72, 73, 74, 75, 76, 77, 78, 79, 80, 81, 82, 83, 84, 85, 86, 87, 88, 89, 90, 91, 92, 93, 94, 95, 96, 97, 98, 99, 100, 101…	(170, 0, 170)	170	2
4174	4175	UPI0005D84476 status=activ	([0.009187, 0.014783, 0.024826, 0.019401, 0.032017, 0.042364, 0.024393, 0.031287, 0.045352, 0.064632, 0.050641, 0.059222, 0.111485, 0.118441, 0.116183, 0.11371, 0.11371, 0.06312, 0.055536, 0.10481, 0.158265, 0.203355, 0.18812, 0.116183, 0.11371, 0.116183, 0.129801, 0.137348, 0.137348, 0.129801, 0.118441, 0.170161, 0.147574, 0.098513, 0.094817, 0.122885, 0.225814, 0.147574, 0.243554, 0.216401, 0.2…	[217, 218, 219, 221, 222, 223, 224, 225, 226, 227, 228, 229, 230, 231, 232, 233, 234, 235, 236, 240, 241, 242, 243, 244, 245, 246, 247, 248, 249, 250, 251, 252, 253, 254, 255, 256, 257, 258, 259, 260, 261, 262, 263, 264, 265, 266, 267, 268, 269, 270, 271, 272, 273, 274, 275, 276, 277, 278, 279, 280, 281, 282, 283, 284, 285, 286, 287, 288, 289, 290, 291, 292, 293, 294, 295, 296, 297, 298, 299, 300…	(169, 19, 188)	169	2
4961	4962	UPI0006155D0C status=activ	([0.703578, 0.707965, 0.675549, 0.685117, 0.570702, 0.505461, 0.529623, 0.553315, 0.562014, 0.585406, 0.59508, 0.642678, 0.750527, 0.728858, 0.632174, 0.56648, 0.525368, 0.534167, 0.509769, 0.525368, 0.575842, 0.59014, 0.626927, 0.570702, 0.575842, 0.56648, 0.661982, 0.653063, 0.575842, 0.613573, 0.604312, 0.534167, 0.454136, 0.465241, 0.5017, 0.509769, 0.541878, 0.585406, 0.73685, 0.759478, 0.67…	[0, 1, 2, 3, 4, 5, 6, 7, 8, 9, 10, 11, 12, 13, 14, 15, 16, 17, 18, 19, 20, 21, 22, 23, 24, 25, 26, 27, 28, 29, 30, 31, 34, 35, 36, 37, 38, 39, 40, 41, 42, 43, 44, 45, 46, 47, 48, 49, 50, 51, 52, 53, 54, 55, 56, 57, 58, 59, 60, 61, 62, 63, 64, 65, 66, 67, 68, 69, 70, 81, 82, 83, 84, 85, 86, 87, 88, 89, 90, 91, 92, 93, 94, 95, 96, 97, 98, 99, 100, 101, 102, 103, 104, 105, 106, 107, 108, 109, 110, 1…	(169, 136, 305)	169	2
4109	4110	UPI0005D81C41 status=activ	([0.798249, 0.716283, 0.642678, 0.675549, 0.720929, 0.716283, 0.754692, 0.791621, 0.795062, 0.812494, 0.834292, 0.852992, 0.84206, 0.846163, 0.889439, 0.791621, 0.788093, 0.801317, 0.779859, 0.823549, 0.834292, 0.899122, 0.924947, 0.947281, 0.901269, 0.89662, 0.903857, 0.899122, 0.905695, 0.915074, 0.905695, 0.894241, 0.819762, 0.83125, 0.819762, 0.84206, 0.903857, 0.903857, 0.891961, 0.894241, 0…	[0, 1, 2, 3, 4, 5, 6, 7, 8, 9, 10, 11, 12, 13, 14, 15, 16, 17, 18, 19, 20, 21, 22, 23, 24, 25, 26, 27, 28, 29, 30, 31, 32, 33, 34, 35, 36, 37, 38, 39, 40, 41, 42, 43, 44, 45, 46, 47, 48, 49, 50, 51, 52, 53, 54, 55, 56, 57, 58, 59, 60, 61, 62, 63, 64, 65, 66, 67, 68, 69, 70, 71, 72, 73, 74, 75, 76, 77, 78, 79, 80, 81, 82, 83, 84, 85, 86, 87, 88, 89, 90, 91, 92, 93, 94, 95, 96, 97, 98, 99, 100, 101…	(168, 0, 168)	168	2
6124	6125	UPI0007BC5F98 status=activ	([0.049374, 0.040537, 0.03976, 0.055536, 0.045352, 0.038042, 0.056825, 0.06184, 0.051831, 0.079919, 0.083462, 0.066181, 0.085092, 0.092881, 0.142424, 0.15284, 0.15284, 0.118441, 0.125101, 0.170161, 0.216401, 0.209395, 0.275179, 0.324872, 0.332115, 0.328603, 0.414856, 0.401658, 0.42561, 0.521092, 0.490133, 0.450668, 0.51388, 0.517562, 0.5017, 0.461924, 0.401658, 0.461924, 0.525368, 0.529623, 0.534…	[29, 32, 33, 34, 38, 39, 40, 41, 42, 43, 44, 45, 46, 47, 48, 49, 50, 51, 52, 53, 54, 55, 56, 57, 58, 59, 60, 61, 62, 63, 64, 65, 66, 67, 68, 69, 70, 71, 72, 73, 74, 75, 76, 77, 78, 79, 80, 81, 82, 83, 84, 85, 86, 87, 88, 89, 90, 91, 92, 93, 94, 95, 96, 97, 98, 99, 100, 101, 102, 103, 104, 105, 106, 107, 108, 109, 110, 111, 112, 113, 114, 115, 116, 117, 118, 119, 120, 121, 122, 123, 124, 125, 126,…	(168, 4, 172)	168	2
945	946	UPI000006C291 status=activ	([0.613573, 0.549308, 0.608892, 0.642678, 0.685117, 0.724957, 0.754692, 0.779859, 0.801317, 0.805026, 0.754692, 0.791621, 0.798249, 0.798249, 0.849326, 0.889439, 0.889439, 0.903857, 0.932927, 0.934618, 0.932927, 0.945666, 0.960642, 0.960642, 0.964893, 0.953422, 0.954657, 0.953422, 0.953422, 0.947281, 0.953422, 0.950334, 0.94331, 0.94331, 0.941505, 0.938133, 0.932927, 0.921076, 0.910643, 0.919029,…	[0, 1, 2, 3, 4, 5, 6, 7, 8, 9, 10, 11, 12, 13, 14, 15, 16, 17, 18, 19, 20, 21, 22, 23, 24, 25, 26, 27, 28, 29, 30, 31, 32, 33, 34, 35, 36, 37, 38, 39, 40, 41, 42, 43, 44, 45, 46, 47, 48, 49, 50, 51, 52, 53, 54, 55, 56, 57, 58, 59, 60, 61, 62, 63, 64, 65, 66, 67, 68, 69, 70, 71, 72, 73, 74, 75, 76, 77, 78, 79, 80, 81, 82, 83, 84, 85, 86, 87, 88, 89, 90, 91, 92, 93, 94, 95, 96, 97, 98, 99, 100, 101…	(167, 0, 167)	167	2
1679	1680	UPI000013B100 status=activ	([0.015078, 0.009977, 0.007645, 0.009865, 0.007877, 0.006533, 0.005683, 0.004921, 0.004414, 0.004646, 0.005503, 0.006374, 0.004976, 0.007645, 0.007645, 0.006567, 0.009096, 0.011106, 0.010926, 0.011342, 0.011518, 0.009096, 0.009865, 0.012491, 0.013265, 0.021381, 0.020876, 0.023534, 0.043307, 0.048328, 0.045352, 0.054297, 0.060549, 0.094817, 0.092881, 0.092881, 0.116183, 0.081712, 0.11371, 0.11371,…	[594, 595, 600, 601, 602, 603, 604, 605, 606, 607, 608, 609, 612, 631, 632, 633, 634, 635, 636, 637, 638, 639, 640, 641, 642, 643, 644, 645, 646, 647, 648, 649, 650, 651, 652, 653, 654, 655, 656, 657, 658, 659, 660, 661, 662, 663, 664, 665, 666, 667, 668, 669, 670, 671, 672, 673, 674, 675, 676, 677, 678, 679, 680, 681, 682, 683, 684, 685, 686, 687, 688, 689, 690, 691, 692, 693, 694, 695, 696, 697…	(167, 13, 180)	167	2
1836	1837	UPI000013B938 status=activ	([0.63748, 0.675549, 0.690604, 0.699094, 0.745909, 0.690604, 0.707965, 0.720929, 0.759478, 0.767246, 0.798249, 0.795062, 0.795062, 0.834292, 0.852992, 0.852992, 0.89662, 0.945666, 0.953422, 0.951925, 0.954657, 0.951925, 0.954657, 0.962114, 0.96342, 0.962114, 0.948786, 0.947281, 0.951925, 0.941505, 0.939629, 0.928747, 0.928747, 0.922952, 0.928747, 0.922952, 0.924947, 0.919029, 0.912647, 0.903857, …	[0, 1, 2, 3, 4, 5, 6, 7, 8, 9, 10, 11, 12, 13, 14, 15, 16, 17, 18, 19, 20, 21, 22, 23, 24, 25, 26, 27, 28, 29, 30, 31, 32, 33, 34, 35, 36, 37, 38, 39, 40, 41, 42, 43, 44, 45, 46, 47, 48, 49, 50, 51, 52, 53, 54, 55, 56, 57, 58, 59, 60, 61, 62, 63, 64, 65, 66, 67, 68, 69, 70, 71, 72, 73, 74, 75, 76, 77, 78, 79, 80, 81, 82, 83, 84, 85, 86, 87, 88, 89, 90, 91, 92, 93, 94, 95, 96, 97, 98, 99, 100, 101…	(167, 0, 167)	167	2
4419	4420	UPI0005D8E60B status=activ	([0.685117, 0.517562, 0.505461, 0.5017, 0.444081, 0.465241, 0.505461, 0.465241, 0.480142, 0.51388, 0.541878, 0.505461, 0.51388, 0.450668, 0.541878, 0.436924, 0.374039, 0.356642, 0.370445, 0.352862, 0.342579, 0.342579, 0.366687, 0.401658, 0.4292, 0.468512, 0.408655, 0.408655, 0.454136, 0.387226, 0.308712, 0.281712, 0.335645, 0.36309, 0.408655, 0.408655, 0.486429, 0.56648, 0.557691, 0.557691, 0.675…	[0, 1, 2, 3, 6, 9, 10, 11, 12, 14, 37, 38, 39, 40, 41, 42, 43, 44, 45, 46, 47, 48, 49, 50, 51, 52, 53, 54, 55, 56, 57, 58, 59, 60, 61, 62, 63, 64, 65, 66, 67, 68, 69, 70, 71, 72, 73, 74, 75, 76, 77, 78, 79, 80, 81, 82, 83, 84, 85, 86, 87, 88, 89, 90, 91, 92, 93, 94, 95, 96, 97, 98, 99, 100, 101, 102, 103, 104, 105, 106, 107, 108, 109, 110, 111, 112, 113, 114, 115, 116, 117, 118, 119, 120, 121, 12…	(167, 10, 177)	167	2
4702	4703	UPI0005D9A840 status=activ	([0.703578, 0.570702, 0.570702, 0.666105, 0.661982, 0.59917, 0.613573, 0.657645, 0.666105, 0.675549, 0.675549, 0.671169, 0.671169, 0.675549, 0.745909, 0.795062, 0.819762, 0.837511, 0.868118, 0.852992, 0.879233, 0.879233, 0.924947, 0.948786, 0.938133, 0.919029, 0.903857, 0.865454, 0.879233, 0.889439, 0.891961, 0.894241, 0.910643, 0.868118, 0.871313, 0.874069, 0.879233, 0.862302, 0.859585, 0.834292…	[0, 1, 2, 3, 4, 5, 6, 7, 8, 9, 10, 11, 12, 13, 14, 15, 16, 17, 18, 19, 20, 21, 22, 23, 24, 25, 26, 27, 28, 29, 30, 31, 32, 33, 34, 35, 36, 37, 38, 39, 40, 41, 42, 43, 44, 45, 46, 47, 48, 49, 50, 51, 52, 53, 54, 55, 56, 57, 58, 59, 60, 61, 62, 63, 64, 65, 66, 67, 68, 69, 70, 71, 72, 73, 74, 75, 76, 77, 78, 79, 80, 81, 82, 83, 84, 85, 86, 87, 88, 89, 90, 91, 92, 93, 94, 95, 96, 97, 98, 99, 100, 101…	(167, 0, 167)	167	2
4733	4734	UPI0005D9BC91 status=activ	([0.771762, 0.788093, 0.733139, 0.728858, 0.741537, 0.750527, 0.685117, 0.703578, 0.666105, 0.675549, 0.690604, 0.707965, 0.720929, 0.724957, 0.795062, 0.784345, 0.741537, 0.745909, 0.690604, 0.685117, 0.733139, 0.728858, 0.724957, 0.716283, 0.728858, 0.724957, 0.728858, 0.788093, 0.788093, 0.81615, 0.81615, 0.801317, 0.788093, 0.775545, 0.767246, 0.76285, 0.775545, 0.801317, 0.750527, 0.81615, 0…	[0, 1, 2, 3, 4, 5, 6, 7, 8, 9, 10, 11, 12, 13, 14, 15, 16, 17, 18, 19, 20, 21, 22, 23, 24, 25, 26, 27, 28, 29, 30, 31, 32, 33, 34, 35, 36, 37, 38, 39, 40, 41, 42, 43, 44, 45, 46, 47, 48, 49, 50, 51, 52, 53, 54, 55, 56, 57, 58, 59, 60, 61, 62, 63, 64, 65, 66, 67, 68, 69, 70, 71, 72, 73, 74, 75, 76, 77, 78, 79, 80, 81, 82, 83, 84, 85, 86, 87, 88, 89, 90, 91, 92, 93, 94, 95, 96, 97, 98, 99, 100, 101…	(167, 0, 167)	167	2
5587	5588	UPI0007BBA591 status=activ	([0.023963, 0.016826, 0.01078, 0.015694, 0.018415, 0.014075, 0.021381, 0.023963, 0.032017, 0.025316, 0.03976, 0.047319, 0.094817, 0.142424, 0.206376, 0.222385, 0.229226, 0.298791, 0.301917, 0.288399, 0.288399, 0.288399, 0.370445, 0.480142, 0.398279, 0.328603, 0.444081, 0.42561, 0.450668, 0.483068, 0.476583, 0.458154, 0.374039, 0.36309, 0.281712, 0.182256, 0.236433, 0.247041, 0.167087, 0.086953, 0…	[83, 84, 85, 86, 87, 88, 89, 90, 91, 92, 93, 94, 541, 542, 551, 552, 553, 554, 555, 556, 557, 558, 559, 560, 561, 564, 565, 566, 567, 951, 1012, 1019, 1020, 1021, 1022, 1023, 1025, 1026, 1032, 1033, 1034, 1035, 1036, 1048, 1049, 1050, 1051, 1052, 1053, 1054, 1055, 1056, 1057, 1058, 1059, 1060, 1061, 1062, 1063, 1064, 1065, 1066, 1067, 1068, 1069, 1070, 1071, 1072, 1073, 1074, 1075, 1076, 1077, 10…	(167, 43, 210)	167	2
6166	6167	UPI0007BC6F78 status=activ	([0.346032, 0.332115, 0.384043, 0.247041, 0.284882, 0.321458, 0.206376, 0.247041, 0.268042, 0.26085, 0.203355, 0.243554, 0.264545, 0.321458, 0.339168, 0.339168, 0.257454, 0.191378, 0.200174, 0.25031, 0.268042, 0.271506, 0.216401, 0.206376, 0.232838, 0.132295, 0.134866, 0.225814, 0.144935, 0.170161, 0.196879, 0.284882, 0.203355, 0.194234, 0.194234, 0.094817, 0.055536, 0.096677, 0.142424, 0.147574,…	[284, 285, 286, 287, 288, 289, 290, 291, 292, 293, 294, 295, 742, 743, 752, 753, 754, 755, 756, 757, 758, 759, 760, 761, 762, 765, 766, 767, 768, 1152, 1213, 1220, 1221, 1222, 1223, 1224, 1226, 1227, 1233, 1234, 1235, 1236, 1237, 1249, 1250, 1251, 1252, 1253, 1254, 1255, 1256, 1257, 1258, 1259, 1260, 1261, 1262, 1263, 1264, 1265, 1266, 1267, 1268, 1269, 1270, 1271, 1272, 1273, 1274, 1275, 1276, 1…	(167, 43, 210)	167	2
2875	2876	UPI000158F8FB status=activ	([0.465241, 0.447574, 0.440853, 0.461924, 0.483068, 0.5017, 0.517562, 0.534167, 0.545602, 0.534167, 0.545602, 0.58069, 0.541878, 0.657645, 0.632174, 0.626927, 0.575842, 0.59508, 0.622677, 0.648219, 0.648219, 0.642678, 0.675549, 0.712013, 0.626927, 0.642678, 0.553315, 0.56648, 0.56648, 0.58069, 0.632174, 0.648219, 0.653063, 0.720929, 0.703578, 0.648219, 0.56648, 0.56648, 0.56648, 0.585406, 0.59917…	[5, 6, 7, 8, 9, 10, 11, 12, 13, 14, 15, 16, 17, 18, 19, 20, 21, 22, 23, 24, 25, 26, 27, 28, 29, 30, 31, 32, 33, 34, 35, 36, 37, 38, 39, 40, 41, 42, 43, 44, 45, 46, 47, 48, 49, 50, 51, 52, 53, 54, 55, 56, 57, 58, 59, 60, 61, 62, 63, 64, 65, 66, 67, 68, 69, 70, 71, 72, 73, 74, 75, 76, 77, 78, 79, 80, 81, 83, 84, 85, 86, 93, 94, 97, 98, 99, 100, 101, 102, 103, 104, 105, 136, 141, 142, 143, 147, 148,…	(166, 125, 291)	166	2
5470	5471	UPI0007BB7FF7 status=activ	([0.922952, 0.926919, 0.928747, 0.939629, 0.939629, 0.941505, 0.951925, 0.951925, 0.953422, 0.953422, 0.953422, 0.969315, 0.9657, 0.974374, 0.970265, 0.970265, 0.9657, 0.980739, 0.981594, 0.982235, 0.983019, 0.983019, 0.985417, 0.984159, 0.970265, 0.950334, 0.951925, 0.948786, 0.921076, 0.91684, 0.922952, 0.919029, 0.912647, 0.921076, 0.865454, 0.859585, 0.834292, 0.849326, 0.823549, 0.767246, 0.…	[0, 1, 2, 3, 4, 5, 6, 7, 8, 9, 10, 11, 12, 13, 14, 15, 16, 17, 18, 19, 20, 21, 22, 23, 24, 25, 26, 27, 28, 29, 30, 31, 32, 33, 34, 35, 36, 37, 38, 39, 40, 41, 42, 43, 44, 45, 46, 47, 48, 49, 50, 51, 52, 53, 54, 55, 56, 57, 58, 59, 60, 61, 62, 63, 64, 65, 66, 67, 68, 69, 70, 71, 72, 73, 74, 75, 76, 77, 78, 79, 80, 81, 82, 83, 84, 85, 86, 87, 88, 89, 90, 91, 92, 93, 94, 95, 96, 97, 98, 99, 100, 101…	(166, 0, 166)	166	2
2621	2622	UPI000158EA6A status=activ	([0.908098, 0.891961, 0.903857, 0.89662, 0.894241, 0.882776, 0.868118, 0.767246, 0.779859, 0.771762, 0.812494, 0.771762, 0.767246, 0.771762, 0.779859, 0.745909, 0.750527, 0.754692, 0.699094, 0.759478, 0.745909, 0.767246, 0.771762, 0.775545, 0.784345, 0.690604, 0.720929, 0.779859, 0.876521, 0.885302, 0.894241, 0.876521, 0.903857, 0.885302, 0.885302, 0.871313, 0.88723, 0.859585, 0.837511, 0.862302,…	[0, 1, 2, 3, 4, 5, 6, 7, 8, 9, 10, 11, 12, 13, 14, 15, 16, 17, 18, 19, 20, 21, 22, 23, 24, 25, 26, 27, 28, 29, 30, 31, 32, 33, 34, 35, 36, 37, 38, 39, 40, 41, 42, 43, 44, 45, 46, 47, 48, 49, 50, 51, 52, 53, 54, 55, 56, 57, 58, 59, 60, 61, 62, 63, 64, 65, 66, 67, 68, 69, 70, 71, 72, 73, 74, 75, 76, 77, 78, 79, 80, 81, 82, 83, 84, 85, 86, 87, 88, 89, 90, 91, 92, 93, 94, 95, 96, 97, 98, 99, 100, 101…	(165, 0, 165)	165	2
4131	4132	UPI0005D82A62 status=activ	([0.712013, 0.724957, 0.73685, 0.754692, 0.741537, 0.666105, 0.680603, 0.632174, 0.648219, 0.675549, 0.728858, 0.759478, 0.712013, 0.707965, 0.675549, 0.745909, 0.745909, 0.745909, 0.745909, 0.784345, 0.767246, 0.788093, 0.745909, 0.666105, 0.661982, 0.622677, 0.694846, 0.690604, 0.745909, 0.675549, 0.608892, 0.608892, 0.618285, 0.671169, 0.604312, 0.622677, 0.642678, 0.671169, 0.671169, 0.685117…	[0, 1, 2, 3, 4, 5, 6, 7, 8, 9, 10, 11, 12, 13, 14, 15, 16, 17, 18, 19, 20, 21, 22, 23, 24, 25, 26, 27, 28, 29, 30, 31, 32, 33, 34, 35, 36, 37, 38, 39, 40, 41, 42, 43, 44, 45, 46, 47, 48, 49, 50, 51, 52, 53, 54, 55, 56, 57, 58, 59, 60, 61, 62, 63, 64, 65, 66, 67, 68, 69, 70, 71, 72, 73, 74, 75, 76, 77, 78, 79, 80, 81, 82, 83, 84, 85, 86, 87, 88, 89, 90, 91, 92, 93, 94, 95, 96, 97, 98, 99, 100, 101…	(165, 0, 165)	165	2
4874	4875	UPI0005DA2301 status=activ	([0.632174, 0.680603, 0.694846, 0.707965, 0.608892, 0.59014, 0.525368, 0.562014, 0.59917, 0.626927, 0.648219, 0.653063, 0.671169, 0.648219, 0.733139, 0.675549, 0.720929, 0.694846, 0.788093, 0.779859, 0.819762, 0.754692, 0.754692, 0.680603, 0.608892, 0.707965, 0.733139, 0.798249, 0.703578, 0.724957, 0.745909, 0.73685, 0.685117, 0.685117, 0.613573, 0.59508, 0.632174, 0.608892, 0.505461, 0.505461, 0…	[0, 1, 2, 3, 4, 5, 6, 7, 8, 9, 10, 11, 12, 13, 14, 15, 16, 17, 18, 19, 20, 21, 22, 23, 24, 25, 26, 27, 28, 29, 30, 31, 32, 33, 34, 35, 36, 37, 38, 39, 40, 41, 42, 43, 44, 45, 46, 47, 48, 49, 50, 51, 52, 53, 54, 55, 56, 57, 58, 59, 60, 61, 62, 63, 64, 65, 66, 229, 230, 232, 233, 234, 235, 236, 258, 259, 290, 291, 292, 293, 294, 295, 296, 297, 356, 369, 370, 371, 372, 373, 374, 375, 376, 377, 378, …	(165, 85, 250)	165	2
5599	5600	UPI0007BBA84A status=activ	([0.144935, 0.196879, 0.284882, 0.278302, 0.268042, 0.318242, 0.349426, 0.374039, 0.308712, 0.225814, 0.26085, 0.291804, 0.31487, 0.352862, 0.454136, 0.444081, 0.370445, 0.268042, 0.179055, 0.21291, 0.222385, 0.222385, 0.229226, 0.21291, 0.236433, 0.191378, 0.129801, 0.122885, 0.069024, 0.069024, 0.132295, 0.125101, 0.134866, 0.116183, 0.118441, 0.109221, 0.060549, 0.102787, 0.118441, 0.182256, 0…	[102, 103, 104, 105, 107, 108, 109, 110, 111, 112, 113, 114, 115, 116, 138, 139, 140, 141, 142, 143, 144, 145, 146, 147, 148, 149, 150, 151, 152, 153, 154, 155, 156, 157, 158, 159, 160, 161, 162, 163, 164, 165, 166, 167, 168, 169, 170, 171, 172, 173, 174, 175, 176, 177, 178, 179, 180, 181, 182, 183, 184, 185, 186, 187, 188, 189, 190, 191, 192, 193, 194, 195, 196, 197, 198, 199, 200, 201, 202, 203…	(165, 14, 179)	165	2
3198	3199	UPI0001B234B5 status=activ	([0.808535, 0.808535, 0.823549, 0.76285, 0.741537, 0.750527, 0.775545, 0.784345, 0.728858, 0.733139, 0.745909, 0.741537, 0.759478, 0.76285, 0.745909, 0.76285, 0.694846, 0.759478, 0.76285, 0.750527, 0.716283, 0.690604, 0.733139, 0.741537, 0.788093, 0.81615, 0.81615, 0.808535, 0.808535, 0.885302, 0.81615, 0.808535, 0.827927, 0.767246, 0.750527, 0.771762, 0.699094, 0.779859, 0.775545, 0.812494, 0.77…	[0, 1, 2, 3, 4, 5, 6, 7, 8, 9, 10, 11, 12, 13, 14, 15, 16, 17, 18, 19, 20, 21, 22, 23, 24, 25, 26, 27, 28, 29, 30, 31, 32, 33, 34, 35, 36, 37, 38, 39, 40, 41, 42, 43, 44, 45, 46, 47, 48, 49, 50, 51, 52, 53, 54, 55, 56, 57, 58, 59, 60, 61, 62, 63, 64, 65, 66, 67, 68, 69, 70, 71, 72, 73, 74, 75, 76, 77, 78, 79, 80, 81, 82, 83, 84, 85, 86, 87, 88, 89, 90, 91, 92, 93, 94, 95, 96, 97, 98, 99, 100, 101…	(164, 0, 164)	164	2
3713	3714	UPI0003ED33C1 status=activ	([0.356642, 0.298791, 0.356642, 0.40511, 0.335645, 0.366687, 0.408655, 0.342579, 0.380708, 0.398279, 0.4292, 0.436924, 0.450668, 0.394753, 0.377384, 0.394753, 0.436924, 0.408655, 0.418646, 0.41194, 0.497853, 0.450668, 0.517562, 0.51388, 0.51388, 0.557691, 0.490133, 0.486429, 0.570702, 0.59014, 0.553315, 0.553315, 0.585406, 0.562014, 0.626927, 0.613573, 0.648219, 0.632174, 0.675549, 0.613573, 0.57…	[22, 23, 24, 25, 28, 29, 30, 31, 32, 33, 34, 35, 36, 37, 38, 39, 40, 41, 42, 43, 44, 45, 46, 47, 48, 49, 50, 51, 52, 53, 54, 55, 56, 57, 222, 223, 225, 226, 227, 228, 229, 252, 283, 284, 285, 286, 287, 288, 289, 290, 291, 349, 362, 363, 364, 365, 366, 367, 368, 369, 370, 371, 372, 373, 374, 375, 376, 377, 378, 379, 380, 381, 382, 383, 384, 385, 386, 387, 388, 389, 390, 391, 392, 393, 394, 395, 39…	(164, 52, 216)	164	2
4799	4800	UPI0005D9F25D status=activ	([0.468512, 0.494003, 0.394753, 0.4292, 0.450668, 0.366687, 0.390993, 0.41194, 0.4292, 0.476583, 0.5017, 0.549308, 0.570702, 0.494003, 0.494003, 0.497853, 0.401658, 0.398279, 0.398279, 0.41194, 0.414856, 0.41194, 0.414856, 0.414856, 0.394753, 0.41194, 0.5017, 0.505461, 0.433034, 0.366687, 0.271506, 0.203355, 0.21291, 0.137348, 0.200174, 0.206376, 0.200174, 0.291804, 0.291804, 0.21291, 0.275179, 0…	[10, 11, 12, 26, 27, 76, 77, 78, 79, 80, 81, 82, 83, 84, 85, 106, 107, 108, 109, 110, 111, 112, 113, 114, 115, 116, 117, 118, 119, 120, 121, 122, 123, 124, 125, 126, 127, 128, 129, 130, 131, 132, 133, 134, 135, 136, 137, 138, 139, 140, 141, 142, 143, 144, 145, 146, 147, 148, 149, 153, 154, 156, 158, 159, 161, 162, 164, 165, 166, 167, 168, 170, 171, 172, 173, 174, 175, 176, 177, 178, 179, 180, 181…	(164, 276, 440)	164	2
5435	5436	UPI0007BB74E4 status=activ	([0.81615, 0.849326, 0.73685, 0.767246, 0.775545, 0.784345, 0.716283, 0.720929, 0.724957, 0.741537, 0.733139, 0.784345, 0.720929, 0.707965, 0.707965, 0.712013, 0.608892, 0.585406, 0.58069, 0.59014, 0.557691, 0.56648, 0.541878, 0.608892, 0.59508, 0.59508, 0.562014, 0.626927, 0.632174, 0.632174, 0.632174, 0.653063, 0.648219, 0.728858, 0.608892, 0.642678, 0.604312, 0.59917, 0.521092, 0.468512, 0.398…	[0, 1, 2, 3, 4, 5, 6, 7, 8, 9, 10, 11, 12, 13, 14, 15, 16, 17, 18, 19, 20, 21, 22, 23, 24, 25, 26, 27, 28, 29, 30, 31, 32, 33, 34, 35, 36, 37, 38, 41, 42, 65, 66, 67, 68, 69, 70, 71, 83, 84, 117, 118, 119, 120, 124, 125, 132, 133, 134, 135, 136, 137, 138, 139, 140, 141, 142, 143, 144, 145, 146, 147, 148, 149, 150, 151, 152, 153, 154, 155, 156, 157, 158, 159, 160, 161, 168, 169, 170, 171, 172, 184…	(164, 277, 441)	164	2
6104	6105	UPI0007BC57AE status=activ	([0.51388, 0.562014, 0.59508, 0.618285, 0.642678, 0.666105, 0.675549, 0.690604, 0.604312, 0.632174, 0.570702, 0.604312, 0.59917, 0.59508, 0.59508, 0.703578, 0.720929, 0.716283, 0.798249, 0.801317, 0.859585, 0.819762, 0.754692, 0.754692, 0.76285, 0.759478, 0.754692, 0.754692, 0.754692, 0.823549, 0.812494, 0.885302, 0.812494, 0.819762, 0.827927, 0.759478, 0.771762, 0.754692, 0.750527, 0.661982, 0.6…	[0, 1, 2, 3, 4, 5, 6, 7, 8, 9, 10, 11, 12, 13, 14, 15, 16, 17, 18, 19, 20, 21, 22, 23, 24, 25, 26, 27, 28, 29, 30, 31, 32, 33, 34, 35, 36, 37, 38, 39, 40, 41, 42, 43, 44, 45, 46, 47, 48, 49, 50, 51, 53, 54, 55, 56, 57, 58, 59, 60, 61, 62, 63, 64, 65, 66, 67, 68, 69, 70, 71, 72, 73, 74, 75, 76, 77, 78, 79, 80, 81, 82, 83, 84, 85, 86, 87, 88, 89, 90, 91, 92, 93, 94, 95, 96, 97, 98, 99, 100, 101, 10…	(164, 144, 308)	164	2
789	790	UPI000006ABF6 status=activ	([0.182256, 0.225814, 0.295083, 0.335645, 0.370445, 0.401658, 0.422041, 0.444081, 0.436924, 0.450668, 0.468512, 0.497853, 0.5017, 0.59508, 0.59014, 0.517562, 0.63748, 0.648219, 0.671169, 0.585406, 0.703578, 0.728858, 0.728858, 0.622677, 0.480142, 0.483068, 0.480142, 0.494003, 0.505461, 0.468512, 0.472492, 0.472492, 0.472492, 0.414856, 0.440853, 0.440853, 0.401658, 0.394753, 0.370445, 0.288399, 0.…	[12, 13, 14, 15, 16, 17, 18, 19, 20, 21, 22, 23, 28, 45, 82, 83, 84, 85, 86, 87, 88, 89, 90, 91, 92, 93, 94, 95, 96, 97, 98, 99, 100, 101, 102, 103, 104, 105, 106, 107, 108, 109, 110, 111, 112, 113, 114, 115, 116, 189, 195, 196, 197, 198, 199, 200, 201, 202, 203, 204, 205, 244, 247, 248, 249, 250, 251, 252, 253, 254, 255, 256, 257, 258, 259, 260, 261, 263, 312, 313, 314, 315, 316, 317, 318, 319, …	(163, 78, 241)	163	2
1917	1918	UPI000013BBCE status=activ	([0.058088, 0.030611, 0.032677, 0.047319, 0.074921, 0.096677, 0.118441, 0.155435, 0.102787, 0.125101, 0.144935, 0.120615, 0.118441, 0.132295, 0.147574, 0.164327, 0.102787, 0.173081, 0.158265, 0.090864, 0.158265, 0.161087, 0.161087, 0.120615, 0.125101, 0.116183, 0.074921, 0.076542, 0.038858, 0.083462, 0.083462, 0.049374, 0.045352, 0.046336, 0.024826, 0.040537, 0.034068, 0.056825, 0.06312, 0.071867…	[144, 148, 149, 150, 151, 152, 153, 154, 161, 177, 178, 179, 180, 181, 182, 183, 184, 185, 186, 187, 188, 189, 190, 191, 192, 193, 194, 195, 196, 197, 198, 199, 200, 201, 203, 204, 205, 206, 207, 208, 209, 210, 211, 212, 213, 215, 216, 217, 218, 219, 220, 221, 222, 223, 224, 225, 226, 227, 228, 229, 230, 231, 232, 233, 234, 235, 236, 237, 238, 239, 240, 241, 242, 243, 244, 245, 246, 247, 248, 249…	(163, 45, 208)	163	2
4091	4092	UPI0005D8142A status=activ	([0.142424, 0.182256, 0.206376, 0.229226, 0.247041, 0.268042, 0.264545, 0.229226, 0.268042, 0.30533, 0.324872, 0.278302, 0.342579, 0.359901, 0.377384, 0.408655, 0.494003, 0.486429, 0.5017, 0.521092, 0.433034, 0.4292, 0.465241, 0.418646, 0.440853, 0.450668, 0.476583, 0.433034, 0.494003, 0.497853, 0.505461, 0.4292, 0.42561, 0.352862, 0.328603, 0.328603, 0.380708, 0.359901, 0.377384, 0.440853, 0.458…	[18, 19, 30, 41, 42, 43, 44, 54, 123, 124, 125, 126, 168, 169, 170, 171, 172, 173, 174, 175, 176, 177, 178, 179, 180, 181, 182, 183, 184, 185, 186, 187, 188, 189, 190, 191, 192, 196, 197, 198, 200, 202, 203, 204, 205, 206, 207, 208, 209, 210, 211, 212, 213, 214, 215, 216, 217, 218, 219, 220, 221, 222, 223, 224, 225, 226, 227, 228, 229, 230, 231, 232, 233, 234, 235, 236, 237, 238, 239, 240, 241, 2…	(163, 41, 204)	163	2
4445	4446	UPI0005D8F2A3 status=activ	([0.15008, 0.129801, 0.085092, 0.11371, 0.092881, 0.118441, 0.147574, 0.18812, 0.229226, 0.25406, 0.206376, 0.225814, 0.236433, 0.219301, 0.318242, 0.356642, 0.377384, 0.40511, 0.454136, 0.497853, 0.476583, 0.486429, 0.549308, 0.613573, 0.622677, 0.690604, 0.685117, 0.59917, 0.59917, 0.58069, 0.59917, 0.716283, 0.73685, 0.73685, 0.775545, 0.779859, 0.779859, 0.76285, 0.759478, 0.724957, 0.680603,…	[22, 23, 24, 25, 26, 27, 28, 29, 30, 31, 32, 33, 34, 35, 36, 37, 38, 39, 40, 41, 42, 43, 44, 45, 46, 47, 48, 49, 50, 51, 52, 53, 54, 55, 56, 57, 58, 59, 60, 61, 62, 63, 64, 65, 66, 67, 68, 69, 70, 71, 72, 73, 74, 75, 76, 77, 78, 79, 80, 104, 107, 108, 109, 110, 111, 112, 113, 114, 115, 116, 117, 118, 119, 120, 121, 122, 123, 124, 125, 126, 127, 128, 134, 135, 136, 137, 138, 139, 140, 141, 142, 14…	(163, 131, 294)	163	2
5611	5612	UPI0007BBAB97 status=activ	([0.408655, 0.36309, 0.436924, 0.476583, 0.414856, 0.436924, 0.476583, 0.408655, 0.440853, 0.384043, 0.335645, 0.295083, 0.352862, 0.468512, 0.480142, 0.604312, 0.613573, 0.517562, 0.521092, 0.51388, 0.494003, 0.509769, 0.59014, 0.494003, 0.486429, 0.525368, 0.505461, 0.468512, 0.525368, 0.509769, 0.56648, 0.632174, 0.724957, 0.671169, 0.618285, 0.59917, 0.622677, 0.618285, 0.73685, 0.716283, 0.7…	[15, 16, 17, 18, 19, 21, 22, 25, 26, 28, 29, 30, 31, 32, 33, 34, 35, 36, 37, 38, 39, 40, 41, 42, 43, 44, 45, 46, 47, 48, 49, 50, 51, 52, 53, 54, 55, 56, 57, 58, 59, 60, 61, 62, 63, 64, 65, 66, 67, 68, 69, 70, 71, 72, 73, 74, 75, 76, 77, 78, 79, 80, 81, 82, 83, 84, 85, 86, 87, 88, 89, 90, 91, 92, 93, 94, 95, 96, 97, 98, 99, 100, 101, 102, 103, 104, 105, 106, 107, 108, 109, 110, 111, 112, 113, 114,…	(163, 506, 669)	163	2
509	510	UPI0000053149 status=activ	([0.874069, 0.879233, 0.889439, 0.868118, 0.882776, 0.88723, 0.795062, 0.728858, 0.741537, 0.728858, 0.666105, 0.575842, 0.562014, 0.517562, 0.505461, 0.486429, 0.570702, 0.570702, 0.58069, 0.541878, 0.575842, 0.575842, 0.509769, 0.51388, 0.534167, 0.538167, 0.549308, 0.642678, 0.712013, 0.724957, 0.63748, 0.76285, 0.791621, 0.819762, 0.885302, 0.81615, 0.837511, 0.801317, 0.795062, 0.84206, 0.83…	[0, 1, 2, 3, 4, 5, 6, 7, 8, 9, 10, 11, 12, 13, 14, 16, 17, 18, 19, 20, 21, 22, 23, 24, 25, 26, 27, 28, 29, 30, 31, 32, 33, 34, 35, 36, 37, 38, 39, 40, 41, 42, 43, 44, 45, 46, 47, 48, 49, 50, 51, 52, 53, 54, 55, 56, 57, 58, 59, 60, 61, 62, 63, 64, 65, 66, 67, 68, 69, 70, 71, 72, 73, 74, 75, 76, 77, 78, 79, 80, 81, 82, 83, 84, 85, 86, 87, 88, 89, 90, 91, 92, 93, 94, 95, 96, 97, 98, 99, 100, 101, 10…	(162, 15, 177)	162	2
617	618	UPI0000053286 status=activ	([0.859585, 0.859585, 0.834292, 0.84206, 0.76285, 0.788093, 0.798249, 0.81615, 0.819762, 0.759478, 0.767246, 0.771762, 0.754692, 0.661982, 0.661982, 0.657645, 0.56648, 0.562014, 0.562014, 0.570702, 0.648219, 0.661982, 0.680603, 0.703578, 0.622677, 0.59014, 0.613573, 0.608892, 0.632174, 0.642678, 0.724957, 0.728858, 0.750527, 0.767246, 0.819762, 0.733139, 0.73685, 0.812494, 0.81615, 0.798249, 0.76…	[0, 1, 2, 3, 4, 5, 6, 7, 8, 9, 10, 11, 12, 13, 14, 15, 16, 17, 18, 19, 20, 21, 22, 23, 24, 25, 26, 27, 28, 29, 30, 31, 32, 33, 34, 35, 36, 37, 38, 39, 40, 41, 42, 43, 44, 45, 46, 47, 48, 49, 50, 51, 52, 53, 54, 55, 56, 57, 58, 59, 60, 61, 62, 63, 64, 65, 66, 67, 68, 69, 70, 71, 72, 73, 74, 75, 76, 77, 78, 79, 80, 81, 82, 83, 84, 85, 86, 96, 97, 98, 99, 100, 101, 102, 103, 104, 105, 106, 107, 108,…	(162, 237, 399)	162	2
5531	5532	UPI0007BB918E status=activ	([0.837511, 0.834292, 0.808535, 0.83125, 0.812494, 0.798249, 0.81615, 0.771762, 0.788093, 0.798249, 0.81615, 0.801317, 0.798249, 0.795062, 0.81615, 0.849326, 0.846163, 0.865454, 0.868118, 0.871313, 0.852992, 0.846163, 0.819762, 0.84206, 0.865454, 0.865454, 0.901269, 0.882776, 0.901269, 0.889439, 0.876521, 0.852992, 0.859585, 0.859585, 0.805026, 0.805026, 0.795062, 0.728858, 0.754692, 0.741537, 0.…	[0, 1, 2, 3, 4, 5, 6, 7, 8, 9, 10, 11, 12, 13, 14, 15, 16, 17, 18, 19, 20, 21, 22, 23, 24, 25, 26, 27, 28, 29, 30, 31, 32, 33, 34, 35, 36, 37, 38, 39, 40, 41, 42, 43, 44, 45, 46, 47, 48, 49, 50, 51, 52, 53, 54, 55, 56, 57, 58, 59, 60, 61, 62, 63, 64, 65, 66, 67, 68, 69, 70, 71, 72, 73, 74, 75, 76, 77, 78, 79, 80, 81, 82, 83, 84, 85, 86, 87, 88, 89, 90, 91, 92, 93, 94, 95, 96, 97, 98, 99, 100, 101…	(162, 0, 162)	162	2
5798	5799	UPI0007BBF128 status=activ	([0.971072, 0.928747, 0.874069, 0.891961, 0.827927, 0.871313, 0.882776, 0.885302, 0.882776, 0.876521, 0.899122, 0.910643, 0.912647, 0.859585, 0.812494, 0.801317, 0.801317, 0.779859, 0.795062, 0.712013, 0.690604, 0.707965, 0.771762, 0.81615, 0.83125, 0.879233, 0.805026, 0.819762, 0.83125, 0.819762, 0.819762, 0.73685, 0.716283, 0.716283, 0.728858, 0.750527, 0.750527, 0.76285, 0.657645, 0.622677, 0.…	[0, 1, 2, 3, 4, 5, 6, 7, 8, 9, 10, 11, 12, 13, 14, 15, 16, 17, 18, 19, 20, 21, 22, 23, 24, 25, 26, 27, 28, 29, 30, 31, 32, 33, 34, 35, 36, 37, 38, 39, 40, 41, 42, 43, 44, 45, 46, 47, 48, 49, 50, 51, 52, 53, 54, 55, 56, 57, 58, 59, 60, 61, 62, 63, 64, 65, 66, 67, 68, 69, 70, 71, 72, 73, 76, 77, 103, 104, 105, 106, 107, 108, 109, 110, 111, 112, 113, 114, 115, 116, 117, 118, 119, 120, 121, 122, 123,…	(162, 255, 417)	162	2
6218	6219	UPI0007BC7BF4 status=activ	([0.791621, 0.618285, 0.694846, 0.720929, 0.73685, 0.73685, 0.76285, 0.716283, 0.750527, 0.750527, 0.750527, 0.76285, 0.767246, 0.779859, 0.750527, 0.720929, 0.680603, 0.613573, 0.657645, 0.661982, 0.661982, 0.680603, 0.759478, 0.724957, 0.648219, 0.63748, 0.666105, 0.685117, 0.745909, 0.632174, 0.562014, 0.56648, 0.570702, 0.608892, 0.59508, 0.529623, 0.549308, 0.490133, 0.517562, 0.497853, 0.49…	[0, 1, 2, 3, 4, 5, 6, 7, 8, 9, 10, 11, 12, 13, 14, 15, 16, 17, 18, 19, 20, 21, 22, 23, 24, 25, 26, 27, 28, 29, 30, 31, 32, 33, 34, 35, 36, 38, 41, 42, 43, 44, 45, 46, 47, 48, 49, 50, 51, 52, 53, 54, 56, 57, 58, 59, 60, 61, 62, 65, 66, 67, 68, 69, 70, 71, 72, 73, 75, 76, 77, 78, 79, 80, 81, 82, 83, 84, 85, 86, 87, 88, 89, 90, 91, 92, 93, 94, 95, 96, 97, 98, 99, 100, 101, 102, 103, 104, 105, 106, 1…	(162, 244, 406)	162	2
3888	3889	UPI0005D7892B status=activ	([0.919029, 0.89662, 0.876521, 0.779859, 0.801317, 0.834292, 0.808535, 0.83125, 0.852992, 0.865454, 0.874069, 0.823549, 0.812494, 0.812494, 0.837511, 0.837511, 0.901269, 0.89662, 0.901269, 0.924947, 0.903857, 0.885302, 0.908098, 0.926919, 0.956248, 0.915074, 0.91684, 0.928747, 0.921076, 0.919029, 0.899122, 0.83125, 0.901269, 0.88723, 0.901269, 0.891961, 0.891961, 0.834292, 0.83125, 0.819762, 0.81…	[0, 1, 2, 3, 4, 5, 6, 7, 8, 9, 10, 11, 12, 13, 14, 15, 16, 17, 18, 19, 20, 21, 22, 23, 24, 25, 26, 27, 28, 29, 30, 31, 32, 33, 34, 35, 36, 37, 38, 39, 40, 41, 42, 43, 44, 45, 46, 47, 48, 49, 50, 51, 52, 53, 54, 55, 56, 57, 58, 59, 60, 61, 62, 63, 64, 65, 66, 67, 68, 69, 70, 71, 72, 73, 74, 75, 76, 77, 79, 80, 82, 130, 138, 139, 140, 141, 142, 143, 144, 145, 146, 158, 159, 160, 161, 162, 163, 164,…	(161, 251, 412)	161	2
4339	4340	UPI0005D8AFB2 status=activ	([0.534167, 0.40511, 0.458154, 0.51388, 0.557691, 0.608892, 0.58069, 0.483068, 0.414856, 0.436924, 0.468512, 0.505461, 0.468512, 0.444081, 0.450668, 0.366687, 0.374039, 0.472492, 0.476583, 0.472492, 0.472492, 0.4292, 0.414856, 0.418646, 0.401658, 0.308712, 0.200174, 0.236433, 0.295083, 0.301917, 0.298791, 0.298791, 0.298791, 0.291804, 0.332115, 0.247041, 0.335645, 0.222385, 0.21291, 0.206376, 0.1…	[0, 3, 4, 5, 6, 11, 79, 80, 81, 82, 83, 84, 85, 86, 87, 93, 97, 98, 101, 102, 103, 104, 105, 106, 107, 108, 109, 110, 111, 112, 113, 114, 115, 116, 117, 118, 119, 120, 121, 122, 123, 124, 125, 126, 127, 128, 129, 130, 131, 132, 133, 134, 135, 136, 137, 138, 139, 140, 141, 142, 143, 144, 145, 146, 147, 148, 149, 150, 151, 152, 153, 154, 155, 156, 157, 158, 159, 160, 161, 162, 163, 164, 165, 166, 1…	(161, 18, 179)	161	2
4665	4666	UPI0005D9918D status=activ	([0.626927, 0.505461, 0.553315, 0.505461, 0.529623, 0.56648, 0.585406, 0.622677, 0.529623, 0.541878, 0.553315, 0.604312, 0.604312, 0.517562, 0.517562, 0.476583, 0.59014, 0.585406, 0.570702, 0.63748, 0.613573, 0.521092, 0.509769, 0.509769, 0.525368, 0.444081, 0.356642, 0.352862, 0.339168, 0.339168, 0.342579, 0.31487, 0.342579, 0.352862, 0.440853, 0.465241, 0.497853, 0.486429, 0.422041, 0.41194, 0.…	[0, 1, 2, 3, 4, 5, 6, 7, 8, 9, 10, 11, 12, 13, 14, 16, 17, 18, 19, 20, 21, 22, 23, 24, 46, 47, 48, 49, 50, 51, 52, 53, 54, 88, 89, 90, 91, 92, 93, 94, 95, 96, 97, 98, 99, 106, 147, 148, 149, 150, 151, 152, 153, 154, 155, 156, 157, 158, 159, 160, 161, 162, 163, 164, 215, 216, 222, 223, 224, 227, 234, 247, 248, 249, 250, 251, 252, 253, 254, 255, 256, 257, 258, 259, 260, 261, 262, 263, 264, 265, 266…	(161, 370, 531)	161	2
6101	6102	UPI0007BC569E status=activ	([0.788093, 0.788093, 0.81615, 0.812494, 0.837511, 0.846163, 0.849326, 0.846163, 0.862302, 0.862302, 0.865454, 0.882776, 0.874069, 0.874069, 0.798249, 0.703578, 0.724957, 0.699094, 0.805026, 0.801317, 0.728858, 0.720929, 0.733139, 0.712013, 0.712013, 0.680603, 0.694846, 0.712013, 0.712013, 0.707965, 0.720929, 0.661982, 0.642678, 0.666105, 0.675549, 0.759478, 0.805026, 0.812494, 0.808535, 0.791621…	[0, 1, 2, 3, 4, 5, 6, 7, 8, 9, 10, 11, 12, 13, 14, 15, 16, 17, 18, 19, 20, 21, 22, 23, 24, 25, 26, 27, 28, 29, 30, 31, 32, 33, 34, 35, 36, 37, 38, 39, 40, 41, 42, 43, 44, 45, 46, 47, 48, 49, 50, 51, 52, 53, 54, 55, 56, 57, 58, 59, 60, 61, 62, 63, 64, 65, 66, 67, 68, 69, 70, 71, 72, 73, 74, 75, 76, 77, 78, 79, 80, 92, 93, 94, 95, 96, 97, 99, 100, 101, 102, 103, 104, 105, 106, 107, 108, 110, 111, 1…	(161, 123, 284)	161	2
6140	6141	UPI0007BC6495 status=activ	([0.966441, 0.959312, 0.962114, 0.926919, 0.910643, 0.894241, 0.908098, 0.912647, 0.921076, 0.928747, 0.932927, 0.950334, 0.951925, 0.91684, 0.905695, 0.915074, 0.924947, 0.915074, 0.921076, 0.912647, 0.885302, 0.874069, 0.88723, 0.876521, 0.903857, 0.89662, 0.865454, 0.745909, 0.754692, 0.745909, 0.741537, 0.671169, 0.671169, 0.661982, 0.775545, 0.798249, 0.680603, 0.56648, 0.494003, 0.465241, 0…	[0, 1, 2, 3, 4, 5, 6, 7, 8, 9, 10, 11, 12, 13, 14, 15, 16, 17, 18, 19, 20, 21, 22, 23, 24, 25, 26, 27, 28, 29, 30, 31, 32, 33, 34, 35, 36, 37, 47, 48, 49, 50, 51, 52, 53, 54, 55, 56, 57, 58, 59, 60, 61, 62, 63, 64, 65, 66, 67, 68, 69, 70, 71, 72, 73, 74, 75, 76, 77, 78, 79, 80, 81, 82, 83, 84, 85, 86, 87, 88, 89, 90, 91, 92, 93, 94, 95, 96, 97, 98, 99, 100, 101, 102, 103, 104, 105, 106, 107, 109,…	(161, 225, 386)	161	2
3020	3021	UPI0001779D06 status=activ	([0.494003, 0.529623, 0.557691, 0.585406, 0.59917, 0.63748, 0.680603, 0.694846, 0.707965, 0.716283, 0.720929, 0.724957, 0.741537, 0.834292, 0.852992, 0.876521, 0.926919, 0.945666, 0.953422, 0.939629, 0.956248, 0.932927, 0.93079, 0.936162, 0.932927, 0.934618, 0.926919, 0.91684, 0.891961, 0.891961, 0.899122, 0.903857, 0.901269, 0.862302, 0.856457, 0.852992, 0.827927, 0.767246, 0.690604, 0.690604, 0…	[1, 2, 3, 4, 5, 6, 7, 8, 9, 10, 11, 12, 13, 14, 15, 16, 17, 18, 19, 20, 21, 22, 23, 24, 25, 26, 27, 28, 29, 30, 31, 32, 33, 34, 35, 36, 37, 38, 39, 40, 41, 42, 43, 44, 45, 46, 47, 48, 49, 50, 51, 52, 53, 54, 55, 56, 57, 58, 59, 60, 61, 62, 63, 64, 65, 66, 67, 68, 69, 70, 71, 72, 73, 74, 75, 76, 77, 78, 79, 80, 81, 82, 83, 84, 85, 86, 87, 88, 89, 90, 91, 92, 93, 94, 95, 96, 97, 98, 99, 100, 101, 1…	(160, 0, 160)	160	2
3869	3870	UPI0005D77ACD status=activ	([0.795062, 0.808535, 0.81615, 0.699094, 0.694846, 0.703578, 0.626927, 0.63748, 0.675549, 0.685117, 0.712013, 0.712013, 0.724957, 0.666105, 0.671169, 0.653063, 0.653063, 0.58069, 0.59917, 0.604312, 0.545602, 0.608892, 0.622677, 0.626927, 0.661982, 0.694846, 0.699094, 0.767246, 0.759478, 0.73685, 0.675549, 0.707965, 0.707965, 0.690604, 0.754692, 0.767246, 0.788093, 0.712013, 0.754692, 0.671169, 0.…	[0, 1, 2, 3, 4, 5, 6, 7, 8, 9, 10, 11, 12, 13, 14, 15, 16, 17, 18, 19, 20, 21, 22, 23, 24, 25, 26, 27, 28, 29, 30, 31, 32, 33, 34, 35, 36, 37, 38, 39, 40, 41, 42, 43, 44, 45, 46, 47, 48, 49, 50, 51, 52, 53, 54, 55, 56, 57, 58, 59, 60, 61, 62, 63, 64, 65, 66, 67, 68, 69, 70, 71, 72, 73, 74, 75, 76, 77, 78, 79, 80, 81, 82, 83, 84, 85, 86, 87, 88, 89, 90, 91, 92, 93, 94, 95, 96, 97, 98, 99, 100, 101…	(160, 0, 160)	160	2
4352	4353	UPI0005D8B822 status=activ	([0.009401, 0.007877, 0.009187, 0.007877, 0.011669, 0.0198, 0.028695, 0.040537, 0.066181, 0.094817, 0.127496, 0.100716, 0.081712, 0.071867, 0.142424, 0.232838, 0.247041, 0.349426, 0.346032, 0.281712, 0.229226, 0.219301, 0.219301, 0.25406, 0.318242, 0.295083, 0.284882, 0.194234, 0.206376, 0.196879, 0.10481, 0.050641, 0.092881, 0.073402, 0.11371, 0.098513, 0.079919, 0.048328, 0.026338, 0.045352, 0.…	[59, 88, 94, 96, 121, 122, 123, 124, 125, 126, 127, 128, 129, 130, 131, 132, 133, 134, 135, 136, 137, 138, 139, 140, 141, 142, 143, 144, 145, 146, 147, 148, 149, 150, 151, 152, 153, 154, 155, 156, 157, 158, 159, 160, 161, 162, 163, 164, 165, 166, 167, 168, 169, 170, 171, 172, 173, 174, 175, 176, 177, 178, 179, 180, 181, 182, 183, 184, 185, 186, 187, 188, 189, 190, 191, 192, 193, 194, 195, 196, 19…	(160, 618, 778)	160	2
6005	6006	UPI0007BC3671 status=activ	([0.73685, 0.750527, 0.666105, 0.685117, 0.724957, 0.754692, 0.784345, 0.795062, 0.812494, 0.84206, 0.805026, 0.750527, 0.754692, 0.812494, 0.812494, 0.795062, 0.819762, 0.81615, 0.84206, 0.899122, 0.899122, 0.865454, 0.856457, 0.901269, 0.91684, 0.922952, 0.926919, 0.932927, 0.934618, 0.934618, 0.891961, 0.924947, 0.959312, 0.959312, 0.956248, 0.951925, 0.926919, 0.926919, 0.91684, 0.912647, 0.8…	[0, 1, 2, 3, 4, 5, 6, 7, 8, 9, 10, 11, 12, 13, 14, 15, 16, 17, 18, 19, 20, 21, 22, 23, 24, 25, 26, 27, 28, 29, 30, 31, 32, 33, 34, 35, 36, 37, 38, 39, 40, 41, 42, 43, 44, 45, 46, 47, 48, 49, 50, 51, 52, 53, 54, 55, 56, 57, 58, 59, 60, 61, 62, 63, 64, 65, 66, 67, 68, 69, 70, 71, 72, 73, 74, 75, 76, 77, 78, 79, 80, 81, 82, 83, 84, 85, 86, 87, 88, 89, 90, 91, 92, 93, 94, 95, 96, 97, 98, 99, 100, 101…	(160, 0, 160)	160	2
3697	3698	UPI0002CD47D5 status=activ	([0.754692, 0.657645, 0.666105, 0.716283, 0.608892, 0.648219, 0.680603, 0.716283, 0.703578, 0.733139, 0.759478, 0.779859, 0.76285, 0.750527, 0.775545, 0.675549, 0.675549, 0.690604, 0.759478, 0.745909, 0.745909, 0.81615, 0.876521, 0.882776, 0.894241, 0.941505, 0.941505, 0.876521, 0.862302, 0.823549, 0.84206, 0.767246, 0.779859, 0.798249, 0.720929, 0.707965, 0.798249, 0.805026, 0.795062, 0.76285, 0…	[0, 1, 2, 3, 4, 5, 6, 7, 8, 9, 10, 11, 12, 13, 14, 15, 16, 17, 18, 19, 20, 21, 22, 23, 24, 25, 26, 27, 28, 29, 30, 31, 32, 33, 34, 35, 36, 37, 38, 39, 40, 41, 42, 43, 44, 45, 46, 47, 48, 49, 50, 51, 52, 53, 54, 55, 56, 57, 58, 59, 60, 61, 62, 63, 64, 65, 66, 67, 68, 69, 70, 71, 72, 73, 74, 75, 76, 77, 78, 79, 80, 81, 84, 85, 86, 87, 88, 89, 90, 91, 92, 93, 94, 95, 96, 97, 98, 99, 100, 101, 102, 1…	(159, 396, 555)	159	2
5302	5303	UPI0007BB4C3A status=activ	([0.055536, 0.059222, 0.026892, 0.044297, 0.060549, 0.088832, 0.137348, 0.079919, 0.074921, 0.100716, 0.083462, 0.076542, 0.0704, 0.059222, 0.116183, 0.142424, 0.239899, 0.25031, 0.25031, 0.191378, 0.288399, 0.288399, 0.321458, 0.447574, 0.352862, 0.352862, 0.342579, 0.232838, 0.281712, 0.247041, 0.158265, 0.209395, 0.191378, 0.161087, 0.164327, 0.098513, 0.098513, 0.086953, 0.067594, 0.06184, 0.…	[170, 171, 180, 181, 182, 183, 184, 185, 186, 187, 188, 189, 190, 193, 194, 195, 196, 580, 635, 636, 641, 642, 647, 648, 649, 650, 651, 652, 665, 678, 679, 680, 681, 682, 683, 684, 685, 686, 687, 688, 689, 690, 691, 692, 693, 694, 695, 696, 697, 698, 699, 700, 701, 702, 703, 704, 705, 706, 707, 708, 709, 710, 711, 712, 713, 714, 715, 716, 717, 718, 719, 720, 721, 722, 723, 724, 725, 726, 727, 728…	(159, 29, 188)	159	2
5459	5460	UPI0007BB7C2B status=activ	([0.349426, 0.332115, 0.387226, 0.25031, 0.288399, 0.324872, 0.21291, 0.25031, 0.275179, 0.268042, 0.206376, 0.247041, 0.271506, 0.328603, 0.346032, 0.346032, 0.26085, 0.196879, 0.206376, 0.25406, 0.275179, 0.275179, 0.219301, 0.209395, 0.239899, 0.134866, 0.137348, 0.229226, 0.147574, 0.170161, 0.200174, 0.288399, 0.206376, 0.194234, 0.196879, 0.096677, 0.055536, 0.098513, 0.147574, 0.15008, 0.2…	[284, 285, 286, 287, 288, 289, 290, 291, 292, 293, 294, 295, 539, 742, 743, 752, 753, 754, 755, 756, 757, 758, 759, 760, 761, 762, 765, 766, 767, 1152, 1207, 1208, 1213, 1214, 1219, 1220, 1221, 1222, 1223, 1224, 1237, 1250, 1251, 1252, 1253, 1254, 1255, 1256, 1257, 1258, 1259, 1260, 1261, 1262, 1263, 1264, 1265, 1266, 1267, 1268, 1269, 1270, 1271, 1272, 1273, 1274, 1275, 1276, 1277, 1278, 1279, 1…	(159, 41, 200)	159	2
5773	5774	UPI0007BBE62D status=activ	([0.066181, 0.10481, 0.134866, 0.083462, 0.11371, 0.074921, 0.096677, 0.125101, 0.088832, 0.094817, 0.100716, 0.081712, 0.049374, 0.06312, 0.06184, 0.106997, 0.116183, 0.111485, 0.069024, 0.116183, 0.102787, 0.059222, 0.059222, 0.037156, 0.037156, 0.037156, 0.06312, 0.042364, 0.03976, 0.067594, 0.047319, 0.056825, 0.086953, 0.134866, 0.15284, 0.15284, 0.090864, 0.051831, 0.032017, 0.033407, 0.031…	[60, 115, 116, 121, 122, 127, 128, 129, 130, 131, 132, 145, 158, 159, 160, 161, 162, 163, 164, 165, 166, 167, 168, 169, 170, 171, 172, 173, 174, 175, 176, 177, 178, 179, 180, 181, 182, 183, 184, 185, 186, 187, 188, 189, 190, 191, 192, 193, 194, 195, 196, 197, 198, 199, 200, 201, 202, 203, 204, 205, 206, 207, 208, 209, 210, 211, 212, 213, 214, 215, 216, 217, 218, 219, 220, 221, 222, 223, 224, 225,…	(159, 12, 171)	159	2
118	119	UPI000004F8F3 status=activ	([0.191378, 0.278302, 0.247041, 0.209395, 0.271506, 0.281712, 0.25031, 0.284882, 0.328603, 0.370445, 0.394753, 0.450668, 0.465241, 0.56648, 0.657645, 0.661982, 0.648219, 0.648219, 0.642678, 0.671169, 0.741537, 0.827927, 0.827927, 0.885302, 0.919029, 0.924947, 0.941505, 0.964893, 0.938133, 0.932927, 0.936162, 0.936162, 0.901269, 0.891961, 0.903857, 0.871313, 0.856457, 0.795062, 0.795062, 0.852992,…	[13, 14, 15, 16, 17, 18, 19, 20, 21, 22, 23, 24, 25, 26, 27, 28, 29, 30, 31, 32, 33, 34, 35, 36, 37, 38, 39, 40, 41, 42, 43, 44, 45, 46, 47, 48, 49, 50, 51, 52, 53, 54, 55, 56, 57, 58, 59, 60, 61, 79, 80, 81, 82, 83, 84, 85, 86, 87, 88, 89, 90, 91, 92, 93, 94, 95, 96, 97, 98, 99, 100, 101, 102, 103, 104, 105, 106, 107, 108, 109, 110, 111, 112, 113, 114, 115, 116, 117, 118, 119, 120, 121, 122, 123…	(158, 49, 207)	158	2
934	935	UPI000006C12E status=activ	([0.5017, 0.370445, 0.206376, 0.247041, 0.298791, 0.339168, 0.257454, 0.281712, 0.30533, 0.321458, 0.339168, 0.284882, 0.281712, 0.284882, 0.209395, 0.11371, 0.106997, 0.090864, 0.043307, 0.041405, 0.041405, 0.088832, 0.139895, 0.271506, 0.284882, 0.275179, 0.17593, 0.167087, 0.144935, 0.085092, 0.086953, 0.059222, 0.0704, 0.0704, 0.071867, 0.106997, 0.203355, 0.129801, 0.094817, 0.158265, 0.1670…	[0, 173, 174, 175, 177, 178, 184, 318, 319, 326, 333, 341, 342, 343, 344, 345, 346, 347, 348, 349, 350, 351, 352, 353, 354, 355, 356, 357, 358, 359, 360, 361, 378, 379, 380, 381, 382, 383, 384, 385, 386, 387, 388, 389, 390, 391, 392, 393, 394, 395, 396, 397, 398, 399, 400, 401, 402, 403, 404, 405, 406, 407, 408, 409, 410, 411, 412, 413, 414, 415, 416, 417, 418, 419, 420, 421, 422, 423, 424, 425, …	(158, 197, 355)	158	2
3449	3450	UPI0001F95B54 status=activ	([0.461924, 0.36309, 0.288399, 0.243554, 0.301917, 0.328603, 0.288399, 0.25406, 0.291804, 0.332115, 0.30533, 0.321458, 0.346032, 0.346032, 0.291804, 0.291804, 0.324872, 0.311707, 0.318242, 0.308712, 0.387226, 0.390993, 0.468512, 0.549308, 0.538167, 0.529623, 0.545602, 0.538167, 0.59014, 0.59014, 0.494003, 0.476583, 0.490133, 0.461924, 0.436924, 0.458154, 0.444081, 0.450668, 0.476583, 0.465241, 0.…	[23, 24, 25, 26, 27, 28, 29, 52, 53, 56, 57, 60, 61, 62, 64, 66, 67, 68, 69, 70, 71, 72, 73, 74, 75, 76, 78, 79, 80, 81, 82, 83, 84, 85, 86, 87, 88, 89, 90, 91, 92, 93, 94, 95, 96, 97, 98, 99, 100, 101, 102, 103, 104, 105, 106, 107, 108, 109, 110, 111, 112, 113, 114, 115, 116, 117, 118, 119, 120, 121, 122, 123, 124, 125, 126, 127, 128, 129, 130, 131, 132, 133, 134, 135, 136, 137, 138, 139, 140, 1…	(158, 26, 184)	158	2
3783	3784	UPI0005D736D0 status=activ	([0.871313, 0.728858, 0.741537, 0.675549, 0.553315, 0.613573, 0.632174, 0.657645, 0.671169, 0.680603, 0.720929, 0.801317, 0.808535, 0.874069, 0.859585, 0.856457, 0.876521, 0.876521, 0.834292, 0.834292, 0.750527, 0.771762, 0.795062, 0.707965, 0.784345, 0.837511, 0.834292, 0.784345, 0.801317, 0.754692, 0.661982, 0.632174, 0.509769, 0.486429, 0.490133, 0.465241, 0.465241, 0.387226, 0.328603, 0.29508…	[0, 1, 2, 3, 4, 5, 6, 7, 8, 9, 10, 11, 12, 13, 14, 15, 16, 17, 18, 19, 20, 21, 22, 23, 24, 25, 26, 27, 28, 29, 30, 31, 32, 60, 61, 62, 63, 64, 65, 66, 67, 68, 69, 70, 71, 72, 73, 74, 75, 76, 77, 78, 79, 80, 81, 82, 83, 84, 85, 86, 87, 88, 89, 90, 91, 92, 93, 94, 95, 96, 97, 98, 99, 100, 101, 102, 103, 104, 105, 106, 107, 108, 109, 110, 111, 112, 113, 114, 115, 116, 117, 118, 119, 120, 121, 122, 1…	(158, 165, 323)	158	2
456	457	UPI00000530C3 status=activ	([0.222385, 0.275179, 0.318242, 0.356642, 0.374039, 0.394753, 0.408655, 0.433034, 0.414856, 0.356642, 0.30533, 0.264545, 0.264545, 0.18812, 0.116183, 0.191378, 0.196879, 0.134866, 0.100716, 0.074921, 0.116183, 0.078022, 0.034884, 0.032017, 0.032017, 0.020522, 0.017797, 0.010926, 0.008895, 0.010926, 0.013265, 0.016021, 0.023963, 0.030003, 0.022667, 0.034068, 0.029376, 0.032017, 0.030003, 0.0198, 0…	[106, 114, 115, 116, 118, 119, 120, 165, 166, 167, 178, 181, 182, 183, 184, 185, 186, 187, 188, 189, 190, 191, 192, 193, 194, 195, 196, 197, 198, 199, 200, 201, 202, 203, 204, 205, 206, 207, 208, 209, 210, 211, 212, 213, 214, 215, 216, 217, 218, 219, 220, 221, 222, 223, 224, 225, 226, 227, 228, 229, 230, 231, 232, 233, 234, 235, 236, 237, 238, 239, 240, 241, 242, 243, 244, 245, 246, 248, 249, 250…	(157, 77, 234)	157	2
494	495	UPI0000053128 status=activ	([0.905695, 0.901269, 0.899122, 0.905695, 0.899122, 0.837511, 0.882776, 0.879233, 0.876521, 0.882776, 0.882776, 0.891961, 0.868118, 0.874069, 0.862302, 0.891961, 0.891961, 0.88723, 0.84206, 0.791621, 0.852992, 0.81615, 0.812494, 0.750527, 0.733139, 0.741537, 0.745909, 0.707965, 0.642678, 0.653063, 0.549308, 0.557691, 0.557691, 0.562014, 0.483068, 0.486429, 0.444081, 0.390993, 0.408655, 0.465241, …	[0, 1, 2, 3, 4, 5, 6, 7, 8, 9, 10, 11, 12, 13, 14, 15, 16, 17, 18, 19, 20, 21, 22, 23, 24, 25, 26, 27, 28, 29, 30, 31, 32, 33, 40, 41, 44, 46, 47, 48, 49, 50, 51, 52, 53, 54, 55, 56, 57, 58, 59, 60, 61, 62, 63, 64, 65, 66, 67, 72, 73, 74, 75, 76, 77, 78, 79, 80, 81, 82, 83, 84, 85, 86, 87, 88, 89, 90, 91, 92, 93, 94, 95, 96, 97, 98, 99, 100, 101, 102, 103, 104, 105, 106, 107, 108, 109, 110, 111, …	(157, 59, 216)	157	2
899	900	UPI000006BC72 status=activ	([0.801317, 0.791621, 0.716283, 0.750527, 0.76285, 0.791621, 0.801317, 0.805026, 0.819762, 0.827927, 0.834292, 0.837511, 0.823549, 0.83125, 0.89662, 0.910643, 0.915074, 0.938133, 0.93079, 0.924947, 0.926919, 0.89662, 0.876521, 0.89662, 0.899122, 0.889439, 0.889439, 0.837511, 0.837511, 0.81615, 0.823549, 0.819762, 0.791621, 0.805026, 0.791621, 0.791621, 0.741537, 0.707965, 0.707965, 0.741537, 0.72…	[0, 1, 2, 3, 4, 5, 6, 7, 8, 9, 10, 11, 12, 13, 14, 15, 16, 17, 18, 19, 20, 21, 22, 23, 24, 25, 26, 27, 28, 29, 30, 31, 32, 33, 34, 35, 36, 37, 38, 39, 40, 41, 42, 43, 44, 45, 46, 47, 48, 49, 50, 51, 52, 53, 54, 55, 56, 57, 58, 59, 60, 61, 62, 63, 64, 65, 66, 67, 68, 69, 70, 71, 72, 73, 74, 75, 76, 77, 78, 79, 80, 81, 82, 83, 84, 85, 86, 87, 88, 89, 90, 91, 92, 93, 94, 95, 96, 97, 98, 99, 100, 101…	(157, 0, 157)	157	2
1171	1172	UPI000012ABC6 status=activ	([0.885302, 0.846163, 0.849326, 0.852992, 0.874069, 0.874069, 0.846163, 0.865454, 0.868118, 0.882776, 0.891961, 0.901269, 0.901269, 0.89662, 0.871313, 0.871313, 0.871313, 0.882776, 0.89662, 0.903857, 0.894241, 0.928747, 0.950334, 0.956248, 0.957673, 0.954657, 0.954657, 0.9657, 0.959312, 0.966441, 0.971072, 0.966441, 0.970265, 0.973328, 0.975609, 0.976226, 0.97245, 0.973328, 0.970265, 0.974374, 0.…	[0, 1, 2, 3, 4, 5, 6, 7, 8, 9, 10, 11, 12, 13, 14, 15, 16, 17, 18, 19, 20, 21, 22, 23, 24, 25, 26, 27, 28, 29, 30, 31, 32, 33, 34, 35, 36, 37, 38, 39, 40, 41, 42, 43, 44, 45, 46, 47, 48, 49, 50, 51, 52, 53, 54, 55, 56, 57, 58, 59, 60, 61, 62, 63, 64, 65, 66, 67, 68, 69, 70, 71, 72, 73, 74, 75, 76, 77, 78, 79, 80, 81, 82, 83, 84, 85, 86, 87, 88, 89, 90, 91, 92, 93, 94, 95, 96, 97, 98, 99, 100, 101…	(157, 0, 157)	157	2
4153	4154	UPI0005D8398B status=activ	([0.111485, 0.15284, 0.222385, 0.288399, 0.339168, 0.387226, 0.352862, 0.390993, 0.422041, 0.366687, 0.328603, 0.321458, 0.311707, 0.247041, 0.243554, 0.311707, 0.324872, 0.335645, 0.349426, 0.275179, 0.384043, 0.461924, 0.461924, 0.458154, 0.461924, 0.447574, 0.339168, 0.401658, 0.387226, 0.387226, 0.480142, 0.517562, 0.613573, 0.59508, 0.707965, 0.707965, 0.707965, 0.801317, 0.707965, 0.795062,…	[31, 32, 33, 34, 35, 36, 37, 38, 39, 40, 41, 42, 43, 44, 45, 46, 47, 48, 49, 50, 51, 52, 53, 54, 59, 60, 61, 63, 65, 66, 67, 68, 69, 70, 71, 72, 73, 74, 75, 76, 77, 78, 79, 80, 81, 82, 83, 84, 85, 86, 87, 88, 89, 90, 91, 92, 93, 94, 95, 96, 97, 98, 99, 100, 101, 102, 103, 104, 105, 106, 107, 108, 109, 110, 111, 112, 113, 114, 115, 116, 117, 118, 119, 120, 121, 122, 123, 124, 125, 126, 127, 128, 1…	(157, 28, 185)	157	2
4533	4534	UPI0005D92A6C status=activ	([0.078022, 0.034884, 0.047319, 0.067594, 0.086953, 0.047319, 0.079919, 0.094817, 0.048328, 0.069024, 0.094817, 0.129801, 0.127496, 0.11371, 0.098513, 0.085092, 0.036378, 0.035586, 0.049374, 0.021381, 0.050641, 0.055536, 0.060549, 0.032017, 0.032677, 0.034884, 0.051831, 0.022667, 0.024393, 0.058088, 0.026338, 0.025762, 0.014783, 0.018106, 0.034068, 0.026892, 0.030611, 0.026892, 0.028107, 0.021381…	[218, 219, 220, 221, 222, 223, 224, 225, 226, 227, 228, 229, 230, 236, 237, 238, 239, 240, 241, 242, 243, 244, 245, 246, 247, 248, 249, 250, 251, 252, 253, 254, 255, 256, 257, 258, 259, 260, 261, 262, 263, 264, 265, 266, 267, 268, 269, 270, 271, 272, 273, 274, 275, 276, 277, 278, 279, 280, 281, 282, 283, 284, 285, 286, 287, 288, 289, 290, 291, 292, 293, 294, 295, 296, 297, 298, 299, 300, 301, 302…	(157, 13, 170)	157	2
4936	4937	UPI0005DA5371 status=activ	([0.517562, 0.553315, 0.585406, 0.661982, 0.694846, 0.699094, 0.716283, 0.661982, 0.671169, 0.690604, 0.720929, 0.741537, 0.808535, 0.823549, 0.885302, 0.871313, 0.865454, 0.81615, 0.827927, 0.741537, 0.849326, 0.837511, 0.779859, 0.805026, 0.805026, 0.741537, 0.76285, 0.76285, 0.812494, 0.827927, 0.823549, 0.716283, 0.63748, 0.661982, 0.653063, 0.642678, 0.666105, 0.690604, 0.767246, 0.76285, 0.…	[0, 1, 2, 3, 4, 5, 6, 7, 8, 9, 10, 11, 12, 13, 14, 15, 16, 17, 18, 19, 20, 21, 22, 23, 24, 25, 26, 27, 28, 29, 30, 31, 32, 33, 34, 35, 36, 37, 38, 39, 40, 41, 42, 43, 44, 45, 46, 47, 48, 49, 50, 51, 52, 53, 54, 55, 56, 57, 58, 59, 60, 61, 62, 63, 64, 65, 66, 67, 68, 69, 70, 71, 72, 73, 74, 75, 76, 77, 78, 79, 80, 81, 82, 83, 84, 85, 86, 87, 88, 89, 90, 91, 92, 93, 94, 95, 96, 97, 98, 99, 100, 101…	(157, 0, 157)	157	2
4975	4976	UPI0007BAE144 status=activ	([0.852992, 0.876521, 0.879233, 0.89662, 0.894241, 0.901269, 0.908098, 0.912647, 0.912647, 0.915074, 0.919029, 0.924947, 0.926919, 0.926919, 0.924947, 0.919029, 0.934618, 0.936162, 0.905695, 0.903857, 0.919029, 0.910643, 0.901269, 0.899122, 0.88723, 0.908098, 0.868118, 0.862302, 0.859585, 0.856457, 0.862302, 0.852992, 0.846163, 0.846163, 0.84206, 0.852992, 0.856457, 0.862302, 0.859585, 0.908098, …	[0, 1, 2, 3, 4, 5, 6, 7, 8, 9, 10, 11, 12, 13, 14, 15, 16, 17, 18, 19, 20, 21, 22, 23, 24, 25, 26, 27, 28, 29, 30, 31, 32, 33, 34, 35, 36, 37, 38, 39, 40, 41, 42, 43, 44, 45, 46, 47, 48, 49, 50, 51, 52, 53, 54, 55, 56, 57, 58, 59, 60, 61, 62, 63, 64, 65, 66, 67, 68, 69, 70, 71, 72, 73, 74, 75, 76, 77, 78, 79, 80, 81, 82, 83, 84, 85, 86, 87, 88, 89, 90, 91, 92, 93, 94, 95, 96, 97, 98, 99, 100, 101…	(157, 0, 157)	157	2
213	214	UPI0000052DFE status=activ	([0.549308, 0.525368, 0.440853, 0.454136, 0.483068, 0.476583, 0.418646, 0.436924, 0.458154, 0.384043, 0.41194, 0.444081, 0.468512, 0.380708, 0.308712, 0.31487, 0.374039, 0.366687, 0.36309, 0.36309, 0.433034, 0.352862, 0.243554, 0.324872, 0.275179, 0.147574, 0.120615, 0.170161, 0.191378, 0.167087, 0.25031, 0.182256, 0.182256, 0.18812, 0.264545, 0.321458, 0.239899, 0.155435, 0.170161, 0.079919, 0.0…	[0, 1, 91, 98, 99, 100, 101, 102, 103, 104, 105, 106, 107, 108, 109, 110, 111, 112, 113, 114, 115, 116, 117, 118, 119, 120, 121, 122, 123, 124, 125, 126, 127, 173, 174, 175, 176, 177, 178, 179, 180, 181, 182, 183, 184, 185, 186, 187, 188, 189, 190, 249, 250, 252, 254, 255, 256, 257, 259, 260, 261, 262, 263, 264, 265, 266, 267, 268, 269, 270, 271, 272, 273, 274, 275, 276, 277, 278, 279, 280, 281, …	(156, 58, 214)	156	2
2581	2582	UPI000158E985 status=activ	([0.380708, 0.268042, 0.332115, 0.366687, 0.278302, 0.31487, 0.349426, 0.366687, 0.394753, 0.418646, 0.4292, 0.374039, 0.339168, 0.444081, 0.418646, 0.418646, 0.41194, 0.301917, 0.328603, 0.247041, 0.167087, 0.170161, 0.170161, 0.158265, 0.161087, 0.209395, 0.232838, 0.225814, 0.170161, 0.147574, 0.147574, 0.15284, 0.137348, 0.139895, 0.147574, 0.111485, 0.098513, 0.060549, 0.11371, 0.200174, 0.2…	[170, 176, 177, 181, 182, 183, 213, 214, 215, 216, 217, 218, 219, 220, 221, 222, 223, 224, 225, 226, 227, 228, 229, 230, 231, 232, 233, 235, 236, 237, 238, 239, 240, 241, 242, 245, 246, 247, 248, 250, 251, 252, 253, 254, 255, 256, 257, 258, 259, 260, 261, 262, 263, 264, 265, 266, 267, 268, 269, 270, 271, 272, 273, 274, 275, 276, 277, 278, 279, 280, 281, 282, 283, 284, 285, 286, 287, 288, 289, 290…	(156, 39, 195)	156	2
5454	5455	UPI0007BB7AE0 status=activ	([0.947281, 0.941505, 0.921076, 0.868118, 0.885302, 0.84206, 0.846163, 0.865454, 0.852992, 0.837511, 0.84206, 0.868118, 0.879233, 0.874069, 0.805026, 0.805026, 0.767246, 0.716283, 0.712013, 0.728858, 0.690604, 0.73685, 0.741537, 0.76285, 0.827927, 0.837511, 0.862302, 0.862302, 0.798249, 0.801317, 0.741537, 0.741537, 0.626927, 0.632174, 0.666105, 0.712013, 0.712013, 0.657645, 0.703578, 0.712013, 0…	[0, 1, 2, 3, 4, 5, 6, 7, 8, 9, 10, 11, 12, 13, 14, 15, 16, 17, 18, 19, 20, 21, 22, 23, 24, 25, 26, 27, 28, 29, 30, 31, 32, 33, 34, 35, 36, 37, 38, 39, 40, 41, 42, 43, 44, 45, 46, 47, 48, 49, 50, 51, 52, 53, 54, 55, 56, 57, 58, 59, 60, 61, 62, 63, 64, 65, 66, 67, 68, 69, 70, 71, 72, 73, 74, 75, 76, 77, 78, 79, 80, 81, 82, 83, 84, 85, 86, 87, 88, 89, 90, 91, 92, 93, 94, 95, 96, 97, 98, 99, 100, 101…	(156, 0, 156)	156	2
5679	5680	UPI0007BBC2CD status=activ	([0.856457, 0.775545, 0.754692, 0.775545, 0.703578, 0.690604, 0.622677, 0.622677, 0.622677, 0.653063, 0.59917, 0.58069, 0.604312, 0.59508, 0.59917, 0.59917, 0.59014, 0.575842, 0.653063, 0.661982, 0.741537, 0.724957, 0.788093, 0.805026, 0.798249, 0.879233, 0.901269, 0.936162, 0.947281, 0.908098, 0.910643, 0.912647, 0.921076, 0.915074, 0.924947, 0.926919, 0.924947, 0.891961, 0.891961, 0.856457, 0.8…	[0, 1, 2, 3, 4, 5, 6, 7, 8, 9, 10, 11, 12, 13, 14, 15, 16, 17, 18, 19, 20, 21, 22, 23, 24, 25, 26, 27, 28, 29, 30, 31, 32, 33, 34, 35, 36, 37, 38, 39, 40, 41, 42, 43, 44, 45, 46, 47, 48, 49, 50, 51, 52, 53, 54, 55, 56, 57, 58, 59, 60, 61, 62, 63, 64, 65, 66, 67, 68, 69, 70, 71, 72, 73, 74, 75, 76, 77, 78, 79, 80, 81, 82, 83, 84, 85, 86, 87, 88, 89, 90, 91, 92, 93, 94, 95, 96, 97, 98, 99, 100, 101…	(156, 0, 156)	156	2
5999	6000	UPI0007BC3503 status=activ	([0.868118, 0.798249, 0.805026, 0.834292, 0.859585, 0.849326, 0.891961, 0.889439, 0.88723, 0.885302, 0.89662, 0.903857, 0.88723, 0.879233, 0.859585, 0.862302, 0.865454, 0.868118, 0.912647, 0.912647, 0.89662, 0.91684, 0.941505, 0.939629, 0.934618, 0.922952, 0.928747, 0.912647, 0.891961, 0.908098, 0.91684, 0.882776, 0.865454, 0.885302, 0.868118, 0.885302, 0.868118, 0.819762, 0.801317, 0.788093, 0.7…	[0, 1, 2, 3, 4, 5, 6, 7, 8, 9, 10, 11, 12, 13, 14, 15, 16, 17, 18, 19, 20, 21, 22, 23, 24, 25, 26, 27, 28, 29, 30, 31, 32, 33, 34, 35, 36, 37, 38, 39, 40, 41, 42, 43, 44, 45, 46, 47, 48, 49, 50, 51, 52, 53, 54, 55, 56, 57, 58, 59, 60, 61, 62, 63, 64, 65, 66, 67, 68, 69, 70, 71, 72, 73, 74, 75, 76, 77, 78, 79, 80, 81, 82, 83, 84, 85, 86, 87, 88, 89, 90, 91, 92, 93, 94, 95, 96, 97, 98, 99, 100, 101…	(156, 0, 156)	156	2
6117	6118	UPI0007BC5B70 status=activ	([0.959312, 0.932927, 0.953422, 0.966441, 0.978672, 0.964893, 0.971713, 0.954657, 0.970265, 0.956248, 0.964893, 0.971072, 0.975134, 0.976226, 0.975609, 0.975134, 0.979741, 0.979242, 0.971072, 0.975609, 0.985417, 0.990642, 0.992044, 0.991212, 0.987032, 0.986462, 0.987032, 0.983636, 0.988505, 0.985964, 0.988695, 0.988505, 0.987911, 0.987531, 0.985417, 0.980739, 0.980097, 0.976962, 0.976226, 0.98301…	[0, 1, 2, 3, 4, 5, 6, 7, 8, 9, 10, 11, 12, 13, 14, 15, 16, 17, 18, 19, 20, 21, 22, 23, 24, 25, 26, 27, 28, 29, 30, 31, 32, 33, 34, 35, 36, 37, 38, 39, 40, 41, 42, 43, 44, 45, 46, 47, 48, 49, 50, 51, 52, 53, 54, 55, 56, 57, 58, 59, 60, 61, 62, 63, 64, 65, 66, 67, 68, 69, 70, 71, 72, 73, 74, 75, 76, 77, 78, 79, 80, 81, 82, 83, 84, 85, 86, 87, 88, 89, 90, 91, 92, 93, 94, 95, 96, 97, 98, 99, 100, 101…	(156, 0, 156)	156	2
1716	1717	UPI000013B37E status=activ	([0.618285, 0.618285, 0.675549, 0.59917, 0.657645, 0.661982, 0.648219, 0.648219, 0.553315, 0.59014, 0.604312, 0.63748, 0.545602, 0.613573, 0.59917, 0.525368, 0.529623, 0.517562, 0.570702, 0.63748, 0.562014, 0.553315, 0.575842, 0.541878, 0.59508, 0.549308, 0.570702, 0.534167, 0.541878, 0.632174, 0.632174, 0.58069, 0.56648, 0.666105, 0.648219, 0.661982, 0.724957, 0.707965, 0.716283, 0.73685, 0.7459…	[0, 1, 2, 3, 4, 5, 6, 7, 8, 9, 10, 11, 12, 13, 14, 15, 16, 17, 18, 19, 20, 21, 22, 23, 24, 25, 26, 27, 28, 29, 30, 31, 32, 33, 34, 35, 36, 37, 38, 39, 40, 41, 42, 43, 44, 45, 46, 47, 48, 49, 50, 51, 52, 53, 54, 55, 56, 57, 58, 59, 60, 61, 62, 63, 64, 65, 66, 67, 68, 69, 70, 71, 72, 73, 74, 75, 76, 77, 78, 79, 80, 81, 82, 83, 84, 85, 86, 87, 88, 89, 90, 91, 92, 93, 94, 95, 96, 97, 98, 99, 100, 101…	(155, 0, 155)	155	2
4276	4277	UPI0005D886BF status=activ	([0.83125, 0.852992, 0.823549, 0.827927, 0.827927, 0.83125, 0.868118, 0.865454, 0.862302, 0.865454, 0.808535, 0.819762, 0.76285, 0.83125, 0.834292, 0.84206, 0.84206, 0.84206, 0.788093, 0.798249, 0.745909, 0.745909, 0.733139, 0.754692, 0.771762, 0.724957, 0.73685, 0.626927, 0.642678, 0.648219, 0.657645, 0.745909, 0.745909, 0.819762, 0.81615, 0.83125, 0.81615, 0.81615, 0.83125, 0.852992, 0.849326, …	[0, 1, 2, 3, 4, 5, 6, 7, 8, 9, 10, 11, 12, 13, 14, 15, 16, 17, 18, 19, 20, 21, 22, 23, 24, 25, 26, 27, 28, 29, 30, 31, 32, 33, 34, 35, 36, 37, 38, 39, 40, 41, 42, 43, 44, 45, 46, 47, 48, 49, 50, 51, 52, 53, 54, 55, 56, 57, 58, 59, 60, 61, 62, 63, 64, 65, 66, 67, 68, 69, 70, 71, 72, 73, 74, 75, 76, 77, 78, 79, 80, 81, 82, 83, 84, 85, 86, 87, 88, 89, 90, 91, 92, 93, 94, 95, 96, 97, 98, 99, 100, 101…	(155, 0, 155)	155	2
4837	4838	UPI0005DA0A92 status=activ	([0.775545, 0.81615, 0.745909, 0.775545, 0.784345, 0.801317, 0.81615, 0.771762, 0.788093, 0.812494, 0.834292, 0.812494, 0.808535, 0.798249, 0.871313, 0.823549, 0.76285, 0.801317, 0.83125, 0.754692, 0.759478, 0.819762, 0.801317, 0.865454, 0.889439, 0.891961, 0.894241, 0.889439, 0.891961, 0.879233, 0.882776, 0.885302, 0.924947, 0.926919, 0.945666, 0.936162, 0.962114, 0.969315, 0.975134, 0.947281, 0…	[0, 1, 2, 3, 4, 5, 6, 7, 8, 9, 10, 11, 12, 13, 14, 15, 16, 17, 18, 19, 20, 21, 22, 23, 24, 25, 26, 27, 28, 29, 30, 31, 32, 33, 34, 35, 36, 37, 38, 39, 40, 41, 42, 43, 44, 45, 46, 47, 48, 49, 50, 51, 52, 53, 54, 55, 56, 57, 58, 59, 60, 61, 62, 63, 64, 65, 66, 67, 68, 69, 70, 71, 72, 73, 74, 75, 76, 77, 78, 79, 80, 81, 82, 83, 84, 85, 86, 87, 88, 89, 90, 91, 92, 93, 94, 95, 96, 97, 98, 99, 100, 101…	(155, 0, 155)	155	2
5468	5469	UPI0007BB7F89 status=activ	([0.795062, 0.73685, 0.759478, 0.819762, 0.827927, 0.837511, 0.76285, 0.771762, 0.733139, 0.750527, 0.784345, 0.784345, 0.805026, 0.795062, 0.779859, 0.754692, 0.759478, 0.791621, 0.819762, 0.827927, 0.885302, 0.905695, 0.94331, 0.941505, 0.926919, 0.94331, 0.94331, 0.968436, 0.971072, 0.97245, 0.971713, 0.9657, 0.967676, 0.962114, 0.970265, 0.971072, 0.970265, 0.957673, 0.959312, 0.94331, 0.9433…	[0, 1, 2, 3, 4, 5, 6, 7, 8, 9, 10, 11, 12, 13, 14, 15, 16, 17, 18, 19, 20, 21, 22, 23, 24, 25, 26, 27, 28, 29, 30, 31, 32, 33, 34, 35, 36, 37, 38, 39, 40, 41, 42, 43, 44, 45, 46, 47, 48, 49, 50, 51, 52, 53, 54, 55, 56, 57, 58, 59, 60, 61, 62, 63, 64, 65, 66, 67, 68, 69, 70, 71, 72, 73, 74, 75, 76, 77, 78, 79, 80, 81, 82, 83, 84, 85, 86, 87, 88, 89, 90, 91, 92, 93, 94, 95, 96, 97, 98, 99, 100, 101…	(155, 0, 155)	155	2
5732	5733	UPI0007BBD6DF status=activ	([0.976226, 0.974374, 0.975609, 0.928747, 0.88723, 0.874069, 0.88723, 0.908098, 0.905695, 0.910643, 0.919029, 0.928747, 0.928747, 0.912647, 0.912647, 0.879233, 0.808535, 0.759478, 0.759478, 0.771762, 0.771762, 0.759478, 0.759478, 0.779859, 0.865454, 0.894241, 0.921076, 0.912647, 0.903857, 0.912647, 0.874069, 0.81615, 0.84206, 0.795062, 0.801317, 0.83125, 0.874069, 0.912647, 0.924947, 0.915074, 0.…	[0, 1, 2, 3, 4, 5, 6, 7, 8, 9, 10, 11, 12, 13, 14, 15, 16, 17, 18, 19, 20, 21, 22, 23, 24, 25, 26, 27, 28, 29, 30, 31, 32, 33, 34, 35, 36, 37, 38, 39, 40, 41, 42, 43, 44, 45, 46, 47, 48, 49, 50, 51, 52, 53, 54, 55, 56, 57, 58, 59, 60, 61, 62, 63, 64, 65, 66, 67, 68, 69, 70, 71, 72, 73, 74, 75, 76, 77, 78, 79, 80, 81, 82, 83, 84, 85, 86, 87, 88, 89, 90, 91, 92, 93, 94, 95, 96, 97, 98, 99, 100, 101…	(155, 0, 155)	155	2
1928	1929	UPI000013BD0C status=activ	([0.707965, 0.716283, 0.724957, 0.622677, 0.541878, 0.557691, 0.585406, 0.604312, 0.648219, 0.562014, 0.575842, 0.59014, 0.59014, 0.613573, 0.534167, 0.525368, 0.56648, 0.575842, 0.529623, 0.494003, 0.509769, 0.622677, 0.63748, 0.63748, 0.712013, 0.657645, 0.675549, 0.59014, 0.59917, 0.59014, 0.694846, 0.703578, 0.707965, 0.613573, 0.56648, 0.545602, 0.59014, 0.59014, 0.517562, 0.657645, 0.657645…	[0, 1, 2, 3, 4, 5, 6, 7, 8, 9, 10, 11, 12, 13, 14, 15, 16, 17, 18, 20, 21, 22, 23, 24, 25, 26, 27, 28, 29, 30, 31, 32, 33, 34, 35, 36, 37, 38, 39, 40, 41, 42, 43, 44, 45, 46, 47, 48, 49, 50, 51, 52, 53, 54, 55, 56, 57, 58, 59, 60, 61, 62, 63, 64, 65, 66, 67, 68, 69, 70, 71, 72, 73, 74, 75, 76, 77, 78, 79, 80, 81, 82, 83, 84, 85, 86, 87, 88, 89, 90, 91, 92, 93, 94, 95, 96, 97, 98, 99, 100, 101, 10…	(154, 158, 312)	154	2
2913	2914	UPI000175D507 status=activ	([0.284882, 0.324872, 0.352862, 0.408655, 0.440853, 0.461924, 0.480142, 0.447574, 0.418646, 0.436924, 0.356642, 0.30533, 0.268042, 0.36309, 0.239899, 0.161087, 0.134866, 0.257454, 0.236433, 0.236433, 0.173081, 0.158265, 0.158265, 0.129801, 0.125101, 0.129801, 0.085092, 0.047319, 0.074921, 0.116183, 0.122885, 0.137348, 0.139895, 0.170161, 0.179055, 0.247041, 0.321458, 0.321458, 0.200174, 0.158265,…	[195, 204, 220, 221, 222, 223, 224, 225, 226, 227, 228, 229, 230, 231, 232, 233, 235, 236, 237, 238, 239, 245, 246, 247, 248, 249, 250, 251, 252, 253, 254, 255, 256, 257, 258, 259, 260, 261, 262, 263, 264, 265, 266, 267, 268, 269, 270, 271, 272, 273, 274, 275, 276, 277, 278, 279, 280, 281, 282, 283, 284, 285, 286, 287, 288, 289, 290, 291, 292, 293, 294, 295, 296, 297, 298, 299, 300, 301, 302, 303…	(154, 21, 175)	154	2
4089	4090	UPI0005D812E0 status=activ	([0.268042, 0.332115, 0.377384, 0.264545, 0.30533, 0.342579, 0.288399, 0.222385, 0.271506, 0.311707, 0.222385, 0.288399, 0.209395, 0.185198, 0.164327, 0.18812, 0.173081, 0.167087, 0.200174, 0.179055, 0.120615, 0.122885, 0.116183, 0.120615, 0.122885, 0.122885, 0.100716, 0.144935, 0.155435, 0.100716, 0.092881, 0.173081, 0.122885, 0.21291, 0.25406, 0.17593, 0.191378, 0.206376, 0.291804, 0.281712, 0.…	[118, 119, 120, 121, 122, 123, 124, 125, 126, 127, 128, 129, 130, 131, 132, 133, 134, 135, 136, 137, 138, 139, 140, 141, 142, 143, 144, 145, 146, 147, 148, 149, 150, 151, 152, 153, 154, 155, 156, 157, 158, 159, 160, 161, 162, 163, 164, 165, 166, 167, 168, 169, 170, 171, 172, 173, 174, 175, 176, 177, 178, 179, 180, 181, 182, 183, 184, 185, 186, 187, 188, 189, 190, 191, 192, 193, 194, 195, 196, 197…	(154, 0, 154)	154	2
4933	4934	UPI0005DA51D2 status=activ	([0.675549, 0.724957, 0.73685, 0.750527, 0.798249, 0.801317, 0.73685, 0.741537, 0.76285, 0.767246, 0.784345, 0.73685, 0.712013, 0.808535, 0.868118, 0.871313, 0.876521, 0.874069, 0.874069, 0.846163, 0.871313, 0.889439, 0.879233, 0.901269, 0.901269, 0.88723, 0.891961, 0.894241, 0.89662, 0.891961, 0.885302, 0.889439, 0.93079, 0.93079, 0.93079, 0.938133, 0.934618, 0.932927, 0.922952, 0.862302, 0.9210…	[0, 1, 2, 3, 4, 5, 6, 7, 8, 9, 10, 11, 12, 13, 14, 15, 16, 17, 18, 19, 20, 21, 22, 23, 24, 25, 26, 27, 28, 29, 30, 31, 32, 33, 34, 35, 36, 37, 38, 39, 40, 41, 42, 43, 44, 45, 46, 47, 48, 49, 50, 51, 52, 53, 54, 55, 56, 57, 58, 59, 60, 61, 62, 63, 64, 65, 66, 67, 68, 69, 70, 71, 72, 73, 74, 75, 76, 77, 78, 79, 80, 81, 82, 83, 84, 85, 86, 87, 88, 89, 90, 91, 92, 93, 94, 95, 96, 97, 98, 99, 100, 101…	(154, 0, 154)	154	2
5063	5064	UPI0007BAFD92 status=activ	([0.613573, 0.505461, 0.570702, 0.59917, 0.622677, 0.632174, 0.648219, 0.694846, 0.618285, 0.661982, 0.675549, 0.733139, 0.759478, 0.83125, 0.795062, 0.76285, 0.754692, 0.73685, 0.720929, 0.707965, 0.733139, 0.754692, 0.720929, 0.622677, 0.618285, 0.613573, 0.613573, 0.608892, 0.570702, 0.671169, 0.657645, 0.648219, 0.626927, 0.494003, 0.497853, 0.51388, 0.529623, 0.545602, 0.534167, 0.529623, 0.…	[0, 1, 2, 3, 4, 5, 6, 7, 8, 9, 10, 11, 12, 13, 14, 15, 16, 17, 18, 19, 20, 21, 22, 23, 24, 25, 26, 27, 28, 29, 30, 31, 32, 35, 36, 37, 38, 39, 40, 41, 42, 43, 44, 45, 46, 47, 48, 49, 50, 51, 52, 53, 54, 55, 56, 57, 58, 59, 60, 61, 62, 63, 64, 71, 72, 73, 74, 82, 87, 88, 97, 98, 99, 100, 101, 102, 103, 104, 105, 106, 107, 108, 109, 110, 111, 112, 113, 114, 115, 116, 117, 118, 119, 120, 121, 124, 1…	(154, 282, 436)	154	2
3445	3446	UPI0001F95842 status=activ	([0.852992, 0.699094, 0.712013, 0.724957, 0.733139, 0.76285, 0.703578, 0.728858, 0.73685, 0.76285, 0.771762, 0.784345, 0.733139, 0.805026, 0.81615, 0.81615, 0.874069, 0.876521, 0.846163, 0.879233, 0.83125, 0.81615, 0.88723, 0.88723, 0.912647, 0.910643, 0.837511, 0.879233, 0.88723, 0.903857, 0.903857, 0.910643, 0.919029, 0.915074, 0.903857, 0.903857, 0.905695, 0.903857, 0.891961, 0.903857, 0.83125…	[0, 1, 2, 3, 4, 5, 6, 7, 8, 9, 10, 11, 12, 13, 14, 15, 16, 17, 18, 19, 20, 21, 22, 23, 24, 25, 26, 27, 28, 29, 30, 31, 32, 33, 34, 35, 36, 37, 38, 39, 40, 41, 42, 43, 44, 45, 46, 47, 48, 49, 50, 51, 52, 53, 54, 55, 56, 57, 58, 59, 60, 61, 62, 63, 64, 65, 66, 67, 68, 69, 70, 71, 72, 73, 74, 75, 76, 77, 78, 79, 80, 81, 82, 83, 84, 85, 86, 87, 88, 89, 90, 91, 92, 93, 94, 95, 96, 97, 98, 99, 100, 101…	(153, 0, 153)	153	2
4364	4365	UPI0005D8BF4A status=activ	([0.349426, 0.380708, 0.275179, 0.332115, 0.384043, 0.418646, 0.447574, 0.339168, 0.332115, 0.36309, 0.380708, 0.418646, 0.408655, 0.440853, 0.505461, 0.444081, 0.436924, 0.370445, 0.401658, 0.42561, 0.472492, 0.509769, 0.509769, 0.517562, 0.394753, 0.308712, 0.222385, 0.219301, 0.247041, 0.268042, 0.271506, 0.243554, 0.257454, 0.275179, 0.243554, 0.18812, 0.191378, 0.206376, 0.236433, 0.232838, …	[14, 21, 22, 23, 236, 237, 239, 287, 288, 289, 290, 291, 292, 293, 294, 295, 296, 297, 298, 299, 300, 301, 302, 303, 304, 305, 306, 307, 308, 315, 316, 329, 330, 331, 332, 333, 338, 339, 340, 341, 342, 343, 344, 345, 346, 347, 348, 349, 350, 355, 356, 357, 358, 359, 360, 361, 362, 363, 364, 365, 366, 367, 368, 369, 370, 371, 372, 373, 374, 375, 376, 377, 378, 379, 380, 381, 382, 383, 384, 385, 38…	(153, 49, 202)	153	2
400	401	UPI000005302A status=activ	([0.788093, 0.795062, 0.771762, 0.775545, 0.632174, 0.622677, 0.642678, 0.575842, 0.517562, 0.529623, 0.549308, 0.608892, 0.608892, 0.509769, 0.490133, 0.490133, 0.458154, 0.454136, 0.461924, 0.444081, 0.450668, 0.505461, 0.490133, 0.454136, 0.440853, 0.480142, 0.497853, 0.497853, 0.545602, 0.521092, 0.525368, 0.5017, 0.454136, 0.476583, 0.509769, 0.538167, 0.480142, 0.497853, 0.525368, 0.505461,…	[0, 1, 2, 3, 4, 5, 6, 7, 8, 9, 10, 11, 12, 13, 21, 28, 29, 30, 31, 34, 35, 38, 39, 40, 44, 46, 51, 52, 53, 54, 55, 56, 57, 58, 59, 60, 61, 62, 63, 70, 71, 72, 73, 74, 75, 76, 77, 78, 79, 80, 81, 82, 83, 84, 85, 86, 87, 88, 89, 90, 91, 92, 93, 94, 95, 96, 97, 98, 99, 100, 101, 102, 103, 104, 105, 106, 107, 108, 109, 110, 111, 112, 113, 114, 115, 116, 117, 118, 119, 120, 121, 122, 123, 124, 125, 12…	(152, 190, 342)	152	2
2624	2625	UPI000158EA7B status=activ	([0.480142, 0.505461, 0.553315, 0.570702, 0.59014, 0.608892, 0.657645, 0.671169, 0.694846, 0.720929, 0.745909, 0.775545, 0.871313, 0.871313, 0.808535, 0.801317, 0.791621, 0.856457, 0.84206, 0.84206, 0.823549, 0.759478, 0.775545, 0.779859, 0.779859, 0.707965, 0.754692, 0.750527, 0.750527, 0.661982, 0.642678, 0.648219, 0.642678, 0.626927, 0.608892, 0.675549, 0.642678, 0.604312, 0.58069, 0.58069, 0.…	[1, 2, 3, 4, 5, 6, 7, 8, 9, 10, 11, 12, 13, 14, 15, 16, 17, 18, 19, 20, 21, 22, 23, 24, 25, 26, 27, 28, 29, 30, 31, 32, 33, 34, 35, 36, 37, 38, 39, 40, 41, 42, 43, 44, 45, 46, 47, 48, 49, 50, 51, 52, 53, 54, 55, 56, 57, 58, 59, 60, 61, 62, 63, 64, 65, 66, 67, 68, 69, 70, 71, 72, 73, 74, 75, 76, 77, 78, 79, 80, 81, 82, 83, 84, 85, 86, 87, 88, 89, 90, 91, 92, 93, 94, 95, 96, 97, 98, 99, 100, 101, 1…	(152, 0, 152)	152	2
3303	3304	UPI0001B23A63 status=activ	([0.10481, 0.15284, 0.090864, 0.134866, 0.092881, 0.046336, 0.067594, 0.081712, 0.055536, 0.085092, 0.102787, 0.06184, 0.071867, 0.079919, 0.0704, 0.147574, 0.25031, 0.346032, 0.339168, 0.332115, 0.356642, 0.229226, 0.25031, 0.275179, 0.182256, 0.247041, 0.352862, 0.281712, 0.209395, 0.288399, 0.288399, 0.203355, 0.321458, 0.308712, 0.185198, 0.127496, 0.100716, 0.060549, 0.051831, 0.055536, 0.05…	[199, 456, 457, 460, 461, 462, 463, 464, 465, 466, 467, 468, 469, 470, 471, 472, 473, 475, 476, 477, 478, 479, 480, 481, 482, 483, 484, 485, 486, 487, 488, 489, 490, 491, 492, 493, 494, 495, 496, 497, 498, 499, 500, 501, 502, 503, 504, 505, 506, 507, 508, 509, 510, 511, 512, 513, 514, 515, 516, 517, 518, 519, 520, 521, 522, 523, 524, 525, 526, 527, 528, 529, 530, 531, 532, 533, 534, 535, 536, 537…	(152, 17, 169)	152	2
3480	3481	UPI00022E92D8 status=activ	([0.83125, 0.837511, 0.846163, 0.849326, 0.894241, 0.805026, 0.827927, 0.808535, 0.812494, 0.83125, 0.837511, 0.837511, 0.856457, 0.871313, 0.834292, 0.885302, 0.823549, 0.745909, 0.775545, 0.728858, 0.771762, 0.779859, 0.775545, 0.775545, 0.754692, 0.613573, 0.733139, 0.716283, 0.754692, 0.775545, 0.798249, 0.795062, 0.812494, 0.808535, 0.767246, 0.767246, 0.801317, 0.865454, 0.910643, 0.941505,…	[0, 1, 2, 3, 4, 5, 6, 7, 8, 9, 10, 11, 12, 13, 14, 15, 16, 17, 18, 19, 20, 21, 22, 23, 24, 25, 26, 27, 28, 29, 30, 31, 32, 33, 34, 35, 36, 37, 38, 39, 40, 41, 42, 43, 44, 45, 46, 47, 48, 49, 50, 51, 52, 53, 54, 55, 56, 57, 58, 59, 60, 61, 62, 63, 64, 65, 66, 67, 68, 69, 70, 71, 72, 73, 74, 75, 76, 77, 78, 79, 80, 81, 82, 83, 84, 85, 86, 87, 88, 89, 90, 91, 92, 93, 94, 95, 96, 97, 98, 99, 100, 101…	(152, 214, 366)	152	2
3660	3661	UPI00022EAFA5 status=activ	([0.497853, 0.541878, 0.575842, 0.59508, 0.608892, 0.63748, 0.661982, 0.59014, 0.480142, 0.5017, 0.517562, 0.472492, 0.476583, 0.461924, 0.472492, 0.433034, 0.444081, 0.447574, 0.458154, 0.5017, 0.422041, 0.324872, 0.31487, 0.21291, 0.21291, 0.222385, 0.216401, 0.219301, 0.298791, 0.387226, 0.295083, 0.291804, 0.356642, 0.30533, 0.339168, 0.229226, 0.257454, 0.196879, 0.164327, 0.106997, 0.085092…	[1, 2, 3, 4, 5, 6, 7, 9, 10, 19, 107, 108, 142, 143, 148, 149, 150, 151, 152, 153, 154, 155, 156, 157, 158, 159, 160, 161, 162, 163, 165, 166, 170, 171, 172, 173, 174, 175, 176, 177, 178, 181, 184, 185, 186, 187, 188, 189, 190, 191, 192, 193, 194, 195, 196, 197, 198, 199, 200, 201, 202, 203, 204, 205, 206, 207, 208, 209, 210, 211, 212, 213, 214, 215, 216, 217, 218, 219, 220, 221, 222, 223, 224, 2…	(152, 42, 194)	152	2
4154	4155	UPI0005D8398C status=activ	([0.885302, 0.882776, 0.812494, 0.83125, 0.759478, 0.784345, 0.834292, 0.849326, 0.859585, 0.859585, 0.859585, 0.788093, 0.788093, 0.791621, 0.795062, 0.805026, 0.808535, 0.823549, 0.879233, 0.805026, 0.699094, 0.642678, 0.661982, 0.733139, 0.720929, 0.685117, 0.690604, 0.575842, 0.575842, 0.58069, 0.521092, 0.534167, 0.648219, 0.642678, 0.642678, 0.63748, 0.622677, 0.63748, 0.618285, 0.626927, 0…	[0, 1, 2, 3, 4, 5, 6, 7, 8, 9, 10, 11, 12, 13, 14, 15, 16, 17, 18, 19, 20, 21, 22, 23, 24, 25, 26, 27, 28, 29, 30, 31, 32, 33, 34, 35, 36, 37, 38, 39, 40, 41, 42, 43, 44, 45, 46, 47, 48, 49, 50, 51, 52, 53, 54, 55, 56, 57, 58, 59, 60, 61, 62, 63, 64, 65, 66, 67, 68, 69, 70, 71, 72, 73, 74, 75, 76, 77, 78, 79, 80, 81, 82, 83, 84, 85, 86, 87, 88, 89, 90, 91, 92, 93, 94, 95, 96, 97, 98, 99, 100, 101…	(152, 0, 152)	152	2
4772	4773	UPI0005D9DB65 status=activ	([0.517562, 0.549308, 0.454136, 0.5017, 0.51388, 0.440853, 0.472492, 0.505461, 0.529623, 0.534167, 0.553315, 0.59014, 0.525368, 0.465241, 0.461924, 0.476583, 0.408655, 0.468512, 0.541878, 0.458154, 0.458154, 0.454136, 0.450668, 0.458154, 0.440853, 0.472492, 0.480142, 0.476583, 0.380708, 0.384043, 0.387226, 0.328603, 0.335645, 0.398279, 0.398279, 0.308712, 0.243554, 0.247041, 0.25031, 0.243554, 0.…	[0, 1, 3, 4, 7, 8, 9, 10, 11, 12, 18, 61, 78, 81, 82, 83, 84, 85, 86, 87, 88, 89, 90, 91, 92, 93, 94, 95, 96, 97, 98, 99, 100, 101, 102, 103, 104, 105, 106, 107, 108, 109, 110, 111, 112, 113, 114, 115, 116, 117, 118, 119, 120, 121, 122, 123, 124, 125, 126, 127, 128, 129, 130, 131, 132, 133, 134, 135, 136, 137, 138, 139, 140, 141, 142, 143, 144, 145, 146, 147, 148, 149, 150, 151, 152, 153, 154, 15…	(152, 13, 165)	152	2
5629	5630	UPI0007BBB2EA status=activ	([0.476583, 0.349426, 0.390993, 0.281712, 0.271506, 0.209395, 0.239899, 0.301917, 0.321458, 0.257454, 0.281712, 0.335645, 0.335645, 0.318242, 0.206376, 0.206376, 0.147574, 0.086953, 0.043307, 0.081712, 0.120615, 0.132295, 0.209395, 0.137348, 0.139895, 0.164327, 0.225814, 0.222385, 0.209395, 0.182256, 0.275179, 0.281712, 0.264545, 0.26085, 0.26085, 0.370445, 0.380708, 0.450668, 0.534167, 0.562014,…	[38, 39, 45, 46, 63, 171, 172, 200, 266, 267, 268, 346, 347, 348, 349, 350, 351, 352, 353, 354, 355, 356, 357, 358, 359, 360, 361, 362, 363, 364, 365, 366, 367, 368, 369, 370, 371, 372, 373, 374, 375, 376, 377, 378, 379, 380, 381, 382, 383, 384, 385, 386, 387, 388, 389, 390, 391, 392, 393, 394, 395, 396, 397, 398, 399, 400, 401, 402, 403, 404, 405, 406, 407, 408, 409, 410, 411, 412, 413, 414, 415…	(152, 11, 163)	152	2
4228	4229	UPI0005D86505 status=activ	([0.359901, 0.401658, 0.476583, 0.51388, 0.521092, 0.541878, 0.486429, 0.505461, 0.509769, 0.521092, 0.538167, 0.517562, 0.486429, 0.497853, 0.51388, 0.613573, 0.575842, 0.608892, 0.59508, 0.570702, 0.604312, 0.666105, 0.675549, 0.642678, 0.58069, 0.570702, 0.549308, 0.622677, 0.626927, 0.694846, 0.703578, 0.63748, 0.604312, 0.657645, 0.653063, 0.63748, 0.648219, 0.648219, 0.648219, 0.642678, 0.6…	[3, 4, 5, 7, 8, 9, 10, 11, 14, 15, 16, 17, 18, 19, 20, 21, 22, 23, 24, 25, 26, 27, 28, 29, 30, 31, 32, 33, 34, 35, 36, 37, 38, 39, 40, 41, 42, 43, 44, 45, 46, 47, 48, 49, 50, 52, 53, 54, 55, 56, 57, 58, 59, 60, 61, 62, 63, 64, 65, 66, 67, 68, 69, 70, 71, 72, 73, 74, 75, 76, 77, 78, 79, 80, 81, 82, 83, 84, 85, 86, 87, 88, 89, 90, 91, 92, 93, 94, 95, 96, 97, 98, 99, 100, 101, 102, 103, 104, 105, 10…	(151, 45, 196)	151	2
4635	4636	UPI0005D97B34 status=activ	([0.685117, 0.675549, 0.538167, 0.585406, 0.618285, 0.671169, 0.562014, 0.585406, 0.517562, 0.545602, 0.480142, 0.521092, 0.494003, 0.422041, 0.468512, 0.468512, 0.490133, 0.394753, 0.374039, 0.278302, 0.278302, 0.167087, 0.182256, 0.239899, 0.161087, 0.158265, 0.15008, 0.225814, 0.158265, 0.147574, 0.167087, 0.236433, 0.17593, 0.164327, 0.232838, 0.15008, 0.15008, 0.158265, 0.158265, 0.10481, 0.…	[0, 1, 2, 3, 4, 5, 6, 7, 8, 9, 11, 73, 74, 75, 76, 80, 81, 82, 83, 88, 90, 91, 92, 93, 95, 96, 97, 98, 99, 100, 101, 102, 103, 104, 105, 106, 107, 108, 109, 110, 111, 112, 113, 114, 115, 116, 117, 118, 119, 120, 121, 122, 123, 126, 130, 131, 132, 133, 134, 135, 136, 137, 138, 140, 141, 142, 143, 144, 145, 146, 147, 148, 149, 150, 151, 152, 153, 154, 155, 156, 157, 158, 159, 160, 161, 162, 163, 16…	(151, 63, 214)	151	2
5341	5342	UPI0007BB5642 status=activ	([0.00962, 0.009728, 0.013437, 0.009865, 0.013821, 0.023087, 0.014315, 0.009977, 0.012727, 0.009401, 0.007555, 0.006245, 0.004414, 0.003276, 0.004483, 0.003405, 0.004689, 0.003341, 0.003246, 0.002581, 0.003014, 0.003924, 0.003864, 0.00407, 0.003821, 0.002623, 0.002512, 0.002688, 0.003864, 0.003431, 0.004775, 0.006795, 0.009977, 0.009977, 0.016826, 0.018415, 0.016826, 0.011106, 0.011903, 0.012727,…	[174, 175, 176, 177, 178, 179, 180, 181, 182, 183, 184, 185, 186, 187, 188, 189, 190, 191, 192, 193, 194, 195, 196, 197, 198, 199, 200, 201, 202, 203, 204, 205, 206, 207, 208, 209, 210, 211, 212, 213, 214, 215, 216, 217, 218, 219, 220, 221, 222, 223, 224, 225, 226, 227, 228, 229, 230, 231, 232, 233, 234, 235, 236, 237, 238, 239, 240, 241, 242, 243, 244, 245, 246, 247, 248, 249, 250, 251, 252, 253…	(151, 0, 151)	151	2
5892	5893	UPI0007BC137B status=activ	([0.741537, 0.759478, 0.808535, 0.827927, 0.767246, 0.680603, 0.703578, 0.712013, 0.63748, 0.648219, 0.653063, 0.675549, 0.675549, 0.59014, 0.58069, 0.570702, 0.613573, 0.59917, 0.517562, 0.5017, 0.51388, 0.585406, 0.585406, 0.549308, 0.534167, 0.58069, 0.666105, 0.622677, 0.632174, 0.741537, 0.754692, 0.657645, 0.63748, 0.666105, 0.741537, 0.685117, 0.685117, 0.657645, 0.626927, 0.699094, 0.6182…	[0, 1, 2, 3, 4, 5, 6, 7, 8, 9, 10, 11, 12, 13, 14, 15, 16, 17, 18, 19, 20, 21, 22, 23, 24, 25, 26, 27, 28, 29, 30, 31, 32, 33, 34, 35, 36, 37, 38, 39, 40, 41, 42, 43, 44, 45, 46, 47, 48, 49, 50, 51, 52, 53, 54, 57, 114, 115, 116, 117, 118, 119, 120, 122, 143, 144, 145, 146, 147, 148, 149, 150, 151, 152, 153, 154, 155, 156, 157, 158, 159, 160, 161, 162, 163, 164, 165, 187, 188, 189, 190, 191, 192,…	(151, 403, 554)	151	2
405	406	UPI0000053039 status=activ	([0.993112, 0.991497, 0.991735, 0.992044, 0.988695, 0.987911, 0.987531, 0.987032, 0.980739, 0.980739, 0.975134, 0.971713, 0.970265, 0.971072, 0.967676, 0.9657, 0.948786, 0.94331, 0.947281, 0.947281, 0.921076, 0.910643, 0.912647, 0.903857, 0.901269, 0.924947, 0.93079, 0.93079, 0.912647, 0.910643, 0.91684, 0.915074, 0.921076, 0.926919, 0.926919, 0.932927, 0.939629, 0.936162, 0.919029, 0.919029, 0.9…	[0, 1, 2, 3, 4, 5, 6, 7, 8, 9, 10, 11, 12, 13, 14, 15, 16, 17, 18, 19, 20, 21, 22, 23, 24, 25, 26, 27, 28, 29, 30, 31, 32, 33, 34, 35, 36, 37, 38, 39, 40, 41, 42, 43, 44, 45, 46, 47, 48, 49, 50, 51, 52, 53, 54, 55, 56, 57, 58, 59, 60, 61, 62, 63, 64, 65, 66, 67, 68, 69, 70, 71, 72, 73, 74, 75, 76, 77, 78, 79, 80, 81, 82, 83, 84, 85, 86, 87, 88, 89, 90, 91, 92, 93, 94, 95, 96, 97, 98, 99, 100, 101…	(150, 196, 346)	150	2
2305	2306	UPI000158D815 status=activ	([0.94331, 0.936162, 0.936162, 0.903857, 0.901269, 0.889439, 0.88723, 0.894241, 0.891961, 0.910643, 0.908098, 0.868118, 0.894241, 0.89662, 0.89662, 0.849326, 0.876521, 0.889439, 0.862302, 0.862302, 0.879233, 0.865454, 0.795062, 0.805026, 0.798249, 0.798249, 0.846163, 0.852992, 0.837511, 0.83125, 0.798249, 0.81615, 0.849326, 0.827927, 0.83125, 0.834292, 0.827927, 0.83125, 0.812494, 0.852992, 0.852…	[0, 1, 2, 3, 4, 5, 6, 7, 8, 9, 10, 11, 12, 13, 14, 15, 16, 17, 18, 19, 20, 21, 22, 23, 24, 25, 26, 27, 28, 29, 30, 31, 32, 33, 34, 35, 36, 37, 38, 39, 40, 41, 42, 43, 44, 45, 46, 47, 48, 49, 50, 51, 52, 53, 54, 55, 56, 57, 58, 59, 60, 61, 62, 63, 64, 65, 66, 67, 68, 69, 70, 71, 72, 73, 74, 75, 76, 77, 78, 79, 80, 81, 82, 83, 84, 85, 86, 87, 88, 89, 90, 91, 92, 93, 94, 95, 96, 97, 98, 99, 100, 101…	(150, 0, 150)	150	2
2341	2342	UPI000158DCF6 status=activ	([0.51388, 0.59508, 0.622677, 0.63748, 0.653063, 0.671169, 0.707965, 0.754692, 0.675549, 0.685117, 0.694846, 0.699094, 0.745909, 0.798249, 0.798249, 0.784345, 0.856457, 0.779859, 0.784345, 0.653063, 0.642678, 0.648219, 0.608892, 0.534167, 0.541878, 0.545602, 0.541878, 0.529623, 0.422041, 0.480142, 0.51388, 0.509769, 0.545602, 0.509769, 0.440853, 0.5017, 0.42561, 0.436924, 0.447574, 0.440853, 0.51…	[0, 1, 2, 3, 4, 5, 6, 7, 8, 9, 10, 11, 12, 13, 14, 15, 16, 17, 18, 19, 20, 21, 22, 23, 24, 25, 26, 27, 30, 31, 32, 33, 35, 40, 41, 42, 43, 44, 45, 46, 47, 48, 49, 50, 51, 52, 53, 54, 55, 56, 57, 59, 63, 64, 65, 66, 80, 99, 104, 306, 307, 308, 309, 310, 311, 312, 313, 314, 316, 317, 320, 321, 322, 323, 324, 325, 326, 327, 328, 329, 330, 331, 332, 333, 334, 335, 336, 337, 338, 339, 340, 341, 342, 3…	(150, 70, 220)	150	2
2381	2382	UPI000158E1A2 status=activ	([0.060549, 0.102787, 0.06184, 0.088832, 0.132295, 0.185198, 0.229226, 0.247041, 0.26085, 0.203355, 0.229226, 0.17593, 0.170161, 0.161087, 0.167087, 0.257454, 0.257454, 0.182256, 0.185198, 0.281712, 0.281712, 0.281712, 0.275179, 0.346032, 0.356642, 0.271506, 0.275179, 0.26085, 0.209395, 0.142424, 0.209395, 0.209395, 0.275179, 0.239899, 0.278302, 0.394753, 0.384043, 0.374039, 0.380708, 0.458154, 0…	[112, 113, 114, 115, 116, 118, 119, 126, 127, 128, 129, 130, 131, 132, 136, 137, 138, 139, 140, 141, 142, 143, 144, 145, 146, 147, 148, 149, 150, 151, 152, 153, 154, 155, 156, 175, 178, 366, 367, 368, 369, 370, 371, 372, 373, 374, 375, 376, 377, 378, 379, 380, 381, 382, 383, 384, 385, 386, 387, 388, 389, 390, 391, 392, 393, 394, 395, 396, 397, 398, 399, 400, 401, 402, 403, 404, 405, 406, 407, 408…	(150, 37, 187)	150	2
4321	4322	UPI0005D8A596 status=activ	([0.083462, 0.129801, 0.094817, 0.058088, 0.038042, 0.055536, 0.074921, 0.098513, 0.127496, 0.15284, 0.167087, 0.147574, 0.109221, 0.11371, 0.111485, 0.194234, 0.21291, 0.200174, 0.281712, 0.271506, 0.268042, 0.374039, 0.356642, 0.41194, 0.497853, 0.604312, 0.608892, 0.622677, 0.534167, 0.40511, 0.318242, 0.318242, 0.370445, 0.366687, 0.359901, 0.36309, 0.349426, 0.239899, 0.247041, 0.144935, 0.1…	[25, 26, 27, 28, 203, 206, 207, 208, 209, 210, 211, 212, 218, 221, 222, 223, 224, 225, 226, 227, 228, 229, 230, 231, 232, 234, 235, 236, 238, 239, 240, 241, 242, 243, 244, 245, 246, 247, 248, 249, 250, 251, 252, 253, 254, 255, 256, 257, 258, 259, 260, 261, 262, 263, 264, 265, 266, 267, 268, 269, 270, 271, 272, 273, 274, 275, 276, 277, 278, 279, 280, 281, 282, 283, 284, 285, 286, 287, 288, 289, 29…	(150, 97, 247)	150	2
5012	5013	UPI0007BAED58 status=activ	([0.671169, 0.699094, 0.724957, 0.728858, 0.76285, 0.76285, 0.788093, 0.791621, 0.728858, 0.728858, 0.759478, 0.784345, 0.771762, 0.76285, 0.750527, 0.750527, 0.827927, 0.823549, 0.819762, 0.823549, 0.788093, 0.788093, 0.653063, 0.675549, 0.690604, 0.703578, 0.707965, 0.553315, 0.570702, 0.648219, 0.653063, 0.521092, 0.5017, 0.51388, 0.538167, 0.541878, 0.557691, 0.480142, 0.490133, 0.497853, 0.5…	[0, 1, 2, 3, 4, 5, 6, 7, 8, 9, 10, 11, 12, 13, 14, 15, 16, 17, 18, 19, 20, 21, 22, 23, 24, 25, 26, 27, 28, 29, 30, 31, 32, 33, 34, 35, 36, 40, 41, 42, 43, 44, 45, 46, 47, 48, 49, 75, 76, 77, 78, 79, 80, 81, 82, 84, 85, 86, 87, 88, 89, 90, 91, 92, 93, 94, 95, 96, 97, 98, 99, 100, 101, 102, 103, 104, 105, 106, 107, 108, 109, 110, 111, 112, 113, 114, 115, 116, 117, 118, 119, 120, 121, 122, 123, 124,…	(150, 55, 205)	150	2
5085	5086	UPI0007BB0559 status=activ	([0.42561, 0.447574, 0.40511, 0.440853, 0.468512, 0.42561, 0.454136, 0.465241, 0.480142, 0.454136, 0.440853, 0.408655, 0.447574, 0.517562, 0.461924, 0.454136, 0.468512, 0.509769, 0.59508, 0.59014, 0.680603, 0.694846, 0.712013, 0.720929, 0.661982, 0.671169, 0.728858, 0.733139, 0.73685, 0.767246, 0.83125, 0.865454, 0.901269, 0.899122, 0.891961, 0.915074, 0.889439, 0.882776, 0.819762, 0.823549, 0.82…	[13, 17, 18, 19, 20, 21, 22, 23, 24, 25, 26, 27, 28, 29, 30, 31, 32, 33, 34, 35, 36, 37, 38, 39, 40, 41, 42, 43, 44, 45, 46, 47, 48, 49, 50, 51, 52, 53, 54, 55, 56, 57, 58, 59, 60, 61, 62, 63, 64, 65, 66, 67, 68, 69, 70, 71, 72, 73, 74, 75, 76, 77, 78, 79, 80, 81, 82, 83, 84, 85, 86, 87, 88, 89, 90, 91, 92, 93, 94, 95, 96, 97, 98, 99, 100, 101, 102, 103, 104, 105, 106, 107, 108, 109, 110, 111, 11…	(150, 1, 151)	150	2
6063	6064	UPI0007BC48FF status=activ	([0.209395, 0.116183, 0.194234, 0.120615, 0.164327, 0.10481, 0.161087, 0.106997, 0.085092, 0.125101, 0.158265, 0.216401, 0.222385, 0.21291, 0.308712, 0.318242, 0.257454, 0.232838, 0.236433, 0.236433, 0.301917, 0.291804, 0.387226, 0.271506, 0.377384, 0.288399, 0.377384, 0.352862, 0.447574, 0.486429, 0.422041, 0.342579, 0.328603, 0.232838, 0.284882, 0.275179, 0.25406, 0.284882, 0.21291, 0.122885, 0…	[190, 191, 192, 195, 236, 237, 238, 239, 240, 242, 243, 244, 245, 246, 247, 248, 282, 283, 284, 285, 286, 287, 288, 289, 290, 291, 292, 293, 294, 295, 296, 297, 298, 299, 300, 301, 302, 303, 304, 306, 307, 308, 309, 313, 314, 315, 316, 317, 318, 320, 321, 322, 323, 324, 325, 326, 327, 328, 329, 330, 331, 358, 359, 360, 361, 362, 363, 364, 365, 366, 367, 368, 369, 371, 490, 491, 493, 494, 495, 651…	(150, 460, 610)	150	2
1895	1896	UPI000013BB0D status=activ	([0.440853, 0.497853, 0.51388, 0.562014, 0.59917, 0.642678, 0.648219, 0.680603, 0.707965, 0.733139, 0.671169, 0.733139, 0.73685, 0.733139, 0.846163, 0.827927, 0.767246, 0.798249, 0.812494, 0.720929, 0.59014, 0.486429, 0.468512, 0.476583, 0.476583, 0.414856, 0.398279, 0.414856, 0.301917, 0.271506, 0.173081, 0.219301, 0.219301, 0.232838, 0.219301, 0.167087, 0.15008, 0.200174, 0.239899, 0.206376, 0.…	[2, 3, 4, 5, 6, 7, 8, 9, 10, 11, 12, 13, 14, 15, 16, 17, 18, 19, 20, 50, 51, 52, 57, 59, 60, 61, 62, 63, 64, 89, 90, 91, 92, 93, 94, 95, 96, 97, 98, 99, 100, 101, 102, 103, 104, 105, 106, 107, 108, 109, 110, 111, 112, 113, 114, 115, 116, 117, 118, 119, 120, 121, 122, 123, 124, 125, 126, 127, 128, 129, 130, 131, 132, 133, 134, 135, 136, 137, 138, 139, 140, 141, 142, 143, 144, 145, 146, 147, 148, 1…	(149, 29, 178)	149	2
2592	2593	UPI000158E9E0 status=activ	([0.83125, 0.728858, 0.626927, 0.653063, 0.690604, 0.703578, 0.76285, 0.771762, 0.775545, 0.784345, 0.819762, 0.868118, 0.874069, 0.874069, 0.88723, 0.862302, 0.771762, 0.779859, 0.788093, 0.771762, 0.795062, 0.805026, 0.879233, 0.91684, 0.903857, 0.852992, 0.879233, 0.876521, 0.823549, 0.827927, 0.849326, 0.846163, 0.798249, 0.720929, 0.784345, 0.771762, 0.784345, 0.862302, 0.798249, 0.868118, 0…	[0, 1, 2, 3, 4, 5, 6, 7, 8, 9, 10, 11, 12, 13, 14, 15, 16, 17, 18, 19, 20, 21, 22, 23, 24, 25, 26, 27, 28, 29, 30, 31, 32, 33, 34, 35, 36, 37, 38, 39, 40, 41, 42, 43, 44, 45, 46, 47, 48, 49, 50, 51, 52, 53, 54, 55, 56, 57, 58, 59, 60, 61, 62, 63, 64, 65, 66, 67, 68, 69, 70, 71, 72, 73, 74, 75, 76, 77, 78, 79, 80, 81, 82, 83, 84, 85, 86, 87, 88, 89, 90, 91, 92, 93, 94, 95, 96, 97, 98, 99, 100, 101…	(149, 0, 149)	149	2
3276	3277	UPI0001B2391B status=activ	([0.03976, 0.06184, 0.100716, 0.067594, 0.034068, 0.047319, 0.0704, 0.074921, 0.092881, 0.111485, 0.085092, 0.059222, 0.058088, 0.06184, 0.055536, 0.054297, 0.047319, 0.049374, 0.024826, 0.040537, 0.081712, 0.060549, 0.060549, 0.054297, 0.055536, 0.120615, 0.118441, 0.056825, 0.073402, 0.038042, 0.03976, 0.064632, 0.118441, 0.132295, 0.132295, 0.118441, 0.164327, 0.094817, 0.060549, 0.116183, 0.0…	[135, 136, 137, 222, 223, 224, 225, 226, 227, 228, 229, 230, 231, 232, 233, 234, 235, 236, 237, 238, 239, 240, 241, 242, 243, 244, 245, 259, 260, 261, 263, 264, 265, 266, 267, 268, 269, 270, 271, 272, 273, 274, 275, 276, 277, 278, 279, 280, 281, 282, 283, 284, 285, 286, 287, 288, 289, 290, 291, 292, 293, 294, 295, 296, 297, 298, 299, 300, 301, 302, 303, 304, 305, 306, 307, 308, 309, 310, 311, 312…	(149, 30, 179)	149	2
3460	3461	UPI0001F96DA8 status=activ	([0.196879, 0.264545, 0.206376, 0.147574, 0.191378, 0.139895, 0.182256, 0.236433, 0.275179, 0.311707, 0.335645, 0.394753, 0.408655, 0.339168, 0.332115, 0.318242, 0.377384, 0.281712, 0.21291, 0.31487, 0.377384, 0.335645, 0.324872, 0.394753, 0.447574, 0.440853, 0.51388, 0.4292, 0.346032, 0.25031, 0.25031, 0.247041, 0.222385, 0.155435, 0.264545, 0.271506, 0.219301, 0.194234, 0.219301, 0.288399, 0.29…	[26, 94, 96, 97, 98, 99, 107, 108, 109, 110, 111, 112, 113, 114, 115, 116, 117, 118, 119, 120, 121, 122, 123, 124, 125, 126, 127, 128, 129, 130, 131, 132, 133, 134, 135, 136, 137, 138, 139, 140, 141, 142, 143, 144, 145, 146, 147, 148, 149, 150, 151, 152, 153, 154, 155, 156, 157, 158, 159, 160, 161, 162, 163, 164, 165, 166, 167, 168, 169, 170, 171, 172, 173, 174, 175, 176, 177, 178, 179, 180, 181,…	(149, 6, 155)	149	2
4400	4401	UPI0005D8D767 status=activ	([0.901269, 0.788093, 0.788093, 0.849326, 0.88723, 0.903857, 0.89662, 0.903857, 0.901269, 0.901269, 0.874069, 0.882776, 0.88723, 0.882776, 0.882776, 0.885302, 0.879233, 0.852992, 0.865454, 0.859585, 0.852992, 0.862302, 0.91684, 0.921076, 0.868118, 0.846163, 0.84206, 0.865454, 0.862302, 0.83125, 0.788093, 0.827927, 0.837511, 0.791621, 0.812494, 0.856457, 0.862302, 0.868118, 0.905695, 0.862302, 0.8…	[0, 1, 2, 3, 4, 5, 6, 7, 8, 9, 10, 11, 12, 13, 14, 15, 16, 17, 18, 19, 20, 21, 22, 23, 24, 25, 26, 27, 28, 29, 30, 31, 32, 33, 34, 35, 36, 37, 38, 39, 40, 41, 42, 43, 44, 45, 46, 47, 48, 49, 50, 51, 52, 53, 54, 55, 56, 57, 58, 59, 60, 61, 62, 63, 64, 65, 66, 67, 68, 69, 70, 71, 72, 73, 74, 75, 76, 77, 78, 79, 80, 81, 82, 83, 84, 85, 86, 87, 88, 89, 90, 91, 92, 93, 94, 95, 96, 97, 98, 99, 100, 101…	(149, 0, 149)	149	2
5477	5478	UPI0007BB8194 status=activ	([0.966441, 0.959312, 0.957673, 0.9657, 0.964893, 0.969315, 0.941505, 0.905695, 0.919029, 0.879233, 0.88723, 0.894241, 0.905695, 0.922952, 0.919029, 0.922952, 0.921076, 0.846163, 0.84206, 0.852992, 0.759478, 0.724957, 0.76285, 0.784345, 0.798249, 0.798249, 0.771762, 0.76285, 0.83125, 0.846163, 0.885302, 0.879233, 0.899122, 0.871313, 0.83125, 0.871313, 0.921076, 0.921076, 0.921076, 0.889439, 0.896…	[0, 1, 2, 3, 4, 5, 6, 7, 8, 9, 10, 11, 12, 13, 14, 15, 16, 17, 18, 19, 20, 21, 22, 23, 24, 25, 26, 27, 28, 29, 30, 31, 32, 33, 34, 35, 36, 37, 38, 39, 40, 41, 42, 43, 44, 45, 46, 47, 48, 49, 50, 51, 52, 53, 54, 55, 56, 57, 58, 59, 60, 61, 62, 63, 64, 65, 66, 67, 68, 69, 70, 71, 72, 73, 74, 75, 76, 77, 78, 79, 80, 81, 82, 83, 84, 85, 86, 87, 88, 89, 90, 91, 92, 93, 94, 95, 96, 97, 98, 99, 100, 101…	(149, 0, 149)	149	2
563	564	UPI00000531CA status=activ	([0.56648, 0.585406, 0.58069, 0.608892, 0.622677, 0.608892, 0.59917, 0.618285, 0.58069, 0.613573, 0.56648, 0.59508, 0.585406, 0.517562, 0.517562, 0.51388, 0.59014, 0.653063, 0.661982, 0.661982, 0.632174, 0.632174, 0.653063, 0.671169, 0.653063, 0.648219, 0.613573, 0.661982, 0.604312, 0.632174, 0.622677, 0.703578, 0.690604, 0.680603, 0.754692, 0.716283, 0.728858, 0.728858, 0.733139, 0.759478, 0.762…	[0, 1, 2, 3, 4, 5, 6, 7, 8, 9, 10, 11, 12, 13, 14, 15, 16, 17, 18, 19, 20, 21, 22, 23, 24, 25, 26, 27, 28, 29, 30, 31, 32, 33, 34, 35, 36, 37, 38, 39, 40, 41, 42, 43, 44, 45, 46, 47, 48, 49, 50, 51, 52, 53, 54, 55, 56, 57, 58, 59, 60, 61, 62, 63, 64, 65, 66, 67, 68, 69, 70, 71, 72, 73, 74, 75, 76, 77, 78, 79, 80, 81, 82, 83, 84, 85, 86, 87, 88, 89, 90, 91, 92, 93, 94, 95, 96, 97, 98, 99, 100, 101…	(148, 0, 148)	148	2
2308	2309	UPI000158D819 status=activ	([0.088832, 0.122885, 0.158265, 0.203355, 0.122885, 0.15284, 0.182256, 0.132295, 0.170161, 0.222385, 0.219301, 0.264545, 0.182256, 0.275179, 0.346032, 0.318242, 0.236433, 0.288399, 0.308712, 0.232838, 0.182256, 0.18812, 0.209395, 0.216401, 0.239899, 0.352862, 0.356642, 0.359901, 0.377384, 0.36309, 0.275179, 0.30533, 0.324872, 0.308712, 0.318242, 0.26085, 0.284882, 0.268042, 0.25406, 0.30533, 0.28…	[86, 87, 95, 96, 97, 98, 99, 100, 101, 102, 103, 104, 105, 106, 107, 108, 109, 110, 111, 112, 113, 114, 115, 116, 117, 118, 119, 120, 121, 122, 123, 124, 125, 126, 127, 128, 129, 130, 131, 132, 133, 134, 135, 136, 137, 138, 139, 140, 141, 142, 143, 144, 145, 146, 147, 148, 149, 150, 151, 152, 153, 154, 155, 156, 157, 158, 159, 160, 161, 162, 163, 164, 165, 166, 167, 168, 169, 170, 171, 172, 173, …	(148, 2, 150)	148	2
3255	3256	UPI0001B23829 status=activ	([0.868118, 0.876521, 0.834292, 0.703578, 0.707965, 0.608892, 0.622677, 0.626927, 0.657645, 0.632174, 0.63748, 0.657645, 0.657645, 0.541878, 0.42561, 0.41194, 0.41194, 0.42561, 0.41194, 0.41194, 0.384043, 0.352862, 0.339168, 0.390993, 0.444081, 0.454136, 0.436924, 0.414856, 0.394753, 0.356642, 0.394753, 0.401658, 0.346032, 0.352862, 0.458154, 0.56648, 0.570702, 0.494003, 0.458154, 0.541878, 0.472…	[0, 1, 2, 3, 4, 5, 6, 7, 8, 9, 10, 11, 12, 13, 35, 36, 39, 84, 85, 86, 87, 88, 89, 116, 124, 133, 134, 135, 136, 137, 138, 139, 140, 141, 142, 143, 144, 145, 146, 147, 148, 149, 150, 151, 152, 153, 154, 155, 156, 157, 158, 159, 160, 161, 162, 163, 164, 165, 166, 167, 168, 169, 170, 171, 172, 173, 174, 175, 176, 177, 178, 179, 180, 181, 182, 183, 184, 185, 186, 187, 189, 190, 206, 209, 210, 211, 2…	(148, 227, 375)	148	2
4845	4846	UPI0005DA0FD3 status=activ	([0.983019, 0.978672, 0.970265, 0.966441, 0.967676, 0.975134, 0.967676, 0.975134, 0.971713, 0.969315, 0.966441, 0.970265, 0.9657, 0.957673, 0.939629, 0.924947, 0.945666, 0.934618, 0.926919, 0.922952, 0.908098, 0.908098, 0.908098, 0.93079, 0.941505, 0.94331, 0.924947, 0.932927, 0.910643, 0.910643, 0.882776, 0.882776, 0.874069, 0.899122, 0.899122, 0.899122, 0.889439, 0.827927, 0.865454, 0.874069, 0…	[0, 1, 2, 3, 4, 5, 6, 7, 8, 9, 10, 11, 12, 13, 14, 15, 16, 17, 18, 19, 20, 21, 22, 23, 24, 25, 26, 27, 28, 29, 30, 31, 32, 33, 34, 35, 36, 37, 38, 39, 40, 41, 42, 43, 44, 45, 46, 47, 48, 49, 50, 51, 52, 53, 54, 55, 56, 57, 58, 59, 60, 61, 62, 63, 64, 65, 66, 67, 68, 69, 70, 71, 72, 73, 74, 75, 76, 77, 78, 79, 80, 81, 82, 83, 84, 85, 86, 87, 88, 89, 90, 91, 92, 93, 94, 95, 96, 97, 98, 99, 100, 101…	(148, 0, 148)	148	2
5320	5321	UPI0007BB510A status=activ	([0.947281, 0.953422, 0.945666, 0.941505, 0.936162, 0.947281, 0.950334, 0.953422, 0.948786, 0.94331, 0.948786, 0.954657, 0.948786, 0.934618, 0.928747, 0.941505, 0.945666, 0.953422, 0.954657, 0.924947, 0.932927, 0.948786, 0.941505, 0.951925, 0.926919, 0.908098, 0.912647, 0.903857, 0.88723, 0.894241, 0.912647, 0.908098, 0.868118, 0.791621, 0.801317, 0.795062, 0.775545, 0.767246, 0.750527, 0.666105,…	[0, 1, 2, 3, 4, 5, 6, 7, 8, 9, 10, 11, 12, 13, 14, 15, 16, 17, 18, 19, 20, 21, 22, 23, 24, 25, 26, 27, 28, 29, 30, 31, 32, 33, 34, 35, 36, 37, 38, 39, 40, 41, 42, 43, 44, 45, 46, 47, 48, 49, 50, 51, 52, 53, 54, 55, 56, 57, 58, 59, 60, 61, 62, 63, 64, 65, 66, 67, 68, 69, 70, 71, 72, 73, 74, 75, 76, 77, 78, 79, 80, 81, 82, 83, 84, 85, 86, 87, 88, 89, 90, 91, 92, 93, 94, 99, 100, 102, 109, 110, 113,…	(148, 198, 346)	148	2
2357	2358	UPI000158DEFD status=activ	([0.908098, 0.908098, 0.91684, 0.912647, 0.91684, 0.912647, 0.921076, 0.919029, 0.88723, 0.889439, 0.856457, 0.805026, 0.801317, 0.798249, 0.788093, 0.784345, 0.724957, 0.767246, 0.728858, 0.671169, 0.712013, 0.795062, 0.791621, 0.76285, 0.767246, 0.798249, 0.801317, 0.788093, 0.788093, 0.827927, 0.83125, 0.871313, 0.885302, 0.879233, 0.876521, 0.882776, 0.834292, 0.889439, 0.874069, 0.812494, 0.…	[0, 1, 2, 3, 4, 5, 6, 7, 8, 9, 10, 11, 12, 13, 14, 15, 16, 17, 18, 19, 20, 21, 22, 23, 24, 25, 26, 27, 28, 29, 30, 31, 32, 33, 34, 35, 36, 37, 38, 39, 40, 41, 42, 43, 44, 45, 46, 47, 48, 49, 50, 51, 52, 53, 54, 55, 56, 57, 58, 59, 60, 61, 62, 63, 64, 65, 66, 67, 68, 69, 70, 71, 72, 73, 74, 75, 76, 77, 78, 79, 80, 81, 82, 83, 84, 85, 86, 87, 88, 89, 90, 91, 92, 93, 94, 95, 96, 97, 98, 99, 100, 101…	(147, 0, 147)	147	2
3447	3448	UPI0001F958E2 status=activ	([0.142424, 0.182256, 0.118441, 0.15008, 0.179055, 0.203355, 0.134866, 0.161087, 0.194234, 0.161087, 0.132295, 0.15008, 0.106997, 0.069024, 0.132295, 0.222385, 0.298791, 0.209395, 0.209395, 0.200174, 0.090864, 0.090864, 0.100716, 0.098513, 0.06312, 0.06312, 0.03976, 0.060549, 0.035586, 0.038042, 0.06312, 0.102787, 0.102787, 0.158265, 0.239899, 0.209395, 0.209395, 0.209395, 0.291804, 0.278302, 0.3…	[45, 47, 48, 49, 50, 304, 305, 307, 308, 309, 310, 311, 312, 313, 314, 315, 316, 317, 318, 319, 320, 321, 322, 323, 324, 325, 326, 327, 328, 329, 330, 331, 332, 333, 334, 335, 336, 337, 338, 339, 340, 341, 342, 343, 344, 345, 346, 347, 348, 349, 350, 351, 352, 353, 354, 355, 356, 357, 358, 359, 360, 361, 362, 363, 364, 365, 366, 367, 368, 369, 370, 371, 372, 373, 374, 375, 376, 377, 378, 379, 380…	(147, 7, 154)	147	2
3741	3742	UPI000455250B status=activ	([0.41194, 0.458154, 0.480142, 0.4292, 0.447574, 0.483068, 0.517562, 0.549308, 0.562014, 0.59014, 0.521092, 0.529623, 0.534167, 0.538167, 0.661982, 0.728858, 0.728858, 0.805026, 0.862302, 0.812494, 0.823549, 0.798249, 0.798249, 0.805026, 0.801317, 0.808535, 0.798249, 0.779859, 0.801317, 0.81615, 0.801317, 0.865454, 0.885302, 0.805026, 0.795062, 0.795062, 0.791621, 0.798249, 0.798249, 0.798249, 0.…	[6, 7, 8, 9, 10, 11, 12, 13, 14, 15, 16, 17, 18, 19, 20, 21, 22, 23, 24, 25, 26, 27, 28, 29, 30, 31, 32, 33, 34, 35, 36, 37, 38, 39, 40, 41, 42, 43, 44, 45, 46, 47, 48, 49, 50, 51, 52, 53, 54, 55, 56, 57, 58, 59, 60, 61, 62, 63, 64, 65, 66, 67, 68, 69, 70, 71, 72, 73, 74, 75, 76, 77, 78, 79, 80, 81, 82, 83, 84, 85, 86, 87, 88, 89, 90, 91, 92, 93, 94, 95, 96, 97, 98, 99, 100, 101, 102, 103, 104, 1…	(147, 0, 147)	147	2
4353	4354	UPI0005D8B8B2 status=activ	([0.422041, 0.332115, 0.377384, 0.4292, 0.447574, 0.472492, 0.509769, 0.534167, 0.585406, 0.59508, 0.604312, 0.626927, 0.63748, 0.59917, 0.622677, 0.626927, 0.716283, 0.812494, 0.795062, 0.865454, 0.859585, 0.827927, 0.88723, 0.891961, 0.834292, 0.852992, 0.846163, 0.846163, 0.837511, 0.750527, 0.767246, 0.788093, 0.805026, 0.801317, 0.837511, 0.827927, 0.812494, 0.834292, 0.819762, 0.837511, 0.7…	[6, 7, 8, 9, 10, 11, 12, 13, 14, 15, 16, 17, 18, 19, 20, 21, 22, 23, 24, 25, 26, 27, 28, 29, 30, 31, 32, 33, 34, 35, 36, 37, 38, 39, 40, 41, 42, 43, 44, 45, 46, 47, 48, 49, 50, 51, 52, 53, 54, 55, 56, 57, 58, 59, 60, 61, 62, 63, 64, 65, 66, 67, 68, 69, 70, 71, 72, 73, 74, 76, 77, 78, 79, 80, 82, 83, 84, 85, 86, 90, 95, 96, 97, 98, 99, 100, 101, 102, 103, 104, 105, 106, 107, 108, 109, 110, 111, 11…	(147, 80, 227)	147	2
3264	3265	UPI0001B2389B status=activ	([0.58069, 0.604312, 0.618285, 0.657645, 0.685117, 0.716283, 0.720929, 0.754692, 0.775545, 0.775545, 0.779859, 0.808535, 0.798249, 0.798249, 0.767246, 0.671169, 0.707965, 0.716283, 0.63748, 0.733139, 0.728858, 0.812494, 0.733139, 0.703578, 0.694846, 0.720929, 0.604312, 0.608892, 0.517562, 0.5017, 0.505461, 0.472492, 0.41194, 0.418646, 0.4292, 0.480142, 0.575842, 0.538167, 0.525368, 0.585406, 0.46…	[0, 1, 2, 3, 4, 5, 6, 7, 8, 9, 10, 11, 12, 13, 14, 15, 16, 17, 18, 19, 20, 21, 22, 23, 24, 25, 26, 27, 28, 29, 30, 36, 37, 38, 39, 73, 74, 76, 77, 78, 81, 82, 362, 363, 364, 365, 367, 368, 371, 372, 373, 374, 375, 376, 377, 378, 624, 625, 626, 629, 630, 631, 632, 633, 634, 635, 636, 637, 638, 639, 640, 641, 642, 643, 644, 645, 646, 647, 648, 649, 650, 651, 652, 657, 668, 669, 672, 674, 675, 676, …	(146, 87, 233)	146	2
3768	3769	UPI0005BEF2CA status=activ	([0.973328, 0.970265, 0.967676, 0.957673, 0.94331, 0.951925, 0.953422, 0.959312, 0.932927, 0.939629, 0.941505, 0.953422, 0.953422, 0.928747, 0.899122, 0.901269, 0.885302, 0.827927, 0.827927, 0.750527, 0.741537, 0.728858, 0.750527, 0.699094, 0.720929, 0.754692, 0.745909, 0.685117, 0.675549, 0.675549, 0.657645, 0.666105, 0.575842, 0.497853, 0.490133, 0.538167, 0.538167, 0.541878, 0.604312, 0.59014,…	[0, 1, 2, 3, 4, 5, 6, 7, 8, 9, 10, 11, 12, 13, 14, 15, 16, 17, 18, 19, 20, 21, 22, 23, 24, 25, 26, 27, 28, 29, 30, 31, 32, 35, 36, 37, 38, 39, 40, 41, 42, 43, 44, 45, 46, 47, 48, 49, 50, 51, 52, 53, 54, 55, 56, 57, 58, 59, 60, 61, 62, 63, 64, 65, 66, 67, 68, 69, 70, 71, 72, 73, 74, 75, 76, 77, 78, 79, 80, 81, 82, 83, 84, 85, 86, 87, 88, 89, 90, 91, 92, 93, 94, 95, 96, 97, 98, 99, 100, 101, 102, 1…	(146, 33, 179)	146	2
4199	4200	UPI0005D852B9 status=activ	([0.750527, 0.754692, 0.784345, 0.690604, 0.728858, 0.759478, 0.675549, 0.690604, 0.604312, 0.63748, 0.642678, 0.712013, 0.703578, 0.724957, 0.632174, 0.642678, 0.622677, 0.618285, 0.618285, 0.608892, 0.685117, 0.703578, 0.703578, 0.694846, 0.754692, 0.671169, 0.538167, 0.604312, 0.626927, 0.608892, 0.613573, 0.613573, 0.585406, 0.59014, 0.613573, 0.570702, 0.570702, 0.59014, 0.570702, 0.613573, …	[0, 1, 2, 3, 4, 5, 6, 7, 8, 9, 10, 11, 12, 13, 14, 15, 16, 17, 18, 19, 20, 21, 22, 23, 24, 25, 26, 27, 28, 29, 30, 31, 32, 33, 34, 35, 36, 37, 38, 39, 47, 48, 50, 51, 52, 56, 57, 58, 59, 60, 61, 62, 63, 64, 65, 66, 67, 69, 70, 71, 72, 73, 74, 75, 76, 82, 83, 84, 85, 86, 87, 88, 89, 90, 91, 92, 95, 97, 98, 99, 100, 101, 102, 103, 113, 114, 115, 116, 117, 118, 119, 120, 146, 147, 148, 149, 150, 151…	(146, 146, 292)	146	2
5092	5093	UPI0007BB0708 status=activ	([0.945666, 0.957673, 0.960642, 0.96342, 0.957673, 0.953422, 0.947281, 0.962114, 0.936162, 0.908098, 0.926919, 0.938133, 0.954657, 0.956248, 0.947281, 0.926919, 0.947281, 0.962114, 0.956248, 0.928747, 0.926919, 0.919029, 0.926919, 0.912647, 0.868118, 0.798249, 0.73685, 0.73685, 0.694846, 0.745909, 0.791621, 0.750527, 0.759478, 0.728858, 0.724957, 0.657645, 0.63748, 0.59917, 0.56648, 0.562014, 0.6…	[0, 1, 2, 3, 4, 5, 6, 7, 8, 9, 10, 11, 12, 13, 14, 15, 16, 17, 18, 19, 20, 21, 22, 23, 24, 25, 26, 27, 28, 29, 30, 31, 32, 33, 34, 35, 36, 37, 38, 39, 40, 41, 42, 43, 44, 45, 46, 47, 48, 49, 50, 51, 52, 53, 54, 55, 56, 57, 58, 59, 60, 61, 62, 63, 64, 65, 66, 67, 68, 69, 70, 71, 72, 73, 74, 75, 76, 77, 78, 79, 80, 81, 82, 83, 84, 85, 86, 87, 88, 89, 90, 91, 92, 93, 94, 95, 96, 97, 98, 99, 100, 101…	(146, 0, 146)	146	2
5217	5218	UPI0007BB2F83 status=activ	([0.100716, 0.066181, 0.092881, 0.132295, 0.078022, 0.116183, 0.147574, 0.182256, 0.219301, 0.25031, 0.239899, 0.247041, 0.21291, 0.134866, 0.06184, 0.058088, 0.030611, 0.056825, 0.098513, 0.161087, 0.090864, 0.158265, 0.155435, 0.090864, 0.0704, 0.122885, 0.134866, 0.129801, 0.127496, 0.120615, 0.116183, 0.142424, 0.170161, 0.139895, 0.139895, 0.247041, 0.239899, 0.335645, 0.26085, 0.225814, 0.1…	[547, 548, 549, 550, 551, 552, 553, 583, 584, 585, 586, 587, 588, 589, 590, 591, 600, 620, 622, 623, 624, 625, 626, 627, 628, 629, 630, 631, 632, 633, 634, 675, 676, 677, 678, 679, 680, 681, 682, 683, 684, 685, 686, 687, 688, 689, 690, 691, 692, 693, 694, 695, 696, 697, 698, 699, 700, 701, 702, 703, 704, 705, 706, 854, 855, 856, 857, 858, 859, 862, 863, 864, 865, 866, 867, 868, 869, 870, 871, 872…	(146, 69, 215)	146	2
5751	5752	UPI0007BBDC9D status=activ	([0.444081, 0.401658, 0.483068, 0.4292, 0.458154, 0.370445, 0.339168, 0.295083, 0.321458, 0.349426, 0.366687, 0.387226, 0.401658, 0.418646, 0.4292, 0.480142, 0.480142, 0.549308, 0.534167, 0.509769, 0.585406, 0.575842, 0.648219, 0.604312, 0.666105, 0.666105, 0.759478, 0.801317, 0.862302, 0.859585, 0.856457, 0.81615, 0.805026, 0.791621, 0.771762, 0.73685, 0.73685, 0.675549, 0.720929, 0.733139, 0.75…	[17, 18, 19, 20, 21, 22, 23, 24, 25, 26, 27, 28, 29, 30, 31, 32, 33, 34, 35, 36, 37, 38, 39, 40, 41, 42, 43, 44, 45, 46, 47, 48, 49, 50, 51, 52, 53, 54, 55, 56, 57, 58, 59, 60, 61, 62, 63, 64, 65, 66, 67, 68, 69, 70, 71, 72, 73, 74, 75, 76, 77, 78, 79, 80, 81, 82, 83, 84, 85, 86, 87, 88, 89, 90, 91, 92, 93, 94, 95, 96, 97, 98, 99, 100, 101, 102, 103, 104, 105, 106, 107, 108, 109, 110, 111, 112, 1…	(146, 0, 146)	146	2
6161	6162	UPI0007BC6E79 status=activ	([0.346032, 0.332115, 0.384043, 0.247041, 0.288399, 0.324872, 0.21291, 0.25031, 0.275179, 0.264545, 0.206376, 0.247041, 0.268042, 0.328603, 0.346032, 0.342579, 0.26085, 0.194234, 0.203355, 0.25031, 0.271506, 0.271506, 0.216401, 0.206376, 0.232838, 0.132295, 0.132295, 0.225814, 0.142424, 0.167087, 0.196879, 0.284882, 0.203355, 0.194234, 0.194234, 0.096677, 0.054297, 0.098513, 0.144935, 0.15008, 0.…	[284, 285, 286, 287, 288, 289, 290, 291, 292, 293, 294, 295, 539, 742, 743, 752, 753, 754, 755, 756, 757, 758, 759, 760, 761, 762, 765, 766, 767, 768, 1152, 1207, 1208, 1213, 1214, 1219, 1220, 1221, 1222, 1223, 1224, 1237, 1250, 1251, 1252, 1253, 1254, 1255, 1256, 1257, 1258, 1259, 1260, 1261, 1262, 1263, 1264, 1265, 1266, 1267, 1268, 1269, 1270, 1271, 1272, 1273, 1274, 1275, 1276, 1277, 1278, 12…	(146, 42, 188)	146	2
6198	6199	UPI0007BC7549 status=activ	([0.957673, 0.953422, 0.915074, 0.910643, 0.910643, 0.83125, 0.852992, 0.801317, 0.819762, 0.856457, 0.868118, 0.889439, 0.827927, 0.84206, 0.849326, 0.83125, 0.73685, 0.733139, 0.720929, 0.694846, 0.653063, 0.653063, 0.632174, 0.618285, 0.618285, 0.545602, 0.680603, 0.671169, 0.733139, 0.63748, 0.59508, 0.59508, 0.59508, 0.690604, 0.608892, 0.622677, 0.622677, 0.741537, 0.750527, 0.750527, 0.762…	[0, 1, 2, 3, 4, 5, 6, 7, 8, 9, 10, 11, 12, 13, 14, 15, 16, 17, 18, 19, 20, 21, 22, 23, 24, 25, 26, 27, 28, 29, 30, 31, 32, 33, 34, 35, 36, 37, 38, 39, 40, 41, 42, 43, 44, 45, 46, 47, 48, 49, 50, 51, 52, 53, 54, 55, 56, 57, 58, 59, 60, 61, 62, 63, 64, 65, 66, 67, 68, 69, 70, 71, 72, 73, 74, 75, 76, 77, 78, 79, 80, 81, 82, 83, 84, 85, 86, 87, 88, 89, 90, 91, 92, 93, 94, 95, 96, 97, 98, 99, 100, 101…	(146, 275, 421)	146	2
496	497	UPI000005312B status=activ	([0.89662, 0.928747, 0.905695, 0.882776, 0.901269, 0.91684, 0.936162, 0.951925, 0.959312, 0.964893, 0.971072, 0.976962, 0.971713, 0.950334, 0.96342, 0.957673, 0.93079, 0.957673, 0.967676, 0.978316, 0.978672, 0.971072, 0.970265, 0.978316, 0.975609, 0.977651, 0.975134, 0.968436, 0.9657, 0.964893, 0.959312, 0.950334, 0.948786, 0.957673, 0.975609, 0.978672, 0.980739, 0.988291, 0.987317, 0.988505, 0.9…	[0, 1, 2, 3, 4, 5, 6, 7, 8, 9, 10, 11, 12, 13, 14, 15, 16, 17, 18, 19, 20, 21, 22, 23, 24, 25, 26, 27, 28, 29, 30, 31, 32, 33, 34, 35, 36, 37, 38, 39, 40, 41, 42, 43, 44, 45, 46, 47, 48, 49, 50, 51, 52, 53, 54, 55, 56, 57, 58, 59, 60, 61, 62, 63, 64, 65, 66, 67, 68, 69, 70, 71, 72, 73, 74, 75, 76, 77, 78, 79, 80, 81, 82, 83, 84, 85, 86, 87, 88, 89, 90, 91, 92, 93, 94, 95, 96, 97, 98, 99, 100, 101…	(145, 0, 145)	145	2
2490	2491	UPI000158E7ED status=activ	([0.040537, 0.060549, 0.086953, 0.11371, 0.067594, 0.086953, 0.109221, 0.129801, 0.15284, 0.086953, 0.10481, 0.137348, 0.078022, 0.076542, 0.074921, 0.11371, 0.118441, 0.127496, 0.0704, 0.085092, 0.085092, 0.142424, 0.15284, 0.164327, 0.109221, 0.147574, 0.088832, 0.090864, 0.049374, 0.054297, 0.11371, 0.067594, 0.066181, 0.11371, 0.18812, 0.191378, 0.216401, 0.222385, 0.129801, 0.216401, 0.20939…	[307, 308, 309, 310, 311, 312, 313, 314, 315, 316, 317, 318, 319, 320, 321, 322, 323, 324, 325, 326, 327, 332, 348, 349, 350, 351, 352, 353, 354, 355, 356, 357, 358, 359, 360, 361, 362, 363, 364, 365, 366, 367, 368, 369, 370, 371, 372, 373, 374, 375, 376, 377, 378, 379, 380, 381, 382, 383, 384, 385, 386, 387, 388, 389, 390, 391, 392, 393, 394, 395, 396, 397, 398, 399, 400, 401, 402, 403, 404, 405…	(145, 22, 167)	145	2
3310	3311	UPI0001B23B00 status=activ	([0.549308, 0.575842, 0.59917, 0.440853, 0.31487, 0.311707, 0.387226, 0.414856, 0.408655, 0.366687, 0.278302, 0.311707, 0.301917, 0.291804, 0.229226, 0.219301, 0.209395, 0.203355, 0.216401, 0.236433, 0.137348, 0.102787, 0.109221, 0.109221, 0.10481, 0.185198, 0.203355, 0.109221, 0.098513, 0.122885, 0.164327, 0.206376, 0.196879, 0.185198, 0.132295, 0.203355, 0.164327, 0.111485, 0.206376, 0.185198, …	[0, 1, 2, 51, 52, 53, 54, 55, 56, 57, 58, 59, 60, 61, 62, 63, 64, 65, 66, 67, 68, 69, 70, 71, 72, 73, 74, 75, 76, 77, 78, 79, 80, 131, 132, 133, 134, 135, 138, 139, 140, 141, 142, 143, 144, 145, 224, 225, 226, 227, 228, 229, 230, 231, 232, 233, 234, 235, 260, 261, 262, 263, 264, 440, 441, 442, 443, 444, 445, 526, 592, 593, 595, 596, 597, 598, 599, 600, 601, 602, 603, 604, 605, 606, 607, 608, 609,…	(145, 112, 257)	145	2
4256	4257	UPI0005D8766C status=activ	([0.767246, 0.779859, 0.827927, 0.812494, 0.733139, 0.741537, 0.754692, 0.76285, 0.771762, 0.707965, 0.733139, 0.680603, 0.680603, 0.703578, 0.604312, 0.613573, 0.642678, 0.58069, 0.585406, 0.59014, 0.63748, 0.707965, 0.724957, 0.699094, 0.694846, 0.759478, 0.759478, 0.741537, 0.767246, 0.795062, 0.837511, 0.837511, 0.846163, 0.791621, 0.767246, 0.83125, 0.812494, 0.798249, 0.862302, 0.862302, 0.…	[0, 1, 2, 3, 4, 5, 6, 7, 8, 9, 10, 11, 12, 13, 14, 15, 16, 17, 18, 19, 20, 21, 22, 23, 24, 25, 26, 27, 28, 29, 30, 31, 32, 33, 34, 35, 36, 37, 38, 39, 40, 41, 42, 43, 44, 45, 46, 47, 48, 49, 50, 51, 52, 53, 54, 55, 56, 57, 58, 59, 60, 61, 62, 63, 64, 65, 66, 67, 68, 69, 70, 71, 72, 73, 74, 75, 76, 77, 78, 79, 80, 81, 82, 83, 84, 85, 86, 87, 88, 89, 90, 91, 92, 93, 94, 95, 96, 97, 98, 99, 100, 101…	(145, 0, 145)	145	2
5067	5068	UPI0007BAFFB1 status=activ	([0.291804, 0.328603, 0.366687, 0.447574, 0.346032, 0.257454, 0.288399, 0.209395, 0.243554, 0.182256, 0.134866, 0.173081, 0.137348, 0.078022, 0.064632, 0.06312, 0.109221, 0.109221, 0.05306, 0.100716, 0.129801, 0.137348, 0.142424, 0.15008, 0.074921, 0.074921, 0.127496, 0.127496, 0.209395, 0.11371, 0.18812, 0.301917, 0.203355, 0.243554, 0.342579, 0.370445, 0.377384, 0.30533, 0.31487, 0.444081, 0.33…	[98, 100, 187, 188, 189, 271, 272, 358, 398, 399, 400, 401, 403, 404, 405, 406, 407, 408, 409, 410, 411, 412, 413, 414, 415, 416, 417, 418, 419, 420, 421, 422, 423, 424, 425, 426, 427, 428, 429, 430, 431, 432, 433, 434, 435, 436, 437, 438, 439, 440, 441, 442, 443, 444, 445, 446, 447, 448, 449, 450, 451, 452, 453, 454, 455, 456, 457, 458, 459, 460, 461, 462, 463, 464, 465, 466, 467, 468, 469, 470,…	(145, 12, 157)	145	2
1456	1457	UPI0000135D58 status=activ	([0.191378, 0.125101, 0.079919, 0.11371, 0.076542, 0.109221, 0.15008, 0.17593, 0.203355, 0.247041, 0.268042, 0.30533, 0.232838, 0.15284, 0.194234, 0.196879, 0.185198, 0.222385, 0.191378, 0.295083, 0.291804, 0.394753, 0.41194, 0.490133, 0.4292, 0.483068, 0.486429, 0.390993, 0.422041, 0.422041, 0.436924, 0.339168, 0.370445, 0.450668, 0.545602, 0.585406, 0.604312, 0.632174, 0.648219, 0.694846, 0.680…	[34, 35, 36, 37, 38, 39, 40, 41, 42, 43, 44, 45, 46, 47, 48, 118, 119, 120, 121, 122, 123, 124, 125, 126, 127, 128, 129, 130, 131, 132, 133, 134, 135, 136, 137, 138, 139, 140, 170, 171, 172, 173, 174, 175, 176, 177, 178, 196, 197, 198, 199, 200, 203, 204, 205, 206, 207, 208, 209, 210, 211, 212, 213, 219, 220, 221, 222, 223, 224, 225, 226, 228, 229, 230, 231, 232, 233, 234, 235, 236, 237, 238, 239…	(144, 355, 499)	144	2
2737	2738	UPI000158ED4A status=activ	([0.91684, 0.89662, 0.926919, 0.856457, 0.805026, 0.834292, 0.819762, 0.771762, 0.798249, 0.846163, 0.846163, 0.852992, 0.81615, 0.788093, 0.699094, 0.703578, 0.675549, 0.775545, 0.73685, 0.724957, 0.728858, 0.626927, 0.648219, 0.58069, 0.716283, 0.759478, 0.754692, 0.771762, 0.801317, 0.767246, 0.750527, 0.707965, 0.699094, 0.720929, 0.771762, 0.823549, 0.812494, 0.84206, 0.865454, 0.874069, 0.8…	[0, 1, 2, 3, 4, 5, 6, 7, 8, 9, 10, 11, 12, 13, 14, 15, 16, 17, 18, 19, 20, 21, 22, 23, 24, 25, 26, 27, 28, 29, 30, 31, 32, 33, 34, 35, 36, 37, 38, 39, 40, 41, 42, 43, 44, 45, 46, 47, 48, 49, 50, 51, 52, 53, 54, 55, 56, 57, 58, 59, 60, 61, 62, 63, 64, 65, 66, 67, 68, 69, 70, 71, 72, 73, 74, 75, 76, 77, 78, 79, 80, 81, 82, 83, 84, 85, 86, 87, 88, 89, 90, 91, 92, 93, 94, 95, 96, 97, 98, 99, 100, 101…	(144, 174, 318)	144	2
2974	2975	UPI0001779B3A status=activ	([0.733139, 0.767246, 0.779859, 0.846163, 0.837511, 0.84206, 0.83125, 0.837511, 0.83125, 0.779859, 0.788093, 0.801317, 0.791621, 0.788093, 0.795062, 0.788093, 0.784345, 0.741537, 0.784345, 0.703578, 0.716283, 0.680603, 0.648219, 0.666105, 0.59917, 0.622677, 0.562014, 0.59508, 0.59508, 0.608892, 0.671169, 0.685117, 0.675549, 0.703578, 0.694846, 0.694846, 0.694846, 0.76285, 0.827927, 0.859585, 0.92…	[0, 1, 2, 3, 4, 5, 6, 7, 8, 9, 10, 11, 12, 13, 14, 15, 16, 17, 18, 19, 20, 21, 22, 23, 24, 25, 26, 27, 28, 29, 30, 31, 32, 33, 34, 35, 36, 37, 38, 39, 40, 41, 42, 43, 44, 45, 46, 47, 48, 49, 50, 51, 52, 53, 54, 55, 56, 57, 58, 59, 60, 61, 62, 63, 64, 65, 66, 67, 68, 69, 70, 71, 72, 73, 74, 75, 76, 77, 78, 79, 80, 81, 82, 83, 84, 85, 86, 87, 88, 89, 90, 91, 92, 93, 94, 95, 96, 97, 98, 99, 100, 101…	(144, 0, 144)	144	2
3987	3988	UPI0005D7CE47 status=activ	([0.037156, 0.015694, 0.011342, 0.009015, 0.007495, 0.007091, 0.00777, 0.008525, 0.011106, 0.01204, 0.016826, 0.013613, 0.016257, 0.010131, 0.009294, 0.013437, 0.020522, 0.045352, 0.041405, 0.038858, 0.03976, 0.021381, 0.034068, 0.06184, 0.118441, 0.179055, 0.155435, 0.196879, 0.243554, 0.144935, 0.182256, 0.100716, 0.096677, 0.092881, 0.094817, 0.06312, 0.073402, 0.083462, 0.090864, 0.049374, 0.…	[463, 492, 493, 494, 495, 496, 497, 498, 499, 500, 501, 502, 503, 504, 505, 506, 507, 508, 509, 510, 511, 512, 513, 514, 515, 516, 517, 518, 519, 520, 521, 522, 523, 524, 525, 526, 527, 528, 529, 530, 531, 532, 533, 535, 536, 537, 538, 539, 551, 555, 560, 561, 562, 563, 564, 565, 566, 567, 568, 569, 570, 571, 572, 573, 574, 575, 576, 577, 578, 579, 580, 581, 582, 583, 584, 585, 586, 587, 588, 589…	(144, 50, 194)	144	2
4814	4815	UPI0005D9FC92 status=activ	([0.712013, 0.707965, 0.699094, 0.680603, 0.699094, 0.716283, 0.733139, 0.759478, 0.759478, 0.685117, 0.671169, 0.690604, 0.608892, 0.59508, 0.483068, 0.486429, 0.42561, 0.422041, 0.359901, 0.318242, 0.321458, 0.342579, 0.356642, 0.30533, 0.229226, 0.232838, 0.173081, 0.164327, 0.161087, 0.098513, 0.106997, 0.118441, 0.085092, 0.092881, 0.096677, 0.11371, 0.11371, 0.191378, 0.194234, 0.26085, 0.2…	[0, 1, 2, 3, 4, 5, 6, 7, 8, 9, 10, 11, 12, 13, 71, 72, 73, 74, 75, 76, 77, 78, 79, 80, 81, 82, 83, 84, 85, 86, 87, 88, 89, 90, 91, 92, 93, 94, 95, 96, 97, 98, 99, 100, 101, 102, 103, 104, 105, 106, 107, 108, 111, 112, 135, 136, 137, 138, 139, 140, 141, 142, 143, 144, 145, 146, 147, 148, 149, 150, 151, 152, 153, 154, 155, 156, 157, 158, 159, 160, 161, 162, 163, 164, 165, 166, 167, 168, 169, 170, 1…	(144, 262, 406)	144	2
4916	4917	UPI0005DA459E status=activ	([0.852992, 0.868118, 0.849326, 0.889439, 0.891961, 0.899122, 0.89662, 0.91684, 0.915074, 0.874069, 0.827927, 0.805026, 0.808535, 0.88723, 0.874069, 0.891961, 0.88723, 0.871313, 0.849326, 0.862302, 0.84206, 0.823549, 0.812494, 0.812494, 0.808535, 0.716283, 0.690604, 0.699094, 0.680603, 0.661982, 0.712013, 0.779859, 0.819762, 0.823549, 0.823549, 0.852992, 0.83125, 0.83125, 0.846163, 0.84206, 0.837…	[0, 1, 2, 3, 4, 5, 6, 7, 8, 9, 10, 11, 12, 13, 14, 15, 16, 17, 18, 19, 20, 21, 22, 23, 24, 25, 26, 27, 28, 29, 30, 31, 32, 33, 34, 35, 36, 37, 38, 39, 40, 41, 42, 43, 44, 45, 46, 47, 48, 49, 50, 51, 52, 53, 54, 55, 56, 57, 58, 59, 60, 61, 62, 63, 64, 65, 66, 67, 68, 69, 70, 71, 72, 73, 74, 75, 76, 77, 78, 79, 80, 81, 82, 83, 84, 85, 86, 87, 88, 89, 90, 91, 92, 93, 94, 95, 96, 97, 98, 99, 100, 101…	(144, 0, 144)	144	2
6226	6227	UPI0007BC7E23 status=activ	([0.798249, 0.801317, 0.83125, 0.741537, 0.724957, 0.76285, 0.771762, 0.798249, 0.81615, 0.741537, 0.767246, 0.680603, 0.720929, 0.73685, 0.741537, 0.707965, 0.613573, 0.707965, 0.575842, 0.553315, 0.661982, 0.661982, 0.661982, 0.575842, 0.648219, 0.608892, 0.59508, 0.622677, 0.613573, 0.5017, 0.575842, 0.575842, 0.712013, 0.690604, 0.690604, 0.703578, 0.703578, 0.779859, 0.771762, 0.865454, 0.85…	[0, 1, 2, 3, 4, 5, 6, 7, 8, 9, 10, 11, 12, 13, 14, 15, 16, 17, 18, 19, 20, 21, 22, 23, 24, 25, 26, 27, 28, 29, 30, 31, 32, 33, 34, 35, 36, 37, 38, 39, 40, 41, 42, 43, 44, 45, 46, 47, 48, 49, 50, 51, 52, 53, 54, 55, 56, 57, 58, 59, 60, 61, 62, 63, 64, 65, 66, 67, 68, 69, 70, 71, 72, 73, 74, 75, 76, 77, 78, 79, 80, 81, 82, 83, 84, 85, 86, 87, 88, 89, 90, 91, 92, 93, 94, 95, 96, 97, 98, 99, 100, 101…	(144, 0, 144)	144	2
1938	1939	UPI000013C3E2 status=activ	([0.414856, 0.291804, 0.318242, 0.401658, 0.433034, 0.5017, 0.534167, 0.480142, 0.398279, 0.398279, 0.408655, 0.366687, 0.370445, 0.31487, 0.398279, 0.490133, 0.436924, 0.440853, 0.440853, 0.450668, 0.468512, 0.465241, 0.545602, 0.562014, 0.525368, 0.476583, 0.394753, 0.401658, 0.468512, 0.562014, 0.585406, 0.613573, 0.608892, 0.541878, 0.608892, 0.557691, 0.553315, 0.613573, 0.604312, 0.538167, …	[5, 6, 22, 23, 24, 29, 30, 31, 32, 33, 34, 35, 36, 37, 38, 39, 40, 41, 42, 43, 44, 46, 47, 48, 49, 50, 51, 52, 53, 54, 55, 56, 57, 58, 59, 60, 61, 62, 63, 64, 65, 66, 67, 68, 69, 70, 71, 72, 73, 74, 75, 76, 77, 78, 79, 80, 81, 82, 83, 84, 85, 86, 87, 88, 89, 90, 91, 92, 93, 94, 95, 96, 97, 98, 99, 100, 101, 102, 103, 104, 105, 106, 107, 108, 109, 110, 111, 112, 113, 114, 115, 116, 117, 118, 119, …	(143, 348, 491)	143	2
3547	3548	UPI00022EA7B3 status=activ	([0.948786, 0.960642, 0.966441, 0.966441, 0.948786, 0.954657, 0.951925, 0.934618, 0.910643, 0.919029, 0.932927, 0.901269, 0.899122, 0.865454, 0.862302, 0.876521, 0.874069, 0.868118, 0.901269, 0.903857, 0.879233, 0.879233, 0.865454, 0.862302, 0.856457, 0.876521, 0.865454, 0.885302, 0.908098, 0.938133, 0.89662, 0.88723, 0.932927, 0.941505, 0.922952, 0.899122, 0.889439, 0.889439, 0.891961, 0.891961,…	[0, 1, 2, 3, 4, 5, 6, 7, 8, 9, 10, 11, 12, 13, 14, 15, 16, 17, 18, 19, 20, 21, 22, 23, 24, 25, 26, 27, 28, 29, 30, 31, 32, 33, 34, 35, 36, 37, 38, 39, 40, 41, 42, 43, 44, 45, 46, 47, 48, 49, 50, 51, 52, 53, 54, 55, 56, 57, 58, 59, 60, 61, 62, 63, 64, 65, 66, 67, 68, 69, 70, 71, 72, 73, 74, 75, 76, 77, 78, 79, 80, 81, 82, 83, 84, 85, 86, 87, 88, 89, 90, 91, 92, 93, 94, 95, 96, 97, 98, 99, 100, 101…	(143, 0, 143)	143	2
3804	3805	UPI0005D7462C status=activ	([0.25406, 0.182256, 0.264545, 0.200174, 0.118441, 0.139895, 0.200174, 0.225814, 0.216401, 0.209395, 0.25031, 0.191378, 0.158265, 0.243554, 0.161087, 0.15008, 0.139895, 0.073402, 0.069024, 0.120615, 0.118441, 0.073402, 0.11371, 0.090864, 0.076542, 0.139895, 0.096677, 0.088832, 0.096677, 0.120615, 0.094817, 0.058088, 0.100716, 0.079919, 0.044297, 0.102787, 0.11371, 0.167087, 0.275179, 0.257454, 0.…	[64, 65, 66, 67, 124, 324, 325, 326, 327, 332, 333, 334, 335, 336, 337, 338, 339, 340, 341, 342, 343, 344, 345, 346, 347, 348, 349, 350, 351, 352, 353, 354, 373, 374, 375, 376, 377, 379, 380, 381, 382, 383, 384, 385, 386, 387, 388, 389, 390, 391, 392, 393, 394, 395, 396, 397, 398, 399, 400, 401, 402, 403, 404, 405, 406, 407, 408, 409, 410, 411, 412, 413, 414, 415, 416, 419, 420, 422, 423, 424, 42…	(143, 82, 225)	143	2
4980	4981	UPI0007BAE30E status=activ	([0.671169, 0.745909, 0.779859, 0.801317, 0.703578, 0.733139, 0.618285, 0.642678, 0.541878, 0.608892, 0.675549, 0.703578, 0.73685, 0.724957, 0.703578, 0.81615, 0.812494, 0.88723, 0.856457, 0.83125, 0.83125, 0.846163, 0.83125, 0.745909, 0.733139, 0.733139, 0.754692, 0.771762, 0.795062, 0.899122, 0.871313, 0.846163, 0.852992, 0.862302, 0.819762, 0.771762, 0.775545, 0.798249, 0.720929, 0.733139, 0.7…	[0, 1, 2, 3, 4, 5, 6, 7, 8, 9, 10, 11, 12, 13, 14, 15, 16, 17, 18, 19, 20, 21, 22, 23, 24, 25, 26, 27, 28, 29, 30, 31, 32, 33, 34, 35, 36, 37, 38, 39, 40, 41, 42, 43, 44, 45, 46, 47, 48, 49, 50, 51, 52, 53, 54, 55, 56, 57, 58, 59, 60, 61, 62, 63, 64, 65, 66, 67, 68, 69, 70, 71, 72, 73, 74, 75, 76, 77, 78, 79, 80, 81, 82, 83, 84, 85, 86, 87, 88, 89, 90, 91, 92, 93, 94, 95, 96, 97, 98, 99, 100, 101…	(143, 0, 143)	143	2
5150	5151	UPI0007BB17ED status=activ	([0.891961, 0.801317, 0.812494, 0.716283, 0.767246, 0.83125, 0.81615, 0.865454, 0.868118, 0.879233, 0.891961, 0.915074, 0.910643, 0.915074, 0.908098, 0.915074, 0.91684, 0.868118, 0.834292, 0.83125, 0.834292, 0.745909, 0.827927, 0.84206, 0.889439, 0.868118, 0.76285, 0.784345, 0.754692, 0.779859, 0.784345, 0.745909, 0.724957, 0.648219, 0.562014, 0.505461, 0.525368, 0.541878, 0.63748, 0.694846, 0.81…	[0, 1, 2, 3, 4, 5, 6, 7, 8, 9, 10, 11, 12, 13, 14, 15, 16, 17, 18, 19, 20, 21, 22, 23, 24, 25, 26, 27, 28, 29, 30, 31, 32, 33, 34, 35, 36, 37, 38, 39, 40, 41, 42, 43, 44, 45, 46, 47, 48, 49, 50, 51, 52, 53, 54, 55, 56, 57, 58, 59, 60, 61, 62, 63, 64, 65, 66, 67, 68, 69, 70, 71, 72, 73, 74, 75, 76, 77, 78, 79, 80, 81, 82, 83, 84, 85, 86, 87, 88, 89, 90, 91, 92, 93, 94, 95, 96, 97, 98, 99, 100, 101…	(143, 0, 143)	143	2
5339	5340	UPI0007BB5564 status=activ	([0.222385, 0.17593, 0.182256, 0.147574, 0.15284, 0.129801, 0.100716, 0.118441, 0.15284, 0.185198, 0.17593, 0.142424, 0.203355, 0.203355, 0.137348, 0.164327, 0.185198, 0.196879, 0.281712, 0.271506, 0.295083, 0.264545, 0.352862, 0.370445, 0.433034, 0.450668, 0.497853, 0.56648, 0.56648, 0.541878, 0.447574, 0.480142, 0.529623, 0.521092, 0.497853, 0.56648, 0.642678, 0.585406, 0.483068, 0.486429, 0.43…	[27, 28, 29, 32, 33, 35, 36, 37, 52, 53, 54, 55, 56, 57, 58, 59, 60, 61, 62, 63, 64, 65, 66, 67, 68, 69, 70, 71, 72, 73, 74, 75, 76, 77, 78, 79, 80, 81, 82, 83, 84, 85, 86, 87, 88, 89, 90, 91, 92, 93, 94, 95, 96, 97, 98, 99, 100, 101, 102, 103, 104, 105, 106, 107, 108, 109, 110, 111, 112, 113, 114, 115, 116, 117, 118, 119, 120, 121, 122, 123, 124, 125, 126, 127, 128, 129, 130, 131, 132, 133, 134,…	(143, 8, 151)	143	2
3200	3201	UPI0001B234BA status=activ	([0.96342, 0.938133, 0.948786, 0.945666, 0.941505, 0.962114, 0.9657, 0.968436, 0.968436, 0.966441, 0.964893, 0.96342, 0.96342, 0.968436, 0.970265, 0.966441, 0.962114, 0.939629, 0.936162, 0.91684, 0.934618, 0.951925, 0.967676, 0.9657, 0.9657, 0.960642, 0.948786, 0.947281, 0.947281, 0.94331, 0.947281, 0.951925, 0.9657, 0.968436, 0.966441, 0.96342, 0.96342, 0.966441, 0.976226, 0.974374, 0.975134, 0.…	[0, 1, 2, 3, 4, 5, 6, 7, 8, 9, 10, 11, 12, 13, 14, 15, 16, 17, 18, 19, 20, 21, 22, 23, 24, 25, 26, 27, 28, 29, 30, 31, 32, 33, 34, 35, 36, 37, 38, 39, 40, 41, 42, 43, 44, 45, 46, 47, 48, 49, 50, 51, 52, 53, 54, 55, 56, 57, 58, 59, 60, 61, 62, 63, 64, 65, 66, 67, 68, 69, 70, 71, 72, 73, 74, 75, 76, 77, 78, 79, 80, 81, 82, 83, 84, 85, 86, 87, 88, 89, 90, 91, 92, 93, 94, 95, 96, 97, 98, 99, 100, 101…	(142, 0, 142)	142	2
3933	3934	UPI0005D7AE97 status=activ	([0.859585, 0.889439, 0.910643, 0.932927, 0.932927, 0.948786, 0.91684, 0.910643, 0.876521, 0.891961, 0.905695, 0.928747, 0.936162, 0.938133, 0.971072, 0.971072, 0.971072, 0.968436, 0.924947, 0.922952, 0.871313, 0.93079, 0.926919, 0.88723, 0.885302, 0.891961, 0.88723, 0.903857, 0.879233, 0.921076, 0.910643, 0.901269, 0.846163, 0.84206, 0.834292, 0.83125, 0.819762, 0.712013, 0.63748, 0.76285, 0.771…	[0, 1, 2, 3, 4, 5, 6, 7, 8, 9, 10, 11, 12, 13, 14, 15, 16, 17, 18, 19, 20, 21, 22, 23, 24, 25, 26, 27, 28, 29, 30, 31, 32, 33, 34, 35, 36, 37, 38, 39, 40, 41, 42, 43, 44, 45, 46, 47, 48, 49, 50, 51, 52, 53, 54, 55, 56, 57, 58, 59, 60, 61, 62, 63, 64, 65, 66, 67, 68, 69, 70, 71, 72, 73, 74, 75, 76, 77, 78, 79, 80, 81, 82, 83, 84, 85, 86, 87, 88, 89, 90, 91, 92, 93, 94, 95, 96, 97, 98, 99, 100, 101…	(142, 0, 142)	142	2
76	77	UPI0000036C8F status=activ	([0.291804, 0.308712, 0.321458, 0.31487, 0.324872, 0.335645, 0.328603, 0.339168, 0.346032, 0.352862, 0.374039, 0.387226, 0.390993, 0.480142, 0.505461, 0.494003, 0.444081, 0.447574, 0.444081, 0.472492, 0.450668, 0.472492, 0.450668, 0.458154, 0.480142, 0.476583, 0.494003, 0.51388, 0.490133, 0.490133, 0.486429, 0.472492, 0.458154, 0.450668, 0.4292, 0.4292, 0.4292, 0.486429, 0.525368, 0.541878, 0.486…	[14, 27, 38, 39, 41, 42, 44, 45, 46, 47, 48, 49, 50, 51, 52, 53, 54, 55, 56, 57, 58, 59, 60, 61, 62, 63, 64, 65, 66, 67, 68, 69, 70, 71, 72, 73, 74, 75, 76, 77, 78, 79, 80, 81, 82, 83, 84, 85, 86, 87, 88, 89, 90, 91, 92, 93, 94, 95, 96, 97, 98, 99, 100, 101, 102, 103, 104, 105, 106, 107, 108, 109, 110, 111, 112, 113, 114, 115, 116, 117, 118, 119, 120, 121, 122, 123, 124, 125, 126, 127, 128, 129, …	(141, 6, 147)	141	2
5361	5362	UPI0007BB5DAE status=activ	([0.622677, 0.685117, 0.509769, 0.483068, 0.377384, 0.42561, 0.480142, 0.529623, 0.58069, 0.622677, 0.521092, 0.622677, 0.622677, 0.529623, 0.549308, 0.497853, 0.444081, 0.390993, 0.387226, 0.380708, 0.458154, 0.436924, 0.374039, 0.387226, 0.42561, 0.545602, 0.42561, 0.418646, 0.30533, 0.239899, 0.232838, 0.318242, 0.275179, 0.275179, 0.352862, 0.257454, 0.284882, 0.356642, 0.40511, 0.4292, 0.418…	[0, 1, 2, 7, 8, 9, 10, 11, 12, 13, 14, 25, 49, 50, 51, 52, 53, 54, 55, 56, 57, 58, 59, 60, 64, 65, 66, 67, 68, 93, 95, 97, 98, 99, 100, 101, 102, 103, 104, 105, 106, 107, 108, 109, 110, 111, 112, 113, 114, 115, 116, 117, 118, 119, 120, 121, 122, 123, 124, 125, 126, 127, 128, 129, 130, 131, 132, 133, 134, 135, 136, 137, 138, 139, 140, 141, 142, 143, 144, 145, 146, 147, 148, 149, 150, 151, 152, 153…	(141, 279, 420)	141	2
5369	5370	UPI0007BB60AC status=activ	([0.910643, 0.83125, 0.84206, 0.865454, 0.81615, 0.812494, 0.846163, 0.84206, 0.849326, 0.852992, 0.865454, 0.84206, 0.84206, 0.823549, 0.716283, 0.59014, 0.648219, 0.666105, 0.538167, 0.468512, 0.486429, 0.497853, 0.59014, 0.59014, 0.562014, 0.58069, 0.58069, 0.545602, 0.557691, 0.570702, 0.494003, 0.480142, 0.472492, 0.472492, 0.490133, 0.570702, 0.733139, 0.728858, 0.703578, 0.728858, 0.788093…	[0, 1, 2, 3, 4, 5, 6, 7, 8, 9, 10, 11, 12, 13, 14, 15, 16, 17, 18, 22, 23, 24, 25, 26, 27, 28, 29, 35, 36, 37, 38, 39, 40, 41, 42, 43, 44, 45, 46, 47, 48, 49, 50, 51, 52, 53, 54, 55, 56, 57, 58, 59, 60, 61, 62, 63, 64, 65, 66, 67, 68, 69, 70, 71, 72, 73, 74, 75, 76, 77, 78, 79, 80, 81, 82, 83, 84, 85, 86, 87, 88, 89, 90, 91, 92, 93, 94, 95, 96, 97, 98, 99, 100, 247, 248, 249, 250, 251, 253, 254, …	(141, 263, 404)	141	2
5646	5647	UPI0007BBB811 status=activ	([0.905695, 0.921076, 0.93079, 0.928747, 0.921076, 0.928747, 0.93079, 0.93079, 0.928747, 0.928747, 0.922952, 0.93079, 0.901269, 0.89662, 0.879233, 0.89662, 0.889439, 0.905695, 0.936162, 0.934618, 0.905695, 0.928747, 0.921076, 0.908098, 0.905695, 0.928747, 0.899122, 0.903857, 0.901269, 0.905695, 0.915074, 0.921076, 0.88723, 0.912647, 0.894241, 0.889439, 0.882776, 0.876521, 0.859585, 0.859585, 0.86…	[0, 1, 2, 3, 4, 5, 6, 7, 8, 9, 10, 11, 12, 13, 14, 15, 16, 17, 18, 19, 20, 21, 22, 23, 24, 25, 26, 27, 28, 29, 30, 31, 32, 33, 34, 35, 36, 37, 38, 39, 40, 41, 42, 43, 44, 45, 46, 47, 48, 49, 50, 51, 52, 53, 54, 55, 56, 57, 58, 59, 60, 61, 62, 63, 64, 65, 66, 67, 68, 69, 70, 71, 72, 73, 74, 75, 76, 77, 78, 79, 80, 81, 82, 83, 84, 85, 86, 87, 88, 89, 90, 91, 92, 93, 94, 95, 96, 97, 98, 99, 100, 101…	(141, 0, 141)	141	2
6090	6091	UPI0007BC527F status=activ	([0.525368, 0.58069, 0.541878, 0.505461, 0.51388, 0.570702, 0.58069, 0.505461, 0.517562, 0.450668, 0.476583, 0.494003, 0.521092, 0.505461, 0.538167, 0.461924, 0.447574, 0.444081, 0.480142, 0.476583, 0.486429, 0.525368, 0.509769, 0.534167, 0.494003, 0.5017, 0.472492, 0.472492, 0.549308, 0.465241, 0.570702, 0.549308, 0.472492, 0.476583, 0.494003, 0.394753, 0.444081, 0.444081, 0.472492, 0.454136, 0.…	[0, 1, 2, 3, 4, 5, 6, 7, 8, 12, 13, 14, 21, 22, 23, 25, 28, 30, 31, 74, 75, 76, 334, 336, 337, 338, 339, 340, 341, 342, 343, 344, 345, 346, 347, 348, 349, 350, 351, 352, 353, 354, 355, 356, 357, 358, 359, 360, 361, 476, 478, 479, 480, 484, 485, 486, 487, 488, 489, 491, 492, 493, 494, 503, 504, 505, 506, 507, 508, 509, 510, 511, 512, 519, 520, 521, 522, 523, 524, 525, 526, 527, 528, 529, 530, 531,…	(141, 119, 260)	141	2
470	471	UPI00000530F6 status=activ	([0.480142, 0.5017, 0.490133, 0.549308, 0.56648, 0.58069, 0.632174, 0.680603, 0.699094, 0.703578, 0.63748, 0.608892, 0.56648, 0.59917, 0.59014, 0.525368, 0.557691, 0.538167, 0.585406, 0.642678, 0.690604, 0.680603, 0.707965, 0.73685, 0.716283, 0.653063, 0.661982, 0.608892, 0.517562, 0.51388, 0.51388, 0.59508, 0.63748, 0.671169, 0.541878, 0.450668, 0.505461, 0.454136, 0.444081, 0.490133, 0.490133, …	[1, 3, 4, 5, 6, 7, 8, 9, 10, 11, 12, 13, 14, 15, 16, 17, 18, 19, 20, 21, 22, 23, 24, 25, 26, 27, 28, 29, 30, 31, 32, 33, 34, 36, 41, 177, 178, 179, 180, 181, 183, 184, 185, 186, 187, 188, 189, 190, 191, 192, 193, 194, 195, 203, 204, 205, 206, 207, 208, 209, 210, 211, 212, 213, 214, 215, 216, 217, 218, 219, 220, 221, 222, 223, 224, 225, 226, 227, 228, 229, 230, 231, 232, 233, 234, 235, 236, 237, 2…	(140, 53, 193)	140	2
1276	1277	UPI000012F04A status=activ	([0.4292, 0.458154, 0.480142, 0.490133, 0.42561, 0.461924, 0.390993, 0.408655, 0.440853, 0.394753, 0.418646, 0.433034, 0.433034, 0.40511, 0.422041, 0.41194, 0.349426, 0.268042, 0.349426, 0.264545, 0.18812, 0.239899, 0.236433, 0.179055, 0.182256, 0.232838, 0.15284, 0.216401, 0.216401, 0.203355, 0.185198, 0.116183, 0.127496, 0.102787, 0.17593, 0.111485, 0.11371, 0.179055, 0.25406, 0.257454, 0.33564…	[52, 56, 205, 206, 207, 208, 215, 251, 252, 253, 254, 255, 256, 257, 258, 259, 260, 261, 262, 263, 264, 265, 266, 267, 268, 269, 270, 271, 272, 273, 274, 275, 276, 277, 278, 279, 280, 281, 282, 283, 284, 285, 286, 287, 288, 289, 290, 291, 292, 293, 294, 295, 296, 297, 298, 299, 300, 301, 302, 303, 304, 305, 306, 307, 308, 309, 310, 311, 312, 313, 314, 315, 316, 317, 318, 319, 320, 321, 322, 323, …	(140, 7, 147)	140	2
3172	3173	UPI000181B8DB status=activ	([0.42561, 0.447574, 0.321458, 0.321458, 0.346032, 0.370445, 0.387226, 0.422041, 0.454136, 0.422041, 0.394753, 0.41194, 0.387226, 0.390993, 0.398279, 0.450668, 0.529623, 0.661982, 0.657645, 0.534167, 0.525368, 0.562014, 0.557691, 0.694846, 0.733139, 0.733139, 0.728858, 0.648219, 0.648219, 0.545602, 0.618285, 0.685117, 0.694846, 0.690604, 0.703578, 0.73685, 0.73685, 0.759478, 0.720929, 0.699094, 0…	[16, 17, 18, 19, 20, 21, 22, 23, 24, 25, 26, 27, 28, 29, 30, 31, 32, 33, 34, 35, 36, 37, 38, 39, 40, 41, 42, 43, 44, 45, 46, 47, 48, 49, 50, 51, 52, 53, 54, 55, 56, 57, 89, 90, 92, 141, 212, 213, 214, 215, 217, 218, 219, 220, 221, 222, 223, 224, 225, 226, 227, 233, 237, 238, 239, 240, 241, 242, 243, 244, 245, 246, 247, 248, 249, 250, 251, 252, 253, 254, 255, 256, 257, 258, 259, 260, 261, 262, 263…	(140, 180, 320)	140	2
4269	4270	UPI0005D88333 status=activ	([0.076542, 0.102787, 0.134866, 0.078022, 0.098513, 0.050641, 0.064632, 0.079919, 0.094817, 0.132295, 0.155435, 0.100716, 0.125101, 0.185198, 0.308712, 0.339168, 0.232838, 0.225814, 0.155435, 0.090864, 0.142424, 0.144935, 0.15284, 0.17593, 0.257454, 0.257454, 0.36309, 0.36309, 0.36309, 0.36309, 0.332115, 0.359901, 0.468512, 0.461924, 0.4292, 0.408655, 0.311707, 0.31487, 0.291804, 0.264545, 0.3630…	[207, 615, 637, 638, 642, 644, 645, 646, 647, 650, 651, 652, 653, 654, 655, 656, 661, 662, 663, 664, 665, 666, 667, 668, 669, 670, 671, 672, 673, 674, 675, 676, 677, 678, 679, 680, 681, 682, 683, 684, 685, 686, 687, 688, 689, 690, 691, 692, 693, 694, 695, 696, 697, 698, 699, 700, 701, 702, 703, 704, 705, 706, 707, 708, 709, 710, 711, 712, 713, 714, 715, 716, 717, 718, 719, 720, 721, 722, 723, 724…	(140, 16, 156)	140	2
4422	4423	UPI0005D8E7D4 status=activ	([0.002727, 0.00407, 0.003701, 0.003727, 0.003431, 0.004388, 0.003997, 0.004976, 0.004577, 0.004513, 0.00543, 0.005683, 0.005683, 0.008075, 0.008002, 0.009401, 0.008409, 0.013613, 0.021816, 0.038858, 0.036378, 0.071867, 0.032677, 0.064632, 0.100716, 0.102787, 0.059222, 0.116183, 0.11371, 0.200174, 0.288399, 0.288399, 0.31487, 0.408655, 0.30533, 0.298791, 0.342579, 0.394753, 0.398279, 0.418646, 0.…	[41, 43, 44, 45, 46, 47, 48, 49, 50, 51, 52, 53, 54, 55, 56, 57, 478, 479, 480, 481, 482, 483, 484, 485, 486, 487, 488, 489, 490, 491, 492, 493, 494, 495, 496, 497, 498, 499, 500, 501, 502, 503, 504, 505, 506, 507, 508, 509, 510, 511, 512, 513, 514, 515, 516, 517, 518, 519, 520, 521, 522, 523, 524, 525, 526, 527, 528, 529, 530, 531, 532, 533, 534, 535, 536, 537, 538, 539, 540, 541, 542, 543, 544,…	(140, 16, 156)	140	2
4510	4511	UPI0005D91B48 status=activ	([0.058088, 0.086953, 0.116183, 0.137348, 0.090864, 0.109221, 0.06184, 0.043307, 0.054297, 0.043307, 0.036378, 0.024826, 0.046336, 0.056825, 0.041405, 0.03976, 0.067594, 0.035586, 0.032017, 0.020165, 0.033407, 0.032017, 0.030003, 0.029376, 0.030611, 0.054297, 0.066181, 0.074921, 0.074921, 0.046336, 0.0704, 0.111485, 0.182256, 0.17593, 0.194234, 0.216401, 0.209395, 0.219301, 0.31487, 0.321458, 0.3…	[340, 348, 349, 350, 351, 352, 381, 382, 383, 386, 387, 388, 389, 390, 391, 392, 393, 395, 402, 403, 404, 405, 406, 407, 409, 410, 412, 413, 414, 415, 416, 417, 418, 419, 420, 421, 422, 423, 424, 425, 426, 427, 428, 429, 430, 431, 432, 433, 434, 435, 436, 437, 438, 439, 440, 441, 442, 443, 444, 445, 446, 447, 448, 449, 450, 451, 452, 453, 454, 455, 456, 457, 458, 459, 460, 461, 462, 463, 464, 465…	(140, 26, 166)	140	2
[truncated: 5,785 more rows]

## Sheet: Saccharomyces cerevisiae Data1
Saccharomyces cerevisiae (Baker's yeast) uniparc_upid_UP000077179_2023_10_27.fasta.xlsx									6245
	num	OS	iupred	res	startend	dl	length
[truncated: 6,245 more rows]

## Sheet: Saccharomyces cerevisiae Data2
Saccharomyces cerevisiae (Baker's yeast) uniparc_upid_UP000077179_2023_10_27.fasta.xlsx
[truncated: 6,246 more rows]
