# Supplementary material for: Biomolecular condensates as stress sensors and modulators of bacterial signaling
Source: PLoS Pathog. 2024 Aug 15;20(8):e1012413. doi: 10.1371/journal.ppat.1012413 (PMC11326607; doi:10.1371/journal.ppat.1012413)
Supplement: S1 Files — They can also be downloaded from a Github repository (https://github.com/saurabhLabNYU/BacterialIDPAnalysis). (ZIP) [file ppat.1012413.s003.zip › DataAnalysis/Analyzed proteomes/StaphylococcusaureusUP000000388.fasta.xlsx]

## Sheet: >50 Disordered proteins
	num	OS	iupred	res	startend			IDR>50?	Number stripped	#disordered>50	total Sample Number
527	528	UPI00000D76AA status=activ	([0.26085, 0.243554, 0.291804, 0.339168, 0.284882, 0.191378, 0.216401, 0.26085, 0.301917, 0.321458, 0.352862, 0.311707, 0.232838, 0.271506, 0.209395, 0.288399, 0.291804, 0.232838, 0.239899, 0.219301, 0.288399, 0.301917, 0.349426, 0.284882, 0.216401, 0.203355, 0.308712, 0.30533, 0.291804, 0.281712, 0.222385, 0.222385, 0.232838, 0.318242, 0.284882, 0.268042, 0.278302, 0.31487, 0.301917, 0.30533, 0.…	[61, 63, 64, 65, 66, 67, 68, 69, 70, 71, 72, 73, 74, 75, 76, 78, 79, 80, 81, 82, 126, 127, 128, 129, 130, 131, 132, 133, 134, 135, 136, 137, 138, 139, 140, 141, 142, 143, 144, 145, 146, 147, 148, 149, 150, 151, 152, 153, 154, 155, 156, 157, 158, 159, 160, 161, 162, 163, 164, 165, 166, 167, 168, 169, 170, 171, 172, 173, 174, 175, 176, 179, 181, 196, 206, 207, 208, 209, 210, 211, 212, 213, 214, 215…	(50	20	70)	yes	50	90	2622
2230	2231	UPI0001DA23A1 status=activ	([0.83125, 0.849326, 0.819762, 0.834292, 0.754692, 0.775545, 0.791621, 0.720929, 0.724957, 0.741537, 0.759478, 0.759478, 0.767246, 0.779859, 0.784345, 0.775545, 0.801317, 0.81615, 0.812494, 0.759478, 0.750527, 0.754692, 0.724957, 0.741537, 0.750527, 0.823549, 0.76285, 0.73685, 0.73685, 0.73685, 0.728858, 0.724957, 0.741537, 0.666105, 0.666105, 0.675549, 0.59508, 0.509769, 0.5017, 0.51388, 0.49400…	[0, 1, 2, 3, 4, 5, 6, 7, 8, 9, 10, 11, 12, 13, 14, 15, 16, 17, 18, 19, 20, 21, 22, 23, 24, 25, 26, 27, 28, 29, 30, 31, 32, 33, 34, 35, 36, 37, 38, 39, 41, 42, 43, 44, 45, 46, 47, 48, 49, 50, 51, 52, 53, 54, 55, 56, 57, 58, 59, 60, 61, 62, 63, 64, 65, 66, 67, 68, 69, 70, 71, 72, 73, 74, 75, 76, 77, 78, 79, 80, 81, 82, 83, 84, 85, 86, 87, 88, 89, 90, 91, 94, 98]	(50	40	90)	yes	50
22	23	UPI0000048026 status=activ	([0.608892, 0.666105, 0.707965, 0.720929, 0.745909, 0.618285, 0.648219, 0.671169, 0.685117, 0.694846, 0.703578, 0.759478, 0.699094, 0.608892, 0.724957, 0.716283, 0.703578, 0.666105, 0.750527, 0.733139, 0.733139, 0.712013, 0.699094, 0.694846, 0.575842, 0.56648, 0.675549, 0.58069, 0.59014, 0.59014, 0.622677, 0.63748, 0.613573, 0.661982, 0.745909, 0.661982, 0.557691, 0.562014, 0.699094, 0.608892, 0.…	[0, 1, 2, 3, 4, 5, 6, 7, 8, 9, 10, 11, 12, 13, 14, 15, 16, 17, 18, 19, 20, 21, 22, 23, 24, 25, 26, 27, 28, 29, 30, 31, 32, 33, 34, 35, 36, 37, 38, 39, 40, 41, 42, 43, 44, 45, 46, 47, 48, 49, 50, 51, 52, 53, 54, 55, 56, 57, 58, 59, 60, 61, 62, 63, 64, 66, 90, 93, 94, 113, 116, 117, 118, 120, 121, 122, 123, 124, 125, 126, 127, 128, 129, 130, 131, 132, 133, 134, 135, 136]	(64	0	64)	yes	64
40	41	UPI00000522A9 status=activ	([0.377384, 0.40511, 0.454136, 0.497853, 0.545602, 0.51388, 0.534167, 0.553315, 0.480142, 0.5017, 0.42561, 0.42561, 0.454136, 0.447574, 0.444081, 0.444081, 0.525368, 0.525368, 0.525368, 0.626927, 0.632174, 0.613573, 0.529623, 0.444081, 0.433034, 0.447574, 0.40511, 0.4292, 0.4292, 0.5017, 0.472492, 0.56648, 0.613573, 0.626927, 0.745909, 0.754692, 0.750527, 0.745909, 0.653063, 0.618285, 0.534167, 0…	[4, 5, 6, 7, 9, 16, 17, 18, 19, 20, 21, 22, 29, 31, 32, 33, 34, 35, 36, 37, 38, 39, 40, 41, 42, 43, 44, 45, 46, 47, 48, 49, 50, 51, 52, 53, 54, 55, 59, 60, 61, 62, 77, 78, 79, 142, 150, 151, 152, 156, 157, 158, 159, 208, 212, 213, 214, 215, 216, 217, 218, 219, 220, 221, 222, 223, 224, 225, 226, 227, 228, 229, 230, 231, 232, 233, 234, 235, 236, 237, 238, 239, 240, 241, 242, 243, 244, 245, 246, 247…	(64	54	118)	yes	64
112	113	UPI00000543C7 status=activ	([0.222385, 0.222385, 0.275179, 0.200174, 0.229226, 0.18812, 0.137348, 0.161087, 0.134866, 0.155435, 0.17593, 0.200174, 0.275179, 0.264545, 0.359901, 0.311707, 0.236433, 0.247041, 0.339168, 0.298791, 0.200174, 0.288399, 0.328603, 0.318242, 0.356642, 0.374039, 0.444081, 0.454136, 0.480142, 0.454136, 0.377384, 0.352862, 0.278302, 0.291804, 0.288399, 0.291804, 0.318242, 0.390993, 0.356642, 0.275179,…	[65, 72, 73, 74, 75, 76, 77, 78, 79, 80, 81, 82, 83, 84, 85, 86, 87, 88, 142, 148, 312, 313, 316, 317, 318, 319, 320, 321, 322, 323, 324, 325, 326, 327, 328, 329, 330, 331, 332, 333, 334, 335, 336, 337, 338, 339, 340, 341, 342, 343, 344, 345, 346, 347, 348, 349, 350, 351, 352, 353, 354, 355, 356, 357, 358, 359, 360, 361, 362, 363, 364, 365, 366, 367, 368, 369, 370, 371, 372, 373, 374, 375, 376, 3…	(73	22	95)	yes	73
156	157	UPI0000054560 status=activ	([0.058088, 0.094817, 0.125101, 0.173081, 0.25406, 0.291804, 0.236433, 0.268042, 0.301917, 0.332115, 0.387226, 0.41194, 0.490133, 0.414856, 0.414856, 0.418646, 0.454136, 0.538167, 0.5017, 0.509769, 0.436924, 0.490133, 0.422041, 0.436924, 0.4292, 0.401658, 0.308712, 0.384043, 0.394753, 0.36309, 0.359901, 0.321458, 0.332115, 0.339168, 0.40511, 0.384043, 0.458154, 0.398279, 0.324872, 0.433034, 0.339…	[17, 18, 19, 64, 65, 74, 75, 76, 77, 78, 79, 80, 83, 105, 106, 107, 108, 109, 110, 111, 112, 113, 114, 115, 116, 117, 118, 119, 120, 121, 122, 123, 124, 125, 126, 127, 128, 129, 130, 131, 132, 133, 134, 135, 136, 137, 138, 139, 140, 141, 142, 143, 144, 145, 146, 147, 148, 149, 150, 151, 152, 153, 154, 155, 156, 157, 158, 159, 160, 161, 162, 163, 164, 165, 166]	(61	13	74)	yes	61
203	204	UPI000005465F status=activ	([0.754692, 0.795062, 0.805026, 0.745909, 0.618285, 0.642678, 0.699094, 0.59014, 0.613573, 0.59014, 0.622677, 0.694846, 0.73685, 0.707965, 0.680603, 0.685117, 0.657645, 0.521092, 0.521092, 0.422041, 0.414856, 0.41194, 0.394753, 0.40511, 0.359901, 0.461924, 0.454136, 0.42561, 0.5017, 0.408655, 0.4292, 0.447574, 0.447574, 0.476583, 0.390993, 0.398279, 0.318242, 0.291804, 0.288399, 0.216401, 0.21640…	[0, 1, 2, 3, 4, 5, 6, 7, 8, 9, 10, 11, 12, 13, 14, 15, 16, 17, 18, 28, 309, 310, 311, 312, 313, 314, 315, 316, 366, 367, 368, 369, 370, 371, 372, 373, 374, 375, 376, 377, 378, 379, 380, 381, 382, 383, 384, 385, 386, 387, 388, 389, 390, 391, 392, 393, 394, 395, 396, 397, 398, 399, 400, 401, 402, 403, 404, 405, 406, 407, 408, 409, 410, 411, 412, 413, 414, 415, 416, 417, 418, 419, 420, 421, 422, 423…	(77	28	105)	yes	77
419	420	UPI0000054C26 status=activ	([0.91684, 0.93079, 0.947281, 0.89662, 0.910643, 0.926919, 0.919029, 0.901269, 0.899122, 0.894241, 0.899122, 0.868118, 0.852992, 0.859585, 0.874069, 0.876521, 0.865454, 0.728858, 0.694846, 0.694846, 0.759478, 0.716283, 0.575842, 0.521092, 0.613573, 0.613573, 0.58069, 0.58069, 0.63748, 0.653063, 0.680603, 0.694846, 0.784345, 0.690604, 0.690604, 0.712013, 0.653063, 0.712013, 0.754692, 0.703578, 0.7…	[0, 1, 2, 3, 4, 5, 6, 7, 8, 9, 10, 11, 12, 13, 14, 15, 16, 17, 18, 19, 20, 21, 22, 23, 24, 25, 26, 27, 28, 29, 30, 31, 32, 33, 34, 35, 36, 37, 38, 39, 40, 41, 42, 43, 44, 45, 46, 47, 48, 49, 50, 51, 52, 54, 55, 56, 57, 59, 60, 61, 62]	(52	0	52)	yes	52
454	455	UPI00000B85E2 status=activ	([0.17593, 0.158265, 0.129801, 0.18812, 0.243554, 0.291804, 0.332115, 0.370445, 0.342579, 0.374039, 0.349426, 0.394753, 0.418646, 0.461924, 0.472492, 0.468512, 0.529623, 0.562014, 0.58069, 0.585406, 0.661982, 0.791621, 0.819762, 0.868118, 0.862302, 0.856457, 0.846163, 0.84206, 0.84206, 0.885302, 0.876521, 0.905695, 0.889439, 0.889439, 0.879233, 0.808535, 0.795062, 0.784345, 0.775545, 0.798249, 0.…	[16, 17, 18, 19, 20, 21, 22, 23, 24, 25, 26, 27, 28, 29, 30, 31, 32, 33, 34, 35, 36, 37, 38, 39, 40, 41, 42, 43, 44, 45, 46, 47, 48, 49, 50, 51, 52, 53, 54, 55, 56, 57, 58, 59, 60, 61, 62, 63, 64, 65, 66, 67, 68, 69, 70, 71, 72, 73, 74, 75, 76, 77, 78, 79, 80, 81, 82, 83, 84, 85, 86, 87, 88, 89, 90, 91, 92, 93, 96, 109, 110, 111, 115, 116, 170, 171, 182, 183]	(77	0	77)	yes	77
686	687	UPI00000D9E59 status=activ	([0.236433, 0.308712, 0.339168, 0.370445, 0.278302, 0.196879, 0.243554, 0.239899, 0.194234, 0.216401, 0.25406, 0.200174, 0.239899, 0.15284, 0.155435, 0.129801, 0.25406, 0.243554, 0.247041, 0.271506, 0.264545, 0.36309, 0.352862, 0.271506, 0.191378, 0.30533, 0.394753, 0.298791, 0.247041, 0.31487, 0.318242, 0.311707, 0.41194, 0.31487, 0.332115, 0.318242, 0.328603, 0.295083, 0.298791, 0.288399, 0.377…	[45, 280, 374, 375, 376, 377, 378, 379, 380, 381, 382, 383, 384, 385, 386, 387, 388, 389, 390, 391, 392, 393, 394, 395, 396, 397, 398, 399, 400, 401, 402, 403, 404, 405, 406, 407, 408, 409, 410, 411, 412, 413, 414, 415, 416, 417, 418, 419, 420, 421, 422, 423, 424, 425, 426, 427, 428, 429, 430, 431, 432, 433, 434, 435, 436, 437, 438, 439, 440, 441, 442, 443, 444, 445, 446, 447]	(73	2	75)	yes	73
726	727	UPI000012D2E9 status=activ	([0.632174, 0.63748, 0.585406, 0.642678, 0.59917, 0.626927, 0.653063, 0.680603, 0.680603, 0.63748, 0.59508, 0.604312, 0.59014, 0.541878, 0.541878, 0.525368, 0.575842, 0.661982, 0.608892, 0.661982, 0.622677, 0.613573, 0.648219, 0.73685, 0.712013, 0.759478, 0.741537, 0.694846, 0.675549, 0.694846, 0.750527, 0.805026, 0.741537, 0.754692, 0.784345, 0.733139, 0.73685, 0.741537, 0.720929, 0.703578, 0.71…	[0, 1, 2, 3, 4, 5, 6, 7, 8, 9, 10, 11, 12, 13, 14, 15, 16, 17, 18, 19, 20, 21, 22, 23, 24, 25, 26, 27, 28, 29, 30, 31, 32, 33, 34, 35, 36, 37, 38, 39, 40, 41, 42, 43, 44, 45, 46, 47, 48, 49, 50, 51, 52, 53, 54, 55, 56, 57, 58, 59, 60, 61, 62, 63, 64, 65, 66, 67, 68, 69, 70, 71, 72, 73, 74, 75, 76, 77, 78, 79, 80, 81, 82, 83, 84, 85, 86, 87, 88, 89, 90, 91, 92, 93, 94, 95, 96, 97, 98, 99, 100, 101…	(128	0	128)	yes	128
783	784	UPI00003B1509 status=activ	([0.733139, 0.750527, 0.788093, 0.795062, 0.801317, 0.798249, 0.798249, 0.795062, 0.779859, 0.788093, 0.791621, 0.805026, 0.791621, 0.771762, 0.707965, 0.618285, 0.707965, 0.613573, 0.680603, 0.657645, 0.59917, 0.525368, 0.472492, 0.414856, 0.370445, 0.374039, 0.380708, 0.342579, 0.30533, 0.25406, 0.247041, 0.196879, 0.142424, 0.144935, 0.111485, 0.116183, 0.161087, 0.182256, 0.236433, 0.264545, …	[0, 1, 2, 3, 4, 5, 6, 7, 8, 9, 10, 11, 12, 13, 14, 15, 16, 17, 18, 19, 20, 21, 49, 50, 51, 52, 53, 54, 55, 56, 57, 58, 59, 60, 61, 62, 63, 64, 65, 66, 67, 68, 69, 70, 71, 72, 73, 74, 75, 76, 77, 78, 79, 80, 81, 82, 83, 84, 85, 86, 87, 88, 89, 90, 91, 92, 93, 94, 95, 96, 97, 98, 99, 100, 101, 102, 103, 104, 105, 106, 107, 108, 109, 110, 111, 112, 113, 114, 115, 116, 117, 118, 119, 120, 121, 122, 1…	(159	22	181)	yes	159
793	794	UPI00003B159A status=activ	([0.209395, 0.298791, 0.342579, 0.271506, 0.311707, 0.374039, 0.40511, 0.454136, 0.394753, 0.356642, 0.352862, 0.31487, 0.25406, 0.288399, 0.247041, 0.321458, 0.342579, 0.436924, 0.41194, 0.321458, 0.414856, 0.4292, 0.42561, 0.440853, 0.454136, 0.384043, 0.346032, 0.356642, 0.278302, 0.356642, 0.42561, 0.465241, 0.517562, 0.626927, 0.622677, 0.575842, 0.622677, 0.525368, 0.541878, 0.534167, 0.666…	[32, 33, 34, 35, 36, 37, 38, 39, 40, 41, 42, 43, 44, 45, 46, 47, 48, 49, 50, 51, 52, 53, 54, 55, 56, 57, 58, 59, 60, 79, 80, 81, 82, 83, 84, 85, 86, 87, 88, 89, 90, 91, 92, 93, 94, 95, 96, 97, 98, 99, 100, 101, 102, 103, 104, 105, 106, 107, 108, 109, 110, 111, 112, 113, 114, 115, 116, 117, 118, 119, 120, 121, 122, 123, 124, 125, 126, 127, 128, 129, 130, 137, 140, 141, 143, 144, 145, 146, 147, 148…	(51	29	80)	yes	51
914	915	UPI00005FE4E3 status=activ	([0.865454, 0.865454, 0.885302, 0.876521, 0.889439, 0.899122, 0.894241, 0.88723, 0.88723, 0.882776, 0.889439, 0.915074, 0.915074, 0.910643, 0.910643, 0.912647, 0.924947, 0.885302, 0.885302, 0.882776, 0.859585, 0.767246, 0.648219, 0.626927, 0.521092, 0.414856, 0.394753, 0.291804, 0.257454, 0.173081, 0.111485, 0.085092, 0.044297, 0.023534, 0.016826, 0.011518, 0.008409, 0.006245, 0.005992, 0.005932,…	[0, 1, 2, 3, 4, 5, 6, 7, 8, 9, 10, 11, 12, 13, 14, 15, 16, 17, 18, 19, 20, 21, 22, 23, 24, 94, 95, 96, 97, 98, 99, 238, 239, 240, 241, 242, 284, 285, 286, 287, 288, 289, 290, 291, 292, 293, 294, 339, 340, 345, 346, 347, 348, 349, 350, 351, 352, 382, 383, 384, 385, 386, 387, 388, 389, 390, 391, 392, 393, 394, 395, 396, 397, 398, 401, 425, 496, 525, 526, 541, 634, 656, 657, 658, 659, 660, 661, 662,…	(70	81	151)	yes	70
1015	1016	UPI000175C37D status=activ	([0.557691, 0.626927, 0.653063, 0.497853, 0.58069, 0.461924, 0.447574, 0.366687, 0.394753, 0.41194, 0.342579, 0.387226, 0.301917, 0.31487, 0.318242, 0.308712, 0.243554, 0.243554, 0.21291, 0.301917, 0.30533, 0.308712, 0.288399, 0.291804, 0.380708, 0.31487, 0.311707, 0.339168, 0.335645, 0.366687, 0.284882, 0.284882, 0.288399, 0.370445, 0.377384, 0.30533, 0.301917, 0.328603, 0.332115, 0.324872, 0.25…	[0, 1, 2, 4, 184, 187, 306, 307, 308, 309, 310, 340, 341, 342, 343, 344, 345, 346, 347, 348, 349, 350, 351, 352, 353, 354, 355, 356, 357, 358, 359, 365, 366, 367, 368, 369, 370, 373, 374, 380, 381, 413, 414, 415, 416, 417, 418, 419, 420, 421, 422, 423, 424, 425, 426, 427, 428, 429, 430, 431, 432, 433, 434, 435, 436, 437, 438, 439, 440, 441, 442, 443, 444, 445, 446, 447, 448, 449, 450, 451, 452, 4…	(73	41	114)	yes	73
1045	1046	UPI0001A64862 status=activ	([0.043307, 0.047319, 0.037156, 0.03976, 0.054297, 0.071867, 0.050641, 0.029376, 0.038858, 0.023963, 0.032017, 0.046336, 0.046336, 0.03976, 0.038858, 0.056825, 0.058088, 0.041405, 0.069024, 0.067594, 0.083462, 0.085092, 0.100716, 0.137348, 0.173081, 0.173081, 0.17593, 0.191378, 0.31487, 0.328603, 0.461924, 0.450668, 0.42561, 0.359901, 0.387226, 0.380708, 0.339168, 0.339168, 0.394753, 0.401658, 0.…	[168, 169, 170, 171, 172, 173, 174, 175, 176, 177, 178, 182, 183, 185, 224, 226, 227, 228, 229, 230, 231, 232, 233, 234, 235, 236, 261, 262, 263, 264, 265, 266, 267, 268, 269, 270, 271, 273, 275, 276, 277, 278, 279, 280, 283, 284, 285, 286, 290, 291, 293, 294, 295, 296, 297, 298, 299, 300, 301, 302, 303, 304, 305, 306, 307, 308, 309, 310, 311, 312, 313, 314, 315, 316, 317, 318, 319, 320, 321, 322…	(231	238	469)	yes	231
1097	1098	UPI0001C0B47D status=activ	([0.5017, 0.538167, 0.59014, 0.465241, 0.497853, 0.521092, 0.562014, 0.51388, 0.534167, 0.570702, 0.59508, 0.525368, 0.476583, 0.476583, 0.465241, 0.408655, 0.346032, 0.346032, 0.284882, 0.291804, 0.219301, 0.179055, 0.179055, 0.142424, 0.147574, 0.167087, 0.170161, 0.11371, 0.15008, 0.15284, 0.137348, 0.088832, 0.155435, 0.25031, 0.182256, 0.268042, 0.301917, 0.349426, 0.268042, 0.25031, 0.23989…	[0, 1, 2, 5, 6, 7, 8, 9, 10, 11, 62, 63, 146, 147, 160, 244, 245, 246, 247, 532, 533, 727, 728, 729, 730, 733, 734, 735, 742, 743, 744, 808, 809, 810, 811, 812, 813, 814, 815, 816, 817, 818, 819, 820, 821, 822, 823, 824, 825, 826, 827, 828, 829, 830, 831, 832, 833, 834, 835, 836, 837, 838, 839, 840, 841, 842, 843, 844, 845, 846, 847, 848, 849, 850, 851, 852, 853, 854, 855, 856, 857, 858, 859, 860…	(77	31	108)	yes	77
1101	1102	UPI0001C0B846 status=activ	([0.076542, 0.142424, 0.074921, 0.092881, 0.120615, 0.054297, 0.074921, 0.111485, 0.134866, 0.086953, 0.047319, 0.067594, 0.044297, 0.021381, 0.013437, 0.008525, 0.009728, 0.007645, 0.005223, 0.005011, 0.003804, 0.002555, 0.002435, 0.002396, 0.001572, 0.001623, 0.002035, 0.001232, 0.000614, 0.000468, 0.000386, 0.000421, 0.000412, 0.000326, 0.000614, 0.000876, 0.001417, 0.002057, 0.00243, 0.002366…	[196, 198, 199, 201, 202, 204, 205, 206, 207, 211, 212, 213, 214, 215, 216, 217, 218, 219, 220, 221, 222, 223, 224, 225, 226, 227, 228, 229, 230, 231, 232, 233, 234, 235, 236, 237, 238, 239, 240, 241, 242, 243, 244, 245, 246, 247, 248, 249, 250, 251, 252, 253, 254, 255, 256, 257, 258, 259, 260, 261, 262, 263, 264, 265, 266, 267, 268, 269, 270, 271, 272, 273, 274, 275, 276, 277, 278, 279, 280, 281…	(127	9	136)	yes	127
1117	1118	UPI0001C0BACF status=activ	([0.10481, 0.109221, 0.116183, 0.120615, 0.092881, 0.096677, 0.118441, 0.100716, 0.120615, 0.081712, 0.085092, 0.118441, 0.055536, 0.050641, 0.049374, 0.06184, 0.10481, 0.155435, 0.139895, 0.155435, 0.18812, 0.170161, 0.219301, 0.239899, 0.26085, 0.339168, 0.36309, 0.384043, 0.458154, 0.433034, 0.541878, 0.570702, 0.59508, 0.653063, 0.657645, 0.720929, 0.775545, 0.771762, 0.771762, 0.81615, 0.750…	[30, 31, 32, 33, 34, 35, 36, 37, 38, 39, 40, 41, 42, 43, 44, 45, 64, 66, 68, 69, 70, 71, 72, 73, 75, 108, 109, 110, 111, 112, 113, 114, 115, 116, 117, 118, 119, 120, 121, 122, 123, 124, 125, 126, 127, 128, 129, 130, 131, 132, 133, 134, 135, 136, 137, 138, 139, 140, 141, 142, 145, 146, 147, 148, 149, 150, 151, 152, 153, 154, 155, 156, 157, 158, 159, 160, 161, 162, 163, 164, 165, 166, 167, 168, 169…	(58	60	118)	yes	58
1125	1126	UPI0001C0BBEB status=activ	([0.622677, 0.653063, 0.666105, 0.545602, 0.58069, 0.59917, 0.490133, 0.505461, 0.494003, 0.414856, 0.4292, 0.458154, 0.465241, 0.458154, 0.465241, 0.557691, 0.56648, 0.58069, 0.575842, 0.56648, 0.461924, 0.465241, 0.461924, 0.454136, 0.521092, 0.509769, 0.5017, 0.59508, 0.59508, 0.538167, 0.538167, 0.461924, 0.454136, 0.370445, 0.370445, 0.359901, 0.281712, 0.209395, 0.15284, 0.10481, 0.06184, 0…	[0, 1, 2, 3, 4, 5, 7, 15, 16, 17, 18, 19, 24, 25, 26, 27, 28, 29, 30, 68, 69, 70, 71, 72, 73, 74, 75, 76, 77, 78, 79, 80, 81, 82, 83, 84, 85, 86, 104, 105, 150, 151, 152, 153, 154, 155, 156, 157, 158, 159, 160, 161, 163, 164, 167, 168, 169, 170, 171, 172, 173, 182, 183, 186, 221, 222, 223, 224, 225, 226, 227, 228, 229, 230, 231, 232, 233, 234, 235, 236, 237, 238, 239, 240, 241, 242, 243, 244, 245…	(109	64	173)	yes	109
1128	1129	UPI0001C0BC55 status=activ	([0.509769, 0.557691, 0.472492, 0.505461, 0.553315, 0.59014, 0.632174, 0.661982, 0.694846, 0.716283, 0.720929, 0.759478, 0.775545, 0.779859, 0.779859, 0.784345, 0.76285, 0.827927, 0.775545, 0.76285, 0.771762, 0.84206, 0.775545, 0.819762, 0.808535, 0.795062, 0.791621, 0.808535, 0.801317, 0.791621, 0.795062, 0.827927, 0.834292, 0.827927, 0.767246, 0.699094, 0.707965, 0.728858, 0.728858, 0.801317, 0…	[0, 1, 3, 4, 5, 6, 7, 8, 9, 10, 11, 12, 13, 14, 15, 16, 17, 18, 19, 20, 21, 22, 23, 24, 25, 26, 27, 28, 29, 30, 31, 32, 33, 34, 35, 36, 37, 38, 39, 40, 41, 42, 43, 44, 45, 46, 47, 48, 49, 50, 51, 52, 53, 54, 55, 56, 57, 58, 59, 94, 95, 96, 97, 98, 99, 100, 101, 102, 103, 104, 105, 106, 107, 108, 109, 110, 111, 112, 113, 114, 115, 116, 117, 118, 119, 120, 121, 122, 123, 124, 125, 126, 127, 128, 12…	(56	2	58)	yes	56
1180	1181	UPI0001DA1F87 status=activ	([0.468512, 0.517562, 0.56648, 0.575842, 0.497853, 0.517562, 0.468512, 0.5017, 0.538167, 0.476583, 0.490133, 0.472492, 0.480142, 0.483068, 0.465241, 0.521092, 0.480142, 0.494003, 0.509769, 0.517562, 0.486429, 0.490133, 0.4292, 0.377384, 0.321458, 0.380708, 0.335645, 0.387226, 0.387226, 0.390993, 0.468512, 0.458154, 0.505461, 0.486429, 0.490133, 0.51388, 0.529623, 0.56648, 0.648219, 0.703578, 0.69…	[1, 2, 3, 5, 7, 8, 15, 18, 19, 32, 35, 36, 37, 38, 39, 40, 41, 42, 43, 44, 45, 46, 47, 48, 49, 50, 51, 52, 53, 54, 55, 56, 57, 58, 59, 60, 61, 62, 63, 64, 65, 66, 67, 68, 69, 70, 71, 72, 73, 74, 75, 76, 77, 78, 79, 80, 81, 82, 83, 84, 85, 86, 87, 88, 89, 90, 91, 92, 93, 94, 95, 96, 97, 98, 99, 100, 101, 102, 103, 104, 105, 106, 107, 108, 109, 110, 111, 112, 113, 114, 115, 116, 117, 118, 119, 120,…	(413	235	648)	yes	413
1184	1185	UPI0001DA1F8B status=activ	([0.139895, 0.185198, 0.144935, 0.137348, 0.116183, 0.096677, 0.096677, 0.090864, 0.078022, 0.098513, 0.11371, 0.096677, 0.086953, 0.064632, 0.083462, 0.086953, 0.086953, 0.083462, 0.079919, 0.078022, 0.111485, 0.173081, 0.17593, 0.225814, 0.264545, 0.321458, 0.377384, 0.4292, 0.490133, 0.570702, 0.59508, 0.632174, 0.716283, 0.733139, 0.808535, 0.808535, 0.862302, 0.919029, 0.924947, 0.93079, 0.9…	[29, 30, 31, 32, 33, 34, 35, 36, 37, 38, 39, 40, 41, 42, 43, 44, 45, 46, 47, 48, 49, 50, 51, 52, 53, 54, 55, 56, 57, 58, 59, 60, 61, 62, 63, 64, 65, 66, 67, 68, 69, 70, 71, 72, 73, 74, 75, 76, 77, 78, 79, 80, 81, 82, 83, 84, 85, 86, 87, 88, 89, 90, 91, 92, 93, 94, 95, 96, 97, 98, 99, 100, 101, 102, 103, 104, 105, 106, 107, 108, 109, 110, 111, 112, 113, 114, 115, 116, 117, 118, 119, 120, 121, 122,…	(127	0	127)	yes	127
1188	1189	UPI0001DA1F8F status=activ	([0.032017, 0.018415, 0.027463, 0.041405, 0.032017, 0.033407, 0.046336, 0.06184, 0.090864, 0.090864, 0.073402, 0.058088, 0.032677, 0.018106, 0.013437, 0.020522, 0.020165, 0.020165, 0.034068, 0.020522, 0.017447, 0.020165, 0.034068, 0.018106, 0.010672, 0.012727, 0.010131, 0.006795, 0.007177, 0.00515, 0.004431, 0.004921, 0.005683, 0.005683, 0.007422, 0.011342, 0.008723, 0.008723, 0.013265, 0.015344,…	[68, 252, 292, 296, 298, 299, 300, 301, 302, 303, 304, 305, 309, 310, 311, 312, 313, 314, 315, 316, 317, 318, 319, 320, 325, 326, 327, 328, 329, 330, 331, 332, 333, 334, 335, 336, 337, 338, 339, 340, 341, 342, 343, 344, 345, 346, 347, 348, 349, 350, 351, 352, 353, 354, 355, 356, 357, 358, 359, 360, 361, 362, 363, 364, 365, 366, 367, 368, 369, 370, 371, 372, 373, 374, 375, 376, 377, 378, 379, 380,…	(114	24	138)	yes	114
1189	1190	UPI0001DA1F90 status=activ	([0.219301, 0.264545, 0.288399, 0.30533, 0.271506, 0.257454, 0.229226, 0.298791, 0.311707, 0.284882, 0.271506, 0.288399, 0.284882, 0.284882, 0.25406, 0.209395, 0.243554, 0.288399, 0.335645, 0.42561, 0.490133, 0.534167, 0.541878, 0.541878, 0.545602, 0.575842, 0.608892, 0.661982, 0.604312, 0.613573, 0.690604, 0.73685, 0.73685, 0.680603, 0.685117, 0.703578, 0.788093, 0.812494, 0.812494, 0.84206, 0.7…	[21, 22, 23, 24, 25, 26, 27, 28, 29, 30, 31, 32, 33, 34, 35, 36, 37, 38, 39, 40, 41, 42, 43, 44, 45, 46, 47, 48, 49, 50, 51, 52, 53, 54, 55, 56, 57, 58, 59, 60, 61, 62, 63, 64, 65, 66, 67, 68, 69, 70, 71, 72, 73, 74, 75, 76, 77, 78, 79, 80, 81, 82, 83, 90, 91, 92, 93, 94, 95, 96, 101, 102, 103, 104, 105, 106, 107, 108, 109, 110, 111, 112, 113, 114, 115, 117, 118, 119, 120, 121, 122, 123, 124, 125…	(198	85	283)	yes	198
1192	1193	UPI0001DA1F93 status=activ	([0.25031, 0.167087, 0.127496, 0.155435, 0.109221, 0.137348, 0.106997, 0.132295, 0.155435, 0.158265, 0.127496, 0.127496, 0.147574, 0.147574, 0.15008, 0.096677, 0.06312, 0.064632, 0.056825, 0.06312, 0.037156, 0.076542, 0.076542, 0.118441, 0.102787, 0.164327, 0.142424, 0.17593, 0.173081, 0.18812, 0.206376, 0.288399, 0.31487, 0.328603, 0.25406, 0.328603, 0.401658, 0.486429, 0.414856, 0.332115, 0.408…	[43, 66, 68, 69, 72, 79, 80, 81, 82, 83, 84, 94, 95, 96, 97, 98, 99, 106, 107, 108, 109, 110, 111, 112, 113, 114, 115, 116, 117, 121, 122, 123, 124, 125, 126, 127, 131, 132, 133, 134, 135, 136, 137, 138, 139, 140, 141, 142, 143, 144, 145, 146, 147, 148, 149, 150, 151, 152, 153, 154, 155, 156, 157, 158, 159, 160, 161, 162, 163, 164, 165, 166, 167, 168, 169, 170, 171, 172, 173, 174, 175, 176, 177, …	(146	36	182)	yes	146
1204	1205	UPI0001DA1F9F status=activ	([0.001061, 0.001061, 0.001597, 0.001142, 0.000799, 0.00052, 0.000906, 0.000661, 0.000743, 0.000537, 0.000558, 0.000614, 0.000301, 0.000142, 9e-05, 8.6e-05, 3.4e-05, 3.9e-05, 3.9e-05, 3.9e-05, 3.4e-05, 6.9e-05, 5.2e-05, 2.6e-05, 2.6e-05, 4.7e-05, 7.7e-05, 3.4e-05, 3e-05, 4.7e-05, 4.7e-05, 3e-05, 2.6e-05, 2.6e-05, 2.6e-05, 3e-05, 6.4e-05, 0.000146, 0.000378, 0.000378, 0.000721, 0.001417, 0.000833,…	[194, 200, 201, 202, 203, 204, 205, 206, 207, 208, 209, 210, 211, 212, 213, 214, 215, 216, 217, 218, 219, 220, 221, 222, 223, 224, 225, 226, 227, 228, 229, 230, 231, 232, 233, 234, 235, 236, 237, 238, 239, 240, 241, 242, 243, 244, 245, 246, 247, 248, 249, 250, 251, 252, 253, 254, 255, 256, 257, 258, 259, 260, 261, 262, 263]	(63	1	64)	yes	63
1226	1227	UPI0001DA1FB5 status=activ	([0.335645, 0.380708, 0.339168, 0.318242, 0.301917, 0.321458, 0.352862, 0.308712, 0.335645, 0.349426, 0.370445, 0.370445, 0.380708, 0.384043, 0.418646, 0.454136, 0.468512, 0.465241, 0.51388, 0.509769, 0.458154, 0.494003, 0.505461, 0.51388, 0.56648, 0.608892, 0.618285, 0.63748, 0.707965, 0.703578, 0.661982, 0.653063, 0.653063, 0.642678, 0.642678, 0.653063, 0.657645, 0.661982, 0.680603, 0.703578, 0…	[18, 19, 22, 23, 24, 25, 26, 27, 28, 29, 30, 31, 32, 33, 34, 35, 36, 37, 38, 39, 40, 41, 42, 43, 44, 45, 46, 47, 48, 49, 50, 51, 52, 53, 54, 55, 56, 57, 58, 59, 60, 61, 62, 63, 64, 65, 66, 67, 68, 69, 70, 71, 72, 73, 74, 75, 76, 77, 78, 79, 80, 81, 82, 83, 84, 85, 86, 87, 88, 89, 90, 91, 92, 93, 94, 95, 96, 97, 98, 99, 100, 101, 102, 103, 104, 105, 106, 107, 108, 109, 110, 111, 112, 113, 114, 115…	(100	2	102)	yes	100
1230	1231	UPI0001DA1FB9 status=activ	([0.147574, 0.219301, 0.17593, 0.129801, 0.200174, 0.15008, 0.127496, 0.102787, 0.088832, 0.132295, 0.109221, 0.083462, 0.060549, 0.060549, 0.064632, 0.064632, 0.094817, 0.096677, 0.096677, 0.170161, 0.209395, 0.311707, 0.291804, 0.295083, 0.374039, 0.346032, 0.36309, 0.414856, 0.480142, 0.517562, 0.483068, 0.557691, 0.653063, 0.653063, 0.632174, 0.622677, 0.622677, 0.608892, 0.707965, 0.680603, …	[29, 31, 32, 33, 34, 35, 36, 37, 38, 39, 40, 41, 43, 44, 45, 46, 47, 48, 49, 50, 51, 54, 55, 56, 57, 58, 62, 63, 64, 72, 73, 74, 75, 76, 80, 81, 82, 83, 86, 87, 88, 89, 90, 91, 92, 93, 94, 95, 96, 97, 98, 99, 100, 101, 102, 103, 104, 105, 106, 107, 108, 109, 110, 111, 112, 113, 114, 115, 116, 117, 118, 119, 120, 121, 122, 123, 124, 125, 126, 127, 128, 129, 130, 131, 132, 133, 134, 135, 136, 137, …	(140	38	178)	yes	140
1285	1286	UPI0001DA1FF0 status=activ	([0.036378, 0.03976, 0.027463, 0.021381, 0.023534, 0.032017, 0.047319, 0.036378, 0.023087, 0.033407, 0.041405, 0.060549, 0.069024, 0.056825, 0.058088, 0.069024, 0.064632, 0.073402, 0.116183, 0.109221, 0.17593, 0.15008, 0.18812, 0.200174, 0.203355, 0.229226, 0.229226, 0.216401, 0.284882, 0.318242, 0.318242, 0.264545, 0.247041, 0.222385, 0.194234, 0.147574, 0.173081, 0.247041, 0.30533, 0.311707, 0.…	[204, 205, 206, 207, 208, 209, 210, 211, 212, 213, 214, 215, 216, 217, 218, 219, 242, 243, 244, 245, 246, 247, 248, 249, 250, 251, 252, 253, 254, 255, 256, 257, 258, 259, 260, 261, 262, 263, 264, 265, 266, 267, 268, 269, 270, 271, 272, 273, 274, 275, 276, 277, 278, 279, 280, 281, 282, 283, 284, 285, 286, 287, 288, 289, 290, 291, 292, 293, 294, 295, 296, 297, 298, 299, 300, 301, 302, 303, 305, 306…	(61	16	77)	yes	61
1292	1293	UPI0001DA1FF7 status=activ	([0.632174, 0.497853, 0.480142, 0.521092, 0.56648, 0.585406, 0.59917, 0.632174, 0.562014, 0.59014, 0.517562, 0.465241, 0.468512, 0.465241, 0.454136, 0.440853, 0.454136, 0.349426, 0.398279, 0.380708, 0.370445, 0.374039, 0.377384, 0.398279, 0.401658, 0.318242, 0.335645, 0.311707, 0.21291, 0.268042, 0.194234, 0.236433, 0.321458, 0.26085, 0.298791, 0.21291, 0.161087, 0.147574, 0.236433, 0.284882, 0.2…	[0, 3, 4, 5, 6, 7, 8, 9, 10, 54, 56, 57, 58, 59, 60, 61, 62, 84, 88, 89, 90, 91, 92, 93, 94, 95, 96, 97, 98, 99, 100, 101, 102, 103, 104, 105, 106, 107, 108, 109, 110, 111, 112, 113, 114, 115, 116, 117, 118, 119, 120, 121, 122, 123, 124, 125, 126, 127, 128, 129, 130, 131, 132, 133, 134, 135, 136, 137, 138, 139, 140, 141, 142, 143, 144, 145, 146, 147, 148, 149, 150, 151, 152, 153, 154, 155, 156, 1…	(432	886	1318)	yes	432
1299	1300	UPI0001DA1FFE status=activ	([0.545602, 0.562014, 0.450668, 0.480142, 0.433034, 0.458154, 0.458154, 0.480142, 0.497853, 0.450668, 0.414856, 0.374039, 0.374039, 0.377384, 0.324872, 0.271506, 0.194234, 0.155435, 0.209395, 0.206376, 0.268042, 0.275179, 0.264545, 0.346032, 0.332115, 0.366687, 0.374039, 0.387226, 0.398279, 0.352862, 0.42561, 0.465241, 0.529623, 0.562014, 0.56648, 0.648219, 0.724957, 0.812494, 0.859585, 0.81615, …	[0, 1, 32, 33, 34, 35, 36, 37, 38, 39, 40, 41, 42, 43, 44, 45, 46, 47, 48, 49, 50, 51, 52, 53, 54, 55, 56, 57, 58, 59, 60, 61, 62, 63, 64, 65, 66, 67, 68, 69, 70, 71, 72, 73, 74, 75, 76, 77, 78, 79, 80, 81, 82, 83, 84, 85, 86, 87, 88, 89, 90, 91, 92, 93, 94, 95, 96, 97, 98, 99, 100, 101, 102, 103, 104, 105, 106, 107, 108, 109, 110, 111, 112, 113, 114, 115, 116, 117, 118, 119, 120, 121, 122, 123, …	(236	2	238)	yes	236
1387	1388	UPI0001DA2056 status=activ	([0.25031, 0.295083, 0.339168, 0.370445, 0.335645, 0.328603, 0.308712, 0.301917, 0.328603, 0.352862, 0.377384, 0.394753, 0.366687, 0.436924, 0.390993, 0.472492, 0.549308, 0.570702, 0.575842, 0.56648, 0.632174, 0.671169, 0.671169, 0.694846, 0.707965, 0.73685, 0.784345, 0.837511, 0.879233, 0.879233, 0.89662, 0.899122, 0.899122, 0.926919, 0.910643, 0.932927, 0.941505, 0.947281, 0.919029, 0.919029, 0…	[16, 17, 18, 19, 20, 21, 22, 23, 24, 25, 26, 27, 28, 29, 30, 31, 32, 33, 34, 35, 36, 37, 38, 39, 40, 41, 42, 43, 44, 45, 46, 47, 48, 49, 50, 51, 52, 53, 54, 55, 56, 57, 58, 59, 60, 61, 62, 63, 64, 65, 66, 67, 68, 69, 70, 71, 72, 73, 74, 75, 76, 77, 78, 79, 80, 81, 82, 83, 84, 85, 86, 87, 88, 89, 90, 91, 92, 93, 94, 95, 96, 97, 98, 99, 100, 101, 102, 103, 104, 105, 106, 107, 108, 109, 110, 111, 11…	(224	0	224)	yes	224
1441	1442	UPI0001DA208C status=activ	([0.243554, 0.308712, 0.36309, 0.447574, 0.486429, 0.398279, 0.436924, 0.497853, 0.486429, 0.5017, 0.450668, 0.472492, 0.468512, 0.444081, 0.465241, 0.461924, 0.440853, 0.444081, 0.436924, 0.349426, 0.42561, 0.505461, 0.465241, 0.465241, 0.4292, 0.324872, 0.40511, 0.401658, 0.298791, 0.25031, 0.247041, 0.25031, 0.185198, 0.127496, 0.216401, 0.144935, 0.144935, 0.170161, 0.236433, 0.236433, 0.2398…	[9, 21, 54, 55, 56, 57, 58, 59, 60, 61, 62, 63, 64, 65, 66, 69, 70, 71, 72, 118, 120, 125, 126, 127, 128, 129, 130, 131, 188, 189, 197, 198, 199, 200, 201, 202, 203, 204, 230, 231, 234, 235, 236, 237, 238, 239, 240, 241, 242, 243, 244, 245, 246, 247, 248, 249, 438, 439, 440, 441, 442, 509, 510, 511, 512, 513, 514, 515, 516, 517, 518, 519, 529, 594, 595, 596, 597, 599, 602, 603, 604, 605, 606, 607…	(77	91	168)	yes	77
1444	1445	UPI0001DA208F status=activ	([0.134866, 0.18812, 0.106997, 0.15008, 0.144935, 0.179055, 0.219301, 0.167087, 0.147574, 0.129801, 0.090864, 0.127496, 0.134866, 0.073402, 0.058088, 0.122885, 0.125101, 0.073402, 0.090864, 0.081712, 0.086953, 0.086953, 0.086953, 0.15008, 0.15008, 0.120615, 0.120615, 0.06312, 0.106997, 0.142424, 0.094817, 0.18812, 0.106997, 0.056825, 0.109221, 0.15284, 0.098513, 0.170161, 0.268042, 0.264545, 0.18…	[245, 246, 247, 248, 249, 250, 251, 252, 253, 254, 255, 256, 257, 258, 259, 260, 261, 262, 263, 264, 265, 266, 267, 268, 269, 270, 271, 272, 273, 274, 275, 276, 277, 278, 279, 280, 281, 282, 283, 284, 285, 286, 287, 288, 289, 290, 291, 292, 293, 294, 295, 296, 297, 298, 299, 300, 301, 302, 303, 304, 305, 306, 307, 308, 309, 310, 311, 312, 313, 314, 315, 316, 317, 318, 319, 320, 321, 322, 323, 324…	(96	0	96)	yes	96
1446	1447	UPI0001DA2091 status=activ	([0.724957, 0.741537, 0.622677, 0.657645, 0.707965, 0.720929, 0.745909, 0.661982, 0.657645, 0.699094, 0.63748, 0.59014, 0.521092, 0.509769, 0.517562, 0.541878, 0.632174, 0.585406, 0.509769, 0.59508, 0.59508, 0.570702, 0.59014, 0.661982, 0.575842, 0.497853, 0.51388, 0.454136, 0.538167, 0.557691, 0.557691, 0.608892, 0.613573, 0.653063, 0.58069, 0.661982, 0.59917, 0.521092, 0.521092, 0.59508, 0.5901…	[0, 1, 2, 3, 4, 5, 6, 7, 8, 9, 10, 11, 12, 13, 14, 15, 16, 17, 18, 19, 20, 21, 22, 23, 24, 26, 28, 29, 30, 31, 32, 33, 34, 35, 36, 37, 38, 39, 40, 41, 42, 43, 45, 46, 47, 48, 49, 50, 51, 52, 53, 54, 55, 56, 57, 58, 59, 60, 61, 62, 63, 64, 65, 66, 67, 68, 69, 70, 71, 72, 73, 74, 75, 76, 77, 78, 79, 80, 81, 82, 83, 84, 85, 86, 87, 88, 89, 90, 91, 92, 93, 94, 95, 96, 97, 98, 99, 100, 101, 102, 103, …	(154	42	196)	yes	154
1478	1479	UPI0001DA20B1 status=activ	([0.17593, 0.137348, 0.17593, 0.129801, 0.158265, 0.118441, 0.100716, 0.106997, 0.129801, 0.167087, 0.170161, 0.209395, 0.229226, 0.26085, 0.232838, 0.31487, 0.359901, 0.384043, 0.414856, 0.394753, 0.483068, 0.447574, 0.521092, 0.521092, 0.575842, 0.575842, 0.59917, 0.642678, 0.694846, 0.653063, 0.59917, 0.657645, 0.657645, 0.653063, 0.648219, 0.699094, 0.680603, 0.632174, 0.653063, 0.63748, 0.66…	[22, 23, 24, 25, 26, 27, 28, 29, 30, 31, 32, 33, 34, 35, 36, 37, 38, 39, 40, 41, 42, 43, 44, 45, 46, 47, 48, 49, 50, 51, 52, 79, 80, 81, 82, 83, 84, 85, 86, 88, 89, 90, 91, 92, 93, 94, 95, 96, 97, 98, 99, 100, 101, 102, 103, 104, 105, 106, 107, 108, 109, 110, 111, 112, 113, 114, 115, 116, 117, 118, 119, 120, 121, 122, 123, 124, 125, 126, 127, 128, 129, 130, 131, 132, 133, 134, 135, 136, 137, 138,…	(91	39	130)	yes	91
1482	1483	UPI0001DA20B5 status=activ	([0.661982, 0.716283, 0.733139, 0.750527, 0.779859, 0.788093, 0.808535, 0.805026, 0.827927, 0.846163, 0.846163, 0.856457, 0.874069, 0.901269, 0.910643, 0.915074, 0.885302, 0.885302, 0.899122, 0.905695, 0.934618, 0.928747, 0.928747, 0.936162, 0.910643, 0.891961, 0.891961, 0.879233, 0.874069, 0.805026, 0.788093, 0.801317, 0.798249, 0.784345, 0.771762, 0.754692, 0.750527, 0.805026, 0.750527, 0.71628…	[0, 1, 2, 3, 4, 5, 6, 7, 8, 9, 10, 11, 12, 13, 14, 15, 16, 17, 18, 19, 20, 21, 22, 23, 24, 25, 26, 27, 28, 29, 30, 31, 32, 33, 34, 35, 36, 37, 38, 39, 40, 41, 42, 43, 44, 45, 46, 47, 48, 49, 50, 51, 52, 53, 54, 55, 56, 57, 58, 59, 60, 61, 62, 63, 64, 65, 66, 67, 68, 69, 70, 71, 72, 73, 74]	(74	0	74)	yes	74
1498	1499	UPI0001DA20C5 status=activ	([0.771762, 0.798249, 0.788093, 0.779859, 0.779859, 0.707965, 0.724957, 0.685117, 0.680603, 0.685117, 0.657645, 0.613573, 0.557691, 0.56648, 0.570702, 0.534167, 0.490133, 0.476583, 0.418646, 0.398279, 0.377384, 0.387226, 0.377384, 0.384043, 0.384043, 0.40511, 0.440853, 0.447574, 0.468512, 0.480142, 0.5017, 0.549308, 0.59508, 0.59014, 0.58069, 0.59917, 0.648219, 0.716283, 0.712013, 0.775545, 0.771…	[0, 1, 2, 3, 4, 5, 6, 7, 8, 9, 10, 11, 12, 13, 14, 15, 30, 31, 32, 33, 34, 35, 36, 37, 38, 39, 40, 41, 42, 43, 44, 45, 46, 47, 48, 49, 50, 51, 52, 53, 54, 55, 56, 57, 58, 59, 60, 61, 62, 63, 64, 65, 66, 67, 68, 69, 70, 71, 72, 73, 74, 75, 76, 77, 78, 79, 80, 81, 82, 83, 84, 85, 86, 87, 88, 89, 90, 91, 92, 93, 94, 95, 96, 97, 98, 99, 100, 101, 102, 103, 104, 105, 106, 107, 108, 109, 110, 111, 112,…	(383	240	623)	yes	383
1499	1500	UPI0001DA20C6 status=activ	([0.074921, 0.081712, 0.059222, 0.043307, 0.037156, 0.049374, 0.071867, 0.05306, 0.033407, 0.047319, 0.059222, 0.081712, 0.085092, 0.066181, 0.067594, 0.088832, 0.096677, 0.098513, 0.139895, 0.142424, 0.209395, 0.206376, 0.247041, 0.339168, 0.339168, 0.335645, 0.335645, 0.321458, 0.370445, 0.408655, 0.40511, 0.342579, 0.321458, 0.318242, 0.349426, 0.349426, 0.387226, 0.433034, 0.483068, 0.505461,…	[39, 40, 50, 107, 110, 111, 112, 113, 114, 115, 117, 165, 212, 213, 214, 215, 216, 217, 218, 219, 245, 246, 247, 248, 249, 250, 251, 252, 253, 254, 255, 256, 257, 258, 259, 260, 261, 262, 263, 264, 265, 266, 267, 268, 269, 270, 271, 272, 273, 274, 275, 276, 277, 278, 279, 280, 281, 282, 283, 284, 285, 286, 287, 288, 289, 290, 291, 292, 293, 294, 295, 296, 297, 298, 299, 300, 301, 302, 303, 304, 3…	(99	96	195)	yes	99
1537	1538	UPI0001DA20EC status=activ	([0.779859, 0.81615, 0.819762, 0.852992, 0.862302, 0.823549, 0.84206, 0.84206, 0.862302, 0.868118, 0.882776, 0.891961, 0.89662, 0.899122, 0.88723, 0.928747, 0.936162, 0.91684, 0.919029, 0.945666, 0.945666, 0.956248, 0.951925, 0.957673, 0.932927, 0.936162, 0.959312, 0.962114, 0.966441, 0.960642, 0.957673, 0.954657, 0.954657, 0.948786, 0.945666, 0.954657, 0.959312, 0.924947, 0.957673, 0.967676, 0.9…	[0, 1, 2, 3, 4, 5, 6, 7, 8, 9, 10, 11, 12, 13, 14, 15, 16, 17, 18, 19, 20, 21, 22, 23, 24, 25, 26, 27, 28, 29, 30, 31, 32, 33, 34, 35, 36, 37, 38, 39, 40, 41, 42, 43, 44, 45, 46, 47, 48, 49, 50, 51, 52, 53, 54, 55, 56, 57, 58, 59, 60, 61, 62, 63, 64, 65, 66, 67, 68, 69, 70, 71, 72, 73, 74, 75, 76, 77, 78, 79, 80, 81, 82, 83, 84, 85, 86, 87, 88, 89, 90, 91, 92, 93, 94, 95, 96, 97, 98, 99, 100, 101…	(320	0	320)	yes	320
1548	1549	UPI0001DA20F7 status=activ	([0.129801, 0.185198, 0.264545, 0.271506, 0.30533, 0.194234, 0.139895, 0.179055, 0.161087, 0.164327, 0.127496, 0.167087, 0.122885, 0.129801, 0.127496, 0.132295, 0.182256, 0.179055, 0.219301, 0.209395, 0.21291, 0.288399, 0.206376, 0.127496, 0.15284, 0.100716, 0.122885, 0.200174, 0.21291, 0.167087, 0.173081, 0.222385, 0.158265, 0.229226, 0.324872, 0.247041, 0.26085, 0.21291, 0.239899, 0.239899, 0.1…	[96, 97, 98, 99, 100, 101, 102, 107, 108, 109, 110, 111, 112, 113, 114, 115, 116, 117, 118, 119, 120, 121, 122, 123, 124, 125, 126, 127, 128, 129, 130, 131, 132, 133, 134, 135, 136, 137, 138, 139, 140, 141, 142, 143, 144, 145, 146, 147, 148, 149, 150, 151, 152, 153, 154, 155, 156, 157, 158, 159, 160, 161, 162, 163, 164, 165, 166, 167, 168, 169, 170, 171, 172, 173, 174, 175]	(68	7	75)	yes	68
1572	1573	UPI0001DA210F status=activ	([0.349426, 0.30533, 0.332115, 0.301917, 0.232838, 0.268042, 0.264545, 0.291804, 0.352862, 0.390993, 0.41194, 0.42561, 0.447574, 0.433034, 0.374039, 0.4292, 0.494003, 0.557691, 0.56648, 0.604312, 0.608892, 0.557691, 0.648219, 0.680603, 0.720929, 0.801317, 0.798249, 0.812494, 0.827927, 0.827927, 0.827927, 0.812494, 0.852992, 0.745909, 0.76285, 0.791621, 0.808535, 0.791621, 0.791621, 0.788093, 0.79…	[17, 18, 19, 20, 21, 22, 23, 24, 25, 26, 27, 28, 29, 30, 31, 32, 33, 34, 35, 36, 37, 38, 39, 40, 41, 42, 43, 44, 45, 46, 47, 48, 49, 50, 51, 52, 53, 54, 55, 56, 57, 58, 59, 60, 61, 62, 63, 64, 65, 66, 67, 68, 69, 70, 71, 72, 73, 74, 75, 76, 77, 78, 79, 80, 81, 82, 83, 84, 85, 86, 87, 88, 89, 90, 91, 92, 93, 94, 95, 96, 97, 98, 99, 100, 101, 102, 103, 104, 105, 106, 107, 108, 109, 110, 111, 112, 1…	(121	0	121)	yes	121
1573	1574	UPI0001DA2110 status=activ	([0.017447, 0.013613, 0.020876, 0.014783, 0.011342, 0.009401, 0.008075, 0.007091, 0.007555, 0.006795, 0.006533, 0.007259, 0.006482, 0.004976, 0.003757, 0.002662, 0.00283, 0.003757, 0.004899, 0.00543, 0.005378, 0.006894, 0.009015, 0.009015, 0.012727, 0.021381, 0.035586, 0.060549, 0.102787, 0.127496, 0.200174, 0.200174, 0.200174, 0.257454, 0.342579, 0.458154, 0.59508, 0.685117, 0.557691, 0.575842, …	[36, 37, 38, 39, 41, 269, 270, 271, 293, 294, 296, 297, 298, 299, 300, 301, 302, 303, 304, 305, 306, 307, 308, 309, 310, 311, 312, 313, 314, 321, 325, 326, 336, 337, 341, 345, 346, 347, 348, 349, 350, 351, 352, 353, 354, 355, 356, 358, 359, 360, 361, 364, 365, 369, 373, 377, 378, 379, 380, 381, 382, 383, 384, 385, 387, 391, 392, 407, 419, 443, 444, 445, 456, 457, 458, 461, 462, 463, 468, 473, 474…	(58	145	203)	yes	58
1590	1591	UPI0001DA2121 status=activ	([0.575842, 0.490133, 0.525368, 0.59014, 0.613573, 0.626927, 0.541878, 0.59014, 0.608892, 0.538167, 0.486429, 0.454136, 0.433034, 0.450668, 0.454136, 0.486429, 0.461924, 0.418646, 0.5017, 0.521092, 0.422041, 0.440853, 0.529623, 0.454136, 0.36309, 0.380708, 0.328603, 0.328603, 0.308712, 0.321458, 0.366687, 0.370445, 0.418646, 0.398279, 0.472492, 0.41194, 0.4292, 0.418646, 0.486429, 0.40511, 0.3872…	[0, 2, 3, 4, 5, 6, 7, 8, 9, 18, 19, 22, 45, 75, 76, 77, 78, 79, 80, 81, 82, 83, 84, 85, 86, 87, 88, 89, 90, 91, 92, 93, 94, 95, 96, 97, 98, 99, 100, 101, 102, 103, 104, 105, 106, 107, 108, 109, 110, 111, 112, 113, 114, 115, 116, 117, 118, 119, 120, 121, 122, 123, 124, 125, 126, 127, 141, 142, 143, 153, 154, 155, 157, 158, 159, 160, 161, 162, 163, 164, 165, 166, 167, 168, 169, 170, 171, 172, 173, …	(52	13	65)	yes	52
1602	1603	UPI0001DA212D status=activ	([0.4292, 0.494003, 0.525368, 0.447574, 0.494003, 0.444081, 0.472492, 0.418646, 0.374039, 0.398279, 0.401658, 0.374039, 0.301917, 0.342579, 0.408655, 0.339168, 0.328603, 0.25406, 0.196879, 0.257454, 0.264545, 0.339168, 0.36309, 0.366687, 0.433034, 0.40511, 0.458154, 0.440853, 0.486429, 0.58069, 0.59917, 0.642678, 0.724957, 0.837511, 0.837511, 0.849326, 0.901269, 0.908098, 0.960642, 0.973328, 0.97…	[2, 29, 30, 31, 32, 33, 34, 35, 36, 37, 38, 39, 40, 41, 42, 43, 44, 45, 46, 47, 48, 49, 50, 51, 52, 53, 54, 55, 56, 57, 58, 59, 60, 61, 62, 63, 64, 65, 66, 67, 68, 69, 70, 71, 72, 73, 74, 75, 76, 77, 78, 79, 80, 81, 82, 83, 84, 85, 86, 87, 88, 89, 90, 91, 92, 93, 94, 95, 96, 97, 98, 99, 100, 101, 102, 103, 104, 105, 106, 107, 108, 109, 110, 111, 112, 113, 114, 115, 116, 117, 118, 119, 120, 121, 1…	(427	1032	1459)	yes	427
1645	1646	UPI0001DA2158 status=activ	([0.699094, 0.585406, 0.632174, 0.642678, 0.541878, 0.56648, 0.5017, 0.525368, 0.490133, 0.461924, 0.480142, 0.454136, 0.461924, 0.436924, 0.42561, 0.414856, 0.398279, 0.321458, 0.275179, 0.236433, 0.301917, 0.301917, 0.384043, 0.380708, 0.374039, 0.444081, 0.4292, 0.490133, 0.497853, 0.541878, 0.59508, 0.642678, 0.694846, 0.750527, 0.779859, 0.784345, 0.775545, 0.771762, 0.846163, 0.879233, 0.91…	[0, 1, 2, 3, 4, 5, 6, 7, 29, 30, 31, 32, 33, 34, 35, 36, 37, 38, 39, 40, 41, 42, 43, 44, 45, 46, 47, 48, 49, 50, 51, 52, 53, 54, 55, 56, 57, 58, 59, 60, 61, 62, 63, 64, 65, 66, 67, 68, 69, 70, 71, 72, 73, 74, 75, 76, 77, 78, 79, 80, 81, 82, 83, 84, 85, 86, 87, 88, 89, 90, 91, 92, 93, 94, 95, 96, 97, 98, 99, 100, 101, 102, 103, 104, 105, 106, 107, 108, 109, 110, 111, 112, 113, 114, 115, 116, 117, …	(269	8	277)	yes	269
1653	1654	UPI0001DA2160 status=activ	([0.18812, 0.232838, 0.222385, 0.147574, 0.18812, 0.222385, 0.21291, 0.170161, 0.219301, 0.167087, 0.191378, 0.229226, 0.21291, 0.308712, 0.284882, 0.216401, 0.257454, 0.268042, 0.25031, 0.30533, 0.288399, 0.30533, 0.275179, 0.222385, 0.222385, 0.222385, 0.191378, 0.191378, 0.179055, 0.170161, 0.268042, 0.268042, 0.281712, 0.278302, 0.191378, 0.139895, 0.200174, 0.196879, 0.120615, 0.125101, 0.12…	[145, 178, 190, 400, 401, 402, 403, 404, 405, 406, 407, 408, 409, 410, 411, 412, 413, 414, 415, 416, 421, 422, 423, 424, 425, 426, 427, 428, 429, 430, 431, 432, 433, 434, 435, 436, 437, 438, 439, 440, 441, 442, 443, 444, 445, 446, 447, 448, 449, 450, 451, 452, 453, 454, 455, 456, 457, 458, 459, 460, 461, 462, 463, 464, 465, 466, 467, 468, 469, 470, 471, 472, 473, 475, 476, 477, 478, 479, 480, 481…	(52	20	72)	yes	52
1675	1676	UPI0001DA2176 status=activ	([0.092881, 0.081712, 0.0704, 0.06184, 0.086953, 0.074921, 0.067594, 0.090864, 0.118441, 0.134866, 0.161087, 0.179055, 0.191378, 0.243554, 0.247041, 0.291804, 0.352862, 0.408655, 0.497853, 0.56648, 0.661982, 0.648219, 0.741537, 0.827927, 0.88723, 0.879233, 0.919029, 0.950334, 0.950334, 0.953422, 0.96342, 0.964893, 0.969315, 0.962114, 0.957673, 0.957673, 0.9657, 0.926919, 0.879233, 0.874069, 0.868…	[19, 20, 21, 22, 23, 24, 25, 26, 27, 28, 29, 30, 31, 32, 33, 34, 35, 36, 37, 38, 39, 40, 41, 42, 43, 44, 45, 46, 47, 48, 49, 50, 51, 55, 56, 58, 59, 60, 61, 62, 63, 64, 65, 66, 67, 68, 69, 70, 71, 72, 73, 74, 75, 76, 77, 78, 79, 80, 81, 82, 83, 84, 85, 86, 87, 88, 89, 90, 91, 92, 93, 94, 95, 96, 97, 98, 99, 100, 101, 102, 103, 104, 105, 106, 107, 108, 109, 110, 111, 112, 113, 114, 115, 116, 117, …	(88	35	123)	yes	88
1698	1699	UPI0001DA218D status=activ	([0.5017, 0.525368, 0.494003, 0.517562, 0.494003, 0.509769, 0.525368, 0.444081, 0.465241, 0.483068, 0.5017, 0.505461, 0.5017, 0.534167, 0.557691, 0.608892, 0.608892, 0.653063, 0.703578, 0.728858, 0.754692, 0.754692, 0.791621, 0.819762, 0.834292, 0.859585, 0.882776, 0.882776, 0.936162, 0.936162, 0.932927, 0.948786, 0.94331, 0.94331, 0.932927, 0.932927, 0.936162, 0.934618, 0.934618, 0.924947, 0.926…	[0, 1, 3, 5, 6, 10, 11, 12, 13, 14, 15, 16, 17, 18, 19, 20, 21, 22, 23, 24, 25, 26, 27, 28, 29, 30, 31, 32, 33, 34, 35, 36, 37, 38, 39, 40, 41, 42, 43, 44, 45, 46, 47, 48, 49, 50, 51, 52, 53, 54, 55, 56, 57, 58, 59, 60, 61, 62, 63, 64, 65, 66, 67, 68, 69, 70, 71, 72, 73, 74, 75, 76, 77, 78, 79, 80, 81, 82, 83, 84, 85, 86, 87, 88, 89, 90, 91, 92, 93, 94, 95, 96, 97, 98, 99, 100, 101, 102, 103, 104…	(133	5	138)	yes	133
1737	1738	UPI0001DA21B4 status=activ	([0.476583, 0.387226, 0.414856, 0.342579, 0.377384, 0.433034, 0.374039, 0.390993, 0.346032, 0.374039, 0.398279, 0.418646, 0.380708, 0.374039, 0.366687, 0.366687, 0.359901, 0.370445, 0.401658, 0.342579, 0.401658, 0.342579, 0.352862, 0.370445, 0.440853, 0.436924, 0.390993, 0.450668, 0.433034, 0.51388, 0.444081, 0.440853, 0.42561, 0.36309, 0.370445, 0.374039, 0.436924, 0.440853, 0.436924, 0.4292, 0.…	[29, 42, 43, 44, 54, 55, 77, 81, 82, 83, 84, 85, 86, 87, 113, 114, 115, 116, 117, 118, 119, 120, 121, 122, 123, 124, 125, 126, 127, 128, 129, 130, 131, 132, 133, 134, 135, 136, 137, 138, 139, 140, 141, 142, 143, 144, 145, 146, 147, 148, 149, 150, 151, 152, 153, 154, 155, 156, 157, 158, 159, 160, 161, 162, 163, 164, 165, 166, 167, 168, 169, 170, 171, 172, 173, 174, 175, 176, 177, 178, 179, 180, 18…	(153	14	167)	yes	153
1745	1746	UPI0001DA21BC status=activ	([0.728858, 0.741537, 0.784345, 0.703578, 0.720929, 0.73685, 0.741537, 0.750527, 0.76285, 0.767246, 0.694846, 0.608892, 0.642678, 0.720929, 0.712013, 0.712013, 0.716283, 0.690604, 0.728858, 0.798249, 0.707965, 0.724957, 0.741537, 0.745909, 0.812494, 0.808535, 0.801317, 0.819762, 0.834292, 0.788093, 0.788093, 0.868118, 0.912647, 0.894241, 0.885302, 0.882776, 0.876521, 0.871313, 0.871313, 0.868118,…	[0, 1, 2, 3, 4, 5, 6, 7, 8, 9, 10, 11, 12, 13, 14, 15, 16, 17, 18, 19, 20, 21, 22, 23, 24, 25, 26, 27, 28, 29, 30, 31, 32, 33, 34, 35, 36, 37, 38, 39, 40, 41, 42, 43, 44, 45, 46, 47, 48, 49, 50, 51, 52, 53, 54, 55, 56, 57, 58, 59, 60, 61, 62, 63, 64, 65, 66, 67, 68, 69, 70, 71, 72, 73, 74, 75, 76, 77, 78, 79, 80, 81, 82, 83, 84, 85, 86, 87, 88, 89, 90, 91, 92, 93, 94, 95, 96, 97, 98, 99, 100, 101…	(390	0	390)	yes	390
1754	1755	UPI0001DA21C5 status=activ	([0.81615, 0.827927, 0.852992, 0.856457, 0.862302, 0.795062, 0.81615, 0.837511, 0.84206, 0.856457, 0.805026, 0.791621, 0.791621, 0.791621, 0.745909, 0.745909, 0.750527, 0.750527, 0.745909, 0.750527, 0.779859, 0.767246, 0.779859, 0.784345, 0.784345, 0.754692, 0.812494, 0.812494, 0.728858, 0.728858, 0.733139, 0.805026, 0.812494, 0.73685, 0.741537, 0.823549, 0.812494, 0.798249, 0.808535, 0.871313, 0…	[0, 1, 2, 3, 4, 5, 6, 7, 8, 9, 10, 11, 12, 13, 14, 15, 16, 17, 18, 19, 20, 21, 22, 23, 24, 25, 26, 27, 28, 29, 30, 31, 32, 33, 34, 35, 36, 37, 38, 39, 40, 41, 42, 43, 44, 45, 46, 47, 48, 49, 50, 51, 52, 53, 54, 55, 56, 57, 58, 59, 60, 61, 62, 63, 64, 65, 66, 67, 68, 69, 91, 92, 94, 98, 117, 118, 121, 124, 131, 132, 133, 155, 158, 159, 165, 166, 167, 168, 169, 170, 171, 172, 173, 174, 175, 176, 17…	(69	0	69)	yes	69
1827	1828	UPI0001DA220E status=activ	([0.236433, 0.144935, 0.122885, 0.132295, 0.167087, 0.129801, 0.158265, 0.18812, 0.196879, 0.222385, 0.18812, 0.161087, 0.161087, 0.158265, 0.18812, 0.25031, 0.288399, 0.30533, 0.339168, 0.281712, 0.281712, 0.342579, 0.42561, 0.458154, 0.450668, 0.461924, 0.553315, 0.570702, 0.618285, 0.661982, 0.680603, 0.76285, 0.834292, 0.834292, 0.849326, 0.812494, 0.849326, 0.879233, 0.865454, 0.903857, 0.93…	[26, 27, 28, 29, 30, 31, 32, 33, 34, 35, 36, 37, 38, 39, 40, 41, 42, 43, 44, 45, 46, 47, 48, 49, 50, 51, 52, 53, 54, 55, 56, 57, 58, 59, 60, 61, 62, 63, 64, 65, 66, 67, 68, 69, 70, 71, 72, 73, 74, 75, 76, 77, 78, 79, 80, 81, 82, 83, 85, 89, 90, 117, 118, 119, 120, 121, 122, 124, 125, 126, 127, 128, 129, 130, 131, 132, 133, 134, 135, 136, 137, 138, 140, 141, 142, 143, 144, 145, 147, 148, 149, 150,…	(86	168	254)	yes	86
1831	1832	UPI0001DA2212 status=activ	([0.366687, 0.264545, 0.328603, 0.25406, 0.288399, 0.243554, 0.321458, 0.346032, 0.346032, 0.318242, 0.321458, 0.295083, 0.346032, 0.298791, 0.301917, 0.370445, 0.356642, 0.321458, 0.301917, 0.318242, 0.301917, 0.324872, 0.408655, 0.349426, 0.42561, 0.408655, 0.447574, 0.422041, 0.418646, 0.440853, 0.494003, 0.525368, 0.59508, 0.59508, 0.661982, 0.741537, 0.73685, 0.759478, 0.724957, 0.720929, 0.…	[31, 32, 33, 34, 35, 36, 37, 38, 39, 40, 41, 42, 43, 44, 45, 46, 47, 48, 49, 50, 51, 52, 53, 54, 55, 56, 57, 58, 59, 60, 61, 62, 63, 64, 65, 66, 67, 68, 69, 70, 71, 72, 73, 74, 75, 76, 77, 78, 79, 80, 81, 82, 83, 84, 85, 86, 87, 88, 89, 90, 91, 92, 93, 94, 95, 96, 97, 98, 99, 100, 101, 102, 103, 104, 105, 106, 107, 108, 109, 110, 111, 112, 113, 114, 115, 116, 117, 118, 119, 120, 121, 122, 123, 12…	(195	0	195)	yes	195
1833	1834	UPI0001DA2214 status=activ	([0.006894, 0.005992, 0.006988, 0.006142, 0.005932, 0.005318, 0.004899, 0.004775, 0.004689, 0.006374, 0.005799, 0.00515, 0.00359, 0.003298, 0.004483, 0.004358, 0.003405, 0.003177, 0.004315, 0.00543, 0.006988, 0.009483, 0.014315, 0.014075, 0.01227, 0.019109, 0.030611, 0.051831, 0.086953, 0.137348, 0.11371, 0.179055, 0.257454, 0.335645, 0.380708, 0.387226, 0.490133, 0.59014, 0.759478, 0.642678, 0.6…	[37, 38, 39, 40, 41, 42, 43, 44, 45, 46, 47, 48, 49, 50, 51, 52, 53, 54, 75, 76, 77, 78, 79, 80, 81, 82, 83, 181, 185, 187, 188, 189, 207, 208, 209, 210, 212, 213, 215, 304, 310, 314, 316, 318, 319, 338, 339, 340, 341, 342, 343, 344, 345, 346, 347, 348, 349, 350, 351, 352, 353, 354, 355, 356, 357, 358, 359, 360, 361, 362, 363, 364, 365, 366, 367, 368, 369, 370, 371, 372, 373, 374, 375, 376, 377, …	(69	45	114)	yes	69
1905	1906	UPI0001DA225C status=activ	([0.26085, 0.182256, 0.225814, 0.278302, 0.295083, 0.332115, 0.281712, 0.295083, 0.308712, 0.25031, 0.216401, 0.236433, 0.318242, 0.243554, 0.26085, 0.264545, 0.352862, 0.377384, 0.30533, 0.318242, 0.311707, 0.308712, 0.374039, 0.374039, 0.377384, 0.318242, 0.30533, 0.370445, 0.377384, 0.394753, 0.454136, 0.525368, 0.534167, 0.422041, 0.490133, 0.490133, 0.490133, 0.509769, 0.42561, 0.505461, 0.4…	[31, 32, 37, 39, 84, 91, 92, 93, 94, 95, 114, 115, 116, 117, 118, 119, 120, 121, 122, 123, 124, 125, 126, 127, 128, 129, 130, 131, 132, 133, 134, 135, 136, 137, 138, 139, 140, 141, 142, 143, 144, 145, 146, 147, 148, 149, 150, 151, 152, 153, 154, 155, 156, 157, 158, 159, 160, 161, 162, 163, 164, 165, 166, 167, 168, 169, 170, 171, 172, 173, 174, 175, 176, 177, 178, 179, 180, 181, 182, 183, 184, 185…	(197	10	207)	yes	197
1942	1943	UPI0001DA2281 status=activ	([0.017797, 0.015078, 0.012491, 0.018787, 0.010131, 0.006374, 0.005249, 0.003804, 0.0028, 0.002503, 0.002078, 0.002606, 0.002155, 0.001687, 0.000958, 0.000923, 0.000936, 0.00076, 0.000399, 0.000893, 0.000893, 0.000799, 0.001048, 0.001335, 0.000747, 0.000743, 0.001374, 0.001335, 0.002276, 0.003461, 0.00292, 0.00292, 0.001709, 0.002349, 0.001936, 0.003109, 0.003276, 0.003246, 0.003341, 0.005378, 0.…	[268, 269, 270, 271, 272, 273, 274, 275, 276, 277, 278, 279, 280, 281, 282, 283, 284, 285, 286, 287, 288, 289, 290, 291, 292, 293, 294, 295, 296, 297, 298, 299, 300, 302, 303, 304, 305, 306, 307, 308, 309, 310, 311, 312, 313, 314, 315, 316, 317, 318, 319, 320, 321, 322, 323, 324, 325, 326, 327, 328, 329, 330, 331, 332, 333, 334, 335, 336, 337, 338, 339, 340, 341, 342, 343, 344, 345, 346, 347, 348…	(115	33	148)	yes	115
1951	1952	UPI0001DA228A status=activ	([0.054297, 0.038858, 0.049374, 0.038858, 0.032017, 0.027463, 0.025316, 0.036378, 0.032677, 0.028695, 0.040537, 0.030003, 0.021381, 0.015344, 0.011342, 0.017447, 0.024393, 0.037156, 0.038042, 0.056825, 0.076542, 0.102787, 0.15284, 0.173081, 0.243554, 0.301917, 0.370445, 0.433034, 0.450668, 0.418646, 0.465241, 0.450668, 0.521092, 0.613573, 0.699094, 0.791621, 0.798249, 0.798249, 0.791621, 0.671169…	[32, 33, 34, 35, 36, 37, 38, 39, 40, 41, 42, 43, 44, 45, 46, 47, 48, 49, 50, 51, 52, 53, 54, 55, 56, 57, 58, 59, 60, 61, 62, 63, 64, 65, 66, 67, 68, 69, 70, 71, 72, 73, 74, 75, 76, 77, 78, 79, 80, 81, 82, 83, 84, 85, 86, 87, 88, 89, 90, 92, 93, 94, 95, 96, 100, 101, 102, 103, 104, 105, 107, 108, 109, 110, 111, 117, 118, 119]	(58	0	58)	yes	58
1966	1967	UPI0001DA2299 status=activ	([0.703578, 0.754692, 0.767246, 0.666105, 0.557691, 0.570702, 0.509769, 0.529623, 0.553315, 0.575842, 0.505461, 0.509769, 0.517562, 0.444081, 0.497853, 0.483068, 0.562014, 0.557691, 0.58069, 0.5017, 0.497853, 0.494003, 0.476583, 0.458154, 0.458154, 0.461924, 0.468512, 0.454136, 0.436924, 0.433034, 0.366687, 0.468512, 0.414856, 0.444081, 0.509769, 0.509769, 0.509769, 0.490133, 0.490133, 0.494003, …	[0, 1, 2, 3, 4, 5, 6, 7, 8, 9, 10, 11, 12, 16, 17, 18, 19, 34, 35, 36, 40, 41, 42, 43, 44, 45, 46, 47, 48, 49, 50, 51, 52, 53, 54, 55, 56, 57, 58, 59, 60, 61, 62, 63, 64, 65, 66, 67, 68, 69, 70, 71, 72, 73, 74, 75, 76, 77, 78, 79, 80, 81, 82, 83, 84, 85, 86, 87, 88, 89, 90, 91, 92, 93, 94, 95, 96, 97, 98]	(58	20	78)	yes	58
1978	1979	UPI0001DA22A5 status=activ	([0.517562, 0.51388, 0.454136, 0.480142, 0.433034, 0.394753, 0.414856, 0.433034, 0.454136, 0.458154, 0.414856, 0.422041, 0.387226, 0.390993, 0.377384, 0.384043, 0.444081, 0.418646, 0.418646, 0.408655, 0.418646, 0.465241, 0.440853, 0.494003, 0.494003, 0.545602, 0.59508, 0.549308, 0.562014, 0.549308, 0.521092, 0.642678, 0.642678, 0.642678, 0.63748, 0.626927, 0.642678, 0.661982, 0.666105, 0.661982, …	[0, 1, 25, 26, 27, 28, 29, 30, 31, 32, 33, 34, 35, 36, 37, 38, 39, 40, 41, 42, 43, 44, 45, 46, 47, 48, 49, 50, 51, 52, 53, 54, 55, 56, 57, 58, 59, 60, 61, 62, 63, 64, 65, 66, 67, 68, 69, 70, 71, 72, 73, 74, 75, 76, 77, 78, 79, 80, 81, 82, 83, 84, 85, 86, 87, 88, 89, 90, 91, 92, 93, 94, 95, 96, 97, 98, 99, 100, 101, 102, 103, 104, 105, 106, 107, 108, 109, 110, 111, 112, 113, 114, 115, 116, 117, 11…	(137	2	139)	yes	137
1980	1981	UPI0001DA22A7 status=activ	([0.454136, 0.468512, 0.436924, 0.472492, 0.447574, 0.422041, 0.440853, 0.458154, 0.486429, 0.468512, 0.436924, 0.440853, 0.447574, 0.494003, 0.497853, 0.509769, 0.557691, 0.557691, 0.59014, 0.58069, 0.575842, 0.618285, 0.675549, 0.720929, 0.712013, 0.750527, 0.779859, 0.750527, 0.779859, 0.759478, 0.827927, 0.879233, 0.88723, 0.885302, 0.879233, 0.891961, 0.882776, 0.88723, 0.891961, 0.903857, 0…	[15, 16, 17, 18, 19, 20, 21, 22, 23, 24, 25, 26, 27, 28, 29, 30, 31, 32, 33, 34, 35, 36, 37, 38, 39, 40, 41, 42, 43, 44, 45, 46, 47, 48, 49, 50, 51, 52, 53, 54, 55, 56, 57, 58, 59, 60, 61, 62, 63, 64, 65, 66, 67, 68, 69, 70, 71, 72, 73, 74, 75, 76, 77, 78, 79, 80, 81, 82, 83, 84, 85, 86, 87, 88, 89, 90, 91, 92, 93, 94, 95, 96, 97, 98, 99, 100, 101, 102, 103, 104, 105, 106, 107, 108, 109, 110, 111…	(140	0	140)	yes	140
1989	1990	UPI0001DA22B0 status=activ	([0.472492, 0.398279, 0.4292, 0.359901, 0.308712, 0.339168, 0.295083, 0.298791, 0.243554, 0.271506, 0.278302, 0.239899, 0.167087, 0.106997, 0.086953, 0.144935, 0.155435, 0.216401, 0.21291, 0.196879, 0.225814, 0.209395, 0.264545, 0.275179, 0.335645, 0.390993, 0.398279, 0.458154, 0.422041, 0.490133, 0.5017, 0.562014, 0.632174, 0.657645, 0.759478, 0.759478, 0.759478, 0.759478, 0.775545, 0.675549, 0.…	[30, 31, 32, 33, 34, 35, 36, 37, 38, 39, 40, 41, 42, 43, 44, 45, 46, 47, 48, 49, 50, 51, 52, 53, 54, 55, 56, 57, 58, 59, 60, 61, 62, 63, 64, 65, 66, 67, 68, 69, 70, 71, 72, 73, 74, 75, 76, 77, 78, 79, 80, 81, 82, 83, 84, 85, 107, 108, 109, 110, 111, 112, 113, 114, 115, 116, 117, 118, 119, 120, 124, 125, 126, 127, 128, 133, 134, 135, 136, 137, 138, 139, 140, 141, 142, 143, 144, 145, 146, 147, 148,…	(55	0	55)	yes	55
2050	2051	UPI0001DA22ED status=activ	([0.779859, 0.648219, 0.666105, 0.562014, 0.604312, 0.618285, 0.632174, 0.648219, 0.575842, 0.59917, 0.553315, 0.557691, 0.538167, 0.494003, 0.414856, 0.352862, 0.318242, 0.318242, 0.31487, 0.225814, 0.17593, 0.182256, 0.239899, 0.236433, 0.308712, 0.311707, 0.324872, 0.308712, 0.321458, 0.356642, 0.332115, 0.390993, 0.422041, 0.418646, 0.480142, 0.541878, 0.59508, 0.608892, 0.604312, 0.59014, 0.…	[0, 1, 2, 3, 4, 5, 6, 7, 8, 9, 10, 11, 12, 35, 36, 37, 38, 39, 40, 41, 42, 43, 44, 45, 46, 47, 48, 49, 50, 51, 52, 53, 54, 55, 56, 57, 58, 59, 60, 61, 62, 63, 64, 65, 66, 67, 68, 69, 70, 71, 72, 73, 74, 75, 76, 77, 78, 79, 80, 81, 82, 83, 84, 85, 86, 87, 88, 89, 90, 91, 92, 93, 94, 95, 96, 97, 98, 99, 100, 101, 102, 103, 104, 105, 106, 107, 108, 109, 110, 111, 112, 113, 114, 116, 169, 170, 171, 1…	(138	278	416)	yes	138
2057	2058	UPI0001DA22F4 status=activ	([0.570702, 0.59917, 0.562014, 0.494003, 0.476583, 0.490133, 0.5017, 0.414856, 0.433034, 0.468512, 0.494003, 0.486429, 0.5017, 0.505461, 0.549308, 0.575842, 0.604312, 0.604312, 0.657645, 0.690604, 0.703578, 0.733139, 0.745909, 0.791621, 0.846163, 0.859585, 0.862302, 0.862302, 0.926919, 0.934618, 0.934618, 0.934618, 0.934618, 0.928747, 0.91684, 0.91684, 0.924947, 0.91684, 0.91684, 0.908098, 0.9168…	[0, 1, 2, 6, 12, 13, 14, 15, 16, 17, 18, 19, 20, 21, 22, 23, 24, 25, 26, 27, 28, 29, 30, 31, 32, 33, 34, 35, 36, 37, 38, 39, 40, 41, 42, 43, 44, 45, 46, 47, 48, 49, 50, 51, 52, 53, 54, 55, 56, 57, 58, 59, 60, 61, 62, 63, 64, 65, 66, 67, 68, 69, 70, 71, 72, 73, 74, 75, 76, 77, 78, 79, 80, 81, 82, 83, 84, 85, 86, 87, 88, 89, 90, 91, 92, 93, 94, 95, 96, 97, 98, 99, 100, 101, 102, 103, 104, 105, 106,…	(154	4	158)	yes	154
2102	2103	UPI0001DA2321 status=activ	([0.51388, 0.414856, 0.440853, 0.377384, 0.41194, 0.422041, 0.444081, 0.461924, 0.4292, 0.450668, 0.422041, 0.414856, 0.401658, 0.366687, 0.342579, 0.278302, 0.284882, 0.275179, 0.301917, 0.264545, 0.219301, 0.247041, 0.301917, 0.301917, 0.374039, 0.366687, 0.387226, 0.370445, 0.384043, 0.41194, 0.394753, 0.450668, 0.483068, 0.486429, 0.541878, 0.562014, 0.653063, 0.671169, 0.671169, 0.750527, 0.…	[0, 34, 35, 36, 37, 38, 39, 40, 41, 42, 43, 44, 45, 46, 47, 48, 49, 50, 51, 52, 53, 54, 55, 56, 57, 58, 59, 60, 61, 62, 63, 64, 65, 66, 67, 68, 69, 70, 71, 72, 73, 74, 75, 76, 77, 78, 79, 80, 81, 82, 83, 84, 85, 86, 87, 88, 89, 90, 91, 92, 93, 94, 95, 96, 97, 98, 99, 100, 101, 102, 103, 104, 105, 106, 107, 108, 109, 110, 111, 112, 113, 114, 115, 116, 117, 118, 119, 120, 121, 122, 123, 124, 125, 1…	(173	134	307)	yes	173
2103	2104	UPI0001DA2322 status=activ	([0.370445, 0.398279, 0.454136, 0.490133, 0.538167, 0.549308, 0.562014, 0.538167, 0.5017, 0.51388, 0.529623, 0.480142, 0.480142, 0.440853, 0.418646, 0.494003, 0.534167, 0.51388, 0.440853, 0.370445, 0.380708, 0.370445, 0.366687, 0.288399, 0.225814, 0.147574, 0.100716, 0.100716, 0.100716, 0.137348, 0.134866, 0.142424, 0.21291, 0.167087, 0.216401, 0.194234, 0.173081, 0.194234, 0.21291, 0.25406, 0.31…	[4, 5, 6, 7, 8, 9, 10, 16, 17, 45, 46, 47, 48, 49, 50, 51, 52, 53, 54, 55, 56, 57, 58, 59, 60, 61, 62, 63, 64, 65, 66, 67, 68, 69, 70, 71, 72, 73, 74, 75, 76, 77, 79, 80, 81, 82, 83, 84, 85, 86, 87, 88, 89, 90, 127, 128, 129, 130, 131, 132, 133, 134, 136, 137, 138, 139, 140, 141, 142, 143, 144, 145, 147, 171, 174, 176, 177, 178, 179, 180, 181, 182, 183, 184, 185, 186, 187, 188, 189, 190, 191, 192…	(144	75	219)	yes	144
2105	2106	UPI0001DA2324 status=activ	([0.339168, 0.225814, 0.142424, 0.142424, 0.094817, 0.06184, 0.081712, 0.055536, 0.071867, 0.050641, 0.038858, 0.047319, 0.028107, 0.026338, 0.041405, 0.037156, 0.021816, 0.037156, 0.044297, 0.028107, 0.018415, 0.016021, 0.026892, 0.049374, 0.034884, 0.055536, 0.059222, 0.073402, 0.122885, 0.10481, 0.158265, 0.142424, 0.15284, 0.225814, 0.257454, 0.271506, 0.268042, 0.342579, 0.352862, 0.346032, …	[41, 45, 151, 152, 153, 154, 155, 156, 157, 158, 160, 167, 173, 174, 175, 178, 179, 180, 181, 182, 183, 184, 185, 186, 187, 188, 189, 190, 191, 192, 193, 194, 195, 196, 197, 198, 199, 200, 201, 202, 203, 204, 205, 206, 207, 208, 209, 210, 211, 212, 213, 214, 215, 216, 217, 218, 219, 220, 221, 222, 223, 224, 225, 226, 227, 228, 229, 230, 231, 232, 233, 234, 235, 236, 237, 238, 239, 240, 241, 242, …	(147	15	162)	yes	147
2123	2124	UPI0001DA2336 status=activ	([0.745909, 0.741537, 0.784345, 0.779859, 0.812494, 0.81615, 0.720929, 0.728858, 0.759478, 0.771762, 0.771762, 0.720929, 0.76285, 0.784345, 0.784345, 0.775545, 0.767246, 0.63748, 0.56648, 0.497853, 0.497853, 0.480142, 0.414856, 0.398279, 0.40511, 0.366687, 0.311707, 0.328603, 0.324872, 0.308712, 0.284882, 0.229226, 0.295083, 0.200174, 0.137348, 0.085092, 0.085092, 0.086953, 0.134866, 0.137348, 0.…	[0, 1, 2, 3, 4, 5, 6, 7, 8, 9, 10, 11, 12, 13, 14, 15, 16, 17, 18, 61, 62, 63, 64, 65, 66, 67, 68, 69, 74, 78, 85, 86, 91, 92, 93, 94, 95, 99, 100, 101, 102, 103, 104, 105, 106, 107, 108, 109, 110, 111, 112, 113, 114, 115, 116, 117, 118, 119, 120, 121, 122, 123, 124, 125, 126, 127, 128, 129, 130, 131, 132, 133, 134, 135, 136, 137, 138, 139, 140, 141, 142, 143, 144, 145, 146, 147, 148, 149, 150, 1…	(301	37	338)	yes	301
2125	2126	UPI0001DA2338 status=activ	([0.216401, 0.291804, 0.335645, 0.370445, 0.422041, 0.450668, 0.476583, 0.440853, 0.414856, 0.447574, 0.461924, 0.472492, 0.468512, 0.59917, 0.699094, 0.694846, 0.712013, 0.767246, 0.846163, 0.856457, 0.871313, 0.823549, 0.812494, 0.823549, 0.827927, 0.823549, 0.823549, 0.823549, 0.819762, 0.812494, 0.83125, 0.852992, 0.868118, 0.882776, 0.88723, 0.852992, 0.798249, 0.784345, 0.784345, 0.81615, 0…	[13, 14, 15, 16, 17, 18, 19, 20, 21, 22, 23, 24, 25, 26, 27, 28, 29, 30, 31, 32, 33, 34, 35, 36, 37, 38, 39, 40, 41, 42, 43, 44, 45, 46, 47, 48, 49, 50, 51, 52, 53, 54, 55, 56, 57, 58, 59, 60, 61, 62, 63, 64, 65, 66, 67, 68, 69, 70, 71, 72, 73, 74, 75, 76, 77, 78, 79, 80, 81, 82, 83, 84, 85, 86, 87, 88, 89, 90, 91, 92, 93, 94, 95, 96, 97, 98, 99, 100, 101, 102, 103, 104, 105, 106, 107, 108, 109, …	(520	265	785)	yes	520
2131	2132	UPI0001DA233E status=activ	([0.342579, 0.408655, 0.444081, 0.370445, 0.401658, 0.366687, 0.390993, 0.335645, 0.284882, 0.308712, 0.328603, 0.30533, 0.229226, 0.281712, 0.335645, 0.291804, 0.243554, 0.18812, 0.144935, 0.196879, 0.21291, 0.318242, 0.31487, 0.311707, 0.359901, 0.366687, 0.394753, 0.349426, 0.414856, 0.486429, 0.505461, 0.521092, 0.59917, 0.632174, 0.648219, 0.648219, 0.720929, 0.775545, 0.84206, 0.891961, 0.8…	[30, 31, 32, 33, 34, 35, 36, 37, 38, 39, 40, 41, 42, 43, 44, 45, 46, 47, 48, 49, 50, 51, 52, 53, 54, 55, 56, 57, 58, 59, 60, 61, 62, 63, 64, 65, 66, 67, 68, 69, 70, 71, 72, 73, 74, 75, 76, 77, 78, 79, 80, 81, 82, 83, 84, 85, 86, 87, 88, 89, 90, 91, 92, 93, 94, 95, 96, 97, 98, 99, 100, 101, 102, 103, 104, 105, 106, 107, 108, 109, 110, 111, 112, 113, 114, 115, 116, 117, 118, 119, 120, 121, 122, 123…	(232	0	232)	yes	232
2144	2145	UPI0001DA234B status=activ	([0.185198, 0.229226, 0.239899, 0.247041, 0.281712, 0.219301, 0.25031, 0.209395, 0.219301, 0.243554, 0.25031, 0.206376, 0.209395, 0.209395, 0.21291, 0.281712, 0.324872, 0.321458, 0.30533, 0.36309, 0.433034, 0.505461, 0.505461, 0.538167, 0.56648, 0.570702, 0.666105, 0.671169, 0.741537, 0.788093, 0.788093, 0.808535, 0.876521, 0.876521, 0.876521, 0.889439, 0.823549, 0.791621, 0.795062, 0.827927, 0.8…	[21, 22, 23, 24, 25, 26, 27, 28, 29, 30, 31, 32, 33, 34, 35, 36, 37, 38, 39, 40, 41, 42, 43, 44, 45, 46, 47, 68, 69, 70, 71, 72, 73, 74, 75, 76, 77, 78, 79, 80, 82, 83, 84, 85, 86, 87, 88, 89, 90, 91, 92, 93, 94, 95, 96, 97, 98, 99, 100, 101, 102, 103, 104, 105, 106, 107, 108, 109, 111, 112, 113, 118, 119, 120, 121, 122, 123, 124, 125, 126, 127, 128, 129, 130, 131, 134, 135, 136, 137, 138, 139, 1…	(59	85	144)	yes	59
2170	2171	UPI0001DA2365 status=activ	([0.03976, 0.029376, 0.020165, 0.014783, 0.020522, 0.017138, 0.013613, 0.010926, 0.008895, 0.01078, 0.00962, 0.007645, 0.007555, 0.006039, 0.005086, 0.007177, 0.006988, 0.006988, 0.008624, 0.01204, 0.013265, 0.023963, 0.034068, 0.058088, 0.054297, 0.056825, 0.049374, 0.092881, 0.15008, 0.142424, 0.147574, 0.232838, 0.332115, 0.239899, 0.335645, 0.418646, 0.401658, 0.414856, 0.308712, 0.308712, 0.…	[142, 165, 272, 273, 274, 275, 276, 277, 278, 279, 280, 281, 285, 291, 330, 331, 341, 344, 356, 357, 359, 403, 411, 416, 417, 418, 420, 421, 539, 540, 548, 615, 618, 619, 620, 622, 624, 627, 629, 630, 631, 632, 633, 634, 635, 636, 637, 638, 639, 640, 641, 642, 643, 644, 645, 646, 647, 648, 649, 650, 651, 652, 653, 654, 655, 656, 657, 658, 659, 660, 661, 662, 663, 664, 665, 666, 667, 668, 669, 670…	(67	38	105)	yes	67
2201	2202	UPI0001DA2384 status=activ	([0.915074, 0.912647, 0.921076, 0.924947, 0.926919, 0.912647, 0.91684, 0.919029, 0.88723, 0.891961, 0.862302, 0.801317, 0.795062, 0.779859, 0.805026, 0.808535, 0.823549, 0.798249, 0.775545, 0.741537, 0.712013, 0.720929, 0.707965, 0.671169, 0.653063, 0.642678, 0.642678, 0.626927, 0.613573, 0.694846, 0.604312, 0.661982, 0.750527, 0.771762, 0.795062, 0.767246, 0.779859, 0.788093, 0.798249, 0.81615, …	[0, 1, 2, 3, 4, 5, 6, 7, 8, 9, 10, 11, 12, 13, 14, 15, 16, 17, 18, 19, 20, 21, 22, 23, 24, 25, 26, 27, 28, 29, 30, 31, 32, 33, 34, 35, 36, 37, 38, 39, 40, 41, 42, 43, 44, 45, 46, 47, 48, 49, 50, 51, 52, 53, 54, 55, 56, 57, 58, 59, 60, 61, 62, 63, 64, 65, 66, 67, 68, 69, 70, 71, 72, 73, 74, 75, 76, 77, 78, 79, 80, 81, 82, 83, 84, 85, 86, 87, 88, 89, 90, 91, 92, 93, 94, 95, 96, 97, 98, 99, 100, 101…	(151	0	151)	yes	151
2220	2221	UPI0001DA2397 status=activ	([0.912647, 0.905695, 0.889439, 0.874069, 0.879233, 0.876521, 0.891961, 0.88723, 0.885302, 0.882776, 0.882776, 0.849326, 0.827927, 0.83125, 0.712013, 0.707965, 0.703578, 0.59917, 0.541878, 0.486429, 0.480142, 0.41194, 0.370445, 0.346032, 0.318242, 0.271506, 0.229226, 0.17593, 0.147574, 0.15008, 0.142424, 0.086953, 0.11371, 0.120615, 0.120615, 0.142424, 0.139895, 0.144935, 0.229226, 0.281712, 0.33…	[0, 1, 2, 3, 4, 5, 6, 7, 8, 9, 10, 11, 12, 13, 14, 15, 16, 17, 18, 45, 46, 47, 48, 49, 50, 51, 52, 53, 54, 55, 56, 57, 58, 59, 60, 61, 62, 63, 64, 65, 66, 67, 68, 69, 70, 71, 72, 73, 74, 75, 76, 77, 78, 79, 80, 81, 82, 83, 84, 85, 86, 87, 88, 89, 90, 91, 92, 93, 94, 95, 96, 97, 98, 99, 100, 101, 102, 103, 104, 105, 106, 107, 108, 109, 110, 111, 112, 113, 114, 115, 116, 117, 118, 119, 120, 121, 12…	(158	19	177)	yes	158
2221	2222	UPI0001DA2398 status=activ	([0.109221, 0.147574, 0.118441, 0.15008, 0.127496, 0.109221, 0.134866, 0.147574, 0.106997, 0.127496, 0.137348, 0.161087, 0.170161, 0.257454, 0.257454, 0.288399, 0.356642, 0.398279, 0.41194, 0.472492, 0.472492, 0.549308, 0.557691, 0.632174, 0.653063, 0.712013, 0.771762, 0.771762, 0.801317, 0.889439, 0.891961, 0.908098, 0.908098, 0.903857, 0.894241, 0.903857, 0.89662, 0.89662, 0.89662, 0.903857, 0.…	[21, 22, 23, 24, 25, 26, 27, 28, 29, 30, 31, 32, 33, 34, 35, 36, 37, 38, 39, 40, 41, 42, 43, 44, 45, 46, 47, 48, 49, 50, 51, 52, 53, 54, 55, 56, 57, 58, 59, 60, 61, 62, 63, 64, 65, 66, 67, 76, 77, 78, 79, 80, 81, 84, 87, 88, 89, 90, 91, 92, 93, 94, 95, 96, 103, 104, 106, 107, 109, 118, 119, 120, 121, 122, 123, 124, 128, 129, 130, 131, 132, 133, 134, 135, 136, 137, 138, 139, 140, 141, 142, 143, 14…	(79	76	155)	yes	79
2301	2302	UPI0001DA23E8 status=activ	([0.374039, 0.408655, 0.422041, 0.377384, 0.356642, 0.342579, 0.356642, 0.291804, 0.311707, 0.335645, 0.346032, 0.352862, 0.366687, 0.36309, 0.414856, 0.472492, 0.480142, 0.505461, 0.553315, 0.608892, 0.632174, 0.626927, 0.626927, 0.63748, 0.707965, 0.703578, 0.741537, 0.750527, 0.84206, 0.83125, 0.823549, 0.834292, 0.846163, 0.846163, 0.849326, 0.83125, 0.862302, 0.852992, 0.876521, 0.876521, 0.…	[17, 18, 19, 20, 21, 22, 23, 24, 25, 26, 27, 28, 29, 30, 31, 32, 33, 34, 35, 36, 37, 38, 39, 40, 41, 42, 43, 44, 45, 46, 47, 48, 49, 50, 51, 52, 53, 54, 55, 56, 57, 58, 59, 60, 61, 62, 63, 64, 65, 66, 67, 68, 69, 70, 71, 72, 73, 74, 75, 76, 77, 78, 79, 80, 81, 82, 83, 84, 85, 86, 87, 88, 89, 90, 91, 92, 93, 94, 95, 96, 97, 98, 99, 100, 101, 102, 103, 104, 105, 106, 107, 108, 109, 110, 111, 112, 1…	(146	0	146)	yes	146
2322	2323	UPI0001DA23FD status=activ	([0.767246, 0.759478, 0.759478, 0.754692, 0.76285, 0.801317, 0.808535, 0.827927, 0.84206, 0.84206, 0.846163, 0.808535, 0.865454, 0.901269, 0.921076, 0.921076, 0.921076, 0.919029, 0.921076, 0.905695, 0.926919, 0.915074, 0.910643, 0.908098, 0.912647, 0.924947, 0.912647, 0.912647, 0.905695, 0.901269, 0.901269, 0.908098, 0.934618, 0.901269, 0.89662, 0.894241, 0.852992, 0.865454, 0.879233, 0.874069, 0…	[0, 1, 2, 3, 4, 5, 6, 7, 8, 9, 10, 11, 12, 13, 14, 15, 16, 17, 18, 19, 20, 21, 22, 23, 24, 25, 26, 27, 28, 29, 30, 31, 32, 33, 34, 35, 36, 37, 38, 39, 40, 41, 42, 43, 44, 45, 46, 47, 48, 49, 50, 51, 52, 53, 54, 55, 56, 57, 58, 59, 60, 61, 62, 63, 64, 65, 66, 67, 68, 69, 70, 71, 72, 73, 74, 75, 76, 77, 78, 79, 80, 81, 82, 83, 84, 85, 86, 87, 88, 89, 90, 91, 92, 93, 94, 95, 96, 97, 98, 99, 100, 101…	(374	186	560)	yes	374
2323	2324	UPI0001DA23FE status=activ	([0.685117, 0.685117, 0.690604, 0.694846, 0.712013, 0.754692, 0.76285, 0.745909, 0.754692, 0.76285, 0.767246, 0.728858, 0.801317, 0.856457, 0.894241, 0.894241, 0.905695, 0.903857, 0.901269, 0.88723, 0.910643, 0.905695, 0.901269, 0.879233, 0.885302, 0.894241, 0.879233, 0.879233, 0.889439, 0.889439, 0.891961, 0.891961, 0.922952, 0.885302, 0.882776, 0.874069, 0.819762, 0.827927, 0.84206, 0.849326, 0…	[0, 1, 2, 3, 4, 5, 6, 7, 8, 9, 10, 11, 12, 13, 14, 15, 16, 17, 18, 19, 20, 21, 22, 23, 24, 25, 26, 27, 28, 29, 30, 31, 32, 33, 34, 35, 36, 37, 38, 39, 40, 41, 42, 43, 44, 45, 46, 47, 48, 49, 50, 51, 52, 53, 54, 55, 56, 57, 58, 59, 60, 61, 62, 63, 64, 65, 66, 67, 68, 69, 70, 71, 72, 73, 74, 75, 76, 77, 78, 79, 80, 81, 82, 83, 84, 85, 86, 87, 88, 89, 90, 91, 92, 93, 94, 95, 96, 97, 98, 99, 100, 101…	(450	275	725)	yes	450
2328	2329	UPI0001DA2403 status=activ	([0.750527, 0.771762, 0.791621, 0.823549, 0.846163, 0.865454, 0.882776, 0.889439, 0.846163, 0.859585, 0.874069, 0.891961, 0.882776, 0.901269, 0.905695, 0.905695, 0.922952, 0.915074, 0.879233, 0.798249, 0.874069, 0.879233, 0.88723, 0.88723, 0.827927, 0.823549, 0.819762, 0.81615, 0.808535, 0.865454, 0.859585, 0.798249, 0.779859, 0.788093, 0.767246, 0.775545, 0.795062, 0.759478, 0.741537, 0.823549, …	[0, 1, 2, 3, 4, 5, 6, 7, 8, 9, 10, 11, 12, 13, 14, 15, 16, 17, 18, 19, 20, 21, 22, 23, 24, 25, 26, 27, 28, 29, 30, 31, 32, 33, 34, 35, 36, 37, 38, 39, 40, 41, 42, 43, 44, 45, 46, 47, 48, 49, 50, 51, 52, 53, 54, 55, 56, 57, 58, 59, 60, 61, 62]	(62	0	62)	yes	62
2337	2338	UPI0001DA240C status=activ	([0.876521, 0.879233, 0.871313, 0.801317, 0.852992, 0.868118, 0.876521, 0.834292, 0.849326, 0.846163, 0.784345, 0.795062, 0.728858, 0.724957, 0.720929, 0.657645, 0.657645, 0.632174, 0.63748, 0.618285, 0.59508, 0.604312, 0.541878, 0.509769, 0.529623, 0.494003, 0.480142, 0.468512, 0.472492, 0.41194, 0.36309, 0.422041, 0.384043, 0.4292, 0.418646, 0.450668, 0.517562, 0.505461, 0.538167, 0.521092, 0.5…	[0, 1, 2, 3, 4, 5, 6, 7, 8, 9, 10, 11, 12, 13, 14, 15, 16, 17, 18, 19, 20, 21, 22, 23, 24, 36, 37, 38, 39, 40, 41, 42, 43, 44, 45, 46, 47, 48, 49, 50, 51, 52, 53, 54, 55, 56, 57, 58, 59, 60, 61, 62, 63, 64, 65, 66, 67, 68, 69, 70, 71, 72, 73, 74, 75, 76, 77, 78, 79, 80, 81, 82, 83, 84, 85, 86, 87, 88, 89, 90, 91, 92, 93, 94, 95, 96, 97, 98, 99, 100, 101, 102, 103, 104, 105, 106, 107, 108, 109, 11…	(277	309	586)	yes	277
2338	2339	UPI0001DA240D status=activ	([0.694846, 0.720929, 0.720929, 0.724957, 0.712013, 0.63748, 0.653063, 0.685117, 0.703578, 0.632174, 0.661982, 0.680603, 0.653063, 0.63748, 0.545602, 0.541878, 0.521092, 0.461924, 0.461924, 0.440853, 0.454136, 0.454136, 0.433034, 0.440853, 0.384043, 0.352862, 0.359901, 0.356642, 0.346032, 0.339168, 0.349426, 0.281712, 0.216401, 0.291804, 0.243554, 0.301917, 0.298791, 0.308712, 0.374039, 0.359901,…	[0, 1, 2, 3, 4, 5, 6, 7, 8, 9, 10, 11, 12, 13, 14, 15, 16, 47, 48, 49, 50, 51, 52, 53, 54, 55, 56, 57, 58, 59, 60, 61, 62, 63, 64, 65, 66, 67, 68, 69, 70, 71, 72, 73, 74, 75, 76, 77, 78, 79, 80, 81, 82, 83, 84, 85, 86, 87, 88, 89, 90, 91, 92, 93, 94, 95, 96, 97, 98, 99, 100, 101, 102, 103, 104, 105, 106, 107, 108, 109, 110, 111, 112, 113, 114, 115, 116, 117, 118, 119, 120, 121, 122, 123, 124, 125…	(265	542	807)	yes	265
2339	2340	UPI0001DA240E status=activ	([0.59917, 0.59917, 0.59917, 0.622677, 0.632174, 0.56648, 0.585406, 0.618285, 0.648219, 0.59508, 0.622677, 0.626927, 0.618285, 0.604312, 0.534167, 0.538167, 0.51388, 0.472492, 0.476583, 0.454136, 0.509769, 0.509769, 0.505461, 0.517562, 0.472492, 0.436924, 0.450668, 0.454136, 0.440853, 0.433034, 0.440853, 0.387226, 0.342579, 0.401658, 0.366687, 0.414856, 0.418646, 0.440853, 0.505461, 0.497853, 0.5…	[0, 1, 2, 3, 4, 5, 6, 7, 8, 9, 10, 11, 12, 13, 14, 15, 16, 20, 21, 22, 23, 38, 40, 41, 42, 43, 44, 45, 46, 47, 48, 49, 50, 51, 52, 53, 54, 55, 56, 57, 58, 59, 60, 61, 62, 63, 64, 65, 66, 67, 68, 69, 70, 71, 72, 73, 74, 75, 76, 77, 78, 79, 80, 81, 82, 83, 84, 85, 86, 87, 88, 89, 90, 91, 92, 93, 94, 95, 96, 97, 98, 99, 100, 101, 102, 103, 104, 105, 106, 107, 108, 109, 110, 111, 112, 113, 114, 115, …	(229	22	251)	yes	229
2350	2351	UPI0001DA2419 status=activ	([0.374039, 0.440853, 0.486429, 0.545602, 0.468512, 0.422041, 0.465241, 0.465241, 0.505461, 0.538167, 0.538167, 0.59508, 0.694846, 0.690604, 0.699094, 0.690604, 0.570702, 0.680603, 0.759478, 0.795062, 0.750527, 0.73685, 0.699094, 0.59508, 0.59508, 0.59014, 0.570702, 0.557691, 0.58069, 0.483068, 0.390993, 0.390993, 0.380708, 0.36309, 0.349426, 0.346032, 0.332115, 0.454136, 0.450668, 0.384043, 0.37…	[3, 8, 9, 10, 11, 12, 13, 14, 15, 16, 17, 18, 19, 20, 21, 22, 23, 24, 25, 26, 27, 28, 42, 43, 44, 45, 46, 47, 48, 49, 50, 51, 52, 53, 54, 55, 56, 57, 58, 59, 60, 61, 62, 63, 64, 65, 66, 67, 68, 69, 70, 71, 72, 73, 74, 75, 76, 77, 78, 79, 80, 81, 82, 83, 84, 85, 86, 87, 88, 89, 90, 91, 92, 93, 94, 95, 96, 97, 98, 99, 100, 101, 102, 103, 104, 105, 106, 107, 108, 109, 110, 111, 112, 113, 114, 115, 1…	(76	22	98)	yes	76
2358	2359	UPI0001DA2421 status=activ	([0.038858, 0.020876, 0.030611, 0.045352, 0.025762, 0.029376, 0.042364, 0.06184, 0.081712, 0.109221, 0.092881, 0.118441, 0.094817, 0.15284, 0.219301, 0.219301, 0.167087, 0.247041, 0.21291, 0.164327, 0.179055, 0.17593, 0.30533, 0.321458, 0.318242, 0.418646, 0.447574, 0.436924, 0.422041, 0.433034, 0.335645, 0.401658, 0.398279, 0.468512, 0.377384, 0.374039, 0.281712, 0.281712, 0.196879, 0.222385, 0.…	[179, 180, 181, 182, 183, 216, 230, 231, 233, 239, 240, 241, 242, 243, 244, 245, 246, 247, 248, 249, 250, 251, 252, 253, 254, 255, 256, 257, 258, 259, 260, 261, 262, 263, 264, 265, 266, 267, 268, 269, 270, 271, 272, 273, 274, 275, 276, 277, 280, 304, 305, 307, 308, 309, 310, 311, 312, 313, 314, 315, 316, 317, 318, 319, 320, 321, 322, 323, 324, 325, 326, 327, 328, 332, 343, 344, 345, 346, 347, 348…	(51	126	177)	yes	51
2413	2414	UPI0001DA2458 status=activ	([0.118441, 0.092881, 0.083462, 0.067594, 0.056825, 0.038042, 0.051831, 0.06184, 0.067594, 0.086953, 0.078022, 0.06184, 0.069024, 0.059222, 0.085092, 0.129801, 0.164327, 0.15008, 0.164327, 0.173081, 0.229226, 0.301917, 0.394753, 0.414856, 0.468512, 0.509769, 0.642678, 0.618285, 0.575842, 0.608892, 0.604312, 0.58069, 0.690604, 0.666105, 0.703578, 0.703578, 0.685117, 0.720929, 0.741537, 0.733139, 0…	[25, 26, 27, 28, 29, 30, 31, 32, 33, 34, 35, 36, 37, 38, 39, 40, 41, 42, 43, 44, 45, 46, 47, 48, 49, 50, 51, 52, 53, 54, 55, 56, 57, 58, 59, 60, 61, 62, 63, 64, 65, 66, 67, 68, 69, 70, 71, 72, 73, 74, 75, 76, 77, 78, 79, 80, 81, 82, 83, 84, 85, 86, 87, 88, 89, 90, 91, 92, 93, 94, 95, 96, 97, 98, 99, 100, 101, 102, 103, 104, 105, 106, 107, 108, 109, 110, 111, 112, 113, 114, 115, 116, 117, 118, 119…	(115	213	328)	yes	115
2448	2449	UPI0001DA247B status=activ	([0.40511, 0.440853, 0.468512, 0.494003, 0.517562, 0.521092, 0.541878, 0.562014, 0.59508, 0.608892, 0.642678, 0.699094, 0.771762, 0.767246, 0.823549, 0.823549, 0.834292, 0.83125, 0.856457, 0.876521, 0.81615, 0.823549, 0.707965, 0.59508, 0.465241, 0.418646, 0.321458, 0.219301, 0.147574, 0.085092, 0.051831, 0.024826, 0.019401, 0.01204, 0.008156, 0.008002, 0.006142, 0.003963, 0.003997, 0.00283, 0.00…	[4, 5, 6, 7, 8, 9, 10, 11, 12, 13, 14, 15, 16, 17, 18, 19, 20, 21, 22, 23, 208, 209, 210, 211, 212, 213, 214, 215, 216, 217, 218, 219, 220, 221, 222, 223, 224, 225, 226, 227, 228, 229, 230, 231, 232, 233, 234, 235, 236, 237, 238, 239, 240, 241, 242, 243, 247, 248, 249, 250, 251, 252, 253, 254, 255, 256, 257, 258, 259, 260, 261, 262, 263, 264, 265, 266, 267, 268, 269, 270, 271, 272, 273, 274, 275,…	(64	56	120)	yes	64
2516	2517	UPI0001DA24BF status=activ	([0.025316, 0.020165, 0.031287, 0.028107, 0.023534, 0.019109, 0.014075, 0.019401, 0.027463, 0.040537, 0.044297, 0.058088, 0.050641, 0.054297, 0.085092, 0.144935, 0.144935, 0.229226, 0.332115, 0.387226, 0.356642, 0.450668, 0.538167, 0.553315, 0.626927, 0.733139, 0.745909, 0.76285, 0.795062, 0.720929, 0.712013, 0.759478, 0.779859, 0.81615, 0.779859, 0.779859, 0.675549, 0.720929, 0.675549, 0.703578,…	[22, 23, 24, 25, 26, 27, 28, 29, 30, 31, 32, 33, 34, 35, 36, 37, 38, 39, 40, 41, 42, 43, 44, 45, 47, 48, 49, 50, 51, 52, 59, 67, 68, 69, 70, 71, 72, 73, 74, 75, 76, 77, 78, 79, 80, 81, 82, 83, 84, 85, 86, 87, 88, 89, 104, 105, 106, 108, 109, 111, 112, 113, 114, 115, 116, 117, 118, 119, 120, 121, 122, 123, 124, 125, 126, 127, 128, 129, 130, 131, 132, 133, 134, 135, 136, 137, 138, 139, 140, 141, 14…	(66	59	125)	yes	66
2531	2532	UPI0001DA24CE status=activ	([0.321458, 0.229226, 0.271506, 0.209395, 0.247041, 0.179055, 0.179055, 0.209395, 0.173081, 0.203355, 0.167087, 0.191378, 0.194234, 0.137348, 0.094817, 0.05306, 0.085092, 0.132295, 0.129801, 0.142424, 0.137348, 0.170161, 0.21291, 0.194234, 0.271506, 0.247041, 0.30533, 0.339168, 0.359901, 0.440853, 0.454136, 0.5017, 0.51388, 0.525368, 0.626927, 0.690604, 0.675549, 0.58069, 0.59508, 0.525368, 0.521…	[31, 32, 33, 34, 35, 36, 37, 38, 39, 40, 41, 43, 44, 46, 47, 48, 49, 50, 51, 52, 60, 61, 62, 63, 64, 65, 66, 67, 68, 69, 70, 71, 72, 73, 74, 75, 76, 77, 78, 79, 80, 81, 82, 83, 84, 85, 86, 87, 88, 89, 90, 91, 92, 93, 94, 95, 96, 97, 98, 99, 100, 102, 103, 104, 105, 110, 111, 112, 113, 119, 120, 121, 122, 123, 124, 125, 126, 127, 128, 129, 130, 131, 132, 133, 134, 135, 136, 137, 138, 139, 140, 141…	(265	172	437)	yes	265
2573	2574	UPI0001DA24F8 status=activ	([0.73685, 0.754692, 0.771762, 0.798249, 0.81615, 0.827927, 0.837511, 0.775545, 0.795062, 0.812494, 0.81615, 0.83125, 0.83125, 0.846163, 0.834292, 0.83125, 0.837511, 0.837511, 0.891961, 0.882776, 0.874069, 0.852992, 0.852992, 0.852992, 0.849326, 0.849326, 0.795062, 0.788093, 0.849326, 0.788093, 0.712013, 0.690604, 0.694846, 0.671169, 0.59014, 0.575842, 0.557691, 0.562014, 0.541878, 0.51388, 0.509…	[0, 1, 2, 3, 4, 5, 6, 7, 8, 9, 10, 11, 12, 13, 14, 15, 16, 17, 18, 19, 20, 21, 22, 23, 24, 25, 26, 27, 28, 29, 30, 31, 32, 33, 34, 35, 36, 37, 38, 39, 40, 41, 42, 43, 44, 45, 46, 47, 48, 49, 50, 51, 52, 53, 54, 55, 56, 57, 58, 59, 60, 61, 62, 63, 64, 65, 66, 67, 68, 69, 91]	(69	0	69)	yes	69

## Sheet: dat1
0	1	UPI0000000ED6 status=activ	([0.127496, 0.18812, 0.21291, 0.236433, 0.288399, 0.318242, 0.359901, 0.384043, 0.41194, 0.440853, 0.444081, 0.468512, 0.545602, 0.472492, 0.380708, 0.387226, 0.398279, 0.394753, 0.401658, 0.440853, 0.505461, 0.618285, 0.585406, 0.604312, 0.63748, 0.63748, 0.632174, 0.541878, 0.458154, 0.390993, 0.359901, 0.311707, 0.308712, 0.318242, 0.390993, 0.444081, 0.447574, 0.366687, 0.370445, 0.377384, 0.…	[12, 20, 21, 22, 23, 24, 25, 26, 27, 50, 51, 52, 53]	(7	1	8)	no
1	2	UPI00000013BE status=activ	([0.028695, 0.043307, 0.066181, 0.032677, 0.054297, 0.037156, 0.05306, 0.071867, 0.092881, 0.120615, 0.083462, 0.111485, 0.059222, 0.096677, 0.111485, 0.111485, 0.120615, 0.118441, 0.071867, 0.038858, 0.076542, 0.078022, 0.085092, 0.090864, 0.092881, 0.085092, 0.083462, 0.085092, 0.083462, 0.088832, 0.081712, 0.076542, 0.078022, 0.144935, 0.109221, 0.096677, 0.147574, 0.083462, 0.155435, 0.236433…	[103, 104, 105, 106]	0			#VALUE!	#VALUE!
2	3	UPI00000025F4 status=activ	([0.06312, 0.102787, 0.058088, 0.034068, 0.064632, 0.094817, 0.137348, 0.158265, 0.10481, 0.122885, 0.096677, 0.134866, 0.229226, 0.247041, 0.167087, 0.144935, 0.225814, 0.222385, 0.219301, 0.179055, 0.275179, 0.257454, 0.25406, 0.335645, 0.422041, 0.40511, 0.349426, 0.346032, 0.25031, 0.26085, 0.179055, 0.25406, 0.268042, 0.257454, 0.219301, 0.321458, 0.352862, 0.374039, 0.384043, 0.387226, 0.42…	[204, 205, 206, 207, 208, 209, 210, 211, 212, 213, 214, 215, 216, 220, 221, 222, 223, 238, 250, 299, 300, 301, 302, 303, 304, 305, 306]	(12	0	12)	no	12
3	4	UPI000000978E status=activ	([0.30533, 0.219301, 0.25031, 0.18812, 0.125101, 0.173081, 0.225814, 0.264545, 0.298791, 0.321458, 0.335645, 0.26085, 0.30533, 0.225814, 0.167087, 0.25031, 0.161087, 0.118441, 0.125101, 0.225814, 0.222385, 0.25406, 0.339168, 0.275179, 0.275179, 0.370445, 0.374039, 0.370445, 0.281712, 0.203355, 0.236433, 0.26085, 0.288399, 0.278302, 0.335645, 0.42561, 0.42561, 0.4292, 0.444081, 0.447574, 0.339168,…	[211, 212, 213, 254, 255, 256, 267, 268, 269, 270, 273, 274, 275, 276, 277, 278, 279, 280, 281, 282, 283, 284, 285, 286, 287, 288, 289, 314, 315, 321, 322, 325, 329, 330, 331, 332, 333, 334, 335, 336, 337, 338, 341, 342, 343, 344, 345, 346, 347, 348, 349, 358, 359, 360, 361, 362, 363]	(16	10	26)	no	16
4	5	UPI000002E8B9 status=activ	([0.179055, 0.243554, 0.142424, 0.134866, 0.161087, 0.085092, 0.05306, 0.081712, 0.05306, 0.078022, 0.05306, 0.073402, 0.071867, 0.076542, 0.139895, 0.147574, 0.239899, 0.232838, 0.222385, 0.21291, 0.209395, 0.134866, 0.134866, 0.209395, 0.257454, 0.275179, 0.387226, 0.387226, 0.377384, 0.468512, 0.408655, 0.41194, 0.408655, 0.408655, 0.311707, 0.219301, 0.311707, 0.206376, 0.194234, 0.111485, 0.…	[]	0			#VALUE!	#VALUE!
5	6	UPI000002E8EF status=activ	([0.222385, 0.26085, 0.164327, 0.247041, 0.281712, 0.196879, 0.225814, 0.271506, 0.194234, 0.142424, 0.164327, 0.17593, 0.096677, 0.092881, 0.158265, 0.158265, 0.109221, 0.120615, 0.134866, 0.137348, 0.122885, 0.137348, 0.078022, 0.144935, 0.078022, 0.042364, 0.037156, 0.023963, 0.013613, 0.015344, 0.026892, 0.028107, 0.034068, 0.047319, 0.026892, 0.026338, 0.038042, 0.073402, 0.069024, 0.118441,…	[181, 182, 185, 186, 187, 188, 189, 190, 191, 192, 195]	(7	2	9)	no	7
6	7	UPI000002FBCF status=activ	([0.380708, 0.284882, 0.36309, 0.41194, 0.447574, 0.468512, 0.476583, 0.486429, 0.377384, 0.401658, 0.339168, 0.30533, 0.380708, 0.40511, 0.494003, 0.390993, 0.398279, 0.40511, 0.328603, 0.278302, 0.271506, 0.247041, 0.243554, 0.229226, 0.147574, 0.137348, 0.147574, 0.102787, 0.106997, 0.194234, 0.216401, 0.222385, 0.200174, 0.203355, 0.191378, 0.185198, 0.264545, 0.185198, 0.106997, 0.137348, 0.…	[396, 397, 398, 399, 401]	0			#VALUE!	#VALUE!
7	8	UPI0000030AD8 status=activ	([0.716283, 0.73685, 0.759478, 0.733139, 0.632174, 0.545602, 0.585406, 0.494003, 0.529623, 0.557691, 0.553315, 0.59014, 0.604312, 0.608892, 0.59917, 0.56648, 0.483068, 0.505461, 0.517562, 0.440853, 0.497853, 0.436924, 0.422041, 0.346032, 0.295083, 0.352862, 0.40511, 0.384043, 0.458154, 0.447574, 0.374039, 0.394753, 0.380708, 0.298791, 0.26085, 0.257454, 0.206376, 0.247041, 0.232838, 0.236433, 0.2…	[0, 1, 2, 3, 4, 5, 6, 8, 9, 10, 11, 12, 13, 14, 15, 17, 18, 45, 46, 47, 51, 54, 55, 56, 57, 58, 59, 60, 61, 62, 63, 64, 65, 66, 68, 69, 70, 73, 74, 76, 77, 78, 81, 82, 92, 100, 107, 109, 110, 144, 145, 146, 147, 148, 149, 173, 174, 175, 176, 177, 178, 179, 180, 181, 182]	(12	21	33)	no	12
8	9	UPI00000338FA status=activ	([0.170161, 0.229226, 0.278302, 0.216401, 0.15284, 0.203355, 0.236433, 0.173081, 0.225814, 0.247041, 0.278302, 0.318242, 0.377384, 0.447574, 0.433034, 0.433034, 0.534167, 0.653063, 0.642678, 0.59917, 0.707965, 0.608892, 0.59508, 0.59917, 0.680603, 0.707965, 0.604312, 0.525368, 0.642678, 0.517562, 0.525368, 0.51388, 0.40511, 0.387226, 0.380708, 0.318242, 0.257454, 0.164327, 0.102787, 0.10481, 0.07…	[16, 17, 18, 19, 20, 21, 22, 23, 24, 25, 26, 27, 28, 29, 30, 31, 91, 93, 94, 95, 117, 119, 122, 123, 125, 127, 128, 129, 132]	(15	0	15)	no	15
9	10	UPI000003718E status=activ	([0.054297, 0.031287, 0.020522, 0.028695, 0.030611, 0.023963, 0.034068, 0.025762, 0.027463, 0.037156, 0.046336, 0.034884, 0.040537, 0.071867, 0.041405, 0.024826, 0.042364, 0.037156, 0.038042, 0.027463, 0.058088, 0.030611, 0.05306, 0.044297, 0.048328, 0.06312, 0.049374, 0.03976, 0.042364, 0.030611, 0.030003, 0.020165, 0.0198, 0.020165, 0.021381, 0.038858, 0.066181, 0.073402, 0.073402, 0.073402, 0.…	[]	0			#VALUE!	#VALUE!
10	11	UPI0000046EFC status=activ	([0.21291, 0.200174, 0.232838, 0.26085, 0.232838, 0.222385, 0.170161, 0.129801, 0.100716, 0.076542, 0.090864, 0.109221, 0.111485, 0.116183, 0.11371, 0.096677, 0.158265, 0.203355, 0.206376, 0.139895, 0.139895, 0.216401, 0.196879, 0.196879, 0.15284, 0.182256, 0.206376, 0.222385, 0.298791, 0.377384, 0.450668, 0.394753, 0.398279, 0.324872, 0.281712, 0.26085, 0.295083, 0.278302, 0.25031, 0.25031, 0.30…	[120, 121, 122, 123, 124, 265, 318, 319, 320, 321, 322, 323, 324]	(6	6	12)	no	6
11	12	UPI000004740A status=activ	([0.84206, 0.862302, 0.707965, 0.553315, 0.465241, 0.387226, 0.418646, 0.436924, 0.359901, 0.377384, 0.394753, 0.398279, 0.384043, 0.366687, 0.356642, 0.26085, 0.203355, 0.116183, 0.125101, 0.085092, 0.05306, 0.058088, 0.056825, 0.078022, 0.125101, 0.116183, 0.094817, 0.059222, 0.038858, 0.0704, 0.076542, 0.046336, 0.069024, 0.085092, 0.058088, 0.034884, 0.034068, 0.06312, 0.109221, 0.05306, 0.05…	[0, 1, 2, 3, 300, 301, 302]	0			#VALUE!	#VALUE!
12	13	UPI000004740C status=activ	([0.03976, 0.025316, 0.038042, 0.055536, 0.096677, 0.066181, 0.0704, 0.10481, 0.127496, 0.092881, 0.094817, 0.111485, 0.129801, 0.144935, 0.17593, 0.308712, 0.384043, 0.472492, 0.472492, 0.356642, 0.366687, 0.356642, 0.436924, 0.436924, 0.349426, 0.209395, 0.26085, 0.219301, 0.209395, 0.222385, 0.311707, 0.335645, 0.275179, 0.247041, 0.324872, 0.275179, 0.182256, 0.191378, 0.196879, 0.125101, 0.1…	[]	0			#VALUE!	#VALUE!
13	14	UPI0000048018 status=activ	([0.359901, 0.41194, 0.440853, 0.461924, 0.490133, 0.525368, 0.505461, 0.525368, 0.509769, 0.545602, 0.58069, 0.51388, 0.538167, 0.534167, 0.642678, 0.626927, 0.59917, 0.604312, 0.724957, 0.716283, 0.661982, 0.661982, 0.661982, 0.680603, 0.648219, 0.657645, 0.642678, 0.642678, 0.570702, 0.604312, 0.604312, 0.604312, 0.671169, 0.671169, 0.680603, 0.680603, 0.699094, 0.733139, 0.680603, 0.585406, 0…	[5, 6, 7, 8, 9, 10, 11, 12, 13, 14, 15, 16, 17, 18, 19, 20, 21, 22, 23, 24, 25, 26, 27, 28, 29, 30, 31, 32, 33, 34, 35, 36, 37, 38, 39, 40, 41, 42, 43, 62, 64, 65, 66, 67, 68, 69, 70, 71, 72, 73, 74, 75, 76, 77, 78, 79, 80, 81, 82]	(38	0	38)	no	38
14	15	UPI000004801A status=activ	([0.798249, 0.661982, 0.517562, 0.59014, 0.618285, 0.685117, 0.549308, 0.58069, 0.618285, 0.63748, 0.648219, 0.585406, 0.480142, 0.490133, 0.490133, 0.41194, 0.324872, 0.40511, 0.377384, 0.291804, 0.264545, 0.185198, 0.25406, 0.328603, 0.301917, 0.298791, 0.268042, 0.36309, 0.328603, 0.324872, 0.318242, 0.239899, 0.247041, 0.229226, 0.222385, 0.200174, 0.182256, 0.271506, 0.191378, 0.142424, 0.22…	[0, 1, 2, 3, 4, 5, 6, 7, 8, 9, 10, 11, 85, 86, 87, 88, 89, 120, 121, 122, 130, 131, 132, 133, 134, 135, 136, 137, 138, 139, 140, 141, 142]	(12	20	32)	no	12
15	16	UPI000004801B status=activ	([0.288399, 0.342579, 0.377384, 0.30533, 0.339168, 0.380708, 0.366687, 0.40511, 0.387226, 0.339168, 0.36309, 0.41194, 0.41194, 0.450668, 0.36309, 0.366687, 0.26085, 0.384043, 0.384043, 0.380708, 0.42561, 0.414856, 0.40511, 0.401658, 0.480142, 0.387226, 0.342579, 0.384043, 0.284882, 0.236433, 0.295083, 0.295083, 0.291804, 0.278302, 0.182256, 0.173081, 0.161087, 0.243554, 0.155435, 0.191378, 0.1228…	[]	0			#VALUE!	#VALUE!
16	17	UPI000004801C status=activ	([0.480142, 0.366687, 0.41194, 0.440853, 0.359901, 0.390993, 0.339168, 0.384043, 0.40511, 0.4292, 0.444081, 0.476583, 0.494003, 0.59508, 0.626927, 0.613573, 0.538167, 0.545602, 0.454136, 0.414856, 0.359901, 0.36309, 0.450668, 0.418646, 0.414856, 0.408655, 0.422041, 0.461924, 0.384043, 0.401658, 0.394753, 0.414856, 0.332115, 0.335645, 0.339168, 0.328603, 0.335645, 0.401658, 0.387226, 0.486429, 0.5…	[13, 14, 15, 16, 17, 40, 41, 42, 43, 44, 45, 46, 47, 48, 49, 50, 51, 52, 53, 54, 55, 57]	(15	5	20)	no	15
17	18	UPI000004801D status=activ	([0.408655, 0.433034, 0.454136, 0.390993, 0.335645, 0.36309, 0.384043, 0.401658, 0.387226, 0.40511, 0.418646, 0.450668, 0.370445, 0.366687, 0.30533, 0.222385, 0.173081, 0.167087, 0.173081, 0.161087, 0.219301, 0.275179, 0.288399, 0.288399, 0.275179, 0.26085, 0.257454, 0.257454, 0.264545, 0.239899, 0.236433, 0.17593, 0.17593, 0.247041, 0.243554, 0.229226, 0.295083, 0.349426, 0.36309, 0.359901, 0.42…	[45, 57]	0			#VALUE!	#VALUE!
18	19	UPI0000048021 status=activ	([0.613573, 0.648219, 0.680603, 0.707965, 0.59917, 0.517562, 0.549308, 0.461924, 0.494003, 0.51388, 0.458154, 0.458154, 0.476583, 0.40511, 0.339168, 0.328603, 0.321458, 0.31487, 0.311707, 0.318242, 0.216401, 0.311707, 0.21291, 0.216401, 0.18812, 0.17593, 0.17593, 0.122885, 0.137348, 0.127496, 0.129801, 0.17593, 0.209395, 0.21291, 0.281712, 0.281712, 0.284882, 0.191378, 0.191378, 0.194234, 0.19137…	[0, 1, 2, 3, 4, 5, 6, 9, 48, 49, 59, 77, 82, 83, 84, 87, 88, 90, 91]	(6	0	6)	no	6
19	20	UPI0000048023 status=activ	([0.318242, 0.356642, 0.387226, 0.414856, 0.436924, 0.480142, 0.5017, 0.447574, 0.436924, 0.454136, 0.41194, 0.447574, 0.366687, 0.387226, 0.447574, 0.436924, 0.509769, 0.497853, 0.613573, 0.51388, 0.521092, 0.450668, 0.468512, 0.483068, 0.486429, 0.494003, 0.418646, 0.422041, 0.486429, 0.436924, 0.366687, 0.458154, 0.36309, 0.436924, 0.5017, 0.398279, 0.324872, 0.25406, 0.257454, 0.179055, 0.268…	[6, 16, 18, 19, 20, 34, 100, 101, 102, 103, 104, 105, 106, 107, 108, 109, 110, 111, 112, 113, 114, 115, 116, 117, 118, 119, 120, 121, 122, 123, 124, 125, 126, 127, 128, 129, 130, 131]	(31	6	37)	no	31
20	21	UPI0000048024 status=activ	([0.25406, 0.25406, 0.173081, 0.222385, 0.278302, 0.31487, 0.268042, 0.203355, 0.236433, 0.275179, 0.301917, 0.301917, 0.332115, 0.335645, 0.243554, 0.18812, 0.275179, 0.271506, 0.324872, 0.318242, 0.401658, 0.40511, 0.4292, 0.483068, 0.483068, 0.40511, 0.401658, 0.465241, 0.59014, 0.486429, 0.505461, 0.418646, 0.476583, 0.472492, 0.480142, 0.570702, 0.657645, 0.562014, 0.472492, 0.505461, 0.4220…	[28, 30, 35, 36, 37, 39, 61, 62, 68, 69, 70, 71, 72, 75]	(4	8	12)	no	4
21	22	UPI0000048025 status=activ	([0.745909, 0.632174, 0.653063, 0.666105, 0.703578, 0.58069, 0.613573, 0.653063, 0.666105, 0.59917, 0.58069, 0.632174, 0.570702, 0.570702, 0.56648, 0.557691, 0.517562, 0.538167, 0.538167, 0.545602, 0.461924, 0.401658, 0.461924, 0.390993, 0.398279, 0.387226, 0.468512, 0.370445, 0.359901, 0.370445, 0.40511, 0.36309, 0.346032, 0.339168, 0.328603, 0.328603, 0.30533, 0.390993, 0.359901, 0.284882, 0.28…	[0, 1, 2, 3, 4, 5, 6, 7, 8, 9, 10, 11, 12, 13, 14, 15, 16, 17, 18, 19, 54, 57, 58, 59, 60, 61, 62, 63, 64, 65, 66, 67, 68, 69, 70, 71, 72, 73, 74, 75, 76, 77, 78, 79, 80, 81, 82, 83, 84, 85, 86, 87, 88, 89, 90, 91, 92, 93, 94, 95, 96, 97, 98, 107, 108, 109, 110, 111, 112, 113, 114, 115, 116, 117, 118, 119, 120, 121, 122, 123, 124, 125, 126, 127, 128]	(41	21	62)	no	41
22	23	UPI0000048026 status=activ	([0.608892, 0.666105, 0.707965, 0.720929, 0.745909, 0.618285, 0.648219, 0.671169, 0.685117, 0.694846, 0.703578, 0.759478, 0.699094, 0.608892, 0.724957, 0.716283, 0.703578, 0.666105, 0.750527, 0.733139, 0.733139, 0.712013, 0.699094, 0.694846, 0.575842, 0.56648, 0.675549, 0.58069, 0.59014, 0.59014, 0.622677, 0.63748, 0.613573, 0.661982, 0.745909, 0.661982, 0.557691, 0.562014, 0.699094, 0.608892, 0.…	[0, 1, 2, 3, 4, 5, 6, 7, 8, 9, 10, 11, 12, 13, 14, 15, 16, 17, 18, 19, 20, 21, 22, 23, 24, 25, 26, 27, 28, 29, 30, 31, 32, 33, 34, 35, 36, 37, 38, 39, 40, 41, 42, 43, 44, 45, 46, 47, 48, 49, 50, 51, 52, 53, 54, 55, 56, 57, 58, 59, 60, 61, 62, 63, 64, 66, 90, 93, 94, 113, 116, 117, 118, 120, 121, 122, 123, 124, 125, 126, 127, 128, 129, 130, 131, 132, 133, 134, 135, 136]	(64	0	64)	yes	64
23	24	UPI0000048027 status=activ	([0.268042, 0.318242, 0.352862, 0.384043, 0.335645, 0.291804, 0.229226, 0.264545, 0.21291, 0.247041, 0.206376, 0.167087, 0.139895, 0.139895, 0.142424, 0.161087, 0.167087, 0.222385, 0.225814, 0.281712, 0.257454, 0.25406, 0.182256, 0.129801, 0.127496, 0.170161, 0.194234, 0.281712, 0.222385, 0.298791, 0.268042, 0.328603, 0.408655, 0.476583, 0.422041, 0.5017, 0.5017, 0.422041, 0.42561, 0.418646, 0.44…	[35, 36, 44, 91, 92, 93, 94, 95, 96, 97, 98, 99, 100, 101, 102, 103, 104, 105, 106, 107, 108, 109, 110, 111, 112, 113, 114, 115, 116, 117, 118, 119, 120]	(29	3	32)	no	29
24	25	UPI000004802A status=activ	([0.837511, 0.852992, 0.856457, 0.862302, 0.779859, 0.685117, 0.562014, 0.461924, 0.480142, 0.465241, 0.494003, 0.525368, 0.476583, 0.480142, 0.494003, 0.394753, 0.377384, 0.288399, 0.295083, 0.291804, 0.284882, 0.275179, 0.200174, 0.139895, 0.139895, 0.194234, 0.167087, 0.173081, 0.257454, 0.257454, 0.295083, 0.278302, 0.284882, 0.288399, 0.219301, 0.232838, 0.31487, 0.328603, 0.356642, 0.352862…	[0, 1, 2, 3, 4, 5, 6, 11, 48, 55, 59]	(6	0	6)	no	6
25	26	UPI000004802B status=activ	([0.324872, 0.356642, 0.390993, 0.436924, 0.359901, 0.346032, 0.370445, 0.390993, 0.349426, 0.374039, 0.374039, 0.414856, 0.440853, 0.436924, 0.436924, 0.51388, 0.51388, 0.51388, 0.529623, 0.444081, 0.476583, 0.538167, 0.541878, 0.436924, 0.42561, 0.505461, 0.549308, 0.549308, 0.553315, 0.538167, 0.4292, 0.480142, 0.483068, 0.377384, 0.308712, 0.311707, 0.318242, 0.318242, 0.219301, 0.191378, 0.1…	[15, 16, 17, 18, 21, 22, 25, 26, 27, 28, 29, 81, 82, 83, 84, 85, 86, 87, 88, 89, 90, 91]	(10	11	21)	no	10
26	27	UPI000004802C status=activ	([0.685117, 0.570702, 0.545602, 0.541878, 0.538167, 0.480142, 0.51388, 0.541878, 0.454136, 0.476583, 0.5017, 0.497853, 0.450668, 0.444081, 0.450668, 0.494003, 0.545602, 0.534167, 0.472492, 0.461924, 0.461924, 0.414856, 0.480142, 0.505461, 0.538167, 0.529623, 0.497853, 0.422041, 0.394753, 0.486429, 0.509769, 0.497853, 0.454136, 0.505461, 0.51388, 0.51388, 0.517562, 0.521092, 0.517562, 0.557691, 0.…	[0, 1, 2, 3, 4, 6, 7, 10, 16, 17, 23, 24, 25, 30, 33, 34, 35, 36, 37, 38, 39, 40, 41, 42, 43, 44, 45, 46, 47, 48, 49, 50, 51, 52, 53, 54, 55, 56, 57]	(24	14	38)	no	24
27	28	UPI0000052249 status=activ	([0.661982, 0.680603, 0.56648, 0.608892, 0.648219, 0.517562, 0.422041, 0.359901, 0.318242, 0.349426, 0.36309, 0.370445, 0.370445, 0.366687, 0.444081, 0.366687, 0.356642, 0.40511, 0.401658, 0.370445, 0.36309, 0.36309, 0.284882, 0.31487, 0.30533, 0.219301, 0.31487, 0.324872, 0.401658, 0.472492, 0.461924, 0.468512, 0.494003, 0.505461, 0.41194, 0.42561, 0.461924, 0.454136, 0.377384, 0.268042, 0.27150…	[0, 1, 2, 3, 4, 5, 33, 60, 99]	0			#VALUE!	#VALUE!
28	29	UPI0000052255 status=activ	([0.167087, 0.170161, 0.132295, 0.200174, 0.25031, 0.295083, 0.271506, 0.301917, 0.222385, 0.219301, 0.257454, 0.222385, 0.278302, 0.216401, 0.206376, 0.30533, 0.324872, 0.26085, 0.281712, 0.281712, 0.275179, 0.352862, 0.374039, 0.433034, 0.414856, 0.41194, 0.42561, 0.414856, 0.41194, 0.480142, 0.529623, 0.472492, 0.541878, 0.613573, 0.699094, 0.608892, 0.585406, 0.486429, 0.490133, 0.468512, 0.5…	[30, 32, 33, 34, 35, 36, 40, 41, 64]	0			#VALUE!	#VALUE!
29	30	UPI0000052269 status=activ	([0.51388, 0.414856, 0.311707, 0.222385, 0.25031, 0.291804, 0.236433, 0.194234, 0.194234, 0.147574, 0.147574, 0.147574, 0.142424, 0.144935, 0.086953, 0.05306, 0.05306, 0.047319, 0.076542, 0.064632, 0.067594, 0.06184, 0.094817, 0.15008, 0.161087, 0.179055, 0.17593, 0.243554, 0.271506, 0.298791, 0.384043, 0.324872, 0.318242, 0.31487, 0.390993, 0.377384, 0.458154, 0.356642, 0.356642, 0.374039, 0.401…	[0]	0			#VALUE!	#VALUE!
30	31	UPI000005226B status=activ	([0.144935, 0.182256, 0.225814, 0.225814, 0.225814, 0.225814, 0.155435, 0.120615, 0.147574, 0.18812, 0.229226, 0.271506, 0.243554, 0.25406, 0.295083, 0.311707, 0.40511, 0.436924, 0.534167, 0.534167, 0.497853, 0.505461, 0.505461, 0.505461, 0.557691, 0.59014, 0.529623, 0.541878, 0.632174, 0.529623, 0.483068, 0.476583, 0.458154, 0.401658, 0.408655, 0.440853, 0.440853, 0.380708, 0.398279, 0.380708, 0…	[18, 19, 21, 22, 23, 24, 25, 26, 27, 28, 29, 48, 49, 50, 51, 54, 55, 71, 72, 73, 74, 75, 76, 77, 78, 79, 80, 81, 82, 83, 84, 85, 86, 87, 88, 89, 90, 131, 132, 133, 134, 135, 136, 137, 138, 139, 140, 141, 142, 143, 144, 145, 146, 147, 148, 149, 150, 151, 152, 153, 154, 205, 206, 207, 210, 212, 222]	(23	37	60)	no	23
31	32	UPI000005226C status=activ	([0.342579, 0.366687, 0.295083, 0.200174, 0.243554, 0.191378, 0.15284, 0.106997, 0.076542, 0.078022, 0.096677, 0.116183, 0.056825, 0.032017, 0.019109, 0.034884, 0.033407, 0.055536, 0.074921, 0.083462, 0.076542, 0.040537, 0.042364, 0.03976, 0.076542, 0.076542, 0.116183, 0.129801, 0.209395, 0.295083, 0.229226, 0.194234, 0.191378, 0.271506, 0.26085, 0.349426, 0.232838, 0.232838, 0.243554, 0.281712, …	[]	0			#VALUE!	#VALUE!
32	33	UPI000005226D status=activ	([0.098513, 0.15284, 0.185198, 0.243554, 0.167087, 0.194234, 0.236433, 0.182256, 0.206376, 0.225814, 0.182256, 0.185198, 0.194234, 0.281712, 0.301917, 0.216401, 0.196879, 0.203355, 0.295083, 0.301917, 0.301917, 0.291804, 0.25031, 0.179055, 0.109221, 0.173081, 0.185198, 0.18812, 0.278302, 0.194234, 0.203355, 0.291804, 0.31487, 0.311707, 0.311707, 0.384043, 0.366687, 0.40511, 0.486429, 0.486429, 0.…	[108, 109, 166, 172, 173, 174, 175, 176, 260, 261, 262, 266, 335, 336, 337, 345, 346, 349, 386, 392, 397, 398, 399, 400, 401, 402, 408, 464, 465, 470, 471, 472, 473, 474, 475, 476, 487, 488, 499, 521, 522, 523, 524, 525, 526, 527, 528, 529, 530, 531, 532, 533, 534, 535, 538, 539, 563, 565, 566, 567, 570, 577, 578, 579, 580, 581, 582, 583, 590, 620, 789, 790, 791, 792, 793, 794, 795, 796, 797, 798…	(30	70	100)	no	30
33	34	UPI0000052279 status=activ	([0.021381, 0.030003, 0.014783, 0.009096, 0.011342, 0.007031, 0.005503, 0.00558, 0.005223, 0.004921, 0.003804, 0.003671, 0.002512, 0.001709, 0.001172, 0.000704, 0.000713, 0.000704, 0.000674, 0.000335, 0.000464, 0.000386, 0.000386, 0.000348, 0.000614, 0.000339, 0.000799, 0.001391, 0.001597, 0.002138, 0.002761, 0.003079, 0.002705, 0.003821, 0.004513, 0.006482, 0.007315, 0.004611, 0.007177, 0.011342…	[]	0			#VALUE!	#VALUE!
34	35	UPI000005227E status=activ	([0.064632, 0.092881, 0.127496, 0.079919, 0.050641, 0.078022, 0.111485, 0.15008, 0.17593, 0.222385, 0.164327, 0.203355, 0.196879, 0.106997, 0.106997, 0.161087, 0.25031, 0.271506, 0.271506, 0.271506, 0.374039, 0.275179, 0.291804, 0.298791, 0.390993, 0.476583, 0.465241, 0.461924, 0.356642, 0.31487, 0.209395, 0.268042, 0.271506, 0.268042, 0.356642, 0.384043, 0.301917, 0.298791, 0.335645, 0.422041, 0…	[]	0			#VALUE!	#VALUE!
35	36	UPI0000052287 status=activ	([0.41194, 0.461924, 0.366687, 0.401658, 0.324872, 0.31487, 0.318242, 0.349426, 0.295083, 0.324872, 0.324872, 0.36309, 0.377384, 0.384043, 0.366687, 0.461924, 0.461924, 0.575842, 0.545602, 0.476583, 0.401658, 0.321458, 0.225814, 0.30533, 0.30533, 0.370445, 0.324872, 0.349426, 0.335645, 0.332115, 0.324872, 0.36309, 0.36309, 0.377384, 0.387226, 0.387226, 0.359901, 0.356642, 0.342579, 0.311707, 0.38…	[17, 18, 43, 44, 45, 46, 47, 48, 49, 50, 51, 52, 53, 54, 58, 63, 64, 65, 113, 114, 116, 118, 119, 196, 197, 198, 199, 200, 201, 202, 287, 288, 294, 295, 297, 298, 299, 340, 341, 342, 343, 351, 352, 353, 354, 356, 357, 408, 409, 410, 411, 412, 413, 414, 415, 418, 420, 421, 422, 423, 424, 425, 426, 427, 428, 429, 430, 431, 432, 433, 434, 435, 436, 437, 438, 439, 440, 441, 442, 443, 444, 448, 492, 4…	(24	56	80)	no	24
36	37	UPI0000052288 status=activ	([0.083462, 0.147574, 0.074921, 0.122885, 0.170161, 0.120615, 0.170161, 0.122885, 0.147574, 0.170161, 0.225814, 0.25031, 0.268042, 0.25031, 0.191378, 0.271506, 0.311707, 0.352862, 0.42561, 0.394753, 0.436924, 0.42561, 0.346032, 0.390993, 0.288399, 0.275179, 0.36309, 0.342579, 0.398279, 0.41194, 0.41194, 0.398279, 0.352862, 0.271506, 0.298791, 0.36309, 0.342579, 0.332115, 0.380708, 0.374039, 0.411…	[]	0			#VALUE!	#VALUE!
37	38	UPI0000052289 status=activ	([0.264545, 0.288399, 0.359901, 0.349426, 0.380708, 0.318242, 0.257454, 0.308712, 0.25031, 0.288399, 0.328603, 0.284882, 0.25031, 0.225814, 0.185198, 0.10481, 0.111485, 0.191378, 0.295083, 0.182256, 0.203355, 0.222385, 0.239899, 0.196879, 0.194234, 0.170161, 0.264545, 0.271506, 0.225814, 0.236433, 0.200174, 0.185198, 0.225814, 0.264545, 0.275179, 0.298791, 0.359901, 0.352862, 0.308712, 0.264545, …	[99, 100, 106, 107, 109, 110]	0			#VALUE!	#VALUE!
38	39	UPI000005228B status=activ	([0.023534, 0.018106, 0.014315, 0.01204, 0.011342, 0.013016, 0.014586, 0.013265, 0.016826, 0.022306, 0.027463, 0.034068, 0.034068, 0.037156, 0.060549, 0.088832, 0.076542, 0.118441, 0.173081, 0.257454, 0.281712, 0.352862, 0.349426, 0.418646, 0.4292, 0.4292, 0.461924, 0.494003, 0.59014, 0.59508, 0.494003, 0.42561, 0.346032, 0.359901, 0.318242, 0.291804, 0.288399, 0.291804, 0.236433, 0.232838, 0.212…	[28, 29, 70, 72, 127, 128, 129, 130, 131, 133, 136, 137, 138, 139, 164, 165, 180, 188, 189, 190, 191, 192, 193, 194, 195, 196, 197, 228, 229, 234, 235, 236, 237, 238, 240, 262, 263, 307]	(9	17	26)	no	9
39	40	UPI000005229B status=activ	([0.043307, 0.06312, 0.038042, 0.054297, 0.073402, 0.049374, 0.054297, 0.032017, 0.041405, 0.05306, 0.038042, 0.051831, 0.069024, 0.069024, 0.079919, 0.118441, 0.085092, 0.15284, 0.098513, 0.067594, 0.109221, 0.073402, 0.081712, 0.139895, 0.086953, 0.092881, 0.15008, 0.179055, 0.291804, 0.26085, 0.18812, 0.243554, 0.239899, 0.155435, 0.144935, 0.127496, 0.078022, 0.134866, 0.127496, 0.15008, 0.21…	[142, 143, 144, 145, 179, 180, 181, 182, 183, 184, 185, 186, 187, 188, 189, 190, 191, 192, 193, 194, 195, 196, 197, 198, 199, 200, 201, 202, 203, 204, 205, 258, 259, 260, 261, 264, 265, 266]	(26	4	30)	no	26
40	41	UPI00000522A9 status=activ	([0.377384, 0.40511, 0.454136, 0.497853, 0.545602, 0.51388, 0.534167, 0.553315, 0.480142, 0.5017, 0.42561, 0.42561, 0.454136, 0.447574, 0.444081, 0.444081, 0.525368, 0.525368, 0.525368, 0.626927, 0.632174, 0.613573, 0.529623, 0.444081, 0.433034, 0.447574, 0.40511, 0.4292, 0.4292, 0.5017, 0.472492, 0.56648, 0.613573, 0.626927, 0.745909, 0.754692, 0.750527, 0.745909, 0.653063, 0.618285, 0.534167, 0…	[4, 5, 6, 7, 9, 16, 17, 18, 19, 20, 21, 22, 29, 31, 32, 33, 34, 35, 36, 37, 38, 39, 40, 41, 42, 43, 44, 45, 46, 47, 48, 49, 50, 51, 52, 53, 54, 55, 59, 60, 61, 62, 77, 78, 79, 142, 150, 151, 152, 156, 157, 158, 159, 208, 212, 213, 214, 215, 216, 217, 218, 219, 220, 221, 222, 223, 224, 225, 226, 227, 228, 229, 230, 231, 232, 233, 234, 235, 236, 237, 238, 239, 240, 241, 242, 243, 244, 245, 246, 247…	(64	54	118)	yes	64
41	42	UPI00000522AC status=activ	([0.31487, 0.377384, 0.278302, 0.342579, 0.401658, 0.390993, 0.414856, 0.436924, 0.468512, 0.494003, 0.51388, 0.585406, 0.5017, 0.40511, 0.328603, 0.377384, 0.422041, 0.42561, 0.509769, 0.517562, 0.483068, 0.398279, 0.394753, 0.447574, 0.436924, 0.387226, 0.422041, 0.436924, 0.447574, 0.335645, 0.268042, 0.284882, 0.291804, 0.268042, 0.356642, 0.444081, 0.339168, 0.284882, 0.366687, 0.377384, 0.3…	[10, 11, 12, 18, 19, 42, 43, 44, 45, 84, 85, 86, 87, 92, 93, 94, 95, 96]	(4	13	17)	no	4
42	43	UPI00000522D1 status=activ	([0.000447, 0.000266, 0.000228, 0.000447, 0.000854, 0.000833, 0.000687, 0.000477, 0.00076, 0.000648, 0.000537, 0.000378, 0.000721, 0.001103, 0.001778, 0.002623, 0.004247, 0.003079, 0.003366, 0.002435, 0.003014, 0.002512, 0.00389, 0.00359, 0.002727, 0.002623, 0.003053, 0.002976, 0.003821, 0.002662, 0.003924, 0.003864, 0.004247, 0.004161, 0.003405, 0.003246, 0.002396, 0.00243, 0.002396, 0.003671, 0…	[]	0			#VALUE!	#VALUE!
43	44	UPI00000522D3 status=activ	([0.001649, 0.001202, 0.000833, 0.000743, 0.000674, 0.000468, 0.000833, 0.000876, 0.000708, 0.000816, 0.000859, 0.000674, 0.000305, 0.000318, 0.000176, 0.00018, 0.00018, 0.000339, 0.000687, 0.001232, 0.000876, 0.001202, 0.001936, 0.003079, 0.003079, 0.003053, 0.003864, 0.002555, 0.003366, 0.004161, 0.003298, 0.003924, 0.003864, 0.005992, 0.00389, 0.004358, 0.004921, 0.005378, 0.003727, 0.002881, …	[]	0			#VALUE!	#VALUE!
44	45	UPI00000522DC status=activ	([0.359901, 0.236433, 0.30533, 0.36309, 0.384043, 0.298791, 0.288399, 0.308712, 0.236433, 0.26085, 0.291804, 0.298791, 0.30533, 0.301917, 0.281712, 0.281712, 0.268042, 0.298791, 0.390993, 0.370445, 0.380708, 0.332115, 0.342579, 0.239899, 0.222385, 0.15284, 0.15284, 0.118441, 0.118441, 0.18812, 0.18812, 0.185198, 0.216401, 0.239899, 0.31487, 0.284882, 0.380708, 0.390993, 0.288399, 0.196879, 0.2063…	[]	0			#VALUE!	#VALUE!
45	46	UPI00000522E7 status=activ	([0.021381, 0.013437, 0.0198, 0.014075, 0.011903, 0.010509, 0.008895, 0.010926, 0.016826, 0.012727, 0.010672, 0.009187, 0.006701, 0.006619, 0.008002, 0.008895, 0.006533, 0.006142, 0.007645, 0.006701, 0.007031, 0.009865, 0.017447, 0.017447, 0.033407, 0.042364, 0.036378, 0.032017, 0.032677, 0.028695, 0.054297, 0.096677, 0.179055, 0.278302, 0.179055, 0.225814, 0.328603, 0.4292, 0.440853, 0.335645, 0…	[]	0			#VALUE!	#VALUE!
46	47	UPI00000541EC status=activ	([0.078022, 0.045352, 0.054297, 0.079919, 0.042364, 0.029376, 0.043307, 0.030611, 0.035586, 0.054297, 0.038042, 0.051831, 0.078022, 0.102787, 0.170161, 0.167087, 0.147574, 0.0704, 0.040537, 0.055536, 0.05306, 0.034884, 0.067594, 0.051831, 0.030003, 0.066181, 0.096677, 0.10481, 0.185198, 0.129801, 0.098513, 0.106997, 0.067594, 0.076542, 0.067594, 0.0704, 0.102787, 0.073402, 0.15284, 0.247041, 0.32…	[53]	0			#VALUE!	#VALUE!
47	48	UPI00000541F4 status=activ	([0.264545, 0.281712, 0.288399, 0.31487, 0.390993, 0.335645, 0.298791, 0.301917, 0.264545, 0.232838, 0.264545, 0.219301, 0.164327, 0.17593, 0.243554, 0.247041, 0.356642, 0.335645, 0.408655, 0.41194, 0.40511, 0.468512, 0.497853, 0.5017, 0.5017, 0.465241, 0.541878, 0.604312, 0.604312, 0.613573, 0.604312, 0.59917, 0.690604, 0.767246, 0.767246, 0.680603, 0.648219, 0.604312, 0.553315, 0.458154, 0.4541…	[23, 24, 26, 27, 28, 29, 30, 31, 32, 33, 34, 35, 36, 37, 38]	(12	2	14)	no	12
48	49	UPI00000541F5 status=activ	([0.298791, 0.339168, 0.342579, 0.374039, 0.422041, 0.447574, 0.394753, 0.418646, 0.414856, 0.450668, 0.476583, 0.447574, 0.509769, 0.517562, 0.618285, 0.618285, 0.680603, 0.720929, 0.685117, 0.622677, 0.570702, 0.585406, 0.51388, 0.486429, 0.497853, 0.436924, 0.390993, 0.461924, 0.465241, 0.497853, 0.497853, 0.465241, 0.490133, 0.505461, 0.5017, 0.541878, 0.538167, 0.538167, 0.525368, 0.521092, …	[12, 13, 14, 15, 16, 17, 18, 19, 20, 21, 22, 33, 34, 35, 36, 37, 38, 39, 40, 41, 42, 43, 44, 45, 46, 47, 48, 49, 50, 51, 52, 53, 54, 55, 56, 60, 61, 62, 69, 70, 72, 73, 74, 75, 76, 77, 78, 86, 87, 88, 89, 90, 91, 92, 93, 94, 95, 96, 97, 98, 99, 100, 101, 102, 103, 104, 105, 106, 107, 108, 109, 110, 111, 112, 113, 114, 115]	(29	47	76)	no	29
49	50	UPI0000054204 status=activ	([0.132295, 0.173081, 0.222385, 0.147574, 0.18812, 0.216401, 0.158265, 0.200174, 0.229226, 0.179055, 0.15284, 0.125101, 0.125101, 0.064632, 0.043307, 0.035586, 0.069024, 0.066181, 0.067594, 0.116183, 0.173081, 0.173081, 0.194234, 0.191378, 0.275179, 0.191378, 0.129801, 0.129801, 0.094817, 0.111485, 0.173081, 0.222385, 0.301917, 0.30533, 0.318242, 0.284882, 0.247041, 0.229226, 0.194234, 0.18812, 0…	[]	0			#VALUE!	#VALUE!
50	51	UPI0000054241 status=activ	([0.004414, 0.003727, 0.00515, 0.006619, 0.005734, 0.004899, 0.005872, 0.007422, 0.006374, 0.007555, 0.009483, 0.008075, 0.006894, 0.006078, 0.005992, 0.008723, 0.008624, 0.00962, 0.017138, 0.016826, 0.010131, 0.014315, 0.024826, 0.028695, 0.018106, 0.037156, 0.040537, 0.055536, 0.048328, 0.109221, 0.056825, 0.055536, 0.109221, 0.073402, 0.085092, 0.179055, 0.161087, 0.132295, 0.164327, 0.127496,…	[]	0			#VALUE!	#VALUE!
51	52	UPI0000054244 status=activ	([0.102787, 0.158265, 0.200174, 0.275179, 0.318242, 0.281712, 0.219301, 0.25406, 0.18812, 0.134866, 0.15008, 0.200174, 0.132295, 0.132295, 0.182256, 0.182256, 0.271506, 0.271506, 0.25031, 0.268042, 0.200174, 0.229226, 0.139895, 0.116183, 0.058088, 0.043307, 0.059222, 0.098513, 0.102787, 0.18812, 0.18812, 0.21291, 0.144935, 0.15008, 0.247041, 0.301917, 0.356642, 0.324872, 0.31487, 0.284882, 0.2680…	[]	0			#VALUE!	#VALUE!
52	53	UPI0000054246 status=activ	([0.048328, 0.014075, 0.013265, 0.012491, 0.009187, 0.006701, 0.005249, 0.003804, 0.0028, 0.0028, 0.002512, 0.002529, 0.001722, 0.000958, 0.000906, 0.000412, 0.000378, 0.00018, 0.000146, 0.000146, 0.000245, 0.000215, 0.000447, 0.000301, 0.000412, 0.00076, 0.001249, 0.001778, 0.002881, 0.00292, 0.002606, 0.00359, 0.004388, 0.003997, 0.004414, 0.00283, 0.00389, 0.00389, 0.005623, 0.006078, 0.006567…	[]	0			#VALUE!	#VALUE!
53	54	UPI000005425D status=activ	([0.318242, 0.387226, 0.447574, 0.465241, 0.521092, 0.4292, 0.440853, 0.384043, 0.332115, 0.298791, 0.324872, 0.380708, 0.4292, 0.41194, 0.51388, 0.494003, 0.422041, 0.509769, 0.390993, 0.390993, 0.291804, 0.25031, 0.264545, 0.257454, 0.185198, 0.139895, 0.236433, 0.239899, 0.308712, 0.30533, 0.380708, 0.390993, 0.284882, 0.209395, 0.219301, 0.222385, 0.182256, 0.225814, 0.232838, 0.332115, 0.243…	[4, 14, 17, 76, 77, 78, 128, 140, 146, 147, 170, 171, 172, 173, 174, 175, 176, 177, 178, 180, 188, 189]	(8	10	18)	no	8
54	55	UPI0000054263 status=activ	([0.257454, 0.295083, 0.31487, 0.25031, 0.291804, 0.335645, 0.288399, 0.219301, 0.203355, 0.243554, 0.264545, 0.301917, 0.352862, 0.359901, 0.42561, 0.408655, 0.525368, 0.436924, 0.497853, 0.490133, 0.490133, 0.380708, 0.324872, 0.268042, 0.301917, 0.295083, 0.25406, 0.31487, 0.366687, 0.346032, 0.257454, 0.167087, 0.164327, 0.194234, 0.132295, 0.137348, 0.120615, 0.06312, 0.06184, 0.06184, 0.036…	[16, 68, 69, 70]	0			#VALUE!	#VALUE!
55	56	UPI0000054269 status=activ	([0.642678, 0.666105, 0.720929, 0.76285, 0.784345, 0.805026, 0.648219, 0.685117, 0.570702, 0.585406, 0.5017, 0.529623, 0.553315, 0.541878, 0.538167, 0.476583, 0.545602, 0.545602, 0.436924, 0.346032, 0.380708, 0.387226, 0.401658, 0.380708, 0.271506, 0.257454, 0.243554, 0.359901, 0.257454, 0.356642, 0.284882, 0.257454, 0.17593, 0.144935, 0.116183, 0.098513, 0.15284, 0.094817, 0.085092, 0.139895, 0.…	[0, 1, 2, 3, 4, 5, 6, 7, 8, 9, 10, 11, 12, 13, 14, 16, 17, 83, 208, 212, 319, 320, 321, 322, 323, 324, 325, 326, 327, 328, 329, 331, 332, 333]	(14	0	14)	no	14
56	57	UPI000005426C status=activ	([0.003461, 0.003109, 0.002581, 0.00316, 0.003053, 0.003461, 0.003246, 0.00283, 0.002662, 0.003014, 0.002727, 0.003276, 0.003512, 0.004775, 0.004835, 0.006374, 0.008804, 0.010509, 0.016257, 0.026892, 0.045352, 0.078022, 0.144935, 0.15284, 0.111485, 0.182256, 0.229226, 0.222385, 0.324872, 0.418646, 0.454136, 0.562014, 0.562014, 0.42561, 0.4292, 0.433034, 0.339168, 0.328603, 0.366687, 0.271506, 0.2…	[31, 32, 85]	0			#VALUE!	#VALUE!
57	58	UPI000005426F status=activ	([0.182256, 0.25031, 0.144935, 0.219301, 0.239899, 0.30533, 0.328603, 0.278302, 0.30533, 0.216401, 0.232838, 0.298791, 0.196879, 0.284882, 0.301917, 0.206376, 0.243554, 0.318242, 0.328603, 0.311707, 0.394753, 0.346032, 0.247041, 0.339168, 0.229226, 0.206376, 0.18812, 0.203355, 0.257454, 0.173081, 0.206376, 0.232838, 0.144935, 0.18812, 0.173081, 0.182256, 0.26085, 0.321458, 0.236433, 0.236433, 0.1…	[]	0			#VALUE!	#VALUE!
58	59	UPI0000054270 status=activ	([0.182256, 0.100716, 0.167087, 0.100716, 0.132295, 0.127496, 0.167087, 0.216401, 0.17593, 0.129801, 0.15284, 0.203355, 0.158265, 0.155435, 0.21291, 0.219301, 0.15008, 0.229226, 0.257454, 0.25406, 0.257454, 0.155435, 0.257454, 0.155435, 0.179055, 0.116183, 0.137348, 0.129801, 0.069024, 0.106997, 0.10481, 0.086953, 0.05306, 0.073402, 0.060549, 0.06184, 0.102787, 0.15284, 0.161087, 0.100716, 0.0948…	[122, 631, 632]	0			#VALUE!	#VALUE!
59	60	UPI0000054273 status=activ	([0.081712, 0.11371, 0.06312, 0.083462, 0.120615, 0.144935, 0.173081, 0.203355, 0.144935, 0.10481, 0.086953, 0.076542, 0.045352, 0.038858, 0.036378, 0.023087, 0.017447, 0.016257, 0.017138, 0.011518, 0.008075, 0.006245, 0.004689, 0.004899, 0.00389, 0.003014, 0.00316, 0.00316, 0.003212, 0.00407, 0.005378, 0.006533, 0.007877, 0.01078, 0.013265, 0.014586, 0.020522, 0.020876, 0.038858, 0.071867, 0.129…	[46, 47, 48, 49, 50, 110, 116, 117, 118, 119, 120, 121, 122, 123, 124, 125, 126, 127, 128, 129, 130, 131, 132, 133, 134, 135, 136, 137, 138, 139, 141, 154, 160, 161, 162, 163, 164, 166, 167, 170, 171, 172, 228, 229, 231, 240, 241, 269]	(23	6	29)	no	23
60	61	UPI0000054276 status=activ	([0.346032, 0.222385, 0.26085, 0.30533, 0.342579, 0.366687, 0.281712, 0.318242, 0.243554, 0.179055, 0.196879, 0.239899, 0.25031, 0.247041, 0.17593, 0.206376, 0.132295, 0.078022, 0.0704, 0.03976, 0.069024, 0.081712, 0.090864, 0.088832, 0.085092, 0.040537, 0.033407, 0.047319, 0.049374, 0.0704, 0.0704, 0.060549, 0.058088, 0.055536, 0.059222, 0.050641, 0.076542, 0.129801, 0.127496, 0.076542, 0.0704, …	[158, 159, 160, 161, 209, 210, 211, 212, 213, 214, 217, 218, 254, 255]	(5	4	9)	no	5
61	62	UPI000005427C status=activ	([0.483068, 0.509769, 0.557691, 0.5017, 0.509769, 0.538167, 0.545602, 0.5017, 0.521092, 0.553315, 0.51388, 0.51388, 0.529623, 0.545602, 0.529623, 0.534167, 0.490133, 0.575842, 0.562014, 0.562014, 0.648219, 0.675549, 0.690604, 0.675549, 0.716283, 0.712013, 0.699094, 0.707965, 0.741537, 0.728858, 0.699094, 0.759478, 0.716283, 0.661982, 0.653063, 0.685117, 0.661982, 0.707965, 0.716283, 0.712013, 0.6…	[1, 2, 3, 4, 5, 6, 7, 8, 9, 10, 11, 12, 13, 14, 15, 17, 18, 19, 20, 21, 22, 23, 24, 25, 26, 27, 28, 29, 30, 31, 32, 33, 34, 35, 36, 37, 38, 39, 40, 41, 42, 43, 44, 45, 46, 54]	(29	15	44)	no	29
62	63	UPI0000054286 status=activ	([0.031287, 0.048328, 0.071867, 0.094817, 0.132295, 0.098513, 0.122885, 0.079919, 0.083462, 0.056825, 0.071867, 0.096677, 0.098513, 0.076542, 0.074921, 0.041405, 0.076542, 0.109221, 0.116183, 0.182256, 0.109221, 0.167087, 0.17593, 0.106997, 0.109221, 0.058088, 0.096677, 0.106997, 0.191378, 0.229226, 0.332115, 0.346032, 0.247041, 0.335645, 0.275179, 0.284882, 0.390993, 0.295083, 0.25406, 0.25406, …	[]	0			#VALUE!	#VALUE!
63	64	UPI0000054287 status=activ	([0.865454, 0.728858, 0.759478, 0.784345, 0.827927, 0.865454, 0.889439, 0.819762, 0.741537, 0.76285, 0.694846, 0.613573, 0.622677, 0.622677, 0.666105, 0.661982, 0.680603, 0.690604, 0.608892, 0.517562, 0.509769, 0.454136, 0.5017, 0.433034, 0.359901, 0.359901, 0.247041, 0.161087, 0.216401, 0.308712, 0.321458, 0.295083, 0.356642, 0.311707, 0.31487, 0.219301, 0.167087, 0.111485, 0.066181, 0.083462, 0…	[0, 1, 2, 3, 4, 5, 6, 7, 8, 9, 10, 11, 12, 13, 14, 15, 16, 17, 18, 19, 20, 22, 47, 48, 49, 50, 52, 53, 54, 55, 56, 57, 58, 59, 60, 61, 62, 63, 64, 65, 66, 67, 68, 69, 70, 71, 72, 73, 74, 75, 76, 77, 78, 79, 80, 81, 82, 83, 84, 85, 86, 87, 88, 89, 90, 91, 92, 93, 94, 95, 96, 97, 98, 99, 100, 101]	(49	26	75)	no	49
64	65	UPI0000054288 status=activ	([0.109221, 0.056825, 0.088832, 0.125101, 0.161087, 0.203355, 0.25031, 0.278302, 0.30533, 0.232838, 0.275179, 0.247041, 0.155435, 0.147574, 0.247041, 0.137348, 0.116183, 0.132295, 0.134866, 0.222385, 0.332115, 0.247041, 0.370445, 0.275179, 0.196879, 0.203355, 0.200174, 0.116183, 0.118441, 0.067594, 0.122885, 0.064632, 0.056825, 0.094817, 0.100716, 0.049374, 0.055536, 0.069024, 0.045352, 0.081712,…	[]	0			#VALUE!	#VALUE!
65	66	UPI0000054289 status=activ	([0.200174, 0.243554, 0.147574, 0.185198, 0.222385, 0.18812, 0.243554, 0.281712, 0.209395, 0.144935, 0.17593, 0.144935, 0.139895, 0.158265, 0.161087, 0.120615, 0.10481, 0.118441, 0.102787, 0.098513, 0.090864, 0.100716, 0.098513, 0.083462, 0.083462, 0.047319, 0.066181, 0.033407, 0.038042, 0.066181, 0.129801, 0.059222, 0.11371, 0.11371, 0.144935, 0.144935, 0.134866, 0.239899, 0.328603, 0.390993, 0.…	[200]	0			#VALUE!	#VALUE!
66	67	UPI000005428B status=activ	([0.106997, 0.142424, 0.179055, 0.209395, 0.243554, 0.271506, 0.288399, 0.31487, 0.339168, 0.291804, 0.31487, 0.370445, 0.401658, 0.346032, 0.30533, 0.295083, 0.387226, 0.380708, 0.40511, 0.483068, 0.51388, 0.517562, 0.454136, 0.422041, 0.346032, 0.271506, 0.239899, 0.264545, 0.268042, 0.18812, 0.173081, 0.111485, 0.098513, 0.088832, 0.155435, 0.185198, 0.194234, 0.120615, 0.185198, 0.094817, 0.0…	[20, 21]	0			#VALUE!	#VALUE!
67	68	UPI000005428C status=activ	([0.76285, 0.801317, 0.808535, 0.653063, 0.699094, 0.680603, 0.575842, 0.618285, 0.618285, 0.653063, 0.56648, 0.618285, 0.618285, 0.517562, 0.494003, 0.521092, 0.450668, 0.505461, 0.458154, 0.517562, 0.525368, 0.454136, 0.380708, 0.394753, 0.468512, 0.380708, 0.380708, 0.390993, 0.356642, 0.356642, 0.342579, 0.324872, 0.311707, 0.311707, 0.311707, 0.328603, 0.335645, 0.408655, 0.42561, 0.450668, …	[0, 1, 2, 3, 4, 5, 6, 7, 8, 9, 10, 11, 12, 13, 15, 17, 19, 20, 46, 47, 48, 49, 52, 53, 55, 56, 105, 106, 107, 108, 109, 116, 118, 119, 120, 142]	(13	0	13)	no	13
68	69	UPI0000054295 status=activ	([0.094817, 0.125101, 0.044297, 0.034068, 0.050641, 0.023087, 0.029376, 0.035586, 0.016257, 0.010509, 0.009977, 0.008156, 0.008156, 0.007177, 0.004358, 0.003079, 0.002014, 0.001232, 0.000648, 0.000704, 0.001069, 0.000558, 0.000266, 0.000253, 0.000326, 0.000142, 0.000266, 0.000129, 0.000137, 0.000146, 0.000326, 0.000198, 0.000412, 0.000412, 0.000447, 0.000485, 0.00061, 0.001142, 0.001159, 0.001597…	[]	0			#VALUE!	#VALUE!
69	70	UPI00000542B0 status=activ	([0.059222, 0.081712, 0.059222, 0.090864, 0.120615, 0.079919, 0.11371, 0.139895, 0.17593, 0.17593, 0.139895, 0.10481, 0.111485, 0.069024, 0.054297, 0.06312, 0.125101, 0.102787, 0.106997, 0.109221, 0.118441, 0.196879, 0.15008, 0.21291, 0.127496, 0.134866, 0.17593, 0.17593, 0.147574, 0.144935, 0.122885, 0.106997, 0.125101, 0.078022, 0.129801, 0.21291, 0.144935, 0.137348, 0.116183, 0.111485, 0.18225…	[59, 60, 339, 341, 342, 343, 345, 346, 380]	0			#VALUE!	#VALUE!
70	71	UPI00000542B7 status=activ	([0.003341, 0.004577, 0.003109, 0.002194, 0.001533, 0.002211, 0.00283, 0.003757, 0.003053, 0.003727, 0.002662, 0.00225, 0.001383, 0.001335, 0.00155, 0.000833, 0.001103, 0.001, 0.001, 0.000567, 0.000447, 0.000447, 0.000253, 0.000228, 0.000447, 0.000447, 0.000249, 0.00012, 0.000129, 0.000107, 0.000129, 0.000283, 0.000275, 0.000648, 0.000348, 0.000301, 0.000301, 0.000198, 0.000142, 0.000142, 0.00018…	[]	0			#VALUE!	#VALUE!
71	72	UPI00000542BF status=activ	([0.545602, 0.570702, 0.458154, 0.497853, 0.585406, 0.59917, 0.517562, 0.538167, 0.472492, 0.505461, 0.534167, 0.486429, 0.476583, 0.454136, 0.454136, 0.390993, 0.374039, 0.401658, 0.458154, 0.476583, 0.472492, 0.444081, 0.461924, 0.545602, 0.545602, 0.433034, 0.436924, 0.51388, 0.529623, 0.632174, 0.521092, 0.486429, 0.56648, 0.570702, 0.5017, 0.497853, 0.59014, 0.562014, 0.553315, 0.480142, 0.4…	[0, 1, 4, 5, 6, 7, 9, 10, 23, 24, 27, 28, 29, 30, 32, 33, 34, 36, 37, 38, 41, 42, 43, 46, 68, 69, 70, 71, 72, 73, 74, 75, 76, 77, 78, 79, 80, 81, 82, 83, 84, 85, 86, 87, 88, 89, 90, 231, 232, 233, 236, 237, 238, 239, 240, 241, 242, 263, 264, 265, 266, 267, 271, 272, 273, 274, 275, 276, 277, 278, 279, 280, 281, 282, 283, 288, 289, 290, 291, 292, 364, 365]	(22	24	46)	no	22
72	73	UPI00000542C6 status=activ	([0.17593, 0.25031, 0.301917, 0.324872, 0.232838, 0.257454, 0.182256, 0.209395, 0.243554, 0.26085, 0.284882, 0.321458, 0.311707, 0.275179, 0.185198, 0.185198, 0.144935, 0.125101, 0.090864, 0.15008, 0.232838, 0.243554, 0.222385, 0.142424, 0.092881, 0.158265, 0.137348, 0.203355, 0.137348, 0.085092, 0.094817, 0.100716, 0.071867, 0.055536, 0.073402, 0.129801, 0.134866, 0.132295, 0.247041, 0.301917, 0…	[]	0			#VALUE!	#VALUE!
73	74	UPI00000542C7 status=activ	([0.164327, 0.081712, 0.125101, 0.139895, 0.102787, 0.147574, 0.21291, 0.25031, 0.170161, 0.206376, 0.225814, 0.278302, 0.301917, 0.370445, 0.366687, 0.36309, 0.339168, 0.349426, 0.433034, 0.394753, 0.480142, 0.5017, 0.648219, 0.63748, 0.541878, 0.557691, 0.541878, 0.5017, 0.414856, 0.538167, 0.5017, 0.483068, 0.401658, 0.414856, 0.450668, 0.440853, 0.534167, 0.447574, 0.458154, 0.447574, 0.44757…	[21, 22, 23, 24, 25, 26, 27, 29, 30, 36, 67, 70, 71, 99, 141, 142, 143, 144, 145, 146, 148, 150, 151]	(6	0	6)	no	6
74	75	UPI00000542C9 status=activ	([0.342579, 0.179055, 0.216401, 0.239899, 0.288399, 0.324872, 0.281712, 0.264545, 0.288399, 0.311707, 0.335645, 0.342579, 0.335645, 0.370445, 0.370445, 0.40511, 0.433034, 0.465241, 0.483068, 0.585406, 0.575842, 0.575842, 0.728858, 0.733139, 0.666105, 0.509769, 0.5017, 0.58069, 0.626927, 0.63748, 0.632174, 0.642678, 0.632174, 0.58069, 0.59014, 0.59014, 0.575842, 0.545602, 0.553315, 0.529623, 0.549…	[19, 20, 21, 22, 23, 24, 25, 26, 27, 28, 29, 30, 31, 32, 33, 34, 35, 36, 37, 38, 39, 40, 41, 42, 43, 44, 45, 46, 47, 48]	(29	0	29)	no	29
75	76	UPI00000542CE status=activ	([0.073402, 0.111485, 0.15008, 0.092881, 0.058088, 0.073402, 0.092881, 0.066181, 0.081712, 0.048328, 0.036378, 0.029376, 0.0198, 0.011342, 0.011342, 0.019401, 0.020522, 0.020165, 0.042364, 0.051831, 0.029376, 0.050641, 0.036378, 0.020876, 0.035586, 0.06312, 0.0704, 0.03976, 0.066181, 0.066181, 0.078022, 0.078022, 0.129801, 0.125101, 0.229226, 0.155435, 0.088832, 0.074921, 0.069024, 0.069024, 0.09…	[]	0			#VALUE!	#VALUE!
76	77	UPI00000542D0 status=activ	([0.0198, 0.031287, 0.049374, 0.079919, 0.106997, 0.167087, 0.200174, 0.161087, 0.191378, 0.21291, 0.167087, 0.127496, 0.127496, 0.203355, 0.185198, 0.182256, 0.239899, 0.295083, 0.278302, 0.366687, 0.346032, 0.332115, 0.328603, 0.298791, 0.26085, 0.26085, 0.222385, 0.147574, 0.21291, 0.125101, 0.134866, 0.132295, 0.206376, 0.264545, 0.225814, 0.321458, 0.321458, 0.25031, 0.17593, 0.264545, 0.254…	[82, 83, 86, 89, 90, 91, 92, 93, 94, 95, 96, 97, 98, 99, 101, 105, 106, 108]	(10	3	13)	no	10
77	78	UPI00000542D1 status=activ	([0.022667, 0.038858, 0.060549, 0.098513, 0.129801, 0.085092, 0.048328, 0.033407, 0.050641, 0.071867, 0.094817, 0.118441, 0.096677, 0.116183, 0.0704, 0.041405, 0.042364, 0.043307, 0.094817, 0.092881, 0.15284, 0.229226, 0.222385, 0.236433, 0.219301, 0.142424, 0.142424, 0.229226, 0.311707, 0.209395, 0.209395, 0.216401, 0.144935, 0.182256, 0.239899, 0.352862, 0.349426, 0.4292, 0.394753, 0.278302, 0.…	[110, 188, 189, 190, 192, 197, 206]	0			#VALUE!	#VALUE!
78	79	UPI00000542D4 status=activ	([0.017797, 0.028695, 0.017797, 0.011903, 0.019109, 0.020165, 0.014586, 0.011106, 0.009865, 0.008525, 0.007422, 0.006142, 0.006482, 0.006421, 0.006619, 0.006619, 0.005086, 0.003864, 0.00292, 0.002194, 0.001743, 0.002761, 0.00283, 0.0028, 0.003405, 0.003246, 0.003607, 0.004775, 0.005623, 0.007259, 0.007091, 0.009977, 0.015078, 0.025762, 0.025762, 0.029376, 0.058088, 0.081712, 0.144935, 0.155435, 0…	[]	0			#VALUE!	#VALUE!
79	80	UPI00000542D6 status=activ	([0.281712, 0.161087, 0.200174, 0.26085, 0.164327, 0.102787, 0.134866, 0.086953, 0.056825, 0.074921, 0.094817, 0.071867, 0.122885, 0.066181, 0.066181, 0.066181, 0.035586, 0.042364, 0.06184, 0.06184, 0.026892, 0.028695, 0.028695, 0.029376, 0.026892, 0.048328, 0.048328, 0.026892, 0.048328, 0.041405, 0.044297, 0.045352, 0.046336, 0.028695, 0.050641, 0.050641, 0.056825, 0.056825, 0.088832, 0.085092, …	[]	0			#VALUE!	#VALUE!
80	81	UPI00000542DF status=activ	([0.004388, 0.00407, 0.003512, 0.00389, 0.003478, 0.00316, 0.003461, 0.003246, 0.003405, 0.00316, 0.003079, 0.003701, 0.003804, 0.003276, 0.002435, 0.003431, 0.004431, 0.006078, 0.006078, 0.006421, 0.008895, 0.013821, 0.012491, 0.021381, 0.028107, 0.056825, 0.109221, 0.0704, 0.127496, 0.179055, 0.26085, 0.243554, 0.239899, 0.232838, 0.288399, 0.394753, 0.308712, 0.21291, 0.209395, 0.179055, 0.257…	[]	0			#VALUE!	#VALUE!
81	82	UPI00000542E4 status=activ	([0.129801, 0.179055, 0.11371, 0.147574, 0.11371, 0.15008, 0.194234, 0.196879, 0.15008, 0.098513, 0.11371, 0.096677, 0.096677, 0.10481, 0.083462, 0.079919, 0.078022, 0.100716, 0.098513, 0.116183, 0.116183, 0.167087, 0.164327, 0.236433, 0.21291, 0.185198, 0.129801, 0.118441, 0.134866, 0.18812, 0.21291, 0.219301, 0.291804, 0.298791, 0.284882, 0.390993, 0.384043, 0.356642, 0.346032, 0.359901, 0.3494…	[51, 59, 60, 84, 85, 126, 127, 128, 131, 132, 133, 134, 135, 136, 137, 138, 139, 140, 141, 142, 143, 144, 145, 146, 147, 148, 150, 151, 152, 184]	(17	8	25)	no	17
82	83	UPI00000542E7 status=activ	([0.31487, 0.209395, 0.243554, 0.275179, 0.21291, 0.268042, 0.194234, 0.18812, 0.243554, 0.284882, 0.239899, 0.18812, 0.247041, 0.18812, 0.173081, 0.144935, 0.137348, 0.134866, 0.116183, 0.109221, 0.109221, 0.122885, 0.132295, 0.147574, 0.147574, 0.132295, 0.125101, 0.18812, 0.229226, 0.125101, 0.094817, 0.15008, 0.147574, 0.144935, 0.216401, 0.298791, 0.342579, 0.257454, 0.356642, 0.384043, 0.31…	[]	0			#VALUE!	#VALUE!
83	84	UPI00000542E9 status=activ	([0.06184, 0.088832, 0.05306, 0.031287, 0.044297, 0.030003, 0.041405, 0.023087, 0.032017, 0.044297, 0.059222, 0.092881, 0.098513, 0.056825, 0.10481, 0.158265, 0.11371, 0.109221, 0.067594, 0.081712, 0.127496, 0.132295, 0.085092, 0.137348, 0.229226, 0.132295, 0.203355, 0.200174, 0.324872, 0.31487, 0.30533, 0.295083, 0.275179, 0.191378, 0.18812, 0.098513, 0.109221, 0.109221, 0.164327, 0.247041, 0.25…	[385, 386, 387, 388, 389, 390, 392, 399]	0			#VALUE!	#VALUE!
84	85	UPI00000542EA status=activ	([0.73685, 0.728858, 0.745909, 0.788093, 0.699094, 0.73685, 0.754692, 0.671169, 0.618285, 0.63748, 0.622677, 0.562014, 0.575842, 0.618285, 0.613573, 0.613573, 0.545602, 0.545602, 0.575842, 0.575842, 0.58069, 0.59508, 0.538167, 0.545602, 0.472492, 0.465241, 0.450668, 0.433034, 0.494003, 0.534167, 0.5017, 0.468512, 0.529623, 0.497853, 0.476583, 0.398279, 0.41194, 0.465241, 0.465241, 0.465241, 0.425…	[0, 1, 2, 3, 4, 5, 6, 7, 8, 9, 10, 11, 12, 13, 14, 15, 16, 17, 18, 19, 20, 21, 22, 23, 29, 30, 32, 48, 53, 54, 55, 56, 57, 58, 59, 60, 61, 62, 63, 64, 65, 66, 67, 68, 69, 70, 71, 72, 73, 74, 75]	(23	0	23)	no	23
85	86	UPI00000542F9 status=activ	([0.11371, 0.085092, 0.085092, 0.11371, 0.139895, 0.185198, 0.134866, 0.137348, 0.088832, 0.118441, 0.085092, 0.116183, 0.11371, 0.106997, 0.098513, 0.098513, 0.100716, 0.096677, 0.155435, 0.111485, 0.098513, 0.122885, 0.170161, 0.200174, 0.200174, 0.222385, 0.209395, 0.291804, 0.332115, 0.349426, 0.298791, 0.321458, 0.324872, 0.349426, 0.346032, 0.342579, 0.4292, 0.42561, 0.505461, 0.414856, 0.4…	[38, 41, 42, 43, 44, 135, 136, 301, 302]	0			#VALUE!	#VALUE!
86	87	UPI00000542FD status=activ	([0.009294, 0.008002, 0.006245, 0.008276, 0.011669, 0.009096, 0.012727, 0.018106, 0.019109, 0.014586, 0.012727, 0.01078, 0.011342, 0.011106, 0.019401, 0.035586, 0.020876, 0.019401, 0.021816, 0.042364, 0.036378, 0.036378, 0.033407, 0.067594, 0.076542, 0.03976, 0.074921, 0.074921, 0.03976, 0.032017, 0.058088, 0.051831, 0.088832, 0.179055, 0.10481, 0.098513, 0.056825, 0.109221, 0.18812, 0.173081, 0.…	[]	0			#VALUE!	#VALUE!
87	88	UPI0000054315 status=activ	([0.196879, 0.129801, 0.191378, 0.236433, 0.239899, 0.179055, 0.203355, 0.257454, 0.284882, 0.324872, 0.36309, 0.311707, 0.318242, 0.36309, 0.275179, 0.335645, 0.4292, 0.384043, 0.370445, 0.366687, 0.366687, 0.295083, 0.359901, 0.318242, 0.328603, 0.370445, 0.461924, 0.468512, 0.436924, 0.422041, 0.332115, 0.225814, 0.324872, 0.352862, 0.288399, 0.356642, 0.384043, 0.374039, 0.401658, 0.41194, 0.…	[52, 55, 56, 57, 58, 60, 61, 62, 63, 64, 65, 66, 67, 68, 69, 70, 71, 72, 73, 74, 77, 79, 80, 81, 84]	(14	5	19)	no	14
88	89	UPI0000054317 status=activ	([0.022667, 0.014075, 0.023087, 0.032017, 0.059222, 0.029376, 0.03976, 0.050641, 0.06312, 0.076542, 0.094817, 0.067594, 0.102787, 0.125101, 0.219301, 0.222385, 0.125101, 0.196879, 0.21291, 0.142424, 0.232838, 0.225814, 0.31487, 0.275179, 0.196879, 0.185198, 0.295083, 0.18812, 0.18812, 0.203355, 0.139895, 0.094817, 0.161087, 0.109221, 0.076542, 0.045352, 0.081712, 0.167087, 0.161087, 0.106997, 0.1…	[144, 145, 146, 306, 389, 390, 391, 392, 393, 394, 395, 396, 397]	(8	4	12)	no	8
89	90	UPI000005431A status=activ	([0.006533, 0.006567, 0.009294, 0.005378, 0.006701, 0.005086, 0.006701, 0.008723, 0.006533, 0.006567, 0.004736, 0.004689, 0.007315, 0.009096, 0.008002, 0.006533, 0.006482, 0.004315, 0.004208, 0.003405, 0.003014, 0.001872, 0.001623, 0.001533, 0.001709, 0.001808, 0.002057, 0.001481, 0.000893, 0.000747, 0.000498, 0.001048, 0.001434, 0.001533, 0.001967, 0.001743, 0.002078, 0.002057, 0.003177, 0.00435…	[]	0			#VALUE!	#VALUE!
90	91	UPI000005431B status=activ	([0.078022, 0.056825, 0.081712, 0.06312, 0.0704, 0.074921, 0.098513, 0.066181, 0.056825, 0.047319, 0.051831, 0.038042, 0.041405, 0.050641, 0.051831, 0.054297, 0.092881, 0.139895, 0.219301, 0.161087, 0.229226, 0.239899, 0.311707, 0.318242, 0.30533, 0.342579, 0.370445, 0.377384, 0.436924, 0.541878, 0.632174, 0.666105, 0.76285, 0.741537, 0.741537, 0.754692, 0.63748, 0.63748, 0.653063, 0.671169, 0.63…	[29, 30, 31, 32, 33, 34, 35, 36, 37, 38, 39, 40, 41, 42, 43, 44, 45, 46, 47, 48, 49, 100, 101, 102, 103, 104, 105, 106, 107, 108, 109, 110, 111, 112, 113, 114, 115, 116, 117, 118, 119, 120]	(20	0	20)	no	20
91	92	UPI000005434E status=activ	([0.232838, 0.229226, 0.264545, 0.200174, 0.229226, 0.257454, 0.25406, 0.216401, 0.200174, 0.222385, 0.26085, 0.278302, 0.295083, 0.30533, 0.339168, 0.384043, 0.36309, 0.36309, 0.394753, 0.41194, 0.390993, 0.394753, 0.433034, 0.356642, 0.433034, 0.447574, 0.374039, 0.408655, 0.384043, 0.433034, 0.436924, 0.422041, 0.461924, 0.454136, 0.447574, 0.476583, 0.465241, 0.490133, 0.521092, 0.490133, 0.4…	[38, 41, 42, 43, 44, 45, 46, 47, 48, 49, 50, 51, 52, 53, 54, 57, 107, 110, 112, 122, 134]	(13	1	14)	no	13
92	93	UPI0000054357 status=activ	([0.004775, 0.006078, 0.003963, 0.003963, 0.003079, 0.00243, 0.001748, 0.002327, 0.001623, 0.001249, 0.000876, 0.001232, 0.001335, 0.001344, 0.00146, 0.000958, 0.000464, 0.000421, 0.000854, 0.001383, 0.001383, 0.00076, 0.000854, 0.001408, 0.000945, 0.000945, 0.001541, 0.001541, 0.001048, 0.001155, 0.001142, 0.001623, 0.001499, 0.000983, 0.000498, 0.000498, 0.000816, 0.000906, 0.001069, 0.000614, …	[]	0			#VALUE!	#VALUE!
93	94	UPI000005435A status=activ	([0.071867, 0.102787, 0.102787, 0.147574, 0.094817, 0.139895, 0.18812, 0.17593, 0.191378, 0.18812, 0.182256, 0.142424, 0.158265, 0.182256, 0.247041, 0.243554, 0.243554, 0.232838, 0.298791, 0.295083, 0.332115, 0.324872, 0.339168, 0.40511, 0.390993, 0.398279, 0.342579, 0.295083, 0.321458, 0.298791, 0.328603, 0.295083, 0.387226, 0.41194, 0.311707, 0.308712, 0.268042, 0.229226, 0.18812, 0.209395, 0.3…	[]	0			#VALUE!	#VALUE!
94	95	UPI000005435F status=activ	([0.038858, 0.018787, 0.020876, 0.031287, 0.050641, 0.071867, 0.096677, 0.066181, 0.086953, 0.073402, 0.054297, 0.081712, 0.083462, 0.142424, 0.139895, 0.147574, 0.127496, 0.081712, 0.096677, 0.050641, 0.058088, 0.122885, 0.116183, 0.142424, 0.15284, 0.155435, 0.111485, 0.078022, 0.076542, 0.074921, 0.111485, 0.167087, 0.185198, 0.116183, 0.127496, 0.147574, 0.147574, 0.170161, 0.225814, 0.203355…	[]	0			#VALUE!	#VALUE!
95	96	UPI0000054369 status=activ	([0.137348, 0.071867, 0.094817, 0.066181, 0.064632, 0.038858, 0.030611, 0.024826, 0.032677, 0.043307, 0.026338, 0.037156, 0.036378, 0.038042, 0.0198, 0.021381, 0.021381, 0.036378, 0.037156, 0.022667, 0.025316, 0.023534, 0.033407, 0.033407, 0.056825, 0.073402, 0.078022, 0.0704, 0.111485, 0.118441, 0.122885, 0.155435, 0.155435, 0.164327, 0.278302, 0.384043, 0.288399, 0.301917, 0.229226, 0.284882, 0…	[125, 126]	0			#VALUE!	#VALUE!
96	97	UPI000005436B status=activ	([0.196879, 0.232838, 0.161087, 0.11371, 0.081712, 0.047319, 0.047319, 0.06312, 0.086953, 0.055536, 0.03976, 0.06184, 0.122885, 0.127496, 0.219301, 0.203355, 0.15008, 0.118441, 0.060549, 0.036378, 0.024826, 0.026338, 0.020522, 0.019109, 0.028695, 0.045352, 0.092881, 0.111485, 0.064632, 0.06184, 0.076542, 0.074921, 0.049374, 0.048328, 0.048328, 0.028107, 0.034068, 0.060549, 0.076542, 0.132295, 0.1…	[53, 54, 56, 57, 58]	0			#VALUE!	#VALUE!
97	98	UPI0000054370 status=activ	([0.127496, 0.173081, 0.111485, 0.071867, 0.094817, 0.137348, 0.170161, 0.122885, 0.147574, 0.203355, 0.247041, 0.284882, 0.206376, 0.229226, 0.155435, 0.158265, 0.203355, 0.284882, 0.18812, 0.291804, 0.30533, 0.30533, 0.31487, 0.40511, 0.490133, 0.40511, 0.281712, 0.191378, 0.239899, 0.257454, 0.239899, 0.161087, 0.18812, 0.288399, 0.346032, 0.414856, 0.339168, 0.281712, 0.281712, 0.239899, 0.24…	[83, 84]	0			#VALUE!	#VALUE!
98	99	UPI0000054371 status=activ	([0.122885, 0.155435, 0.203355, 0.118441, 0.15008, 0.182256, 0.122885, 0.158265, 0.10481, 0.129801, 0.098513, 0.125101, 0.137348, 0.127496, 0.066181, 0.122885, 0.122885, 0.196879, 0.158265, 0.161087, 0.147574, 0.100716, 0.086953, 0.05306, 0.098513, 0.098513, 0.096677, 0.086953, 0.083462, 0.083462, 0.096677, 0.155435, 0.161087, 0.158265, 0.158265, 0.26085, 0.203355, 0.167087, 0.170161, 0.236433, 0…	[]	0			#VALUE!	#VALUE!
99	100	UPI000005437E status=activ	([0.206376, 0.11371, 0.069024, 0.092881, 0.129801, 0.158265, 0.219301, 0.268042, 0.203355, 0.170161, 0.203355, 0.200174, 0.209395, 0.275179, 0.288399, 0.380708, 0.359901, 0.332115, 0.433034, 0.414856, 0.40511, 0.408655, 0.390993, 0.370445, 0.380708, 0.370445, 0.374039, 0.36309, 0.370445, 0.370445, 0.433034, 0.335645, 0.398279, 0.30533, 0.30533, 0.288399, 0.291804, 0.271506, 0.271506, 0.284882, 0.…	[]	0			#VALUE!	#VALUE!
100	101	UPI0000054384 status=activ	([0.398279, 0.418646, 0.295083, 0.308712, 0.349426, 0.374039, 0.349426, 0.380708, 0.318242, 0.219301, 0.264545, 0.191378, 0.209395, 0.170161, 0.25406, 0.144935, 0.092881, 0.098513, 0.102787, 0.058088, 0.111485, 0.064632, 0.038042, 0.076542, 0.098513, 0.102787, 0.058088, 0.086953, 0.092881, 0.083462, 0.173081, 0.129801, 0.219301, 0.132295, 0.185198, 0.15008, 0.144935, 0.232838, 0.116183, 0.067594,…	[]	0			#VALUE!	#VALUE!
101	102	UPI0000054388 status=activ	([0.007877, 0.009096, 0.010131, 0.008156, 0.009096, 0.007259, 0.006421, 0.005734, 0.00515, 0.005223, 0.004646, 0.005223, 0.003821, 0.003963, 0.004835, 0.005223, 0.003607, 0.004921, 0.005503, 0.004483, 0.005932, 0.007877, 0.009187, 0.007422, 0.010672, 0.008895, 0.009977, 0.012727, 0.020522, 0.036378, 0.029376, 0.058088, 0.058088, 0.067594, 0.111485, 0.129801, 0.191378, 0.216401, 0.209395, 0.206376…	[103, 136, 137, 138, 139, 140, 141, 142, 143, 144, 145, 146, 147, 148, 149, 150, 151, 152, 153, 154, 155, 156, 157, 158, 159, 160, 161, 162]	(26	1	27)	no	26
102	103	UPI0000054395 status=activ	([0.008002, 0.006533, 0.005799, 0.00558, 0.007177, 0.007422, 0.009187, 0.011669, 0.015078, 0.012727, 0.010372, 0.009977, 0.010221, 0.010372, 0.014315, 0.024393, 0.026892, 0.016528, 0.032017, 0.055536, 0.05306, 0.109221, 0.179055, 0.170161, 0.173081, 0.122885, 0.164327, 0.118441, 0.120615, 0.125101, 0.203355, 0.291804, 0.257454, 0.359901, 0.377384, 0.308712, 0.216401, 0.164327, 0.170161, 0.147574,…	[86, 92, 93, 94, 95, 96, 111, 112, 117, 118, 119, 120, 121, 180]	(4	1	5)	no	4
103	104	UPI000005439D status=activ	([0.454136, 0.444081, 0.465241, 0.486429, 0.505461, 0.545602, 0.58069, 0.618285, 0.622677, 0.661982, 0.642678, 0.570702, 0.59508, 0.570702, 0.562014, 0.657645, 0.779859, 0.846163, 0.76285, 0.784345, 0.745909, 0.745909, 0.685117, 0.699094, 0.716283, 0.653063, 0.653063, 0.545602, 0.465241, 0.422041, 0.390993, 0.408655, 0.494003, 0.509769, 0.529623, 0.541878, 0.476583, 0.380708, 0.318242, 0.390993, …	[4, 5, 6, 7, 8, 9, 10, 11, 12, 13, 14, 15, 16, 17, 18, 19, 20, 21, 22, 23, 24, 25, 26, 27, 33, 34, 35, 50, 59, 61]	(23	0	23)	no	23
104	105	UPI00000543A0 status=activ	([0.036378, 0.064632, 0.028107, 0.018415, 0.029376, 0.0198, 0.031287, 0.043307, 0.067594, 0.046336, 0.059222, 0.078022, 0.041405, 0.048328, 0.100716, 0.144935, 0.125101, 0.078022, 0.144935, 0.222385, 0.155435, 0.222385, 0.118441, 0.225814, 0.239899, 0.18812, 0.288399, 0.275179, 0.284882, 0.15284, 0.167087, 0.194234, 0.203355, 0.196879, 0.179055, 0.092881, 0.111485, 0.06184, 0.116183, 0.059222, 0.…	[]	0			#VALUE!	#VALUE!
105	106	UPI00000543A3 status=activ	([0.216401, 0.268042, 0.308712, 0.339168, 0.380708, 0.394753, 0.4292, 0.468512, 0.494003, 0.476583, 0.486429, 0.521092, 0.517562, 0.394753, 0.335645, 0.342579, 0.440853, 0.545602, 0.553315, 0.549308, 0.553315, 0.472492, 0.387226, 0.321458, 0.247041, 0.15284, 0.170161, 0.158265, 0.120615, 0.11371, 0.129801, 0.134866, 0.132295, 0.170161, 0.26085, 0.359901, 0.284882, 0.25031, 0.247041, 0.229226, 0.1…	[11, 12, 17, 18, 19, 20, 166]	0			#VALUE!	#VALUE!
106	107	UPI00000543A4 status=activ	([0.454136, 0.295083, 0.203355, 0.291804, 0.346032, 0.229226, 0.264545, 0.284882, 0.311707, 0.328603, 0.271506, 0.216401, 0.291804, 0.21291, 0.239899, 0.139895, 0.147574, 0.161087, 0.142424, 0.147574, 0.144935, 0.088832, 0.10481, 0.116183, 0.098513, 0.090864, 0.164327, 0.161087, 0.167087, 0.155435, 0.086953, 0.139895, 0.185198, 0.182256, 0.257454, 0.182256, 0.185198, 0.18812, 0.11371, 0.086953, 0…	[361, 362]	0			#VALUE!	#VALUE!
107	108	UPI00000543AD status=activ	([0.517562, 0.56648, 0.444081, 0.458154, 0.480142, 0.490133, 0.41194, 0.356642, 0.301917, 0.298791, 0.324872, 0.359901, 0.40511, 0.366687, 0.328603, 0.298791, 0.342579, 0.328603, 0.335645, 0.324872, 0.332115, 0.349426, 0.346032, 0.454136, 0.476583, 0.483068, 0.505461, 0.509769, 0.505461, 0.59508, 0.653063, 0.541878, 0.545602, 0.58069, 0.497853, 0.5017, 0.538167, 0.497853, 0.497853, 0.480142, 0.54…	[0, 1, 26, 27, 28, 29, 30, 31, 32, 33, 35, 36, 40]	(7	2	9)	no	7
108	109	UPI00000543B0 status=activ	([0.073402, 0.034884, 0.060549, 0.094817, 0.139895, 0.137348, 0.196879, 0.257454, 0.247041, 0.203355, 0.219301, 0.18812, 0.102787, 0.170161, 0.139895, 0.094817, 0.083462, 0.094817, 0.098513, 0.170161, 0.264545, 0.219301, 0.236433, 0.229226, 0.179055, 0.139895, 0.158265, 0.076542, 0.066181, 0.092881, 0.147574, 0.15284, 0.25406, 0.352862, 0.36309, 0.394753, 0.476583, 0.613573, 0.497853, 0.497853, 0…	[37, 48, 49]	0			#VALUE!	#VALUE!
109	110	UPI00000543B7 status=activ	([0.206376, 0.25406, 0.298791, 0.339168, 0.25406, 0.179055, 0.203355, 0.15008, 0.109221, 0.137348, 0.155435, 0.15284, 0.139895, 0.147574, 0.125101, 0.179055, 0.179055, 0.209395, 0.21291, 0.219301, 0.30533, 0.236433, 0.264545, 0.271506, 0.164327, 0.257454, 0.339168, 0.339168, 0.332115, 0.352862, 0.31487, 0.332115, 0.288399, 0.194234, 0.10481, 0.203355, 0.216401, 0.216401, 0.222385, 0.206376, 0.203…	[221]	0			#VALUE!	#VALUE!
110	111	UPI00000543B9 status=activ	([0.243554, 0.15008, 0.206376, 0.243554, 0.278302, 0.219301, 0.25031, 0.275179, 0.206376, 0.196879, 0.222385, 0.281712, 0.194234, 0.106997, 0.120615, 0.122885, 0.200174, 0.229226, 0.222385, 0.219301, 0.257454, 0.298791, 0.284882, 0.18812, 0.118441, 0.066181, 0.098513, 0.056825, 0.055536, 0.096677, 0.116183, 0.116183, 0.11371, 0.118441, 0.116183, 0.085092, 0.144935, 0.134866, 0.083462, 0.090864, 0…	[]	0			#VALUE!	#VALUE!
111	112	UPI00000543C2 status=activ	([0.002276, 0.001344, 0.000958, 0.000674, 0.000412, 0.000365, 0.000305, 0.000614, 0.000468, 0.000391, 0.000318, 0.00021, 0.000198, 0.000271, 0.000137, 0.000125, 0.000137, 6.9e-05, 3e-05, 6.4e-05, 0.000146, 6.9e-05, 9e-05, 0.00021, 0.000412, 0.000464, 0.000816, 0.001391, 0.001335, 0.002078, 0.002155, 0.003177, 0.003461, 0.002194, 0.001709, 0.00225, 0.003276, 0.003212, 0.003431, 0.005799, 0.005992,…	[]	0			#VALUE!	#VALUE!
112	113	UPI00000543C7 status=activ	([0.222385, 0.222385, 0.275179, 0.200174, 0.229226, 0.18812, 0.137348, 0.161087, 0.134866, 0.155435, 0.17593, 0.200174, 0.275179, 0.264545, 0.359901, 0.311707, 0.236433, 0.247041, 0.339168, 0.298791, 0.200174, 0.288399, 0.328603, 0.318242, 0.356642, 0.374039, 0.444081, 0.454136, 0.480142, 0.454136, 0.377384, 0.352862, 0.278302, 0.291804, 0.288399, 0.291804, 0.318242, 0.390993, 0.356642, 0.275179,…	[65, 72, 73, 74, 75, 76, 77, 78, 79, 80, 81, 82, 83, 84, 85, 86, 87, 88, 142, 148, 312, 313, 316, 317, 318, 319, 320, 321, 322, 323, 324, 325, 326, 327, 328, 329, 330, 331, 332, 333, 334, 335, 336, 337, 338, 339, 340, 341, 342, 343, 344, 345, 346, 347, 348, 349, 350, 351, 352, 353, 354, 355, 356, 357, 358, 359, 360, 361, 362, 363, 364, 365, 366, 367, 368, 369, 370, 371, 372, 373, 374, 375, 376, 3…	(73	22	95)	yes	73
113	114	UPI00000543CE status=activ	([0.118441, 0.161087, 0.196879, 0.229226, 0.264545, 0.239899, 0.179055, 0.132295, 0.185198, 0.209395, 0.229226, 0.173081, 0.268042, 0.209395, 0.21291, 0.134866, 0.225814, 0.236433, 0.232838, 0.137348, 0.144935, 0.094817, 0.094817, 0.092881, 0.094817, 0.058088, 0.076542, 0.116183, 0.125101, 0.064632, 0.034068, 0.035586, 0.038042, 0.03976, 0.042364, 0.043307, 0.079919, 0.038042, 0.038858, 0.043307,…	[]	0			#VALUE!	#VALUE!
114	115	UPI00000543D5 status=activ	([0.144935, 0.085092, 0.125101, 0.11371, 0.10481, 0.139895, 0.173081, 0.21291, 0.257454, 0.281712, 0.219301, 0.26085, 0.161087, 0.161087, 0.257454, 0.295083, 0.173081, 0.142424, 0.247041, 0.185198, 0.116183, 0.088832, 0.15284, 0.144935, 0.116183, 0.139895, 0.078022, 0.041405, 0.037156, 0.033407, 0.0198, 0.017138, 0.016826, 0.015694, 0.012491, 0.00962, 0.007877, 0.009728, 0.011106, 0.008075, 0.010…	[]	0			#VALUE!	#VALUE!
115	116	UPI00000543E2 status=activ	([0.17593, 0.232838, 0.268042, 0.191378, 0.109221, 0.147574, 0.173081, 0.21291, 0.236433, 0.26085, 0.21291, 0.247041, 0.167087, 0.155435, 0.219301, 0.219301, 0.203355, 0.278302, 0.295083, 0.308712, 0.239899, 0.324872, 0.321458, 0.26085, 0.342579, 0.450668, 0.36309, 0.370445, 0.377384, 0.377384, 0.377384, 0.450668, 0.450668, 0.458154, 0.472492, 0.483068, 0.433034, 0.440853, 0.335645, 0.40511, 0.37…	[]	0			#VALUE!	#VALUE!
116	117	UPI00000543EA status=activ	([2.6e-05, 1.7e-05, 3e-05, 2.6e-05, 1.7e-05, 3.9e-05, 3e-05, 2.6e-05, 2.6e-05, 4.7e-05, 8.6e-05, 0.000142, 0.000301, 0.000614, 0.000713, 0.000631, 0.000661, 0.000271, 0.000271, 0.000558, 0.001211, 0.001232, 0.001202, 0.001069, 0.001743, 0.002057, 0.001434, 0.001335, 0.001391, 0.001211, 0.000614, 0.00055, 0.000301, 0.000146, 0.000142, 5.6e-05, 9.4e-05, 0.000107, 0.000249, 0.000386, 0.000206, 9e-05…	[]	0			#VALUE!	#VALUE!
117	118	UPI00000543F2 status=activ	([0.25406, 0.17593, 0.209395, 0.239899, 0.158265, 0.200174, 0.15284, 0.147574, 0.170161, 0.21291, 0.155435, 0.158265, 0.15284, 0.164327, 0.086953, 0.173081, 0.185198, 0.268042, 0.36309, 0.26085, 0.179055, 0.116183, 0.109221, 0.109221, 0.120615, 0.118441, 0.111485, 0.167087, 0.142424, 0.167087, 0.092881, 0.15284, 0.209395, 0.21291, 0.232838, 0.311707, 0.301917, 0.298791, 0.21291, 0.203355, 0.29508…	[232]	0			#VALUE!	#VALUE!
118	119	UPI000005442A status=activ	([0.632174, 0.661982, 0.690604, 0.685117, 0.675549, 0.58069, 0.525368, 0.562014, 0.585406, 0.505461, 0.436924, 0.440853, 0.398279, 0.398279, 0.398279, 0.387226, 0.318242, 0.387226, 0.387226, 0.387226, 0.394753, 0.380708, 0.301917, 0.284882, 0.275179, 0.225814, 0.291804, 0.342579, 0.268042, 0.284882, 0.36309, 0.433034, 0.444081, 0.509769, 0.529623, 0.525368, 0.545602, 0.545602, 0.541878, 0.570702,…	[0, 1, 2, 3, 4, 5, 6, 7, 8, 9, 33, 34, 35, 36, 37, 38, 39, 40, 41, 42, 43, 44, 45, 46, 47, 48, 49, 50, 51, 52, 53, 54, 58, 75, 76, 77, 82, 83, 84, 85, 86]	(21	10	31)	no	21
119	120	UPI0000054440 status=activ	([0.225814, 0.271506, 0.206376, 0.25031, 0.278302, 0.301917, 0.328603, 0.271506, 0.229226, 0.25406, 0.281712, 0.30533, 0.321458, 0.349426, 0.36309, 0.359901, 0.384043, 0.390993, 0.339168, 0.328603, 0.40511, 0.374039, 0.370445, 0.359901, 0.30533, 0.321458, 0.321458, 0.31487, 0.321458, 0.380708, 0.387226, 0.398279, 0.398279, 0.352862, 0.284882, 0.284882, 0.288399, 0.328603, 0.268042, 0.321458, 0.32…	[]	0			#VALUE!	#VALUE!
120	121	UPI0000054447 status=activ	([0.324872, 0.18812, 0.236433, 0.25406, 0.295083, 0.321458, 0.332115, 0.394753, 0.418646, 0.352862, 0.377384, 0.394753, 0.301917, 0.232838, 0.206376, 0.194234, 0.308712, 0.21291, 0.209395, 0.288399, 0.209395, 0.132295, 0.232838, 0.232838, 0.173081, 0.173081, 0.173081, 0.185198, 0.144935, 0.094817, 0.147574, 0.094817, 0.096677, 0.096677, 0.155435, 0.164327, 0.155435, 0.076542, 0.11371, 0.17593, 0.…	[63, 64, 65, 66, 67, 68, 69, 70, 71, 72, 73, 74, 75, 76, 77, 78, 111, 137, 138, 139, 140, 141, 142, 143, 144, 145, 146, 147]	(15	0	15)	no	15
121	122	UPI000005444F status=activ	([0.494003, 0.349426, 0.268042, 0.206376, 0.170161, 0.203355, 0.15008, 0.18812, 0.206376, 0.247041, 0.271506, 0.295083, 0.328603, 0.335645, 0.268042, 0.284882, 0.288399, 0.275179, 0.264545, 0.173081, 0.167087, 0.167087, 0.25406, 0.229226, 0.298791, 0.359901, 0.359901, 0.447574, 0.414856, 0.36309, 0.366687, 0.377384, 0.349426, 0.335645, 0.346032, 0.308712, 0.356642, 0.42561, 0.436924, 0.440853, 0.…	[40, 41, 42, 43, 44, 47, 89, 90, 91, 94]	0			#VALUE!	#VALUE!
122	123	UPI0000054464 status=activ	([0.129801, 0.170161, 0.225814, 0.164327, 0.122885, 0.076542, 0.109221, 0.134866, 0.090864, 0.111485, 0.066181, 0.090864, 0.045352, 0.076542, 0.069024, 0.067594, 0.127496, 0.074921, 0.050641, 0.048328, 0.050641, 0.029376, 0.028107, 0.025762, 0.044297, 0.064632, 0.073402, 0.064632, 0.064632, 0.11371, 0.11371, 0.142424, 0.10481, 0.194234, 0.139895, 0.106997, 0.116183, 0.102787, 0.182256, 0.161087, …	[]	0			#VALUE!	#VALUE!
123	124	UPI000005446B status=activ	([0.002555, 0.00246, 0.001743, 0.00246, 0.002057, 0.001936, 0.002276, 0.002014, 0.002581, 0.003341, 0.00283, 0.002529, 0.002881, 0.002705, 0.003212, 0.004208, 0.003366, 0.003053, 0.003431, 0.003431, 0.003109, 0.003366, 0.003212, 0.003212, 0.003212, 0.004358, 0.00558, 0.004208, 0.005872, 0.005799, 0.004208, 0.006142, 0.008075, 0.009096, 0.009401, 0.013437, 0.014586, 0.013613, 0.012727, 0.014783, 0…	[]	0			#VALUE!	#VALUE!
124	125	UPI000005446C status=activ	([0.517562, 0.570702, 0.454136, 0.521092, 0.534167, 0.585406, 0.476583, 0.390993, 0.4292, 0.465241, 0.494003, 0.450668, 0.472492, 0.422041, 0.51388, 0.486429, 0.468512, 0.401658, 0.30533, 0.281712, 0.243554, 0.216401, 0.229226, 0.194234, 0.142424, 0.15284, 0.079919, 0.15284, 0.243554, 0.232838, 0.125101, 0.127496, 0.203355, 0.106997, 0.144935, 0.15008, 0.098513, 0.056825, 0.041405, 0.081712, 0.08…	[0, 1, 3, 4, 5, 14]	0			#VALUE!	#VALUE!
125	126	UPI000005446D status=activ	([0.219301, 0.247041, 0.298791, 0.31487, 0.328603, 0.342579, 0.264545, 0.206376, 0.232838, 0.158265, 0.196879, 0.161087, 0.164327, 0.173081, 0.185198, 0.257454, 0.335645, 0.342579, 0.26085, 0.342579, 0.257454, 0.18812, 0.21291, 0.209395, 0.21291, 0.132295, 0.15284, 0.155435, 0.239899, 0.206376, 0.30533, 0.295083, 0.298791, 0.219301, 0.15284, 0.147574, 0.15008, 0.161087, 0.179055, 0.203355, 0.1348…	[133, 134, 135, 136, 137, 139, 140, 141, 142, 143, 144, 145, 146, 147, 148]	(9	5	14)	no	9
126	127	UPI0000054471 status=activ	([0.019401, 0.030003, 0.018787, 0.028695, 0.015078, 0.011518, 0.012727, 0.017797, 0.024393, 0.032017, 0.023534, 0.0198, 0.0198, 0.014075, 0.014075, 0.016528, 0.032017, 0.055536, 0.094817, 0.15008, 0.085092, 0.161087, 0.170161, 0.144935, 0.085092, 0.118441, 0.185198, 0.216401, 0.129801, 0.134866, 0.139895, 0.116183, 0.196879, 0.122885, 0.109221, 0.118441, 0.125101, 0.102787, 0.058088, 0.023963, 0.…	[]	0			#VALUE!	#VALUE!
127	128	UPI0000054474 status=activ	([0.079919, 0.034068, 0.049374, 0.031287, 0.020876, 0.022306, 0.018415, 0.025316, 0.036378, 0.026892, 0.018415, 0.023087, 0.024826, 0.048328, 0.094817, 0.125101, 0.200174, 0.11371, 0.102787, 0.127496, 0.122885, 0.118441, 0.219301, 0.144935, 0.125101, 0.222385, 0.191378, 0.179055, 0.164327, 0.129801, 0.139895, 0.200174, 0.219301, 0.21291, 0.216401, 0.196879, 0.229226, 0.147574, 0.25031, 0.173081, …	[]	0			#VALUE!	#VALUE!
128	129	UPI000005447E status=activ	([0.129801, 0.18812, 0.257454, 0.17593, 0.10481, 0.144935, 0.144935, 0.10481, 0.076542, 0.096677, 0.071867, 0.098513, 0.102787, 0.158265, 0.158265, 0.182256, 0.191378, 0.129801, 0.132295, 0.090864, 0.060549, 0.106997, 0.106997, 0.058088, 0.060549, 0.111485, 0.0704, 0.088832, 0.15284, 0.15008, 0.15008, 0.222385, 0.137348, 0.127496, 0.134866, 0.116183, 0.06312, 0.102787, 0.11371, 0.092881, 0.15008,…	[]	0			#VALUE!	#VALUE!
129	130	UPI0000054485 status=activ	([0.712013, 0.557691, 0.549308, 0.59917, 0.505461, 0.5017, 0.509769, 0.447574, 0.480142, 0.418646, 0.436924, 0.494003, 0.509769, 0.549308, 0.626927, 0.648219, 0.685117, 0.632174, 0.58069, 0.675549, 0.657645, 0.553315, 0.675549, 0.703578, 0.59014, 0.59508, 0.63748, 0.541878, 0.59917, 0.56648, 0.675549, 0.690604, 0.661982, 0.63748, 0.59014, 0.59917, 0.585406, 0.585406, 0.613573, 0.562014, 0.570702,…	[0, 1, 2, 3, 4, 5, 6, 12, 13, 14, 15, 16, 17, 18, 19, 20, 21, 22, 23, 24, 25, 26, 27, 28, 29, 30, 31, 32, 33, 34, 35, 36, 37, 38, 39, 40, 41, 42, 43, 44, 45, 46, 47, 48, 49, 50, 51, 52, 53, 54, 55, 56, 57, 73, 74, 75, 76, 77, 78, 79, 80, 81, 82, 83, 84, 85, 86, 87, 88, 89, 90, 91, 92, 93, 94, 95, 96, 97, 98, 99]	(45	7	52)	no	45
130	131	UPI0000054490 status=activ	([0.078022, 0.122885, 0.179055, 0.15284, 0.206376, 0.243554, 0.295083, 0.219301, 0.134866, 0.132295, 0.129801, 0.164327, 0.209395, 0.134866, 0.106997, 0.079919, 0.098513, 0.132295, 0.098513, 0.0704, 0.076542, 0.076542, 0.069024, 0.071867, 0.092881, 0.047319, 0.05306, 0.046336, 0.038858, 0.066181, 0.088832, 0.05306, 0.026338, 0.020165, 0.037156, 0.055536, 0.055536, 0.071867, 0.100716, 0.134866, 0.…	[]	0			#VALUE!	#VALUE!
131	132	UPI0000054495 status=activ	([0.017138, 0.016257, 0.025762, 0.038858, 0.020522, 0.027463, 0.038858, 0.049374, 0.028695, 0.026892, 0.018415, 0.012727, 0.008002, 0.007877, 0.006567, 0.007031, 0.006533, 0.005249, 0.004431, 0.005249, 0.005249, 0.00543, 0.004513, 0.004431, 0.004775, 0.004775, 0.003512, 0.003053, 0.002194, 0.002194, 0.002512, 0.003079, 0.003512, 0.003727, 0.003727, 0.003109, 0.004247, 0.006894, 0.009015, 0.009401…	[]	0			#VALUE!	#VALUE!
132	133	UPI0000054498 status=activ	([0.339168, 0.232838, 0.257454, 0.321458, 0.239899, 0.271506, 0.203355, 0.15284, 0.118441, 0.120615, 0.134866, 0.111485, 0.170161, 0.232838, 0.247041, 0.209395, 0.200174, 0.158265, 0.122885, 0.18812, 0.173081, 0.225814, 0.30533, 0.236433, 0.219301, 0.30533, 0.298791, 0.394753, 0.394753, 0.483068, 0.525368, 0.450668, 0.486429, 0.476583, 0.490133, 0.40511, 0.346032, 0.356642, 0.401658, 0.346032, 0.…	[30, 147, 248, 249, 250]	0			#VALUE!	#VALUE!
133	134	UPI000005449A status=activ	([0.005503, 0.003555, 0.00243, 0.001434, 0.002138, 0.002211, 0.001623, 0.001597, 0.001288, 0.000958, 0.001069, 0.001541, 0.000816, 0.000468, 0.000249, 0.000253, 0.000245, 0.000107, 0.00012, 0.000116, 7.7e-05, 0.000176, 0.000146, 0.000146, 0.000206, 0.000129, 7.3e-05, 7.7e-05, 6.4e-05, 0.000137, 0.000206, 0.00015, 6.9e-05, 0.000116, 0.00012, 0.000137, 0.000253, 0.000305, 0.000386, 0.00018, 6.9e-05…	[]	0			#VALUE!	#VALUE!
134	135	UPI000005449B status=activ	([0.013437, 0.00777, 0.005623, 0.004247, 0.003671, 0.003109, 0.003821, 0.003804, 0.003177, 0.003341, 0.003478, 0.00283, 0.001872, 0.001271, 0.001267, 0.001906, 0.001872, 0.001374, 0.001335, 0.000923, 0.00103, 0.000859, 0.000906, 0.000958, 0.000923, 0.001391, 0.001967, 0.001602, 0.001335, 0.001434, 0.001709, 0.002117, 0.00231, 0.002194, 0.003276, 0.003341, 0.003461, 0.002623, 0.002435, 0.002606, 0…	[336, 337, 338, 343, 345, 346]	0			#VALUE!	#VALUE!
135	136	UPI000005449C status=activ	([0.030003, 0.06184, 0.058088, 0.042364, 0.060549, 0.036378, 0.049374, 0.032677, 0.044297, 0.058088, 0.041405, 0.032017, 0.031287, 0.059222, 0.069024, 0.106997, 0.179055, 0.196879, 0.284882, 0.209395, 0.142424, 0.139895, 0.137348, 0.170161, 0.203355, 0.206376, 0.298791, 0.295083, 0.408655, 0.374039, 0.288399, 0.342579, 0.422041, 0.387226, 0.390993, 0.398279, 0.31487, 0.298791, 0.422041, 0.408655,…	[]	0			#VALUE!	#VALUE!
136	137	UPI000005449E status=activ	([0.167087, 0.21291, 0.222385, 0.185198, 0.134866, 0.167087, 0.200174, 0.206376, 0.161087, 0.18812, 0.155435, 0.15284, 0.155435, 0.147574, 0.147574, 0.225814, 0.281712, 0.257454, 0.236433, 0.243554, 0.25031, 0.328603, 0.328603, 0.295083, 0.349426, 0.422041, 0.401658, 0.401658, 0.436924, 0.51388, 0.529623, 0.618285, 0.657645, 0.653063, 0.648219, 0.690604, 0.685117, 0.680603, 0.59508, 0.622677, 0.7…	[29, 30, 31, 32, 33, 34, 35, 36, 37, 38, 39, 40, 41, 42, 43, 44, 45, 46, 47, 72, 73, 76, 77, 78, 79, 80, 81, 83, 84, 85, 86, 87, 88, 89, 90]	(18	0	18)	no	18
137	138	UPI000005449F status=activ	([0.025762, 0.017797, 0.014075, 0.020876, 0.030003, 0.054297, 0.056825, 0.060549, 0.086953, 0.092881, 0.0704, 0.0704, 0.100716, 0.10481, 0.147574, 0.111485, 0.185198, 0.25406, 0.328603, 0.422041, 0.342579, 0.328603, 0.42561, 0.418646, 0.41194, 0.349426, 0.31487, 0.349426, 0.374039, 0.356642, 0.387226, 0.461924, 0.5017, 0.394753, 0.387226, 0.301917, 0.377384, 0.398279, 0.414856, 0.447574, 0.4292, …	[32, 41, 42, 43, 44, 45, 46, 47, 48, 49, 50, 51, 56, 57]	(10	1	11)	no	10
138	139	UPI00000544BC status=activ	([0.170161, 0.222385, 0.25406, 0.288399, 0.339168, 0.370445, 0.291804, 0.301917, 0.26085, 0.200174, 0.216401, 0.185198, 0.15008, 0.164327, 0.158265, 0.120615, 0.194234, 0.284882, 0.295083, 0.295083, 0.295083, 0.200174, 0.196879, 0.196879, 0.167087, 0.155435, 0.083462, 0.134866, 0.147574, 0.21291, 0.281712, 0.281712, 0.278302, 0.243554, 0.239899, 0.229226, 0.291804, 0.284882, 0.191378, 0.236433, 0…	[]	0			#VALUE!	#VALUE!
139	140	UPI00000544C0 status=activ	([0.032677, 0.011903, 0.010509, 0.007259, 0.004976, 0.003607, 0.003607, 0.002705, 0.002155, 0.001649, 0.002117, 0.001623, 0.000859, 0.000859, 0.000893, 0.000421, 0.000163, 6.9e-05, 6.4e-05, 5.2e-05, 6e-05, 5.6e-05, 6e-05, 4.7e-05, 7.7e-05, 0.000137, 0.000146, 9e-05, 0.000189, 0.000185, 0.000185, 8.2e-05, 0.00018, 0.000189, 0.000185, 9.4e-05, 0.000198, 0.000198, 0.000206, 0.000125, 0.000137, 5.6e-…	[]	0			#VALUE!	#VALUE!
140	141	UPI00000544EF status=activ	([0.509769, 0.497853, 0.486429, 0.380708, 0.422041, 0.42561, 0.335645, 0.268042, 0.30533, 0.342579, 0.278302, 0.311707, 0.30533, 0.222385, 0.229226, 0.26085, 0.26085, 0.356642, 0.278302, 0.25406, 0.268042, 0.291804, 0.321458, 0.257454, 0.352862, 0.349426, 0.278302, 0.284882, 0.370445, 0.281712, 0.194234, 0.288399, 0.275179, 0.18812, 0.268042, 0.268042, 0.219301, 0.15008, 0.132295, 0.125101, 0.094…	[0]	0			#VALUE!	#VALUE!
141	142	UPI00000544F3 status=activ	([0.016826, 0.013016, 0.0198, 0.029376, 0.020165, 0.015078, 0.020522, 0.030611, 0.038858, 0.05306, 0.073402, 0.092881, 0.092881, 0.048328, 0.029376, 0.029376, 0.055536, 0.045352, 0.046336, 0.047319, 0.092881, 0.076542, 0.134866, 0.142424, 0.081712, 0.144935, 0.144935, 0.155435, 0.155435, 0.094817, 0.090864, 0.047319, 0.051831, 0.029376, 0.033407, 0.059222, 0.100716, 0.096677, 0.15008, 0.092881, 0…	[319, 320, 321, 324]	0			#VALUE!	#VALUE!
142	143	UPI00000544F6 status=activ	([0.034068, 0.054297, 0.024826, 0.038042, 0.037156, 0.021381, 0.021816, 0.030003, 0.043307, 0.059222, 0.088832, 0.098513, 0.066181, 0.050641, 0.06312, 0.06312, 0.029376, 0.058088, 0.058088, 0.11371, 0.088832, 0.144935, 0.144935, 0.147574, 0.081712, 0.064632, 0.125101, 0.147574, 0.078022, 0.036378, 0.042364, 0.036378, 0.047319, 0.0704, 0.090864, 0.056825, 0.026892, 0.06184, 0.028695, 0.036378, 0.0…	[]	0			#VALUE!	#VALUE!
143	144	UPI00000544F9 status=activ	([0.006533, 0.004775, 0.006567, 0.005086, 0.006795, 0.005318, 0.003997, 0.004247, 0.005249, 0.004414, 0.003757, 0.003512, 0.004899, 0.003478, 0.002396, 0.003405, 0.003276, 0.00316, 0.003366, 0.004646, 0.003864, 0.002555, 0.002581, 0.002705, 0.002688, 0.001778, 0.001786, 0.00283, 0.002435, 0.002078, 0.002117, 0.003109, 0.003963, 0.003109, 0.00316, 0.004577, 0.004689, 0.006988, 0.006142, 0.006078, …	[447, 473, 474]	0			#VALUE!	#VALUE!
144	145	UPI00000544FC status=activ	([0.137348, 0.164327, 0.109221, 0.158265, 0.206376, 0.25406, 0.288399, 0.311707, 0.332115, 0.291804, 0.236433, 0.268042, 0.352862, 0.342579, 0.352862, 0.275179, 0.247041, 0.236433, 0.328603, 0.284882, 0.332115, 0.359901, 0.291804, 0.288399, 0.179055, 0.109221, 0.122885, 0.122885, 0.127496, 0.137348, 0.185198, 0.288399, 0.288399, 0.206376, 0.203355, 0.206376, 0.295083, 0.278302, 0.209395, 0.225814…	[]	0			#VALUE!	#VALUE!
145	146	UPI0000054500 status=activ	([0.179055, 0.232838, 0.275179, 0.15284, 0.144935, 0.170161, 0.120615, 0.170161, 0.194234, 0.147574, 0.170161, 0.222385, 0.219301, 0.308712, 0.25406, 0.25406, 0.229226, 0.229226, 0.203355, 0.125101, 0.182256, 0.26085, 0.179055, 0.18812, 0.257454, 0.288399, 0.311707, 0.401658, 0.387226, 0.328603, 0.346032, 0.359901, 0.225814, 0.206376, 0.196879, 0.196879, 0.125101, 0.086953, 0.147574, 0.122885, 0.…	[]	0			#VALUE!	#VALUE!
146	147	UPI0000054501 status=activ	([0.675549, 0.680603, 0.712013, 0.666105, 0.694846, 0.694846, 0.657645, 0.680603, 0.685117, 0.690604, 0.657645, 0.671169, 0.675549, 0.703578, 0.712013, 0.733139, 0.716283, 0.675549, 0.661982, 0.675549, 0.733139, 0.771762, 0.694846, 0.608892, 0.648219, 0.648219, 0.626927, 0.666105, 0.657645, 0.661982, 0.632174, 0.59508, 0.59917, 0.517562, 0.5017, 0.436924, 0.422041, 0.422041, 0.505461, 0.505461, 0…	[0, 1, 2, 3, 4, 5, 6, 7, 8, 9, 10, 11, 12, 13, 14, 15, 16, 17, 18, 19, 20, 21, 22, 23, 24, 25, 26, 27, 28, 29, 30, 31, 32, 33, 34, 38, 39, 40, 53, 54, 55, 56, 57, 58, 60, 61, 63, 67, 68, 69, 72, 73, 79, 80, 81, 82, 83, 84, 85, 86, 87, 88, 89, 90, 91, 92, 93, 94, 95, 96, 97, 98, 99, 100, 101, 102, 103, 104]	(34	0	34)	no	34
147	148	UPI000005450F status=activ	([3e-05, 2.6e-05, 1.7e-05, 1.7e-05, 2.1e-05, 1.7e-05, 1.7e-05, 9e-06, 2.6e-05, 3.4e-05, 6e-05, 9.4e-05, 8.2e-05, 5.2e-05, 4.7e-05, 0.000133, 0.000142, 0.000146, 0.000215, 0.000236, 0.000206, 0.00021, 0.000477, 0.000468, 0.000708, 0.000498, 0.000485, 0.000498, 0.000575, 0.000567, 0.000301, 0.000163, 7.3e-05, 4.7e-05, 4.7e-05, 4.7e-05, 4.7e-05, 4.7e-05, 0.000107, 4.7e-05, 5.2e-05, 6.9e-05, 7.3e-05,…	[255, 256, 257, 258, 259]	0			#VALUE!	#VALUE!
148	149	UPI0000054516 status=activ	([0.016021, 0.008804, 0.01227, 0.011903, 0.007877, 0.006142, 0.008624, 0.011342, 0.008409, 0.006894, 0.006795, 0.006078, 0.009728, 0.006421, 0.00558, 0.003727, 0.003671, 0.00243, 0.00243, 0.00246, 0.001743, 0.001722, 0.002581, 0.001687, 0.002276, 0.00231, 0.003177, 0.002194, 0.001408, 0.001408, 0.001434, 0.001142, 0.001649, 0.001675, 0.002555, 0.003079, 0.004315, 0.004388, 0.004414, 0.004835, 0.0…	[]	0			#VALUE!	#VALUE!
149	150	UPI000005451F status=activ	([0.525368, 0.384043, 0.408655, 0.422041, 0.401658, 0.311707, 0.342579, 0.374039, 0.284882, 0.321458, 0.335645, 0.370445, 0.278302, 0.196879, 0.194234, 0.196879, 0.194234, 0.182256, 0.179055, 0.167087, 0.137348, 0.125101, 0.194234, 0.200174, 0.137348, 0.098513, 0.158265, 0.158265, 0.132295, 0.158265, 0.092881, 0.056825, 0.054297, 0.059222, 0.102787, 0.102787, 0.06312, 0.037156, 0.038042, 0.081712…	[0]	0			#VALUE!	#VALUE!
150	151	UPI0000054528 status=activ	([0.024826, 0.035586, 0.020522, 0.029376, 0.019109, 0.025762, 0.03976, 0.058088, 0.069024, 0.047319, 0.034884, 0.025762, 0.023534, 0.03976, 0.024393, 0.015078, 0.023087, 0.021381, 0.022667, 0.024393, 0.041405, 0.040537, 0.043307, 0.086953, 0.044297, 0.083462, 0.081712, 0.046336, 0.046336, 0.048328, 0.046336, 0.088832, 0.085092, 0.090864, 0.096677, 0.137348, 0.216401, 0.132295, 0.225814, 0.15008, …	[]	0			#VALUE!	#VALUE!
151	152	UPI0000054529 status=activ	([0.56648, 0.476583, 0.505461, 0.534167, 0.557691, 0.486429, 0.51388, 0.529623, 0.553315, 0.553315, 0.557691, 0.56648, 0.51388, 0.618285, 0.618285, 0.613573, 0.618285, 0.608892, 0.608892, 0.545602, 0.545602, 0.545602, 0.549308, 0.529623, 0.538167, 0.521092, 0.59917, 0.58069, 0.56648, 0.56648, 0.59508, 0.618285, 0.618285, 0.703578, 0.622677, 0.608892, 0.545602, 0.517562, 0.517562, 0.444081, 0.4475…	[0, 2, 3, 4, 6, 7, 8, 9, 10, 11, 12, 13, 14, 15, 16, 17, 18, 19, 20, 21, 22, 23, 24, 25, 26, 27, 28, 29, 30, 31, 32, 33, 34, 35, 36, 37, 38, 57, 58, 59, 60, 61, 62, 63, 64, 65, 66, 67, 68]	(32	4	36)	no	32
152	153	UPI0000054548 status=activ	([0.18812, 0.247041, 0.132295, 0.18812, 0.247041, 0.194234, 0.142424, 0.106997, 0.074921, 0.11371, 0.116183, 0.142424, 0.219301, 0.216401, 0.142424, 0.092881, 0.191378, 0.209395, 0.229226, 0.15284, 0.164327, 0.167087, 0.161087, 0.194234, 0.191378, 0.116183, 0.167087, 0.25031, 0.318242, 0.335645, 0.298791, 0.25031, 0.25406, 0.170161, 0.18812, 0.203355, 0.200174, 0.173081, 0.15284, 0.142424, 0.1670…	[82, 83, 84, 88, 400, 401, 402, 405, 406, 407, 415, 416, 447, 448, 449, 452, 454, 455, 456, 457, 458, 459, 460, 461, 462, 463, 464, 465, 466, 467, 468, 469, 470, 471, 472, 473, 474, 475, 476, 477, 478, 479, 480, 481, 482, 483]	(29	16	45)	no	29
153	154	UPI0000054552 status=activ	([0.051831, 0.076542, 0.083462, 0.120615, 0.127496, 0.067594, 0.094817, 0.144935, 0.158265, 0.17593, 0.209395, 0.257454, 0.161087, 0.222385, 0.318242, 0.239899, 0.25031, 0.239899, 0.332115, 0.422041, 0.311707, 0.41194, 0.414856, 0.440853, 0.339168, 0.359901, 0.408655, 0.335645, 0.229226, 0.147574, 0.096677, 0.111485, 0.088832, 0.17593, 0.10481, 0.090864, 0.071867, 0.048328, 0.028695, 0.031287, 0.…	[137, 138, 167, 169, 170, 171, 172, 173]	0			#VALUE!	#VALUE!
154	155	UPI0000054555 status=activ	([0.090864, 0.10481, 0.139895, 0.167087, 0.129801, 0.096677, 0.076542, 0.094817, 0.118441, 0.094817, 0.102787, 0.11371, 0.118441, 0.132295, 0.122885, 0.173081, 0.243554, 0.318242, 0.321458, 0.339168, 0.444081, 0.5017, 0.525368, 0.521092, 0.525368, 0.517562, 0.618285, 0.680603, 0.728858, 0.724957, 0.801317, 0.801317, 0.798249, 0.795062, 0.699094, 0.720929, 0.712013, 0.690604, 0.675549, 0.570702, 0…	[21, 22, 23, 24, 25, 26, 27, 28, 29, 30, 31, 32, 33, 34, 35, 36, 37, 38, 39, 46, 47, 48, 55, 56, 61, 95, 96, 97, 98, 99, 100, 101, 102, 104]	(18	0	18)	no	18
155	156	UPI0000054559 status=activ	([0.088832, 0.120615, 0.158265, 0.219301, 0.155435, 0.206376, 0.15008, 0.185198, 0.229226, 0.179055, 0.18812, 0.247041, 0.25031, 0.219301, 0.236433, 0.324872, 0.394753, 0.394753, 0.380708, 0.461924, 0.465241, 0.366687, 0.384043, 0.36309, 0.346032, 0.440853, 0.346032, 0.298791, 0.311707, 0.173081, 0.26085, 0.298791, 0.278302, 0.26085, 0.335645, 0.332115, 0.342579, 0.339168, 0.324872, 0.318242, 0.3…	[]	0			#VALUE!	#VALUE!
156	157	UPI0000054560 status=activ	([0.058088, 0.094817, 0.125101, 0.173081, 0.25406, 0.291804, 0.236433, 0.268042, 0.301917, 0.332115, 0.387226, 0.41194, 0.490133, 0.414856, 0.414856, 0.418646, 0.454136, 0.538167, 0.5017, 0.509769, 0.436924, 0.490133, 0.422041, 0.436924, 0.4292, 0.401658, 0.308712, 0.384043, 0.394753, 0.36309, 0.359901, 0.321458, 0.332115, 0.339168, 0.40511, 0.384043, 0.458154, 0.398279, 0.324872, 0.433034, 0.339…	[17, 18, 19, 64, 65, 74, 75, 76, 77, 78, 79, 80, 83, 105, 106, 107, 108, 109, 110, 111, 112, 113, 114, 115, 116, 117, 118, 119, 120, 121, 122, 123, 124, 125, 126, 127, 128, 129, 130, 131, 132, 133, 134, 135, 136, 137, 138, 139, 140, 141, 142, 143, 144, 145, 146, 147, 148, 149, 150, 151, 152, 153, 154, 155, 156, 157, 158, 159, 160, 161, 162, 163, 164, 165, 166]	(61	13	74)	yes	61
157	158	UPI0000054561 status=activ	([0.041405, 0.073402, 0.125101, 0.055536, 0.083462, 0.127496, 0.083462, 0.05306, 0.073402, 0.085092, 0.10481, 0.081712, 0.0704, 0.15008, 0.158265, 0.155435, 0.083462, 0.081712, 0.058088, 0.049374, 0.041405, 0.0704, 0.0704, 0.032677, 0.043307, 0.022306, 0.022306, 0.044297, 0.066181, 0.032017, 0.034884, 0.034884, 0.0704, 0.074921, 0.060549, 0.056825, 0.050641, 0.045352, 0.083462, 0.122885, 0.155435…	[]	0			#VALUE!	#VALUE!
158	159	UPI0000054562 status=activ	([0.054297, 0.092881, 0.06312, 0.086953, 0.111485, 0.137348, 0.173081, 0.125101, 0.074921, 0.102787, 0.102787, 0.073402, 0.094817, 0.147574, 0.118441, 0.142424, 0.122885, 0.127496, 0.158265, 0.134866, 0.216401, 0.116183, 0.129801, 0.10481, 0.085092, 0.092881, 0.050641, 0.05306, 0.109221, 0.200174, 0.132295, 0.155435, 0.15284, 0.100716, 0.118441, 0.094817, 0.116183, 0.147574, 0.191378, 0.219301, 0…	[150, 178, 182, 215, 223, 339, 340]	0			#VALUE!	#VALUE!
159	160	UPI0000054585 status=activ	([0.020522, 0.014783, 0.022306, 0.034884, 0.058088, 0.056825, 0.071867, 0.098513, 0.118441, 0.118441, 0.144935, 0.182256, 0.167087, 0.18812, 0.200174, 0.284882, 0.18812, 0.271506, 0.271506, 0.374039, 0.387226, 0.440853, 0.538167, 0.538167, 0.538167, 0.521092, 0.483068, 0.490133, 0.40511, 0.339168, 0.291804, 0.26085, 0.26085, 0.275179, 0.356642, 0.349426, 0.342579, 0.366687, 0.359901, 0.447574, 0.…	[22, 23, 24, 25, 51, 52, 53, 54, 55, 117, 118, 119, 120, 121, 122, 123, 125, 126, 129, 130, 131]	(6	9	15)	no	6
160	161	UPI000005458F status=activ	([0.035586, 0.046336, 0.034884, 0.054297, 0.085092, 0.060549, 0.043307, 0.036378, 0.023963, 0.031287, 0.032677, 0.041405, 0.058088, 0.073402, 0.071867, 0.088832, 0.090864, 0.155435, 0.147574, 0.229226, 0.298791, 0.21291, 0.232838, 0.219301, 0.158265, 0.164327, 0.142424, 0.155435, 0.206376, 0.339168, 0.352862, 0.408655, 0.335645, 0.288399, 0.203355, 0.298791, 0.30533, 0.311707, 0.21291, 0.232838, …	[69, 70, 71, 75, 76, 77, 78, 79, 80, 81, 82]	(7	3	10)	no	7
161	162	UPI0000054596 status=activ	([0.328603, 0.374039, 0.268042, 0.161087, 0.196879, 0.225814, 0.257454, 0.298791, 0.318242, 0.346032, 0.291804, 0.26085, 0.278302, 0.295083, 0.203355, 0.194234, 0.196879, 0.278302, 0.268042, 0.182256, 0.257454, 0.25406, 0.219301, 0.203355, 0.298791, 0.298791, 0.219301, 0.236433, 0.222385, 0.147574, 0.120615, 0.179055, 0.21291, 0.132295, 0.200174, 0.278302, 0.271506, 0.291804, 0.243554, 0.243554, …	[]	0			#VALUE!	#VALUE!
162	163	UPI0000054599 status=activ	([0.147574, 0.090864, 0.058088, 0.041405, 0.081712, 0.042364, 0.066181, 0.098513, 0.132295, 0.15284, 0.185198, 0.15284, 0.15284, 0.179055, 0.167087, 0.236433, 0.167087, 0.158265, 0.232838, 0.216401, 0.209395, 0.247041, 0.339168, 0.384043, 0.359901, 0.346032, 0.465241, 0.468512, 0.472492, 0.366687, 0.387226, 0.374039, 0.359901, 0.264545, 0.173081, 0.182256, 0.179055, 0.26085, 0.271506, 0.26085, 0.…	[]	0			#VALUE!	#VALUE!
163	164	UPI00000545A0 status=activ	([0.096677, 0.134866, 0.179055, 0.21291, 0.268042, 0.31487, 0.359901, 0.281712, 0.321458, 0.311707, 0.268042, 0.301917, 0.387226, 0.390993, 0.51388, 0.390993, 0.390993, 0.377384, 0.390993, 0.390993, 0.390993, 0.5017, 0.408655, 0.318242, 0.291804, 0.203355, 0.137348, 0.125101, 0.225814, 0.209395, 0.239899, 0.301917, 0.298791, 0.291804, 0.288399, 0.275179, 0.281712, 0.191378, 0.278302, 0.232838, 0.…	[14, 21]	0			#VALUE!	#VALUE!
164	165	UPI00000545BE status=activ	([0.509769, 0.509769, 0.356642, 0.278302, 0.339168, 0.278302, 0.291804, 0.239899, 0.264545, 0.288399, 0.328603, 0.295083, 0.295083, 0.308712, 0.222385, 0.321458, 0.236433, 0.264545, 0.278302, 0.194234, 0.209395, 0.216401, 0.173081, 0.194234, 0.275179, 0.288399, 0.311707, 0.31487, 0.387226, 0.398279, 0.398279, 0.384043, 0.458154, 0.458154, 0.433034, 0.433034, 0.36309, 0.440853, 0.324872, 0.324872,…	[0, 1]	0			#VALUE!	#VALUE!
165	166	UPI00000545C1 status=activ	([0.132295, 0.079919, 0.11371, 0.18812, 0.142424, 0.185198, 0.209395, 0.243554, 0.281712, 0.311707, 0.328603, 0.352862, 0.374039, 0.374039, 0.40511, 0.342579, 0.278302, 0.25406, 0.239899, 0.324872, 0.370445, 0.370445, 0.458154, 0.450668, 0.433034, 0.5017, 0.41194, 0.418646, 0.450668, 0.444081, 0.370445, 0.288399, 0.229226, 0.268042, 0.232838, 0.129801, 0.182256, 0.236433, 0.324872, 0.324872, 0.33…	[25]	0			#VALUE!	#VALUE!
166	167	UPI00000545D2 status=activ	([0.440853, 0.444081, 0.264545, 0.127496, 0.164327, 0.194234, 0.122885, 0.158265, 0.085092, 0.056825, 0.032677, 0.028695, 0.0198, 0.043307, 0.022306, 0.017447, 0.010672, 0.006795, 0.005683, 0.003757, 0.002396, 0.002336, 0.001692, 0.001692, 0.001692, 0.001112, 0.001172, 0.00155, 0.001288, 0.001533, 0.002078, 0.002976, 0.003821, 0.004513, 0.003177, 0.004358, 0.004358, 0.005932, 0.00558, 0.006421, 0…	[]	0			#VALUE!	#VALUE!
167	168	UPI00000545D9 status=activ	([0.194234, 0.25031, 0.301917, 0.332115, 0.36309, 0.387226, 0.311707, 0.342579, 0.284882, 0.308712, 0.335645, 0.342579, 0.311707, 0.209395, 0.295083, 0.209395, 0.268042, 0.366687, 0.374039, 0.461924, 0.454136, 0.394753, 0.31487, 0.216401, 0.222385, 0.200174, 0.137348, 0.216401, 0.147574, 0.222385, 0.229226, 0.200174, 0.222385, 0.206376, 0.301917, 0.311707, 0.390993, 0.390993, 0.370445, 0.332115, …	[44, 47, 48, 49, 50, 51, 52, 53, 54, 55, 56, 57, 58, 59, 60, 61, 62, 63, 64, 65, 66, 67, 68, 69, 70, 71, 72, 73, 74, 75, 76, 77, 78, 141]	(31	1	32)	no	31
168	169	UPI00000545E3 status=activ	([0.026892, 0.042364, 0.060549, 0.086953, 0.086953, 0.118441, 0.085092, 0.050641, 0.073402, 0.086953, 0.116183, 0.144935, 0.219301, 0.203355, 0.144935, 0.182256, 0.236433, 0.209395, 0.185198, 0.139895, 0.11371, 0.17593, 0.17593, 0.182256, 0.18812, 0.15008, 0.139895, 0.209395, 0.324872, 0.321458, 0.321458, 0.324872, 0.243554, 0.179055, 0.122885, 0.185198, 0.144935, 0.092881, 0.094817, 0.094817, 0.…	[]	0			#VALUE!	#VALUE!
169	170	UPI00000545E6 status=activ	([0.086953, 0.127496, 0.073402, 0.044297, 0.079919, 0.109221, 0.137348, 0.167087, 0.222385, 0.15008, 0.111485, 0.085092, 0.045352, 0.047319, 0.079919, 0.096677, 0.055536, 0.109221, 0.058088, 0.06184, 0.118441, 0.122885, 0.125101, 0.196879, 0.203355, 0.120615, 0.098513, 0.058088, 0.05306, 0.046336, 0.055536, 0.092881, 0.147574, 0.232838, 0.232838, 0.271506, 0.243554, 0.21291, 0.203355, 0.288399, 0…	[]	0			#VALUE!	#VALUE!
170	171	UPI00000545E8 status=activ	([0.003079, 0.002211, 0.001872, 0.001434, 0.001967, 0.001709, 0.00155, 0.001434, 0.001211, 0.001142, 0.000906, 0.000958, 0.000537, 0.00055, 0.000773, 0.000447, 0.000447, 0.00076, 0.000507, 0.000859, 0.000854, 0.000906, 0.00146, 0.001249, 0.001155, 0.001202, 0.001623, 0.002276, 0.002117, 0.002581, 0.003512, 0.005011, 0.003997, 0.00558, 0.005872, 0.00515, 0.006142, 0.004358, 0.0028, 0.00316, 0.0025…	[]	0			#VALUE!	#VALUE!
171	172	UPI00000545E9 status=activ	([0.257454, 0.321458, 0.352862, 0.384043, 0.328603, 0.25406, 0.298791, 0.324872, 0.356642, 0.390993, 0.349426, 0.401658, 0.31487, 0.25406, 0.275179, 0.232838, 0.324872, 0.321458, 0.414856, 0.450668, 0.444081, 0.42561, 0.328603, 0.328603, 0.268042, 0.301917, 0.377384, 0.36309, 0.377384, 0.288399, 0.308712, 0.377384, 0.298791, 0.349426, 0.384043, 0.366687, 0.390993, 0.387226, 0.380708, 0.278302, 0.…	[99, 100, 101, 102, 103, 104, 105, 106, 107, 108, 109, 110, 111, 112, 113, 114, 115, 116, 117, 118]	(19	0	19)	no	19
172	173	UPI00000545EA status=activ	([0.268042, 0.374039, 0.301917, 0.216401, 0.271506, 0.216401, 0.243554, 0.170161, 0.21291, 0.25031, 0.284882, 0.332115, 0.268042, 0.390993, 0.380708, 0.30533, 0.384043, 0.387226, 0.359901, 0.349426, 0.311707, 0.229226, 0.209395, 0.206376, 0.321458, 0.298791, 0.384043, 0.40511, 0.505461, 0.497853, 0.401658, 0.394753, 0.295083, 0.370445, 0.25031, 0.278302, 0.295083, 0.257454, 0.170161, 0.196879, 0.…	[28, 66, 67, 68, 69, 70, 71, 72, 77, 110, 112, 113, 116, 117, 183, 282, 283, 284, 285, 288, 289, 290, 315, 316, 320, 393]	(6	1	7)	no	6
173	174	UPI00000545EC status=activ	([0.094817, 0.054297, 0.074921, 0.106997, 0.142424, 0.086953, 0.132295, 0.170161, 0.122885, 0.167087, 0.196879, 0.25406, 0.247041, 0.346032, 0.288399, 0.332115, 0.328603, 0.236433, 0.332115, 0.342579, 0.308712, 0.31487, 0.408655, 0.324872, 0.321458, 0.332115, 0.4292, 0.318242, 0.284882, 0.295083, 0.191378, 0.194234, 0.17593, 0.142424, 0.147574, 0.222385, 0.155435, 0.122885, 0.15284, 0.15284, 0.15…	[87, 90, 91, 92, 114, 115, 116, 117, 118, 119, 120, 121, 122, 123, 124, 125, 126, 127, 128, 129, 130, 131, 132, 133, 134, 135, 136, 137, 138, 139, 178, 179, 416, 420, 421, 422, 473, 474, 475, 482]	(25	4	29)	no	25
174	175	UPI00000545F0 status=activ	([0.003478, 0.002606, 0.003727, 0.003963, 0.003246, 0.003997, 0.004247, 0.005086, 0.004208, 0.004921, 0.006142, 0.007177, 0.004921, 0.004921, 0.005318, 0.006142, 0.007422, 0.009294, 0.009977, 0.014586, 0.026892, 0.016528, 0.023534, 0.024393, 0.034884, 0.092881, 0.11371, 0.11371, 0.122885, 0.219301, 0.232838, 0.125101, 0.090864, 0.167087, 0.164327, 0.196879, 0.102787, 0.046336, 0.03976, 0.040537, …	[]	0			#VALUE!	#VALUE!
175	176	UPI00000545F1 status=activ	([0.05306, 0.020522, 0.009187, 0.012491, 0.007422, 0.009483, 0.007315, 0.006533, 0.004899, 0.006142, 0.005086, 0.006039, 0.005799, 0.004358, 0.00316, 0.002662, 0.001709, 0.001748, 0.001786, 0.001872, 0.00243, 0.00146, 0.001499, 0.001786, 0.001155, 0.001288, 0.000773, 0.001048, 0.000906, 0.001048, 0.000773, 0.001305, 0.001344, 0.001434, 0.001434, 0.002138, 0.002512, 0.003555, 0.005318, 0.006988, 0…	[]	0			#VALUE!	#VALUE!
176	177	UPI00000545F4 status=activ	([0.147574, 0.074921, 0.116183, 0.15284, 0.185198, 0.120615, 0.15284, 0.100716, 0.064632, 0.083462, 0.109221, 0.090864, 0.096677, 0.102787, 0.15284, 0.15284, 0.209395, 0.339168, 0.216401, 0.21291, 0.200174, 0.196879, 0.219301, 0.219301, 0.232838, 0.170161, 0.25031, 0.206376, 0.21291, 0.271506, 0.236433, 0.144935, 0.225814, 0.147574, 0.147574, 0.147574, 0.15284, 0.094817, 0.094817, 0.111485, 0.116…	[]	0			#VALUE!	#VALUE!
177	178	UPI00000545F5 status=activ	([0.137348, 0.134866, 0.200174, 0.191378, 0.125101, 0.179055, 0.21291, 0.268042, 0.179055, 0.21291, 0.239899, 0.284882, 0.298791, 0.380708, 0.480142, 0.380708, 0.408655, 0.324872, 0.225814, 0.203355, 0.268042, 0.370445, 0.414856, 0.291804, 0.26085, 0.346032, 0.342579, 0.308712, 0.219301, 0.281712, 0.291804, 0.257454, 0.257454, 0.239899, 0.239899, 0.167087, 0.173081, 0.161087, 0.243554, 0.318242, …	[395, 396, 398]	0			#VALUE!	#VALUE!
178	179	UPI00000545FB status=activ	([0.557691, 0.476583, 0.394753, 0.278302, 0.216401, 0.25406, 0.284882, 0.311707, 0.335645, 0.374039, 0.291804, 0.318242, 0.229226, 0.155435, 0.147574, 0.209395, 0.203355, 0.179055, 0.164327, 0.247041, 0.239899, 0.219301, 0.284882, 0.311707, 0.377384, 0.458154, 0.346032, 0.359901, 0.359901, 0.36309, 0.346032, 0.461924, 0.377384, 0.509769, 0.525368, 0.458154, 0.461924, 0.390993, 0.394753, 0.328603,…	[0, 33, 34]	0			#VALUE!	#VALUE!
179	180	UPI00000545FF status=activ	([0.18812, 0.239899, 0.291804, 0.200174, 0.25031, 0.275179, 0.324872, 0.271506, 0.308712, 0.229226, 0.25406, 0.281712, 0.281712, 0.271506, 0.26085, 0.328603, 0.390993, 0.324872, 0.390993, 0.295083, 0.209395, 0.247041, 0.209395, 0.209395, 0.216401, 0.137348, 0.118441, 0.111485, 0.158265, 0.158265, 0.182256, 0.179055, 0.120615, 0.158265, 0.158265, 0.096677, 0.116183, 0.144935, 0.127496, 0.15008, 0.…	[78]	0			#VALUE!	#VALUE!
180	181	UPI0000054602 status=activ	([0.359901, 0.346032, 0.278302, 0.17593, 0.21291, 0.21291, 0.243554, 0.200174, 0.167087, 0.194234, 0.21291, 0.167087, 0.247041, 0.25406, 0.161087, 0.161087, 0.21291, 0.295083, 0.301917, 0.222385, 0.209395, 0.164327, 0.122885, 0.179055, 0.275179, 0.281712, 0.31487, 0.236433, 0.219301, 0.278302, 0.308712, 0.324872, 0.408655, 0.408655, 0.41194, 0.497853, 0.5017, 0.465241, 0.465241, 0.374039, 0.35990…	[36]	0			#VALUE!	#VALUE!
181	182	UPI0000054605 status=activ	([0.055536, 0.031287, 0.043307, 0.045352, 0.023963, 0.038042, 0.059222, 0.083462, 0.058088, 0.073402, 0.090864, 0.094817, 0.069024, 0.079919, 0.078022, 0.06312, 0.10481, 0.116183, 0.11371, 0.129801, 0.203355, 0.206376, 0.30533, 0.225814, 0.185198, 0.291804, 0.275179, 0.170161, 0.185198, 0.26085, 0.281712, 0.21291, 0.164327, 0.257454, 0.257454, 0.209395, 0.236433, 0.236433, 0.342579, 0.295083, 0.2…	[]	0			#VALUE!	#VALUE!
182	183	UPI0000054607 status=activ	([0.019401, 0.013016, 0.009865, 0.008156, 0.011518, 0.018106, 0.016826, 0.013016, 0.010509, 0.008156, 0.008804, 0.010372, 0.010131, 0.016826, 0.016826, 0.019109, 0.019109, 0.011518, 0.020522, 0.024393, 0.026892, 0.015694, 0.023963, 0.03976, 0.078022, 0.058088, 0.030003, 0.026892, 0.047319, 0.05306, 0.056825, 0.071867, 0.079919, 0.094817, 0.085092, 0.058088, 0.049374, 0.056825, 0.086953, 0.043307,…	[]	0			#VALUE!	#VALUE!
183	184	UPI0000054609 status=activ	([0.200174, 0.26085, 0.301917, 0.342579, 0.370445, 0.31487, 0.268042, 0.26085, 0.318242, 0.229226, 0.17593, 0.222385, 0.15284, 0.132295, 0.167087, 0.158265, 0.17593, 0.173081, 0.170161, 0.200174, 0.200174, 0.275179, 0.278302, 0.216401, 0.142424, 0.144935, 0.191378, 0.164327, 0.196879, 0.109221, 0.194234, 0.170161, 0.164327, 0.247041, 0.301917, 0.318242, 0.311707, 0.374039, 0.356642, 0.318242, 0.4…	[52, 53, 54]	0			#VALUE!	#VALUE!
184	185	UPI000005460E status=activ	([0.648219, 0.653063, 0.51388, 0.525368, 0.408655, 0.380708, 0.394753, 0.422041, 0.36309, 0.295083, 0.264545, 0.342579, 0.328603, 0.346032, 0.377384, 0.288399, 0.271506, 0.232838, 0.318242, 0.219301, 0.125101, 0.094817, 0.106997, 0.167087, 0.096677, 0.096677, 0.137348, 0.15008, 0.098513, 0.161087, 0.25031, 0.196879, 0.182256, 0.200174, 0.132295, 0.120615, 0.196879, 0.147574, 0.100716, 0.100716, 0…	[0, 1, 2, 3, 212, 213, 214, 215, 216, 217, 218, 219, 220, 221, 222]	(10	4	14)	no	10
185	186	UPI0000054616 status=activ	([0.497853, 0.529623, 0.408655, 0.458154, 0.494003, 0.418646, 0.444081, 0.480142, 0.394753, 0.298791, 0.324872, 0.332115, 0.25406, 0.236433, 0.236433, 0.236433, 0.25031, 0.243554, 0.243554, 0.236433, 0.15008, 0.120615, 0.127496, 0.129801, 0.073402, 0.069024, 0.069024, 0.067594, 0.067594, 0.098513, 0.179055, 0.122885, 0.142424, 0.225814, 0.147574, 0.139895, 0.225814, 0.219301, 0.142424, 0.236433, …	[1, 98, 100, 101, 102, 103, 104, 105]	0			#VALUE!	#VALUE!
186	187	UPI0000054618 status=activ	([0.073402, 0.118441, 0.139895, 0.170161, 0.127496, 0.161087, 0.10481, 0.122885, 0.086953, 0.118441, 0.116183, 0.086953, 0.073402, 0.071867, 0.122885, 0.132295, 0.094817, 0.111485, 0.102787, 0.100716, 0.096677, 0.096677, 0.073402, 0.074921, 0.085092, 0.073402, 0.071867, 0.06312, 0.067594, 0.109221, 0.102787, 0.06312, 0.118441, 0.122885, 0.078022, 0.074921, 0.111485, 0.088832, 0.083462, 0.142424, …	[70, 72, 74]	0			#VALUE!	#VALUE!
187	188	UPI0000054621 status=activ	([0.031287, 0.056825, 0.06312, 0.085092, 0.129801, 0.094817, 0.073402, 0.055536, 0.0704, 0.086953, 0.067594, 0.092881, 0.134866, 0.088832, 0.15008, 0.132295, 0.132295, 0.191378, 0.18812, 0.200174, 0.275179, 0.239899, 0.225814, 0.17593, 0.158265, 0.10481, 0.111485, 0.170161, 0.247041, 0.264545, 0.278302, 0.359901, 0.346032, 0.295083, 0.271506, 0.247041, 0.339168, 0.332115, 0.332115, 0.408655, 0.31…	[73, 74, 75, 76, 77, 78, 79, 80, 81, 82, 83, 84, 85, 86, 87, 88, 89, 90, 91]	(18	0	18)	no	18
188	189	UPI0000054629 status=activ	([0.006795, 0.009728, 0.006533, 0.008525, 0.006194, 0.005378, 0.006795, 0.008156, 0.006421, 0.005249, 0.006482, 0.00543, 0.003757, 0.004135, 0.003246, 0.002194, 0.002482, 0.00292, 0.002057, 0.001383, 0.001434, 0.000958, 0.00055, 0.001, 0.000704, 0.000631, 0.000945, 0.000906, 0.000958, 0.00152, 0.001906, 0.001288, 0.001808, 0.001855, 0.001855, 0.002512, 0.003555, 0.003405, 0.003212, 0.003461, 0.00…	[]	0			#VALUE!	#VALUE!
189	190	UPI000005462A status=activ	([0.161087, 0.158265, 0.25031, 0.284882, 0.321458, 0.21291, 0.239899, 0.284882, 0.31487, 0.332115, 0.271506, 0.301917, 0.225814, 0.239899, 0.15284, 0.15284, 0.206376, 0.295083, 0.257454, 0.25406, 0.342579, 0.264545, 0.264545, 0.229226, 0.15284, 0.092881, 0.164327, 0.167087, 0.100716, 0.094817, 0.10481, 0.10481, 0.11371, 0.10481, 0.106997, 0.122885, 0.076542, 0.067594, 0.066181, 0.079919, 0.142424…	[134, 135, 136, 137, 143, 144, 145, 146, 243, 244]	0			#VALUE!	#VALUE!
190	191	UPI0000054634 status=activ	([0.092881, 0.047319, 0.078022, 0.10481, 0.158265, 0.11371, 0.147574, 0.15008, 0.10481, 0.109221, 0.111485, 0.096677, 0.096677, 0.092881, 0.098513, 0.167087, 0.182256, 0.247041, 0.271506, 0.268042, 0.349426, 0.377384, 0.483068, 0.483068, 0.387226, 0.370445, 0.359901, 0.384043, 0.414856, 0.480142, 0.509769, 0.505461, 0.562014, 0.505461, 0.5017, 0.486429, 0.486429, 0.497853, 0.483068, 0.4292, 0.461…	[30, 31, 32, 33, 34, 93, 94, 100, 101, 102, 103, 104, 159, 191]	(4	0	4)	no	4
191	192	UPI0000054639 status=activ	([0.387226, 0.41194, 0.346032, 0.380708, 0.408655, 0.335645, 0.352862, 0.370445, 0.288399, 0.311707, 0.31487, 0.243554, 0.191378, 0.268042, 0.196879, 0.284882, 0.288399, 0.275179, 0.275179, 0.346032, 0.352862, 0.288399, 0.243554, 0.318242, 0.25031, 0.25031, 0.324872, 0.281712, 0.268042, 0.366687, 0.380708, 0.332115, 0.370445, 0.42561, 0.436924, 0.450668, 0.418646, 0.418646, 0.436924, 0.377384, 0.…	[71, 72, 73, 74, 75, 76, 77, 78, 79, 80, 81, 82, 83, 84, 85, 86, 87, 88, 89, 90, 91, 92, 93, 94, 95, 96, 97, 99, 114, 115, 116, 117, 118, 119, 120, 121, 122, 123, 124, 125, 126, 127, 128, 129, 130, 131, 132]	(26	0	26)	no	26
192	193	UPI000005463B status=activ	([0.557691, 0.440853, 0.472492, 0.497853, 0.521092, 0.538167, 0.585406, 0.59917, 0.613573, 0.626927, 0.642678, 0.675549, 0.680603, 0.653063, 0.618285, 0.712013, 0.680603, 0.657645, 0.685117, 0.604312, 0.585406, 0.59014, 0.694846, 0.585406, 0.585406, 0.505461, 0.408655, 0.370445, 0.366687, 0.308712, 0.236433, 0.170161, 0.15008, 0.096677, 0.060549, 0.048328, 0.033407, 0.024826, 0.024393, 0.022667, …	[0, 4, 5, 6, 7, 8, 9, 10, 11, 12, 13, 14, 15, 16, 17, 18, 19, 20, 21, 22, 23, 24, 25, 63, 64, 65, 66, 67, 68, 69, 71, 73, 74, 75, 83, 116, 117, 122, 123, 124, 125, 126, 127, 128, 129]	(21	1	22)	no	21
193	194	UPI000005463C status=activ	([0.17593, 0.116183, 0.071867, 0.096677, 0.127496, 0.158265, 0.194234, 0.144935, 0.147574, 0.173081, 0.203355, 0.170161, 0.173081, 0.243554, 0.247041, 0.243554, 0.31487, 0.30533, 0.311707, 0.288399, 0.301917, 0.298791, 0.387226, 0.40511, 0.380708, 0.380708, 0.349426, 0.342579, 0.422041, 0.450668, 0.384043, 0.377384, 0.377384, 0.380708, 0.380708, 0.31487, 0.243554, 0.25031, 0.25031, 0.247041, 0.23…	[]	0			#VALUE!	#VALUE!
194	195	UPI0000054642 status=activ	([0.209395, 0.247041, 0.155435, 0.079919, 0.106997, 0.067594, 0.086953, 0.10481, 0.137348, 0.173081, 0.167087, 0.132295, 0.17593, 0.17593, 0.182256, 0.11371, 0.15008, 0.164327, 0.161087, 0.111485, 0.111485, 0.109221, 0.122885, 0.120615, 0.196879, 0.196879, 0.203355, 0.206376, 0.15008, 0.139895, 0.132295, 0.086953, 0.142424, 0.185198, 0.17593, 0.17593, 0.158265, 0.196879, 0.11371, 0.116183, 0.1007…	[173, 289, 290]	0			#VALUE!	#VALUE!
195	196	UPI0000054645 status=activ	([0.203355, 0.275179, 0.321458, 0.370445, 0.401658, 0.418646, 0.40511, 0.414856, 0.41194, 0.356642, 0.318242, 0.352862, 0.288399, 0.349426, 0.275179, 0.271506, 0.346032, 0.328603, 0.308712, 0.26085, 0.200174, 0.278302, 0.275179, 0.200174, 0.185198, 0.137348, 0.094817, 0.122885, 0.129801, 0.155435, 0.219301, 0.281712, 0.209395, 0.194234, 0.144935, 0.18812, 0.155435, 0.173081, 0.194234, 0.275179, 0…	[44, 45, 47, 48, 54, 55, 56, 57, 58, 59, 60, 61, 62, 63, 64, 67, 74, 82, 83, 84, 85, 86, 87, 88, 89, 90, 91, 92, 93, 94, 95, 96, 97, 98, 99]	(17	17	34)	no	17
196	197	UPI0000054647 status=activ	([0.098513, 0.094817, 0.134866, 0.179055, 0.11371, 0.078022, 0.076542, 0.109221, 0.137348, 0.18812, 0.225814, 0.257454, 0.17593, 0.173081, 0.203355, 0.129801, 0.134866, 0.06312, 0.030611, 0.034884, 0.051831, 0.098513, 0.06184, 0.058088, 0.058088, 0.079919, 0.125101, 0.15008, 0.137348, 0.076542, 0.064632, 0.06312, 0.069024, 0.071867, 0.127496, 0.06184, 0.059222, 0.055536, 0.118441, 0.209395, 0.170…	[]	0			#VALUE!	#VALUE!
197	198	UPI0000054649 status=activ	([0.346032, 0.247041, 0.295083, 0.229226, 0.278302, 0.229226, 0.26085, 0.30533, 0.332115, 0.275179, 0.243554, 0.200174, 0.173081, 0.15284, 0.167087, 0.232838, 0.301917, 0.301917, 0.374039, 0.374039, 0.36309, 0.288399, 0.359901, 0.356642, 0.418646, 0.41194, 0.398279, 0.324872, 0.308712, 0.31487, 0.390993, 0.374039, 0.480142, 0.480142, 0.450668, 0.339168, 0.268042, 0.21291, 0.219301, 0.158265, 0.16…	[78, 79, 82, 84, 85, 86]	0			#VALUE!	#VALUE!
198	199	UPI000005464F status=activ	([0.044297, 0.069024, 0.096677, 0.122885, 0.155435, 0.120615, 0.090864, 0.116183, 0.137348, 0.109221, 0.11371, 0.137348, 0.139895, 0.102787, 0.10481, 0.15284, 0.200174, 0.21291, 0.281712, 0.332115, 0.342579, 0.42561, 0.4292, 0.42561, 0.436924, 0.4292, 0.468512, 0.545602, 0.465241, 0.472492, 0.549308, 0.517562, 0.525368, 0.534167, 0.632174, 0.541878, 0.59014, 0.5017, 0.505461, 0.433034, 0.440853, …	[27, 30, 31, 32, 33, 34, 35, 36, 37, 38]	0			#VALUE!	#VALUE!
199	200	UPI0000054655 status=activ	([0.06312, 0.109221, 0.142424, 0.18812, 0.25406, 0.179055, 0.17593, 0.219301, 0.25406, 0.196879, 0.161087, 0.185198, 0.203355, 0.247041, 0.222385, 0.308712, 0.308712, 0.398279, 0.454136, 0.36309, 0.318242, 0.318242, 0.308712, 0.308712, 0.301917, 0.179055, 0.182256, 0.21291, 0.170161, 0.164327, 0.25031, 0.324872, 0.339168, 0.225814, 0.144935, 0.170161, 0.167087, 0.139895, 0.142424, 0.161087, 0.250…	[70, 71, 72]	0			#VALUE!	#VALUE!
200	201	UPI0000054659 status=activ	([0.132295, 0.206376, 0.25406, 0.170161, 0.164327, 0.206376, 0.167087, 0.134866, 0.155435, 0.200174, 0.15284, 0.209395, 0.203355, 0.203355, 0.203355, 0.216401, 0.216401, 0.209395, 0.225814, 0.308712, 0.232838, 0.236433, 0.225814, 0.232838, 0.209395, 0.239899, 0.222385, 0.206376, 0.236433, 0.25031, 0.158265, 0.239899, 0.142424, 0.086953, 0.139895, 0.139895, 0.147574, 0.147574, 0.196879, 0.158265, …	[]	0			#VALUE!	#VALUE!
201	202	UPI000005465B status=activ	([0.328603, 0.359901, 0.384043, 0.31487, 0.36309, 0.398279, 0.384043, 0.401658, 0.42561, 0.366687, 0.359901, 0.366687, 0.36309, 0.366687, 0.422041, 0.422041, 0.440853, 0.440853, 0.458154, 0.461924, 0.380708, 0.390993, 0.387226, 0.398279, 0.465241, 0.458154, 0.461924, 0.41194, 0.390993, 0.398279, 0.387226, 0.332115, 0.374039, 0.374039, 0.377384, 0.418646, 0.346032, 0.346032, 0.42561, 0.414856, 0.3…	[75]	0			#VALUE!	#VALUE!
202	203	UPI000005465C status=activ	([0.295083, 0.332115, 0.359901, 0.247041, 0.275179, 0.308712, 0.247041, 0.268042, 0.288399, 0.324872, 0.324872, 0.359901, 0.352862, 0.380708, 0.342579, 0.356642, 0.440853, 0.359901, 0.366687, 0.335645, 0.394753, 0.398279, 0.398279, 0.324872, 0.356642, 0.36309, 0.352862, 0.40511, 0.418646, 0.436924, 0.346032, 0.36309, 0.359901, 0.284882, 0.36309, 0.291804, 0.291804, 0.216401, 0.288399, 0.191378, 0…	[60, 61, 62, 63, 64, 65, 66, 67, 68, 69, 70, 71, 72, 73, 109, 110, 111, 112, 113]	(13	0	13)	no	13
203	204	UPI000005465F status=activ	([0.754692, 0.795062, 0.805026, 0.745909, 0.618285, 0.642678, 0.699094, 0.59014, 0.613573, 0.59014, 0.622677, 0.694846, 0.73685, 0.707965, 0.680603, 0.685117, 0.657645, 0.521092, 0.521092, 0.422041, 0.414856, 0.41194, 0.394753, 0.40511, 0.359901, 0.461924, 0.454136, 0.42561, 0.5017, 0.408655, 0.4292, 0.447574, 0.447574, 0.476583, 0.390993, 0.398279, 0.318242, 0.291804, 0.288399, 0.216401, 0.21640…	[0, 1, 2, 3, 4, 5, 6, 7, 8, 9, 10, 11, 12, 13, 14, 15, 16, 17, 18, 28, 309, 310, 311, 312, 313, 314, 315, 316, 366, 367, 368, 369, 370, 371, 372, 373, 374, 375, 376, 377, 378, 379, 380, 381, 382, 383, 384, 385, 386, 387, 388, 389, 390, 391, 392, 393, 394, 395, 396, 397, 398, 399, 400, 401, 402, 403, 404, 405, 406, 407, 408, 409, 410, 411, 412, 413, 414, 415, 416, 417, 418, 419, 420, 421, 422, 423…	(77	28	105)	yes	77
204	205	UPI0000054660 status=activ	([0.023963, 0.038858, 0.069024, 0.038858, 0.06312, 0.038858, 0.050641, 0.067594, 0.044297, 0.06184, 0.03976, 0.044297, 0.023963, 0.028107, 0.022667, 0.022306, 0.013265, 0.024826, 0.013265, 0.025762, 0.026338, 0.032017, 0.017138, 0.012727, 0.01204, 0.008409, 0.008156, 0.008723, 0.008525, 0.008156, 0.008156, 0.00777, 0.009015, 0.008156, 0.004899, 0.005799, 0.005872, 0.008624, 0.007645, 0.01227, 0.0…	[]	0			#VALUE!	#VALUE!
205	206	UPI0000054661 status=activ	([0.122885, 0.094817, 0.127496, 0.142424, 0.17593, 0.206376, 0.26085, 0.30533, 0.328603, 0.349426, 0.30533, 0.335645, 0.321458, 0.346032, 0.275179, 0.284882, 0.342579, 0.418646, 0.447574, 0.525368, 0.521092, 0.63748, 0.604312, 0.626927, 0.675549, 0.685117, 0.58069, 0.58069, 0.56648, 0.480142, 0.483068, 0.557691, 0.541878, 0.541878, 0.433034, 0.505461, 0.494003, 0.490133, 0.476583, 0.465241, 0.429…	[19, 20, 21, 22, 23, 24, 25, 26, 27, 28, 31, 32, 33, 35, 54, 55, 56, 57, 58, 59, 60, 62, 63, 64, 65, 66, 67, 68, 69, 70, 71, 72, 73, 74, 75, 76, 77, 78, 82, 83, 92, 93, 94, 99, 100, 101, 102, 103, 104, 105, 106, 107, 142, 143, 144, 145, 146, 147, 148, 149, 150, 151]	(16	21	37)	no	16
206	207	UPI0000054679 status=activ	([0.006894, 0.003997, 0.005249, 0.003864, 0.00292, 0.00231, 0.00283, 0.002503, 0.002057, 0.002727, 0.002138, 0.001602, 0.001597, 0.001288, 0.001383, 0.001383, 0.001048, 0.000906, 0.000945, 0.000906, 0.000876, 0.001499, 0.002529, 0.001572, 0.00146, 0.001499, 0.001417, 0.001232, 0.001808, 0.001855, 0.00103, 0.001305, 0.002078, 0.002503, 0.002211, 0.001305, 0.001936, 0.002155, 0.002976, 0.001687, 0.…	[]	0			#VALUE!	#VALUE!
207	208	UPI000005467A status=activ	([0.191378, 0.281712, 0.229226, 0.26085, 0.116183, 0.047319, 0.06184, 0.079919, 0.049374, 0.027463, 0.0198, 0.013437, 0.016826, 0.014783, 0.009483, 0.006374, 0.004208, 0.003177, 0.002976, 0.003461, 0.002435, 0.001602, 0.00155, 0.001808, 0.001202, 0.001602, 0.002727, 0.001872, 0.002117, 0.00246, 0.003821, 0.004431, 0.006421, 0.005734, 0.005799, 0.00777, 0.008002, 0.009483, 0.009187, 0.006533, 0.00…	[]	0			#VALUE!	#VALUE!
208	209	UPI0000054682 status=activ	([0.038042, 0.059222, 0.086953, 0.120615, 0.11371, 0.144935, 0.18812, 0.144935, 0.203355, 0.147574, 0.200174, 0.232838, 0.25031, 0.239899, 0.185198, 0.18812, 0.179055, 0.268042, 0.311707, 0.308712, 0.339168, 0.339168, 0.25406, 0.170161, 0.173081, 0.209395, 0.132295, 0.137348, 0.191378, 0.092881, 0.096677, 0.044297, 0.025762, 0.025316, 0.050641, 0.045352, 0.049374, 0.085092, 0.047319, 0.025762, 0.…	[156, 157, 158, 159, 160]	0			#VALUE!	#VALUE!
209	210	UPI0000054688 status=activ	([0.006701, 0.010926, 0.007645, 0.010926, 0.016528, 0.010509, 0.014783, 0.020522, 0.01204, 0.009294, 0.009015, 0.012491, 0.019401, 0.010372, 0.007422, 0.006988, 0.009977, 0.010221, 0.020165, 0.015694, 0.017797, 0.01078, 0.008409, 0.012727, 0.00777, 0.005011, 0.006142, 0.006142, 0.005932, 0.006421, 0.005932, 0.007091, 0.006619, 0.006619, 0.009483, 0.009977, 0.009977, 0.010672, 0.008409, 0.006988, …	[]	0			#VALUE!	#VALUE!
210	211	UPI000005468C status=activ	([0.335645, 0.31487, 0.21291, 0.271506, 0.191378, 0.222385, 0.219301, 0.25406, 0.295083, 0.311707, 0.352862, 0.380708, 0.308712, 0.219301, 0.21291, 0.298791, 0.332115, 0.324872, 0.342579, 0.25031, 0.161087, 0.142424, 0.173081, 0.268042, 0.257454, 0.225814, 0.161087, 0.182256, 0.17593, 0.173081, 0.096677, 0.081712, 0.088832, 0.116183, 0.122885, 0.071867, 0.074921, 0.094817, 0.106997, 0.096677, 0.1…	[]	0			#VALUE!	#VALUE!
211	212	UPI00000546A2 status=activ	([0.239899, 0.155435, 0.194234, 0.236433, 0.191378, 0.236433, 0.264545, 0.321458, 0.342579, 0.284882, 0.30533, 0.25406, 0.25406, 0.191378, 0.111485, 0.120615, 0.18812, 0.194234, 0.11371, 0.106997, 0.060549, 0.060549, 0.049374, 0.031287, 0.018415, 0.014586, 0.013613, 0.014315, 0.014586, 0.015344, 0.023087, 0.013613, 0.020876, 0.020165, 0.030003, 0.066181, 0.076542, 0.071867, 0.071867, 0.15008, 0.1…	[48]	0			#VALUE!	#VALUE!
212	213	UPI00000546A7 status=activ	([0.030003, 0.017138, 0.011106, 0.016021, 0.026338, 0.036378, 0.023087, 0.030611, 0.043307, 0.028695, 0.020522, 0.032677, 0.033407, 0.033407, 0.058088, 0.05306, 0.096677, 0.073402, 0.074921, 0.071867, 0.034068, 0.020522, 0.038042, 0.058088, 0.058088, 0.054297, 0.055536, 0.064632, 0.074921, 0.056825, 0.059222, 0.111485, 0.050641, 0.058088, 0.06184, 0.060549, 0.10481, 0.109221, 0.229226, 0.236433, …	[]	0			#VALUE!	#VALUE!
213	214	UPI00000546AD status=activ	([0.078022, 0.030003, 0.041405, 0.024826, 0.014315, 0.023963, 0.031287, 0.018415, 0.023534, 0.033407, 0.018787, 0.014783, 0.015344, 0.015078, 0.015078, 0.016021, 0.008624, 0.008624, 0.014315, 0.019401, 0.013821, 0.012727, 0.011518, 0.00777, 0.006619, 0.006194, 0.003997, 0.003963, 0.003727, 0.002581, 0.00246, 0.002727, 0.002512, 0.001623, 0.001597, 0.000906, 0.000451, 0.000854, 0.000468, 0.000468,…	[]	0			#VALUE!	#VALUE!
214	215	UPI00000546AE status=activ	([0.167087, 0.219301, 0.129801, 0.170161, 0.222385, 0.271506, 0.31487, 0.346032, 0.298791, 0.25406, 0.275179, 0.328603, 0.25406, 0.25031, 0.25406, 0.26085, 0.26085, 0.247041, 0.25406, 0.332115, 0.352862, 0.25031, 0.173081, 0.196879, 0.11371, 0.071867, 0.064632, 0.071867, 0.069024, 0.100716, 0.098513, 0.100716, 0.094817, 0.170161, 0.164327, 0.243554, 0.167087, 0.25031, 0.209395, 0.147574, 0.127496…	[295]	0			#VALUE!	#VALUE!
215	216	UPI0000054708 status=activ	([0.137348, 0.18812, 0.222385, 0.271506, 0.17593, 0.203355, 0.236433, 0.167087, 0.185198, 0.21291, 0.139895, 0.102787, 0.102787, 0.094817, 0.100716, 0.15008, 0.142424, 0.086953, 0.161087, 0.158265, 0.158265, 0.191378, 0.100716, 0.067594, 0.041405, 0.043307, 0.022306, 0.020876, 0.023534, 0.015694, 0.016021, 0.024393, 0.043307, 0.044297, 0.024826, 0.023963, 0.023963, 0.024393, 0.043307, 0.025316, 0…	[]	0			#VALUE!	#VALUE!
216	217	UPI0000054716 status=activ	([0.086953, 0.118441, 0.116183, 0.147574, 0.098513, 0.098513, 0.122885, 0.083462, 0.106997, 0.132295, 0.10481, 0.132295, 0.144935, 0.088832, 0.086953, 0.081712, 0.071867, 0.042364, 0.064632, 0.106997, 0.167087, 0.264545, 0.232838, 0.284882, 0.196879, 0.278302, 0.225814, 0.15008, 0.239899, 0.229226, 0.239899, 0.328603, 0.243554, 0.26085, 0.26085, 0.275179, 0.25031, 0.288399, 0.284882, 0.203355, 0.…	[316, 317, 318, 319, 320, 321]	0			#VALUE!	#VALUE!
217	218	UPI0000054717 status=activ	([0.216401, 0.122885, 0.194234, 0.15008, 0.17593, 0.225814, 0.209395, 0.167087, 0.185198, 0.179055, 0.209395, 0.275179, 0.203355, 0.229226, 0.298791, 0.370445, 0.349426, 0.281712, 0.247041, 0.203355, 0.225814, 0.203355, 0.295083, 0.268042, 0.318242, 0.321458, 0.209395, 0.25406, 0.31487, 0.257454, 0.291804, 0.200174, 0.17593, 0.17593, 0.147574, 0.116183, 0.134866, 0.225814, 0.26085, 0.301917, 0.37…	[44, 47]	0			#VALUE!	#VALUE!
218	219	UPI0000054718 status=activ	([0.024393, 0.023534, 0.024393, 0.032017, 0.043307, 0.055536, 0.083462, 0.054297, 0.043307, 0.026338, 0.035586, 0.050641, 0.027463, 0.027463, 0.049374, 0.085092, 0.083462, 0.173081, 0.21291, 0.31487, 0.25406, 0.167087, 0.232838, 0.179055, 0.18812, 0.10481, 0.06312, 0.059222, 0.098513, 0.073402, 0.137348, 0.078022, 0.036378, 0.06312, 0.041405, 0.038858, 0.020876, 0.011518, 0.009483, 0.009015, 0.00…	[]	0			#VALUE!	#VALUE!
219	220	UPI0000054719 status=activ	([0.035586, 0.054297, 0.088832, 0.078022, 0.106997, 0.069024, 0.06312, 0.083462, 0.106997, 0.076542, 0.059222, 0.081712, 0.086953, 0.079919, 0.083462, 0.142424, 0.219301, 0.308712, 0.229226, 0.236433, 0.182256, 0.268042, 0.196879, 0.134866, 0.182256, 0.182256, 0.222385, 0.301917, 0.196879, 0.194234, 0.275179, 0.278302, 0.268042, 0.291804, 0.311707, 0.284882, 0.179055, 0.144935, 0.086953, 0.120615…	[59, 60, 61, 118, 119, 211]	0			#VALUE!	#VALUE!
220	221	UPI000005471B status=activ	([0.750527, 0.604312, 0.562014, 0.626927, 0.521092, 0.42561, 0.472492, 0.480142, 0.401658, 0.41194, 0.465241, 0.387226, 0.278302, 0.194234, 0.170161, 0.170161, 0.164327, 0.158265, 0.18812, 0.200174, 0.18812, 0.122885, 0.11371, 0.142424, 0.085092, 0.139895, 0.222385, 0.200174, 0.139895, 0.15284, 0.15008, 0.076542, 0.139895, 0.134866, 0.196879, 0.206376, 0.170161, 0.10481, 0.106997, 0.102787, 0.102…	[0, 1, 2, 3, 4]	0			#VALUE!	#VALUE!
221	222	UPI000005471C status=activ	([0.009728, 0.013821, 0.020165, 0.021816, 0.017797, 0.011106, 0.009015, 0.008525, 0.006701, 0.006194, 0.005799, 0.005086, 0.005683, 0.006567, 0.006567, 0.004431, 0.004414, 0.005734, 0.005223, 0.005318, 0.00558, 0.007877, 0.008624, 0.008624, 0.009865, 0.009728, 0.018415, 0.033407, 0.058088, 0.120615, 0.185198, 0.26085, 0.257454, 0.229226, 0.275179, 0.291804, 0.324872, 0.359901, 0.352862, 0.356642,…	[141, 142, 146, 147, 151, 153, 154, 155, 184, 185, 226, 227, 228, 229, 230, 231, 232, 233, 234, 236, 237, 378, 379, 380, 381, 382, 383, 384, 385, 386, 387, 388, 389, 390]	(12	21	33)	no	12
222	223	UPI000005471E status=activ	([0.038042, 0.043307, 0.081712, 0.054297, 0.059222, 0.094817, 0.129801, 0.17593, 0.120615, 0.092881, 0.102787, 0.137348, 0.132295, 0.26085, 0.295083, 0.196879, 0.209395, 0.194234, 0.182256, 0.18812, 0.298791, 0.387226, 0.324872, 0.21291, 0.308712, 0.335645, 0.206376, 0.203355, 0.196879, 0.209395, 0.288399, 0.216401, 0.125101, 0.069024, 0.06184, 0.030611, 0.05306, 0.049374, 0.078022, 0.085092, 0.0…	[]	0			#VALUE!	#VALUE!
223	224	UPI000005471F status=activ	([0.000747, 0.000477, 0.000631, 0.000464, 0.000326, 0.000442, 0.000326, 0.000271, 0.000507, 0.000477, 0.000399, 0.000305, 0.000313, 0.000275, 0.000245, 0.000137, 0.000125, 0.000283, 0.000283, 0.000631, 0.000773, 0.000773, 0.000833, 0.001142, 0.001709, 0.001906, 0.001623, 0.002555, 0.003276, 0.001778, 0.002035, 0.002035, 0.002276, 0.00231, 0.001499, 0.001481, 0.00225, 0.002194, 0.002276, 0.002211,…	[]	0			#VALUE!	#VALUE!
224	225	UPI0000054726 status=activ	([0.100716, 0.173081, 0.216401, 0.271506, 0.209395, 0.257454, 0.158265, 0.125101, 0.147574, 0.092881, 0.074921, 0.100716, 0.185198, 0.173081, 0.216401, 0.288399, 0.288399, 0.380708, 0.284882, 0.222385, 0.139895, 0.083462, 0.0704, 0.071867, 0.073402, 0.106997, 0.098513, 0.116183, 0.161087, 0.155435, 0.264545, 0.247041, 0.18812, 0.106997, 0.116183, 0.085092, 0.092881, 0.15284, 0.155435, 0.219301, 0…	[]	0			#VALUE!	#VALUE!
225	226	UPI0000054728 status=activ	([0.222385, 0.324872, 0.209395, 0.247041, 0.284882, 0.196879, 0.225814, 0.161087, 0.18812, 0.15008, 0.17593, 0.209395, 0.278302, 0.191378, 0.194234, 0.173081, 0.17593, 0.11371, 0.120615, 0.122885, 0.079919, 0.064632, 0.066181, 0.111485, 0.120615, 0.078022, 0.069024, 0.067594, 0.116183, 0.118441, 0.094817, 0.06184, 0.030611, 0.018787, 0.036378, 0.032677, 0.071867, 0.076542, 0.071867, 0.040537, 0.0…	[319, 320, 321, 322, 323]	0			#VALUE!	#VALUE!
226	227	UPI0000054735 status=activ	([0.155435, 0.206376, 0.164327, 0.120615, 0.111485, 0.15008, 0.185198, 0.125101, 0.144935, 0.17593, 0.236433, 0.281712, 0.281712, 0.370445, 0.359901, 0.295083, 0.295083, 0.298791, 0.291804, 0.356642, 0.450668, 0.401658, 0.401658, 0.398279, 0.480142, 0.480142, 0.472492, 0.480142, 0.632174, 0.648219, 0.534167, 0.490133, 0.497853, 0.494003, 0.422041, 0.4292, 0.414856, 0.490133, 0.380708, 0.384043, 0…	[28, 29, 30, 83, 141, 142, 143, 144, 145, 146, 147, 148, 149, 150, 151, 152, 153]	(12	4	16)	no	12
227	228	UPI0000054738 status=activ	([0.243554, 0.182256, 0.225814, 0.147574, 0.209395, 0.26085, 0.281712, 0.335645, 0.268042, 0.21291, 0.229226, 0.264545, 0.229226, 0.239899, 0.158265, 0.236433, 0.139895, 0.225814, 0.239899, 0.239899, 0.339168, 0.243554, 0.311707, 0.281712, 0.278302, 0.222385, 0.206376, 0.247041, 0.236433, 0.318242, 0.398279, 0.401658, 0.398279, 0.468512, 0.461924, 0.465241, 0.458154, 0.557691, 0.509769, 0.414856,…	[37, 38, 44, 45, 46]	0			#VALUE!	#VALUE!
228	229	UPI000005473A status=activ	([0.653063, 0.671169, 0.707965, 0.648219, 0.63748, 0.666105, 0.675549, 0.626927, 0.63748, 0.666105, 0.626927, 0.626927, 0.648219, 0.661982, 0.632174, 0.648219, 0.608892, 0.703578, 0.707965, 0.699094, 0.712013, 0.712013, 0.720929, 0.712013, 0.741537, 0.745909, 0.73685, 0.73685, 0.767246, 0.754692, 0.724957, 0.779859, 0.707965, 0.661982, 0.653063, 0.690604, 0.661982, 0.699094, 0.703578, 0.671169, 0…	[0, 1, 2, 3, 4, 5, 6, 7, 8, 9, 10, 11, 12, 13, 14, 15, 16, 17, 18, 19, 20, 21, 22, 23, 24, 25, 26, 27, 28, 29, 30, 31, 32, 33, 34, 35, 36, 37, 38, 39, 40, 41, 42, 43, 44, 45, 46, 50, 51, 52, 53, 54, 55, 56, 57, 58, 59, 60, 61, 62]	(46	0	46)	no	46
229	230	UPI000005473C status=activ	([0.031287, 0.023534, 0.010926, 0.017138, 0.014315, 0.023963, 0.035586, 0.018787, 0.025762, 0.016257, 0.023963, 0.043307, 0.023534, 0.012491, 0.013821, 0.022667, 0.01204, 0.007422, 0.013821, 0.029376, 0.013613, 0.007495, 0.007555, 0.013437, 0.008409, 0.007495, 0.006701, 0.006701, 0.006894, 0.004388, 0.005318, 0.003276, 0.002057, 0.001872, 0.002727, 0.001748, 0.001434, 0.00146, 0.002057, 0.001374,…	[]	0			#VALUE!	#VALUE!
230	231	UPI000005473F status=activ	([0.216401, 0.26085, 0.125101, 0.071867, 0.111485, 0.158265, 0.194234, 0.21291, 0.229226, 0.173081, 0.125101, 0.079919, 0.071867, 0.037156, 0.038042, 0.079919, 0.076542, 0.081712, 0.083462, 0.079919, 0.073402, 0.0704, 0.044297, 0.090864, 0.167087, 0.155435, 0.111485, 0.06312, 0.069024, 0.03976, 0.054297, 0.100716, 0.206376, 0.132295, 0.139895, 0.147574, 0.074921, 0.088832, 0.088832, 0.05306, 0.04…	[]	0			#VALUE!	#VALUE!
231	232	UPI0000054744 status=activ	([0.028695, 0.045352, 0.030611, 0.041405, 0.054297, 0.056825, 0.059222, 0.073402, 0.044297, 0.034068, 0.045352, 0.06312, 0.06184, 0.06312, 0.081712, 0.129801, 0.073402, 0.132295, 0.161087, 0.092881, 0.144935, 0.090864, 0.06312, 0.10481, 0.111485, 0.116183, 0.158265, 0.185198, 0.122885, 0.222385, 0.311707, 0.203355, 0.185198, 0.264545, 0.18812, 0.173081, 0.15008, 0.239899, 0.222385, 0.191378, 0.21…	[]	0			#VALUE!	#VALUE!
232	233	UPI000005474D status=activ	([0.009096, 0.015078, 0.024826, 0.043307, 0.064632, 0.106997, 0.056825, 0.074921, 0.05306, 0.03976, 0.041405, 0.067594, 0.064632, 0.083462, 0.139895, 0.144935, 0.257454, 0.335645, 0.356642, 0.243554, 0.387226, 0.374039, 0.275179, 0.284882, 0.295083, 0.291804, 0.26085, 0.394753, 0.328603, 0.324872, 0.41194, 0.41194, 0.298791, 0.232838, 0.25031, 0.25031, 0.243554, 0.147574, 0.155435, 0.191378, 0.30…	[]	0			#VALUE!	#VALUE!
233	234	UPI0000054751 status=activ	([0.236433, 0.311707, 0.324872, 0.356642, 0.243554, 0.278302, 0.18812, 0.144935, 0.191378, 0.209395, 0.25406, 0.298791, 0.288399, 0.275179, 0.284882, 0.216401, 0.191378, 0.15008, 0.216401, 0.216401, 0.206376, 0.209395, 0.137348, 0.127496, 0.137348, 0.232838, 0.236433, 0.243554, 0.301917, 0.284882, 0.209395, 0.206376, 0.21291, 0.21291, 0.225814, 0.203355, 0.200174, 0.308712, 0.271506, 0.278302, 0.…	[51, 62]	0			#VALUE!	#VALUE!
234	235	UPI000005475F status=activ	([0.585406, 0.626927, 0.680603, 0.699094, 0.712013, 0.675549, 0.694846, 0.724957, 0.733139, 0.632174, 0.661982, 0.58069, 0.618285, 0.622677, 0.626927, 0.517562, 0.521092, 0.461924, 0.458154, 0.374039, 0.387226, 0.339168, 0.346032, 0.324872, 0.321458, 0.324872, 0.271506, 0.271506, 0.257454, 0.179055, 0.26085, 0.257454, 0.332115, 0.328603, 0.298791, 0.308712, 0.321458, 0.318242, 0.349426, 0.352862,…	[0, 1, 2, 3, 4, 5, 6, 7, 8, 9, 10, 11, 12, 13, 14, 15, 16, 47, 71, 72, 73, 79, 80, 134, 135, 142]	(16	0	16)	no	16
235	236	UPI0000054764 status=activ	([0.232838, 0.179055, 0.120615, 0.173081, 0.21291, 0.239899, 0.271506, 0.311707, 0.370445, 0.401658, 0.349426, 0.401658, 0.301917, 0.40511, 0.418646, 0.328603, 0.324872, 0.40511, 0.486429, 0.51388, 0.483068, 0.359901, 0.414856, 0.494003, 0.444081, 0.359901, 0.295083, 0.328603, 0.318242, 0.284882, 0.239899, 0.308712, 0.298791, 0.359901, 0.359901, 0.436924, 0.541878, 0.494003, 0.401658, 0.422041, 0…	[19, 36, 44, 45, 46, 47, 48, 51, 52, 300, 301, 369]	(4	2	6)	no	4
236	237	UPI0000054765 status=activ	([0.116183, 0.170161, 0.206376, 0.118441, 0.122885, 0.167087, 0.203355, 0.257454, 0.284882, 0.328603, 0.356642, 0.390993, 0.436924, 0.408655, 0.352862, 0.318242, 0.236433, 0.236433, 0.318242, 0.390993, 0.5017, 0.608892, 0.465241, 0.476583, 0.604312, 0.529623, 0.418646, 0.4292, 0.408655, 0.321458, 0.332115, 0.332115, 0.339168, 0.342579, 0.281712, 0.359901, 0.328603, 0.40511, 0.4292, 0.332115, 0.33…	[20, 21, 24, 25, 50, 52, 55, 62, 347, 348, 441, 442, 443, 444, 445, 446, 447, 448, 449, 450, 451, 452, 453, 454, 455, 456, 457, 458, 459, 460, 461, 463, 464, 465, 466, 488, 489, 490, 491, 496, 497, 498, 499, 500, 501, 502, 503, 504]	(20	10	30)	no	20
237	238	UPI0000054769 status=activ	([0.098513, 0.127496, 0.164327, 0.194234, 0.236433, 0.182256, 0.132295, 0.10481, 0.127496, 0.129801, 0.158265, 0.100716, 0.127496, 0.088832, 0.116183, 0.122885, 0.167087, 0.170161, 0.167087, 0.247041, 0.161087, 0.236433, 0.26085, 0.268042, 0.288399, 0.278302, 0.264545, 0.281712, 0.356642, 0.335645, 0.291804, 0.318242, 0.42561, 0.324872, 0.398279, 0.288399, 0.281712, 0.203355, 0.206376, 0.216401, …	[123, 124, 125, 126, 127, 290, 292, 293]	0			#VALUE!	#VALUE!
238	239	UPI000005476D status=activ	([0.125101, 0.182256, 0.232838, 0.26085, 0.324872, 0.359901, 0.332115, 0.247041, 0.288399, 0.209395, 0.15008, 0.191378, 0.18812, 0.18812, 0.191378, 0.161087, 0.170161, 0.25031, 0.25031, 0.144935, 0.109221, 0.06184, 0.055536, 0.05306, 0.060549, 0.028107, 0.030003, 0.042364, 0.083462, 0.047319, 0.069024, 0.129801, 0.132295, 0.071867, 0.081712, 0.139895, 0.15008, 0.081712, 0.044297, 0.042364, 0.0433…	[160, 161, 162, 163, 164, 165, 166, 167, 168, 169, 171, 172]	(9	0	9)	no	9
239	240	UPI000005476E status=activ	([0.225814, 0.278302, 0.318242, 0.216401, 0.25406, 0.194234, 0.225814, 0.268042, 0.25031, 0.291804, 0.281712, 0.311707, 0.281712, 0.401658, 0.349426, 0.349426, 0.311707, 0.264545, 0.185198, 0.17593, 0.137348, 0.222385, 0.216401, 0.182256, 0.18812, 0.185198, 0.170161, 0.170161, 0.170161, 0.21291, 0.21291, 0.15008, 0.106997, 0.078022, 0.079919, 0.088832, 0.096677, 0.118441, 0.194234, 0.291804, 0.25…	[147]	0			#VALUE!	#VALUE!
240	241	UPI000005476F status=activ	([0.040537, 0.06184, 0.094817, 0.125101, 0.073402, 0.098513, 0.071867, 0.0704, 0.0704, 0.092881, 0.111485, 0.078022, 0.079919, 0.085092, 0.078022, 0.100716, 0.086953, 0.137348, 0.132295, 0.21291, 0.185198, 0.116183, 0.076542, 0.076542, 0.049374, 0.071867, 0.076542, 0.127496, 0.155435, 0.182256, 0.179055, 0.18812, 0.278302, 0.268042, 0.164327, 0.264545, 0.243554, 0.352862, 0.30533, 0.41194, 0.3148…	[43, 44, 45, 46, 47, 48, 215, 224, 227, 228, 229, 230, 232, 270, 271, 273]	(5	0	5)	no	5
241	242	UPI0000054770 status=activ	([0.100716, 0.055536, 0.032677, 0.022306, 0.013437, 0.010509, 0.013613, 0.011106, 0.00962, 0.009096, 0.00962, 0.008895, 0.008075, 0.005932, 0.004388, 0.003276, 0.003079, 0.002606, 0.003431, 0.003478, 0.003341, 0.004358, 0.005503, 0.007259, 0.009483, 0.017138, 0.017447, 0.018415, 0.018787, 0.018787, 0.027463, 0.032677, 0.029376, 0.022306, 0.045352, 0.094817, 0.170161, 0.18812, 0.18812, 0.18812, 0.…	[]	0			#VALUE!	#VALUE!
242	243	UPI0000054774 status=activ	([0.035586, 0.054297, 0.055536, 0.074921, 0.127496, 0.122885, 0.147574, 0.132295, 0.161087, 0.155435, 0.15008, 0.137348, 0.076542, 0.054297, 0.090864, 0.085092, 0.125101, 0.122885, 0.125101, 0.142424, 0.216401, 0.232838, 0.194234, 0.155435, 0.179055, 0.158265, 0.185198, 0.122885, 0.185198, 0.17593, 0.203355, 0.247041, 0.264545, 0.321458, 0.36309, 0.366687, 0.384043, 0.436924, 0.359901, 0.458154, …	[43, 216, 217, 218, 219, 220, 221, 222, 223]	0			#VALUE!	#VALUE!
243	244	UPI0000054778 status=activ	([0.278302, 0.30533, 0.219301, 0.275179, 0.206376, 0.144935, 0.147574, 0.17593, 0.222385, 0.268042, 0.291804, 0.247041, 0.318242, 0.30533, 0.328603, 0.222385, 0.222385, 0.308712, 0.339168, 0.328603, 0.232838, 0.308712, 0.31487, 0.422041, 0.41194, 0.408655, 0.51388, 0.509769, 0.480142, 0.458154, 0.356642, 0.25031, 0.324872, 0.328603, 0.25031, 0.191378, 0.275179, 0.291804, 0.278302, 0.21291, 0.2129…	[26, 27, 71, 72, 95, 96, 303, 304, 307, 308, 309]	(2	8	10)	no	2
244	245	UPI000005477D status=activ	([0.000567, 0.000773, 0.000713, 0.000498, 0.000477, 0.000468, 0.000378, 0.000262, 0.000412, 0.000412, 0.000339, 0.000485, 0.000859, 0.001344, 0.001906, 0.002117, 0.001541, 0.001778, 0.00225, 0.002435, 0.002555, 0.00246, 0.001872, 0.001743, 0.001748, 0.001649, 0.002327, 0.002881, 0.004414, 0.003212, 0.002976, 0.004208, 0.004388, 0.003177, 0.002035, 0.001906, 0.003014, 0.004315, 0.002976, 0.002014,…	[]	0			#VALUE!	#VALUE!
245	246	UPI000005477E status=activ	([0.222385, 0.127496, 0.055536, 0.071867, 0.094817, 0.06184, 0.079919, 0.106997, 0.098513, 0.129801, 0.15008, 0.125101, 0.0704, 0.064632, 0.058088, 0.11371, 0.106997, 0.132295, 0.066181, 0.098513, 0.058088, 0.026892, 0.051831, 0.106997, 0.125101, 0.085092, 0.120615, 0.10481, 0.100716, 0.129801, 0.060549, 0.058088, 0.06312, 0.111485, 0.106997, 0.106997, 0.078022, 0.081712, 0.049374, 0.06184, 0.053…	[210, 211, 212, 213, 214, 215, 216, 217, 218, 219, 220, 221]	(11	0	11)	no	11
246	247	UPI0000054781 status=activ	([0.142424, 0.191378, 0.122885, 0.164327, 0.203355, 0.203355, 0.147574, 0.17593, 0.216401, 0.179055, 0.139895, 0.170161, 0.25031, 0.243554, 0.264545, 0.257454, 0.328603, 0.243554, 0.257454, 0.25406, 0.179055, 0.170161, 0.179055, 0.264545, 0.196879, 0.225814, 0.264545, 0.318242, 0.264545, 0.225814, 0.298791, 0.31487, 0.301917, 0.232838, 0.229226, 0.311707, 0.247041, 0.257454, 0.342579, 0.335645, 0…	[91, 95, 96, 97, 108, 109, 119, 120, 121, 185, 186, 187, 188]	(3	9	12)	no	3
247	248	UPI0000054786 status=activ	([0.356642, 0.408655, 0.308712, 0.222385, 0.278302, 0.321458, 0.271506, 0.206376, 0.232838, 0.257454, 0.281712, 0.321458, 0.225814, 0.144935, 0.11371, 0.179055, 0.173081, 0.167087, 0.25406, 0.194234, 0.206376, 0.200174, 0.200174, 0.284882, 0.380708, 0.332115, 0.318242, 0.346032, 0.328603, 0.247041, 0.216401, 0.18812, 0.11371, 0.185198, 0.26085, 0.308712, 0.30533, 0.384043, 0.398279, 0.335645, 0.4…	[64, 65, 66, 67, 68, 69, 70, 71, 73, 206, 208, 209, 210]	(7	0	7)	no	7
248	249	UPI0000054787 status=activ	([0.002138, 0.001541, 0.001408, 0.002078, 0.001597, 0.002366, 0.001808, 0.002512, 0.003512, 0.00283, 0.002606, 0.002194, 0.002482, 0.001597, 0.002396, 0.003405, 0.004835, 0.004483, 0.00543, 0.004976, 0.003701, 0.004611, 0.006701, 0.010221, 0.01078, 0.010221, 0.010131, 0.019109, 0.010926, 0.00962, 0.018787, 0.032017, 0.085092, 0.051831, 0.111485, 0.06184, 0.03976, 0.037156, 0.079919, 0.076542, 0.0…	[]	0			#VALUE!	#VALUE!
249	250	UPI0000054788 status=activ	([0.001061, 0.000743, 0.000674, 0.000833, 0.001288, 0.000945, 0.000833, 0.000687, 0.000464, 0.000708, 0.001061, 0.000876, 0.001597, 0.000958, 0.001232, 0.002276, 0.003512, 0.004835, 0.004689, 0.005623, 0.004315, 0.003671, 0.005223, 0.007091, 0.007091, 0.00515, 0.005623, 0.008409, 0.008895, 0.009865, 0.00777, 0.008002, 0.007555, 0.00543, 0.007555, 0.005223, 0.003366, 0.002155, 0.002117, 0.001434, …	[328]	0			#VALUE!	#VALUE!
250	251	UPI0000054798 status=activ	([0.004577, 0.006421, 0.00515, 0.005378, 0.004577, 0.00359, 0.004414, 0.005683, 0.004513, 0.003757, 0.003461, 0.004247, 0.003053, 0.001967, 0.003053, 0.002035, 0.001202, 0.001335, 0.001906, 0.00292, 0.002138, 0.00225, 0.00146, 0.002138, 0.002482, 0.003405, 0.004835, 0.004835, 0.003405, 0.003701, 0.005249, 0.005318, 0.003671, 0.005011, 0.007259, 0.004976, 0.005011, 0.005378, 0.005318, 0.005872, 0.…	[]	0			#VALUE!	#VALUE!
251	252	UPI0000054799 status=activ	([0.281712, 0.239899, 0.278302, 0.332115, 0.295083, 0.182256, 0.111485, 0.137348, 0.173081, 0.21291, 0.158265, 0.194234, 0.281712, 0.26085, 0.216401, 0.15008, 0.268042, 0.25031, 0.271506, 0.155435, 0.134866, 0.092881, 0.118441, 0.118441, 0.11371, 0.090864, 0.147574, 0.236433, 0.139895, 0.129801, 0.120615, 0.122885, 0.122885, 0.127496, 0.142424, 0.25406, 0.321458, 0.308712, 0.308712, 0.179055, 0.2…	[212, 213, 214, 284]	0			#VALUE!	#VALUE!
252	253	UPI000005479A status=activ	([0.387226, 0.271506, 0.332115, 0.232838, 0.288399, 0.335645, 0.384043, 0.321458, 0.346032, 0.349426, 0.359901, 0.40511, 0.440853, 0.444081, 0.490133, 0.349426, 0.21291, 0.222385, 0.155435, 0.25406, 0.225814, 0.243554, 0.339168, 0.339168, 0.390993, 0.288399, 0.206376, 0.161087, 0.15008, 0.092881, 0.111485, 0.127496, 0.086953, 0.073402, 0.074921, 0.0704, 0.144935, 0.170161, 0.092881, 0.076542, 0.0…	[334]	0			#VALUE!	#VALUE!
253	254	UPI000005479E status=activ	([0.5017, 0.545602, 0.585406, 0.422041, 0.486429, 0.521092, 0.541878, 0.549308, 0.40511, 0.284882, 0.301917, 0.356642, 0.380708, 0.370445, 0.352862, 0.229226, 0.232838, 0.164327, 0.088832, 0.034884, 0.015078, 0.016257, 0.017797, 0.009187, 0.008723, 0.008804, 0.008723, 0.00558, 0.005503, 0.005623, 0.005734, 0.005734, 0.004835, 0.004513, 0.003864, 0.0028, 0.0028, 0.002078, 0.001743, 0.001722, 0.002…	[0, 1, 2, 5, 6, 7]	0			#VALUE!	#VALUE!
254	255	UPI00000547A8 status=activ	([0.007645, 0.007422, 0.004247, 0.002623, 0.002117, 0.001623, 0.002336, 0.002057, 0.001649, 0.00225, 0.001778, 0.00243, 0.001675, 0.001722, 0.001722, 0.001172, 0.000532, 0.000498, 0.000507, 0.000301, 0.000335, 0.000833, 0.000468, 0.000936, 0.001142, 0.001649, 0.001748, 0.001709, 0.002396, 0.002349, 0.001602, 0.002503, 0.002581, 0.002555, 0.001687, 0.001069, 0.001061, 0.00146, 0.001623, 0.002688, …	[227, 228, 236, 237, 238, 429, 589, 590, 591, 592, 593, 594, 598, 599, 600, 601, 605, 631, 632, 633, 636, 637, 638, 639, 640, 641, 642, 643, 644, 645]	(9	20	29)	no	9
255	256	UPI00000547A9 status=activ	([0.023087, 0.035586, 0.05306, 0.025762, 0.042364, 0.06184, 0.033407, 0.043307, 0.059222, 0.076542, 0.092881, 0.0704, 0.079919, 0.134866, 0.21291, 0.295083, 0.209395, 0.137348, 0.164327, 0.118441, 0.17593, 0.243554, 0.167087, 0.173081, 0.284882, 0.191378, 0.158265, 0.26085, 0.284882, 0.194234, 0.161087, 0.173081, 0.264545, 0.167087, 0.118441, 0.092881, 0.100716, 0.15008, 0.222385, 0.203355, 0.288…	[249]	0			#VALUE!	#VALUE!
256	257	UPI00000547AA status=activ	([0.10481, 0.064632, 0.041405, 0.042364, 0.024826, 0.042364, 0.056825, 0.086953, 0.06312, 0.079919, 0.094817, 0.129801, 0.074921, 0.137348, 0.236433, 0.25031, 0.15008, 0.088832, 0.081712, 0.040537, 0.05306, 0.094817, 0.086953, 0.076542, 0.051831, 0.109221, 0.102787, 0.11371, 0.054297, 0.10481, 0.047319, 0.026338, 0.015694, 0.030611, 0.017138, 0.010372, 0.01078, 0.017447, 0.035586, 0.034068, 0.069…	[]	0			#VALUE!	#VALUE!
257	258	UPI00000547B4 status=activ	([0.21291, 0.191378, 0.144935, 0.17593, 0.203355, 0.173081, 0.182256, 0.155435, 0.179055, 0.185198, 0.147574, 0.161087, 0.164327, 0.167087, 0.182256, 0.239899, 0.321458, 0.374039, 0.40511, 0.42561, 0.444081, 0.458154, 0.494003, 0.58069, 0.59917, 0.59508, 0.661982, 0.680603, 0.741537, 0.76285, 0.791621, 0.862302, 0.874069, 0.81615, 0.808535, 0.791621, 0.795062, 0.775545, 0.767246, 0.745909, 0.7672…	[23, 24, 25, 26, 27, 28, 29, 30, 31, 32, 33, 34, 35, 36, 37, 38, 39, 40, 41, 42, 43, 44, 45, 46, 47, 48, 49, 50, 51, 52, 54, 55, 56, 57, 58, 62, 63]	(29	0	29)	no	29
258	259	UPI00000547B6 status=activ	([0.142424, 0.200174, 0.116183, 0.083462, 0.120615, 0.071867, 0.060549, 0.085092, 0.106997, 0.076542, 0.046336, 0.073402, 0.042364, 0.050641, 0.085092, 0.083462, 0.129801, 0.129801, 0.122885, 0.118441, 0.102787, 0.098513, 0.094817, 0.155435, 0.206376, 0.216401, 0.278302, 0.243554, 0.232838, 0.155435, 0.15284, 0.257454, 0.25031, 0.349426, 0.232838, 0.247041, 0.239899, 0.203355, 0.203355, 0.132295,…	[]	0			#VALUE!	#VALUE!
259	260	UPI00000547BA status=activ	([0.125101, 0.069024, 0.127496, 0.100716, 0.164327, 0.191378, 0.144935, 0.170161, 0.118441, 0.137348, 0.111485, 0.090864, 0.137348, 0.073402, 0.06184, 0.116183, 0.120615, 0.203355, 0.229226, 0.219301, 0.194234, 0.142424, 0.158265, 0.144935, 0.161087, 0.11371, 0.067594, 0.109221, 0.090864, 0.144935, 0.088832, 0.127496, 0.167087, 0.092881, 0.164327, 0.173081, 0.134866, 0.0704, 0.032017, 0.025762, 0…	[259, 260, 261, 262, 263, 265, 266, 267, 268, 269, 270, 271, 272, 273, 274, 275, 276]	(11	5	16)	no	11
260	261	UPI00000547C8 status=activ	([0.058088, 0.032017, 0.020522, 0.028107, 0.0198, 0.026892, 0.034884, 0.024826, 0.036378, 0.026892, 0.021381, 0.028107, 0.028695, 0.025316, 0.036378, 0.069024, 0.049374, 0.085092, 0.088832, 0.050641, 0.054297, 0.031287, 0.037156, 0.05306, 0.032677, 0.058088, 0.059222, 0.06312, 0.116183, 0.05306, 0.096677, 0.164327, 0.106997, 0.10481, 0.120615, 0.118441, 0.102787, 0.137348, 0.085092, 0.048328, 0.0…	[]	0			#VALUE!	#VALUE!
261	262	UPI00000547CF status=activ	([0.291804, 0.281712, 0.179055, 0.116183, 0.155435, 0.203355, 0.25406, 0.281712, 0.311707, 0.328603, 0.36309, 0.284882, 0.301917, 0.301917, 0.301917, 0.281712, 0.200174, 0.125101, 0.120615, 0.18812, 0.167087, 0.11371, 0.142424, 0.139895, 0.206376, 0.225814, 0.239899, 0.222385, 0.164327, 0.158265, 0.17593, 0.134866, 0.173081, 0.236433, 0.222385, 0.142424, 0.158265, 0.229226, 0.281712, 0.284882, 0.…	[]	0			#VALUE!	#VALUE!
262	263	UPI00000547DB status=activ	([0.000339, 0.000283, 0.000301, 0.000228, 0.000189, 0.000348, 0.000687, 0.000614, 0.000713, 0.00061, 0.00052, 0.000747, 0.000386, 0.000747, 0.000773, 0.000773, 0.001318, 0.001318, 0.001335, 0.001344, 0.001344, 0.001408, 0.002078, 0.001808, 0.002057, 0.003079, 0.003079, 0.002512, 0.003431, 0.004208, 0.004247, 0.004208, 0.003014, 0.003555, 0.003431, 0.003924, 0.00558, 0.005623, 0.005872, 0.007555, …	[108]	0			#VALUE!	#VALUE!
263	264	UPI00000547E0 status=activ	([0.239899, 0.281712, 0.196879, 0.247041, 0.278302, 0.356642, 0.301917, 0.321458, 0.264545, 0.295083, 0.239899, 0.298791, 0.301917, 0.225814, 0.243554, 0.335645, 0.264545, 0.278302, 0.278302, 0.390993, 0.398279, 0.339168, 0.31487, 0.401658, 0.401658, 0.398279, 0.339168, 0.418646, 0.394753, 0.401658, 0.332115, 0.414856, 0.30533, 0.31487, 0.308712, 0.209395, 0.191378, 0.247041, 0.324872, 0.324872, …	[]	0			#VALUE!	#VALUE!
264	265	UPI00000547EE status=activ	([0.359901, 0.295083, 0.324872, 0.243554, 0.295083, 0.324872, 0.342579, 0.352862, 0.295083, 0.31487, 0.308712, 0.257454, 0.25406, 0.311707, 0.328603, 0.398279, 0.422041, 0.346032, 0.298791, 0.298791, 0.298791, 0.321458, 0.291804, 0.194234, 0.26085, 0.194234, 0.111485, 0.120615, 0.127496, 0.194234, 0.134866, 0.158265, 0.173081, 0.173081, 0.15284, 0.134866, 0.129801, 0.085092, 0.127496, 0.179055, 0…	[]	0			#VALUE!	#VALUE!
265	266	UPI0000054808 status=activ	([0.067594, 0.038042, 0.040537, 0.058088, 0.096677, 0.06184, 0.064632, 0.051831, 0.069024, 0.098513, 0.137348, 0.170161, 0.173081, 0.158265, 0.219301, 0.164327, 0.129801, 0.066181, 0.054297, 0.032677, 0.06184, 0.111485, 0.092881, 0.074921, 0.076542, 0.054297, 0.094817, 0.06312, 0.106997, 0.120615, 0.085092, 0.076542, 0.083462, 0.081712, 0.083462, 0.081712, 0.120615, 0.111485, 0.182256, 0.206376, …	[287, 288]	0			#VALUE!	#VALUE!
266	267	UPI000005480D status=activ	([0.275179, 0.31487, 0.216401, 0.144935, 0.170161, 0.243554, 0.278302, 0.225814, 0.247041, 0.284882, 0.308712, 0.271506, 0.278302, 0.291804, 0.295083, 0.356642, 0.356642, 0.352862, 0.25406, 0.15008, 0.191378, 0.200174, 0.129801, 0.219301, 0.291804, 0.311707, 0.196879, 0.164327, 0.167087, 0.109221, 0.098513, 0.111485, 0.196879, 0.161087, 0.247041, 0.158265, 0.144935, 0.139895, 0.129801, 0.194234, …	[50, 54, 55, 56, 57, 58, 152, 153, 159, 160, 161, 162, 163, 164, 165, 166, 167, 168, 169, 170, 171, 172, 173, 175, 176, 195, 196, 197, 276, 285, 304, 305, 306, 307, 308, 309, 384, 386, 387, 388, 389, 390, 391, 392, 393, 394, 395, 396, 462, 463, 464, 465, 467, 468, 469, 471, 472, 525, 526, 528, 531, 532, 533, 534, 535, 536]	(14	8	22)	no	14
267	268	UPI000005480F status=activ	([6.9e-05, 6.4e-05, 0.000116, 0.000228, 0.000266, 0.00018, 0.000137, 0.000142, 0.000146, 0.000142, 0.000107, 0.000146, 0.000266, 0.000537, 0.000945, 0.001499, 0.000906, 0.00103, 0.001, 0.001692, 0.001344, 0.00225, 0.001967, 0.001709, 0.001743, 0.002349, 0.00283, 0.004414, 0.003963, 0.004315, 0.004513, 0.004835, 0.004835, 0.003963, 0.002396, 0.001408, 0.00146, 0.002211, 0.002014, 0.003079, 0.00236…	[]	0			#VALUE!	#VALUE!
268	269	UPI0000054811 status=activ	([0.001408, 0.001602, 0.001623, 0.001649, 0.001778, 0.001623, 0.002211, 0.002881, 0.003555, 0.003671, 0.00283, 0.003512, 0.002976, 0.00407, 0.005932, 0.005734, 0.008624, 0.013821, 0.014586, 0.010221, 0.018415, 0.018415, 0.023963, 0.017138, 0.013016, 0.016528, 0.016528, 0.010221, 0.011342, 0.011669, 0.011669, 0.026338, 0.028695, 0.018415, 0.020165, 0.014075, 0.014075, 0.013016, 0.013016, 0.00777, …	[]	0			#VALUE!	#VALUE!
269	270	UPI0000054815 status=activ	([0.03976, 0.06184, 0.100716, 0.137348, 0.170161, 0.167087, 0.196879, 0.191378, 0.216401, 0.200174, 0.236433, 0.247041, 0.291804, 0.298791, 0.298791, 0.311707, 0.275179, 0.36309, 0.387226, 0.394753, 0.444081, 0.450668, 0.352862, 0.339168, 0.291804, 0.229226, 0.229226, 0.161087, 0.191378, 0.167087, 0.132295, 0.085092, 0.10481, 0.073402, 0.127496, 0.127496, 0.134866, 0.229226, 0.142424, 0.125101, 0…	[]	0			#VALUE!	#VALUE!
270	271	UPI0000054816 status=activ	([0.071867, 0.071867, 0.129801, 0.088832, 0.051831, 0.083462, 0.055536, 0.038042, 0.049374, 0.06184, 0.076542, 0.045352, 0.083462, 0.127496, 0.139895, 0.137348, 0.074921, 0.127496, 0.092881, 0.102787, 0.094817, 0.092881, 0.054297, 0.044297, 0.074921, 0.129801, 0.129801, 0.129801, 0.10481, 0.102787, 0.059222, 0.032677, 0.071867, 0.036378, 0.022306, 0.037156, 0.038858, 0.073402, 0.042364, 0.067594,…	[]	0			#VALUE!	#VALUE!
271	272	UPI000005481D status=activ	([0.012491, 0.020522, 0.038042, 0.023963, 0.034068, 0.034884, 0.048328, 0.033407, 0.043307, 0.059222, 0.048328, 0.069024, 0.067594, 0.0704, 0.158265, 0.085092, 0.079919, 0.144935, 0.067594, 0.092881, 0.15284, 0.232838, 0.144935, 0.079919, 0.142424, 0.118441, 0.161087, 0.167087, 0.167087, 0.094817, 0.059222, 0.074921, 0.066181, 0.081712, 0.076542, 0.071867, 0.137348, 0.137348, 0.0704, 0.096677, 0.…	[139, 169, 170, 171, 172, 173, 174, 175, 176, 177, 178, 179, 180, 181]	(12	1	13)	no	12
272	273	UPI0000054823 status=activ	([0.465241, 0.486429, 0.335645, 0.346032, 0.374039, 0.268042, 0.298791, 0.321458, 0.278302, 0.308712, 0.36309, 0.318242, 0.332115, 0.318242, 0.418646, 0.401658, 0.509769, 0.51388, 0.517562, 0.509769, 0.5017, 0.517562, 0.480142, 0.608892, 0.632174, 0.534167, 0.680603, 0.671169, 0.675549, 0.750527, 0.728858, 0.699094, 0.661982, 0.545602, 0.436924, 0.450668, 0.384043, 0.366687, 0.384043, 0.321458, 0…	[16, 17, 18, 19, 20, 21, 23, 24, 25, 26, 27, 28, 29, 30, 31, 32, 33, 240]	(10	6	16)	no	10
273	274	UPI000005482C status=activ	([0.21291, 0.125101, 0.164327, 0.11371, 0.144935, 0.167087, 0.191378, 0.21291, 0.15008, 0.144935, 0.164327, 0.191378, 0.106997, 0.106997, 0.098513, 0.185198, 0.170161, 0.206376, 0.173081, 0.094817, 0.10481, 0.100716, 0.155435, 0.170161, 0.155435, 0.094817, 0.100716, 0.11371, 0.127496, 0.225814, 0.15284, 0.094817, 0.096677, 0.170161, 0.092881, 0.047319, 0.051831, 0.100716, 0.055536, 0.111485, 0.18…	[]	0			#VALUE!	#VALUE!
274	275	UPI0000054831 status=activ	([0.073402, 0.125101, 0.069024, 0.094817, 0.129801, 0.18812, 0.132295, 0.106997, 0.085092, 0.102787, 0.086953, 0.111485, 0.132295, 0.081712, 0.078022, 0.100716, 0.170161, 0.173081, 0.185198, 0.158265, 0.161087, 0.139895, 0.132295, 0.222385, 0.147574, 0.142424, 0.142424, 0.247041, 0.335645, 0.370445, 0.387226, 0.450668, 0.486429, 0.394753, 0.5017, 0.642678, 0.642678, 0.675549, 0.525368, 0.541878, …	[34, 35, 36, 37, 38, 39, 40, 41, 42, 45, 46, 47, 48, 123, 128, 129, 130, 131, 132, 133, 134, 135, 317, 318, 319, 320]	(8	0	8)	no	8
275	276	UPI0000054834 status=activ	([0.414856, 0.301917, 0.339168, 0.271506, 0.161087, 0.090864, 0.125101, 0.15008, 0.191378, 0.216401, 0.239899, 0.216401, 0.206376, 0.194234, 0.196879, 0.122885, 0.122885, 0.06184, 0.0704, 0.064632, 0.086953, 0.048328, 0.078022, 0.051831, 0.045352, 0.090864, 0.191378, 0.127496, 0.081712, 0.043307, 0.048328, 0.051831, 0.076542, 0.079919, 0.045352, 0.050641, 0.086953, 0.083462, 0.102787, 0.055536, 0…	[]	0			#VALUE!	#VALUE!
276	277	UPI0000054837 status=activ	([0.622677, 0.671169, 0.626927, 0.671169, 0.549308, 0.56648, 0.58069, 0.5017, 0.517562, 0.545602, 0.497853, 0.549308, 0.59508, 0.59508, 0.562014, 0.56648, 0.694846, 0.59014, 0.58069, 0.545602, 0.525368, 0.422041, 0.384043, 0.41194, 0.346032, 0.342579, 0.318242, 0.318242, 0.398279, 0.398279, 0.394753, 0.447574, 0.380708, 0.346032, 0.36309, 0.366687, 0.278302, 0.288399, 0.318242, 0.236433, 0.271506…	[0, 1, 2, 3, 4, 5, 6, 7, 8, 9, 11, 12, 13, 14, 15, 16, 17, 18, 19, 20, 45, 46, 47, 48, 49, 50, 51, 53, 54, 55, 56, 57, 58, 59, 60, 61, 62, 63, 64, 65, 73, 107, 108, 116, 118, 119, 199, 200, 203, 205, 206, 207, 231, 292, 293, 294, 297, 343, 344, 345, 351, 379, 380]	(12	27	39)	no	12
277	278	UPI0000054840 status=activ	([0.11371, 0.078022, 0.122885, 0.182256, 0.116183, 0.116183, 0.161087, 0.127496, 0.092881, 0.11371, 0.144935, 0.173081, 0.122885, 0.144935, 0.225814, 0.247041, 0.15284, 0.129801, 0.147574, 0.096677, 0.092881, 0.144935, 0.134866, 0.132295, 0.081712, 0.11371, 0.15008, 0.094817, 0.142424, 0.225814, 0.15284, 0.144935, 0.142424, 0.203355, 0.134866, 0.129801, 0.203355, 0.25406, 0.31487, 0.232838, 0.335…	[123, 162, 163, 164, 165]	0			#VALUE!	#VALUE!
278	279	UPI0000054841 status=activ	([0.418646, 0.401658, 0.42561, 0.436924, 0.36309, 0.40511, 0.4292, 0.450668, 0.476583, 0.505461, 0.4292, 0.461924, 0.422041, 0.444081, 0.468512, 0.440853, 0.366687, 0.36309, 0.366687, 0.332115, 0.31487, 0.359901, 0.390993, 0.390993, 0.318242, 0.359901, 0.359901, 0.257454, 0.268042, 0.232838, 0.219301, 0.243554, 0.257454, 0.26085, 0.219301, 0.127496, 0.15284, 0.158265, 0.164327, 0.161087, 0.196879…	[9, 60, 61, 62, 63, 137, 140, 141, 142, 144, 147]	(3	1	4)	no	3
279	280	UPI0000054843 status=activ	([0.26085, 0.268042, 0.216401, 0.26085, 0.30533, 0.225814, 0.257454, 0.284882, 0.216401, 0.257454, 0.295083, 0.321458, 0.268042, 0.247041, 0.229226, 0.295083, 0.222385, 0.26085, 0.26085, 0.257454, 0.278302, 0.366687, 0.387226, 0.41194, 0.418646, 0.377384, 0.472492, 0.483068, 0.483068, 0.494003, 0.384043, 0.370445, 0.318242, 0.318242, 0.25406, 0.288399, 0.284882, 0.366687, 0.366687, 0.384043, 0.39…	[51, 53, 54, 55, 56, 57, 93, 94, 95]	0			#VALUE!	#VALUE!
280	281	UPI0000054846 status=activ	([0.030611, 0.056825, 0.049374, 0.032017, 0.044297, 0.066181, 0.085092, 0.129801, 0.155435, 0.111485, 0.132295, 0.144935, 0.096677, 0.067594, 0.06312, 0.120615, 0.196879, 0.191378, 0.291804, 0.301917, 0.268042, 0.349426, 0.288399, 0.349426, 0.349426, 0.275179, 0.275179, 0.243554, 0.147574, 0.120615, 0.200174, 0.132295, 0.170161, 0.21291, 0.191378, 0.132295, 0.116183, 0.116183, 0.200174, 0.122885,…	[141, 142, 148]	0			#VALUE!	#VALUE!
281	282	UPI0000054854 status=activ	([0.000309, 0.000185, 0.000133, 8.2e-05, 0.000137, 9e-05, 0.000137, 9e-05, 6.9e-05, 6e-05, 9.4e-05, 0.000142, 0.000146, 0.000322, 0.000661, 0.001267, 0.000708, 0.001288, 0.001335, 0.001374, 0.001391, 0.001499, 0.002435, 0.002529, 0.002555, 0.002035, 0.002581, 0.002078, 0.003431, 0.003478, 0.003727, 0.002435, 0.002078, 0.001232, 0.000674, 0.000326, 0.000146, 0.000313, 0.000313, 0.000614, 0.000447,…	[]	0			#VALUE!	#VALUE!
282	283	UPI0000054855 status=activ	([0.032017, 0.022667, 0.034068, 0.060549, 0.088832, 0.054297, 0.0704, 0.096677, 0.06312, 0.088832, 0.06312, 0.078022, 0.079919, 0.144935, 0.164327, 0.225814, 0.222385, 0.219301, 0.232838, 0.222385, 0.219301, 0.182256, 0.271506, 0.278302, 0.173081, 0.179055, 0.288399, 0.196879, 0.206376, 0.298791, 0.196879, 0.196879, 0.125101, 0.15284, 0.144935, 0.129801, 0.142424, 0.222385, 0.268042, 0.349426, 0.…	[]	0			#VALUE!	#VALUE!
283	284	UPI0000054856 status=activ	([0.268042, 0.311707, 0.342579, 0.31487, 0.301917, 0.356642, 0.324872, 0.36309, 0.384043, 0.401658, 0.414856, 0.394753, 0.30533, 0.264545, 0.366687, 0.387226, 0.321458, 0.324872, 0.278302, 0.291804, 0.370445, 0.339168, 0.339168, 0.257454, 0.264545, 0.311707, 0.311707, 0.321458, 0.308712, 0.278302, 0.21291, 0.18812, 0.191378, 0.232838, 0.243554, 0.155435, 0.232838, 0.30533, 0.225814, 0.288399, 0.2…	[112, 143, 144, 145, 146, 147, 150, 156, 157, 158, 159, 160]	(4	1	5)	no	4
284	285	UPI0000054863 status=activ	([0.00316, 0.003298, 0.002435, 0.003757, 0.003246, 0.003341, 0.002881, 0.002727, 0.002623, 0.003298, 0.002705, 0.002688, 0.003997, 0.002727, 0.002976, 0.00292, 0.003924, 0.002881, 0.002057, 0.002881, 0.003431, 0.004835, 0.006039, 0.010131, 0.007877, 0.008525, 0.01078, 0.01078, 0.009977, 0.014586, 0.011669, 0.024393, 0.034884, 0.034884, 0.094817, 0.179055, 0.194234, 0.194234, 0.332115, 0.465241, 0…	[]	0			#VALUE!	#VALUE!
285	286	UPI000005487E status=activ	([0.020876, 0.032017, 0.018415, 0.01227, 0.016826, 0.011903, 0.009401, 0.008723, 0.007259, 0.005932, 0.005249, 0.004315, 0.004315, 0.003276, 0.00231, 0.001602, 0.001335, 0.00155, 0.00231, 0.00225, 0.002581, 0.003109, 0.00316, 0.003079, 0.004388, 0.004611, 0.006194, 0.008409, 0.011342, 0.018106, 0.036378, 0.073402, 0.120615, 0.120615, 0.200174, 0.219301, 0.332115, 0.380708, 0.418646, 0.401658, 0.4…	[]	0			#VALUE!	#VALUE!
286	287	UPI0000054892 status=activ	([0.170161, 0.051831, 0.045352, 0.022667, 0.021816, 0.011342, 0.007555, 0.005683, 0.004736, 0.005734, 0.005249, 0.004689, 0.004135, 0.002555, 0.002078, 0.002078, 0.002078, 0.001675, 0.002396, 0.001597, 0.002349, 0.001872, 0.002194, 0.002211, 0.00316, 0.003727, 0.004513, 0.00558, 0.008895, 0.014586, 0.009187, 0.013016, 0.016021, 0.020876, 0.047319, 0.088832, 0.090864, 0.036378, 0.048328, 0.023087,…	[]	0			#VALUE!	#VALUE!
287	288	UPI0000054893 status=activ	([0.010372, 0.005872, 0.007555, 0.005623, 0.005734, 0.005872, 0.004611, 0.003461, 0.00283, 0.002366, 0.002035, 0.001597, 0.000906, 0.000923, 0.001541, 0.001649, 0.001, 0.00103, 0.001155, 0.001249, 0.001374, 0.001335, 0.002327, 0.001533, 0.001533, 0.001202, 0.001434, 0.001335, 0.001786, 0.002623, 0.002623, 0.003212, 0.004483, 0.004921, 0.004736, 0.004483, 0.005872, 0.005932, 0.00543, 0.00543, 0.00…	[]	0			#VALUE!	#VALUE!
288	289	UPI00000548A9 status=activ	([0.098513, 0.158265, 0.106997, 0.071867, 0.094817, 0.147574, 0.118441, 0.111485, 0.10481, 0.122885, 0.170161, 0.21291, 0.247041, 0.25406, 0.26085, 0.352862, 0.30533, 0.390993, 0.339168, 0.275179, 0.298791, 0.31487, 0.295083, 0.377384, 0.454136, 0.422041, 0.401658, 0.4292, 0.394753, 0.352862, 0.349426, 0.335645, 0.257454, 0.284882, 0.278302, 0.281712, 0.196879, 0.25406, 0.179055, 0.216401, 0.1942…	[109, 110]	0			#VALUE!	#VALUE!
289	290	UPI00000548AA status=activ	([0.002761, 0.002138, 0.001786, 0.001434, 0.001335, 0.000983, 0.001069, 0.001541, 0.001318, 0.000945, 0.000816, 0.001061, 0.00055, 0.000833, 0.001434, 0.001434, 0.001434, 0.002035, 0.002138, 0.002014, 0.002014, 0.002727, 0.003405, 0.00316, 0.004388, 0.005734, 0.007259, 0.007555, 0.005932, 0.007315, 0.013821, 0.01204, 0.007555, 0.014075, 0.019401, 0.01227, 0.010672, 0.007031, 0.006894, 0.004646, 0…	[]	0			#VALUE!	#VALUE!
290	291	UPI00000548AE status=activ	([0.436924, 0.352862, 0.206376, 0.243554, 0.17593, 0.127496, 0.173081, 0.173081, 0.203355, 0.229226, 0.26085, 0.229226, 0.25031, 0.243554, 0.17593, 0.118441, 0.106997, 0.179055, 0.17593, 0.122885, 0.06312, 0.100716, 0.139895, 0.167087, 0.182256, 0.182256, 0.257454, 0.170161, 0.222385, 0.222385, 0.129801, 0.081712, 0.083462, 0.046336, 0.047319, 0.044297, 0.045352, 0.023534, 0.022667, 0.024393, 0.0…	[108, 109, 110, 115]	0			#VALUE!	#VALUE!
291	292	UPI00000548B3 status=activ	([0.003109, 0.002366, 0.001778, 0.002688, 0.00243, 0.002211, 0.001748, 0.001533, 0.001344, 0.00103, 0.001159, 0.001481, 0.001434, 0.000876, 0.001391, 0.001906, 0.001872, 0.001541, 0.002482, 0.003727, 0.004921, 0.004646, 0.004646, 0.007031, 0.007422, 0.008624, 0.008002, 0.00777, 0.00962, 0.016257, 0.019109, 0.024826, 0.012727, 0.007555, 0.007091, 0.005318, 0.003804, 0.002688, 0.002662, 0.00155, 0.…	[]	0			#VALUE!	#VALUE!
292	293	UPI00000548B4 status=activ	([0.000936, 0.000614, 0.001159, 0.00076, 0.001249, 0.000893, 0.000687, 0.000498, 0.000468, 0.000378, 0.000614, 0.000468, 0.000262, 0.000262, 0.000468, 0.000507, 0.000537, 0.001061, 0.001709, 0.001155, 0.001103, 0.001709, 0.001748, 0.001936, 0.002057, 0.001709, 0.002623, 0.00389, 0.003924, 0.003997, 0.005992, 0.003924, 0.003727, 0.003804, 0.002482, 0.001623, 0.000923, 0.000945, 0.000507, 0.00052, …	[]	0			#VALUE!	#VALUE!
293	294	UPI00000548B8 status=activ	([0.01078, 0.008895, 0.009865, 0.007177, 0.008002, 0.007645, 0.006894, 0.005683, 0.006701, 0.007177, 0.008895, 0.007177, 0.007091, 0.007177, 0.007259, 0.007031, 0.007422, 0.009977, 0.015344, 0.014783, 0.023534, 0.03976, 0.06312, 0.079919, 0.125101, 0.125101, 0.125101, 0.203355, 0.225814, 0.15008, 0.173081, 0.173081, 0.301917, 0.30533, 0.328603, 0.324872, 0.219301, 0.17593, 0.139895, 0.067594, 0.0…	[]	0			#VALUE!	#VALUE!
294	295	UPI00000548C1 status=activ	([0.275179, 0.247041, 0.144935, 0.179055, 0.11371, 0.137348, 0.170161, 0.158265, 0.191378, 0.139895, 0.132295, 0.164327, 0.264545, 0.264545, 0.311707, 0.229226, 0.142424, 0.155435, 0.085092, 0.106997, 0.083462, 0.044297, 0.05306, 0.054297, 0.055536, 0.098513, 0.10481, 0.081712, 0.06184, 0.034884, 0.060549, 0.044297, 0.042364, 0.040537, 0.038858, 0.024393, 0.024393, 0.023963, 0.023087, 0.037156, 0…	[]	0			#VALUE!	#VALUE!
295	296	UPI00000548C8 status=activ	([0.023534, 0.017797, 0.0198, 0.014075, 0.01078, 0.009096, 0.007877, 0.006894, 0.008409, 0.007315, 0.006988, 0.008002, 0.011106, 0.008895, 0.010926, 0.010926, 0.010672, 0.017797, 0.023087, 0.023087, 0.025316, 0.025762, 0.040537, 0.049374, 0.088832, 0.158265, 0.15284, 0.229226, 0.321458, 0.339168, 0.4292, 0.505461, 0.51388, 0.517562, 0.63748, 0.525368, 0.42561, 0.529623, 0.408655, 0.472492, 0.4830…	[31, 32, 33, 34, 35, 37]	0			#VALUE!	#VALUE!
296	297	UPI00000548DD status=activ	([0.127496, 0.196879, 0.232838, 0.291804, 0.318242, 0.257454, 0.288399, 0.352862, 0.284882, 0.311707, 0.264545, 0.271506, 0.288399, 0.366687, 0.447574, 0.444081, 0.440853, 0.545602, 0.494003, 0.401658, 0.486429, 0.517562, 0.51388, 0.440853, 0.346032, 0.352862, 0.387226, 0.301917, 0.271506, 0.349426, 0.349426, 0.352862, 0.30533, 0.295083, 0.301917, 0.203355, 0.194234, 0.196879, 0.120615, 0.137348,…	[17, 21, 22]	0			#VALUE!	#VALUE!
297	298	UPI00000548F1 status=activ	([0.132295, 0.170161, 0.229226, 0.278302, 0.308712, 0.225814, 0.271506, 0.196879, 0.229226, 0.25406, 0.21291, 0.179055, 0.25406, 0.239899, 0.196879, 0.127496, 0.111485, 0.182256, 0.167087, 0.179055, 0.185198, 0.232838, 0.206376, 0.132295, 0.127496, 0.144935, 0.21291, 0.134866, 0.144935, 0.086953, 0.088832, 0.127496, 0.122885, 0.073402, 0.06184, 0.11371, 0.100716, 0.100716, 0.096677, 0.102787, 0.0…	[]	0			#VALUE!	#VALUE!
298	299	UPI00000548FB status=activ	([0.041405, 0.06312, 0.100716, 0.129801, 0.164327, 0.127496, 0.15284, 0.182256, 0.209395, 0.15284, 0.15008, 0.098513, 0.085092, 0.066181, 0.083462, 0.085092, 0.094817, 0.096677, 0.092881, 0.111485, 0.173081, 0.268042, 0.164327, 0.109221, 0.066181, 0.037156, 0.060549, 0.034884, 0.028107, 0.026892, 0.051831, 0.060549, 0.078022, 0.090864, 0.092881, 0.142424, 0.096677, 0.096677, 0.10481, 0.094817, 0.…	[49, 60, 89, 93]	0			#VALUE!	#VALUE!
299	300	UPI0000054906 status=activ	([0.015078, 0.025762, 0.044297, 0.058088, 0.081712, 0.132295, 0.085092, 0.109221, 0.147574, 0.10481, 0.106997, 0.083462, 0.038858, 0.047319, 0.076542, 0.078022, 0.137348, 0.216401, 0.200174, 0.106997, 0.229226, 0.225814, 0.229226, 0.236433, 0.236433, 0.155435, 0.132295, 0.225814, 0.236433, 0.147574, 0.15284, 0.170161, 0.167087, 0.179055, 0.25031, 0.271506, 0.209395, 0.196879, 0.203355, 0.134866, …	[]	0			#VALUE!	#VALUE!
300	301	UPI0000054908 status=activ	([0.380708, 0.288399, 0.219301, 0.268042, 0.30533, 0.349426, 0.26085, 0.222385, 0.268042, 0.291804, 0.291804, 0.321458, 0.30533, 0.380708, 0.454136, 0.454136, 0.454136, 0.450668, 0.380708, 0.380708, 0.4292, 0.339168, 0.418646, 0.505461, 0.517562, 0.454136, 0.370445, 0.374039, 0.436924, 0.366687, 0.366687, 0.408655, 0.398279, 0.41194, 0.387226, 0.401658, 0.418646, 0.390993, 0.480142, 0.549308, 0.5…	[23, 24, 39, 40, 63, 64, 65, 66, 67, 69, 70, 71, 74, 75, 76, 77, 93, 94, 103, 128, 129, 130, 131, 132, 133, 134, 135, 136, 137, 141, 327, 328, 330, 331, 332, 334, 354, 357, 358]	(9	19	28)	no	9
301	302	UPI0000054912 status=activ	([0.349426, 0.25031, 0.288399, 0.321458, 0.36309, 0.433034, 0.418646, 0.339168, 0.298791, 0.332115, 0.374039, 0.42561, 0.384043, 0.377384, 0.461924, 0.450668, 0.4292, 0.465241, 0.549308, 0.436924, 0.436924, 0.51388, 0.562014, 0.575842, 0.59014, 0.486429, 0.454136, 0.450668, 0.541878, 0.51388, 0.436924, 0.41194, 0.398279, 0.42561, 0.332115, 0.30533, 0.219301, 0.232838, 0.229226, 0.164327, 0.18812,…	[18, 21, 22, 23, 24, 28, 29, 139, 143, 147, 148, 149, 150, 151, 152]	(5	9	14)	no	5
302	303	UPI0000054925 status=activ	([0.51388, 0.384043, 0.236433, 0.158265, 0.083462, 0.085092, 0.058088, 0.073402, 0.092881, 0.056825, 0.03976, 0.051831, 0.054297, 0.043307, 0.040537, 0.046336, 0.024393, 0.014783, 0.026338, 0.023534, 0.014315, 0.017447, 0.021381, 0.040537, 0.069024, 0.137348, 0.161087, 0.243554, 0.25031, 0.147574, 0.167087, 0.15284, 0.079919, 0.045352, 0.06184, 0.058088, 0.030003, 0.064632, 0.111485, 0.058088, 0.…	[0]	0			#VALUE!	#VALUE!
303	304	UPI000005492F status=activ	([0.137348, 0.17593, 0.111485, 0.106997, 0.0704, 0.086953, 0.109221, 0.078022, 0.055536, 0.066181, 0.054297, 0.071867, 0.043307, 0.029376, 0.032017, 0.036378, 0.036378, 0.043307, 0.083462, 0.122885, 0.144935, 0.173081, 0.179055, 0.219301, 0.264545, 0.308712, 0.288399, 0.209395, 0.284882, 0.401658, 0.328603, 0.31487, 0.31487, 0.301917, 0.380708, 0.359901, 0.268042, 0.194234, 0.219301, 0.206376, 0.…	[128, 174]	0			#VALUE!	#VALUE!
304	305	UPI0000054955 status=activ	([0.332115, 0.15008, 0.179055, 0.203355, 0.225814, 0.116183, 0.15008, 0.085092, 0.055536, 0.069024, 0.094817, 0.134866, 0.173081, 0.090864, 0.03976, 0.030611, 0.016257, 0.016257, 0.01078, 0.011669, 0.006701, 0.004689, 0.004921, 0.003701, 0.003212, 0.00231, 0.002482, 0.001748, 0.001692, 0.00155, 0.001172, 0.000687, 0.000386, 0.000468, 0.000876, 0.000859, 0.000558, 0.00103, 0.000648, 0.000816, 0.00…	[]	0			#VALUE!	#VALUE!
305	306	UPI0000054971 status=activ	([0.480142, 0.5017, 0.483068, 0.534167, 0.549308, 0.58069, 0.59508, 0.632174, 0.648219, 0.657645, 0.675549, 0.622677, 0.525368, 0.494003, 0.497853, 0.497853, 0.480142, 0.465241, 0.557691, 0.476583, 0.380708, 0.328603, 0.30533, 0.301917, 0.284882, 0.284882, 0.275179, 0.288399, 0.301917, 0.311707, 0.342579, 0.346032, 0.41194, 0.505461, 0.553315, 0.521092, 0.541878, 0.553315, 0.472492, 0.40511, 0.40…	[1, 3, 4, 5, 6, 7, 8, 9, 10, 11, 12, 18, 33, 34, 35, 36, 37, 41, 42, 43, 44, 45, 46, 47, 109]	(9	1	10)	no	9
306	307	UPI0000054977 status=activ	([0.109221, 0.15008, 0.085092, 0.11371, 0.144935, 0.173081, 0.216401, 0.247041, 0.158265, 0.18812, 0.185198, 0.144935, 0.144935, 0.229226, 0.222385, 0.243554, 0.206376, 0.209395, 0.127496, 0.194234, 0.196879, 0.194234, 0.206376, 0.191378, 0.134866, 0.11371, 0.066181, 0.048328, 0.046336, 0.11371, 0.106997, 0.127496, 0.191378, 0.18812, 0.179055, 0.264545, 0.25406, 0.281712, 0.194234, 0.295083, 0.22…	[143, 144, 145, 176]	0			#VALUE!	#VALUE!
307	308	UPI0000054984 status=activ	([0.118441, 0.15284, 0.21291, 0.243554, 0.301917, 0.346032, 0.271506, 0.203355, 0.236433, 0.271506, 0.209395, 0.247041, 0.26085, 0.278302, 0.243554, 0.352862, 0.352862, 0.370445, 0.380708, 0.486429, 0.486429, 0.486429, 0.5017, 0.401658, 0.418646, 0.398279, 0.301917, 0.31487, 0.42561, 0.436924, 0.418646, 0.42561, 0.422041, 0.444081, 0.418646, 0.436924, 0.352862, 0.257454, 0.257454, 0.359901, 0.359…	[22, 214, 215, 216, 217, 218, 219, 220, 221, 222, 223, 224, 225, 228, 229, 255, 256, 257, 259, 260, 262]	(11	1	12)	no	11
308	309	UPI000005498B status=activ	([0.164327, 0.243554, 0.164327, 0.167087, 0.209395, 0.271506, 0.281712, 0.219301, 0.243554, 0.243554, 0.209395, 0.243554, 0.17593, 0.15284, 0.167087, 0.083462, 0.085092, 0.134866, 0.127496, 0.142424, 0.209395, 0.209395, 0.127496, 0.194234, 0.15008, 0.137348, 0.132295, 0.142424, 0.229226, 0.206376, 0.161087, 0.158265, 0.106997, 0.161087, 0.161087, 0.102787, 0.200174, 0.179055, 0.203355, 0.167087, …	[83, 84, 85, 86, 87, 88, 89, 90, 91, 92, 93, 94, 95, 96, 97, 98, 99, 100, 101, 102, 103, 104, 105, 106, 107, 108, 109, 110, 111, 112, 113, 170, 248, 260, 417, 426]	(30	0	30)	no	30
309	310	UPI000005498D status=activ	([0.216401, 0.271506, 0.332115, 0.243554, 0.284882, 0.328603, 0.275179, 0.30533, 0.239899, 0.268042, 0.219301, 0.26085, 0.295083, 0.370445, 0.291804, 0.30533, 0.288399, 0.209395, 0.196879, 0.185198, 0.182256, 0.271506, 0.236433, 0.229226, 0.30533, 0.301917, 0.295083, 0.374039, 0.291804, 0.291804, 0.30533, 0.377384, 0.281712, 0.17593, 0.17593, 0.161087, 0.127496, 0.129801, 0.161087, 0.239899, 0.24…	[257, 258, 259, 260, 280, 281, 282, 283, 284]	0			#VALUE!	#VALUE!
310	311	UPI000005498E status=activ	([0.332115, 0.390993, 0.436924, 0.332115, 0.356642, 0.346032, 0.366687, 0.398279, 0.318242, 0.349426, 0.30533, 0.26085, 0.342579, 0.332115, 0.275179, 0.377384, 0.342579, 0.268042, 0.332115, 0.31487, 0.30533, 0.328603, 0.311707, 0.26085, 0.264545, 0.182256, 0.206376, 0.209395, 0.209395, 0.298791, 0.308712, 0.374039, 0.450668, 0.349426, 0.359901, 0.454136, 0.352862, 0.318242, 0.295083, 0.311707, 0.…	[87, 89, 214, 215, 216, 217, 219, 220, 221, 222, 223, 224, 225, 247, 248, 249, 250, 251, 252, 253, 284, 288, 291, 314, 315, 316, 317, 318, 319, 320, 321, 322, 323, 324, 330, 331, 333, 343, 344, 345, 346, 347, 348, 349, 350, 351, 441, 442, 443, 444, 445, 449]	(10	23	33)	no	10
311	312	UPI0000054996 status=activ	([0.001533, 0.001069, 0.000713, 0.000923, 0.001434, 0.001142, 0.000945, 0.001434, 0.001159, 0.000893, 0.000743, 0.000958, 0.000958, 0.000485, 0.00061, 0.000412, 0.000189, 0.000189, 0.000189, 0.000365, 0.000721, 0.000799, 0.001391, 0.001383, 0.001692, 0.001778, 0.001967, 0.001967, 0.001344, 0.002211, 0.002327, 0.002276, 0.002194, 0.002078, 0.002078, 0.002078, 0.002194, 0.003366, 0.002623, 0.002555…	[]	0			#VALUE!	#VALUE!
312	313	UPI000005499C status=activ	([0.05306, 0.078022, 0.122885, 0.179055, 0.209395, 0.236433, 0.264545, 0.288399, 0.209395, 0.243554, 0.281712, 0.216401, 0.147574, 0.125101, 0.21291, 0.288399, 0.356642, 0.436924, 0.374039, 0.284882, 0.247041, 0.342579, 0.247041, 0.236433, 0.216401, 0.216401, 0.236433, 0.25031, 0.222385, 0.31487, 0.311707, 0.30533, 0.321458, 0.41194, 0.339168, 0.321458, 0.311707, 0.324872, 0.318242, 0.301917, 0.3…	[120, 291, 292, 293, 294, 295, 296]	0			#VALUE!	#VALUE!
313	314	UPI000005499E status=activ	([0.025762, 0.042364, 0.06184, 0.033407, 0.024393, 0.016528, 0.013613, 0.011106, 0.009977, 0.008624, 0.007495, 0.006482, 0.004921, 0.005223, 0.007031, 0.006374, 0.006374, 0.006482, 0.004835, 0.004775, 0.004899, 0.003821, 0.002761, 0.0028, 0.003963, 0.005223, 0.005223, 0.006795, 0.009015, 0.013016, 0.013016, 0.013016, 0.022306, 0.042364, 0.03976, 0.03976, 0.050641, 0.055536, 0.055536, 0.100716, 0.…	[213, 216, 217, 254, 255, 257, 264]	0			#VALUE!	#VALUE!
314	315	UPI00000549A3 status=activ	([0.038042, 0.071867, 0.040537, 0.076542, 0.125101, 0.109221, 0.083462, 0.045352, 0.064632, 0.045352, 0.06184, 0.078022, 0.127496, 0.106997, 0.069024, 0.086953, 0.044297, 0.040537, 0.041405, 0.06312, 0.090864, 0.064632, 0.06312, 0.111485, 0.092881, 0.045352, 0.066181, 0.058088, 0.109221, 0.083462, 0.079919, 0.074921, 0.081712, 0.109221, 0.074921, 0.120615, 0.106997, 0.120615, 0.139895, 0.147574, …	[]	0			#VALUE!	#VALUE!
315	316	UPI00000549A8 status=activ	([0.349426, 0.257454, 0.298791, 0.339168, 0.366687, 0.390993, 0.414856, 0.440853, 0.42561, 0.408655, 0.394753, 0.436924, 0.433034, 0.461924, 0.374039, 0.374039, 0.349426, 0.418646, 0.359901, 0.352862, 0.328603, 0.394753, 0.408655, 0.422041, 0.414856, 0.418646, 0.4292, 0.366687, 0.36309, 0.356642, 0.36309, 0.332115, 0.335645, 0.335645, 0.264545, 0.25031, 0.26085, 0.298791, 0.298791, 0.298791, 0.27…	[65, 66, 67, 68]	0			#VALUE!	#VALUE!
316	317	UPI00000549AF status=activ	([0.047319, 0.0704, 0.127496, 0.049374, 0.078022, 0.047319, 0.035586, 0.046336, 0.067594, 0.046336, 0.041405, 0.058088, 0.064632, 0.069024, 0.127496, 0.102787, 0.079919, 0.098513, 0.044297, 0.085092, 0.164327, 0.125101, 0.069024, 0.030611, 0.071867, 0.064632, 0.090864, 0.137348, 0.158265, 0.098513, 0.182256, 0.229226, 0.18812, 0.127496, 0.059222, 0.029376, 0.069024, 0.064632, 0.030003, 0.040537, …	[164]	0			#VALUE!	#VALUE!
317	318	UPI00000549B6 status=activ	([0.335645, 0.370445, 0.268042, 0.301917, 0.346032, 0.387226, 0.414856, 0.339168, 0.275179, 0.308712, 0.324872, 0.275179, 0.275179, 0.206376, 0.301917, 0.206376, 0.243554, 0.243554, 0.232838, 0.291804, 0.232838, 0.321458, 0.321458, 0.324872, 0.25031, 0.239899, 0.26085, 0.268042, 0.349426, 0.366687, 0.356642, 0.356642, 0.436924, 0.4292, 0.422041, 0.332115, 0.41194, 0.356642, 0.271506, 0.271506, 0.…	[136]	0			#VALUE!	#VALUE!
318	319	UPI00000549B9 status=activ	([9e-05, 9e-05, 6e-05, 4.7e-05, 0.000107, 7.7e-05, 0.000129, 0.000125, 9e-05, 6.9e-05, 0.000133, 0.00018, 0.000412, 0.000816, 0.001391, 0.00231, 0.001374, 0.002211, 0.002366, 0.002435, 0.003607, 0.003607, 0.004835, 0.005249, 0.005378, 0.00407, 0.004431, 0.003555, 0.005011, 0.005011, 0.00515, 0.00359, 0.003079, 0.002078, 0.001271, 0.000661, 0.000313, 0.000322, 0.000146, 0.000275, 0.000146, 0.00014…	[]	0			#VALUE!	#VALUE!
319	320	UPI00000549D5 status=activ	([0.040537, 0.071867, 0.118441, 0.047319, 0.034884, 0.051831, 0.078022, 0.118441, 0.139895, 0.096677, 0.127496, 0.161087, 0.161087, 0.194234, 0.096677, 0.090864, 0.100716, 0.092881, 0.155435, 0.164327, 0.088832, 0.125101, 0.120615, 0.109221, 0.225814, 0.31487, 0.318242, 0.298791, 0.15284, 0.170161, 0.18812, 0.120615, 0.074921, 0.046336, 0.079919, 0.096677, 0.088832, 0.139895, 0.15284, 0.15284, 0.…	[172, 174, 175, 261, 262, 263, 264, 265, 266, 267, 268, 269, 270]	(9	3	12)	no	9
320	321	UPI00000549E0 status=activ	([0.155435, 0.203355, 0.236433, 0.161087, 0.203355, 0.236433, 0.30533, 0.328603, 0.346032, 0.377384, 0.398279, 0.458154, 0.458154, 0.390993, 0.390993, 0.472492, 0.356642, 0.328603, 0.433034, 0.436924, 0.352862, 0.401658, 0.387226, 0.40511, 0.41194, 0.401658, 0.321458, 0.298791, 0.30533, 0.311707, 0.222385, 0.222385, 0.21291, 0.182256, 0.209395, 0.26085, 0.185198, 0.206376, 0.194234, 0.17593, 0.13…	[125, 126, 127, 134, 135, 136, 137, 138, 139, 140, 141, 142, 143, 144]	(10	3	13)	no	10
321	322	UPI00000549F2 status=activ	([0.179055, 0.088832, 0.038858, 0.047319, 0.076542, 0.116183, 0.074921, 0.111485, 0.074921, 0.11371, 0.15008, 0.200174, 0.206376, 0.278302, 0.191378, 0.194234, 0.134866, 0.06184, 0.036378, 0.028107, 0.040537, 0.023087, 0.043307, 0.092881, 0.11371, 0.049374, 0.046336, 0.046336, 0.036378, 0.067594, 0.056825, 0.023963, 0.021816, 0.023534, 0.022306, 0.017447, 0.028695, 0.028107, 0.064632, 0.15008, 0.…	[97]	0			#VALUE!	#VALUE!
322	323	UPI00000549F3 status=activ	([0.041405, 0.024393, 0.025316, 0.042364, 0.06184, 0.086953, 0.102787, 0.086953, 0.106997, 0.085092, 0.06312, 0.05306, 0.088832, 0.142424, 0.155435, 0.155435, 0.127496, 0.118441, 0.102787, 0.045352, 0.06312, 0.041405, 0.059222, 0.073402, 0.038042, 0.038858, 0.022306, 0.015078, 0.019401, 0.018787, 0.016826, 0.025762, 0.022667, 0.022667, 0.014783, 0.011669, 0.019109, 0.017797, 0.018787, 0.034068, 0…	[]	0			#VALUE!	#VALUE!
323	324	UPI00000549F5 status=activ	([0.759478, 0.754692, 0.750527, 0.509769, 0.509769, 0.553315, 0.447574, 0.301917, 0.203355, 0.120615, 0.134866, 0.15008, 0.073402, 0.046336, 0.028695, 0.023534, 0.01227, 0.008276, 0.006142, 0.004358, 0.003109, 0.00316, 0.002727, 0.001855, 0.002035, 0.002276, 0.00231, 0.003109, 0.00316, 0.004431, 0.004513, 0.003727, 0.004388, 0.006194, 0.008624, 0.008075, 0.009294, 0.01078, 0.009865, 0.009187, 0.0…	[0, 1, 2, 3, 4, 5, 521, 539, 540, 541, 543, 544, 545, 546, 547]	(5	0	5)	no	5
324	325	UPI00000549F6 status=activ	([0.001748, 0.001335, 0.000983, 0.00076, 0.000567, 0.000442, 0.00076, 0.000537, 0.000498, 0.000906, 0.001374, 0.001142, 0.001142, 0.000833, 0.000799, 0.001335, 0.002057, 0.001692, 0.002435, 0.00389, 0.005223, 0.007315, 0.011903, 0.024393, 0.036378, 0.086953, 0.194234, 0.142424, 0.281712, 0.247041, 0.158265, 0.081712, 0.155435, 0.064632, 0.100716, 0.067594, 0.028695, 0.014586, 0.010509, 0.007315, …	[]	0			#VALUE!	#VALUE!
325	326	UPI0000054A02 status=activ	([0.440853, 0.349426, 0.206376, 0.257454, 0.144935, 0.142424, 0.167087, 0.216401, 0.161087, 0.111485, 0.111485, 0.079919, 0.081712, 0.048328, 0.049374, 0.058088, 0.047319, 0.038042, 0.038858, 0.035586, 0.042364, 0.038042, 0.056825, 0.116183, 0.106997, 0.200174, 0.25406, 0.179055, 0.137348, 0.134866, 0.185198, 0.120615, 0.216401, 0.182256, 0.25406, 0.271506, 0.264545, 0.247041, 0.308712, 0.40511, …	[114]	0			#VALUE!	#VALUE!
326	327	UPI0000054A06 status=activ	([0.007031, 0.006039, 0.005683, 0.007315, 0.006374, 0.008723, 0.01078, 0.008409, 0.010372, 0.013016, 0.013821, 0.014783, 0.016021, 0.013821, 0.014075, 0.013613, 0.013821, 0.012727, 0.020876, 0.048328, 0.083462, 0.06184, 0.10481, 0.129801, 0.132295, 0.134866, 0.122885, 0.120615, 0.170161, 0.182256, 0.158265, 0.194234, 0.147574, 0.139895, 0.158265, 0.243554, 0.161087, 0.142424, 0.147574, 0.144935, …	[]	0			#VALUE!	#VALUE!
327	328	UPI0000054A0C status=activ	([0.000721, 0.000876, 0.000648, 0.000442, 0.00076, 0.001159, 0.000906, 0.000743, 0.001159, 0.001597, 0.001335, 0.001572, 0.002503, 0.001623, 0.001211, 0.001778, 0.001936, 0.003109, 0.00316, 0.004513, 0.006421, 0.006567, 0.00558, 0.005799, 0.009096, 0.005992, 0.006142, 0.007645, 0.010509, 0.008276, 0.006421, 0.009187, 0.007422, 0.00558, 0.007877, 0.010509, 0.007877], '')	[]	0			#VALUE!	#VALUE!
328	329	UPI0000054A0E status=activ	([0.398279, 0.31487, 0.356642, 0.264545, 0.194234, 0.219301, 0.158265, 0.194234, 0.232838, 0.264545, 0.298791, 0.339168, 0.41194, 0.390993, 0.298791, 0.25406, 0.247041, 0.25406, 0.167087, 0.164327, 0.129801, 0.132295, 0.132295, 0.088832, 0.139895, 0.122885, 0.122885, 0.122885, 0.122885, 0.116183, 0.122885, 0.125101, 0.074921, 0.051831, 0.049374, 0.081712, 0.161087, 0.111485, 0.069024, 0.122885, 0…	[90, 91, 95, 334]	0			#VALUE!	#VALUE!
329	330	UPI0000054A0F status=activ	([5.6e-05, 0.000146, 0.000116, 0.000146, 0.000386, 0.000292, 0.000485, 0.000799, 0.001155, 0.000906, 0.000747, 0.000575, 0.000648, 0.000674, 0.000318, 0.000322, 0.000721, 0.001374, 0.002211, 0.003341, 0.004689, 0.005623, 0.003864, 0.004247, 0.004921, 0.00316, 0.003177, 0.003177, 0.003177, 0.002662, 0.002688, 0.002688, 0.003212, 0.003053, 0.003014, 0.004135, 0.004431, 0.003053, 0.002327, 0.002435,…	[]	0			#VALUE!	#VALUE!
330	331	UPI0000054A1B status=activ	([0.200174, 0.278302, 0.185198, 0.118441, 0.164327, 0.111485, 0.073402, 0.102787, 0.137348, 0.10481, 0.122885, 0.079919, 0.086953, 0.044297, 0.054297, 0.100716, 0.05306, 0.055536, 0.046336, 0.086953, 0.079919, 0.134866, 0.0704, 0.0704, 0.066181, 0.067594, 0.11371, 0.21291, 0.173081, 0.17593, 0.257454, 0.17593, 0.196879, 0.17593, 0.264545, 0.26085, 0.173081, 0.264545, 0.206376, 0.206376, 0.129801,…	[]	0			#VALUE!	#VALUE!
331	332	UPI0000054A2B status=activ	([0.007315, 0.010926, 0.016257, 0.023963, 0.033407, 0.021816, 0.030003, 0.040537, 0.027463, 0.040537, 0.055536, 0.0704, 0.122885, 0.069024, 0.129801, 0.071867, 0.071867, 0.0704, 0.064632, 0.122885, 0.088832, 0.142424, 0.144935, 0.144935, 0.15008, 0.088832, 0.158265, 0.155435, 0.155435, 0.161087, 0.098513, 0.054297, 0.055536, 0.049374, 0.085092, 0.081712, 0.147574, 0.243554, 0.324872, 0.321458, 0.…	[]	0			#VALUE!	#VALUE!
332	333	UPI0000054A38 status=activ	([0.000348, 0.000412, 0.000309, 0.000262, 0.000477, 0.000412, 0.000266, 0.000447, 0.000713, 0.000477, 0.000348, 0.000292, 0.000292, 0.000313, 0.000309, 0.000575, 0.001048, 0.000854, 0.000945, 0.001533, 0.00152, 0.002349, 0.00292, 0.004315, 0.006245, 0.006533, 0.006482, 0.010672, 0.007259, 0.005503, 0.008624, 0.017797, 0.034884, 0.034068, 0.014783, 0.015344, 0.008895, 0.008895, 0.008525, 0.007645,…	[]	0			#VALUE!	#VALUE!
333	334	UPI0000054A3C status=activ	([0.229226, 0.301917, 0.311707, 0.335645, 0.25031, 0.17593, 0.191378, 0.229226, 0.288399, 0.216401, 0.257454, 0.284882, 0.374039, 0.339168, 0.335645, 0.335645, 0.264545, 0.278302, 0.21291, 0.137348, 0.142424, 0.243554, 0.236433, 0.243554, 0.271506, 0.374039, 0.366687, 0.401658, 0.40511, 0.284882, 0.339168, 0.346032, 0.366687, 0.275179, 0.31487, 0.229226, 0.359901, 0.465241, 0.468512, 0.42561, 0.4…	[61]	0			#VALUE!	#VALUE!
334	335	UPI0000054A3F status=activ	([0.328603, 0.370445, 0.288399, 0.219301, 0.268042, 0.295083, 0.324872, 0.239899, 0.278302, 0.298791, 0.321458, 0.321458, 0.301917, 0.298791, 0.349426, 0.281712, 0.342579, 0.346032, 0.422041, 0.4292, 0.398279, 0.40511, 0.380708, 0.359901, 0.36309, 0.356642, 0.36309, 0.291804, 0.31487, 0.284882, 0.291804, 0.219301, 0.257454, 0.271506, 0.25031, 0.229226, 0.298791, 0.278302, 0.291804, 0.295083, 0.29…	[49, 50, 52, 53, 54, 56, 57, 67, 68, 69, 70, 71, 72, 76, 77, 78, 79, 80, 81, 82, 83, 84, 85, 86, 87, 88, 89, 90, 91, 92, 94, 95, 96, 97, 98]	(16	13	29)	no	16
335	336	UPI0000054A43 status=activ	([0.109221, 0.111485, 0.0704, 0.055536, 0.044297, 0.030003, 0.040537, 0.028695, 0.031287, 0.026892, 0.023963, 0.021381, 0.014586, 0.011669, 0.008723, 0.006894, 0.007031, 0.009187, 0.009728, 0.014075, 0.014315, 0.022667, 0.015694, 0.013265, 0.017797, 0.014783, 0.018415, 0.020165, 0.033407, 0.044297, 0.067594, 0.106997, 0.125101, 0.200174, 0.243554, 0.264545, 0.311707, 0.311707, 0.324872, 0.31487, …	[46]	0			#VALUE!	#VALUE!
336	337	UPI0000054A49 status=activ	([0.40511, 0.454136, 0.339168, 0.275179, 0.301917, 0.222385, 0.25406, 0.291804, 0.222385, 0.268042, 0.308712, 0.308712, 0.30533, 0.275179, 0.26085, 0.179055, 0.243554, 0.278302, 0.264545, 0.17593, 0.18812, 0.232838, 0.219301, 0.339168, 0.324872, 0.247041, 0.324872, 0.324872, 0.288399, 0.284882, 0.194234, 0.17593, 0.21291, 0.21291, 0.164327, 0.167087, 0.239899, 0.239899, 0.219301, 0.25031, 0.23989…	[]	0			#VALUE!	#VALUE!
337	338	UPI0000054A4A status=activ	([0.206376, 0.239899, 0.096677, 0.037156, 0.047319, 0.042364, 0.020876, 0.020165, 0.013821, 0.011342, 0.010509, 0.014075, 0.015344, 0.009865, 0.006894, 0.006988, 0.006142, 0.008723, 0.006374, 0.004388, 0.002881, 0.003864, 0.002761, 0.003997, 0.006078, 0.004775, 0.005683, 0.009483, 0.008156, 0.012727, 0.019401, 0.029376, 0.022306, 0.020876, 0.023963, 0.034068, 0.017447, 0.009728, 0.007259, 0.00709…	[]	0			#VALUE!	#VALUE!
338	339	UPI0000054A5B status=activ	([0.024393, 0.044297, 0.066181, 0.047319, 0.028695, 0.041405, 0.023087, 0.035586, 0.05306, 0.073402, 0.051831, 0.079919, 0.038042, 0.069024, 0.038042, 0.081712, 0.144935, 0.21291, 0.155435, 0.15008, 0.139895, 0.155435, 0.142424, 0.134866, 0.122885, 0.194234, 0.196879, 0.31487, 0.291804, 0.284882, 0.18812, 0.206376, 0.144935, 0.243554, 0.239899, 0.324872, 0.301917, 0.17593, 0.185198, 0.271506, 0.1…	[]	0			#VALUE!	#VALUE!
339	340	UPI0000054A5D status=activ	([0.264545, 0.15284, 0.076542, 0.044297, 0.026892, 0.027463, 0.023963, 0.030003, 0.048328, 0.031287, 0.040537, 0.054297, 0.030611, 0.040537, 0.034884, 0.038858, 0.043307, 0.042364, 0.046336, 0.037156, 0.035586, 0.035586, 0.037156, 0.0704, 0.122885, 0.200174, 0.232838, 0.229226, 0.257454, 0.243554, 0.366687, 0.366687, 0.284882, 0.390993, 0.374039, 0.311707, 0.291804, 0.301917, 0.318242, 0.390993, …	[44, 86, 110, 111]	0			#VALUE!	#VALUE!
340	341	UPI0000054A5E status=activ	([0.4292, 0.335645, 0.394753, 0.298791, 0.236433, 0.200174, 0.236433, 0.281712, 0.324872, 0.356642, 0.377384, 0.41194, 0.505461, 0.553315, 0.604312, 0.468512, 0.447574, 0.461924, 0.461924, 0.447574, 0.346032, 0.346032, 0.408655, 0.291804, 0.349426, 0.401658, 0.458154, 0.380708, 0.281712, 0.203355, 0.206376, 0.194234, 0.129801, 0.116183, 0.100716, 0.079919, 0.164327, 0.132295, 0.067594, 0.06184, 0…	[12, 13, 14, 94, 95, 96, 97, 98, 99, 100]	0			#VALUE!	#VALUE!
341	342	UPI0000054A60 status=activ	([0.008002, 0.011342, 0.009977, 0.013265, 0.018787, 0.023963, 0.028107, 0.03976, 0.055536, 0.06312, 0.081712, 0.106997, 0.069024, 0.051831, 0.109221, 0.125101, 0.155435, 0.129801, 0.120615, 0.229226, 0.206376, 0.232838, 0.122885, 0.203355, 0.200174, 0.179055, 0.194234, 0.219301, 0.219301, 0.109221, 0.129801, 0.078022, 0.049374, 0.083462, 0.10481, 0.050641, 0.025762, 0.049374, 0.109221, 0.094817, …	[]	0			#VALUE!	#VALUE!
342	343	UPI0000054A6A status=activ	([0.384043, 0.275179, 0.288399, 0.298791, 0.239899, 0.291804, 0.247041, 0.18812, 0.229226, 0.25406, 0.284882, 0.298791, 0.359901, 0.349426, 0.229226, 0.229226, 0.271506, 0.281712, 0.271506, 0.222385, 0.155435, 0.137348, 0.15008, 0.158265, 0.158265, 0.219301, 0.137348, 0.191378, 0.206376, 0.129801, 0.139895, 0.147574, 0.173081, 0.196879, 0.222385, 0.25031, 0.17593, 0.239899, 0.170161, 0.109221, 0.…	[]	0			#VALUE!	#VALUE!
343	344	UPI0000054A6B status=activ	([0.349426, 0.384043, 0.318242, 0.200174, 0.25406, 0.295083, 0.288399, 0.30533, 0.298791, 0.243554, 0.170161, 0.206376, 0.164327, 0.247041, 0.25031, 0.257454, 0.257454, 0.196879, 0.125101, 0.122885, 0.116183, 0.137348, 0.139895, 0.185198, 0.284882, 0.268042, 0.25406, 0.288399, 0.288399, 0.239899, 0.284882, 0.40511, 0.401658, 0.398279, 0.384043, 0.408655, 0.328603, 0.349426, 0.433034, 0.51388, 0.5…	[39, 40, 41]	0			#VALUE!	#VALUE!
344	345	UPI0000054A6F status=activ	([0.025762, 0.050641, 0.045352, 0.028107, 0.047319, 0.027463, 0.042364, 0.025316, 0.038042, 0.023963, 0.034068, 0.054297, 0.051831, 0.106997, 0.044297, 0.047319, 0.046336, 0.021816, 0.048328, 0.071867, 0.106997, 0.111485, 0.109221, 0.074921, 0.064632, 0.031287, 0.032017, 0.022667, 0.034068, 0.023534, 0.037156, 0.024826, 0.016826, 0.017447, 0.01204, 0.022306, 0.040537, 0.021816], '')	[]	0			#VALUE!	#VALUE!
345	346	UPI0000054A71 status=activ	([0.008804, 0.01204, 0.009483, 0.007091, 0.006194, 0.007645, 0.006194, 0.008624, 0.007495, 0.00777, 0.006194, 0.005378, 0.005378, 0.006988, 0.004921, 0.004611, 0.004388, 0.005086, 0.003804, 0.003405, 0.003431, 0.004976, 0.003963, 0.005011, 0.004736, 0.004483, 0.003405, 0.004646, 0.003671, 0.004611, 0.003864, 0.00558, 0.00558, 0.004315, 0.004315, 0.003924, 0.004208, 0.00359, 0.004315, 0.004388, 0.…	[157, 162, 205, 206, 207, 208]	0			#VALUE!	#VALUE!
346	347	UPI0000054A76 status=activ	([0.016826, 0.031287, 0.043307, 0.021381, 0.012727, 0.009728, 0.007177, 0.008723, 0.011342, 0.008723, 0.011342, 0.017447, 0.035586, 0.021381, 0.021816, 0.024393, 0.024393, 0.023534, 0.025316, 0.018787, 0.018106, 0.034068, 0.015078, 0.016826, 0.035586, 0.047319, 0.038858, 0.076542, 0.069024, 0.034884, 0.074921, 0.069024, 0.033407, 0.019109, 0.033407, 0.054297, 0.025316, 0.025316, 0.029376, 0.02937…	[]	0			#VALUE!	#VALUE!
347	348	UPI0000054A97 status=activ	([0.25031, 0.339168, 0.200174, 0.111485, 0.079919, 0.056825, 0.06184, 0.098513, 0.096677, 0.129801, 0.161087, 0.134866, 0.147574, 0.139895, 0.083462, 0.111485, 0.10481, 0.10481, 0.092881, 0.102787, 0.058088, 0.058088, 0.055536, 0.090864, 0.139895, 0.200174, 0.301917, 0.335645, 0.243554, 0.179055, 0.094817, 0.092881, 0.147574, 0.076542, 0.076542, 0.127496, 0.185198, 0.301917, 0.30533, 0.200174, 0.…	[61]	0			#VALUE!	#VALUE!
348	349	UPI0000054AA9 status=activ	([0.078022, 0.144935, 0.170161, 0.216401, 0.291804, 0.332115, 0.366687, 0.408655, 0.436924, 0.380708, 0.31487, 0.380708, 0.308712, 0.225814, 0.232838, 0.335645, 0.342579, 0.257454, 0.332115, 0.239899, 0.239899, 0.339168, 0.332115, 0.342579, 0.335645, 0.225814, 0.216401, 0.127496, 0.116183, 0.071867, 0.106997, 0.191378, 0.10481, 0.182256, 0.25406, 0.243554, 0.161087, 0.194234, 0.275179, 0.295083, …	[]	0			#VALUE!	#VALUE!
349	350	UPI0000054AAC status=activ	([0.019109, 0.029376, 0.018787, 0.026892, 0.041405, 0.06312, 0.06312, 0.043307, 0.06312, 0.083462, 0.056825, 0.043307, 0.050641, 0.094817, 0.0704, 0.125101, 0.206376, 0.206376, 0.122885, 0.18812, 0.284882, 0.291804, 0.222385, 0.31487, 0.232838, 0.161087, 0.164327, 0.167087, 0.264545, 0.264545, 0.225814, 0.288399, 0.384043, 0.352862, 0.335645, 0.42561, 0.339168, 0.324872, 0.346032, 0.440853, 0.352…	[131, 132]	0			#VALUE!	#VALUE!
350	351	UPI0000054AAD status=activ	([0.185198, 0.257454, 0.173081, 0.134866, 0.106997, 0.102787, 0.125101, 0.164327, 0.219301, 0.239899, 0.25406, 0.185198, 0.203355, 0.295083, 0.247041, 0.349426, 0.349426, 0.239899, 0.191378, 0.191378, 0.311707, 0.342579, 0.247041, 0.311707, 0.295083, 0.278302, 0.232838, 0.247041, 0.206376, 0.118441, 0.120615, 0.079919, 0.125101, 0.127496, 0.122885, 0.092881, 0.083462, 0.079919, 0.079919, 0.079919…	[]	0			#VALUE!	#VALUE!
351	352	UPI0000054AAF status=activ	([0.17593, 0.122885, 0.06184, 0.085092, 0.120615, 0.164327, 0.206376, 0.167087, 0.125101, 0.147574, 0.179055, 0.132295, 0.118441, 0.111485, 0.191378, 0.118441, 0.203355, 0.200174, 0.185198, 0.278302, 0.196879, 0.142424, 0.17593, 0.185198, 0.116183, 0.109221, 0.120615, 0.11371, 0.158265, 0.229226, 0.225814, 0.216401, 0.311707, 0.301917, 0.308712, 0.222385, 0.321458, 0.239899, 0.206376, 0.222385, 0…	[72, 225, 226, 227]	0			#VALUE!	#VALUE!
352	353	UPI0000054AC3 status=activ	([0.4292, 0.324872, 0.243554, 0.284882, 0.335645, 0.36309, 0.346032, 0.387226, 0.433034, 0.450668, 0.465241, 0.5017, 0.472492, 0.398279, 0.40511, 0.346032, 0.359901, 0.275179, 0.321458, 0.31487, 0.318242, 0.36309, 0.440853, 0.436924, 0.339168, 0.298791, 0.301917, 0.268042, 0.25406, 0.229226, 0.229226, 0.229226, 0.229226, 0.257454, 0.339168, 0.328603, 0.36309, 0.342579, 0.342579, 0.332115, 0.33211…	[11]	0			#VALUE!	#VALUE!
353	354	UPI0000054ACA status=activ	([0.004736, 0.003366, 0.002366, 0.002035, 0.001383, 0.001069, 0.001692, 0.001374, 0.001112, 0.000893, 0.001288, 0.001541, 0.00146, 0.001374, 0.000859, 0.000447, 0.000575, 0.000292, 0.000172, 0.000266, 0.000558, 0.000399, 0.000399, 0.000567, 0.000498, 0.000558, 0.000816, 0.000378, 0.000747, 0.001391, 0.001383, 0.000799, 0.000859, 0.000631, 0.001211, 0.001335, 0.001318, 0.001649, 0.00152, 0.001748,…	[]	0			#VALUE!	#VALUE!
354	355	UPI0000054ACC status=activ	([0.468512, 0.440853, 0.483068, 0.5017, 0.521092, 0.418646, 0.458154, 0.476583, 0.40511, 0.42561, 0.444081, 0.494003, 0.418646, 0.374039, 0.480142, 0.486429, 0.476583, 0.42561, 0.414856, 0.418646, 0.390993, 0.401658, 0.433034, 0.436924, 0.366687, 0.291804, 0.390993, 0.377384, 0.31487, 0.398279, 0.335645, 0.346032, 0.26085, 0.268042, 0.295083, 0.257454, 0.370445, 0.377384, 0.436924, 0.380708, 0.39…	[3, 4, 98, 99, 100, 110, 111, 112, 113, 114, 115, 126, 129, 130, 131, 132, 133, 134, 135, 136, 137, 138, 139, 140, 141, 142, 143, 144, 145, 146, 147, 148, 149, 150, 151, 152, 153, 154, 155, 156, 157, 158, 159, 160, 161, 162, 163, 164, 165, 166, 167, 168, 169, 170, 171, 172, 180]	(43	12	55)	no	43
355	356	UPI0000054ACE status=activ	([0.21291, 0.139895, 0.179055, 0.243554, 0.264545, 0.301917, 0.321458, 0.318242, 0.339168, 0.335645, 0.332115, 0.366687, 0.335645, 0.321458, 0.390993, 0.36309, 0.321458, 0.335645, 0.422041, 0.486429, 0.505461, 0.483068, 0.575842, 0.486429, 0.476583, 0.476583, 0.447574, 0.374039, 0.40511, 0.332115, 0.284882, 0.308712, 0.318242, 0.366687, 0.374039, 0.308712, 0.308712, 0.366687, 0.339168, 0.301917, …	[20, 22, 110, 111, 112, 113, 114, 115, 118, 121, 179, 180, 195, 196, 197, 198, 199, 202, 203, 204, 205, 206, 207, 208, 209, 210, 211, 212, 213, 214, 215, 220, 280, 281, 282, 283, 284, 285, 286, 287, 288, 289, 290]	(13	17	30)	no	13
356	357	UPI0000054AD5 status=activ	([0.311707, 0.359901, 0.257454, 0.173081, 0.216401, 0.243554, 0.278302, 0.298791, 0.324872, 0.25406, 0.25406, 0.209395, 0.216401, 0.194234, 0.264545, 0.275179, 0.206376, 0.173081, 0.179055, 0.173081, 0.167087, 0.15284, 0.15008, 0.158265, 0.243554, 0.170161, 0.182256, 0.191378, 0.139895, 0.074921, 0.076542, 0.058088, 0.088832, 0.083462, 0.147574, 0.15284, 0.142424, 0.127496, 0.094817, 0.092881, 0.…	[76, 77]	0			#VALUE!	#VALUE!
357	358	UPI0000054AD7 status=activ	([0.390993, 0.257454, 0.25031, 0.182256, 0.222385, 0.271506, 0.31487, 0.339168, 0.359901, 0.346032, 0.335645, 0.332115, 0.301917, 0.284882, 0.288399, 0.281712, 0.374039, 0.291804, 0.324872, 0.236433, 0.229226, 0.324872, 0.42561, 0.387226, 0.370445, 0.328603, 0.311707, 0.30533, 0.311707, 0.281712, 0.311707, 0.339168, 0.308712, 0.342579, 0.346032, 0.25406, 0.170161, 0.17593, 0.239899, 0.232838, 0.2…	[]	0			#VALUE!	#VALUE!
358	359	UPI0000054ADF status=activ	([0.096677, 0.085092, 0.058088, 0.086953, 0.11371, 0.0704, 0.094817, 0.116183, 0.139895, 0.170161, 0.164327, 0.134866, 0.073402, 0.116183, 0.203355, 0.288399, 0.278302, 0.243554, 0.158265, 0.164327, 0.102787, 0.15008, 0.191378, 0.25406, 0.167087, 0.120615, 0.164327, 0.155435, 0.109221, 0.11371, 0.127496, 0.15008, 0.21291, 0.31487, 0.30533, 0.30533, 0.247041, 0.179055, 0.232838, 0.311707, 0.232838…	[175, 176, 205, 206, 207, 217, 218, 233, 234, 236, 237, 238, 243, 244, 245, 246, 247, 248, 249, 250, 251, 268, 281]	(8	12	20)	no	8
359	360	UPI0000054AE5 status=activ	([0.342579, 0.384043, 0.414856, 0.450668, 0.359901, 0.387226, 0.422041, 0.436924, 0.366687, 0.414856, 0.436924, 0.359901, 0.356642, 0.370445, 0.359901, 0.356642, 0.440853, 0.440853, 0.447574, 0.40511, 0.486429, 0.41194, 0.41194, 0.332115, 0.25031, 0.324872, 0.321458, 0.321458, 0.328603, 0.408655, 0.387226, 0.30533, 0.40511, 0.339168, 0.219301, 0.21291, 0.219301, 0.155435, 0.173081, 0.111485, 0.15…	[]	0			#VALUE!	#VALUE!
360	361	UPI0000054AE7 status=activ	([0.004577, 0.003298, 0.002435, 0.003212, 0.002211, 0.001692, 0.001408, 0.00103, 0.001344, 0.001112, 0.000906, 0.000721, 0.000313, 0.000163, 0.000232, 0.000125, 0.00012, 0.00015, 0.000301, 0.000301, 0.000661, 0.000743, 0.000713, 0.000747, 0.000412, 0.000477, 0.000893, 0.001434, 0.00155, 0.001335, 0.001344, 0.001344, 0.001722, 0.002761, 0.002727, 0.003405, 0.003512, 0.002623, 0.001541, 0.001069, 0…	[]	0			#VALUE!	#VALUE!
361	362	UPI0000054AE8 status=activ	([0.164327, 0.078022, 0.076542, 0.111485, 0.137348, 0.090864, 0.11371, 0.134866, 0.155435, 0.125101, 0.161087, 0.18812, 0.111485, 0.173081, 0.206376, 0.206376, 0.278302, 0.21291, 0.132295, 0.147574, 0.209395, 0.127496, 0.219301, 0.173081, 0.137348, 0.15008, 0.239899, 0.144935, 0.158265, 0.167087, 0.155435, 0.147574, 0.092881, 0.179055, 0.182256, 0.173081, 0.170161, 0.116183, 0.102787, 0.173081, 0…	[]	0			#VALUE!	#VALUE!
362	363	UPI0000054AF4 status=activ	([0.017138, 0.026338, 0.037156, 0.051831, 0.023534, 0.031287, 0.047319, 0.060549, 0.073402, 0.06184, 0.081712, 0.076542, 0.120615, 0.127496, 0.116183, 0.059222, 0.036378, 0.03976, 0.078022, 0.074921, 0.144935, 0.239899, 0.185198, 0.203355, 0.129801, 0.247041, 0.247041, 0.147574, 0.147574, 0.102787, 0.079919, 0.083462, 0.125101, 0.127496, 0.069024, 0.032677, 0.041405, 0.074921, 0.05306, 0.047319, …	[]	0			#VALUE!	#VALUE!
363	364	UPI0000054AFA status=activ	([0.444081, 0.476583, 0.308712, 0.342579, 0.366687, 0.394753, 0.275179, 0.30533, 0.332115, 0.352862, 0.335645, 0.374039, 0.390993, 0.31487, 0.301917, 0.196879, 0.203355, 0.137348, 0.137348, 0.222385, 0.203355, 0.194234, 0.129801, 0.15008, 0.161087, 0.173081, 0.147574, 0.15284, 0.147574, 0.144935, 0.144935, 0.170161, 0.090864, 0.048328, 0.086953, 0.090864, 0.086953, 0.090864, 0.120615, 0.120615, 0…	[124, 125, 191, 192, 219, 220, 221, 222, 223, 224, 225, 226, 227, 228, 229, 230]	(11	4	15)	no	11
364	365	UPI0000054AFC status=activ	([0.000906, 0.001211, 0.001434, 0.001, 0.000799, 0.001335, 0.002138, 0.001687, 0.001417, 0.001335, 0.001743, 0.002155, 0.001318, 0.002155, 0.002057, 0.002194, 0.001906, 0.001692, 0.002761, 0.002705, 0.002662, 0.00283, 0.0028, 0.003512, 0.00359, 0.003555, 0.0028, 0.002512, 0.002503, 0.002662, 0.00246, 0.002336, 0.00243, 0.003478, 0.002117, 0.002117, 0.002117, 0.00225, 0.00243, 0.002349, 0.003212, …	[]	0			#VALUE!	#VALUE!
365	366	UPI0000054AFF status=activ	([0.15008, 0.191378, 0.229226, 0.288399, 0.271506, 0.18812, 0.21291, 0.236433, 0.26085, 0.225814, 0.196879, 0.26085, 0.170161, 0.21291, 0.203355, 0.30533, 0.281712, 0.275179, 0.222385, 0.147574, 0.155435, 0.164327, 0.164327, 0.185198, 0.182256, 0.239899, 0.349426, 0.264545, 0.203355, 0.132295, 0.17593, 0.167087, 0.15284, 0.232838, 0.295083, 0.295083, 0.291804, 0.321458, 0.236433, 0.30533, 0.36309…	[]	0			#VALUE!	#VALUE!
366	367	UPI0000054B00 status=activ	([0.120615, 0.155435, 0.203355, 0.203355, 0.15008, 0.191378, 0.229226, 0.167087, 0.191378, 0.15284, 0.173081, 0.134866, 0.122885, 0.118441, 0.161087, 0.15008, 0.142424, 0.239899, 0.243554, 0.247041, 0.15284, 0.229226, 0.239899, 0.239899, 0.236433, 0.30533, 0.324872, 0.236433, 0.328603, 0.225814, 0.222385, 0.232838, 0.318242, 0.321458, 0.247041, 0.284882, 0.31487, 0.232838, 0.196879, 0.281712, 0.1…	[199, 200, 201, 202, 203, 204, 205, 206, 207, 208, 209, 210]	(11	0	11)	no	11
367	368	UPI0000054B04 status=activ	([0.25406, 0.288399, 0.328603, 0.377384, 0.41194, 0.311707, 0.349426, 0.264545, 0.284882, 0.335645, 0.281712, 0.311707, 0.346032, 0.26085, 0.26085, 0.268042, 0.179055, 0.26085, 0.194234, 0.102787, 0.100716, 0.116183, 0.060549, 0.058088, 0.051831, 0.05306, 0.054297, 0.024393, 0.043307, 0.024393, 0.020876, 0.025762, 0.016528, 0.010672, 0.016528, 0.015078, 0.014783, 0.023963, 0.015078, 0.029376, 0.0…	[]	0			#VALUE!	#VALUE!
368	369	UPI0000054B09 status=activ	([0.275179, 0.17593, 0.17593, 0.134866, 0.170161, 0.118441, 0.071867, 0.092881, 0.11371, 0.161087, 0.185198, 0.142424, 0.137348, 0.222385, 0.219301, 0.219301, 0.216401, 0.185198, 0.182256, 0.158265, 0.122885, 0.076542, 0.132295, 0.158265, 0.21291, 0.216401, 0.216401, 0.346032, 0.268042, 0.275179, 0.25406, 0.25406, 0.346032, 0.264545, 0.173081, 0.247041, 0.257454, 0.264545, 0.209395, 0.216401, 0.1…	[]	0			#VALUE!	#VALUE!
369	370	UPI0000054B12 status=activ	([0.222385, 0.278302, 0.209395, 0.25031, 0.155435, 0.196879, 0.139895, 0.173081, 0.170161, 0.196879, 0.236433, 0.200174, 0.206376, 0.167087, 0.118441, 0.185198, 0.26085, 0.182256, 0.25406, 0.15284, 0.092881, 0.096677, 0.098513, 0.139895, 0.139895, 0.236433, 0.229226, 0.236433, 0.206376, 0.158265, 0.111485, 0.098513, 0.155435, 0.147574, 0.167087, 0.229226, 0.222385, 0.219301, 0.284882, 0.21291, 0.…	[108, 153, 267, 268, 269, 270, 273, 274, 275, 276, 277, 283, 284, 332, 333, 334, 336, 337, 338, 339, 340, 341, 342, 345, 349]	(6	16	22)	no	6
370	371	UPI0000054B14 status=activ	([0.002881, 0.003014, 0.002482, 0.002057, 0.002727, 0.002396, 0.001808, 0.001597, 0.001417, 0.001288, 0.001687, 0.001434, 0.001481, 0.000906, 0.000842, 0.000842, 0.001142, 0.001142, 0.000704, 0.000923, 0.001533, 0.00225, 0.002581, 0.00389, 0.003671, 0.003864, 0.005503, 0.007177, 0.010509, 0.010672, 0.020165, 0.015344, 0.032677, 0.033407, 0.076542, 0.182256, 0.17593, 0.139895, 0.15284, 0.271506, 0…	[]	0			#VALUE!	#VALUE!
371	372	UPI0000054B16 status=activ	([0.384043, 0.356642, 0.384043, 0.374039, 0.291804, 0.321458, 0.387226, 0.318242, 0.339168, 0.374039, 0.398279, 0.366687, 0.36309, 0.352862, 0.346032, 0.271506, 0.288399, 0.356642, 0.387226, 0.387226, 0.380708, 0.380708, 0.356642, 0.370445, 0.394753, 0.394753, 0.401658, 0.36309, 0.36309, 0.370445, 0.359901, 0.275179, 0.342579, 0.352862, 0.36309, 0.390993, 0.384043, 0.370445, 0.295083, 0.324872, 0…	[122, 150, 160, 163, 164, 188, 189, 214, 215, 216, 217, 218, 219, 220, 223, 226, 268, 269, 270, 271, 272, 273, 274, 275, 276, 277, 278, 279, 280, 281, 282, 283, 284, 285, 286, 287, 288, 289, 297, 298, 299, 301, 303, 304, 311, 366, 368, 373, 374, 375, 376, 377, 378, 380]	(21	16	37)	no	21
372	373	UPI0000054B1C status=activ	([0.000326, 0.000799, 0.000485, 0.000292, 0.000507, 0.000923, 0.00103, 0.000859, 0.000575, 0.000485, 0.000412, 0.000704, 0.000292, 0.000146, 0.000146, 0.000163, 0.000198, 9e-05, 0.000107, 9.4e-05, 0.000206, 0.000365, 0.000198, 0.000412, 0.000468, 0.000262, 0.000253, 0.00018, 0.000386, 0.000421, 0.000412, 0.000532, 0.000348, 0.000747, 0.000799, 0.001305, 0.001305, 0.001499, 0.002057, 0.001786, 0.0…	[371]	0			#VALUE!	#VALUE!
373	374	UPI0000054B1D status=activ	([0.083462, 0.137348, 0.164327, 0.10481, 0.067594, 0.045352, 0.067594, 0.046336, 0.064632, 0.086953, 0.102787, 0.066181, 0.071867, 0.083462, 0.083462, 0.051831, 0.058088, 0.059222, 0.094817, 0.100716, 0.109221, 0.127496, 0.125101, 0.078022, 0.078022, 0.125101, 0.120615, 0.129801, 0.209395, 0.209395, 0.209395, 0.139895, 0.161087, 0.085092, 0.129801, 0.194234, 0.17593, 0.083462, 0.090864, 0.050641,…	[]	0			#VALUE!	#VALUE!
374	375	UPI0000054B26 status=activ	([0.049374, 0.078022, 0.106997, 0.066181, 0.092881, 0.071867, 0.090864, 0.071867, 0.086953, 0.106997, 0.137348, 0.17593, 0.158265, 0.200174, 0.182256, 0.191378, 0.222385, 0.229226, 0.328603, 0.25406, 0.144935, 0.129801, 0.132295, 0.0704, 0.100716, 0.109221, 0.155435, 0.167087, 0.134866, 0.144935, 0.170161, 0.15284, 0.147574, 0.116183, 0.109221, 0.161087, 0.155435, 0.158265, 0.170161, 0.170161, 0.…	[96, 129, 130, 131, 132, 133, 135, 136, 137, 138, 139, 188, 193, 222, 224, 225, 226, 264, 265, 270, 271, 272, 273, 274, 279]	(4	1	5)	no	4
375	376	UPI0000054B2E status=activ	([0.271506, 0.134866, 0.179055, 0.26085, 0.179055, 0.216401, 0.155435, 0.182256, 0.209395, 0.155435, 0.18812, 0.144935, 0.083462, 0.092881, 0.090864, 0.144935, 0.173081, 0.239899, 0.324872, 0.185198, 0.194234, 0.209395, 0.229226, 0.225814, 0.142424, 0.15284, 0.102787, 0.102787, 0.098513, 0.10481, 0.164327, 0.15284, 0.222385, 0.321458, 0.30533, 0.308712, 0.196879, 0.191378, 0.118441, 0.127496, 0.2…	[]	0			#VALUE!	#VALUE!
376	377	UPI0000054B31 status=activ	([0.170161, 0.088832, 0.122885, 0.173081, 0.106997, 0.05306, 0.083462, 0.044297, 0.038042, 0.050641, 0.044297, 0.034068, 0.040537, 0.019401, 0.020522, 0.038042, 0.071867, 0.073402, 0.071867, 0.078022, 0.067594, 0.037156, 0.038042, 0.020522, 0.010672, 0.016257, 0.031287, 0.031287, 0.073402, 0.081712, 0.092881, 0.139895, 0.216401, 0.194234, 0.295083, 0.278302, 0.206376, 0.161087, 0.094817, 0.096677…	[]	0			#VALUE!	#VALUE!
377	378	UPI0000054B32 status=activ	([0.085092, 0.051831, 0.032677, 0.050641, 0.076542, 0.067594, 0.090864, 0.120615, 0.15008, 0.185198, 0.219301, 0.185198, 0.179055, 0.26085, 0.264545, 0.239899, 0.239899, 0.158265, 0.109221, 0.182256, 0.243554, 0.324872, 0.418646, 0.509769, 0.517562, 0.51388, 0.447574, 0.380708, 0.288399, 0.236433, 0.155435, 0.102787, 0.182256, 0.17593, 0.179055, 0.25406, 0.194234, 0.185198, 0.275179, 0.25406, 0.1…	[23, 24, 25]	0			#VALUE!	#VALUE!
378	379	UPI0000054B34 status=activ	([0.050641, 0.085092, 0.045352, 0.071867, 0.11371, 0.073402, 0.073402, 0.102787, 0.090864, 0.06184, 0.049374, 0.055536, 0.098513, 0.094817, 0.048328, 0.033407, 0.026892, 0.046336, 0.026892, 0.05306, 0.096677, 0.074921, 0.069024, 0.129801, 0.102787, 0.054297, 0.10481, 0.137348, 0.139895, 0.18812, 0.298791, 0.332115, 0.370445, 0.288399, 0.200174, 0.200174, 0.298791, 0.328603, 0.216401, 0.257454, 0.…	[]	0			#VALUE!	#VALUE!
379	380	UPI0000054B37 status=activ	([0.377384, 0.40511, 0.447574, 0.346032, 0.390993, 0.257454, 0.291804, 0.342579, 0.25406, 0.288399, 0.318242, 0.257454, 0.158265, 0.158265, 0.106997, 0.102787, 0.05306, 0.059222, 0.06312, 0.058088, 0.056825, 0.058088, 0.029376, 0.034068, 0.043307, 0.019401, 0.030003, 0.028107, 0.019401, 0.017447, 0.010221, 0.008624, 0.009294, 0.010131, 0.008156, 0.009977, 0.010509, 0.016826, 0.025316, 0.012727, 0…	[92]	0			#VALUE!	#VALUE!
380	381	UPI0000054B50 status=activ	([0.144935, 0.206376, 0.196879, 0.122885, 0.144935, 0.18812, 0.243554, 0.173081, 0.191378, 0.229226, 0.268042, 0.318242, 0.36309, 0.284882, 0.243554, 0.158265, 0.11371, 0.173081, 0.182256, 0.222385, 0.239899, 0.229226, 0.155435, 0.194234, 0.281712, 0.291804, 0.21291, 0.111485, 0.179055, 0.127496, 0.125101, 0.132295, 0.127496, 0.071867, 0.120615, 0.179055, 0.281712, 0.278302, 0.278302, 0.278302, 0…	[115, 116, 190, 191, 192]	0			#VALUE!	#VALUE!
381	382	UPI0000054B54 status=activ	([0.038858, 0.056825, 0.088832, 0.127496, 0.096677, 0.0704, 0.055536, 0.0704, 0.096677, 0.132295, 0.161087, 0.194234, 0.21291, 0.200174, 0.232838, 0.179055, 0.25031, 0.321458, 0.394753, 0.398279, 0.401658, 0.394753, 0.408655, 0.332115, 0.31487, 0.374039, 0.377384, 0.36309, 0.36309, 0.359901, 0.335645, 0.346032, 0.232838, 0.25031, 0.247041, 0.324872, 0.288399, 0.203355, 0.236433, 0.222385, 0.14757…	[]	0			#VALUE!	#VALUE!
382	383	UPI0000054B55 status=activ	([0.26085, 0.155435, 0.144935, 0.081712, 0.10481, 0.127496, 0.079919, 0.098513, 0.137348, 0.085092, 0.102787, 0.139895, 0.155435, 0.15284, 0.167087, 0.139895, 0.074921, 0.079919, 0.03976, 0.064632, 0.071867, 0.129801, 0.120615, 0.096677, 0.096677, 0.05306, 0.058088, 0.083462, 0.085092, 0.038042, 0.073402, 0.035586, 0.044297, 0.042364, 0.043307, 0.081712, 0.056825, 0.050641, 0.043307, 0.03976, 0.0…	[281, 282, 307, 332, 363, 364, 365, 366, 560, 562, 563, 564]	(3	4	7)	no	3
383	384	UPI0000054B56 status=activ	([0.042364, 0.069024, 0.032017, 0.045352, 0.060549, 0.083462, 0.05306, 0.042364, 0.058088, 0.085092, 0.060549, 0.085092, 0.071867, 0.043307, 0.03976, 0.05306, 0.083462, 0.083462, 0.11371, 0.096677, 0.096677, 0.10481, 0.109221, 0.200174, 0.222385, 0.239899, 0.243554, 0.268042, 0.349426, 0.36309, 0.257454, 0.342579, 0.339168, 0.275179, 0.328603, 0.324872, 0.377384, 0.339168, 0.339168, 0.311707, 0.3…	[]	0			#VALUE!	#VALUE!
384	385	UPI0000054B60 status=activ	([0.91684, 0.91684, 0.899122, 0.899122, 0.882776, 0.88723, 0.856457, 0.856457, 0.859585, 0.846163, 0.819762, 0.791621, 0.795062, 0.76285, 0.745909, 0.733139, 0.728858, 0.699094, 0.712013, 0.733139, 0.733139, 0.685117, 0.703578, 0.724957, 0.720929, 0.720929, 0.720929, 0.76285, 0.716283, 0.720929, 0.741537, 0.771762, 0.754692, 0.759478, 0.771762, 0.784345, 0.775545, 0.76285, 0.775545, 0.775545, 0.7…	[0, 1, 2, 3, 4, 5, 6, 7, 8, 9, 10, 11, 12, 13, 14, 15, 16, 17, 18, 19, 20, 21, 22, 23, 24, 25, 26, 27, 28, 29, 30, 31, 32, 33, 34, 35, 36, 37, 38, 39, 40, 41, 42, 43]	(43	0	43)	no	43
385	386	UPI0000054B61 status=activ	([0.007422, 0.005872, 0.008156, 0.006533, 0.004921, 0.003864, 0.004689, 0.004161, 0.003727, 0.002881, 0.003053, 0.002727, 0.001936, 0.001318, 0.001374, 0.001391, 0.000945, 0.001103, 0.000575, 0.000313, 0.000309, 0.000614, 0.000906, 0.00055, 0.000893, 0.001172, 0.001778, 0.001778, 0.001649, 0.002211, 0.002349, 0.003014, 0.003963, 0.003924, 0.005932, 0.005992, 0.008723, 0.008804, 0.008624, 0.008525…	[]	0			#VALUE!	#VALUE!
386	387	UPI0000054B6B status=activ	([0.109221, 0.196879, 0.243554, 0.18812, 0.129801, 0.173081, 0.206376, 0.239899, 0.264545, 0.291804, 0.318242, 0.275179, 0.284882, 0.281712, 0.342579, 0.26085, 0.346032, 0.349426, 0.359901, 0.356642, 0.36309, 0.335645, 0.30533, 0.236433, 0.31487, 0.40511, 0.30533, 0.298791, 0.229226, 0.229226, 0.219301, 0.158265, 0.164327, 0.111485, 0.092881, 0.111485, 0.109221, 0.11371, 0.118441, 0.127496, 0.127…	[]	0			#VALUE!	#VALUE!
387	388	UPI0000054B71 status=activ	([0.134866, 0.173081, 0.134866, 0.170161, 0.167087, 0.196879, 0.15008, 0.127496, 0.147574, 0.206376, 0.247041, 0.203355, 0.203355, 0.185198, 0.26085, 0.301917, 0.284882, 0.284882, 0.370445, 0.366687, 0.390993, 0.5017, 0.521092, 0.494003, 0.486429, 0.517562, 0.486429, 0.59014, 0.675549, 0.575842, 0.472492, 0.380708, 0.447574, 0.42561, 0.454136, 0.458154, 0.494003, 0.422041, 0.440853, 0.352862, 0.2…	[21, 22, 25, 27, 28, 29, 67]	0			#VALUE!	#VALUE!
388	389	UPI0000054B74 status=activ	([0.006533, 0.008804, 0.013437, 0.008624, 0.007555, 0.005872, 0.007422, 0.006701, 0.006894, 0.008723, 0.006795, 0.008624, 0.006894, 0.012727, 0.006619, 0.006533, 0.004835, 0.003366, 0.004646, 0.004611, 0.004358, 0.003727, 0.00283, 0.001855, 0.0028, 0.002396, 0.002211, 0.002194, 0.001808, 0.001499, 0.00146, 0.001417, 0.000893, 0.000631, 0.000558, 0.001232, 0.001267, 0.000983, 0.00155, 0.001541, 0.…	[657, 658]	0			#VALUE!	#VALUE!
389	390	UPI0000054B75 status=activ	([0.36309, 0.401658, 0.398279, 0.465241, 0.476583, 0.534167, 0.394753, 0.42561, 0.436924, 0.328603, 0.346032, 0.268042, 0.158265, 0.094817, 0.038042, 0.019401, 0.018787, 0.014315, 0.032017, 0.014315, 0.011903, 0.008002, 0.005086, 0.005318, 0.004921, 0.003671, 0.002211, 0.002623, 0.002581, 0.001855, 0.001855, 0.001906, 0.002194, 0.003276, 0.004247, 0.006245, 0.008895, 0.008895, 0.006894, 0.005503,…	[5]	0			#VALUE!	#VALUE!
390	391	UPI0000054B76 status=activ	([0.011106, 0.007091, 0.007177, 0.009187, 0.006533, 0.005683, 0.004513, 0.005683, 0.004611, 0.003864, 0.003997, 0.003757, 0.002606, 0.001906, 0.00283, 0.00246, 0.001602, 0.001687, 0.001623, 0.001499, 0.001541, 0.001541, 0.002276, 0.002276, 0.002327, 0.002327, 0.003079, 0.003053, 0.002078, 0.001786, 0.002623, 0.001872, 0.00225, 0.002057, 0.002078, 0.002078, 0.002512, 0.003701, 0.002512, 0.002581, …	[]	0			#VALUE!	#VALUE!
391	392	UPI0000054B7D status=activ	([0.035586, 0.058088, 0.094817, 0.137348, 0.17593, 0.116183, 0.15284, 0.10481, 0.083462, 0.109221, 0.127496, 0.139895, 0.118441, 0.116183, 0.116183, 0.179055, 0.173081, 0.179055, 0.173081, 0.257454, 0.25406, 0.349426, 0.346032, 0.247041, 0.243554, 0.161087, 0.164327, 0.15284, 0.15008, 0.137348, 0.0704, 0.078022, 0.050641, 0.102787, 0.102787, 0.060549, 0.06184, 0.059222, 0.035586, 0.067594, 0.0380…	[]	0			#VALUE!	#VALUE!
392	393	UPI0000054B7F status=activ	([0.541878, 0.42561, 0.472492, 0.5017, 0.517562, 0.401658, 0.335645, 0.301917, 0.25031, 0.281712, 0.278302, 0.318242, 0.31487, 0.31487, 0.31487, 0.332115, 0.359901, 0.390993, 0.30533, 0.295083, 0.295083, 0.295083, 0.31487, 0.278302, 0.275179, 0.206376, 0.236433, 0.311707, 0.36309, 0.433034, 0.440853, 0.461924, 0.398279, 0.40511, 0.318242, 0.318242, 0.418646, 0.433034, 0.374039, 0.454136, 0.458154…	[0, 3, 4, 71, 72, 73, 74, 75, 76, 77, 78, 85, 86, 87, 88, 89, 90, 91, 92, 93, 94, 95, 96, 97, 98, 100, 101, 102, 103, 104, 105, 106, 107, 108, 111, 112, 122, 125, 126, 127, 128, 129, 130, 131, 133, 134, 135, 136, 137, 138, 139, 140, 141, 142, 143, 144]	(13	11	24)	no	13
393	394	UPI0000054B87 status=activ	([0.308712, 0.203355, 0.132295, 0.155435, 0.17593, 0.118441, 0.078022, 0.11371, 0.134866, 0.155435, 0.118441, 0.161087, 0.225814, 0.147574, 0.094817, 0.046336, 0.038042, 0.067594, 0.0704, 0.122885, 0.11371, 0.109221, 0.109221, 0.111485, 0.100716, 0.085092, 0.15008, 0.239899, 0.191378, 0.167087, 0.167087, 0.25406, 0.164327, 0.11371, 0.170161, 0.243554, 0.366687, 0.41194, 0.41194, 0.31487, 0.30533,…	[130, 131, 133, 137, 138, 139, 140, 141, 143, 144, 145, 148, 149, 309]	(4	3	7)	no	4
394	395	UPI0000054B8F status=activ	([0.440853, 0.321458, 0.374039, 0.42561, 0.335645, 0.366687, 0.422041, 0.349426, 0.288399, 0.30533, 0.31487, 0.328603, 0.25031, 0.17593, 0.137348, 0.11371, 0.120615, 0.173081, 0.200174, 0.200174, 0.194234, 0.129801, 0.122885, 0.073402, 0.067594, 0.120615, 0.118441, 0.098513, 0.139895, 0.139895, 0.139895, 0.129801, 0.088832, 0.125101, 0.194234, 0.17593, 0.11371, 0.132295, 0.142424, 0.118441, 0.167…	[]	0			#VALUE!	#VALUE!
395	396	UPI0000054B99 status=activ	([0.129801, 0.194234, 0.137348, 0.164327, 0.167087, 0.127496, 0.120615, 0.147574, 0.170161, 0.147574, 0.182256, 0.225814, 0.311707, 0.387226, 0.40511, 0.352862, 0.374039, 0.370445, 0.390993, 0.414856, 0.41194, 0.401658, 0.398279, 0.483068, 0.483068, 0.529623, 0.545602, 0.534167, 0.450668, 0.414856, 0.476583, 0.483068, 0.472492, 0.472492, 0.390993, 0.394753, 0.436924, 0.454136, 0.414856, 0.494003,…	[25, 26, 27, 49, 50, 51, 52, 55, 56, 59, 62, 63, 64, 65, 66, 67]	(5	10	15)	no	5
396	397	UPI0000054B9D status=activ	([0.122885, 0.185198, 0.236433, 0.179055, 0.229226, 0.185198, 0.132295, 0.158265, 0.182256, 0.134866, 0.164327, 0.129801, 0.194234, 0.137348, 0.216401, 0.206376, 0.191378, 0.288399, 0.21291, 0.161087, 0.164327, 0.18812, 0.11371, 0.109221, 0.158265, 0.15008, 0.200174, 0.281712, 0.281712, 0.284882, 0.370445, 0.366687, 0.374039, 0.301917, 0.374039, 0.335645, 0.25031, 0.271506, 0.232838, 0.219301, 0.…	[62, 69, 70, 71, 132, 133, 134, 135, 136, 137, 138, 139, 140, 219, 220, 221, 222, 223, 224, 225, 226, 227]	(8	4	12)	no	8
397	398	UPI0000054BA3 status=activ	([0.685117, 0.545602, 0.613573, 0.63748, 0.716283, 0.759478, 0.648219, 0.694846, 0.703578, 0.73685, 0.76285, 0.798249, 0.754692, 0.759478, 0.801317, 0.801317, 0.703578, 0.733139, 0.771762, 0.779859, 0.771762, 0.771762, 0.823549, 0.823549, 0.819762, 0.779859, 0.745909, 0.84206, 0.808535, 0.808535, 0.771762, 0.728858, 0.671169, 0.694846], '')	[0, 1, 2, 3, 4, 5, 6, 7, 8, 9, 10, 11, 12, 13, 14, 15, 16, 17, 18, 19, 20, 21, 22, 23, 24, 25, 26, 27, 28, 29, 30, 31, 32, 33]	(33	0	33)	no	33
398	399	UPI0000054BA4 status=activ	([0.21291, 0.25031, 0.30533, 0.196879, 0.25031, 0.25406, 0.278302, 0.318242, 0.257454, 0.185198, 0.21291, 0.25031, 0.134866, 0.144935, 0.21291, 0.229226, 0.31487, 0.30533, 0.311707, 0.318242, 0.324872, 0.321458, 0.25406, 0.25406, 0.359901, 0.328603, 0.356642, 0.349426, 0.318242, 0.398279, 0.505461, 0.497853, 0.440853, 0.538167, 0.538167, 0.545602, 0.63748, 0.529623, 0.59917, 0.509769, 0.509769, 0…	[30, 33, 34, 35, 36, 37, 38, 39, 40, 124, 125, 126, 127, 128, 129]	(7	1	8)	no	7
399	400	UPI0000054BB3 status=activ	([0.468512, 0.505461, 0.529623, 0.541878, 0.525368, 0.521092, 0.450668, 0.468512, 0.486429, 0.4292, 0.422041, 0.447574, 0.447574, 0.447574, 0.377384, 0.30533, 0.377384, 0.387226, 0.387226, 0.30533, 0.308712, 0.31487, 0.31487, 0.321458, 0.301917, 0.321458, 0.311707, 0.370445, 0.380708, 0.318242, 0.384043, 0.41194, 0.346032, 0.288399, 0.36309, 0.433034, 0.440853, 0.359901, 0.359901, 0.288399, 0.366…	[1, 2, 3, 4, 5, 67, 68, 69, 70, 99, 100, 101, 102, 103, 104, 105, 106]	(7	9	16)	no	7
400	401	UPI0000054BBC status=activ	([0.139895, 0.182256, 0.200174, 0.096677, 0.134866, 0.069024, 0.037156, 0.034884, 0.021381, 0.026892, 0.034068, 0.038042, 0.025316, 0.025316, 0.026338, 0.054297, 0.028107, 0.013437, 0.007555, 0.011342, 0.010372, 0.009865, 0.010131, 0.010926, 0.010672, 0.009865, 0.00962, 0.016826, 0.020876, 0.049374, 0.047319, 0.022306, 0.014783, 0.012727, 0.013437, 0.007877, 0.006482, 0.006421, 0.006701, 0.009865…	[]	0			#VALUE!	#VALUE!
401	402	UPI0000054BBD status=activ	([0.295083, 0.17593, 0.25031, 0.158265, 0.194234, 0.25406, 0.295083, 0.284882, 0.295083, 0.209395, 0.232838, 0.25406, 0.247041, 0.170161, 0.191378, 0.191378, 0.232838, 0.129801, 0.15284, 0.225814, 0.209395, 0.137348, 0.216401, 0.206376, 0.30533, 0.219301, 0.200174, 0.200174, 0.229226, 0.164327, 0.257454, 0.25031, 0.179055, 0.194234, 0.179055, 0.243554, 0.225814, 0.127496, 0.225814, 0.206376, 0.18…	[100, 112, 113, 235, 236, 237, 238, 239]	0			#VALUE!	#VALUE!
402	403	UPI0000054BC8 status=activ	([0.008075, 0.00543, 0.003963, 0.003405, 0.004577, 0.006142, 0.004315, 0.005086, 0.004208, 0.003512, 0.002976, 0.00389, 0.002503, 0.001602, 0.000893, 0.001434, 0.002211, 0.001434, 0.000906, 0.001172, 0.001936, 0.001374, 0.001391, 0.002057, 0.002117, 0.001383, 0.000743, 0.001155, 0.000923, 0.000945, 0.000923, 0.001434, 0.000842, 0.001499, 0.001602, 0.002512, 0.001675, 0.001172, 0.001159, 0.001434,…	[213, 214, 215, 216, 217, 218, 219, 220, 221, 222, 223, 224, 225, 226, 227, 228, 229, 230]	(17	0	17)	no	17
403	404	UPI0000054BD7 status=activ	([0.001142, 0.002035, 0.001481, 0.001142, 0.001687, 0.002435, 0.002211, 0.001692, 0.001541, 0.001305, 0.000893, 0.00076, 0.000614, 0.000614, 0.000292, 0.000498, 0.000906, 0.000704, 0.000412, 0.00015, 0.000198, 0.000391, 0.000146, 0.000142, 0.000262, 9.4e-05, 8.6e-05, 6.9e-05, 6.9e-05, 0.000133, 0.00012, 0.000262, 0.000498, 0.000614, 0.000498, 0.000498, 0.000292, 0.000137, 0.000176, 0.000163, 0.00…	[]	0			#VALUE!	#VALUE!
404	405	UPI0000054BDD status=activ	([0.58069, 0.483068, 0.51388, 0.418646, 0.458154, 0.36309, 0.394753, 0.349426, 0.346032, 0.374039, 0.321458, 0.342579, 0.291804, 0.352862, 0.352862, 0.408655, 0.4292, 0.36309, 0.349426, 0.349426, 0.268042, 0.25406, 0.318242, 0.318242, 0.398279, 0.390993, 0.408655, 0.41194, 0.444081, 0.41194, 0.436924, 0.505461, 0.433034, 0.51388, 0.480142, 0.476583, 0.480142, 0.41194, 0.486429, 0.494003, 0.408655…	[0, 2, 31, 33, 83]	0			#VALUE!	#VALUE!
405	406	UPI0000054BE5 status=activ	([0.236433, 0.291804, 0.222385, 0.15008, 0.194234, 0.239899, 0.173081, 0.229226, 0.275179, 0.264545, 0.243554, 0.18812, 0.21291, 0.158265, 0.161087, 0.098513, 0.155435, 0.25031, 0.229226, 0.31487, 0.31487, 0.232838, 0.158265, 0.185198, 0.264545, 0.191378, 0.18812, 0.264545, 0.232838, 0.142424, 0.170161, 0.164327, 0.278302, 0.196879, 0.179055, 0.167087, 0.164327, 0.096677, 0.10481, 0.102787, 0.106…	[]	0			#VALUE!	#VALUE!
406	407	UPI0000054BEA status=activ	([0.653063, 0.521092, 0.570702, 0.618285, 0.642678, 0.666105, 0.675549, 0.59508, 0.632174, 0.661982, 0.657645, 0.694846, 0.694846, 0.775545, 0.771762, 0.754692, 0.741537, 0.741537, 0.767246, 0.784345, 0.791621, 0.808535, 0.885302, 0.874069, 0.871313, 0.894241, 0.891961, 0.812494, 0.859585, 0.859585, 0.837511, 0.775545, 0.767246, 0.653063, 0.63748, 0.642678, 0.657645, 0.575842, 0.51388, 0.525368, …	[0, 1, 2, 3, 4, 5, 6, 7, 8, 9, 10, 11, 12, 13, 14, 15, 16, 17, 18, 19, 20, 21, 22, 23, 24, 25, 26, 27, 28, 29, 30, 31, 32, 33, 34, 35, 36, 37, 38, 39, 40, 74, 75, 76, 77, 78, 80, 84, 85, 88, 89, 145, 146, 147, 148, 149, 150, 151, 152, 153, 154, 155, 156, 157, 158, 159, 160, 161, 162, 163, 164, 165, 166, 167, 168]	(40	0	40)	no	40
407	408	UPI0000054BF4 status=activ	([0.144935, 0.225814, 0.132295, 0.096677, 0.096677, 0.050641, 0.05306, 0.069024, 0.092881, 0.092881, 0.111485, 0.142424, 0.129801, 0.066181, 0.032677, 0.032677, 0.041405, 0.022306, 0.038042, 0.05306, 0.044297, 0.098513, 0.069024, 0.118441, 0.179055, 0.116183, 0.17593, 0.200174, 0.173081, 0.173081, 0.17593, 0.111485, 0.064632, 0.076542, 0.164327, 0.236433, 0.229226, 0.275179, 0.295083, 0.200174, 0…	[]	0			#VALUE!	#VALUE!
408	409	UPI0000054BF5 status=activ	([0.335645, 0.401658, 0.444081, 0.352862, 0.377384, 0.418646, 0.454136, 0.490133, 0.5017, 0.42561, 0.359901, 0.390993, 0.36309, 0.295083, 0.271506, 0.164327, 0.167087, 0.17593, 0.257454, 0.281712, 0.25406, 0.26085, 0.236433, 0.225814, 0.268042, 0.236433, 0.196879, 0.179055, 0.173081, 0.179055, 0.26085, 0.359901, 0.374039, 0.436924, 0.517562, 0.472492, 0.549308, 0.541878, 0.440853, 0.454136, 0.468…	[8, 34, 36, 37, 325]	0			#VALUE!	#VALUE!
409	410	UPI0000054BF7 status=activ	([0.025762, 0.043307, 0.069024, 0.100716, 0.125101, 0.11371, 0.144935, 0.116183, 0.137348, 0.17593, 0.116183, 0.086953, 0.086953, 0.137348, 0.158265, 0.222385, 0.229226, 0.335645, 0.26085, 0.173081, 0.257454, 0.25406, 0.243554, 0.243554, 0.155435, 0.164327, 0.116183, 0.116183, 0.170161, 0.173081, 0.164327, 0.179055, 0.288399, 0.206376, 0.122885, 0.120615, 0.122885, 0.118441, 0.071867, 0.10481, 0.…	[]	0			#VALUE!	#VALUE!
410	411	UPI0000054BF8 status=activ	([0.125101, 0.15284, 0.196879, 0.125101, 0.15008, 0.206376, 0.164327, 0.11371, 0.132295, 0.158265, 0.116183, 0.088832, 0.064632, 0.116183, 0.18812, 0.264545, 0.185198, 0.191378, 0.129801, 0.078022, 0.102787, 0.0704, 0.076542, 0.083462, 0.134866, 0.147574, 0.144935, 0.142424, 0.225814, 0.142424, 0.098513, 0.167087, 0.209395, 0.298791, 0.206376, 0.167087, 0.125101, 0.164327, 0.15284, 0.219301, 0.21…	[90, 92, 94, 95, 96]	0			#VALUE!	#VALUE!
411	412	UPI0000054BFA status=activ	([0.013265, 0.020522, 0.038042, 0.025316, 0.03976, 0.06184, 0.081712, 0.049374, 0.028695, 0.018106, 0.024393, 0.019109, 0.026892, 0.018787, 0.01078, 0.011903, 0.010926, 0.006894, 0.010221, 0.010672, 0.010221, 0.010221, 0.006988, 0.004775, 0.006701, 0.005734, 0.006039, 0.005992, 0.006194, 0.009483, 0.019109, 0.014586, 0.019401, 0.012727, 0.017447, 0.034068, 0.069024, 0.132295, 0.236433, 0.229226, …	[44]	0			#VALUE!	#VALUE!
412	413	UPI0000054BFE status=activ	([0.26085, 0.15284, 0.239899, 0.17593, 0.11371, 0.142424, 0.081712, 0.102787, 0.079919, 0.050641, 0.066181, 0.046336, 0.051831, 0.051831, 0.100716, 0.094817, 0.164327, 0.139895, 0.158265, 0.122885, 0.125101, 0.127496, 0.21291, 0.161087, 0.147574, 0.216401, 0.18812, 0.291804, 0.21291, 0.275179, 0.384043, 0.288399, 0.390993, 0.370445, 0.332115, 0.321458, 0.31487, 0.229226, 0.173081, 0.173081, 0.212…	[251]	0			#VALUE!	#VALUE!
413	414	UPI0000054C04 status=activ	([0.63748, 0.661982, 0.690604, 0.707965, 0.724957, 0.745909, 0.767246, 0.779859, 0.716283, 0.724957, 0.73685, 0.754692, 0.690604, 0.741537, 0.720929, 0.720929, 0.801317, 0.801317, 0.76285, 0.795062, 0.795062, 0.791621, 0.798249, 0.791621, 0.812494, 0.808535, 0.798249, 0.801317, 0.795062, 0.827927, 0.834292, 0.83125, 0.827927, 0.876521, 0.889439, 0.837511, 0.846163, 0.865454, 0.865454, 0.771762, 0…	[0, 1, 2, 3, 4, 5, 6, 7, 8, 9, 10, 11, 12, 13, 14, 15, 16, 17, 18, 19, 20, 21, 22, 23, 24, 25, 26, 27, 28, 29, 30, 31, 32, 33, 34, 35, 36, 37, 38, 39, 40, 41, 42, 43, 44, 45, 46, 47, 48, 49, 51, 52, 53, 54, 95, 96]	(49	0	49)	no	49
414	415	UPI0000054C0F status=activ	([0.332115, 0.275179, 0.194234, 0.232838, 0.278302, 0.349426, 0.377384, 0.40511, 0.422041, 0.447574, 0.461924, 0.480142, 0.440853, 0.444081, 0.494003, 0.422041, 0.509769, 0.433034, 0.5017, 0.497853, 0.497853, 0.51388, 0.585406, 0.694846, 0.613573, 0.538167, 0.440853, 0.440853, 0.440853, 0.458154, 0.483068, 0.465241, 0.377384, 0.447574, 0.444081, 0.465241, 0.450668, 0.465241, 0.538167, 0.476583, 0…	[16, 18, 21, 22, 23, 24, 25, 38]	0			#VALUE!	#VALUE!
415	416	UPI0000054C1D status=activ	([0.005734, 0.003757, 0.002606, 0.001808, 0.001383, 0.001061, 0.000876, 0.000661, 0.000485, 0.00076, 0.000614, 0.000464, 0.000326, 0.000163, 6.9e-05, 7.7e-05, 0.000206, 0.000198, 0.000125, 0.000275, 0.000262, 0.000215, 0.000412, 0.000816, 0.000833, 0.001434, 0.002194, 0.002057, 0.003109, 0.003079, 0.002276, 0.00225, 0.002211, 0.002555, 0.00243, 0.002705, 0.002512, 0.001709, 0.001786, 0.002555, 0.…	[]	0			#VALUE!	#VALUE!
416	417	UPI0000054C1F status=activ	([0.295083, 0.200174, 0.243554, 0.236433, 0.182256, 0.209395, 0.257454, 0.298791, 0.328603, 0.271506, 0.321458, 0.370445, 0.380708, 0.458154, 0.370445, 0.346032, 0.346032, 0.271506, 0.31487, 0.229226, 0.301917, 0.374039, 0.454136, 0.454136, 0.497853, 0.5017, 0.505461, 0.483068, 0.472492, 0.472492, 0.447574, 0.328603, 0.332115, 0.324872, 0.278302, 0.268042, 0.264545, 0.25406, 0.311707, 0.352862, 0…	[25, 26, 51, 52, 53, 54, 55, 56, 57, 61, 175]	(6	2	8)	no	6
417	418	UPI0000054C23 status=activ	([0.352862, 0.25406, 0.295083, 0.342579, 0.398279, 0.384043, 0.414856, 0.370445, 0.398279, 0.418646, 0.450668, 0.401658, 0.483068, 0.476583, 0.476583, 0.534167, 0.541878, 0.541878, 0.562014, 0.570702, 0.549308, 0.553315, 0.575842, 0.483068, 0.483068, 0.461924, 0.505461, 0.497853, 0.59014, 0.483068, 0.40511, 0.36309, 0.450668, 0.370445, 0.298791, 0.295083, 0.324872, 0.332115, 0.332115, 0.295083, 0…	[15, 16, 17, 18, 19, 20, 21, 22, 26, 28]	0			#VALUE!	#VALUE!
418	419	UPI0000054C25 status=activ	([0.604312, 0.557691, 0.608892, 0.657645, 0.685117, 0.707965, 0.716283, 0.59917, 0.622677, 0.534167, 0.51388, 0.562014, 0.525368, 0.418646, 0.380708, 0.366687, 0.366687, 0.380708, 0.398279, 0.461924, 0.384043, 0.281712, 0.318242, 0.247041, 0.206376, 0.206376, 0.209395, 0.222385, 0.243554, 0.203355, 0.284882, 0.311707, 0.301917, 0.31487, 0.311707, 0.384043, 0.288399, 0.30533, 0.291804, 0.288399, 0…	[0, 1, 2, 3, 4, 5, 6, 7, 8, 9, 10, 11, 12, 44, 45]	(12	0	12)	no	12
419	420	UPI0000054C26 status=activ	([0.91684, 0.93079, 0.947281, 0.89662, 0.910643, 0.926919, 0.919029, 0.901269, 0.899122, 0.894241, 0.899122, 0.868118, 0.852992, 0.859585, 0.874069, 0.876521, 0.865454, 0.728858, 0.694846, 0.694846, 0.759478, 0.716283, 0.575842, 0.521092, 0.613573, 0.613573, 0.58069, 0.58069, 0.63748, 0.653063, 0.680603, 0.694846, 0.784345, 0.690604, 0.690604, 0.712013, 0.653063, 0.712013, 0.754692, 0.703578, 0.7…	[0, 1, 2, 3, 4, 5, 6, 7, 8, 9, 10, 11, 12, 13, 14, 15, 16, 17, 18, 19, 20, 21, 22, 23, 24, 25, 26, 27, 28, 29, 30, 31, 32, 33, 34, 35, 36, 37, 38, 39, 40, 41, 42, 43, 44, 45, 46, 47, 48, 49, 50, 51, 52, 54, 55, 56, 57, 59, 60, 61, 62]	(52	0	52)	yes	52
420	421	UPI0000054C2C status=activ	([0.200174, 0.30533, 0.342579, 0.387226, 0.328603, 0.36309, 0.31487, 0.346032, 0.271506, 0.30533, 0.324872, 0.36309, 0.370445, 0.308712, 0.370445, 0.311707, 0.308712, 0.311707, 0.418646, 0.490133, 0.483068, 0.59014, 0.468512, 0.468512, 0.461924, 0.534167, 0.450668, 0.529623, 0.538167, 0.661982, 0.613573, 0.622677, 0.490133, 0.476583, 0.545602, 0.549308, 0.642678, 0.671169, 0.680603, 0.534167, 0.5…	[21, 25, 27, 28, 29, 30, 31, 34, 35, 36, 37, 38, 39, 40, 44, 45, 46, 47, 48, 49, 50, 51, 52, 53, 54, 55, 56, 57, 58, 59, 60, 61, 62, 63, 64, 65, 66, 67, 68, 69, 70, 71, 72, 143, 144, 145, 146, 147, 148, 149, 150, 151, 152, 154, 155, 156, 161, 162, 172, 174, 175, 176, 177]	(28	14	42)	no	28
421	422	UPI0000054C2E status=activ	([0.41194, 0.433034, 0.384043, 0.339168, 0.370445, 0.394753, 0.408655, 0.433034, 0.433034, 0.450668, 0.468512, 0.40511, 0.418646, 0.51388, 0.41194, 0.414856, 0.521092, 0.505461, 0.5017, 0.5017, 0.401658, 0.40511, 0.418646, 0.370445, 0.418646, 0.422041, 0.418646, 0.328603, 0.324872, 0.346032, 0.25031, 0.25031, 0.321458, 0.239899, 0.264545, 0.271506, 0.275179, 0.281712, 0.21291, 0.155435, 0.11371, …	[13, 16, 17, 18, 19, 103]	0			#VALUE!	#VALUE!
422	423	UPI0000054C39 status=activ	([0.15008, 0.209395, 0.25406, 0.332115, 0.356642, 0.332115, 0.366687, 0.352862, 0.339168, 0.291804, 0.311707, 0.321458, 0.264545, 0.203355, 0.291804, 0.332115, 0.36309, 0.366687, 0.281712, 0.288399, 0.308712, 0.229226, 0.236433, 0.17593, 0.098513, 0.100716, 0.085092, 0.049374, 0.06312, 0.074921, 0.069024, 0.073402, 0.086953, 0.078022, 0.071867, 0.074921, 0.074921, 0.096677, 0.096677, 0.15284, 0.1…	[252]	0			#VALUE!	#VALUE!
423	424	UPI0000054C3F status=activ	([0.118441, 0.17593, 0.219301, 0.134866, 0.170161, 0.111485, 0.134866, 0.161087, 0.18812, 0.129801, 0.15284, 0.127496, 0.127496, 0.127496, 0.0704, 0.051831, 0.048328, 0.042364, 0.042364, 0.044297, 0.049374, 0.086953, 0.085092, 0.083462, 0.142424, 0.118441, 0.120615, 0.127496, 0.102787, 0.059222, 0.10481, 0.106997, 0.129801, 0.127496, 0.129801, 0.167087, 0.194234, 0.164327, 0.191378, 0.243554, 0.2…	[247, 248]	0			#VALUE!	#VALUE!
424	425	UPI0000054C5E status=activ	([0.476583, 0.377384, 0.380708, 0.40511, 0.433034, 0.461924, 0.480142, 0.497853, 0.51388, 0.534167, 0.545602, 0.570702, 0.483068, 0.486429, 0.468512, 0.472492, 0.408655, 0.433034, 0.418646, 0.476583, 0.480142, 0.553315, 0.570702, 0.534167, 0.476583, 0.480142, 0.472492, 0.414856, 0.433034, 0.359901, 0.339168, 0.339168, 0.339168, 0.41194, 0.490133, 0.51388, 0.541878, 0.626927, 0.604312, 0.525368, 0…	[8, 9, 10, 11, 21, 22, 23, 35, 36, 37, 38, 39, 40, 41, 42, 43, 44, 45, 46, 47, 48, 49, 50, 51, 52, 53, 54, 55, 56, 67, 68, 69, 70, 71, 72, 73, 78, 80, 81, 82, 95, 96, 97, 98, 99, 100, 101, 102, 103, 104]	(21	7	28)	no	21
425	426	UPI0000054C60 status=activ	([0.42561, 0.461924, 0.509769, 0.40511, 0.332115, 0.356642, 0.394753, 0.30533, 0.318242, 0.346032, 0.366687, 0.318242, 0.239899, 0.239899, 0.301917, 0.291804, 0.25406, 0.295083, 0.219301, 0.200174, 0.185198, 0.17593, 0.17593, 0.17593, 0.264545, 0.278302, 0.278302, 0.278302, 0.308712, 0.291804, 0.284882, 0.301917, 0.30533, 0.408655, 0.414856, 0.387226, 0.374039, 0.394753, 0.398279, 0.458154, 0.472…	[2, 42, 43, 44, 45, 46, 47, 48, 49, 50, 51, 52, 53, 54, 55, 56, 57, 58, 89, 90, 92, 93, 94, 97, 98, 99, 101, 104]	(16	1	17)	no	16
426	427	UPI0000054C69 status=activ	([0.311707, 0.352862, 0.401658, 0.4292, 0.444081, 0.42561, 0.454136, 0.480142, 0.42561, 0.36309, 0.387226, 0.324872, 0.401658, 0.332115, 0.25031, 0.243554, 0.232838, 0.229226, 0.298791, 0.30533, 0.359901, 0.394753, 0.36309, 0.36309, 0.281712, 0.281712, 0.31487, 0.247041, 0.167087, 0.167087, 0.17593, 0.17593, 0.191378, 0.191378, 0.26085, 0.308712, 0.31487, 0.349426, 0.346032, 0.346032, 0.281712, 0…	[97, 98, 99]	0			#VALUE!	#VALUE!
427	428	UPI0000054C6C status=activ	([0.618285, 0.653063, 0.675549, 0.575842, 0.447574, 0.480142, 0.51388, 0.436924, 0.454136, 0.465241, 0.476583, 0.41194, 0.440853, 0.444081, 0.356642, 0.366687, 0.401658, 0.318242, 0.243554, 0.232838, 0.139895, 0.194234, 0.196879, 0.194234, 0.239899, 0.275179, 0.182256, 0.173081, 0.236433, 0.236433, 0.18812, 0.158265, 0.236433, 0.236433, 0.200174, 0.271506, 0.203355, 0.194234, 0.264545, 0.335645, …	[0, 1, 2, 3, 6, 238, 240]	0			#VALUE!	#VALUE!
428	429	UPI0000054C6E status=activ	([0.324872, 0.377384, 0.42561, 0.41194, 0.447574, 0.374039, 0.401658, 0.418646, 0.436924, 0.465241, 0.450668, 0.472492, 0.458154, 0.436924, 0.370445, 0.366687, 0.41194, 0.4292, 0.324872, 0.359901, 0.418646, 0.366687, 0.370445, 0.370445, 0.398279, 0.318242, 0.366687, 0.359901, 0.359901, 0.374039, 0.359901, 0.324872, 0.339168, 0.275179, 0.222385, 0.284882, 0.18812, 0.209395, 0.281712, 0.278302, 0.2…	[54, 55, 56, 57, 58, 59, 60, 61, 62, 63, 64, 65, 66, 67, 68, 69, 70, 71, 72]	(18	0	18)	no	18
429	430	UPI0000054C70 status=activ	([0.127496, 0.219301, 0.278302, 0.203355, 0.243554, 0.264545, 0.295083, 0.328603, 0.257454, 0.179055, 0.21291, 0.247041, 0.158265, 0.11371, 0.094817, 0.164327, 0.225814, 0.18812, 0.275179, 0.26085, 0.191378, 0.209395, 0.194234, 0.191378, 0.288399, 0.284882, 0.222385, 0.225814, 0.219301, 0.318242, 0.418646, 0.321458, 0.236433, 0.321458, 0.394753, 0.390993, 0.394753, 0.301917, 0.284882, 0.288399, 0…	[166, 173, 174, 350, 353, 354, 364, 365, 366, 367, 368, 369, 370]	(6	6	12)	no	6
430	431	UPI0000054C73 status=activ	([0.132295, 0.127496, 0.125101, 0.122885, 0.147574, 0.173081, 0.203355, 0.229226, 0.167087, 0.164327, 0.182256, 0.229226, 0.179055, 0.179055, 0.264545, 0.264545, 0.271506, 0.30533, 0.342579, 0.25406, 0.182256, 0.111485, 0.139895, 0.164327, 0.191378, 0.164327, 0.139895, 0.088832, 0.090864, 0.125101, 0.094817, 0.098513, 0.055536, 0.079919, 0.058088, 0.034068, 0.030003, 0.029376, 0.032677, 0.03976, …	[154, 156, 157, 176, 183, 185, 189, 190, 191, 192, 195, 198, 199]	(3	6	9)	no	3
431	432	UPI000005FABA status=activ	([0.044297, 0.067594, 0.029376, 0.020165, 0.032677, 0.050641, 0.034068, 0.043307, 0.030611, 0.044297, 0.06184, 0.094817, 0.096677, 0.100716, 0.155435, 0.158265, 0.079919, 0.088832, 0.071867, 0.069024, 0.069024, 0.094817, 0.096677, 0.17593, 0.247041, 0.170161, 0.10481, 0.086953, 0.100716, 0.17593, 0.161087, 0.161087, 0.155435, 0.155435, 0.161087, 0.116183, 0.116183, 0.203355, 0.185198, 0.328603, 0…	[]	0			#VALUE!	#VALUE!
432	433	UPI000009AF3D status=activ	([0.144935, 0.194234, 0.15284, 0.094817, 0.094817, 0.100716, 0.129801, 0.161087, 0.203355, 0.170161, 0.194234, 0.173081, 0.179055, 0.25406, 0.170161, 0.167087, 0.232838, 0.346032, 0.377384, 0.366687, 0.295083, 0.370445, 0.366687, 0.42561, 0.521092, 0.458154, 0.486429, 0.480142, 0.390993, 0.380708, 0.454136, 0.454136, 0.517562, 0.480142, 0.490133, 0.538167, 0.461924, 0.461924, 0.370445, 0.380708, …	[24, 32, 35]	0			#VALUE!	#VALUE!
433	434	UPI000009AFF0 status=activ	([0.129801, 0.161087, 0.21291, 0.144935, 0.173081, 0.222385, 0.164327, 0.11371, 0.147574, 0.17593, 0.134866, 0.158265, 0.158265, 0.161087, 0.170161, 0.243554, 0.236433, 0.203355, 0.139895, 0.216401, 0.15008, 0.100716, 0.06184, 0.064632, 0.102787, 0.066181, 0.064632, 0.055536, 0.059222, 0.036378, 0.036378, 0.037156, 0.03976, 0.042364, 0.046336, 0.028107, 0.025762, 0.048328, 0.074921, 0.127496, 0.0…	[]	0			#VALUE!	#VALUE!
434	435	UPI000009B286 status=activ	([0.003298, 0.0028, 0.002512, 0.00231, 0.00231, 0.00246, 0.002211, 0.0028, 0.002512, 0.003298, 0.003963, 0.004611, 0.006567, 0.008002, 0.007877, 0.010131, 0.006988, 0.009977, 0.011106, 0.01204, 0.014783, 0.015078, 0.019109, 0.035586, 0.067594, 0.058088, 0.043307, 0.045352, 0.046336, 0.094817, 0.055536, 0.034884, 0.034068, 0.034884, 0.046336, 0.044297, 0.022306, 0.046336, 0.041405, 0.028695, 0.054…	[]	0			#VALUE!	#VALUE!
435	436	UPI000009B607 status=activ	([0.003405, 0.00283, 0.002138, 0.002276, 0.001408, 0.002014, 0.001743, 0.001434, 0.001533, 0.001335, 0.001288, 0.001112, 0.000833, 0.000906, 0.000412, 0.000442, 0.000249, 0.000107, 0.000215, 0.000412, 0.00052, 0.000378, 0.000537, 0.00055, 0.000537, 0.001159, 0.00052, 0.000631, 0.001048, 0.000799, 0.001, 0.001434, 0.001267, 0.001142, 0.000477, 0.000575, 0.000983, 0.001709, 0.001967, 0.001155, 0.00…	[]	0			#VALUE!	#VALUE!
436	437	UPI000009B629 status=activ	([0.073402, 0.043307, 0.027463, 0.030611, 0.050641, 0.076542, 0.051831, 0.071867, 0.098513, 0.132295, 0.10481, 0.147574, 0.161087, 0.079919, 0.127496, 0.074921, 0.081712, 0.081712, 0.139895, 0.155435, 0.142424, 0.090864, 0.142424, 0.229226, 0.25406, 0.247041, 0.243554, 0.321458, 0.339168, 0.247041, 0.155435, 0.209395, 0.129801, 0.120615, 0.232838, 0.142424, 0.239899, 0.137348, 0.219301, 0.232838,…	[]	0			#VALUE!	#VALUE!
437	438	UPI000009B6D9 status=activ	([0.308712, 0.346032, 0.394753, 0.295083, 0.21291, 0.21291, 0.243554, 0.284882, 0.236433, 0.264545, 0.301917, 0.301917, 0.206376, 0.196879, 0.281712, 0.284882, 0.370445, 0.394753, 0.30533, 0.295083, 0.284882, 0.366687, 0.335645, 0.236433, 0.209395, 0.291804, 0.311707, 0.247041, 0.236433, 0.216401, 0.229226, 0.229226, 0.26085, 0.352862, 0.268042, 0.278302, 0.278302, 0.191378, 0.179055, 0.257454, 0…	[]	0			#VALUE!	#VALUE!
438	439	UPI000009B728 status=activ	([0.098513, 0.134866, 0.066181, 0.037156, 0.058088, 0.073402, 0.094817, 0.060549, 0.041405, 0.058088, 0.034884, 0.058088, 0.058088, 0.029376, 0.031287, 0.031287, 0.016826, 0.022306, 0.015078, 0.015344, 0.016257, 0.016528, 0.013613, 0.016528, 0.029376, 0.016257, 0.010926, 0.007877, 0.007645, 0.007645, 0.005683, 0.008624, 0.006245, 0.006421, 0.007177, 0.006894, 0.006795, 0.009865, 0.008276, 0.01078…	[]	0			#VALUE!	#VALUE!
439	440	UPI000009B90E status=activ	([0.483068, 0.408655, 0.454136, 0.483068, 0.51388, 0.538167, 0.545602, 0.58069, 0.509769, 0.529623, 0.553315, 0.59014, 0.604312, 0.525368, 0.632174, 0.657645, 0.618285, 0.685117, 0.653063, 0.534167, 0.541878, 0.529623, 0.604312, 0.604312, 0.613573, 0.509769, 0.497853, 0.51388, 0.486429, 0.494003, 0.494003, 0.494003, 0.465241, 0.444081, 0.517562, 0.509769, 0.497853, 0.529623, 0.538167, 0.494003, 0…	[4, 5, 6, 7, 8, 9, 10, 11, 12, 13, 14, 15, 16, 17, 18, 19, 20, 21, 22, 23, 24, 25, 27, 34, 35, 37, 38, 40, 41, 42, 43, 44, 45, 46, 47, 48, 49, 50, 51, 52, 53, 54, 55, 56, 57, 58, 59, 60]	(21	0	21)	no	21
440	441	UPI000009BAD0 status=activ	([0.366687, 0.36309, 0.414856, 0.436924, 0.454136, 0.486429, 0.472492, 0.490133, 0.517562, 0.534167, 0.562014, 0.509769, 0.486429, 0.497853, 0.525368, 0.465241, 0.472492, 0.401658, 0.480142, 0.461924, 0.468512, 0.545602, 0.505461, 0.494003, 0.494003, 0.394753, 0.384043, 0.401658, 0.401658, 0.318242, 0.31487, 0.301917, 0.401658, 0.41194, 0.328603, 0.408655, 0.458154, 0.374039, 0.465241, 0.465241, …	[8, 9, 10, 11, 14, 21, 22, 73, 74, 75, 76, 77, 78, 85, 86, 88, 89, 90, 91, 92, 93, 94, 95, 96, 97, 98, 100, 102, 103, 104, 108, 109, 110]	(10	15	25)	no	10
441	442	UPI000009BC4A status=activ	([0.346032, 0.401658, 0.342579, 0.36309, 0.387226, 0.418646, 0.444081, 0.472492, 0.497853, 0.529623, 0.505461, 0.476583, 0.40511, 0.42561, 0.41194, 0.332115, 0.31487, 0.295083, 0.288399, 0.18812, 0.26085, 0.339168, 0.232838, 0.284882, 0.30533, 0.31487, 0.236433, 0.229226, 0.222385, 0.134866, 0.120615, 0.15008, 0.200174, 0.200174, 0.185198, 0.182256, 0.243554, 0.243554, 0.243554, 0.264545, 0.37044…	[9, 10]	0			#VALUE!	#VALUE!
442	443	UPI000009BCC8 status=activ	([0.092881, 0.090864, 0.116183, 0.142424, 0.092881, 0.11371, 0.079919, 0.058088, 0.058088, 0.043307, 0.05306, 0.071867, 0.071867, 0.094817, 0.102787, 0.076542, 0.100716, 0.147574, 0.155435, 0.102787, 0.102787, 0.170161, 0.15008, 0.15008, 0.170161, 0.239899, 0.239899, 0.257454, 0.342579, 0.387226, 0.461924, 0.387226, 0.370445, 0.295083, 0.281712, 0.271506, 0.301917, 0.332115, 0.288399, 0.281712, 0…	[121, 122, 124, 136, 174, 175, 176, 178, 229, 230, 231, 235, 265, 266]	(2	4	6)	no	2
443	444	UPI000009BDB1 status=activ	([0.454136, 0.5017, 0.517562, 0.422041, 0.454136, 0.494003, 0.476583, 0.42561, 0.366687, 0.390993, 0.377384, 0.4292, 0.359901, 0.40511, 0.387226, 0.490133, 0.418646, 0.342579, 0.275179, 0.264545, 0.31487, 0.30533, 0.268042, 0.243554, 0.31487, 0.239899, 0.173081, 0.225814, 0.21291, 0.21291, 0.216401, 0.247041, 0.247041, 0.318242, 0.332115, 0.239899, 0.200174, 0.271506, 0.346032, 0.408655, 0.408655…	[1, 2, 44, 45, 46, 47, 49, 50, 51, 52, 53, 54, 55, 56, 57, 58, 59, 60, 61, 62, 63, 100, 104, 111, 112, 113, 114, 115]	(14	6	20)	no	14
444	445	UPI000009BF9D status=activ	([0.185198, 0.257454, 0.311707, 0.222385, 0.271506, 0.196879, 0.239899, 0.182256, 0.139895, 0.170161, 0.209395, 0.196879, 0.271506, 0.182256, 0.122885, 0.15008, 0.139895, 0.239899, 0.288399, 0.291804, 0.311707, 0.324872, 0.301917, 0.219301, 0.225814, 0.222385, 0.275179, 0.200174, 0.239899, 0.308712, 0.225814, 0.144935, 0.182256, 0.191378, 0.206376, 0.268042, 0.324872, 0.308712, 0.271506, 0.222385…	[]	0			#VALUE!	#VALUE!
445	446	UPI000009C054 status=activ	([0.086953, 0.129801, 0.167087, 0.209395, 0.25406, 0.298791, 0.335645, 0.275179, 0.31487, 0.236433, 0.26085, 0.203355, 0.295083, 0.291804, 0.291804, 0.291804, 0.284882, 0.243554, 0.243554, 0.25406, 0.339168, 0.359901, 0.356642, 0.370445, 0.271506, 0.268042, 0.268042, 0.26085, 0.342579, 0.328603, 0.422041, 0.436924, 0.549308, 0.549308, 0.545602, 0.557691, 0.549308, 0.549308, 0.59508, 0.675549, 0.6…	[32, 33, 34, 35, 36, 37, 38, 39, 40, 41]	0			#VALUE!	#VALUE!
446	447	UPI000009C0B9 status=activ	([0.422041, 0.440853, 0.418646, 0.380708, 0.321458, 0.311707, 0.203355, 0.236433, 0.26085, 0.30533, 0.26085, 0.295083, 0.291804, 0.324872, 0.25031, 0.225814, 0.232838, 0.284882, 0.359901, 0.356642, 0.468512, 0.352862, 0.26085, 0.284882, 0.324872, 0.377384, 0.324872, 0.380708, 0.408655, 0.346032, 0.342579, 0.422041, 0.374039, 0.308712, 0.298791, 0.349426, 0.284882, 0.284882, 0.30533, 0.271506, 0.2…	[121, 123, 124, 125, 126, 127, 128, 129, 130, 131, 132, 133, 134, 135, 136, 137, 138, 139, 140, 141, 142, 143, 144, 145, 146, 171, 174, 175, 176, 198, 199, 200, 201, 202, 203, 204, 205, 206, 207, 208, 209, 210, 211]	(23	1	24)	no	23
447	448	UPI00000B1E86 status=activ	([0.191378, 0.111485, 0.161087, 0.21291, 0.25031, 0.318242, 0.349426, 0.387226, 0.433034, 0.454136, 0.490133, 0.483068, 0.480142, 0.483068, 0.483068, 0.394753, 0.374039, 0.380708, 0.440853, 0.538167, 0.505461, 0.505461, 0.613573, 0.509769, 0.5017, 0.525368, 0.40511, 0.31487, 0.232838, 0.219301, 0.216401, 0.196879, 0.232838, 0.236433, 0.225814, 0.339168, 0.422041, 0.349426, 0.346032, 0.380708, 0.4…	[19, 20, 21, 22, 23, 24, 25]	0			#VALUE!	#VALUE!
448	449	UPI00000B2431 status=activ	([0.366687, 0.401658, 0.301917, 0.232838, 0.288399, 0.321458, 0.247041, 0.200174, 0.236433, 0.182256, 0.182256, 0.216401, 0.21291, 0.144935, 0.191378, 0.18812, 0.191378, 0.185198, 0.129801, 0.15008, 0.144935, 0.147574, 0.147574, 0.21291, 0.281712, 0.18812, 0.125101, 0.127496, 0.179055, 0.170161, 0.25406, 0.209395, 0.17593, 0.182256, 0.268042, 0.209395, 0.30533, 0.225814, 0.232838, 0.31487, 0.3148…	[]	0			#VALUE!	#VALUE!
449	450	UPI00000B33D9 status=activ	([0.007877, 0.012491, 0.022306, 0.011518, 0.017797, 0.021816, 0.013016, 0.01078, 0.008156, 0.007422, 0.009401, 0.014075, 0.013613, 0.011342, 0.013265, 0.024393, 0.020522, 0.009728, 0.005623, 0.004135, 0.003478, 0.002057, 0.001808, 0.000983, 0.001069, 0.00061, 0.00061, 0.000558, 0.000893, 0.00103, 0.001, 0.00061, 0.000309, 0.000365, 0.000537, 0.000708, 0.000339, 0.00018, 0.000309], '')	[]	0			#VALUE!	#VALUE!
450	451	UPI00000B6338 status=activ	([0.30533, 0.342579, 0.332115, 0.247041, 0.236433, 0.15008, 0.125101, 0.127496, 0.094817, 0.071867, 0.088832, 0.106997, 0.164327, 0.194234, 0.137348, 0.200174, 0.206376, 0.209395, 0.219301, 0.209395, 0.216401, 0.216401, 0.21291, 0.243554, 0.321458, 0.352862, 0.346032, 0.401658, 0.42561, 0.517562, 0.622677, 0.632174, 0.59014, 0.58069, 0.458154, 0.505461, 0.51388, 0.480142, 0.483068, 0.390993, 0.40…	[29, 30, 31, 32, 33, 35, 36, 159, 160, 161, 167, 249, 250, 275, 276, 285, 286]	(4	0	4)	no	4
451	452	UPI00000B68A3 status=activ	([0.00962, 0.005992, 0.008409, 0.006421, 0.006078, 0.008276, 0.010672, 0.015694, 0.011342, 0.009187, 0.007645, 0.006421, 0.006245, 0.008156, 0.008156, 0.008624, 0.009294, 0.008525, 0.008624, 0.008804, 0.006142, 0.006078, 0.006245, 0.006421, 0.00962, 0.013265, 0.009096, 0.00777, 0.007177, 0.007091, 0.007259, 0.007031, 0.009401, 0.009401, 0.009401, 0.008075, 0.006039, 0.009187, 0.008409, 0.008276, …	[]	0			#VALUE!	#VALUE!
452	453	UPI00000B77DA status=activ	([0.106997, 0.161087, 0.074921, 0.044297, 0.0704, 0.102787, 0.127496, 0.15008, 0.18812, 0.137348, 0.100716, 0.125101, 0.11371, 0.096677, 0.100716, 0.147574, 0.144935, 0.147574, 0.102787, 0.120615, 0.11371, 0.102787, 0.094817, 0.111485, 0.173081, 0.173081, 0.102787, 0.06184, 0.035586, 0.017797, 0.018415, 0.018106, 0.017797, 0.029376, 0.03976, 0.066181, 0.060549, 0.056825, 0.025762, 0.038858, 0.071…	[]	0			#VALUE!	#VALUE!
453	454	UPI00000B84A3 status=activ	([0.067594, 0.056825, 0.064632, 0.038042, 0.033407, 0.030003, 0.034068, 0.038858, 0.033407, 0.043307, 0.060549, 0.078022, 0.079919, 0.085092, 0.081712, 0.118441, 0.164327, 0.229226, 0.281712, 0.328603, 0.390993, 0.414856, 0.465241, 0.486429, 0.59508, 0.661982, 0.741537, 0.775545, 0.73685, 0.801317, 0.712013, 0.707965, 0.707965, 0.724957, 0.613573, 0.613573, 0.557691, 0.553315, 0.549308, 0.570702,…	[24, 25, 26, 27, 28, 29, 30, 31, 32, 33, 34, 35, 36, 37, 38, 39, 40, 41, 42, 43, 44, 45, 46, 47, 48, 49, 50, 51, 52, 53, 54, 55, 56, 57, 58, 59, 60, 61, 62, 63, 64, 93, 95, 96, 151, 202, 203, 207, 256, 258, 259, 260, 261, 262, 263, 264, 265, 266, 267, 279, 288, 289, 290, 292]	(40	0	40)	no	40
454	455	UPI00000B85E2 status=activ	([0.17593, 0.158265, 0.129801, 0.18812, 0.243554, 0.291804, 0.332115, 0.370445, 0.342579, 0.374039, 0.349426, 0.394753, 0.418646, 0.461924, 0.472492, 0.468512, 0.529623, 0.562014, 0.58069, 0.585406, 0.661982, 0.791621, 0.819762, 0.868118, 0.862302, 0.856457, 0.846163, 0.84206, 0.84206, 0.885302, 0.876521, 0.905695, 0.889439, 0.889439, 0.879233, 0.808535, 0.795062, 0.784345, 0.775545, 0.798249, 0.…	[16, 17, 18, 19, 20, 21, 22, 23, 24, 25, 26, 27, 28, 29, 30, 31, 32, 33, 34, 35, 36, 37, 38, 39, 40, 41, 42, 43, 44, 45, 46, 47, 48, 49, 50, 51, 52, 53, 54, 55, 56, 57, 58, 59, 60, 61, 62, 63, 64, 65, 66, 67, 68, 69, 70, 71, 72, 73, 74, 75, 76, 77, 78, 79, 80, 81, 82, 83, 84, 85, 86, 87, 88, 89, 90, 91, 92, 93, 96, 109, 110, 111, 115, 116, 170, 171, 182, 183]	(77	0	77)	yes	77
455	456	UPI00000B94F4 status=activ	([0.275179, 0.129801, 0.073402, 0.092881, 0.155435, 0.179055, 0.209395, 0.229226, 0.161087, 0.182256, 0.21291, 0.247041, 0.366687, 0.271506, 0.271506, 0.278302, 0.281712, 0.18812, 0.275179, 0.247041, 0.239899, 0.15284, 0.17593, 0.225814, 0.243554, 0.137348, 0.086953, 0.086953, 0.051831, 0.092881, 0.098513, 0.092881, 0.092881, 0.05306, 0.096677, 0.098513, 0.096677, 0.100716, 0.161087, 0.167087, 0.…	[]	0			#VALUE!	#VALUE!
456	457	UPI00000C7F55 status=activ	([0.088832, 0.05306, 0.033407, 0.047319, 0.030611, 0.023087, 0.024393, 0.033407, 0.043307, 0.035586, 0.050641, 0.067594, 0.067594, 0.090864, 0.096677, 0.088832, 0.170161, 0.147574, 0.15284, 0.200174, 0.216401, 0.295083, 0.377384, 0.486429, 0.401658, 0.422041, 0.414856, 0.450668, 0.461924, 0.483068, 0.557691, 0.541878, 0.538167, 0.440853, 0.440853, 0.390993, 0.30533, 0.196879, 0.264545, 0.264545, …	[30, 31, 32]	0			#VALUE!	#VALUE!
457	458	UPI00000C7F91 status=activ	([0.25406, 0.295083, 0.321458, 0.352862, 0.374039, 0.271506, 0.311707, 0.328603, 0.342579, 0.359901, 0.377384, 0.384043, 0.359901, 0.308712, 0.30533, 0.31487, 0.308712, 0.321458, 0.301917, 0.298791, 0.288399, 0.370445, 0.384043, 0.291804, 0.291804, 0.291804, 0.377384, 0.366687, 0.374039, 0.318242, 0.31487, 0.31487, 0.243554, 0.271506, 0.328603, 0.324872, 0.324872, 0.335645, 0.321458, 0.394753, 0.…	[]	0			#VALUE!	#VALUE!
458	459	UPI00000CA96B status=activ	([0.088832, 0.142424, 0.142424, 0.088832, 0.129801, 0.17593, 0.200174, 0.219301, 0.243554, 0.288399, 0.321458, 0.370445, 0.268042, 0.268042, 0.182256, 0.182256, 0.21291, 0.288399, 0.308712, 0.308712, 0.335645, 0.414856, 0.356642, 0.394753, 0.494003, 0.401658, 0.284882, 0.225814, 0.173081, 0.182256, 0.173081, 0.158265, 0.164327, 0.26085, 0.278302, 0.356642, 0.349426, 0.328603, 0.346032, 0.318242, …	[]	0			#VALUE!	#VALUE!
459	460	UPI00000CA96E status=activ	([0.209395, 0.098513, 0.167087, 0.21291, 0.278302, 0.298791, 0.31487, 0.335645, 0.387226, 0.40511, 0.349426, 0.31487, 0.394753, 0.394753, 0.291804, 0.301917, 0.281712, 0.281712, 0.185198, 0.18812, 0.170161, 0.275179, 0.394753, 0.387226, 0.271506, 0.271506, 0.275179, 0.247041, 0.15284, 0.081712, 0.066181, 0.106997, 0.182256, 0.203355, 0.291804, 0.291804, 0.18812, 0.225814, 0.222385, 0.222385, 0.22…	[]	0			#VALUE!	#VALUE!
460	461	UPI00000CA986 status=activ	([0.092881, 0.122885, 0.058088, 0.054297, 0.071867, 0.096677, 0.118441, 0.132295, 0.15284, 0.179055, 0.134866, 0.164327, 0.15284, 0.096677, 0.060549, 0.05306, 0.058088, 0.055536, 0.098513, 0.161087, 0.164327, 0.236433, 0.15284, 0.17593, 0.222385, 0.155435, 0.161087, 0.161087, 0.109221, 0.069024, 0.074921, 0.134866, 0.132295, 0.086953, 0.137348, 0.118441, 0.142424, 0.085092, 0.088832, 0.088832, 0.…	[121, 122]	0			#VALUE!	#VALUE!
461	462	UPI00000CA98D status=activ	([0.301917, 0.346032, 0.219301, 0.247041, 0.232838, 0.17593, 0.120615, 0.083462, 0.064632, 0.078022, 0.056825, 0.036378, 0.045352, 0.025762, 0.016021, 0.00962, 0.00962, 0.006988, 0.007315, 0.005932, 0.004577, 0.004513, 0.003431, 0.004513, 0.003607, 0.003079, 0.003461, 0.003405, 0.004358, 0.005249, 0.005683, 0.007259, 0.011518, 0.011518, 0.018106, 0.028695, 0.033407, 0.041405, 0.060549, 0.100716, …	[98, 99, 100, 101, 102, 103, 104, 105, 180, 181, 182, 187, 190, 191, 227, 228, 230, 231, 232, 233, 234, 235, 236, 237, 238, 239, 285, 293, 335, 404, 411, 412, 413, 414, 415, 416, 417, 420, 422, 423, 426, 427, 475, 476, 477, 478, 479, 488, 503, 513, 514, 515, 516, 518, 519, 520, 521, 522, 523, 587, 594, 595, 596, 597, 598, 599, 600, 601, 602, 603, 604, 605, 606, 607, 609, 610, 611, 612, 613, 614, …	(39	94	133)	no	39
462	463	UPI00000CA98E status=activ	([0.021816, 0.033407, 0.051831, 0.038042, 0.051831, 0.071867, 0.092881, 0.0704, 0.055536, 0.0704, 0.047319, 0.031287, 0.034068, 0.037156, 0.071867, 0.064632, 0.118441, 0.139895, 0.129801, 0.206376, 0.21291, 0.308712, 0.219301, 0.232838, 0.301917, 0.311707, 0.21291, 0.155435, 0.134866, 0.18812, 0.200174, 0.196879, 0.206376, 0.137348, 0.127496, 0.125101, 0.125101, 0.120615, 0.116183, 0.194234, 0.18…	[331, 335, 337, 338, 344, 345]	0			#VALUE!	#VALUE!
463	464	UPI00000CA992 status=activ	([0.167087, 0.232838, 0.170161, 0.219301, 0.264545, 0.179055, 0.127496, 0.155435, 0.125101, 0.173081, 0.206376, 0.161087, 0.139895, 0.137348, 0.173081, 0.225814, 0.311707, 0.387226, 0.384043, 0.394753, 0.332115, 0.356642, 0.370445, 0.40511, 0.40511, 0.387226, 0.450668, 0.4292, 0.42561, 0.490133, 0.458154, 0.440853, 0.529623, 0.525368, 0.529623, 0.5017, 0.468512, 0.359901, 0.324872, 0.40511, 0.359…	[32, 33, 34, 35, 194]	0			#VALUE!	#VALUE!
464	465	UPI00000CA9A3 status=activ	([0.239899, 0.295083, 0.17593, 0.21291, 0.167087, 0.216401, 0.26085, 0.301917, 0.257454, 0.288399, 0.278302, 0.206376, 0.257454, 0.308712, 0.271506, 0.291804, 0.295083, 0.291804, 0.216401, 0.196879, 0.194234, 0.288399, 0.203355, 0.301917, 0.31487, 0.387226, 0.295083, 0.31487, 0.222385, 0.225814, 0.15008, 0.18812, 0.288399, 0.308712, 0.30533, 0.25406, 0.229226, 0.229226, 0.229226, 0.30533, 0.28488…	[62, 63, 65, 66, 155, 381, 383, 384, 388, 389]	0			#VALUE!	#VALUE!
465	466	UPI00000CA9C5 status=activ	([0.000876, 0.001481, 0.001112, 0.000713, 0.000507, 0.000477, 0.000799, 0.000859, 0.000799, 0.001305, 0.001344, 0.001374, 0.000906, 0.001271, 0.001533, 0.000906, 0.001211, 0.002057, 0.001318, 0.001687, 0.002529, 0.003821, 0.003997, 0.00407, 0.006374, 0.006988, 0.009865, 0.011106, 0.011903, 0.01227, 0.007645, 0.009483, 0.013265, 0.011903, 0.009865, 0.010509, 0.014315, 0.01078, 0.008624, 0.008624, …	[188, 189, 190, 191, 192, 193]	0			#VALUE!	#VALUE!
466	467	UPI00000CA9E3 status=activ	([0.288399, 0.206376, 0.147574, 0.18812, 0.109221, 0.137348, 0.170161, 0.206376, 0.25031, 0.216401, 0.25406, 0.18812, 0.137348, 0.086953, 0.132295, 0.085092, 0.078022, 0.083462, 0.085092, 0.100716, 0.142424, 0.139895, 0.173081, 0.229226, 0.158265, 0.179055, 0.182256, 0.182256, 0.185198, 0.170161, 0.257454, 0.21291, 0.239899, 0.298791, 0.380708, 0.370445, 0.458154, 0.380708, 0.342579, 0.268042, 0.…	[76, 77, 78, 79, 80, 81, 82, 83, 84, 85, 86, 87, 88, 89]	(13	0	13)	no	13
467	468	UPI00000CA9ED status=activ	([0.158265, 0.085092, 0.051831, 0.050641, 0.064632, 0.040537, 0.06312, 0.074921, 0.098513, 0.11371, 0.067594, 0.056825, 0.059222, 0.094817, 0.167087, 0.15284, 0.170161, 0.17593, 0.083462, 0.085092, 0.054297, 0.032677, 0.038042, 0.060549, 0.073402, 0.036378, 0.076542, 0.032017, 0.035586, 0.017447, 0.012727, 0.022667, 0.017138, 0.010672, 0.011342, 0.010131, 0.009015, 0.011106, 0.011669, 0.020876, 0…	[]	0			#VALUE!	#VALUE!
468	469	UPI00000CA9F1 status=activ	([0.111485, 0.158265, 0.21291, 0.25031, 0.298791, 0.216401, 0.137348, 0.17593, 0.206376, 0.15284, 0.179055, 0.179055, 0.257454, 0.15284, 0.236433, 0.222385, 0.222385, 0.311707, 0.232838, 0.232838, 0.170161, 0.179055, 0.11371, 0.10481, 0.106997, 0.106997, 0.167087, 0.232838, 0.216401, 0.21291, 0.295083, 0.295083, 0.25406, 0.17593, 0.281712, 0.236433, 0.164327, 0.129801, 0.125101, 0.120615, 0.12980…	[]	0			#VALUE!	#VALUE!
469	470	UPI00000CAA00 status=activ	([0.015344, 0.007877, 0.007645, 0.005932, 0.007877, 0.00558, 0.004208, 0.003246, 0.003864, 0.003727, 0.003014, 0.002512, 0.001572, 0.000833, 0.000447, 0.000399, 0.000189, 0.000198, 0.00015, 0.000275, 0.000266, 0.000232, 0.000485, 0.000339, 0.00061, 0.000253, 0.000468, 0.000854, 0.001481, 0.000893, 0.001249, 0.001936, 0.001687, 0.001675, 0.001748, 0.001602, 0.000983, 0.000983, 0.000567, 0.001172, …	[]	0			#VALUE!	#VALUE!
470	471	UPI00000CAA08 status=activ	([0.384043, 0.433034, 0.458154, 0.505461, 0.480142, 0.41194, 0.433034, 0.458154, 0.480142, 0.509769, 0.521092, 0.608892, 0.494003, 0.444081, 0.440853, 0.486429, 0.447574, 0.436924, 0.447574, 0.433034, 0.42561, 0.41194, 0.401658, 0.40511, 0.390993, 0.359901, 0.346032, 0.349426, 0.352862, 0.349426, 0.25406, 0.229226, 0.127496, 0.127496, 0.125101, 0.196879, 0.243554, 0.271506, 0.275179, 0.239899, 0.…	[3, 9, 10, 11, 70, 154, 155, 156, 157, 302, 305, 306, 307, 495, 498, 514, 515, 516, 517, 548, 549, 551, 578, 579, 580, 581, 582, 583, 584, 585, 586, 629, 630, 631, 636, 640, 641, 642, 643, 644, 645, 646, 647, 648, 649, 650, 651, 652, 653, 654, 655, 656, 657, 658, 659, 660, 661, 662, 663, 664, 665, 666, 667, 668, 669, 670, 671, 672, 673, 674, 675, 676, 677, 690, 691, 692, 694, 719, 720, 721, 722, …	(37	35	72)	no	37
471	472	UPI00000CAA54 status=activ	([0.137348, 0.083462, 0.109221, 0.15008, 0.18812, 0.239899, 0.271506, 0.17593, 0.144935, 0.109221, 0.090864, 0.076542, 0.129801, 0.11371, 0.066181, 0.0704, 0.069024, 0.109221, 0.206376, 0.203355, 0.203355, 0.191378, 0.191378, 0.191378, 0.185198, 0.182256, 0.109221, 0.109221, 0.206376, 0.185198, 0.298791, 0.359901, 0.342579, 0.352862, 0.380708, 0.458154, 0.450668, 0.398279, 0.422041, 0.408655, 0.3…	[103]	0			#VALUE!	#VALUE!
472	473	UPI00000CAA65 status=activ	([0.15008, 0.085092, 0.111485, 0.067594, 0.049374, 0.0704, 0.10481, 0.132295, 0.170161, 0.206376, 0.232838, 0.268042, 0.281712, 0.26085, 0.257454, 0.352862, 0.359901, 0.301917, 0.308712, 0.30533, 0.311707, 0.308712, 0.408655, 0.418646, 0.433034, 0.433034, 0.450668, 0.349426, 0.26085, 0.257454, 0.25031, 0.25031, 0.25406, 0.167087, 0.278302, 0.278302, 0.18812, 0.118441, 0.120615, 0.120615, 0.122885…	[]	0			#VALUE!	#VALUE!
473	474	UPI00000CAA88 status=activ	([0.239899, 0.083462, 0.034884, 0.014783, 0.022667, 0.016021, 0.010372, 0.013437, 0.016826, 0.013016, 0.012491, 0.009865, 0.009401, 0.006374, 0.006894, 0.005872, 0.005623, 0.00558, 0.00407, 0.004135, 0.004315, 0.003512, 0.003701, 0.003671, 0.005318, 0.005623, 0.005011, 0.004646, 0.004736, 0.003405, 0.00292, 0.002761, 0.004161, 0.00292, 0.004208, 0.006039, 0.004899, 0.003366, 0.004736, 0.006567, 0…	[]	0			#VALUE!	#VALUE!
474	475	UPI00000CAABE status=activ	([0.203355, 0.30533, 0.232838, 0.271506, 0.26085, 0.288399, 0.30533, 0.339168, 0.377384, 0.308712, 0.243554, 0.298791, 0.318242, 0.239899, 0.147574, 0.209395, 0.216401, 0.209395, 0.21291, 0.288399, 0.311707, 0.278302, 0.247041, 0.225814, 0.225814, 0.191378, 0.125101, 0.137348, 0.137348, 0.137348, 0.137348, 0.137348, 0.127496, 0.127496, 0.200174, 0.284882, 0.31487, 0.308712, 0.31487, 0.229226, 0.1…	[]	0			#VALUE!	#VALUE!
475	476	UPI00000CAABF status=activ	([0.034884, 0.038858, 0.066181, 0.083462, 0.05306, 0.036378, 0.026338, 0.022667, 0.031287, 0.026338, 0.032017, 0.042364, 0.067594, 0.083462, 0.116183, 0.10481, 0.094817, 0.085092, 0.144935, 0.132295, 0.120615, 0.109221, 0.076542, 0.079919, 0.094817, 0.15008, 0.236433, 0.318242, 0.390993, 0.318242, 0.384043, 0.366687, 0.275179, 0.203355, 0.179055, 0.203355, 0.222385, 0.295083, 0.41194, 0.401658, 0…	[]	0			#VALUE!	#VALUE!
476	477	UPI00000CAAC0 status=activ	([0.00777, 0.006421, 0.008624, 0.007031, 0.009096, 0.008525, 0.007259, 0.006567, 0.005503, 0.006567, 0.007031, 0.006421, 0.006988, 0.006894, 0.004775, 0.005086, 0.005086, 0.005734, 0.005872, 0.006142, 0.005223, 0.00515, 0.006795, 0.005223, 0.007259, 0.005503, 0.006701, 0.007877, 0.010372, 0.0198, 0.020876, 0.020522, 0.034068, 0.034068, 0.025316, 0.05306, 0.081712, 0.081712, 0.081712, 0.081712, 0.…	[]	0			#VALUE!	#VALUE!
477	478	UPI00000CAAD1 status=activ	([0.40511, 0.447574, 0.321458, 0.247041, 0.288399, 0.335645, 0.36309, 0.278302, 0.318242, 0.339168, 0.366687, 0.311707, 0.418646, 0.31487, 0.225814, 0.216401, 0.21291, 0.144935, 0.090864, 0.060549, 0.028695, 0.017447, 0.010221, 0.013821, 0.014075, 0.009483, 0.007259, 0.00558, 0.007495, 0.00558, 0.005503, 0.004208, 0.004315, 0.004208, 0.004431, 0.005223, 0.007177, 0.007177, 0.009015, 0.013437, 0.0…	[65, 66, 91, 140, 141, 142, 150, 195, 196, 197, 204, 209, 210, 252, 253, 255, 256, 257, 259, 262, 293, 294, 295, 297, 298, 299, 300, 301, 302, 303, 304, 305, 306, 346, 347, 348, 349, 350, 351, 477, 481, 501, 502, 503, 504, 505, 506, 507, 508, 509, 510, 551, 552, 555, 557, 558, 559, 561, 562, 563, 564, 565, 566, 567, 574, 581, 618, 619, 620, 621, 622, 623, 624, 625, 635, 650, 661, 663, 664, 686, 6…	(9	23	32)	no	9
478	479	UPI00000CAAF8 status=activ	([0.026892, 0.050641, 0.071867, 0.096677, 0.139895, 0.17593, 0.209395, 0.182256, 0.222385, 0.243554, 0.268042, 0.281712, 0.236433, 0.222385, 0.222385, 0.15284, 0.17593, 0.203355, 0.291804, 0.31487, 0.321458, 0.30533, 0.295083, 0.298791, 0.31487, 0.209395, 0.219301, 0.191378, 0.25406, 0.268042, 0.275179, 0.291804, 0.335645, 0.295083, 0.408655, 0.324872, 0.422041, 0.494003, 0.465241, 0.497853, 0.38…	[]	0			#VALUE!	#VALUE!
479	480	UPI00000CAB03 status=activ	([0.022306, 0.040537, 0.0704, 0.098513, 0.0704, 0.033407, 0.046336, 0.06312, 0.096677, 0.064632, 0.078022, 0.100716, 0.054297, 0.027463, 0.032677, 0.037156, 0.064632, 0.066181, 0.127496, 0.071867, 0.074921, 0.054297, 0.050641, 0.026338, 0.016257, 0.023534, 0.051831, 0.050641, 0.055536, 0.021816, 0.042364, 0.042364, 0.024393, 0.042364, 0.074921, 0.042364, 0.066181, 0.066181, 0.036378, 0.034068, 0.…	[]	0			#VALUE!	#VALUE!
480	481	UPI00000CAB05 status=activ	([0.497853, 0.366687, 0.41194, 0.436924, 0.461924, 0.486429, 0.517562, 0.545602, 0.480142, 0.494003, 0.521092, 0.483068, 0.486429, 0.476583, 0.483068, 0.387226, 0.401658, 0.401658, 0.486429, 0.483068, 0.394753, 0.394753, 0.398279, 0.418646, 0.387226, 0.387226, 0.298791, 0.288399, 0.278302, 0.278302, 0.275179, 0.185198, 0.247041, 0.239899, 0.25031, 0.264545, 0.356642, 0.454136, 0.422041, 0.318242,…	[6, 7, 10]	0			#VALUE!	#VALUE!
481	482	UPI00000CAB14 status=activ	([0.440853, 0.461924, 0.486429, 0.377384, 0.418646, 0.476583, 0.384043, 0.321458, 0.25031, 0.288399, 0.318242, 0.342579, 0.229226, 0.229226, 0.318242, 0.219301, 0.134866, 0.111485, 0.102787, 0.10481, 0.15008, 0.10481, 0.064632, 0.069024, 0.11371, 0.102787, 0.073402, 0.127496, 0.185198, 0.26085, 0.26085, 0.257454, 0.182256, 0.182256, 0.167087, 0.164327, 0.15284, 0.236433, 0.25406, 0.26085, 0.26085…	[239, 243]	0			#VALUE!	#VALUE!
482	483	UPI00000CAB54 status=activ	([0.000146, 0.000391, 0.000301, 0.000253, 0.000206, 0.000391, 0.000687, 0.00103, 0.001541, 0.002117, 0.002327, 0.001778, 0.002623, 0.003298, 0.003276, 0.004611, 0.006421, 0.009401, 0.015344, 0.013821, 0.027463, 0.059222, 0.069024, 0.109221, 0.21291, 0.332115, 0.332115, 0.346032, 0.349426, 0.324872, 0.271506, 0.31487, 0.4292, 0.30533, 0.268042, 0.311707, 0.18812, 0.102787, 0.111485, 0.111485, 0.24…	[149, 150, 153, 322, 323, 324, 327, 328, 329, 330, 331, 332, 333, 334]	(7	6	13)	no	7
483	484	UPI00000CAB7F status=activ	([0.055536, 0.060549, 0.122885, 0.194234, 0.21291, 0.15284, 0.109221, 0.147574, 0.182256, 0.179055, 0.122885, 0.086953, 0.096677, 0.15284, 0.083462, 0.081712, 0.096677, 0.096677, 0.167087, 0.179055, 0.229226, 0.239899, 0.191378, 0.161087, 0.132295, 0.10481, 0.161087, 0.229226, 0.142424, 0.129801, 0.179055, 0.275179, 0.377384, 0.264545, 0.21291, 0.328603, 0.42561, 0.422041, 0.436924, 0.450668, 0.4…	[42, 43]	0			#VALUE!	#VALUE!
484	485	UPI00000CAB93 status=activ	([0.048328, 0.071867, 0.109221, 0.137348, 0.158265, 0.111485, 0.064632, 0.092881, 0.120615, 0.096677, 0.125101, 0.094817, 0.139895, 0.0704, 0.109221, 0.118441, 0.11371, 0.170161, 0.125101, 0.125101, 0.125101, 0.15008, 0.098513, 0.092881, 0.079919, 0.092881, 0.142424, 0.206376, 0.191378, 0.179055, 0.236433, 0.232838, 0.21291, 0.15284, 0.239899, 0.161087, 0.096677, 0.096677, 0.088832, 0.139895, 0.1…	[250, 251, 252, 253, 254, 255, 256, 257, 282]	0			#VALUE!	#VALUE!
485	486	UPI00000CABA5 status=activ	([0.275179, 0.30533, 0.209395, 0.139895, 0.185198, 0.21291, 0.26085, 0.295083, 0.346032, 0.298791, 0.239899, 0.216401, 0.200174, 0.132295, 0.216401, 0.196879, 0.203355, 0.120615, 0.0704, 0.085092, 0.170161, 0.122885, 0.120615, 0.161087, 0.196879, 0.200174, 0.137348, 0.074921, 0.042364, 0.03976, 0.0704, 0.069024, 0.069024, 0.081712, 0.161087, 0.086953, 0.109221, 0.118441, 0.118441, 0.179055, 0.096…	[88]	0			#VALUE!	#VALUE!
486	487	UPI00000CABC2 status=activ	([0.00283, 0.002155, 0.00155, 0.001434, 0.001202, 0.001112, 0.001048, 0.000893, 0.000854, 0.000631, 0.000532, 0.000893, 0.00146, 0.001335, 0.000799, 0.000558, 0.000468, 0.000906, 0.00155, 0.002078, 0.001305, 0.00146, 0.001743, 0.002366, 0.00243, 0.0028, 0.0028, 0.003727, 0.005011, 0.004689, 0.008075, 0.014586, 0.014586, 0.015694, 0.029376, 0.059222, 0.078022, 0.078022, 0.033407, 0.013437, 0.00948…	[106, 107, 111, 112, 113]	0			#VALUE!	#VALUE!
487	488	UPI00000CABCF status=activ	([0.045352, 0.025762, 0.017447, 0.01078, 0.009096, 0.011518, 0.009401, 0.007877, 0.010372, 0.008156, 0.009977, 0.008624, 0.006421, 0.008156, 0.007877, 0.008409, 0.008075, 0.013265, 0.023963, 0.026338, 0.026892, 0.026892, 0.023534, 0.022667, 0.037156, 0.06312, 0.06184, 0.106997, 0.173081, 0.155435, 0.275179, 0.200174, 0.209395, 0.203355, 0.11371, 0.11371, 0.11371, 0.11371, 0.066181, 0.06184, 0.056…	[471, 472, 473, 474, 475, 476, 477, 478, 479, 480, 481, 482, 483, 484, 485, 486]	(15	0	15)	no	15
488	489	UPI00000CAC1E status=activ	([0.144935, 0.085092, 0.06312, 0.030003, 0.022306, 0.013821, 0.011669, 0.010672, 0.013613, 0.017138, 0.020876, 0.028107, 0.024393, 0.021381, 0.019109, 0.016826, 0.011669, 0.017447, 0.029376, 0.019401, 0.013265, 0.01227, 0.020165, 0.018787, 0.037156, 0.035586, 0.074921, 0.074921, 0.116183, 0.116183, 0.076542, 0.045352, 0.028107, 0.029376, 0.041405, 0.034884, 0.021816, 0.036378, 0.038858, 0.036378,…	[93]	0			#VALUE!	#VALUE!
489	490	UPI00000CAC36 status=activ	([0.025316, 0.042364, 0.030611, 0.046336, 0.067594, 0.024393, 0.013821, 0.009294, 0.006894, 0.008624, 0.006533, 0.005799, 0.00407, 0.003461, 0.003431, 0.002138, 0.002349, 0.001481, 0.000893, 0.000399, 0.000386, 0.000442, 0.000421, 0.000301, 0.000228, 0.000107, 0.000245, 0.000262, 0.000485, 0.000721, 0.000412, 0.000477, 0.000816, 0.001383, 0.001692, 0.001709, 0.001855, 0.001687, 0.002688, 0.002623…	[]	0			#VALUE!	#VALUE!
490	491	UPI00000CAC4B status=activ	([0.002078, 0.001271, 0.000876, 0.000614, 0.00055, 0.000442, 0.000292, 0.000507, 0.000859, 0.001344, 0.001743, 0.002155, 0.001232, 0.001172, 0.00103, 0.001408, 0.00225, 0.001305, 0.001202, 0.001687, 0.002512, 0.002078, 0.002327, 0.00243, 0.003607, 0.003341, 0.003478, 0.004161, 0.00292, 0.002057, 0.001318, 0.000773, 0.000799, 0.001434, 0.000833, 0.000854, 0.000854, 0.000859, 0.00152, 0.001541, 0.0…	[]	0			#VALUE!	#VALUE!
491	492	UPI00000CAC6B status=activ	([0.229226, 0.15008, 0.094817, 0.125101, 0.155435, 0.18812, 0.216401, 0.21291, 0.236433, 0.264545, 0.229226, 0.209395, 0.21291, 0.209395, 0.21291, 0.137348, 0.137348, 0.15284, 0.25031, 0.236433, 0.342579, 0.394753, 0.494003, 0.517562, 0.440853, 0.384043, 0.308712, 0.324872, 0.324872, 0.321458, 0.321458, 0.374039, 0.461924, 0.366687, 0.25031, 0.158265, 0.239899, 0.170161, 0.085092, 0.049374, 0.058…	[23, 79, 80, 81, 82, 111, 150, 151, 152, 155, 178, 186, 187, 188, 189, 195, 196, 197, 207, 290, 399, 402, 443, 444, 446, 447, 448, 449, 450, 451, 452, 453, 455, 456, 457, 458, 459, 460, 461, 462, 466, 473, 475, 476, 477, 478, 479, 480, 482, 483, 484, 485, 490, 492, 493, 507, 508, 509, 510, 511, 512, 513, 520, 523, 548, 549, 560, 561, 562, 563, 564, 565, 566]	(7	24	31)	no	7
492	493	UPI00000CAC72 status=activ	([0.028695, 0.018415, 0.012727, 0.021381, 0.036378, 0.023087, 0.036378, 0.024826, 0.035586, 0.023087, 0.029376, 0.038042, 0.071867, 0.036378, 0.035586, 0.042364, 0.023534, 0.041405, 0.043307, 0.046336, 0.094817, 0.116183, 0.182256, 0.268042, 0.239899, 0.222385, 0.229226, 0.137348, 0.139895, 0.139895, 0.206376, 0.132295, 0.127496, 0.132295, 0.134866, 0.078022, 0.122885, 0.173081, 0.173081, 0.14757…	[297, 336, 427, 428, 469, 472, 503, 506, 507, 508, 509, 510, 515, 516, 517, 518, 519, 520, 544, 545, 546, 547, 548, 549, 550, 551, 552, 553, 554, 555, 556, 557, 558]	(14	18	32)	no	14
493	494	UPI00000CACDB status=activ	([0.011669, 0.008525, 0.008895, 0.007555, 0.008002, 0.006567, 0.006078, 0.005249, 0.004646, 0.005623, 0.006795, 0.006078, 0.005992, 0.004483, 0.004577, 0.004689, 0.004315, 0.004315, 0.005992, 0.005799, 0.005623, 0.007877, 0.008075, 0.009865, 0.015694, 0.013016, 0.020876, 0.020876, 0.020165, 0.03976, 0.045352, 0.025762, 0.047319, 0.047319, 0.051831, 0.045352, 0.029376, 0.0704, 0.078022, 0.069024, …	[]	0			#VALUE!	#VALUE!
494	495	UPI00000CAD02 status=activ	([0.59917, 0.59014, 0.562014, 0.608892, 0.657645, 0.534167, 0.444081, 0.483068, 0.483068, 0.51388, 0.541878, 0.549308, 0.486429, 0.450668, 0.387226, 0.301917, 0.332115, 0.42561, 0.408655, 0.311707, 0.284882, 0.284882, 0.222385, 0.257454, 0.222385, 0.229226, 0.247041, 0.335645, 0.335645, 0.308712, 0.311707, 0.275179, 0.301917, 0.284882, 0.308712, 0.257454, 0.26085, 0.328603, 0.339168, 0.356642, 0.…	[0, 1, 2, 3, 4, 5, 9, 10, 11, 47, 88, 89, 90, 91, 92, 93, 95, 203, 205, 206, 210, 212, 215, 216, 217, 218, 219, 220, 221, 225, 226, 227, 228, 229, 230, 231, 232, 233, 234, 235, 236, 237, 238, 239, 240, 241, 242, 243, 244, 245, 266, 267, 268, 269, 270, 271, 272, 273, 274, 275, 294, 295, 297, 298, 299, 300, 301, 302, 303, 304, 305, 306, 307, 308, 309, 310, 329]	(20	29	49)	no	20
495	496	UPI00000CAD09 status=activ	([0.497853, 0.545602, 0.440853, 0.497853, 0.394753, 0.370445, 0.418646, 0.440853, 0.384043, 0.318242, 0.257454, 0.332115, 0.332115, 0.342579, 0.366687, 0.257454, 0.271506, 0.318242, 0.318242, 0.18812, 0.161087, 0.127496, 0.134866, 0.194234, 0.10481, 0.10481, 0.139895, 0.134866, 0.088832, 0.144935, 0.222385, 0.196879, 0.182256, 0.191378, 0.125101, 0.111485, 0.185198, 0.139895, 0.092881, 0.094817, …	[1, 210, 211, 212, 213, 214, 215, 216, 218, 220]	0			#VALUE!	#VALUE!
496	497	UPI00000CAD14 status=activ	([0.15008, 0.194234, 0.194234, 0.232838, 0.271506, 0.311707, 0.346032, 0.332115, 0.257454, 0.278302, 0.298791, 0.324872, 0.366687, 0.281712, 0.281712, 0.301917, 0.243554, 0.321458, 0.291804, 0.288399, 0.321458, 0.377384, 0.308712, 0.346032, 0.278302, 0.281712, 0.185198, 0.182256, 0.216401, 0.216401, 0.229226, 0.247041, 0.239899, 0.170161, 0.229226, 0.167087, 0.25031, 0.324872, 0.324872, 0.346032,…	[]	0			#VALUE!	#VALUE!
497	498	UPI00000CAD43 status=activ	([0.268042, 0.332115, 0.26085, 0.31487, 0.236433, 0.288399, 0.301917, 0.236433, 0.173081, 0.18812, 0.125101, 0.15284, 0.200174, 0.222385, 0.243554, 0.170161, 0.15284, 0.15284, 0.122885, 0.060549, 0.06312, 0.088832, 0.074921, 0.118441, 0.067594, 0.069024, 0.058088, 0.06312, 0.05306, 0.048328, 0.040537, 0.083462, 0.083462, 0.059222, 0.051831, 0.088832, 0.139895, 0.203355, 0.200174, 0.158265, 0.2645…	[]	0			#VALUE!	#VALUE!
498	499	UPI00000CAD7B status=activ	([0.458154, 0.339168, 0.384043, 0.4292, 0.335645, 0.356642, 0.278302, 0.318242, 0.232838, 0.179055, 0.21291, 0.243554, 0.164327, 0.132295, 0.132295, 0.085092, 0.155435, 0.088832, 0.090864, 0.139895, 0.167087, 0.167087, 0.179055, 0.170161, 0.167087, 0.21291, 0.132295, 0.206376, 0.222385, 0.31487, 0.40511, 0.324872, 0.295083, 0.387226, 0.380708, 0.301917, 0.377384, 0.339168, 0.324872, 0.31487, 0.31…	[82, 254, 255, 256, 257, 258, 259, 260, 268, 269]	0			#VALUE!	#VALUE!
499	500	UPI00000CAD83 status=activ	([0.109221, 0.134866, 0.18812, 0.120615, 0.088832, 0.111485, 0.15008, 0.116183, 0.137348, 0.109221, 0.096677, 0.127496, 0.129801, 0.078022, 0.129801, 0.132295, 0.129801, 0.200174, 0.206376, 0.142424, 0.225814, 0.225814, 0.236433, 0.142424, 0.216401, 0.278302, 0.295083, 0.288399, 0.332115, 0.332115, 0.332115, 0.394753, 0.384043, 0.352862, 0.422041, 0.311707, 0.284882, 0.301917, 0.196879, 0.222385,…	[153, 424, 437, 438, 439, 447, 448, 449, 450]	0			#VALUE!	#VALUE!
500	501	UPI00000CAE85 status=activ	([0.387226, 0.4292, 0.480142, 0.390993, 0.42561, 0.454136, 0.384043, 0.384043, 0.422041, 0.450668, 0.458154, 0.494003, 0.414856, 0.408655, 0.401658, 0.401658, 0.472492, 0.40511, 0.398279, 0.468512, 0.529623, 0.454136, 0.450668, 0.377384, 0.450668, 0.450668, 0.476583, 0.562014, 0.51388, 0.497853, 0.505461, 0.414856, 0.332115, 0.408655, 0.408655, 0.408655, 0.41194, 0.332115, 0.436924, 0.447574, 0.3…	[20, 27, 28, 30, 68, 71, 72, 73, 74, 75, 76, 77, 78, 79, 80, 81, 82, 85]	(11	5	16)	no	11
501	502	UPI00000CAE86 status=activ	([0.264545, 0.167087, 0.122885, 0.15008, 0.196879, 0.132295, 0.155435, 0.18812, 0.216401, 0.25406, 0.209395, 0.219301, 0.196879, 0.118441, 0.071867, 0.120615, 0.079919, 0.129801, 0.118441, 0.118441, 0.196879, 0.142424, 0.21291, 0.284882, 0.200174, 0.200174, 0.284882, 0.298791, 0.30533, 0.30533, 0.311707, 0.295083, 0.318242, 0.328603, 0.349426, 0.433034, 0.366687, 0.356642, 0.31487, 0.26085, 0.239…	[]	0			#VALUE!	#VALUE!
502	503	UPI00000D7650 status=activ	([0.346032, 0.268042, 0.203355, 0.106997, 0.134866, 0.164327, 0.194234, 0.232838, 0.271506, 0.295083, 0.318242, 0.356642, 0.268042, 0.18812, 0.15008, 0.139895, 0.109221, 0.096677, 0.081712, 0.085092, 0.050641, 0.083462, 0.137348, 0.134866, 0.25031, 0.17593, 0.125101, 0.127496, 0.064632, 0.064632, 0.036378, 0.034884, 0.036378, 0.059222, 0.098513, 0.185198, 0.271506, 0.321458, 0.239899, 0.268042, 0…	[51, 52, 81, 83, 84, 85]	0			#VALUE!	#VALUE!
503	504	UPI00000D7652 status=activ	([0.486429, 0.529623, 0.40511, 0.414856, 0.321458, 0.359901, 0.377384, 0.298791, 0.308712, 0.318242, 0.342579, 0.384043, 0.433034, 0.356642, 0.328603, 0.324872, 0.342579, 0.209395, 0.219301, 0.219301, 0.222385, 0.209395, 0.137348, 0.137348, 0.139895, 0.206376, 0.200174, 0.21291, 0.288399, 0.239899, 0.196879, 0.129801, 0.129801, 0.134866, 0.21291, 0.236433, 0.232838, 0.298791, 0.324872, 0.268042, …	[1]	0			#VALUE!	#VALUE!
504	505	UPI00000D7654 status=activ	([0.182256, 0.229226, 0.144935, 0.10481, 0.127496, 0.15008, 0.179055, 0.196879, 0.144935, 0.106997, 0.122885, 0.147574, 0.161087, 0.170161, 0.111485, 0.0704, 0.067594, 0.0704, 0.03976, 0.0704, 0.116183, 0.073402, 0.036378, 0.060549, 0.059222, 0.06312, 0.038858, 0.038042, 0.032017, 0.055536, 0.094817, 0.058088, 0.048328, 0.042364, 0.043307, 0.041405, 0.069024, 0.076542, 0.071867, 0.125101, 0.06902…	[]	0			#VALUE!	#VALUE!
505	506	UPI00000D7657 status=activ	([0.26085, 0.318242, 0.352862, 0.398279, 0.380708, 0.298791, 0.219301, 0.247041, 0.288399, 0.324872, 0.356642, 0.408655, 0.387226, 0.301917, 0.387226, 0.450668, 0.352862, 0.461924, 0.468512, 0.458154, 0.390993, 0.387226, 0.308712, 0.239899, 0.15008, 0.185198, 0.232838, 0.318242, 0.318242, 0.31487, 0.321458, 0.243554, 0.196879, 0.129801, 0.196879, 0.194234, 0.225814, 0.308712, 0.200174, 0.200174, …	[]	0			#VALUE!	#VALUE!
506	507	UPI00000D765A status=activ	([0.008804, 0.013016, 0.009865, 0.008409, 0.007645, 0.009977, 0.009401, 0.009015, 0.011106, 0.014783, 0.013821, 0.01078, 0.008075, 0.009865, 0.013437, 0.014075, 0.014586, 0.014783, 0.014783, 0.023087, 0.034068, 0.055536, 0.055536, 0.094817, 0.139895, 0.191378, 0.18812, 0.257454, 0.301917, 0.308712, 0.318242, 0.298791, 0.298791, 0.377384, 0.394753, 0.384043, 0.387226, 0.454136, 0.541878, 0.604312,…	[38, 39, 40, 41, 42, 43, 44, 45, 46, 53, 54, 55, 56, 69, 70, 71, 72, 77, 78, 79, 87, 90, 91, 113, 114, 115, 116, 117, 118, 119, 120, 121, 122, 123, 124, 128, 129, 130, 131, 132, 133, 134, 135, 136, 137, 142, 143, 145, 146, 147, 148, 149, 153, 154, 156, 157, 158, 159, 160, 184, 185, 207, 208, 209, 210, 211, 212, 213, 220, 223, 225, 226, 282, 283, 284, 285, 293, 308, 309, 400, 401, 402, 403]	(11	23	34)	no	11
507	508	UPI00000D765D status=activ	([0.006421, 0.009728, 0.007495, 0.008156, 0.010509, 0.008276, 0.011106, 0.015694, 0.020876, 0.027463, 0.035586, 0.047319, 0.085092, 0.144935, 0.076542, 0.074921, 0.15284, 0.079919, 0.049374, 0.085092, 0.142424, 0.155435, 0.15284, 0.132295, 0.106997, 0.11371, 0.158265, 0.085092, 0.085092, 0.038042, 0.036378, 0.020522, 0.021816, 0.021816, 0.023534, 0.020522, 0.023087, 0.024393, 0.025316, 0.025316, …	[]	0			#VALUE!	#VALUE!
508	509	UPI00000D765E status=activ	([0.088832, 0.051831, 0.055536, 0.081712, 0.109221, 0.139895, 0.109221, 0.085092, 0.116183, 0.147574, 0.147574, 0.111485, 0.129801, 0.139895, 0.164327, 0.203355, 0.26085, 0.308712, 0.374039, 0.390993, 0.335645, 0.328603, 0.346032, 0.384043, 0.298791, 0.288399, 0.288399, 0.268042, 0.324872, 0.229226, 0.219301, 0.268042, 0.284882, 0.264545, 0.278302, 0.225814, 0.275179, 0.291804, 0.275179, 0.232838…	[]	0			#VALUE!	#VALUE!
509	510	UPI00000D7666 status=activ	([0.01204, 0.019401, 0.034884, 0.022306, 0.035586, 0.023534, 0.033407, 0.045352, 0.030611, 0.022667, 0.028107, 0.034884, 0.066181, 0.11371, 0.11371, 0.10481, 0.111485, 0.102787, 0.161087, 0.229226, 0.308712, 0.268042, 0.25406, 0.158265, 0.155435, 0.088832, 0.15284, 0.161087, 0.10481, 0.18812, 0.200174, 0.134866, 0.076542, 0.074921, 0.074921, 0.079919, 0.127496, 0.127496, 0.134866, 0.122885, 0.113…	[56, 57, 58, 60, 61]	0			#VALUE!	#VALUE!
510	511	UPI00000D7667 status=activ	([0.185198, 0.239899, 0.158265, 0.196879, 0.229226, 0.278302, 0.30533, 0.26085, 0.203355, 0.225814, 0.17593, 0.139895, 0.139895, 0.216401, 0.25031, 0.264545, 0.185198, 0.271506, 0.352862, 0.271506, 0.284882, 0.200174, 0.132295, 0.209395, 0.219301, 0.194234, 0.122885, 0.076542, 0.0704, 0.116183, 0.116183, 0.182256, 0.182256, 0.102787, 0.094817, 0.092881, 0.085092, 0.096677, 0.090864, 0.056825, 0.0…	[115, 116, 117, 118, 119, 120, 121, 122, 123, 124, 161, 166, 173, 174, 325, 327, 328, 329, 330, 331, 332, 333, 334]	(9	0	9)	no	9
511	512	UPI00000D7669 status=activ	([0.222385, 0.120615, 0.179055, 0.10481, 0.134866, 0.17593, 0.225814, 0.17593, 0.122885, 0.118441, 0.139895, 0.122885, 0.079919, 0.127496, 0.109221, 0.17593, 0.144935, 0.092881, 0.094817, 0.102787, 0.069024, 0.067594, 0.0704, 0.041405, 0.071867, 0.054297, 0.040537, 0.036378, 0.059222, 0.10481, 0.132295, 0.088832, 0.137348, 0.206376, 0.203355, 0.137348, 0.11371, 0.15284, 0.137348, 0.076542, 0.1048…	[]	0			#VALUE!	#VALUE!
512	513	UPI00000D766C status=activ	([0.25031, 0.173081, 0.203355, 0.161087, 0.203355, 0.243554, 0.271506, 0.30533, 0.332115, 0.281712, 0.219301, 0.18812, 0.278302, 0.295083, 0.291804, 0.359901, 0.295083, 0.308712, 0.31487, 0.31487, 0.321458, 0.318242, 0.298791, 0.30533, 0.278302, 0.271506, 0.26085, 0.206376, 0.144935, 0.086953, 0.094817, 0.15008, 0.196879, 0.191378, 0.196879, 0.206376, 0.200174, 0.203355, 0.18812, 0.164327, 0.1913…	[58, 59, 80, 81, 82, 83, 84, 85, 86, 87, 88, 89, 90]	(10	2	12)	no	10
513	514	UPI00000D7670 status=activ	([0.882776, 0.885302, 0.750527, 0.754692, 0.767246, 0.791621, 0.675549, 0.685117, 0.694846, 0.703578, 0.608892, 0.657645, 0.653063, 0.534167, 0.541878, 0.529623, 0.521092, 0.480142, 0.468512, 0.4292, 0.349426, 0.349426, 0.346032, 0.401658, 0.324872, 0.332115, 0.332115, 0.414856, 0.356642, 0.278302, 0.206376, 0.288399, 0.284882, 0.222385, 0.229226, 0.222385, 0.229226, 0.155435, 0.209395, 0.18812, …	[0, 1, 2, 3, 4, 5, 6, 7, 8, 9, 10, 11, 12, 13, 14, 15, 16, 73, 74, 75]	(16	0	16)	no	16
514	515	UPI00000D7675 status=activ	([0.278302, 0.31487, 0.295083, 0.342579, 0.366687, 0.278302, 0.301917, 0.203355, 0.222385, 0.164327, 0.161087, 0.209395, 0.209395, 0.129801, 0.081712, 0.096677, 0.147574, 0.167087, 0.147574, 0.196879, 0.137348, 0.118441, 0.079919, 0.064632, 0.064632, 0.034068, 0.064632, 0.073402, 0.147574, 0.15008, 0.200174, 0.225814, 0.179055, 0.15008, 0.196879, 0.182256, 0.161087, 0.096677, 0.098513, 0.170161, …	[96, 196, 197]	0			#VALUE!	#VALUE!
515	516	UPI00000D767A status=activ	([0.229226, 0.308712, 0.332115, 0.243554, 0.31487, 0.366687, 0.384043, 0.40511, 0.328603, 0.36309, 0.387226, 0.4292, 0.339168, 0.433034, 0.346032, 0.318242, 0.370445, 0.380708, 0.349426, 0.346032, 0.370445, 0.295083, 0.243554, 0.268042, 0.26085, 0.155435, 0.15008, 0.15008, 0.158265, 0.236433, 0.225814, 0.216401, 0.158265, 0.243554, 0.170161, 0.196879, 0.225814, 0.155435, 0.098513, 0.122885, 0.200…	[]	0			#VALUE!	#VALUE!
516	517	UPI00000D767C status=activ	([0.359901, 0.414856, 0.468512, 0.380708, 0.377384, 0.422041, 0.440853, 0.374039, 0.394753, 0.4292, 0.377384, 0.41194, 0.483068, 0.394753, 0.394753, 0.377384, 0.291804, 0.36309, 0.440853, 0.374039, 0.380708, 0.384043, 0.380708, 0.291804, 0.384043, 0.41194, 0.41194, 0.418646, 0.490133, 0.418646, 0.401658, 0.468512, 0.454136, 0.4292, 0.517562, 0.486429, 0.418646, 0.494003, 0.483068, 0.497853, 0.590…	[34, 40, 41, 42, 43, 44, 45, 53, 54, 57, 58, 59, 60, 61, 64, 67, 68, 70, 71, 73, 109, 110, 111, 112, 113, 114, 115, 116, 117, 118, 119, 120]	(11	20	31)	no	11
517	518	UPI00000D767F status=activ	([0.275179, 0.311707, 0.229226, 0.271506, 0.219301, 0.257454, 0.194234, 0.164327, 0.203355, 0.239899, 0.281712, 0.308712, 0.318242, 0.390993, 0.40511, 0.332115, 0.374039, 0.370445, 0.301917, 0.31487, 0.318242, 0.26085, 0.18812, 0.25406, 0.26085, 0.352862, 0.346032, 0.4292, 0.490133, 0.483068, 0.401658, 0.394753, 0.41194, 0.440853, 0.436924, 0.505461, 0.59014, 0.680603, 0.685117, 0.690604, 0.54187…	[35, 36, 37, 38, 39, 40, 43, 44, 45, 46, 95, 99]	(5	0	5)	no	5
518	519	UPI00000D7680 status=activ	([0.118441, 0.111485, 0.074921, 0.10481, 0.100716, 0.094817, 0.069024, 0.096677, 0.083462, 0.064632, 0.079919, 0.100716, 0.102787, 0.167087, 0.206376, 0.219301, 0.281712, 0.196879, 0.125101, 0.090864, 0.085092, 0.094817, 0.127496, 0.185198, 0.11371, 0.139895, 0.164327, 0.134866, 0.137348, 0.191378, 0.225814, 0.15284, 0.17593, 0.17593, 0.170161, 0.158265, 0.129801, 0.144935, 0.127496, 0.216401, 0.…	[193, 194, 195, 196, 200, 201, 262, 265]	0			#VALUE!	#VALUE!
519	520	UPI00000D7681 status=activ	([0.111485, 0.158265, 0.185198, 0.158265, 0.209395, 0.173081, 0.196879, 0.232838, 0.203355, 0.232838, 0.25406, 0.247041, 0.200174, 0.18812, 0.182256, 0.196879, 0.247041, 0.332115, 0.42561, 0.41194, 0.41194, 0.447574, 0.398279, 0.352862, 0.408655, 0.30533, 0.366687, 0.374039, 0.311707, 0.275179, 0.275179, 0.311707, 0.318242, 0.366687, 0.366687, 0.36309, 0.422041, 0.349426, 0.321458, 0.25031, 0.219…	[50, 51, 67, 68, 69, 70, 71, 72, 73, 74, 75, 76, 77, 78, 79, 80, 81, 82, 83, 84, 85, 86, 87, 88, 89, 90, 91, 92, 93, 94, 95, 96, 97, 98, 99, 100, 101, 102, 103, 104, 105, 106, 107, 108, 109, 110, 111, 112]	(45	2	47)	no	45
520	521	UPI00000D7685 status=activ	([0.137348, 0.100716, 0.132295, 0.155435, 0.200174, 0.203355, 0.232838, 0.25031, 0.288399, 0.324872, 0.288399, 0.308712, 0.321458, 0.31487, 0.239899, 0.232838, 0.301917, 0.318242, 0.298791, 0.342579, 0.398279, 0.321458, 0.387226, 0.42561, 0.447574, 0.374039, 0.408655, 0.398279, 0.42561, 0.433034, 0.418646, 0.454136, 0.476583, 0.505461, 0.521092, 0.497853, 0.486429, 0.517562, 0.521092, 0.521092, 0…	[33, 34, 37, 38, 39, 40, 41, 42, 43, 63, 64, 65, 66, 67, 68, 69, 73, 74, 75, 76, 107, 108, 109, 110, 111, 112, 113, 114, 115, 116, 117, 118, 119, 120, 121, 122, 179, 205, 206, 207, 216, 219, 220, 221, 222, 223, 224, 225, 231, 232, 233, 234, 235, 236, 237, 238, 239, 240, 241, 242, 299, 300, 312, 354, 355, 356, 360, 361, 363, 364, 366, 368, 371]	(15	20	35)	no	15
521	522	UPI00000D768D status=activ	([0.15008, 0.191378, 0.232838, 0.281712, 0.318242, 0.346032, 0.384043, 0.308712, 0.324872, 0.349426, 0.284882, 0.318242, 0.346032, 0.349426, 0.433034, 0.433034, 0.356642, 0.476583, 0.541878, 0.458154, 0.384043, 0.30533, 0.308712, 0.229226, 0.219301, 0.222385, 0.219301, 0.222385, 0.236433, 0.239899, 0.173081, 0.247041, 0.17593, 0.194234, 0.203355, 0.144935, 0.158265, 0.134866, 0.067594, 0.078022, …	[18, 125, 131, 136, 138, 140, 141, 142, 171, 172, 173, 174, 175, 176, 177, 178, 179, 180, 181, 182, 183, 184, 185, 186, 187, 188, 189, 190, 191, 192, 193, 194, 195, 196, 197, 198, 199, 200, 201, 202, 203, 204, 205, 206, 207, 208, 209, 210, 211, 212, 213, 214, 215, 216]	(45	8	53)	no	45
522	523	UPI00000D768E status=activ	([0.06312, 0.038858, 0.054297, 0.030611, 0.05306, 0.051831, 0.026338, 0.040537, 0.051831, 0.081712, 0.056825, 0.090864, 0.049374, 0.026892, 0.028107, 0.023087, 0.022306, 0.01204, 0.022306, 0.028695, 0.023963, 0.023534, 0.020876, 0.024393, 0.023963, 0.013437, 0.017797, 0.020522, 0.022667, 0.017447, 0.015694, 0.021381, 0.012491, 0.020165, 0.03976, 0.076542, 0.046336, 0.059222, 0.118441, 0.064632, 0…	[85, 86, 87, 89, 90, 91, 135, 136, 137, 138, 176]	(3	6	9)	no	3
523	524	UPI00000D7696 status=activ	([0.450668, 0.324872, 0.384043, 0.36309, 0.243554, 0.18812, 0.225814, 0.264545, 0.21291, 0.25406, 0.284882, 0.239899, 0.247041, 0.229226, 0.229226, 0.15284, 0.085092, 0.074921, 0.088832, 0.096677, 0.074921, 0.042364, 0.071867, 0.073402, 0.056825, 0.10481, 0.142424, 0.132295, 0.129801, 0.125101, 0.066181, 0.0704, 0.071867, 0.040537, 0.078022, 0.073402, 0.098513, 0.102787, 0.118441, 0.118441, 0.100…	[]	0			#VALUE!	#VALUE!
524	525	UPI00000D769F status=activ	([0.247041, 0.308712, 0.387226, 0.284882, 0.332115, 0.380708, 0.298791, 0.225814, 0.26085, 0.284882, 0.268042, 0.301917, 0.301917, 0.301917, 0.387226, 0.380708, 0.384043, 0.398279, 0.422041, 0.42561, 0.332115, 0.25031, 0.25031, 0.219301, 0.200174, 0.203355, 0.122885, 0.216401, 0.31487, 0.318242, 0.324872, 0.36309, 0.370445, 0.284882, 0.264545, 0.247041, 0.164327, 0.155435, 0.225814, 0.271506, 0.2…	[148]	0			#VALUE!	#VALUE!
525	526	UPI00000D76A7 status=activ	([0.284882, 0.18812, 0.284882, 0.328603, 0.25406, 0.185198, 0.225814, 0.25031, 0.247041, 0.194234, 0.216401, 0.25031, 0.161087, 0.158265, 0.155435, 0.158265, 0.15284, 0.179055, 0.111485, 0.10481, 0.10481, 0.170161, 0.25406, 0.257454, 0.18812, 0.264545, 0.342579, 0.339168, 0.342579, 0.298791, 0.377384, 0.394753, 0.401658, 0.476583, 0.483068, 0.538167, 0.63748, 0.653063, 0.653063, 0.675549, 0.56648…	[35, 36, 37, 38, 39, 40, 41, 42, 43, 44, 45, 46, 50, 51, 115, 117, 118, 119, 120, 121, 122, 123, 125, 253, 256]	(11	0	11)	no	11
526	527	UPI00000D76A9 status=activ	([0.206376, 0.264545, 0.311707, 0.349426, 0.41194, 0.436924, 0.465241, 0.490133, 0.509769, 0.529623, 0.541878, 0.59014, 0.690604, 0.788093, 0.775545, 0.653063, 0.557691, 0.653063, 0.517562, 0.642678, 0.63748, 0.497853, 0.490133, 0.40511, 0.408655, 0.356642, 0.36309, 0.36309, 0.36309, 0.359901, 0.264545, 0.191378, 0.194234, 0.194234, 0.194234, 0.191378, 0.206376, 0.271506, 0.264545, 0.339168, 0.34…	[8, 9, 10, 11, 12, 13, 14, 15, 16, 17, 18, 19, 20, 79, 80, 135, 137, 138, 139, 141, 142, 143]	(12	0	12)	no	12
527	528	UPI00000D76AA status=activ	([0.26085, 0.243554, 0.291804, 0.339168, 0.284882, 0.191378, 0.216401, 0.26085, 0.301917, 0.321458, 0.352862, 0.311707, 0.232838, 0.271506, 0.209395, 0.288399, 0.291804, 0.232838, 0.239899, 0.219301, 0.288399, 0.301917, 0.349426, 0.284882, 0.216401, 0.203355, 0.308712, 0.30533, 0.291804, 0.281712, 0.222385, 0.222385, 0.232838, 0.318242, 0.284882, 0.268042, 0.278302, 0.31487, 0.301917, 0.30533, 0.…	[61, 63, 64, 65, 66, 67, 68, 69, 70, 71, 72, 73, 74, 75, 76, 78, 79, 80, 81, 82, 126, 127, 128, 129, 130, 131, 132, 133, 134, 135, 136, 137, 138, 139, 140, 141, 142, 143, 144, 145, 146, 147, 148, 149, 150, 151, 152, 153, 154, 155, 156, 157, 158, 159, 160, 161, 162, 163, 164, 165, 166, 167, 168, 169, 170, 171, 172, 173, 174, 175, 176, 179, 181, 196, 206, 207, 208, 209, 210, 211, 212, 213, 214, 215…	(50	20	70)	yes	50
528	529	UPI00000D76B3 status=activ	([0.167087, 0.096677, 0.137348, 0.18812, 0.222385, 0.155435, 0.185198, 0.142424, 0.173081, 0.206376, 0.222385, 0.18812, 0.191378, 0.116183, 0.137348, 0.137348, 0.127496, 0.085092, 0.142424, 0.142424, 0.094817, 0.147574, 0.229226, 0.239899, 0.164327, 0.100716, 0.158265, 0.15008, 0.219301, 0.15284, 0.088832, 0.11371, 0.179055, 0.173081, 0.173081, 0.18812, 0.206376, 0.142424, 0.196879, 0.17593, 0.19…	[]	0			#VALUE!	#VALUE!
529	530	UPI00000D76B4 status=activ	([0.229226, 0.137348, 0.167087, 0.203355, 0.134866, 0.081712, 0.116183, 0.155435, 0.185198, 0.219301, 0.26085, 0.31487, 0.236433, 0.161087, 0.209395, 0.139895, 0.134866, 0.203355, 0.25406, 0.247041, 0.164327, 0.203355, 0.298791, 0.30533, 0.203355, 0.301917, 0.339168, 0.25406, 0.268042, 0.268042, 0.268042, 0.167087, 0.164327, 0.158265, 0.158265, 0.090864, 0.144935, 0.142424, 0.144935, 0.096677, 0.…	[]	0			#VALUE!	#VALUE!
530	531	UPI00000D76B5 status=activ	([0.11371, 0.158265, 0.216401, 0.26085, 0.268042, 0.219301, 0.25406, 0.268042, 0.158265, 0.170161, 0.194234, 0.170161, 0.081712, 0.034068, 0.015344, 0.008002, 0.005932, 0.004358, 0.003177, 0.003014, 0.00292, 0.002138, 0.001271, 0.001172, 0.000661, 0.000708, 0.000661, 0.000339, 0.000185, 0.000335, 0.000386, 0.00015, 0.000142, 0.000318, 0.000313, 0.00055, 0.000614, 0.000893, 0.00146, 0.002366, 0.00…	[]	0			#VALUE!	#VALUE!
531	532	UPI00000D76BA status=activ	([0.209395, 0.196879, 0.120615, 0.185198, 0.161087, 0.125101, 0.079919, 0.11371, 0.164327, 0.21291, 0.158265, 0.196879, 0.106997, 0.102787, 0.071867, 0.079919, 0.088832, 0.045352, 0.044297, 0.046336, 0.051831, 0.028107, 0.032017, 0.035586, 0.032017, 0.027463, 0.047319, 0.094817, 0.098513, 0.081712, 0.044297, 0.054297, 0.058088, 0.066181, 0.066181, 0.088832, 0.137348, 0.078022, 0.137348, 0.137348,…	[]	0			#VALUE!	#VALUE!
532	533	UPI00000D76BC status=activ	([0.232838, 0.137348, 0.139895, 0.139895, 0.203355, 0.247041, 0.264545, 0.194234, 0.219301, 0.247041, 0.18812, 0.158265, 0.206376, 0.185198, 0.281712, 0.194234, 0.206376, 0.137348, 0.185198, 0.167087, 0.10481, 0.164327, 0.161087, 0.200174, 0.239899, 0.144935, 0.118441, 0.139895, 0.229226, 0.200174, 0.209395, 0.185198, 0.288399, 0.284882, 0.219301, 0.137348, 0.120615, 0.073402, 0.076542, 0.044297,…	[111, 112, 113, 114, 115, 116, 117, 119, 145, 275]	0			#VALUE!	#VALUE!
533	534	UPI00000D76C0 status=activ	([0.085092, 0.051831, 0.078022, 0.047319, 0.074921, 0.109221, 0.139895, 0.182256, 0.200174, 0.247041, 0.209395, 0.179055, 0.200174, 0.229226, 0.264545, 0.281712, 0.36309, 0.387226, 0.318242, 0.318242, 0.295083, 0.222385, 0.30533, 0.268042, 0.356642, 0.335645, 0.243554, 0.142424, 0.125101, 0.129801, 0.125101, 0.17593, 0.247041, 0.232838, 0.158265, 0.182256, 0.167087, 0.125101, 0.164327, 0.257454, …	[]	0			#VALUE!	#VALUE!
534	535	UPI00000D76C2 status=activ	([0.042364, 0.073402, 0.069024, 0.043307, 0.056825, 0.088832, 0.066181, 0.085092, 0.058088, 0.083462, 0.102787, 0.134866, 0.137348, 0.15284, 0.170161, 0.147574, 0.173081, 0.102787, 0.120615, 0.209395, 0.209395, 0.209395, 0.129801, 0.17593, 0.182256, 0.182256, 0.182256, 0.25031, 0.247041, 0.339168, 0.239899, 0.239899, 0.225814, 0.308712, 0.401658, 0.408655, 0.433034, 0.356642, 0.366687, 0.284882, …	[354, 355, 356, 357]	0			#VALUE!	#VALUE!
535	536	UPI00000D76C6 status=activ	([0.295083, 0.356642, 0.398279, 0.288399, 0.318242, 0.308712, 0.342579, 0.380708, 0.301917, 0.247041, 0.295083, 0.26085, 0.284882, 0.203355, 0.155435, 0.088832, 0.088832, 0.15284, 0.196879, 0.194234, 0.268042, 0.206376, 0.122885, 0.083462, 0.139895, 0.147574, 0.194234, 0.200174, 0.185198, 0.284882, 0.356642, 0.239899, 0.278302, 0.26085, 0.301917, 0.281712, 0.36309, 0.335645, 0.229226, 0.257454, 0…	[62]	0			#VALUE!	#VALUE!
536	537	UPI00000D76CA status=activ	([0.006194, 0.005011, 0.007091, 0.00962, 0.008075, 0.010131, 0.008723, 0.007315, 0.009187, 0.008075, 0.006482, 0.007315, 0.007091, 0.007495, 0.016021, 0.025762, 0.016826, 0.018415, 0.020522, 0.026338, 0.011518, 0.017797, 0.033407, 0.033407, 0.016257, 0.027463, 0.029376, 0.029376, 0.051831, 0.029376, 0.05306, 0.066181, 0.066181, 0.05306, 0.047319, 0.046336, 0.019109, 0.030611, 0.085092, 0.032677, …	[163, 164, 165]	0			#VALUE!	#VALUE!
537	538	UPI00000D76CD status=activ	([0.019109, 0.027463, 0.015078, 0.009977, 0.007555, 0.008156, 0.006619, 0.005623, 0.004315, 0.003727, 0.004513, 0.003478, 0.003405, 0.004577, 0.003431, 0.002503, 0.002014, 0.001855, 0.001335, 0.001249, 0.000906, 0.001417, 0.001417, 0.001687, 0.00243, 0.003341, 0.003701, 0.005011, 0.005378, 0.008156, 0.012491, 0.007259, 0.009187, 0.006421, 0.006619, 0.009294, 0.015344, 0.023087, 0.042364, 0.079919…	[]	0			#VALUE!	#VALUE!
538	539	UPI00000D76CF status=activ	([0.264545, 0.301917, 0.311707, 0.288399, 0.268042, 0.236433, 0.264545, 0.275179, 0.232838, 0.26085, 0.295083, 0.31487, 0.324872, 0.41194, 0.41194, 0.418646, 0.476583, 0.486429, 0.521092, 0.58069, 0.58069, 0.613573, 0.613573, 0.653063, 0.699094, 0.759478, 0.819762, 0.827927, 0.837511, 0.899122, 0.89662, 0.885302, 0.874069, 0.879233, 0.808535, 0.759478, 0.733139, 0.657645, 0.642678, 0.666105, 0.60…	[18, 19, 20, 21, 22, 23, 24, 25, 26, 27, 28, 29, 30, 31, 32, 33, 34, 35, 36, 37, 38, 39, 40, 41, 42, 43, 44, 45, 46, 47, 48, 49, 53, 54, 56, 57, 58, 59, 60, 61, 62, 63, 64, 71, 84, 85, 86, 87, 88, 93, 94, 95, 96, 97, 98, 99, 101, 102, 103, 104, 108, 109, 110, 111, 112, 113, 114, 115, 116, 117, 118, 119, 120, 121, 122, 146, 147, 171, 175, 176, 177, 178, 179, 180, 181, 182, 183, 184, 185, 186, 187,…	(31	0	31)	no	31
539	540	UPI00000D76D1 status=activ	([0.182256, 0.225814, 0.31487, 0.356642, 0.264545, 0.179055, 0.243554, 0.264545, 0.194234, 0.21291, 0.25031, 0.194234, 0.225814, 0.164327, 0.275179, 0.236433, 0.191378, 0.206376, 0.209395, 0.203355, 0.167087, 0.194234, 0.161087, 0.144935, 0.086953, 0.137348, 0.144935, 0.139895, 0.167087, 0.271506, 0.298791, 0.225814, 0.291804, 0.21291, 0.200174, 0.18812, 0.216401, 0.17593, 0.25031, 0.161087, 0.16…	[135, 136, 138, 256, 258, 259, 260, 261]	0			#VALUE!	#VALUE!
540	541	UPI00000D76E6 status=activ	([0.000893, 0.001855, 0.002211, 0.001709, 0.001344, 0.001249, 0.001675, 0.00225, 0.002078, 0.001936, 0.001687, 0.001391, 0.001434, 0.001602, 0.001499, 0.001, 0.001597, 0.002336, 0.003298, 0.004161, 0.003997, 0.005992, 0.00543, 0.004358, 0.006194, 0.009483, 0.015694, 0.016826, 0.009728, 0.014586, 0.018106, 0.017797, 0.017447, 0.010509, 0.016257, 0.018106, 0.030611, 0.016257, 0.009728, 0.006619, 0.…	[]	0			#VALUE!	#VALUE!
541	542	UPI00000D76E8 status=activ	([0.058088, 0.085092, 0.142424, 0.085092, 0.142424, 0.170161, 0.094817, 0.111485, 0.086953, 0.058088, 0.083462, 0.116183, 0.122885, 0.06184, 0.038858, 0.038042, 0.066181, 0.033407, 0.020522, 0.036378, 0.037156, 0.036378, 0.040537, 0.023087, 0.040537, 0.032677, 0.033407, 0.0704, 0.074921, 0.066181, 0.0704, 0.036378, 0.041405, 0.037156, 0.064632, 0.081712, 0.137348, 0.134866, 0.243554, 0.247041, 0.…	[127, 128]	0			#VALUE!	#VALUE!
542	543	UPI00000D76F9 status=activ	([0.142424, 0.106997, 0.081712, 0.132295, 0.179055, 0.17593, 0.206376, 0.247041, 0.298791, 0.236433, 0.281712, 0.321458, 0.278302, 0.318242, 0.222385, 0.346032, 0.342579, 0.342579, 0.4292, 0.476583, 0.433034, 0.458154, 0.538167, 0.534167, 0.525368, 0.509769, 0.476583, 0.394753, 0.377384, 0.366687, 0.461924, 0.436924, 0.440853, 0.476583, 0.401658, 0.42561, 0.366687, 0.278302, 0.36309, 0.356642, 0.…	[22, 23, 24, 25, 91, 92, 93]	0			#VALUE!	#VALUE!
543	544	UPI00000D76FA status=activ	([0.042364, 0.020165, 0.036378, 0.058088, 0.032017, 0.016257, 0.024393, 0.030611, 0.03976, 0.049374, 0.030003, 0.041405, 0.047319, 0.088832, 0.040537, 0.0198, 0.020876, 0.041405, 0.040537, 0.083462, 0.081712, 0.074921, 0.085092, 0.038858, 0.037156, 0.076542, 0.088832, 0.081712, 0.092881, 0.092881, 0.106997, 0.194234, 0.196879, 0.182256, 0.191378, 0.308712, 0.311707, 0.191378, 0.200174, 0.203355, …	[]	0			#VALUE!	#VALUE!
544	545	UPI00000D76FC status=activ	([0.275179, 0.339168, 0.356642, 0.257454, 0.281712, 0.301917, 0.229226, 0.170161, 0.191378, 0.185198, 0.142424, 0.11371, 0.125101, 0.11371, 0.111485, 0.17593, 0.15008, 0.236433, 0.216401, 0.209395, 0.21291, 0.173081, 0.164327, 0.182256, 0.264545, 0.281712, 0.30533, 0.359901, 0.36309, 0.384043, 0.339168, 0.394753, 0.444081, 0.444081, 0.461924, 0.458154, 0.374039, 0.454136, 0.380708, 0.380708, 0.30…	[64, 78, 79, 80, 87, 121, 122, 123, 124, 126, 127, 128, 129, 153, 154, 239]	(3	5	8)	no	3
545	546	UPI00000D7702 status=activ	([0.033407, 0.021381, 0.036378, 0.023963, 0.03976, 0.05306, 0.071867, 0.046336, 0.060549, 0.076542, 0.102787, 0.129801, 0.0704, 0.0704, 0.096677, 0.096677, 0.088832, 0.081712, 0.142424, 0.139895, 0.134866, 0.225814, 0.229226, 0.229226, 0.321458, 0.225814, 0.194234, 0.196879, 0.301917, 0.30533, 0.308712, 0.203355, 0.200174, 0.288399, 0.196879, 0.236433, 0.206376, 0.132295, 0.137348, 0.132295, 0.21…	[235]	0			#VALUE!	#VALUE!
546	547	UPI00000D7703 status=activ	([0.067594, 0.043307, 0.069024, 0.096677, 0.066181, 0.088832, 0.048328, 0.064632, 0.046336, 0.029376, 0.040537, 0.055536, 0.056825, 0.030611, 0.045352, 0.033407, 0.066181, 0.036378, 0.06312, 0.071867, 0.045352, 0.045352, 0.078022, 0.045352, 0.048328, 0.085092, 0.051831, 0.11371, 0.122885, 0.120615, 0.144935, 0.15008, 0.088832, 0.054297, 0.076542, 0.096677, 0.122885, 0.122885, 0.203355, 0.161087, …	[]	0			#VALUE!	#VALUE!
547	548	UPI00000D7713 status=activ	([0.000468, 0.000378, 0.000253, 0.000266, 0.000228, 0.000189, 0.000335, 0.000447, 0.000399, 0.000326, 0.00052, 0.000575, 0.000631, 0.000477, 0.000713, 0.000721, 0.001172, 0.001232, 0.00076, 0.001335, 0.00103, 0.001687, 0.002555, 0.003014, 0.002727, 0.00389, 0.005734, 0.004921, 0.005799, 0.007031, 0.008895, 0.008804, 0.010509, 0.014315, 0.018415, 0.025316, 0.025316, 0.025316, 0.038042, 0.054297, 0…	[]	0			#VALUE!	#VALUE!
548	549	UPI00000D7714 status=activ	([0.098513, 0.125101, 0.158265, 0.100716, 0.139895, 0.182256, 0.127496, 0.164327, 0.11371, 0.081712, 0.106997, 0.15008, 0.076542, 0.067594, 0.064632, 0.116183, 0.064632, 0.122885, 0.125101, 0.125101, 0.118441, 0.06184, 0.03976, 0.041405, 0.041405, 0.023534, 0.021816, 0.043307, 0.038858, 0.069024, 0.074921, 0.0704, 0.06312, 0.116183, 0.111485, 0.116183, 0.067594, 0.118441, 0.064632, 0.037156, 0.03…	[65, 352, 353, 354, 355]	0			#VALUE!	#VALUE!
549	550	UPI00000D7719 status=activ	([0.301917, 0.335645, 0.414856, 0.301917, 0.182256, 0.232838, 0.155435, 0.196879, 0.257454, 0.281712, 0.332115, 0.394753, 0.418646, 0.352862, 0.346032, 0.200174, 0.209395, 0.209395, 0.100716, 0.092881, 0.043307, 0.079919, 0.078022, 0.031287, 0.023534, 0.034068, 0.021816, 0.016826, 0.015694, 0.010672, 0.011106, 0.007177, 0.004921, 0.003478, 0.004388, 0.002761, 0.0028, 0.003405, 0.004921, 0.004921,…	[]	0			#VALUE!	#VALUE!
550	551	UPI00000D771A status=activ	([0.332115, 0.232838, 0.275179, 0.194234, 0.109221, 0.139895, 0.142424, 0.173081, 0.200174, 0.229226, 0.173081, 0.200174, 0.203355, 0.203355, 0.203355, 0.122885, 0.06184, 0.074921, 0.118441, 0.058088, 0.043307, 0.071867, 0.067594, 0.038042, 0.069024, 0.139895, 0.142424, 0.17593, 0.106997, 0.111485, 0.118441, 0.18812, 0.122885, 0.10481, 0.06184, 0.037156, 0.064632, 0.078022, 0.064632, 0.067594, 0.…	[307, 308, 309, 310, 313, 314, 316, 391, 392, 393, 404, 405, 464, 465, 466, 467, 468, 469, 470, 475, 476]	(6	12	18)	no	6
551	552	UPI00000D771E status=activ	([0.011518, 0.022667, 0.036378, 0.038042, 0.06184, 0.081712, 0.100716, 0.129801, 0.158265, 0.182256, 0.129801, 0.109221, 0.173081, 0.109221, 0.100716, 0.090864, 0.118441, 0.170161, 0.137348, 0.137348, 0.134866, 0.232838, 0.216401, 0.137348, 0.167087, 0.173081, 0.17593, 0.094817, 0.088832, 0.088832, 0.051831, 0.058088, 0.10481, 0.125101, 0.194234, 0.203355, 0.161087, 0.125101, 0.127496, 0.196879, …	[]	0			#VALUE!	#VALUE!
552	553	UPI00000D7721 status=activ	([0.134866, 0.064632, 0.040537, 0.059222, 0.038858, 0.058088, 0.076542, 0.078022, 0.056825, 0.073402, 0.076542, 0.106997, 0.111485, 0.118441, 0.066181, 0.111485, 0.194234, 0.191378, 0.116183, 0.11371, 0.098513, 0.10481, 0.127496, 0.200174, 0.132295, 0.194234, 0.134866, 0.142424, 0.106997, 0.144935, 0.15284, 0.15284, 0.139895, 0.129801, 0.125101, 0.203355, 0.216401, 0.15284, 0.15284, 0.25406, 0.26…	[102]	0			#VALUE!	#VALUE!
553	554	UPI00000D7723 status=activ	([0.008895, 0.006988, 0.005086, 0.006988, 0.005223, 0.003821, 0.00316, 0.002555, 0.003431, 0.003177, 0.003246, 0.00292, 0.00231, 0.003607, 0.00316, 0.002155, 0.002057, 0.001533, 0.001417, 0.00225, 0.00225, 0.001906, 0.002623, 0.002688, 0.002581, 0.003701, 0.003997, 0.005799, 0.006039, 0.004161, 0.004689, 0.004775, 0.006567, 0.006619, 0.006421, 0.006567, 0.006701, 0.007031, 0.006701, 0.004899, 0.0…	[194, 195]	0			#VALUE!	#VALUE!
554	555	UPI00000D7729 status=activ	([0.775545, 0.805026, 0.837511, 0.862302, 0.882776, 0.891961, 0.89662, 0.894241, 0.868118, 0.868118, 0.882776, 0.827927, 0.837511, 0.874069, 0.823549, 0.819762, 0.823549, 0.741537, 0.779859, 0.795062, 0.801317, 0.846163, 0.849326, 0.849326, 0.795062, 0.784345, 0.788093, 0.798249, 0.808535, 0.856457, 0.868118, 0.871313, 0.899122, 0.89662, 0.889439, 0.921076, 0.939629, 0.938133, 0.954657, 0.959312,…	[0, 1, 2, 3, 4, 5, 6, 7, 8, 9, 10, 11, 12, 13, 14, 15, 16, 17, 18, 19, 20, 21, 22, 23, 24, 25, 26, 27, 28, 29, 30, 31, 32, 33, 34, 35, 36, 37, 38, 39, 40, 41, 42, 43, 44, 45, 46, 47, 48, 49]	(49	0	49)	no	49
555	556	UPI00000D7730 status=activ	([0.342579, 0.239899, 0.328603, 0.247041, 0.239899, 0.275179, 0.30533, 0.346032, 0.380708, 0.401658, 0.414856, 0.374039, 0.349426, 0.335645, 0.295083, 0.295083, 0.222385, 0.225814, 0.301917, 0.328603, 0.342579, 0.328603, 0.349426, 0.243554, 0.318242, 0.311707, 0.321458, 0.31487, 0.311707, 0.298791, 0.219301, 0.191378, 0.264545, 0.209395, 0.142424, 0.229226, 0.222385, 0.291804, 0.278302, 0.275179,…	[92, 94, 95, 96, 97, 98, 99, 100, 101, 102, 105, 106, 107, 109, 110]	(8	1	9)	no	8
556	557	UPI00000D7731 status=activ	([0.086953, 0.125101, 0.158265, 0.102787, 0.15008, 0.182256, 0.229226, 0.26085, 0.194234, 0.219301, 0.170161, 0.17593, 0.278302, 0.243554, 0.173081, 0.173081, 0.173081, 0.247041, 0.158265, 0.158265, 0.161087, 0.194234, 0.18812, 0.206376, 0.247041, 0.225814, 0.155435, 0.155435, 0.155435, 0.155435, 0.134866, 0.21291, 0.139895, 0.142424, 0.239899, 0.288399, 0.268042, 0.288399, 0.257454, 0.335645, 0.…	[]	0			#VALUE!	#VALUE!
557	558	UPI00000D7737 status=activ	([0.046336, 0.079919, 0.051831, 0.088832, 0.129801, 0.064632, 0.040537, 0.054297, 0.049374, 0.034068, 0.034884, 0.046336, 0.032017, 0.018106, 0.032017, 0.06312, 0.060549, 0.069024, 0.060549, 0.046336, 0.041405, 0.023963, 0.023087, 0.043307, 0.038042, 0.038858, 0.045352, 0.086953, 0.102787, 0.134866, 0.147574, 0.182256, 0.182256, 0.236433, 0.328603, 0.31487, 0.308712, 0.219301, 0.209395, 0.318242,…	[]	0			#VALUE!	#VALUE!
558	559	UPI00000D773B status=activ	([0.194234, 0.147574, 0.137348, 0.191378, 0.229226, 0.182256, 0.216401, 0.158265, 0.18812, 0.239899, 0.239899, 0.308712, 0.31487, 0.291804, 0.236433, 0.352862, 0.239899, 0.236433, 0.311707, 0.328603, 0.401658, 0.483068, 0.557691, 0.618285, 0.509769, 0.509769, 0.59508, 0.59917, 0.608892, 0.63748, 0.608892, 0.521092, 0.5017, 0.5017, 0.538167, 0.483068, 0.5017, 0.648219, 0.553315, 0.562014, 0.534167…	[22, 23, 24, 25, 26, 27, 28, 29, 30, 31, 32, 33, 34, 36, 37, 38, 39, 40, 118, 122, 123, 135, 136, 137, 254, 255, 326, 327, 328, 329, 330, 331, 332, 333, 334, 335, 336, 337]	(12	0	12)	no	12
559	560	UPI00000D7742 status=activ	([0.076542, 0.111485, 0.155435, 0.142424, 0.111485, 0.078022, 0.10481, 0.15008, 0.15008, 0.100716, 0.125101, 0.15008, 0.222385, 0.229226, 0.225814, 0.219301, 0.30533, 0.387226, 0.447574, 0.538167, 0.447574, 0.374039, 0.380708, 0.271506, 0.31487, 0.377384, 0.454136, 0.454136, 0.349426, 0.390993, 0.505461, 0.525368, 0.408655, 0.40511, 0.339168, 0.339168, 0.332115, 0.243554, 0.167087, 0.182256, 0.17…	[19, 30, 31, 162]	0			#VALUE!	#VALUE!
560	561	UPI00000D774D status=activ	([0.002512, 0.003079, 0.003555, 0.003341, 0.003014, 0.0028, 0.00359, 0.003405, 0.003109, 0.003757, 0.004431, 0.00389, 0.003461, 0.002606, 0.003341, 0.004431, 0.00515, 0.004646, 0.005086, 0.005799, 0.008002, 0.006533, 0.005683, 0.006533, 0.009015, 0.013821, 0.025762, 0.032017, 0.029376, 0.059222, 0.0704, 0.081712, 0.106997, 0.102787, 0.182256, 0.158265, 0.098513, 0.06312, 0.092881, 0.144935, 0.142…	[62, 63, 76, 77, 78, 79]	0			#VALUE!	#VALUE!
561	562	UPI00000D774E status=activ	([0.001597, 0.001335, 0.000893, 0.001499, 0.002276, 0.003079, 0.002155, 0.001786, 0.001434, 0.001061, 0.00146, 0.001232, 0.000614, 0.000301, 0.000614, 0.000674, 0.001318, 0.001267, 0.001597, 0.001541, 0.001533, 0.002503, 0.00225, 0.002705, 0.001743, 0.00103, 0.000485, 0.001142, 0.00155, 0.001541, 0.001675, 0.000958, 0.001335, 0.002078, 0.00231, 0.001408, 0.001335, 0.000743, 0.000447, 0.000399, 0.…	[]	0			#VALUE!	#VALUE!
562	563	UPI00000D774F status=activ	([0.060549, 0.06184, 0.088832, 0.054297, 0.056825, 0.086953, 0.106997, 0.129801, 0.15284, 0.109221, 0.109221, 0.071867, 0.120615, 0.071867, 0.100716, 0.090864, 0.051831, 0.030611, 0.030611, 0.054297, 0.047319, 0.081712, 0.081712, 0.079919, 0.079919, 0.06312, 0.028695, 0.030611, 0.019401, 0.019109, 0.031287, 0.042364, 0.085092, 0.085092, 0.127496, 0.147574, 0.167087, 0.155435, 0.25031, 0.236433, 0…	[49, 50]	0			#VALUE!	#VALUE!
563	564	UPI00000D7754 status=activ	([0.003177, 0.00243, 0.001855, 0.001533, 0.001232, 0.000983, 0.000833, 0.001288, 0.001048, 0.000854, 0.001211, 0.000906, 0.000464, 0.000447, 0.000747, 0.000816, 0.00076, 0.000854, 0.000442, 0.00076, 0.000713, 0.001202, 0.001748, 0.001722, 0.001692, 0.002512, 0.002482, 0.003607, 0.003757, 0.005378, 0.008075, 0.008525, 0.014783, 0.015694, 0.016021, 0.008624, 0.01227, 0.012491, 0.011518, 0.011106, 0…	[]	0			#VALUE!	#VALUE!
564	565	UPI00000D7756 status=activ	([0.094817, 0.139895, 0.094817, 0.122885, 0.170161, 0.21291, 0.239899, 0.239899, 0.18812, 0.209395, 0.243554, 0.206376, 0.271506, 0.275179, 0.18812, 0.247041, 0.311707, 0.390993, 0.390993, 0.454136, 0.387226, 0.321458, 0.318242, 0.328603, 0.257454, 0.26085, 0.222385, 0.147574, 0.170161, 0.243554, 0.25031, 0.243554, 0.278302, 0.281712, 0.25406, 0.328603, 0.264545, 0.268042, 0.236433, 0.236433, 0.1…	[57, 59]	0			#VALUE!	#VALUE!
565	566	UPI00000D775F status=activ	([0.004899, 0.003079, 0.003997, 0.003109, 0.002327, 0.001722, 0.002349, 0.001786, 0.001602, 0.002078, 0.001623, 0.001211, 0.001288, 0.002035, 0.001967, 0.001271, 0.000721, 0.000386, 0.000262, 0.000253, 0.000236, 0.000485, 0.000507, 0.000275, 0.000498, 0.000983, 0.000906, 0.001, 0.001597, 0.00231, 0.002336, 0.003555, 0.003997, 0.003997, 0.004208, 0.006078, 0.006421, 0.009401, 0.019401, 0.021816, 0…	[230, 232, 233, 234, 235, 236, 237, 238]	0			#VALUE!	#VALUE!
566	567	UPI00000D7764 status=activ	([0.5017, 0.545602, 0.444081, 0.36309, 0.390993, 0.414856, 0.346032, 0.370445, 0.321458, 0.36309, 0.291804, 0.31487, 0.318242, 0.311707, 0.295083, 0.291804, 0.298791, 0.311707, 0.30533, 0.206376, 0.182256, 0.25406, 0.25031, 0.243554, 0.335645, 0.308712, 0.308712, 0.398279, 0.40511, 0.40511, 0.387226, 0.5017, 0.490133, 0.40511, 0.408655, 0.380708, 0.359901, 0.321458, 0.384043, 0.36309, 0.454136, 0…	[0, 1, 31, 41, 42, 44]	0			#VALUE!	#VALUE!
567	568	UPI00000D776D status=activ	([0.534167, 0.59014, 0.618285, 0.534167, 0.534167, 0.538167, 0.545602, 0.549308, 0.553315, 0.575842, 0.525368, 0.534167, 0.472492, 0.461924, 0.465241, 0.461924, 0.521092, 0.490133, 0.549308, 0.549308, 0.553315, 0.63748, 0.59917, 0.534167, 0.59917, 0.604312, 0.59917, 0.541878, 0.490133, 0.497853, 0.497853, 0.480142, 0.480142, 0.529623, 0.529623, 0.447574, 0.440853, 0.447574, 0.468512, 0.414856, 0.…	[0, 1, 2, 3, 4, 5, 6, 7, 8, 9, 10, 11, 16, 18, 19, 20, 21, 22, 23, 24, 25, 26, 27, 33, 34, 49, 50, 51, 52, 53, 54, 55, 56, 57, 58, 59, 60, 61, 62, 63, 64, 65, 66, 67, 68, 69, 70, 71, 72, 73, 74, 75, 76, 77, 78]	(29	25	54)	no	29
568	569	UPI00000D7773 status=activ	([0.038042, 0.071867, 0.0704, 0.092881, 0.15008, 0.194234, 0.222385, 0.15008, 0.144935, 0.116183, 0.137348, 0.18812, 0.094817, 0.164327, 0.15008, 0.158265, 0.216401, 0.147574, 0.144935, 0.10481, 0.173081, 0.268042, 0.219301, 0.17593, 0.118441, 0.116183, 0.088832, 0.088832, 0.164327, 0.21291, 0.308712, 0.321458, 0.275179, 0.401658, 0.324872, 0.332115, 0.243554, 0.229226, 0.247041, 0.222385, 0.3599…	[136, 137, 242, 272, 278, 279, 282, 283]	0			#VALUE!	#VALUE!
569	570	UPI00000D7774 status=activ	([0.008525, 0.011518, 0.01204, 0.009728, 0.008276, 0.007259, 0.009187, 0.009865, 0.008723, 0.010372, 0.013016, 0.016257, 0.017138, 0.016826, 0.014075, 0.021816, 0.035586, 0.034884, 0.058088, 0.120615, 0.209395, 0.275179, 0.278302, 0.349426, 0.349426, 0.370445, 0.387226, 0.301917, 0.25031, 0.332115, 0.339168, 0.25031, 0.25406, 0.164327, 0.194234, 0.15008, 0.094817, 0.094817, 0.102787, 0.066181, 0.…	[156, 163, 173]	0			#VALUE!	#VALUE!
570	571	UPI00000D777A status=activ	([0.716283, 0.754692, 0.59917, 0.622677, 0.632174, 0.545602, 0.549308, 0.59014, 0.608892, 0.538167, 0.562014, 0.626927, 0.585406, 0.703578, 0.618285, 0.553315, 0.553315, 0.450668, 0.458154, 0.476583, 0.468512, 0.41194, 0.401658, 0.486429, 0.490133, 0.418646, 0.490133, 0.497853, 0.414856, 0.40511, 0.480142, 0.480142, 0.436924, 0.42561, 0.418646, 0.408655, 0.433034, 0.41194, 0.436924, 0.42561, 0.42…	[0, 1, 2, 3, 4, 5, 6, 7, 8, 9, 10, 11, 12, 13, 14, 15, 16, 43, 44, 45, 46, 59, 60, 70, 71, 72, 73, 74, 75, 76, 77, 78, 79, 80, 81, 82, 83, 84, 85, 86, 87, 88, 89, 90, 91, 92, 94, 95, 96, 102, 103, 104, 108, 109, 110, 113, 114, 115, 161, 162, 163, 164, 165, 166, 167, 168, 169, 170, 171, 172, 173, 174, 175, 176, 177, 178, 179, 180, 181, 182, 183, 184, 185, 186, 187, 188, 189, 190, 191, 192, 193, 19…	(43	58	101)	no	43
571	572	UPI00000D777C status=activ	([0.31487, 0.229226, 0.271506, 0.30533, 0.324872, 0.366687, 0.278302, 0.200174, 0.161087, 0.18812, 0.179055, 0.122885, 0.090864, 0.081712, 0.047319, 0.046336, 0.048328, 0.096677, 0.094817, 0.074921, 0.040537, 0.071867, 0.116183, 0.064632, 0.064632, 0.042364, 0.038858, 0.071867, 0.0704, 0.106997, 0.109221, 0.079919, 0.125101, 0.200174, 0.127496, 0.21291, 0.219301, 0.185198, 0.173081, 0.096677, 0.0…	[]	0			#VALUE!	#VALUE!
572	573	UPI00000D777E status=activ	([0.167087, 0.098513, 0.167087, 0.161087, 0.209395, 0.239899, 0.268042, 0.311707, 0.247041, 0.239899, 0.264545, 0.318242, 0.247041, 0.206376, 0.21291, 0.295083, 0.366687, 0.447574, 0.541878, 0.433034, 0.398279, 0.298791, 0.301917, 0.268042, 0.324872, 0.229226, 0.232838, 0.137348, 0.127496, 0.191378, 0.222385, 0.225814, 0.219301, 0.239899, 0.191378, 0.182256, 0.185198, 0.144935, 0.144935, 0.094817…	[18]	0			#VALUE!	#VALUE!
573	574	UPI00000D7781 status=activ	([0.100716, 0.142424, 0.071867, 0.038858, 0.071867, 0.042364, 0.055536, 0.0704, 0.05306, 0.066181, 0.090864, 0.069024, 0.05306, 0.092881, 0.17593, 0.139895, 0.085092, 0.048328, 0.028107, 0.033407, 0.0198, 0.038858, 0.03976, 0.085092, 0.11371, 0.046336, 0.06184, 0.034884, 0.038042, 0.047319, 0.047319, 0.023534, 0.032017, 0.020165, 0.023963, 0.024826, 0.035586, 0.0704, 0.092881, 0.083462, 0.071867,…	[205, 206, 207, 309]	0			#VALUE!	#VALUE!
574	575	UPI00000D778A status=activ	([0.134866, 0.079919, 0.120615, 0.164327, 0.090864, 0.056825, 0.086953, 0.122885, 0.094817, 0.127496, 0.127496, 0.092881, 0.139895, 0.120615, 0.109221, 0.147574, 0.088832, 0.086953, 0.083462, 0.088832, 0.090864, 0.173081, 0.26085, 0.179055, 0.182256, 0.194234, 0.284882, 0.18812, 0.182256, 0.257454, 0.239899, 0.288399, 0.30533, 0.219301, 0.247041, 0.219301, 0.170161, 0.264545, 0.264545, 0.268042, …	[150]	0			#VALUE!	#VALUE!
575	576	UPI00000D778B status=activ	([0.30533, 0.219301, 0.281712, 0.335645, 0.257454, 0.328603, 0.359901, 0.394753, 0.4292, 0.377384, 0.390993, 0.450668, 0.377384, 0.288399, 0.40511, 0.40511, 0.349426, 0.275179, 0.31487, 0.328603, 0.352862, 0.352862, 0.436924, 0.418646, 0.40511, 0.41194, 0.398279, 0.366687, 0.295083, 0.298791, 0.370445, 0.295083, 0.222385, 0.281712, 0.288399, 0.206376, 0.132295, 0.185198, 0.247041, 0.264545, 0.284…	[57, 58, 59, 64]	0			#VALUE!	#VALUE!
576	577	UPI00000D7798 status=activ	([0.335645, 0.257454, 0.31487, 0.25031, 0.200174, 0.222385, 0.173081, 0.206376, 0.232838, 0.271506, 0.222385, 0.257454, 0.247041, 0.311707, 0.31487, 0.301917, 0.225814, 0.311707, 0.26085, 0.264545, 0.346032, 0.356642, 0.398279, 0.318242, 0.321458, 0.374039, 0.390993, 0.387226, 0.380708, 0.394753, 0.295083, 0.377384, 0.384043, 0.398279, 0.318242, 0.295083, 0.308712, 0.31487, 0.291804, 0.339168, 0.…	[51]	0			#VALUE!	#VALUE!
577	578	UPI00000D77A5 status=activ	([0.222385, 0.167087, 0.173081, 0.116183, 0.079919, 0.058088, 0.048328, 0.064632, 0.055536, 0.044297, 0.049374, 0.033407, 0.034884, 0.020165, 0.015694, 0.017138, 0.018106, 0.026892, 0.030611, 0.044297, 0.038858, 0.056825, 0.079919, 0.092881, 0.144935, 0.225814, 0.308712, 0.377384, 0.377384, 0.374039, 0.450668, 0.483068, 0.505461, 0.51388, 0.632174, 0.675549, 0.661982, 0.642678, 0.557691, 0.570702…	[32, 33, 34, 35, 36, 37, 38, 39, 41, 42, 43, 79, 83, 84, 85, 86, 87, 88, 89, 90, 91, 92, 93, 94, 95, 96, 160]	(13	12	25)	no	13
578	579	UPI00000D77A7 status=activ	([0.284882, 0.356642, 0.366687, 0.398279, 0.295083, 0.324872, 0.243554, 0.196879, 0.243554, 0.275179, 0.31487, 0.356642, 0.346032, 0.335645, 0.346032, 0.284882, 0.264545, 0.219301, 0.288399, 0.288399, 0.278302, 0.30533, 0.219301, 0.209395, 0.206376, 0.30533, 0.308712, 0.311707, 0.366687, 0.356642, 0.275179, 0.275179, 0.278302, 0.278302, 0.281712, 0.25406, 0.25031, 0.335645, 0.30533, 0.31487, 0.33…	[48, 49, 51, 59, 61, 62]	0			#VALUE!	#VALUE!
579	580	UPI00000D77B3 status=activ	([0.078022, 0.05306, 0.074921, 0.050641, 0.055536, 0.073402, 0.106997, 0.137348, 0.161087, 0.122885, 0.144935, 0.167087, 0.139895, 0.139895, 0.10481, 0.100716, 0.100716, 0.129801, 0.132295, 0.203355, 0.257454, 0.264545, 0.339168, 0.26085, 0.346032, 0.275179, 0.278302, 0.264545, 0.182256, 0.179055, 0.268042, 0.278302, 0.278302, 0.384043, 0.384043, 0.41194, 0.308712, 0.21291, 0.281712, 0.284882, 0.…	[298, 299, 300, 301, 302, 303, 304, 305, 306, 307, 308, 309, 310, 311, 312, 313, 314, 315, 316, 317, 319, 385, 483, 484, 485, 543, 544, 545, 581, 582, 587, 588, 589, 590, 850, 851, 853, 854, 857, 858, 859, 863, 864, 934, 936, 937, 938, 939, 940, 941, 942, 943, 948, 1026, 1108, 1110, 1111, 1112, 1113, 1185, 1195, 1196, 1197, 1198, 1199, 1200, 1201, 1202, 1203, 1204, 1205, 1206]	(19	0	19)	no	19
580	581	UPI00000D77C0 status=activ	([0.106997, 0.158265, 0.092881, 0.056825, 0.086953, 0.056825, 0.044297, 0.067594, 0.098513, 0.100716, 0.111485, 0.158265, 0.155435, 0.132295, 0.18812, 0.206376, 0.21291, 0.271506, 0.288399, 0.291804, 0.394753, 0.275179, 0.278302, 0.380708, 0.480142, 0.374039, 0.5017, 0.480142, 0.366687, 0.366687, 0.390993, 0.288399, 0.288399, 0.394753, 0.454136, 0.374039, 0.324872, 0.318242, 0.318242, 0.216401, 0…	[26]	0			#VALUE!	#VALUE!
581	582	UPI00000D77C6 status=activ	([0.15284, 0.194234, 0.232838, 0.129801, 0.060549, 0.081712, 0.046336, 0.038042, 0.051831, 0.079919, 0.096677, 0.139895, 0.074921, 0.071867, 0.049374, 0.090864, 0.050641, 0.028107, 0.064632, 0.038858, 0.0198, 0.019401, 0.018787, 0.019401, 0.026338, 0.040537, 0.03976, 0.076542, 0.055536, 0.025762, 0.01078, 0.007422, 0.007091, 0.009977, 0.01078, 0.014315, 0.014315, 0.01204, 0.018787, 0.009401, 0.01…	[]	0			#VALUE!	#VALUE!
582	583	UPI00000D77CD status=activ	([0.000301, 0.00076, 0.000833, 0.000575, 0.00076, 0.000575, 0.000464, 0.000816, 0.000747, 0.000708, 0.000567, 0.000412, 0.000421, 0.000451, 0.000859, 0.001391, 0.002078, 0.002705, 0.003864, 0.003804, 0.005378, 0.007877, 0.006421, 0.00543, 0.008002, 0.009294, 0.016021, 0.023534, 0.025316, 0.048328, 0.041405, 0.036378, 0.078022, 0.078022, 0.067594, 0.0704, 0.0704, 0.074921, 0.073402, 0.03976, 0.096…	[]	0			#VALUE!	#VALUE!
583	584	UPI00000D77CE status=activ	([0.081712, 0.116183, 0.15284, 0.15008, 0.191378, 0.18812, 0.185198, 0.125101, 0.164327, 0.161087, 0.203355, 0.26085, 0.225814, 0.243554, 0.25031, 0.335645, 0.321458, 0.308712, 0.288399, 0.394753, 0.465241, 0.51388, 0.486429, 0.377384, 0.414856, 0.414856, 0.356642, 0.30533, 0.414856, 0.418646, 0.465241, 0.356642, 0.25031, 0.196879, 0.194234, 0.155435, 0.167087, 0.179055, 0.15008, 0.15284, 0.15826…	[21, 228, 313, 314, 315, 316, 317, 318, 319, 323, 324]	(6	2	8)	no	6
584	585	UPI00000D77D8 status=activ	([0.788093, 0.771762, 0.745909, 0.59917, 0.685117, 0.720929, 0.59917, 0.618285, 0.486429, 0.51388, 0.447574, 0.476583, 0.480142, 0.398279, 0.291804, 0.339168, 0.352862, 0.374039, 0.370445, 0.332115, 0.222385, 0.219301, 0.206376, 0.200174, 0.179055, 0.139895, 0.139895, 0.15284, 0.164327, 0.278302, 0.281712, 0.281712, 0.281712, 0.264545, 0.356642, 0.472492, 0.497853, 0.374039, 0.349426, 0.332115, 0…	[0, 1, 2, 3, 4, 5, 6, 7, 9, 46, 47, 88, 89, 90, 91, 92, 93, 156, 257, 258, 259, 260, 477, 478, 481, 483, 484]	(7	0	7)	no	7
585	586	UPI00000D77DF status=activ	([0.346032, 0.179055, 0.102787, 0.15008, 0.088832, 0.05306, 0.032677, 0.019109, 0.026338, 0.019401, 0.025316, 0.017447, 0.017797, 0.016021, 0.016021, 0.016826, 0.013265, 0.009294, 0.008723, 0.006701, 0.004899, 0.005223, 0.005683, 0.005683, 0.005378, 0.005734, 0.008156, 0.012727, 0.019401, 0.018787, 0.018787, 0.015694, 0.034068, 0.0198, 0.020876, 0.011342, 0.01227, 0.014783, 0.022667, 0.046336, 0.…	[188]	0			#VALUE!	#VALUE!
586	587	UPI00000D77E5 status=activ	([0.008525, 0.006533, 0.007177, 0.010672, 0.014586, 0.009977, 0.010672, 0.013821, 0.020522, 0.014315, 0.018106, 0.022667, 0.013016, 0.023087, 0.023534, 0.042364, 0.043307, 0.020522, 0.012727, 0.008723, 0.016021, 0.025762, 0.022667, 0.030611, 0.028695, 0.016826, 0.017138, 0.020522, 0.01227, 0.007259, 0.011106, 0.011669, 0.011669, 0.021381, 0.023534, 0.045352, 0.023963, 0.024393, 0.024393, 0.021381…	[]	0			#VALUE!	#VALUE!
587	588	UPI00000D77F2 status=activ	([0.056825, 0.06184, 0.030611, 0.043307, 0.026892, 0.038858, 0.051831, 0.083462, 0.10481, 0.081712, 0.085092, 0.096677, 0.111485, 0.060549, 0.073402, 0.076542, 0.058088, 0.090864, 0.129801, 0.079919, 0.15284, 0.179055, 0.182256, 0.291804, 0.30533, 0.321458, 0.26085, 0.275179, 0.247041, 0.219301, 0.264545, 0.298791, 0.332115, 0.328603, 0.440853, 0.408655, 0.342579, 0.440853, 0.450668, 0.476583, 0.…	[40, 47, 58, 130, 131, 132, 133, 134, 185, 186, 187, 188, 273, 275, 276, 278, 279, 280, 281, 282, 283, 290, 291, 292, 319, 320, 321]	(5	15	20)	no	5
588	589	UPI00000D77F7 status=activ	([0.219301, 0.15008, 0.085092, 0.144935, 0.196879, 0.225814, 0.268042, 0.21291, 0.236433, 0.170161, 0.200174, 0.247041, 0.161087, 0.167087, 0.173081, 0.179055, 0.191378, 0.194234, 0.18812, 0.257454, 0.268042, 0.15284, 0.18812, 0.206376, 0.111485, 0.067594, 0.067594, 0.034884, 0.055536, 0.055536, 0.079919, 0.074921, 0.071867, 0.125101, 0.120615, 0.122885, 0.067594, 0.125101, 0.118441, 0.073402, 0.…	[]	0			#VALUE!	#VALUE!
589	590	UPI00000D77FC status=activ	([3e-05, 4.7e-05, 3e-05, 3e-05, 1.7e-05, 1.7e-05, 1.7e-05, 2.6e-05, 3e-05, 5.2e-05, 3.4e-05, 3e-05, 1.7e-05, 1.7e-05, 9e-06, 1.7e-05, 2.6e-05, 4.3e-05, 8.2e-05, 0.000215, 0.000447, 0.000958, 0.001232, 0.001936, 0.003053, 0.00558, 0.008409, 0.007495, 0.005872, 0.006795, 0.003864, 0.006795, 0.007315, 0.007422, 0.006701, 0.006894, 0.005734, 0.003431, 0.003366, 0.001786, 0.00152, 0.000893, 0.000399, …	[]	0			#VALUE!	#VALUE!
590	591	UPI00000D77FD status=activ	([0.034068, 0.05306, 0.024826, 0.041405, 0.067594, 0.0704, 0.054297, 0.076542, 0.094817, 0.067594, 0.083462, 0.098513, 0.15284, 0.147574, 0.155435, 0.222385, 0.268042, 0.26085, 0.339168, 0.308712, 0.225814, 0.225814, 0.257454, 0.374039, 0.284882, 0.278302, 0.219301, 0.281712, 0.239899, 0.275179, 0.247041, 0.264545, 0.18812, 0.203355, 0.298791, 0.288399, 0.308712, 0.206376, 0.301917, 0.301917, 0.2…	[]	0			#VALUE!	#VALUE!
591	592	UPI00000D77FF status=activ	([0.120615, 0.049374, 0.0704, 0.042364, 0.027463, 0.038858, 0.050641, 0.066181, 0.040537, 0.056825, 0.0704, 0.051831, 0.038042, 0.020522, 0.032677, 0.030003, 0.016021, 0.025762, 0.044297, 0.024826, 0.024393, 0.025316, 0.031287, 0.031287, 0.044297, 0.074921, 0.037156, 0.037156, 0.040537, 0.06184, 0.055536, 0.054297, 0.098513, 0.096677, 0.155435, 0.15008, 0.15284, 0.232838, 0.264545, 0.264545, 0.31…	[]	0			#VALUE!	#VALUE!
592	593	UPI00000D7800 status=activ	([0.079919, 0.079919, 0.122885, 0.17593, 0.209395, 0.134866, 0.132295, 0.158265, 0.185198, 0.144935, 0.194234, 0.222385, 0.142424, 0.139895, 0.15008, 0.085092, 0.058088, 0.098513, 0.134866, 0.203355, 0.30533, 0.298791, 0.298791, 0.194234, 0.194234, 0.164327, 0.216401, 0.25406, 0.264545, 0.275179, 0.349426, 0.225814, 0.25406, 0.281712, 0.191378, 0.096677, 0.094817, 0.164327, 0.098513, 0.079919, 0.…	[]	0			#VALUE!	#VALUE!
593	594	UPI00000D780C status=activ	([0.387226, 0.311707, 0.380708, 0.422041, 0.433034, 0.374039, 0.384043, 0.433034, 0.447574, 0.384043, 0.394753, 0.418646, 0.461924, 0.440853, 0.562014, 0.497853, 0.494003, 0.42561, 0.422041, 0.374039, 0.352862, 0.36309, 0.450668, 0.401658, 0.298791, 0.339168, 0.332115, 0.36309, 0.216401, 0.239899, 0.288399, 0.17593, 0.185198, 0.10481, 0.127496, 0.132295, 0.182256, 0.122885, 0.125101, 0.125101, 0.…	[14, 54, 55]	0			#VALUE!	#VALUE!
594	595	UPI00000D780E status=activ	([0.25406, 0.298791, 0.321458, 0.206376, 0.232838, 0.222385, 0.182256, 0.21291, 0.164327, 0.203355, 0.196879, 0.229226, 0.147574, 0.147574, 0.144935, 0.155435, 0.247041, 0.21291, 0.182256, 0.26085, 0.332115, 0.25031, 0.25031, 0.179055, 0.268042, 0.271506, 0.298791, 0.359901, 0.281712, 0.301917, 0.295083, 0.25031, 0.268042, 0.346032, 0.359901, 0.359901, 0.295083, 0.216401, 0.278302, 0.31487, 0.212…	[]	0			#VALUE!	#VALUE!
595	596	UPI00000D7812 status=activ	([0.509769, 0.387226, 0.288399, 0.31487, 0.339168, 0.374039, 0.436924, 0.380708, 0.332115, 0.346032, 0.295083, 0.335645, 0.377384, 0.30533, 0.25406, 0.236433, 0.308712, 0.30533, 0.264545, 0.31487, 0.321458, 0.25031, 0.247041, 0.264545, 0.264545, 0.196879, 0.206376, 0.116183, 0.170161, 0.236433, 0.271506, 0.339168, 0.332115, 0.321458, 0.324872, 0.380708, 0.380708, 0.374039, 0.284882, 0.288399, 0.2…	[0, 61, 62, 63, 64, 65, 66, 67, 68, 69, 70, 126, 127, 128, 134, 138, 139, 140, 141, 142, 143, 144, 145, 146, 147, 148, 149, 150, 151, 152, 153, 154, 155, 156, 157, 158, 159, 160, 161, 162, 209, 210, 211, 212, 213, 214, 215, 216, 217, 218, 222, 225, 226]	(24	15	39)	no	24
596	597	UPI00000D781C status=activ	([0.078022, 0.147574, 0.078022, 0.076542, 0.102787, 0.127496, 0.161087, 0.182256, 0.209395, 0.147574, 0.102787, 0.125101, 0.11371, 0.092881, 0.127496, 0.200174, 0.30533, 0.301917, 0.318242, 0.222385, 0.142424, 0.179055, 0.090864, 0.15284, 0.182256, 0.109221, 0.134866, 0.142424, 0.144935, 0.144935, 0.144935, 0.222385, 0.236433, 0.222385, 0.161087, 0.206376, 0.132295, 0.069024, 0.118441, 0.127496, …	[]	0			#VALUE!	#VALUE!
597	598	UPI00000D781D status=activ	([0.666105, 0.5017, 0.418646, 0.458154, 0.505461, 0.545602, 0.608892, 0.618285, 0.626927, 0.680603, 0.575842, 0.618285, 0.642678, 0.618285, 0.490133, 0.486429, 0.476583, 0.394753, 0.398279, 0.398279, 0.41194, 0.408655, 0.461924, 0.422041, 0.387226, 0.380708, 0.398279, 0.384043, 0.384043, 0.359901, 0.268042, 0.36309, 0.36309, 0.264545, 0.206376, 0.225814, 0.222385, 0.219301, 0.321458, 0.284882, 0.…	[0, 1, 4, 5, 6, 7, 8, 9, 10, 11, 12, 13, 45, 122, 190, 191, 192, 193]	(9	2	11)	no	9
598	599	UPI00000D781F status=activ	([0.007422, 0.01078, 0.020522, 0.030003, 0.042364, 0.066181, 0.090864, 0.129801, 0.078022, 0.096677, 0.125101, 0.182256, 0.30533, 0.179055, 0.170161, 0.288399, 0.164327, 0.158265, 0.243554, 0.247041, 0.311707, 0.206376, 0.118441, 0.096677, 0.094817, 0.102787, 0.0704, 0.034068, 0.028695, 0.055536, 0.032017, 0.022667, 0.011669, 0.011342, 0.023963, 0.028107, 0.029376, 0.032677, 0.018106, 0.010509, 0…	[]	0			#VALUE!	#VALUE!
599	600	UPI00000D7820 status=activ	([0.142424, 0.164327, 0.25031, 0.158265, 0.15008, 0.196879, 0.129801, 0.092881, 0.125101, 0.074921, 0.100716, 0.078022, 0.092881, 0.092881, 0.11371, 0.158265, 0.144935, 0.21291, 0.21291, 0.134866, 0.088832, 0.064632, 0.042364, 0.037156, 0.066181, 0.088832, 0.088832, 0.125101, 0.139895, 0.134866, 0.161087, 0.094817, 0.096677, 0.11371, 0.132295, 0.132295, 0.155435, 0.243554, 0.15284, 0.15284, 0.150…	[123, 125, 127, 128, 215]	0			#VALUE!	#VALUE!
600	601	UPI00000D7821 status=activ	([0.433034, 0.447574, 0.458154, 0.308712, 0.191378, 0.21291, 0.125101, 0.086953, 0.051831, 0.06312, 0.074921, 0.073402, 0.035586, 0.028695, 0.028695, 0.029376, 0.020165, 0.010509, 0.010926, 0.011342, 0.009096, 0.009015, 0.00962, 0.007877, 0.011518, 0.019109, 0.019401, 0.027463, 0.045352, 0.085092, 0.042364, 0.033407, 0.025316, 0.024826, 0.014075, 0.014075, 0.009294, 0.007422, 0.00777, 0.00777, 0.…	[]	0			#VALUE!	#VALUE!
601	602	UPI00000D7823 status=activ	([0.25031, 0.295083, 0.356642, 0.342579, 0.374039, 0.41194, 0.321458, 0.342579, 0.36309, 0.318242, 0.26085, 0.30533, 0.225814, 0.225814, 0.239899, 0.243554, 0.349426, 0.380708, 0.394753, 0.394753, 0.387226, 0.36309, 0.298791, 0.200174, 0.167087, 0.164327, 0.132295, 0.236433, 0.236433, 0.236433, 0.298791, 0.384043, 0.380708, 0.480142, 0.557691, 0.447574, 0.444081, 0.444081, 0.414856, 0.41194, 0.32…	[34]	0			#VALUE!	#VALUE!
602	603	UPI00000D7825 status=activ	([0.03976, 0.023963, 0.042364, 0.037156, 0.058088, 0.028107, 0.041405, 0.058088, 0.032677, 0.020876, 0.017447, 0.014586, 0.020165, 0.013016, 0.011106, 0.007177, 0.00515, 0.004414, 0.004483, 0.003366, 0.002529, 0.001709, 0.00231, 0.001408, 0.001159, 0.001069, 0.001142, 0.001069, 0.001103, 0.001391, 0.002057, 0.002512, 0.003671, 0.003109, 0.003821, 0.005872, 0.006142, 0.006795, 0.006701, 0.009294, …	[]	0			#VALUE!	#VALUE!
603	604	UPI00000D7826 status=activ	([0.194234, 0.247041, 0.30533, 0.291804, 0.206376, 0.257454, 0.284882, 0.30533, 0.321458, 0.25406, 0.247041, 0.219301, 0.155435, 0.15284, 0.134866, 0.200174, 0.284882, 0.284882, 0.271506, 0.264545, 0.298791, 0.311707, 0.275179, 0.278302, 0.321458, 0.318242, 0.30533, 0.321458, 0.342579, 0.349426, 0.346032, 0.387226, 0.384043, 0.387226, 0.298791, 0.387226, 0.298791, 0.301917, 0.318242, 0.321458, 0.…	[90, 91, 312, 314]	0			#VALUE!	#VALUE!
604	605	UPI00000D7827 status=activ	([0.59508, 0.648219, 0.666105, 0.465241, 0.5017, 0.525368, 0.476583, 0.494003, 0.51388, 0.541878, 0.58069, 0.653063, 0.529623, 0.541878, 0.549308, 0.447574, 0.349426, 0.458154, 0.486429, 0.401658, 0.40511, 0.387226, 0.401658, 0.42561, 0.549308, 0.534167, 0.529623, 0.585406, 0.58069, 0.575842, 0.570702, 0.454136, 0.374039, 0.380708, 0.36309, 0.281712, 0.295083, 0.301917, 0.288399, 0.185198, 0.1759…	[0, 1, 2, 4, 5, 8, 9, 10, 11, 12, 13, 14, 24, 25, 26, 27, 28, 29, 30, 241, 242, 248, 265, 266]	(6	5	11)	no	6
605	606	UPI00000D7828 status=activ	([0.05306, 0.079919, 0.109221, 0.142424, 0.182256, 0.21291, 0.26085, 0.25031, 0.281712, 0.200174, 0.164327, 0.206376, 0.219301, 0.232838, 0.311707, 0.401658, 0.398279, 0.349426, 0.268042, 0.268042, 0.356642, 0.318242, 0.318242, 0.232838, 0.236433, 0.232838, 0.229226, 0.21291, 0.203355, 0.21291, 0.328603, 0.311707, 0.18812, 0.17593, 0.173081, 0.109221, 0.11371, 0.116183, 0.194234, 0.18812, 0.26454…	[]	0			#VALUE!	#VALUE!
606	607	UPI00000D782F status=activ	([0.509769, 0.394753, 0.433034, 0.468512, 0.490133, 0.51388, 0.4292, 0.440853, 0.374039, 0.398279, 0.450668, 0.483068, 0.468512, 0.472492, 0.447574, 0.541878, 0.454136, 0.447574, 0.447574, 0.377384, 0.288399, 0.291804, 0.380708, 0.384043, 0.374039, 0.377384, 0.384043, 0.384043, 0.390993, 0.440853, 0.444081, 0.414856, 0.346032, 0.281712, 0.196879, 0.21291, 0.15008, 0.200174, 0.21291, 0.271506, 0.3…	[0, 5, 15]	0			#VALUE!	#VALUE!
607	608	UPI00000D7835 status=activ	([0.000451, 0.001211, 0.001344, 0.001267, 0.001, 0.00155, 0.001675, 0.002327, 0.001855, 0.002529, 0.002138, 0.002555, 0.002581, 0.003963, 0.006567, 0.007177, 0.011903, 0.023963, 0.025762, 0.051831, 0.050641, 0.044297, 0.017138, 0.025316, 0.021816, 0.032017, 0.015344, 0.020876, 0.021816, 0.021816, 0.019401, 0.0198, 0.01078, 0.007259, 0.007031, 0.00543, 0.005011, 0.004247, 0.004161, 0.003109, 0.001…	[]	0			#VALUE!	#VALUE!
608	609	UPI00000D7837 status=activ	([0.36309, 0.380708, 0.271506, 0.311707, 0.203355, 0.229226, 0.275179, 0.311707, 0.349426, 0.30533, 0.324872, 0.291804, 0.209395, 0.21291, 0.219301, 0.26085, 0.225814, 0.219301, 0.206376, 0.206376, 0.209395, 0.311707, 0.25031, 0.278302, 0.264545, 0.380708, 0.311707, 0.298791, 0.301917, 0.25406, 0.301917, 0.31487, 0.40511, 0.541878, 0.570702, 0.454136, 0.401658, 0.335645, 0.346032, 0.318242, 0.305…	[33, 34, 91, 92, 93, 328, 329, 330, 342]	0			#VALUE!	#VALUE!
609	610	UPI00000D783B status=activ	([0.00243, 0.002606, 0.001936, 0.001374, 0.001048, 0.001499, 0.002035, 0.001597, 0.002117, 0.001709, 0.002194, 0.002688, 0.001687, 0.00155, 0.001271, 0.001288, 0.00152, 0.001374, 0.002057, 0.002881, 0.003963, 0.003671, 0.002727, 0.003924, 0.004135, 0.004161, 0.002705, 0.001743, 0.001872, 0.001967, 0.0028, 0.002014, 0.002194, 0.003461, 0.003478, 0.00283, 0.002705, 0.001855, 0.002117, 0.002078, 0.0…	[]	0			#VALUE!	#VALUE!
610	611	UPI00000D783E status=activ	([0.288399, 0.332115, 0.387226, 0.278302, 0.18812, 0.219301, 0.271506, 0.311707, 0.346032, 0.268042, 0.30533, 0.339168, 0.31487, 0.328603, 0.346032, 0.26085, 0.26085, 0.25406, 0.243554, 0.247041, 0.26085, 0.36309, 0.281712, 0.278302, 0.281712, 0.380708, 0.311707, 0.301917, 0.295083, 0.257454, 0.352862, 0.275179, 0.268042, 0.257454, 0.257454, 0.164327, 0.236433, 0.31487, 0.232838, 0.243554, 0.2435…	[]	0			#VALUE!	#VALUE!
611	612	UPI00000D7842 status=activ	([9e-05, 6e-05, 4.7e-05, 3e-05, 2.6e-05, 1.7e-05, 4.7e-05, 7.7e-05, 0.000107, 7.3e-05, 0.000137, 0.000103, 4.7e-05, 2.6e-05, 4.7e-05, 6e-05, 0.000116, 0.000137, 0.000266, 0.00055, 0.000232, 0.000537, 0.000532, 0.000614, 0.000614, 0.000687, 0.001391, 0.001267, 0.000614, 0.000893, 0.00076, 0.000485, 0.000507, 0.000507, 0.000507, 0.000283, 0.000301, 0.00018, 0.00021, 0.000116, 0.000116, 0.000283, 8.…	[]	0			#VALUE!	#VALUE!
612	613	UPI00000D7843 status=activ	([0.026892, 0.042364, 0.064632, 0.086953, 0.11371, 0.06184, 0.079919, 0.111485, 0.111485, 0.088832, 0.088832, 0.106997, 0.194234, 0.109221, 0.064632, 0.067594, 0.106997, 0.17593, 0.173081, 0.243554, 0.25406, 0.17593, 0.185198, 0.118441, 0.06184, 0.06184, 0.125101, 0.129801, 0.127496, 0.15008, 0.206376, 0.25031, 0.26085, 0.26085, 0.281712, 0.374039, 0.366687, 0.366687, 0.26085, 0.356642, 0.374039,…	[262, 263, 266, 289, 293, 300, 301, 302, 303, 304, 305]	(5	5	10)	no	5
613	614	UPI00000D7847 status=activ	([0.264545, 0.352862, 0.232838, 0.288399, 0.164327, 0.219301, 0.155435, 0.196879, 0.222385, 0.26085, 0.17593, 0.225814, 0.196879, 0.182256, 0.144935, 0.194234, 0.288399, 0.26085, 0.185198, 0.206376, 0.125101, 0.137348, 0.129801, 0.179055, 0.167087, 0.194234, 0.106997, 0.17593, 0.179055, 0.122885, 0.118441, 0.209395, 0.196879, 0.31487, 0.232838, 0.158265, 0.129801, 0.139895, 0.085092, 0.142424, 0.…	[]	0			#VALUE!	#VALUE!
614	615	UPI00000D7849 status=activ	([0.010509, 0.008276, 0.013265, 0.024826, 0.042364, 0.058088, 0.060549, 0.079919, 0.100716, 0.073402, 0.094817, 0.066181, 0.122885, 0.10481, 0.100716, 0.161087, 0.170161, 0.090864, 0.182256, 0.25406, 0.247041, 0.284882, 0.30533, 0.21291, 0.10481, 0.111485, 0.074921, 0.059222, 0.064632, 0.06312, 0.064632, 0.031287, 0.059222, 0.030003, 0.036378, 0.067594, 0.081712, 0.081712, 0.081712, 0.073402, 0.0…	[91, 92, 93, 94, 95, 96, 98, 99, 100, 101, 102, 185, 252, 253, 254, 255, 256, 257]	(5	0	5)	no	5
615	616	UPI00000D7851 status=activ	([0.142424, 0.182256, 0.229226, 0.291804, 0.321458, 0.356642, 0.349426, 0.275179, 0.295083, 0.229226, 0.182256, 0.161087, 0.164327, 0.219301, 0.161087, 0.144935, 0.173081, 0.173081, 0.247041, 0.243554, 0.239899, 0.222385, 0.219301, 0.216401, 0.17593, 0.191378, 0.122885, 0.142424, 0.144935, 0.085092, 0.086953, 0.134866, 0.191378, 0.120615, 0.10481, 0.179055, 0.275179, 0.239899, 0.25031, 0.170161, …	[]	0			#VALUE!	#VALUE!
616	617	UPI00000D7855 status=activ	([0.132295, 0.196879, 0.18812, 0.222385, 0.122885, 0.158265, 0.122885, 0.142424, 0.164327, 0.10481, 0.066181, 0.083462, 0.086953, 0.088832, 0.142424, 0.125101, 0.122885, 0.106997, 0.106997, 0.064632, 0.116183, 0.109221, 0.102787, 0.127496, 0.078022, 0.098513, 0.056825, 0.051831, 0.059222, 0.064632, 0.073402, 0.086953, 0.086953, 0.081712, 0.085092, 0.085092, 0.096677, 0.102787, 0.118441, 0.10481, …	[]	0			#VALUE!	#VALUE!
617	618	UPI00000D7857 status=activ	([0.001249, 0.001855, 0.0028, 0.00231, 0.001808, 0.00155, 0.001344, 0.001722, 0.002327, 0.002336, 0.002761, 0.003607, 0.002581, 0.002727, 0.00316, 0.001967, 0.002155, 0.002623, 0.003864, 0.00543, 0.008525, 0.010372, 0.008895, 0.008409, 0.013016, 0.024826, 0.050641, 0.042364, 0.022306, 0.012727, 0.010509, 0.007091, 0.006619, 0.006795, 0.004921, 0.004611, 0.005872, 0.00407, 0.003727, 0.002662, 0.00…	[195, 197, 199, 200, 239, 240, 241, 243, 250, 291, 292, 293, 294, 295, 298, 299, 305, 306, 307, 308, 309, 310, 311, 324, 331, 332, 333, 334, 335, 336, 337, 338, 339, 340, 341, 342, 343, 344, 345, 346, 347, 348, 349, 350, 351, 352, 353, 354, 355, 356, 357, 358, 359, 360, 361, 362, 363, 364, 365]	(34	24	58)	no	34
618	619	UPI00000D7859 status=activ	([0.076542, 0.074921, 0.106997, 0.134866, 0.164327, 0.106997, 0.069024, 0.069024, 0.047319, 0.06184, 0.074921, 0.096677, 0.038042, 0.038858, 0.066181, 0.038858, 0.066181, 0.038858, 0.032677, 0.047319, 0.088832, 0.066181, 0.055536, 0.05306, 0.058088, 0.06184, 0.106997, 0.111485, 0.085092, 0.118441, 0.111485, 0.109221, 0.06184, 0.137348, 0.127496, 0.122885, 0.137348, 0.116183, 0.158265, 0.179055, 0…	[]	0			#VALUE!	#VALUE!
619	620	UPI00000D785A status=activ	([0.132295, 0.074921, 0.10481, 0.142424, 0.076542, 0.10481, 0.129801, 0.158265, 0.203355, 0.225814, 0.173081, 0.137348, 0.11371, 0.106997, 0.10481, 0.102787, 0.100716, 0.096677, 0.164327, 0.18812, 0.194234, 0.179055, 0.179055, 0.11371, 0.11371, 0.158265, 0.158265, 0.106997, 0.11371, 0.10481, 0.060549, 0.083462, 0.137348, 0.111485, 0.109221, 0.185198, 0.196879, 0.278302, 0.284882, 0.236433, 0.2033…	[]	0			#VALUE!	#VALUE!
620	621	UPI00000D785D status=activ	([0.129801, 0.225814, 0.142424, 0.092881, 0.134866, 0.173081, 0.118441, 0.137348, 0.167087, 0.196879, 0.158265, 0.173081, 0.182256, 0.275179, 0.271506, 0.268042, 0.264545, 0.25031, 0.239899, 0.17593, 0.144935, 0.268042, 0.232838, 0.332115, 0.422041, 0.324872, 0.352862, 0.440853, 0.418646, 0.41194, 0.422041, 0.414856, 0.394753, 0.380708, 0.380708, 0.380708, 0.468512, 0.40511, 0.40511, 0.31487, 0.3…	[]	0			#VALUE!	#VALUE!
621	622	UPI00000D786D status=activ	([0.066181, 0.096677, 0.054297, 0.076542, 0.118441, 0.155435, 0.15008, 0.196879, 0.144935, 0.116183, 0.11371, 0.142424, 0.10481, 0.109221, 0.111485, 0.116183, 0.194234, 0.173081, 0.25031, 0.308712, 0.301917, 0.291804, 0.236433, 0.31487, 0.328603, 0.332115, 0.236433, 0.18812, 0.173081, 0.170161, 0.264545, 0.21291, 0.139895, 0.182256, 0.182256, 0.167087, 0.182256, 0.18812, 0.222385, 0.225814, 0.216…	[]	0			#VALUE!	#VALUE!
622	623	UPI00000D7872 status=activ	([0.001541, 0.001211, 0.000893, 0.001103, 0.000842, 0.000674, 0.000507, 0.000421, 0.000799, 0.000648, 0.000468, 0.000313, 0.00015, 0.000245, 0.000198, 0.000107, 9.4e-05, 7.7e-05, 0.000172, 0.000313, 0.000253, 0.000451, 0.000876, 0.001061, 0.000773, 0.001267, 0.001103, 0.001786, 0.002623, 0.001481, 0.002336, 0.002482, 0.004247, 0.005872, 0.004976, 0.008409, 0.013265, 0.008156, 0.008075, 0.00777, 0…	[]	0			#VALUE!	#VALUE!
623	624	UPI00000D7873 status=activ	([0.006374, 0.006078, 0.008276, 0.006701, 0.005799, 0.004513, 0.004689, 0.003924, 0.003607, 0.00316, 0.003727, 0.003478, 0.003177, 0.003478, 0.005223, 0.003804, 0.002662, 0.001906, 0.002057, 0.002078, 0.003079, 0.003053, 0.003757, 0.002881, 0.003366, 0.004513, 0.004689, 0.003924, 0.005503, 0.008002, 0.007495, 0.007495, 0.01078, 0.011106, 0.00962, 0.006701, 0.010372, 0.010372, 0.010372, 0.017447, …	[]	0			#VALUE!	#VALUE!
624	625	UPI00000D7877 status=activ	([0.092881, 0.125101, 0.094817, 0.120615, 0.083462, 0.059222, 0.06312, 0.100716, 0.074921, 0.076542, 0.10481, 0.147574, 0.144935, 0.094817, 0.092881, 0.100716, 0.132295, 0.191378, 0.18812, 0.161087, 0.17593, 0.25406, 0.257454, 0.328603, 0.332115, 0.324872, 0.394753, 0.42561, 0.390993, 0.465241, 0.497853, 0.394753, 0.377384, 0.374039, 0.366687, 0.352862, 0.349426, 0.377384, 0.390993, 0.4292, 0.458…	[220, 221, 222, 223, 224, 225, 253, 255, 256, 257, 314]	(5	0	5)	no	5
625	626	UPI00000D787A status=activ	([0.016021, 0.025316, 0.021381, 0.01204, 0.009401, 0.007031, 0.008525, 0.008525, 0.006619, 0.005378, 0.004577, 0.004775, 0.003478, 0.004577, 0.003177, 0.004577, 0.004611, 0.00316, 0.00231, 0.003276, 0.003431, 0.00359, 0.00246, 0.003079, 0.004315, 0.005378, 0.007555, 0.008276, 0.007031, 0.008156, 0.008075, 0.009977, 0.009865, 0.013016, 0.009096, 0.008075, 0.006533, 0.006533, 0.009728, 0.008525, 0.…	[]	0			#VALUE!	#VALUE!
626	627	UPI00000D7882 status=activ	([0.005011, 0.006795, 0.005992, 0.005378, 0.006701, 0.008276, 0.006795, 0.005872, 0.005011, 0.006142, 0.007091, 0.008525, 0.008156, 0.008624, 0.00777, 0.008156, 0.006894, 0.005378, 0.003997, 0.004135, 0.004921, 0.004921, 0.003671, 0.004736, 0.006039, 0.006194, 0.005623, 0.007555, 0.007645, 0.011342, 0.00777, 0.008075, 0.005872, 0.007877, 0.011342, 0.009096, 0.009096, 0.010372, 0.016257, 0.018106,…	[112, 113, 114]	0			#VALUE!	#VALUE!
[truncated: 1,996 more rows]
[truncated: 2 more columns]

## Sheet: dat2
	num	OS	kappa	omega	Fdp	f+	f-	Fexp	delta	mw	phosites
[truncated: 2,622 more rows]

## Sheet: Sheet1
	num	OS	kappa	omega	Fdp	f+	f-	Fexp	delta	mw	phosites
[truncated: 90 more rows]
