# Supplementary material for: Biomolecular condensates as stress sensors and modulators of bacterial signaling
Source: PLoS Pathog. 2024 Aug 15;20(8):e1012413. doi: 10.1371/journal.ppat.1012413 (PMC11326607; doi:10.1371/journal.ppat.1012413)
Supplement: S1 Files — They can also be downloaded from a Github repository (https://github.com/saurabhLabNYU/BacterialIDPAnalysis). (ZIP) [file ppat.1012413.s003.zip › DataAnalysis/Analyzed proteomes/Wolbachia_UP000253942.fasta.xlsx]

## Sheet: Copy of dat1
	num	OS	iupred	res	startend	dl	length
0	1	A0A369RJ60|A0A369RJ60_9RICK Aspartate-semialdehyde dehydrogenase OS=Wolbachia endosymbiont of Cylisticus convexus	([0.026338, 0.03976, 0.06184, 0.042364, 0.058088, 0.079919, 0.116183, 0.086953, 0.058088, 0.073402, 0.05306, 0.037156, 0.030003, 0.060549, 0.030611, 0.058088, 0.076542, 0.127496, 0.196879, 0.194234, 0.15008, 0.15008, 0.094817, 0.090864, 0.137348, 0.094817, 0.054297, 0.038858, 0.035586, 0.050641, 0.050641, 0.085092, 0.137348, 0.164327, 0.167087, 0.271506, 0.257454, 0.243554, 0.161087, 0.164327, 0.…	[211, 212, 213, 214, 215, 217, 218, 219, 262, 263, 264, 278, 286, 287]	(4, 0, 4)	4	2
1	2	A0A369RKB0|A0A369RKB0_9RICK Bifunctional enzyme IspD/IspF OS=Wolbachia endosymbiont of Cylisticus convexus	([0.275179, 0.25406, 0.232838, 0.15284, 0.096677, 0.073402, 0.073402, 0.073402, 0.088832, 0.0704, 0.085092, 0.100716, 0.100716, 0.059222, 0.059222, 0.042364, 0.073402, 0.071867, 0.081712, 0.134866, 0.137348, 0.139895, 0.100716, 0.125101, 0.120615, 0.155435, 0.209395, 0.247041, 0.275179, 0.209395, 0.194234, 0.111485, 0.120615, 0.116183, 0.111485, 0.106997, 0.132295, 0.067594, 0.038042, 0.025762, 0…	[]	0	0	2
2	3	A0A369RLC5|A0A369RLC5_9RICK Bifunctional protein GlmU OS=Wolbachia endosymbiont of Cylisticus convexus	([0.018106, 0.020165, 0.021816, 0.031287, 0.048328, 0.06312, 0.083462, 0.11371, 0.106997, 0.139895, 0.161087, 0.194234, 0.122885, 0.132295, 0.132295, 0.109221, 0.11371, 0.11371, 0.203355, 0.200174, 0.288399, 0.384043, 0.301917, 0.335645, 0.301917, 0.209395, 0.225814, 0.232838, 0.164327, 0.125101, 0.066181, 0.071867, 0.056825, 0.096677, 0.085092, 0.048328, 0.081712, 0.155435, 0.15008, 0.15284, 0.1…	[152]	0	0	2
3	4	A0A369RLF7|A0A369RLF7_9RICK Dihydrofolate synthase/folylpolyglutamate synthase OS=Wolbachia endosymbiont of Cylisticus convexus	([0.116183, 0.155435, 0.191378, 0.236433, 0.30533, 0.335645, 0.370445, 0.264545, 0.288399, 0.219301, 0.25406, 0.30533, 0.25031, 0.342579, 0.384043, 0.25031, 0.164327, 0.284882, 0.271506, 0.182256, 0.161087, 0.25406, 0.281712, 0.301917, 0.295083, 0.275179, 0.182256, 0.196879, 0.332115, 0.239899, 0.239899, 0.232838, 0.144935, 0.194234, 0.194234, 0.200174, 0.324872, 0.41194, 0.401658, 0.390993, 0.48…	[430, 431]	0	0	2
4	5	A0A369RNA2|A0A369RNA2_9RICK Ubiquinone/menaquinone biosynthesis C-methyltransferase UbiE OS=Wolbachia endosymbiont of Cylisticus convexus	([0.17593, 0.232838, 0.268042, 0.209395, 0.206376, 0.25031, 0.281712, 0.203355, 0.236433, 0.182256, 0.170161, 0.21291, 0.21291, 0.139895, 0.11371, 0.10481, 0.100716, 0.137348, 0.109221, 0.100716, 0.142424, 0.158265, 0.092881, 0.092881, 0.142424, 0.164327, 0.127496, 0.086953, 0.155435, 0.147574, 0.161087, 0.200174, 0.109221, 0.102787, 0.161087, 0.206376, 0.206376, 0.288399, 0.225814, 0.18812, 0.19…	[]	0	0	2
5	6	A0A369RP54|A0A369RP54_9RICK CTP synthase OS=Wolbachia endosymbiont of Cylisticus convexus	([0.056825, 0.083462, 0.066181, 0.05306, 0.074921, 0.098513, 0.0704, 0.090864, 0.106997, 0.129801, 0.100716, 0.088832, 0.079919, 0.0704, 0.085092, 0.060549, 0.11371, 0.147574, 0.158265, 0.142424, 0.147574, 0.164327, 0.102787, 0.142424, 0.109221, 0.102787, 0.060549, 0.098513, 0.058088, 0.060549, 0.056825, 0.051831, 0.078022, 0.11371, 0.067594, 0.038858, 0.06312, 0.036378, 0.045352, 0.094817, 0.147…	[49, 56, 58, 59, 60, 277, 278, 279, 452]	0	0	2
6	7	A0A369REF3|A0A369REF3_9RICK Holliday junction branch migration complex subunit RuvA OS=Wolbachia endosymbiont of Cylisticus convexus	([0.055536, 0.034884, 0.022306, 0.032017, 0.049374, 0.0704, 0.040537, 0.025762, 0.019109, 0.026338, 0.021381, 0.028695, 0.059222, 0.031287, 0.028107, 0.054297, 0.028695, 0.0198, 0.020876, 0.018787, 0.017447, 0.013016, 0.019109, 0.032677, 0.019109, 0.017797, 0.014075, 0.016021, 0.026892, 0.025316, 0.023087, 0.03976, 0.038042, 0.023087, 0.044297, 0.025762, 0.015694, 0.016021, 0.025316, 0.046336, 0.…	[]	0	0	2
7	8	A0A369REH0|A0A369REH0_9RICK NADH-quinone oxidoreductase subunit I OS=Wolbachia endosymbiont of Cylisticus convexus	([0.005932, 0.005872, 0.008276, 0.007177, 0.006533, 0.008156, 0.009977, 0.008002, 0.008723, 0.008002, 0.009728, 0.008409, 0.010926, 0.008002, 0.007177, 0.006701, 0.007315, 0.011106, 0.016826, 0.020165, 0.021381, 0.024393, 0.034068, 0.018787, 0.033407, 0.043307, 0.048328, 0.047319, 0.090864, 0.120615, 0.120615, 0.11371, 0.194234, 0.194234, 0.18812, 0.209395, 0.311707, 0.332115, 0.30533, 0.281712, …	[88]	0	0	2
8	9	A0A369REI5|A0A369REI5_9RICK Threonine--tRNA ligase OS=Wolbachia endosymbiont of Cylisticus convexus	([0.194234, 0.129801, 0.15008, 0.219301, 0.15008, 0.179055, 0.209395, 0.236433, 0.185198, 0.21291, 0.239899, 0.173081, 0.268042, 0.200174, 0.191378, 0.194234, 0.332115, 0.342579, 0.268042, 0.167087, 0.15284, 0.179055, 0.216401, 0.15284, 0.116183, 0.111485, 0.106997, 0.069024, 0.076542, 0.120615, 0.127496, 0.076542, 0.086953, 0.085092, 0.081712, 0.132295, 0.125101, 0.116183, 0.06312, 0.106997, 0.1…	[]	0	0	2
9	10	A0A369RF65|A0A369RF65_9RICK D-alanine--D-alanine ligase OS=Wolbachia endosymbiont of Cylisticus convexus	([0.01078, 0.015694, 0.022306, 0.012727, 0.017797, 0.014586, 0.023534, 0.034068, 0.054297, 0.041405, 0.05306, 0.038858, 0.054297, 0.0704, 0.10481, 0.088832, 0.067594, 0.079919, 0.100716, 0.170161, 0.216401, 0.139895, 0.155435, 0.158265, 0.179055, 0.179055, 0.158265, 0.147574, 0.11371, 0.05306, 0.096677, 0.05306, 0.102787, 0.085092, 0.094817, 0.096677, 0.102787, 0.073402, 0.088832, 0.102787, 0.102…	[174, 175, 177, 178, 179]	0	0	2
10	11	A0A369RGI0|A0A369RGI0_9RICK Phospho-N-acetylmuramoyl-pentapeptide-transferase OS=Wolbachia endosymbiont of Cylisticus convexus	([0.006795, 0.004431, 0.003512, 0.002512, 0.003405, 0.002727, 0.002366, 0.002014, 0.00155, 0.002327, 0.002327, 0.001687, 0.001675, 0.00246, 0.001936, 0.001305, 0.001305, 0.001288, 0.001335, 0.002057, 0.002035, 0.002138, 0.003212, 0.004483, 0.007422, 0.00515, 0.007422, 0.010926, 0.013613, 0.029376, 0.029376, 0.051831, 0.118441, 0.21291, 0.118441, 0.118441, 0.222385, 0.219301, 0.219301, 0.359901, 0…	[]	0	0	2
11	12	A0A369RGT9|A0A369RGT9_9RICK Crossover junction endodeoxyribonuclease RuvC OS=Wolbachia endosymbiont of Cylisticus convexus	([0.030003, 0.045352, 0.066181, 0.094817, 0.116183, 0.069024, 0.067594, 0.044297, 0.030611, 0.03976, 0.028695, 0.037156, 0.078022, 0.079919, 0.147574, 0.243554, 0.161087, 0.243554, 0.144935, 0.071867, 0.071867, 0.094817, 0.092881, 0.094817, 0.050641, 0.05306, 0.096677, 0.125101, 0.194234, 0.281712, 0.194234, 0.275179, 0.278302, 0.25406, 0.271506, 0.271506, 0.173081, 0.275179, 0.185198, 0.196879, …	[]	0	0	2
12	13	A0A369RGX7|A0A369RGX7_9RICK Methionine aminopeptidase OS=Wolbachia endosymbiont of Cylisticus convexus	([0.200174, 0.26085, 0.134866, 0.116183, 0.15008, 0.173081, 0.167087, 0.191378, 0.222385, 0.164327, 0.161087, 0.167087, 0.173081, 0.26085, 0.17593, 0.268042, 0.173081, 0.11371, 0.083462, 0.086953, 0.045352, 0.06184, 0.056825, 0.076542, 0.098513, 0.066181, 0.069024, 0.086953, 0.092881, 0.100716, 0.102787, 0.129801, 0.161087, 0.090864, 0.051831, 0.088832, 0.090864, 0.090864, 0.090864, 0.066181, 0.0…	[]	0	0	2
13	14	A0A369RHC0|A0A369RHC0_9RICK UDP-N-acetylglucosamine--N-acetylmuramyl-(pentapeptide) pyrophosphoryl-undecaprenol N-acetylglucosamine transferase OS=Wolbachia endosymbiont of Cylisticus convexus	([0.026338, 0.037156, 0.054297, 0.025762, 0.013265, 0.021381, 0.020522, 0.013437, 0.018106, 0.012491, 0.012491, 0.016257, 0.012491, 0.012491, 0.022667, 0.044297, 0.064632, 0.060549, 0.032017, 0.036378, 0.021381, 0.012491, 0.008624, 0.005683, 0.008156, 0.015078, 0.013613, 0.017447, 0.034884, 0.020522, 0.043307, 0.034884, 0.038858, 0.049374, 0.051831, 0.026338, 0.014783, 0.016528, 0.010221, 0.01078…	[272, 274, 284, 285, 286, 287, 289]	0	0	2
14	15	A0A369RHD1|A0A369RHD1_9RICK UDP-N-acetylmuramoylalanine--D-glutamate ligase OS=Wolbachia endosymbiont of Cylisticus convexus	([0.011903, 0.020522, 0.030611, 0.019109, 0.026338, 0.041405, 0.059222, 0.073402, 0.059222, 0.060549, 0.050641, 0.033407, 0.040537, 0.023087, 0.038858, 0.03976, 0.073402, 0.122885, 0.090864, 0.129801, 0.086953, 0.092881, 0.092881, 0.078022, 0.083462, 0.085092, 0.078022, 0.071867, 0.073402, 0.088832, 0.111485, 0.098513, 0.11371, 0.094817, 0.094817, 0.098513, 0.100716, 0.106997, 0.118441, 0.196879,…	[120, 121, 122]	0	0	2
15	16	A0A369RHD9|A0A369RHD9_9RICK N5-carboxyaminoimidazole ribonucleotide synthase OS=Wolbachia endosymbiont of Cylisticus convexus	([0.58069, 0.436924, 0.461924, 0.36309, 0.278302, 0.30533, 0.328603, 0.349426, 0.390993, 0.321458, 0.339168, 0.380708, 0.335645, 0.339168, 0.278302, 0.191378, 0.139895, 0.182256, 0.155435, 0.15284, 0.098513, 0.137348, 0.219301, 0.225814, 0.30533, 0.394753, 0.332115, 0.232838, 0.206376, 0.18812, 0.239899, 0.236433, 0.239899, 0.281712, 0.311707, 0.311707, 0.318242, 0.346032, 0.298791, 0.301917, 0.3…	[0]	0	0	2
16	17	A0A369RHQ3|A0A369RHQ3_9RICK Succinate dehydrogenase flavoprotein subunit OS=Wolbachia endosymbiont of Cylisticus convexus	([0.054297, 0.10481, 0.050641, 0.079919, 0.060549, 0.048328, 0.034068, 0.029376, 0.038042, 0.038858, 0.049374, 0.067594, 0.049374, 0.050641, 0.051831, 0.06312, 0.094817, 0.083462, 0.083462, 0.137348, 0.090864, 0.074921, 0.051831, 0.100716, 0.100716, 0.078022, 0.111485, 0.122885, 0.144935, 0.098513, 0.074921, 0.074921, 0.073402, 0.055536, 0.029376, 0.06312, 0.064632, 0.081712, 0.078022, 0.134866, …	[426, 427, 428, 429, 430, 431, 432, 433, 535, 538, 540, 541, 542, 543, 544, 545, 546, 547, 548, 549, 550, 551, 552, 553]	(13, 10, 23)	13	2
17	18	A0A369RHR6|A0A369RHR6_9RICK tRNA pseudouridine synthase A OS=Wolbachia endosymbiont of Cylisticus convexus	([0.090864, 0.122885, 0.155435, 0.078022, 0.102787, 0.127496, 0.073402, 0.102787, 0.125101, 0.158265, 0.194234, 0.239899, 0.264545, 0.318242, 0.332115, 0.414856, 0.321458, 0.418646, 0.418646, 0.525368, 0.414856, 0.433034, 0.450668, 0.418646, 0.440853, 0.328603, 0.346032, 0.339168, 0.321458, 0.318242, 0.321458, 0.311707, 0.232838, 0.216401, 0.164327, 0.164327, 0.116183, 0.182256, 0.167087, 0.15543…	[19]	0	0	2
18	19	A0A369RHX4|A0A369RHX4_9RICK Pyruvate, phosphate dikinase OS=Wolbachia endosymbiont of Cylisticus convexus	([0.11371, 0.142424, 0.179055, 0.088832, 0.134866, 0.155435, 0.185198, 0.179055, 0.173081, 0.161087, 0.191378, 0.229226, 0.167087, 0.100716, 0.098513, 0.094817, 0.127496, 0.191378, 0.243554, 0.342579, 0.271506, 0.232838, 0.257454, 0.219301, 0.225814, 0.216401, 0.15284, 0.147574, 0.11371, 0.155435, 0.139895, 0.158265, 0.17593, 0.232838, 0.200174, 0.21291, 0.147574, 0.147574, 0.155435, 0.15284, 0.1…	[256, 257, 288, 289, 290, 291, 295, 296, 326, 429, 442, 443, 444, 594, 595, 596, 597, 598, 736, 737, 738]	(4, 13, 17)	4	2
19	20	A0A369RHY0|A0A369RHY0_9RICK Enolase OS=Wolbachia endosymbiont of Cylisticus convexus	([0.185198, 0.26085, 0.173081, 0.120615, 0.164327, 0.194234, 0.229226, 0.25406, 0.191378, 0.25406, 0.281712, 0.247041, 0.275179, 0.216401, 0.229226, 0.222385, 0.239899, 0.164327, 0.155435, 0.247041, 0.271506, 0.232838, 0.139895, 0.203355, 0.281712, 0.232838, 0.200174, 0.142424, 0.173081, 0.25031, 0.206376, 0.173081, 0.232838, 0.219301, 0.281712, 0.26085, 0.264545, 0.264545, 0.30533, 0.295083, 0.3…	[48, 207, 208, 209]	0	0	2
20	21	A0A369RI11|A0A369RI11_9RICK Carbamoyl phosphate synthase large chain OS=Wolbachia endosymbiont of Cylisticus convexus	([0.321458, 0.247041, 0.158265, 0.191378, 0.182256, 0.206376, 0.275179, 0.200174, 0.161087, 0.118441, 0.137348, 0.173081, 0.125101, 0.085092, 0.096677, 0.049374, 0.049374, 0.048328, 0.042364, 0.041405, 0.071867, 0.125101, 0.173081, 0.182256, 0.17593, 0.15008, 0.096677, 0.078022, 0.129801, 0.196879, 0.278302, 0.200174, 0.182256, 0.158265, 0.15284, 0.086953, 0.106997, 0.102787, 0.164327, 0.170161, …	[]	0	0	2
21	22	A0A369RI25|A0A369RI25_9RICK Amidophosphoribosyltransferase OS=Wolbachia endosymbiont of Cylisticus convexus	([0.275179, 0.147574, 0.185198, 0.120615, 0.147574, 0.088832, 0.111485, 0.147574, 0.170161, 0.167087, 0.167087, 0.109221, 0.173081, 0.161087, 0.094817, 0.085092, 0.069024, 0.036378, 0.033407, 0.050641, 0.030003, 0.046336, 0.090864, 0.094817, 0.147574, 0.158265, 0.268042, 0.268042, 0.158265, 0.161087, 0.122885, 0.120615, 0.206376, 0.194234, 0.206376, 0.291804, 0.370445, 0.398279, 0.394753, 0.30533…	[93, 275]	0	0	2
22	23	A0A369RIA6|A0A369RIA6_9RICK Phosphopantetheine adenylyltransferase OS=Wolbachia endosymbiont of Cylisticus convexus	([0.239899, 0.271506, 0.31487, 0.17593, 0.216401, 0.288399, 0.200174, 0.236433, 0.147574, 0.170161, 0.194234, 0.147574, 0.142424, 0.081712, 0.043307, 0.038858, 0.03976, 0.058088, 0.03976, 0.069024, 0.0704, 0.036378, 0.03976, 0.038042, 0.044297, 0.026892, 0.014075, 0.023087, 0.015078, 0.023087, 0.025762, 0.028107, 0.032017, 0.032677, 0.056825, 0.100716, 0.106997, 0.088832, 0.05306, 0.083462, 0.047…	[]	0	0	2
23	24	A0A369RIL7|A0A369RIL7_9RICK Phosphate acyltransferase OS=Wolbachia endosymbiont of Cylisticus convexus	([0.049374, 0.049374, 0.029376, 0.047319, 0.047319, 0.046336, 0.060549, 0.076542, 0.102787, 0.059222, 0.059222, 0.094817, 0.096677, 0.078022, 0.042364, 0.042364, 0.042364, 0.038042, 0.027463, 0.048328, 0.035586, 0.031287, 0.022667, 0.041405, 0.042364, 0.030003, 0.025316, 0.027463, 0.016528, 0.015694, 0.019401, 0.023963, 0.013821, 0.01204, 0.008002, 0.011342, 0.011342, 0.007555, 0.007555, 0.009015…	[]	0	0	2
24	25	A0A369RIN8|A0A369RIN8_9RICK UDP-N-acetylmuramoyl-tripeptide--D-alanyl-D-alanine ligase OS=Wolbachia endosymbiont of Cylisticus convexus	([0.090864, 0.085092, 0.120615, 0.144935, 0.170161, 0.21291, 0.247041, 0.170161, 0.209395, 0.229226, 0.191378, 0.25031, 0.229226, 0.147574, 0.236433, 0.219301, 0.139895, 0.139895, 0.074921, 0.129801, 0.17593, 0.17593, 0.209395, 0.216401, 0.219301, 0.144935, 0.139895, 0.139895, 0.21291, 0.196879, 0.132295, 0.10481, 0.055536, 0.079919, 0.079919, 0.079919, 0.078022, 0.137348, 0.134866, 0.122885, 0.1…	[]	0	0	2
25	26	A0A369RIP7|A0A369RIP7_9RICK Endonuclease III OS=Wolbachia endosymbiont of Cylisticus convexus	([0.079919, 0.111485, 0.049374, 0.069024, 0.088832, 0.11371, 0.15284, 0.21291, 0.243554, 0.298791, 0.31487, 0.26085, 0.271506, 0.194234, 0.209395, 0.139895, 0.196879, 0.21291, 0.301917, 0.271506, 0.384043, 0.288399, 0.21291, 0.257454, 0.229226, 0.15284, 0.109221, 0.060549, 0.048328, 0.038858, 0.034068, 0.034884, 0.06312, 0.06184, 0.067594, 0.059222, 0.067594, 0.071867, 0.064632, 0.034068, 0.07186…	[]	0	0	2
26	27	A0A369RIZ8|A0A369RIZ8_9RICK Riboflavin biosynthesis protein OS=Wolbachia endosymbiont of Cylisticus convexus	([0.034884, 0.064632, 0.098513, 0.142424, 0.098513, 0.096677, 0.06184, 0.041405, 0.024393, 0.031287, 0.043307, 0.026338, 0.028695, 0.044297, 0.048328, 0.085092, 0.043307, 0.076542, 0.069024, 0.06312, 0.030611, 0.044297, 0.023534, 0.022306, 0.020876, 0.019109, 0.022306, 0.038042, 0.037156, 0.06312, 0.067594, 0.0704, 0.134866, 0.127496, 0.074921, 0.134866, 0.132295, 0.17593, 0.125101, 0.073402, 0.0…	[]	0	0	2
27	28	A0A369RIZ9|A0A369RIZ9_9RICK Beta-ketoacyl-[acyl-carrier-protein] synthase III OS=Wolbachia endosymbiont of Cylisticus convexus	([0.129801, 0.167087, 0.200174, 0.132295, 0.086953, 0.139895, 0.164327, 0.18812, 0.216401, 0.158265, 0.179055, 0.21291, 0.219301, 0.318242, 0.219301, 0.196879, 0.120615, 0.118441, 0.125101, 0.206376, 0.209395, 0.216401, 0.225814, 0.243554, 0.243554, 0.239899, 0.21291, 0.222385, 0.232838, 0.232838, 0.31487, 0.229226, 0.161087, 0.158265, 0.15008, 0.229226, 0.179055, 0.222385, 0.311707, 0.394753, 0.…	[]	0	0	2
28	29	A0A369RJ37|A0A369RJ37_9RICK Alanine--tRNA ligase OS=Wolbachia endosymbiont of Cylisticus convexus	([0.142424, 0.182256, 0.086953, 0.043307, 0.034068, 0.054297, 0.079919, 0.111485, 0.134866, 0.173081, 0.209395, 0.18812, 0.21291, 0.288399, 0.268042, 0.284882, 0.281712, 0.200174, 0.120615, 0.125101, 0.216401, 0.295083, 0.324872, 0.440853, 0.465241, 0.494003, 0.370445, 0.359901, 0.359901, 0.332115, 0.318242, 0.264545, 0.268042, 0.25031, 0.15008, 0.15008, 0.139895, 0.139895, 0.118441, 0.182256, 0.…	[421, 422, 423, 424, 425, 426, 625]	0	0	2
29	30	A0A369RJ51|A0A369RJ51_9RICK Ribulose-phosphate 3-epimerase OS=Wolbachia endosymbiont of Cylisticus convexus	([0.034068, 0.035586, 0.060549, 0.029376, 0.031287, 0.043307, 0.027463, 0.037156, 0.055536, 0.079919, 0.06184, 0.081712, 0.083462, 0.085092, 0.085092, 0.158265, 0.11371, 0.102787, 0.066181, 0.122885, 0.127496, 0.073402, 0.096677, 0.050641, 0.109221, 0.085092, 0.066181, 0.125101, 0.125101, 0.122885, 0.055536, 0.055536, 0.066181, 0.0704, 0.069024, 0.071867, 0.035586, 0.066181, 0.071867, 0.120615, 0…	[]	0	0	2
30	31	A0A369RJ59|A0A369RJ59_9RICK Aspartate--tRNA(Asp/Asn) ligase OS=Wolbachia endosymbiont of Cylisticus convexus	([0.284882, 0.191378, 0.219301, 0.236433, 0.26085, 0.295083, 0.25031, 0.291804, 0.301917, 0.339168, 0.301917, 0.332115, 0.243554, 0.321458, 0.390993, 0.30533, 0.229226, 0.167087, 0.158265, 0.219301, 0.200174, 0.196879, 0.271506, 0.278302, 0.301917, 0.232838, 0.170161, 0.137348, 0.092881, 0.102787, 0.060549, 0.081712, 0.083462, 0.071867, 0.047319, 0.047319, 0.081712, 0.132295, 0.194234, 0.139895, …	[579]	0	0	2
31	32	A0A369RJ84|A0A369RJ84_9RICK Cysteine desulfurase IscS OS=Wolbachia endosymbiont of Cylisticus convexus	([0.42561, 0.450668, 0.349426, 0.377384, 0.291804, 0.352862, 0.281712, 0.18812, 0.139895, 0.167087, 0.118441, 0.158265, 0.144935, 0.196879, 0.185198, 0.185198, 0.137348, 0.139895, 0.209395, 0.206376, 0.155435, 0.118441, 0.129801, 0.161087, 0.134866, 0.137348, 0.137348, 0.129801, 0.129801, 0.191378, 0.200174, 0.18812, 0.173081, 0.185198, 0.158265, 0.161087, 0.158265, 0.209395, 0.206376, 0.206376, …	[237, 240, 245, 246, 247, 250]	0	0	2
32	33	A0A369RJB0|A0A369RJB0_9RICK Formamidopyrimidine-DNA glycosylase OS=Wolbachia endosymbiont of Cylisticus convexus	([0.200174, 0.271506, 0.142424, 0.085092, 0.049374, 0.069024, 0.094817, 0.059222, 0.078022, 0.10481, 0.129801, 0.173081, 0.088832, 0.081712, 0.15284, 0.088832, 0.046336, 0.045352, 0.046336, 0.079919, 0.0704, 0.078022, 0.038042, 0.076542, 0.134866, 0.239899, 0.15284, 0.15284, 0.243554, 0.25406, 0.15284, 0.15284, 0.144935, 0.147574, 0.085092, 0.078022, 0.120615, 0.194234, 0.173081, 0.096677, 0.0948…	[]	0	0	2
33	34	A0A369RJC7|A0A369RJC7_9RICK Lipoprotein signal peptidase OS=Wolbachia endosymbiont of Cylisticus convexus	([0.000507, 0.000412, 0.000412, 0.000305, 0.00021, 0.000447, 0.000799, 0.000842, 0.001202, 0.001541, 0.001318, 0.001048, 0.000614, 0.000631, 0.001048, 0.000842, 0.000859, 0.001408, 0.00231, 0.00316, 0.004775, 0.006619, 0.006567, 0.009865, 0.010926, 0.024393, 0.021816, 0.009977, 0.009977, 0.010221, 0.006619, 0.007422, 0.013437, 0.015078, 0.008723, 0.009187, 0.015694, 0.028695, 0.014075, 0.011669, …	[]	0	0	2
34	35	A0A369RJD8|A0A369RJD8_9RICK Aspartate carbamoyltransferase OS=Wolbachia endosymbiont of Cylisticus convexus	([0.288399, 0.332115, 0.225814, 0.268042, 0.209395, 0.239899, 0.275179, 0.222385, 0.268042, 0.30533, 0.232838, 0.275179, 0.26085, 0.182256, 0.155435, 0.161087, 0.158265, 0.155435, 0.155435, 0.158265, 0.243554, 0.26085, 0.26085, 0.342579, 0.349426, 0.328603, 0.25406, 0.25031, 0.328603, 0.31487, 0.209395, 0.239899, 0.155435, 0.167087, 0.167087, 0.116183, 0.055536, 0.058088, 0.096677, 0.15008, 0.139…	[]	0	0	2
35	36	A0A369RJE6|A0A369RJE6_9RICK Deoxyuridine 5'-triphosphate nucleotidohydrolase OS=Wolbachia endosymbiont of Cylisticus convexus	([0.275179, 0.308712, 0.209395, 0.247041, 0.288399, 0.311707, 0.356642, 0.380708, 0.30533, 0.359901, 0.291804, 0.356642, 0.278302, 0.191378, 0.15008, 0.155435, 0.206376, 0.219301, 0.288399, 0.232838, 0.324872, 0.291804, 0.308712, 0.30533, 0.222385, 0.191378, 0.164327, 0.092881, 0.100716, 0.170161, 0.15008, 0.15008, 0.078022, 0.073402, 0.127496, 0.17593, 0.109221, 0.144935, 0.139895, 0.086953, 0.0…	[140, 141, 142, 143, 146, 147, 148, 149, 150, 151, 152]	(6, 4, 10)	6	2
36	37	A0A369RJG5|A0A369RJG5_9RICK RNA polymerase sigma factor RpoD OS=Wolbachia endosymbiont of Cylisticus convexus	([0.712013, 0.694846, 0.553315, 0.454136, 0.468512, 0.458154, 0.390993, 0.352862, 0.374039, 0.380708, 0.401658, 0.342579, 0.335645, 0.321458, 0.390993, 0.384043, 0.284882, 0.219301, 0.200174, 0.120615, 0.129801, 0.147574, 0.106997, 0.164327, 0.236433, 0.229226, 0.182256, 0.243554, 0.301917, 0.321458, 0.342579, 0.25031, 0.318242, 0.324872, 0.346032, 0.25406, 0.182256, 0.275179, 0.349426, 0.352862,…	[0, 1, 2, 61, 62, 63, 64, 65, 66, 67, 68, 69, 70, 71, 72, 73, 74, 75, 76, 77, 78, 79, 80, 81, 82, 83, 84, 85, 86, 87, 88, 89, 90, 91, 179, 180, 181, 182, 184, 185, 186, 187, 188, 189, 190, 191, 192, 193, 194, 195, 196, 197, 198, 199, 200, 201, 202, 203, 204, 205, 206, 207, 208, 209, 531, 534, 535, 539, 541, 542, 543, 544, 545, 546, 547, 585, 586, 617]	(30, 3, 33)	30	2
37	38	A0A369RJK9|A0A369RJK9_9RICK Serine hydroxymethyltransferase OS=Wolbachia endosymbiont of Cylisticus convexus	([0.308712, 0.370445, 0.390993, 0.408655, 0.321458, 0.339168, 0.356642, 0.25406, 0.298791, 0.332115, 0.366687, 0.321458, 0.236433, 0.247041, 0.308712, 0.225814, 0.229226, 0.222385, 0.31487, 0.311707, 0.298791, 0.30533, 0.295083, 0.295083, 0.295083, 0.377384, 0.30533, 0.31487, 0.349426, 0.25406, 0.209395, 0.191378, 0.284882, 0.377384, 0.268042, 0.239899, 0.318242, 0.298791, 0.271506, 0.191378, 0.2…	[226, 227, 228, 229, 230, 231, 232, 233, 234, 235, 240, 241, 242, 244, 367, 368]	(9, 0, 9)	9	2
38	39	A0A369RJL4|A0A369RJL4_9RICK Phosphoglycerate kinase OS=Wolbachia endosymbiont of Cylisticus convexus	([0.191378, 0.088832, 0.129801, 0.179055, 0.21291, 0.26085, 0.200174, 0.139895, 0.094817, 0.118441, 0.090864, 0.109221, 0.096677, 0.096677, 0.096677, 0.096677, 0.055536, 0.098513, 0.096677, 0.10481, 0.15284, 0.088832, 0.161087, 0.161087, 0.15284, 0.158265, 0.15008, 0.134866, 0.137348, 0.216401, 0.185198, 0.170161, 0.191378, 0.30533, 0.203355, 0.284882, 0.17593, 0.179055, 0.15008, 0.15284, 0.12061…	[393, 394, 395, 396, 397, 398]	0	0	2
39	40	A0A369RJL7|A0A369RJL7_9RICK Diaminopimelate epimerase OS=Wolbachia endosymbiont of Cylisticus convexus	([0.106997, 0.079919, 0.106997, 0.094817, 0.120615, 0.139895, 0.170161, 0.191378, 0.222385, 0.243554, 0.173081, 0.161087, 0.144935, 0.094817, 0.094817, 0.15008, 0.15284, 0.142424, 0.120615, 0.18812, 0.170161, 0.18812, 0.25031, 0.167087, 0.209395, 0.132295, 0.139895, 0.142424, 0.092881, 0.073402, 0.078022, 0.147574, 0.194234, 0.268042, 0.236433, 0.239899, 0.257454, 0.191378, 0.129801, 0.100716, 0.…	[]	0	0	2
40	41	A0A369RJS8|A0A369RJS8_9RICK Protoporphyrinogen IX oxidase OS=Wolbachia endosymbiont of Cylisticus convexus	([0.001906, 0.001722, 0.001408, 0.002078, 0.001906, 0.001602, 0.001649, 0.001288, 0.001305, 0.001434, 0.001808, 0.001872, 0.001288, 0.001335, 0.001408, 0.001533, 0.002529, 0.002581, 0.001623, 0.001434, 0.001572, 0.001572, 0.001778, 0.002688, 0.002078, 0.002705, 0.00389, 0.005086, 0.008002, 0.011342, 0.015694, 0.016257, 0.024393, 0.023534, 0.023963, 0.05306, 0.021816, 0.013821, 0.028695, 0.067594,…	[]	0	0	2
41	42	A0A369RJT0|A0A369RJT0_9RICK Carbamoyl phosphate synthase small chain OS=Wolbachia endosymbiont of Cylisticus convexus	([0.196879, 0.232838, 0.147574, 0.079919, 0.054297, 0.071867, 0.088832, 0.109221, 0.090864, 0.109221, 0.129801, 0.155435, 0.147574, 0.139895, 0.102787, 0.076542, 0.122885, 0.182256, 0.203355, 0.127496, 0.067594, 0.069024, 0.071867, 0.120615, 0.170161, 0.243554, 0.247041, 0.164327, 0.179055, 0.236433, 0.239899, 0.170161, 0.17593, 0.185198, 0.209395, 0.291804, 0.271506, 0.243554, 0.232838, 0.301917…	[126, 220, 221]	0	0	2
42	43	A0A369RJV0|A0A369RJV0_9RICK Triosephosphate isomerase OS=Wolbachia endosymbiont of Cylisticus convexus	([0.271506, 0.191378, 0.243554, 0.271506, 0.203355, 0.247041, 0.284882, 0.30533, 0.321458, 0.352862, 0.36309, 0.318242, 0.311707, 0.308712, 0.301917, 0.229226, 0.18812, 0.134866, 0.132295, 0.200174, 0.216401, 0.219301, 0.288399, 0.278302, 0.194234, 0.288399, 0.278302, 0.278302, 0.219301, 0.236433, 0.170161, 0.179055, 0.25031, 0.257454, 0.196879, 0.196879, 0.196879, 0.243554, 0.281712, 0.390993, 0…	[88, 89, 90, 91, 92, 95]	0	0	2
43	44	A0A369RJY0|A0A369RJY0_9RICK 2,3,4,5-tetrahydropyridine-2,6-dicarboxylate N-succinyltransferase OS=Wolbachia endosymbiont of Cylisticus convexus	([0.034884, 0.050641, 0.028695, 0.044297, 0.06184, 0.085092, 0.056825, 0.074921, 0.100716, 0.071867, 0.051831, 0.060549, 0.109221, 0.167087, 0.25406, 0.239899, 0.158265, 0.173081, 0.278302, 0.236433, 0.247041, 0.164327, 0.167087, 0.25031, 0.216401, 0.191378, 0.185198, 0.179055, 0.111485, 0.06184, 0.102787, 0.173081, 0.120615, 0.0704, 0.074921, 0.03976, 0.022667, 0.041405, 0.037156, 0.036378, 0.05…	[]	0	0	2
44	45	A0A369RJY4|A0A369RJY4_9RICK Glutamate--tRNA ligase OS=Wolbachia endosymbiont of Cylisticus convexus	([0.219301, 0.308712, 0.346032, 0.374039, 0.257454, 0.185198, 0.219301, 0.161087, 0.18812, 0.21291, 0.209395, 0.25031, 0.229226, 0.203355, 0.206376, 0.173081, 0.179055, 0.111485, 0.129801, 0.094817, 0.069024, 0.067594, 0.058088, 0.059222, 0.058088, 0.109221, 0.164327, 0.092881, 0.092881, 0.056825, 0.058088, 0.041405, 0.044297, 0.044297, 0.054297, 0.092881, 0.161087, 0.147574, 0.229226, 0.301917, …	[50, 235, 236]	0	0	2
45	46	A0A369RK26|A0A369RK26_9RICK Protein translocase subunit SecA OS=Wolbachia endosymbiont of Cylisticus convexus	([0.038858, 0.020522, 0.012491, 0.008156, 0.006039, 0.005011, 0.003963, 0.005086, 0.004431, 0.005378, 0.004736, 0.003997, 0.002555, 0.001872, 0.001906, 0.002276, 0.00231, 0.002014, 0.002705, 0.002623, 0.002623, 0.003804, 0.005011, 0.006894, 0.007315, 0.007877, 0.011518, 0.021816, 0.011106, 0.019401, 0.019401, 0.019401, 0.021816, 0.047319, 0.094817, 0.049374, 0.05306, 0.059222, 0.069024, 0.074921,…	[546, 547, 577, 578, 579, 580, 581, 582, 583, 584, 585, 586, 857]	(9, 2, 11)	9	2
46	47	A0A369RK90|A0A369RK90_9RICK NAD kinase OS=Wolbachia endosymbiont of Cylisticus convexus	([0.010509, 0.015694, 0.023963, 0.034068, 0.06312, 0.083462, 0.10481, 0.137348, 0.179055, 0.139895, 0.158265, 0.209395, 0.209395, 0.132295, 0.222385, 0.222385, 0.11371, 0.203355, 0.11371, 0.11371, 0.196879, 0.147574, 0.15008, 0.164327, 0.164327, 0.139895, 0.139895, 0.0704, 0.073402, 0.035586, 0.059222, 0.033407, 0.019109, 0.019109, 0.021381, 0.012491, 0.01227, 0.022667, 0.021381, 0.042364, 0.0371…	[]	0	0	2
47	48	A0A369RK93|A0A369RK93_9RICK tRNA-specific 2-thiouridylase MnmA OS=Wolbachia endosymbiont of Cylisticus convexus	([0.044297, 0.06312, 0.102787, 0.127496, 0.120615, 0.179055, 0.209395, 0.25031, 0.281712, 0.298791, 0.284882, 0.264545, 0.284882, 0.26085, 0.194234, 0.30533, 0.281712, 0.366687, 0.281712, 0.264545, 0.342579, 0.42561, 0.36309, 0.31487, 0.291804, 0.291804, 0.18812, 0.125101, 0.120615, 0.122885, 0.078022, 0.094817, 0.081712, 0.11371, 0.094817, 0.071867, 0.0704, 0.047319, 0.050641, 0.046336, 0.044297…	[]	0	0	2
48	49	A0A369RKA6|A0A369RKA6_9RICK ATP synthase subunit beta OS=Wolbachia endosymbiont of Cylisticus convexus	([0.390993, 0.271506, 0.31487, 0.359901, 0.342579, 0.284882, 0.232838, 0.271506, 0.209395, 0.236433, 0.167087, 0.209395, 0.216401, 0.203355, 0.164327, 0.182256, 0.173081, 0.11371, 0.066181, 0.10481, 0.129801, 0.085092, 0.134866, 0.132295, 0.120615, 0.090864, 0.127496, 0.11371, 0.10481, 0.161087, 0.15284, 0.26085, 0.170161, 0.120615, 0.073402, 0.127496, 0.0704, 0.073402, 0.125101, 0.206376, 0.1274…	[110, 120, 217, 291, 292, 322]	0	0	2
49	50	A0A369RKB7|A0A369RKB7_9RICK Adenylosuccinate synthetase OS=Wolbachia endosymbiont of Cylisticus convexus	([0.013265, 0.019401, 0.033407, 0.056825, 0.074921, 0.098513, 0.120615, 0.142424, 0.094817, 0.073402, 0.098513, 0.074921, 0.03976, 0.037156, 0.074921, 0.120615, 0.164327, 0.239899, 0.182256, 0.206376, 0.144935, 0.225814, 0.142424, 0.137348, 0.122885, 0.122885, 0.129801, 0.137348, 0.116183, 0.18812, 0.26085, 0.25406, 0.247041, 0.275179, 0.209395, 0.203355, 0.203355, 0.25031, 0.17593, 0.167087, 0.2…	[275, 276, 277]	0	0	2
50	51	A0A369RKD2|A0A369RKD2_9RICK 1-deoxy-D-xylulose 5-phosphate reductoisomerase OS=Wolbachia endosymbiont of Cylisticus convexus	([0.200174, 0.236433, 0.129801, 0.158265, 0.185198, 0.21291, 0.25031, 0.194234, 0.232838, 0.170161, 0.122885, 0.144935, 0.144935, 0.15008, 0.209395, 0.229226, 0.318242, 0.324872, 0.335645, 0.264545, 0.275179, 0.243554, 0.161087, 0.25406, 0.222385, 0.155435, 0.155435, 0.15008, 0.122885, 0.092881, 0.094817, 0.096677, 0.078022, 0.085092, 0.085092, 0.069024, 0.060549, 0.031287, 0.029376, 0.030611, 0.…	[]	0	0	2
51	52	A0A369RKH3|A0A369RKH3_9RICK DNA-directed RNA polymerase subunit alpha OS=Wolbachia endosymbiont of Cylisticus convexus	([0.022306, 0.038042, 0.024826, 0.038858, 0.054297, 0.038042, 0.05306, 0.069024, 0.10481, 0.132295, 0.15008, 0.11371, 0.17593, 0.173081, 0.111485, 0.10481, 0.096677, 0.142424, 0.142424, 0.232838, 0.328603, 0.332115, 0.318242, 0.41194, 0.342579, 0.288399, 0.288399, 0.301917, 0.332115, 0.219301, 0.229226, 0.229226, 0.308712, 0.206376, 0.257454, 0.26085, 0.268042, 0.194234, 0.182256, 0.120615, 0.100…	[342, 343, 344, 345, 346, 347, 348, 349, 350, 351, 352, 353, 354]	(12, 0, 12)	12	2
52	53	A0A369RKH7|A0A369RKH7_9RICK Holliday junction branch migration complex subunit RuvB OS=Wolbachia endosymbiont of Cylisticus convexus	([0.232838, 0.30533, 0.352862, 0.275179, 0.31487, 0.36309, 0.281712, 0.321458, 0.239899, 0.268042, 0.324872, 0.370445, 0.380708, 0.298791, 0.401658, 0.41194, 0.366687, 0.301917, 0.30533, 0.295083, 0.377384, 0.387226, 0.284882, 0.185198, 0.26085, 0.264545, 0.167087, 0.239899, 0.164327, 0.15008, 0.088832, 0.076542, 0.058088, 0.044297, 0.079919, 0.078022, 0.073402, 0.116183, 0.182256, 0.155435, 0.09…	[]	0	0	2
53	54	A0A369RKJ5|A0A369RKJ5_9RICK tRNA modification GTPase MnmE OS=Wolbachia endosymbiont of Cylisticus convexus	([0.125101, 0.161087, 0.209395, 0.142424, 0.067594, 0.086953, 0.109221, 0.129801, 0.15284, 0.116183, 0.109221, 0.090864, 0.046336, 0.043307, 0.022667, 0.020522, 0.018415, 0.019109, 0.019401, 0.030611, 0.021381, 0.037156, 0.030003, 0.016528, 0.026892, 0.059222, 0.028107, 0.029376, 0.017138, 0.016826, 0.025316, 0.036378, 0.032017, 0.059222, 0.0704, 0.132295, 0.067594, 0.054297, 0.050641, 0.050641, …	[279, 280, 281, 282, 283, 285, 441, 442, 443, 444, 445, 446, 447, 448, 449, 451, 452]	(8, 6, 14)	8	2
54	55	A0A369RKL3|A0A369RKL3_9RICK Tyrosine--tRNA ligase OS=Wolbachia endosymbiont of Cylisticus convexus	([0.036378, 0.06312, 0.106997, 0.147574, 0.17593, 0.111485, 0.0704, 0.046336, 0.066181, 0.049374, 0.064632, 0.090864, 0.05306, 0.059222, 0.059222, 0.032677, 0.030611, 0.066181, 0.066181, 0.034068, 0.069024, 0.127496, 0.127496, 0.120615, 0.067594, 0.038042, 0.038858, 0.044297, 0.044297, 0.023087, 0.035586, 0.018106, 0.017797, 0.0198, 0.018415, 0.015344, 0.031287, 0.028695, 0.016021, 0.026338, 0.02…	[]	0	0	2
55	56	A0A369RKT1|A0A369RKT1_9RICK Chaperonin GroEL OS=Wolbachia endosymbiont of Cylisticus convexus	([0.196879, 0.257454, 0.324872, 0.308712, 0.209395, 0.257454, 0.311707, 0.268042, 0.257454, 0.25406, 0.247041, 0.216401, 0.257454, 0.25031, 0.324872, 0.321458, 0.352862, 0.275179, 0.281712, 0.232838, 0.219301, 0.321458, 0.321458, 0.301917, 0.328603, 0.42561, 0.352862, 0.30533, 0.284882, 0.31487, 0.342579, 0.401658, 0.377384, 0.36309, 0.359901, 0.384043, 0.461924, 0.4292, 0.521092, 0.51388, 0.5620…	[38, 39, 40, 41, 53, 335, 337, 338, 339, 361, 362, 397, 398, 399, 404, 531, 532, 533, 537, 538, 539, 540]	(3, 0, 3)	3	2
56	57	A0A369RKU4|A0A369RKU4_9RICK Chaperone protein DnaJ OS=Wolbachia endosymbiont of Cylisticus convexus	([0.147574, 0.120615, 0.15284, 0.191378, 0.243554, 0.239899, 0.268042, 0.232838, 0.268042, 0.30533, 0.26085, 0.291804, 0.284882, 0.271506, 0.209395, 0.196879, 0.26085, 0.264545, 0.232838, 0.232838, 0.288399, 0.203355, 0.257454, 0.295083, 0.295083, 0.284882, 0.321458, 0.321458, 0.374039, 0.380708, 0.356642, 0.440853, 0.418646, 0.444081, 0.486429, 0.562014, 0.458154, 0.461924, 0.553315, 0.521092, 0…	[35, 38, 39, 40, 41, 42, 43, 44, 105, 106, 107, 108, 109, 110, 229, 230, 231, 232, 233, 234, 235, 236, 295, 303, 304, 305, 306, 307, 308, 309, 310, 311, 312, 313, 360, 361, 362, 374]	(10, 23, 33)	10	2
57	58	A0A369RKV5|A0A369RKV5_9RICK Lipoyl synthase OS=Wolbachia endosymbiont of Cylisticus convexus	([0.433034, 0.414856, 0.483068, 0.465241, 0.480142, 0.497853, 0.447574, 0.349426, 0.377384, 0.408655, 0.42561, 0.377384, 0.380708, 0.387226, 0.328603, 0.30533, 0.232838, 0.308712, 0.384043, 0.308712, 0.335645, 0.335645, 0.30533, 0.170161, 0.200174, 0.216401, 0.194234, 0.216401, 0.200174, 0.219301, 0.21291, 0.147574, 0.209395, 0.216401, 0.118441, 0.10481, 0.109221, 0.161087, 0.158265, 0.155435, 0.…	[]	0	0	2
58	59	A0A369RKX6|A0A369RKX6_9RICK 4-hydroxy-3-methylbut-2-enyl diphosphate reductase OS=Wolbachia endosymbiont of Cylisticus convexus	([0.049374, 0.030003, 0.032677, 0.045352, 0.034068, 0.046336, 0.06312, 0.066181, 0.050641, 0.069024, 0.069024, 0.049374, 0.037156, 0.038042, 0.069024, 0.069024, 0.092881, 0.086953, 0.043307, 0.041405, 0.046336, 0.092881, 0.092881, 0.118441, 0.081712, 0.074921, 0.050641, 0.029376, 0.038042, 0.06312, 0.035586, 0.028695, 0.054297, 0.073402, 0.122885, 0.073402, 0.074921, 0.045352, 0.048328, 0.086953,…	[132]	0	0	2
59	60	A0A369RKZ4|A0A369RKZ4_9RICK Polyribonucleotide nucleotidyltransferase OS=Wolbachia endosymbiont of Cylisticus convexus	([0.074921, 0.111485, 0.15008, 0.185198, 0.225814, 0.155435, 0.182256, 0.127496, 0.164327, 0.194234, 0.219301, 0.239899, 0.264545, 0.222385, 0.30533, 0.394753, 0.370445, 0.380708, 0.384043, 0.374039, 0.301917, 0.335645, 0.268042, 0.278302, 0.194234, 0.18812, 0.281712, 0.291804, 0.374039, 0.275179, 0.191378, 0.134866, 0.142424, 0.155435, 0.127496, 0.127496, 0.116183, 0.132295, 0.122885, 0.134866, …	[359, 360, 362, 648, 649, 682, 683, 706, 707, 708, 710, 711, 712, 713, 714, 715, 716, 717, 718, 719, 720, 721, 722, 723, 724, 725, 726, 727, 728, 729, 730, 731, 732, 733, 734, 735, 736, 737, 738, 739, 740, 741, 742, 743, 744, 745, 746, 747, 748, 749, 750, 751, 752, 753, 754, 755]	(45, 10, 55)	45	2
60	61	A0A369RL66|A0A369RL66_9RICK Orotate phosphoribosyltransferase OS=Wolbachia endosymbiont of Cylisticus convexus	([0.021816, 0.040537, 0.069024, 0.067594, 0.088832, 0.085092, 0.051831, 0.032677, 0.043307, 0.055536, 0.0704, 0.044297, 0.049374, 0.048328, 0.046336, 0.043307, 0.035586, 0.034068, 0.064632, 0.064632, 0.060549, 0.127496, 0.066181, 0.032677, 0.044297, 0.026892, 0.026892, 0.047319, 0.051831, 0.026338, 0.030003, 0.030003, 0.073402, 0.116183, 0.194234, 0.164327, 0.139895, 0.137348, 0.142424, 0.088832,…	[181, 195]	0	0	2
61	62	A0A369RL69|A0A369RL69_9RICK UDP-N-acetylenolpyruvoylglucosamine reductase OS=Wolbachia endosymbiont of Cylisticus convexus	([0.016826, 0.01078, 0.016528, 0.011106, 0.016826, 0.013437, 0.010131, 0.010221, 0.013016, 0.016257, 0.016021, 0.021381, 0.021381, 0.021816, 0.023087, 0.026338, 0.021816, 0.021381, 0.035586, 0.026338, 0.030003, 0.034884, 0.035586, 0.018415, 0.031287, 0.036378, 0.06184, 0.122885, 0.090864, 0.10481, 0.116183, 0.086953, 0.06184, 0.071867, 0.073402, 0.037156, 0.060549, 0.069024, 0.074921, 0.081712, 0…	[]	0	0	2
62	63	A0A369RLB0|A0A369RLB0_9RICK Succinate dehydrogenase iron-sulfur subunit OS=Wolbachia endosymbiont of Cylisticus convexus	([0.318242, 0.257454, 0.301917, 0.324872, 0.342579, 0.36309, 0.377384, 0.318242, 0.247041, 0.298791, 0.31487, 0.366687, 0.418646, 0.398279, 0.461924, 0.461924, 0.549308, 0.436924, 0.447574, 0.450668, 0.349426, 0.370445, 0.349426, 0.25406, 0.264545, 0.18812, 0.18812, 0.164327, 0.229226, 0.318242, 0.298791, 0.295083, 0.278302, 0.30533, 0.311707, 0.284882, 0.291804, 0.284882, 0.26085, 0.161087, 0.10…	[16, 150, 151, 152, 153, 154, 155, 156, 157, 158, 159, 160]	(10, 1, 11)	10	2
63	64	A0A369RLB2|A0A369RLB2_9RICK Flavin-dependent thymidylate synthase OS=Wolbachia endosymbiont of Cylisticus convexus	([0.458154, 0.490133, 0.374039, 0.271506, 0.182256, 0.229226, 0.275179, 0.200174, 0.222385, 0.185198, 0.137348, 0.179055, 0.167087, 0.164327, 0.086953, 0.056825, 0.056825, 0.058088, 0.034884, 0.033407, 0.034884, 0.026892, 0.025762, 0.043307, 0.079919, 0.132295, 0.106997, 0.06312, 0.074921, 0.081712, 0.102787, 0.144935, 0.139895, 0.098513, 0.098513, 0.116183, 0.164327, 0.161087, 0.216401, 0.298791…	[119, 120, 121, 123, 124, 125, 126, 127, 128, 129, 130, 131, 132, 133, 134, 135, 136]	(13, 3, 16)	13	2
64	65	A0A369RLC6|A0A369RLC6_9RICK Ferrochelatase OS=Wolbachia endosymbiont of Cylisticus convexus	([0.025316, 0.040537, 0.078022, 0.111485, 0.137348, 0.090864, 0.111485, 0.111485, 0.086953, 0.111485, 0.15008, 0.094817, 0.055536, 0.026338, 0.034884, 0.030611, 0.026338, 0.023963, 0.048328, 0.045352, 0.079919, 0.045352, 0.025762, 0.024393, 0.014783, 0.017138, 0.029376, 0.034884, 0.021816, 0.032677, 0.019401, 0.011106, 0.012491, 0.016257, 0.030611, 0.015078, 0.014783, 0.025762, 0.050641, 0.049374…	[]	0	0	2
65	66	A0A369RLC9|A0A369RLC9_9RICK Probable cytosol aminopeptidase OS=Wolbachia endosymbiont of Cylisticus convexus	([0.003821, 0.003079, 0.003478, 0.003053, 0.00389, 0.003512, 0.004577, 0.004161, 0.00359, 0.003864, 0.004736, 0.005799, 0.00515, 0.005503, 0.006421, 0.007422, 0.009977, 0.008276, 0.013265, 0.013016, 0.020522, 0.027463, 0.030611, 0.038042, 0.086953, 0.094817, 0.083462, 0.076542, 0.134866, 0.147574, 0.118441, 0.086953, 0.076542, 0.055536, 0.022306, 0.030611, 0.041405, 0.046336, 0.094817, 0.094817, …	[240, 335, 336, 337, 339, 340]	0	0	2
66	67	A0A369RLD2|A0A369RLD2_9RICK NADH-quinone oxidoreductase subunit B OS=Wolbachia endosymbiont of Cylisticus convexus	([0.229226, 0.268042, 0.295083, 0.167087, 0.200174, 0.232838, 0.288399, 0.308712, 0.206376, 0.158265, 0.134866, 0.182256, 0.179055, 0.096677, 0.085092, 0.122885, 0.120615, 0.122885, 0.120615, 0.06184, 0.040537, 0.055536, 0.059222, 0.030611, 0.048328, 0.050641, 0.049374, 0.041405, 0.041405, 0.050641, 0.041405, 0.071867, 0.048328, 0.048328, 0.048328, 0.048328, 0.028107, 0.037156, 0.022306, 0.013613…	[168]	0	0	2
67	68	A0A369RLD4|A0A369RLD4_9RICK tRNA-2-methylthio-N(6)-dimethylallyladenosine synthase OS=Wolbachia endosymbiont of Cylisticus convexus	([0.020876, 0.033407, 0.033407, 0.055536, 0.03976, 0.026338, 0.03976, 0.05306, 0.042364, 0.030611, 0.031287, 0.044297, 0.049374, 0.028695, 0.032017, 0.054297, 0.11371, 0.069024, 0.06312, 0.055536, 0.060549, 0.064632, 0.040537, 0.051831, 0.051831, 0.066181, 0.122885, 0.118441, 0.098513, 0.15284, 0.155435, 0.134866, 0.074921, 0.041405, 0.079919, 0.125101, 0.076542, 0.067594, 0.067594, 0.0704, 0.147…	[243, 271, 337, 338, 340, 341, 342, 343, 344, 345, 346, 347, 348, 349, 350, 351]	(11, 4, 15)	11	2
68	69	A0A369RLF6|A0A369RLF6_9RICK Glutamate--tRNA ligase OS=Wolbachia endosymbiont of Cylisticus convexus	([0.284882, 0.173081, 0.102787, 0.125101, 0.092881, 0.120615, 0.158265, 0.109221, 0.127496, 0.15284, 0.15008, 0.122885, 0.127496, 0.081712, 0.040537, 0.064632, 0.045352, 0.038858, 0.038858, 0.034884, 0.036378, 0.03976, 0.0704, 0.11371, 0.06184, 0.056825, 0.032677, 0.028695, 0.025762, 0.028107, 0.028107, 0.034884, 0.06312, 0.06184, 0.102787, 0.191378, 0.222385, 0.311707, 0.225814, 0.232838, 0.1475…	[]	0	0	2
69	70	A0A369RLF9|A0A369RLF9_9RICK Elongation factor 4 OS=Wolbachia endosymbiont of Cylisticus convexus	([0.067594, 0.10481, 0.064632, 0.098513, 0.134866, 0.161087, 0.18812, 0.216401, 0.247041, 0.194234, 0.191378, 0.229226, 0.222385, 0.15008, 0.15284, 0.170161, 0.17593, 0.18812, 0.222385, 0.295083, 0.291804, 0.335645, 0.335645, 0.414856, 0.42561, 0.384043, 0.394753, 0.408655, 0.418646, 0.352862, 0.352862, 0.394753, 0.384043, 0.349426, 0.436924, 0.4292, 0.4292, 0.41194, 0.521092, 0.509769, 0.509769,…	[38, 39, 40, 41, 382, 384, 577]	0	0	2
70	71	A0A369RLH3|A0A369RLH3_9RICK Succinate--CoA ligase [ADP-forming] subunit alpha OS=Wolbachia endosymbiont of Cylisticus convexus	([0.147574, 0.079919, 0.05306, 0.081712, 0.10481, 0.056825, 0.076542, 0.096677, 0.094817, 0.120615, 0.137348, 0.173081, 0.098513, 0.15008, 0.222385, 0.308712, 0.308712, 0.281712, 0.182256, 0.17593, 0.102787, 0.161087, 0.25031, 0.31487, 0.275179, 0.21291, 0.31487, 0.308712, 0.243554, 0.284882, 0.30533, 0.30533, 0.295083, 0.398279, 0.387226, 0.387226, 0.374039, 0.374039, 0.321458, 0.422041, 0.33564…	[206, 217, 218, 219, 220, 234, 245, 246, 247, 248, 249, 250]	(5, 6, 11)	5	2
71	72	A0A369RLJ9|A0A369RLJ9_9RICK 2-amino-4-hydroxy-6-hydroxymethyldihydropteridine pyrophosphokinase OS=Wolbachia endosymbiont of Cylisticus convexus	([0.020165, 0.035586, 0.050641, 0.030611, 0.043307, 0.058088, 0.038042, 0.056825, 0.0704, 0.073402, 0.094817, 0.127496, 0.129801, 0.132295, 0.209395, 0.229226, 0.318242, 0.225814, 0.15284, 0.142424, 0.239899, 0.158265, 0.147574, 0.15008, 0.229226, 0.144935, 0.086953, 0.086953, 0.088832, 0.096677, 0.11371, 0.090864, 0.044297, 0.044297, 0.088832, 0.096677, 0.086953, 0.073402, 0.144935, 0.247041, 0.…	[202, 203, 204, 205, 206, 207, 208, 209, 292, 293, 295, 296, 297]	(7, 0, 7)	7	2
72	73	A0A369RLK6|A0A369RLK6_9RICK UDP-N-acetylglucosamine 1-carboxyvinyltransferase OS=Wolbachia endosymbiont of Cylisticus convexus	([0.308712, 0.390993, 0.275179, 0.167087, 0.196879, 0.239899, 0.15284, 0.191378, 0.125101, 0.161087, 0.182256, 0.21291, 0.209395, 0.216401, 0.278302, 0.268042, 0.247041, 0.257454, 0.170161, 0.092881, 0.071867, 0.054297, 0.045352, 0.046336, 0.048328, 0.049374, 0.046336, 0.086953, 0.066181, 0.081712, 0.076542, 0.044297, 0.047319, 0.048328, 0.028695, 0.042364, 0.081712, 0.081712, 0.037156, 0.071867,…	[306, 307, 312]	0	0	2
73	74	A0A369RLL3|A0A369RLL3_9RICK Phosphoribosylglycinamide formyltransferase OS=Wolbachia endosymbiont of Cylisticus convexus	([0.021816, 0.033407, 0.05306, 0.073402, 0.094817, 0.132295, 0.127496, 0.161087, 0.158265, 0.11371, 0.078022, 0.106997, 0.088832, 0.05306, 0.100716, 0.106997, 0.182256, 0.196879, 0.161087, 0.275179, 0.332115, 0.349426, 0.356642, 0.281712, 0.191378, 0.120615, 0.064632, 0.083462, 0.083462, 0.109221, 0.170161, 0.271506, 0.222385, 0.271506, 0.352862, 0.25406, 0.243554, 0.15008, 0.118441, 0.222385, 0.…	[]	0	0	2
74	75	A0A369RLL4|A0A369RLL4_9RICK Nucleoside diphosphate kinase OS=Wolbachia endosymbiont of Cylisticus convexus	([0.064632, 0.132295, 0.185198, 0.179055, 0.132295, 0.155435, 0.200174, 0.243554, 0.179055, 0.209395, 0.236433, 0.275179, 0.222385, 0.324872, 0.30533, 0.216401, 0.142424, 0.236433, 0.25406, 0.339168, 0.42561, 0.346032, 0.328603, 0.236433, 0.18812, 0.222385, 0.239899, 0.225814, 0.182256, 0.229226, 0.147574, 0.090864, 0.094817, 0.147574, 0.132295, 0.139895, 0.182256, 0.278302, 0.179055, 0.090864, 0…	[99, 102, 103, 104, 117]	0	0	2
75	76	A0A369RLN9|A0A369RLN9_9RICK Phosphatidylserine decarboxylase proenzyme OS=Wolbachia endosymbiont of Cylisticus convexus	([0.029376, 0.044297, 0.022667, 0.013613, 0.008723, 0.007031, 0.005992, 0.005503, 0.006533, 0.005223, 0.004646, 0.004358, 0.005932, 0.006619, 0.004976, 0.006078, 0.003924, 0.003757, 0.003804, 0.003671, 0.002662, 0.002482, 0.00225, 0.003053, 0.003109, 0.004513, 0.004646, 0.004689, 0.004247, 0.004611, 0.006894, 0.006795, 0.006482, 0.004835, 0.006567, 0.006619, 0.005378, 0.005623, 0.005734, 0.008156…	[]	0	0	2
76	77	A0A369RLP3|A0A369RLP3_9RICK dTTP/UTP pyrophosphatase OS=Wolbachia endosymbiont of Cylisticus convexus	([0.185198, 0.182256, 0.219301, 0.25406, 0.284882, 0.324872, 0.356642, 0.380708, 0.30533, 0.295083, 0.239899, 0.194234, 0.18812, 0.185198, 0.129801, 0.139895, 0.134866, 0.127496, 0.137348, 0.203355, 0.206376, 0.196879, 0.155435, 0.179055, 0.15284, 0.167087, 0.096677, 0.096677, 0.098513, 0.164327, 0.216401, 0.209395, 0.288399, 0.284882, 0.284882, 0.268042, 0.281712, 0.366687, 0.374039, 0.268042, 0…	[]	0	0	2
77	78	A0A369RLQ9|A0A369RLQ9_9RICK Large ribosomal subunit assembly factor BipA OS=Wolbachia endosymbiont of Cylisticus convexus	([0.222385, 0.15008, 0.100716, 0.106997, 0.142424, 0.111485, 0.147574, 0.179055, 0.206376, 0.229226, 0.257454, 0.295083, 0.209395, 0.129801, 0.219301, 0.236433, 0.203355, 0.200174, 0.200174, 0.200174, 0.278302, 0.298791, 0.374039, 0.349426, 0.377384, 0.390993, 0.465241, 0.468512, 0.480142, 0.414856, 0.433034, 0.444081, 0.436924, 0.454136, 0.505461, 0.505461, 0.497853, 0.529623, 0.653063, 0.671169…	[34, 35, 37, 38, 39, 40, 41, 42, 43, 44, 45, 46, 47, 297, 298, 299, 300, 301, 302, 303, 309, 315, 316, 326, 428, 429, 430, 432, 486, 551, 552, 597, 598, 599, 600, 601, 602, 603, 604, 605, 606, 607, 608]	(11, 31, 42)	11	2
78	79	A0A369RLR3|A0A369RLR3_9RICK Uroporphyrinogen decarboxylase OS=Wolbachia endosymbiont of Cylisticus convexus	([0.295083, 0.185198, 0.216401, 0.268042, 0.311707, 0.332115, 0.390993, 0.422041, 0.458154, 0.472492, 0.447574, 0.521092, 0.408655, 0.308712, 0.209395, 0.179055, 0.158265, 0.158265, 0.203355, 0.275179, 0.275179, 0.359901, 0.352862, 0.384043, 0.390993, 0.288399, 0.295083, 0.264545, 0.264545, 0.17593, 0.18812, 0.232838, 0.17593, 0.275179, 0.384043, 0.370445, 0.31487, 0.328603, 0.229226, 0.206376, 0…	[11]	0	0	2
79	80	A0A369RLT0|A0A369RLT0_9RICK Succinate--CoA ligase [ADP-forming] subunit beta OS=Wolbachia endosymbiont of Cylisticus convexus	([0.298791, 0.206376, 0.275179, 0.30533, 0.191378, 0.247041, 0.194234, 0.26085, 0.209395, 0.271506, 0.291804, 0.318242, 0.203355, 0.21291, 0.200174, 0.120615, 0.18812, 0.161087, 0.194234, 0.206376, 0.137348, 0.200174, 0.281712, 0.271506, 0.191378, 0.291804, 0.281712, 0.271506, 0.236433, 0.301917, 0.284882, 0.222385, 0.139895, 0.170161, 0.170161, 0.164327, 0.216401, 0.222385, 0.173081, 0.173081, 0…	[59, 60, 92]	0	0	2
80	81	A0A369RLT5|A0A369RLT5_9RICK Fumarate hydratase class II OS=Wolbachia endosymbiont of Cylisticus convexus	([0.468512, 0.349426, 0.377384, 0.422041, 0.356642, 0.377384, 0.321458, 0.25406, 0.278302, 0.31487, 0.346032, 0.295083, 0.206376, 0.209395, 0.185198, 0.25406, 0.257454, 0.349426, 0.335645, 0.339168, 0.25031, 0.264545, 0.356642, 0.264545, 0.25031, 0.232838, 0.232838, 0.301917, 0.398279, 0.398279, 0.352862, 0.374039, 0.476583, 0.604312, 0.51388, 0.465241, 0.450668, 0.422041, 0.335645, 0.311707, 0.2…	[33, 34, 128, 129, 130, 131, 132, 133, 134, 135, 136, 137, 138, 139, 140, 307, 315, 316, 317, 318, 319, 320, 321, 322]	(12, 2, 14)	12	2
81	82	A0A369RLT8|A0A369RLT8_9RICK Adenylate kinase OS=Wolbachia endosymbiont of Cylisticus convexus	([0.094817, 0.127496, 0.158265, 0.191378, 0.229226, 0.271506, 0.295083, 0.31487, 0.236433, 0.170161, 0.118441, 0.11371, 0.185198, 0.194234, 0.196879, 0.196879, 0.298791, 0.209395, 0.106997, 0.085092, 0.055536, 0.054297, 0.059222, 0.033407, 0.0198, 0.019109, 0.019401, 0.01204, 0.008525, 0.011903, 0.018787, 0.025762, 0.031287, 0.030611, 0.029376, 0.026338, 0.047319, 0.05306, 0.05306, 0.092881, 0.09…	[]	0	0	2
82	83	A0A369RLV0|A0A369RLV0_9RICK Pyridoxine/pyridoxamine 5'-phosphate oxidase OS=Wolbachia endosymbiont of Cylisticus convexus	([0.21291, 0.137348, 0.06184, 0.081712, 0.102787, 0.060549, 0.03976, 0.050641, 0.054297, 0.046336, 0.035586, 0.047319, 0.044297, 0.085092, 0.127496, 0.111485, 0.086953, 0.073402, 0.073402, 0.037156, 0.064632, 0.064632, 0.06312, 0.118441, 0.120615, 0.127496, 0.139895, 0.15008, 0.179055, 0.194234, 0.225814, 0.301917, 0.229226, 0.185198, 0.129801, 0.086953, 0.085092, 0.106997, 0.074921, 0.071867, 0.…	[]	0	0	2
83	84	A0A369RLY7|A0A369RLY7_9RICK Transcription termination factor Rho OS=Wolbachia endosymbiont of Cylisticus convexus	([0.422041, 0.450668, 0.461924, 0.401658, 0.328603, 0.36309, 0.394753, 0.458154, 0.494003, 0.497853, 0.51388, 0.545602, 0.541878, 0.480142, 0.570702, 0.570702, 0.56648, 0.570702, 0.648219, 0.648219, 0.690604, 0.716283, 0.618285, 0.604312, 0.58069, 0.694846, 0.685117, 0.680603, 0.653063, 0.622677, 0.648219, 0.63748, 0.604312, 0.604312, 0.585406, 0.575842, 0.483068, 0.472492, 0.480142, 0.40511, 0.4…	[10, 11, 12, 14, 15, 16, 17, 18, 19, 20, 21, 22, 23, 24, 25, 26, 27, 28, 29, 30, 31, 32, 33, 34, 35, 45, 46, 47, 60, 61, 62, 63, 64, 65, 66, 69, 70, 71, 72, 160, 195, 197, 198, 199, 205, 206, 269, 270, 338]	(21, 3, 24)	21	2
84	85	A0A369RLZ2|A0A369RLZ2_9RICK UvrABC system protein A OS=Wolbachia endosymbiont of Cylisticus convexus	([0.225814, 0.295083, 0.339168, 0.387226, 0.288399, 0.328603, 0.352862, 0.271506, 0.308712, 0.236433, 0.275179, 0.21291, 0.229226, 0.216401, 0.324872, 0.40511, 0.31487, 0.311707, 0.25406, 0.173081, 0.203355, 0.200174, 0.120615, 0.116183, 0.106997, 0.170161, 0.161087, 0.161087, 0.239899, 0.229226, 0.236433, 0.191378, 0.17593, 0.164327, 0.170161, 0.098513, 0.06312, 0.085092, 0.137348, 0.191378, 0.2…	[248, 566, 684]	0	0	2
85	86	A0A369RLZ8|A0A369RLZ8_9RICK Multifunctional fusion protein OS=Wolbachia endosymbiont of Cylisticus convexus	([0.018415, 0.020165, 0.010926, 0.009865, 0.016528, 0.023534, 0.019401, 0.024826, 0.018787, 0.023534, 0.030611, 0.036378, 0.036378, 0.036378, 0.022667, 0.022667, 0.040537, 0.048328, 0.048328, 0.035586, 0.079919, 0.048328, 0.03976, 0.081712, 0.083462, 0.076542, 0.073402, 0.120615, 0.122885, 0.125101, 0.125101, 0.120615, 0.06312, 0.102787, 0.094817, 0.164327, 0.164327, 0.15284, 0.164327, 0.25406, 0…	[546, 564, 578, 870, 1087, 1088, 1201, 2536, 2538, 2539, 2540, 2541, 2544, 2545, 2707, 2708, 2709, 2710, 2711, 2712, 2714, 2830, 2831, 2832, 2833, 2834, 2835, 2836]	(6, 21, 27)	6	2
86	87	A0A369RM24|A0A369RM24_9RICK ATP synthase subunit c OS=Wolbachia endosymbiont of Cylisticus convexus	([0.000842, 0.001391, 0.001069, 0.001249, 0.001142, 0.000773, 0.001159, 0.001172, 0.000936, 0.001305, 0.001383, 0.001692, 0.001061, 0.00155, 0.001408, 0.001408, 0.00225, 0.001408, 0.001408, 0.002194, 0.002194, 0.002529, 0.001722, 0.002705, 0.003212, 0.0028, 0.003701, 0.00389, 0.005086, 0.008409, 0.009728, 0.012491, 0.015344, 0.029376, 0.032017, 0.044297, 0.067594, 0.06184, 0.059222, 0.079919, 0.0…	[]	0	0	2
87	88	A0A369RM40|A0A369RM40_9RICK Succinyl-diaminopimelate desuccinylase OS=Wolbachia endosymbiont of Cylisticus convexus	([0.288399, 0.182256, 0.111485, 0.142424, 0.073402, 0.090864, 0.11371, 0.076542, 0.098513, 0.139895, 0.155435, 0.196879, 0.21291, 0.295083, 0.25031, 0.147574, 0.219301, 0.122885, 0.120615, 0.096677, 0.106997, 0.067594, 0.066181, 0.10481, 0.100716, 0.179055, 0.185198, 0.102787, 0.185198, 0.120615, 0.116183, 0.074921, 0.042364, 0.045352, 0.023963, 0.028695, 0.05306, 0.044297, 0.055536, 0.088832, 0.…	[81, 82, 141, 143, 144, 145, 171, 172, 173]	0	0	2
88	89	A0A369RM49|A0A369RM49_9RICK Signal recognition particle protein OS=Wolbachia endosymbiont of Cylisticus convexus	([0.155435, 0.096677, 0.042364, 0.06184, 0.083462, 0.050641, 0.071867, 0.090864, 0.111485, 0.132295, 0.090864, 0.059222, 0.118441, 0.129801, 0.137348, 0.225814, 0.127496, 0.125101, 0.074921, 0.111485, 0.085092, 0.090864, 0.15008, 0.161087, 0.170161, 0.100716, 0.139895, 0.079919, 0.043307, 0.047319, 0.038042, 0.073402, 0.083462, 0.083462, 0.043307, 0.044297, 0.026338, 0.043307, 0.03976, 0.0704, 0.…	[384, 385, 386, 387, 388, 389, 390, 391, 392, 393, 394, 395, 440, 445]	(11, 0, 11)	11	2
89	90	A0A369RM68|A0A369RM68_9RICK Ubiquinol-cytochrome c reductase iron-sulfur subunit OS=Wolbachia endosymbiont of Cylisticus convexus	([0.685117, 0.545602, 0.56648, 0.613573, 0.63748, 0.657645, 0.690604, 0.699094, 0.707965, 0.716283, 0.63748, 0.707965, 0.63748, 0.63748, 0.642678, 0.642678, 0.648219, 0.653063, 0.653063, 0.648219, 0.642678, 0.648219, 0.741537, 0.741537, 0.613573, 0.517562, 0.517562, 0.4292, 0.4292, 0.4292, 0.366687, 0.408655, 0.352862, 0.380708, 0.380708, 0.301917, 0.36309, 0.339168, 0.311707, 0.298791, 0.298791,…	[0, 1, 2, 3, 4, 5, 6, 7, 8, 9, 10, 11, 12, 13, 14, 15, 16, 17, 18, 19, 20, 21, 22, 23, 24, 25, 26, 81, 105, 106, 107, 108, 109, 110, 111, 112, 113, 118, 119, 120]	(26, 0, 26)	26	2
90	91	A0A369RM94|A0A369RM94_9RICK Ribosomal RNA small subunit methyltransferase A OS=Wolbachia endosymbiont of Cylisticus convexus	([0.182256, 0.100716, 0.129801, 0.173081, 0.225814, 0.125101, 0.076542, 0.050641, 0.064632, 0.090864, 0.116183, 0.076542, 0.079919, 0.079919, 0.15284, 0.137348, 0.144935, 0.120615, 0.055536, 0.043307, 0.042364, 0.041405, 0.03976, 0.041405, 0.040537, 0.017797, 0.038042, 0.042364, 0.038858, 0.042364, 0.020165, 0.018787, 0.040537, 0.038042, 0.021381, 0.020876, 0.031287, 0.027463, 0.036378, 0.069024,…	[]	0	0	2
91	92	A0A369RM96|A0A369RM96_9RICK Signal recognition particle receptor FtsY OS=Wolbachia endosymbiont of Cylisticus convexus	([0.020165, 0.013613, 0.020522, 0.031287, 0.044297, 0.060549, 0.083462, 0.047319, 0.06184, 0.081712, 0.098513, 0.074921, 0.076542, 0.139895, 0.155435, 0.083462, 0.076542, 0.127496, 0.200174, 0.194234, 0.194234, 0.196879, 0.288399, 0.295083, 0.288399, 0.206376, 0.134866, 0.134866, 0.229226, 0.15284, 0.158265, 0.173081, 0.161087, 0.102787, 0.05306, 0.094817, 0.144935, 0.15008, 0.088832, 0.088832, 0…	[]	0	0	2
92	93	A0A369RMC5|A0A369RMC5_9RICK UvrABC system protein B OS=Wolbachia endosymbiont of Cylisticus convexus	([0.122885, 0.118441, 0.15284, 0.209395, 0.26085, 0.328603, 0.370445, 0.352862, 0.281712, 0.318242, 0.339168, 0.311707, 0.225814, 0.301917, 0.288399, 0.288399, 0.366687, 0.359901, 0.374039, 0.480142, 0.468512, 0.454136, 0.5017, 0.436924, 0.339168, 0.243554, 0.21291, 0.144935, 0.17593, 0.25406, 0.236433, 0.232838, 0.311707, 0.380708, 0.301917, 0.30533, 0.339168, 0.288399, 0.30533, 0.222385, 0.1500…	[22, 560, 561, 562, 563, 564, 565, 566, 567]	0	0	2
93	94	A0A369RMF2|A0A369RMF2_9RICK 4-hydroxy-tetrahydrodipicolinate reductase OS=Wolbachia endosymbiont of Cylisticus convexus	([0.009977, 0.013821, 0.021816, 0.023087, 0.031287, 0.041405, 0.054297, 0.035586, 0.024826, 0.034068, 0.048328, 0.033407, 0.0198, 0.035586, 0.035586, 0.059222, 0.06184, 0.060549, 0.118441, 0.069024, 0.094817, 0.15008, 0.127496, 0.079919, 0.078022, 0.083462, 0.047319, 0.047319, 0.083462, 0.15008, 0.090864, 0.042364, 0.073402, 0.073402, 0.073402, 0.044297, 0.040537, 0.049374, 0.041405, 0.023963, 0.…	[]	0	0	2
94	95	A0A369RMH6|A0A369RMH6_9RICK DNA gyrase subunit A OS=Wolbachia endosymbiont of Cylisticus convexus	([0.069024, 0.100716, 0.161087, 0.096677, 0.144935, 0.194234, 0.225814, 0.15284, 0.106997, 0.129801, 0.088832, 0.102787, 0.067594, 0.06312, 0.036378, 0.038858, 0.034068, 0.028695, 0.048328, 0.038042, 0.038858, 0.073402, 0.079919, 0.044297, 0.081712, 0.079919, 0.071867, 0.033407, 0.06184, 0.127496, 0.083462, 0.144935, 0.173081, 0.222385, 0.144935, 0.132295, 0.129801, 0.17593, 0.134866, 0.132295, 0…	[110, 142, 143, 552, 553, 554, 555, 556, 621, 622, 623, 624, 877, 878, 879, 886, 888, 889, 890, 891, 892, 893, 894, 895, 896]	(8, 16, 24)	8	2
95	96	A0A369RMJ1|A0A369RMJ1_9RICK ATP synthase subunit alpha OS=Wolbachia endosymbiont of Cylisticus convexus	([0.318242, 0.356642, 0.239899, 0.15008, 0.182256, 0.236433, 0.257454, 0.203355, 0.25031, 0.284882, 0.203355, 0.247041, 0.268042, 0.291804, 0.206376, 0.225814, 0.21291, 0.335645, 0.335645, 0.236433, 0.324872, 0.324872, 0.239899, 0.247041, 0.339168, 0.275179, 0.268042, 0.284882, 0.356642, 0.25406, 0.216401, 0.239899, 0.170161, 0.102787, 0.083462, 0.086953, 0.102787, 0.100716, 0.076542, 0.071867, 0…	[123]	0	0	2
96	97	A0A369RMM3|A0A369RMM3_9RICK 4-hydroxy-tetrahydrodipicolinate synthase OS=Wolbachia endosymbiont of Cylisticus convexus	([0.010509, 0.016257, 0.031287, 0.016528, 0.024826, 0.016826, 0.024393, 0.032017, 0.045352, 0.056825, 0.038858, 0.054297, 0.028695, 0.031287, 0.030003, 0.034068, 0.060549, 0.118441, 0.069024, 0.049374, 0.069024, 0.058088, 0.060549, 0.050641, 0.118441, 0.088832, 0.15008, 0.15008, 0.15284, 0.083462, 0.056825, 0.060549, 0.032017, 0.060549, 0.056825, 0.060549, 0.10481, 0.11371, 0.106997, 0.109221, 0.…	[]	0	0	2
97	98	A0A369RMN4|A0A369RMN4_9RICK dCTP deaminase OS=Wolbachia endosymbiont of Cylisticus convexus	([0.147574, 0.185198, 0.173081, 0.225814, 0.275179, 0.295083, 0.31487, 0.291804, 0.219301, 0.26085, 0.301917, 0.229226, 0.196879, 0.271506, 0.308712, 0.284882, 0.268042, 0.268042, 0.352862, 0.436924, 0.366687, 0.291804, 0.288399, 0.21291, 0.200174, 0.122885, 0.122885, 0.122885, 0.090864, 0.147574, 0.081712, 0.076542, 0.122885, 0.179055, 0.120615, 0.129801, 0.139895, 0.139895, 0.076542, 0.076542, …	[]	0	0	2
98	99	A0A369RN05|A0A369RN05_9RICK Riboflavin biosynthesis protein RibD OS=Wolbachia endosymbiont of Cylisticus convexus	([0.029376, 0.049374, 0.030003, 0.031287, 0.055536, 0.071867, 0.092881, 0.06312, 0.078022, 0.100716, 0.081712, 0.085092, 0.096677, 0.092881, 0.102787, 0.139895, 0.167087, 0.196879, 0.127496, 0.142424, 0.109221, 0.120615, 0.111485, 0.191378, 0.219301, 0.206376, 0.139895, 0.085092, 0.139895, 0.161087, 0.15284, 0.132295, 0.167087, 0.142424, 0.083462, 0.069024, 0.085092, 0.129801, 0.15284, 0.236433, …	[257, 258]	0	0	2
99	100	A0A369RN28|A0A369RN28_9RICK Glycerol-3-phosphate acyltransferase OS=Wolbachia endosymbiont of Cylisticus convexus	([0.001417, 0.001335, 0.001, 0.00152, 0.002138, 0.001675, 0.002555, 0.002014, 0.002512, 0.002155, 0.001748, 0.001481, 0.001155, 0.001155, 0.001069, 0.001602, 0.002349, 0.00225, 0.003276, 0.00316, 0.003276, 0.004835, 0.004646, 0.006533, 0.006533, 0.006533, 0.010372, 0.006039, 0.009294, 0.007645, 0.012727, 0.026338, 0.030611, 0.030003, 0.030611, 0.074921, 0.0704, 0.079919, 0.170161, 0.15284, 0.1528…	[]	0	0	2
100	101	A0A369RN94|A0A369RN94_9RICK Valine--tRNA ligase OS=Wolbachia endosymbiont of Cylisticus convexus	([0.094817, 0.144935, 0.18812, 0.21291, 0.137348, 0.182256, 0.137348, 0.102787, 0.06312, 0.086953, 0.106997, 0.129801, 0.18812, 0.129801, 0.071867, 0.0704, 0.06312, 0.069024, 0.129801, 0.137348, 0.125101, 0.185198, 0.185198, 0.185198, 0.109221, 0.17593, 0.111485, 0.164327, 0.232838, 0.359901, 0.370445, 0.390993, 0.398279, 0.332115, 0.387226, 0.480142, 0.476583, 0.5017, 0.483068, 0.40511, 0.394753…	[37]	0	0	2
101	102	A0A369RNB4|A0A369RNB4_9RICK Ribonuclease 3 OS=Wolbachia endosymbiont of Cylisticus convexus	([0.094817, 0.127496, 0.092881, 0.056825, 0.086953, 0.055536, 0.073402, 0.042364, 0.058088, 0.076542, 0.098513, 0.100716, 0.056825, 0.06184, 0.069024, 0.127496, 0.167087, 0.098513, 0.098513, 0.098513, 0.18812, 0.18812, 0.132295, 0.194234, 0.275179, 0.268042, 0.36309, 0.36309, 0.490133, 0.494003, 0.497853, 0.401658, 0.36309, 0.444081, 0.433034, 0.436924, 0.42561, 0.370445, 0.468512, 0.349426, 0.25…	[161, 162, 163, 165, 166, 167, 168, 182]	0	0	2
102	103	A0A369RNB8|A0A369RNB8_9RICK ATP-dependent protease subunit HslV OS=Wolbachia endosymbiont of Cylisticus convexus	([0.298791, 0.339168, 0.377384, 0.275179, 0.191378, 0.222385, 0.147574, 0.185198, 0.219301, 0.239899, 0.268042, 0.298791, 0.318242, 0.247041, 0.182256, 0.11371, 0.111485, 0.11371, 0.111485, 0.144935, 0.170161, 0.170161, 0.10481, 0.102787, 0.170161, 0.25031, 0.191378, 0.196879, 0.191378, 0.185198, 0.185198, 0.15284, 0.15284, 0.209395, 0.206376, 0.278302, 0.370445, 0.284882, 0.281712, 0.295083, 0.2…	[]	0	0	2
103	104	A0A369RNC8|A0A369RNC8_9RICK Bifunctional protein FolD OS=Wolbachia endosymbiont of Cylisticus convexus	([0.066181, 0.106997, 0.137348, 0.085092, 0.055536, 0.083462, 0.106997, 0.073402, 0.090864, 0.116183, 0.137348, 0.092881, 0.096677, 0.096677, 0.098513, 0.155435, 0.15008, 0.164327, 0.173081, 0.182256, 0.185198, 0.129801, 0.144935, 0.094817, 0.096677, 0.15008, 0.098513, 0.059222, 0.060549, 0.040537, 0.038042, 0.038042, 0.071867, 0.078022, 0.111485, 0.170161, 0.179055, 0.127496, 0.073402, 0.045352,…	[]	0	0	2
104	105	A0A369RNF9|A0A369RNF9_9RICK Cytochrome c oxidase subunit 1 OS=Wolbachia endosymbiont of Cylisticus convexus	([0.170161, 0.0704, 0.023963, 0.033407, 0.05306, 0.078022, 0.090864, 0.116183, 0.15008, 0.083462, 0.098513, 0.158265, 0.078022, 0.031287, 0.020522, 0.011106, 0.006245, 0.006245, 0.006194, 0.004358, 0.003701, 0.005223, 0.00515, 0.005503, 0.00558, 0.005318, 0.003701, 0.002688, 0.002606, 0.001872, 0.001967, 0.001374, 0.001335, 0.002117, 0.003298, 0.003405, 0.00359, 0.005249, 0.003804, 0.00558, 0.005…	[]	0	0	2
105	106	A0A369RNH3|A0A369RNH3_9RICK Inosine-5'-monophosphate dehydrogenase OS=Wolbachia endosymbiont of Cylisticus convexus	([0.028695, 0.018415, 0.013016, 0.023087, 0.024393, 0.018106, 0.023963, 0.035586, 0.029376, 0.022306, 0.032677, 0.043307, 0.041405, 0.041405, 0.071867, 0.125101, 0.122885, 0.222385, 0.134866, 0.073402, 0.116183, 0.191378, 0.284882, 0.281712, 0.275179, 0.219301, 0.31487, 0.225814, 0.236433, 0.219301, 0.219301, 0.194234, 0.194234, 0.15008, 0.144935, 0.144935, 0.144935, 0.100716, 0.100716, 0.179055,…	[]	0	0	2
106	107	A0A369RNK1|A0A369RNK1_9RICK DNA gyrase subunit B OS=Wolbachia endosymbiont of Cylisticus convexus	([0.380708, 0.284882, 0.209395, 0.247041, 0.278302, 0.21291, 0.257454, 0.25406, 0.219301, 0.247041, 0.26085, 0.298791, 0.308712, 0.298791, 0.25406, 0.257454, 0.17593, 0.196879, 0.196879, 0.229226, 0.31487, 0.335645, 0.40511, 0.476583, 0.472492, 0.394753, 0.472492, 0.461924, 0.450668, 0.447574, 0.366687, 0.394753, 0.335645, 0.247041, 0.26085, 0.30533, 0.352862, 0.352862, 0.366687, 0.374039, 0.3666…	[66, 69, 70, 71, 72, 73, 74, 75, 76, 77, 78, 79, 80, 81, 82, 155, 156, 158, 164, 165, 166, 167, 168, 216, 342, 344, 345, 346, 395, 439, 440, 441, 442, 443]	(13, 1, 14)	13	2
107	108	A0A369RNW8|A0A369RNW8_9RICK Octanoyltransferase OS=Wolbachia endosymbiont of Cylisticus convexus	([0.016826, 0.028107, 0.017138, 0.027463, 0.038042, 0.038858, 0.029376, 0.045352, 0.025762, 0.024393, 0.034068, 0.038042, 0.037156, 0.019109, 0.040537, 0.076542, 0.074921, 0.073402, 0.073402, 0.073402, 0.071867, 0.125101, 0.125101, 0.216401, 0.125101, 0.074921, 0.047319, 0.041405, 0.021381, 0.045352, 0.06312, 0.069024, 0.083462, 0.045352, 0.046336, 0.044297, 0.032677, 0.060549, 0.033407, 0.030003…	[]	0	0	2
108	109	A0A369RP77|A0A369RP77_9RICK Phosphoribosylformylglycinamidine synthase subunit PurL OS=Wolbachia endosymbiont of Cylisticus convexus	([0.074921, 0.043307, 0.059222, 0.083462, 0.059222, 0.076542, 0.094817, 0.116183, 0.069024, 0.047319, 0.038042, 0.056825, 0.034068, 0.0198, 0.032677, 0.0198, 0.021381, 0.012727, 0.018106, 0.028695, 0.029376, 0.018415, 0.034068, 0.035586, 0.033407, 0.030003, 0.030611, 0.034068, 0.038042, 0.043307, 0.043307, 0.073402, 0.03976, 0.031287, 0.032017, 0.034884, 0.058088, 0.06312, 0.064632, 0.066181, 0.0…	[162, 165, 192, 193, 194, 195, 196, 197, 200, 201, 202, 205, 375, 440, 441, 442, 443, 470, 471, 521, 614, 615, 616, 617, 618, 619, 620, 621, 622, 623, 624, 625, 626, 627, 631, 632, 633, 634, 636, 637, 642, 643]	(13, 20, 33)	13	2
109	110	A0A369RPC4|A0A369RPC4_9RICK Glycerol-3-phosphate dehydrogenase [NAD(P)+] OS=Wolbachia endosymbiont of Cylisticus convexus	([0.016528, 0.024393, 0.038858, 0.040537, 0.026338, 0.028695, 0.0198, 0.025762, 0.019401, 0.024393, 0.030611, 0.037156, 0.046336, 0.086953, 0.060549, 0.06184, 0.064632, 0.03976, 0.050641, 0.054297, 0.0704, 0.127496, 0.106997, 0.109221, 0.069024, 0.129801, 0.15008, 0.147574, 0.15008, 0.225814, 0.229226, 0.236433, 0.25406, 0.25031, 0.257454, 0.318242, 0.318242, 0.42561, 0.509769, 0.40511, 0.42561, …	[38]	0	0	2
110	111	A0A369RPI4|A0A369RPI4_9RICK 4-hydroxybenzoate octaprenyltransferase OS=Wolbachia endosymbiont of Cylisticus convexus	([0.003701, 0.003177, 0.00243, 0.001602, 0.002623, 0.003431, 0.002688, 0.003405, 0.004135, 0.003298, 0.002727, 0.002327, 0.001872, 0.00283, 0.003053, 0.001872, 0.001872, 0.001748, 0.001232, 0.001786, 0.00243, 0.002194, 0.001967, 0.001936, 0.002155, 0.001249, 0.00076, 0.000661, 0.000713, 0.000451, 0.000842, 0.001155, 0.000983, 0.000747, 0.00055, 0.00052, 0.001249, 0.001541, 0.00155, 0.001855, 0.00…	[]	0	0	2
111	112	A0A369RPK5|A0A369RPK5_9RICK Primosomal protein N' OS=Wolbachia endosymbiont of Cylisticus convexus	([0.008156, 0.014315, 0.009483, 0.014783, 0.020876, 0.014586, 0.009865, 0.013016, 0.010221, 0.010926, 0.009728, 0.01227, 0.012491, 0.013821, 0.024393, 0.044297, 0.024393, 0.045352, 0.045352, 0.086953, 0.081712, 0.090864, 0.047319, 0.056825, 0.031287, 0.037156, 0.033407, 0.069024, 0.067594, 0.11371, 0.134866, 0.125101, 0.066181, 0.060549, 0.030003, 0.018415, 0.010509, 0.015078, 0.011106, 0.018415,…	[346, 347, 348, 350, 351, 352, 353, 354, 355, 356, 357, 358, 359, 360, 361, 362, 400, 401, 402]	(12, 3, 15)	12	2
112	113	A0A369RDR1|A0A369RDR1_9RICK Small ribosomal subunit protein bS18 OS=Wolbachia endosymbiont of Cylisticus convexus	([0.529623, 0.380708, 0.31487, 0.339168, 0.281712, 0.324872, 0.366687, 0.401658, 0.418646, 0.4292, 0.332115, 0.374039, 0.418646, 0.408655, 0.40511, 0.332115, 0.225814, 0.257454, 0.291804, 0.243554, 0.200174, 0.116183, 0.191378, 0.239899, 0.243554, 0.295083, 0.200174, 0.182256, 0.10481, 0.109221, 0.122885, 0.142424, 0.132295, 0.078022, 0.050641, 0.046336, 0.071867, 0.064632, 0.055536, 0.086953, 0.…	[0]	0	0	2
113	114	A0A369REC3|A0A369REC3_9RICK DNA polymerase III subunit alpha OS=Wolbachia endosymbiont of Cylisticus convexus	([0.008075, 0.011106, 0.008525, 0.006894, 0.009728, 0.012727, 0.016826, 0.013613, 0.017797, 0.013016, 0.018106, 0.024393, 0.028107, 0.028107, 0.026338, 0.025762, 0.016826, 0.015078, 0.014783, 0.016257, 0.023963, 0.032017, 0.03976, 0.056825, 0.06312, 0.043307, 0.023087, 0.024393, 0.042364, 0.041405, 0.078022, 0.074921, 0.037156, 0.032677, 0.060549, 0.060549, 0.06184, 0.111485, 0.094817, 0.073402, …	[223, 265, 266, 267, 270, 271, 274, 275, 277, 279, 317, 318, 319, 320, 321, 322, 323, 324, 325, 326, 327, 328, 331]	(11, 10, 21)	11	2
114	115	A0A369REF4|A0A369REF4_9RICK Cytochrome c homolog OS=Wolbachia endosymbiont of Cylisticus convexus	([0.056825, 0.034884, 0.051831, 0.0704, 0.048328, 0.033407, 0.023534, 0.024826, 0.026338, 0.023087, 0.029376, 0.040537, 0.024826, 0.027463, 0.027463, 0.022306, 0.023534, 0.016528, 0.020522, 0.024393, 0.045352, 0.078022, 0.122885, 0.125101, 0.074921, 0.129801, 0.206376, 0.301917, 0.339168, 0.284882, 0.284882, 0.25406, 0.247041, 0.308712, 0.380708, 0.387226, 0.450668, 0.549308, 0.690604, 0.675549, …	[37, 38, 39, 40, 41, 42]	0	0	2
115	116	A0A369REI4|A0A369REI4_9RICK Ferredoxin--NADP reductase OS=Wolbachia endosymbiont of Cylisticus convexus	([0.100716, 0.17593, 0.116183, 0.144935, 0.090864, 0.050641, 0.071867, 0.071867, 0.044297, 0.06184, 0.060549, 0.079919, 0.051831, 0.028107, 0.028107, 0.036378, 0.058088, 0.059222, 0.100716, 0.060549, 0.043307, 0.050641, 0.024826, 0.023534, 0.026892, 0.050641, 0.06184, 0.059222, 0.073402, 0.139895, 0.085092, 0.111485, 0.092881, 0.0704, 0.069024, 0.071867, 0.109221, 0.100716, 0.179055, 0.11371, 0.1…	[]	0	0	2
116	117	A0A369RF68|A0A369RF68_9RICK NADH-quinone oxidoreductase subunit N OS=Wolbachia endosymbiont of Cylisticus convexus	([0.004358, 0.005683, 0.003757, 0.002623, 0.003461, 0.004315, 0.003298, 0.00283, 0.002336, 0.001808, 0.001533, 0.001232, 0.001112, 0.000945, 0.000945, 0.000451, 0.000923, 0.00155, 0.001434, 0.001374, 0.000743, 0.001434, 0.000893, 0.000906, 0.001288, 0.000747, 0.000747, 0.001, 0.00152, 0.001649, 0.001778, 0.00283, 0.002881, 0.001936, 0.002014, 0.002117, 0.002327, 0.001391, 0.001335, 0.001061, 0.00…	[]	0	0	2
117	118	A0A369RFJ5|A0A369RFJ5_9RICK CDP-diacylglycerol--glycerol-3-phosphate 3-phosphatidyltransferase OS=Wolbachia endosymbiont of Cylisticus convexus	([0.009401, 0.006142, 0.008525, 0.006039, 0.007495, 0.00962, 0.009483, 0.007031, 0.007031, 0.005683, 0.007259, 0.007495, 0.007315, 0.006142, 0.006194, 0.006142, 0.00407, 0.0028, 0.002606, 0.002555, 0.00246, 0.003555, 0.003701, 0.00316, 0.004577, 0.003341, 0.002327, 0.002705, 0.002727, 0.002327, 0.002336, 0.001335, 0.001318, 0.001232, 0.001499, 0.001808, 0.001271, 0.002078, 0.003053, 0.0028, 0.001…	[]	0	0	2
118	119	A0A369RFW2|A0A369RFW2_9RICK Ribonuclease HII OS=Wolbachia endosymbiont of Cylisticus convexus	([0.264545, 0.15284, 0.191378, 0.219301, 0.137348, 0.083462, 0.083462, 0.102787, 0.078022, 0.106997, 0.139895, 0.118441, 0.118441, 0.18812, 0.158265, 0.17593, 0.196879, 0.161087, 0.239899, 0.25406, 0.17593, 0.118441, 0.191378, 0.161087, 0.137348, 0.158265, 0.179055, 0.122885, 0.0704, 0.118441, 0.111485, 0.109221, 0.164327, 0.098513, 0.05306, 0.059222, 0.048328, 0.045352, 0.06184, 0.067594, 0.0555…	[]	0	0	2
119	120	A0A369RGI7|A0A369RGI7_9RICK Heme lyase CcmF/NrfE family subunit OS=Wolbachia endosymbiont of Cylisticus convexus	([0.001597, 0.001855, 0.00155, 0.001335, 0.001142, 0.001533, 0.001335, 0.001778, 0.001541, 0.001391, 0.001103, 0.000893, 0.001533, 0.000893, 0.00152, 0.001481, 0.000893, 0.001408, 0.001211, 0.001709, 0.002482, 0.003246, 0.003212, 0.00316, 0.002727, 0.002482, 0.001722, 0.001872, 0.001778, 0.002606, 0.003555, 0.004513, 0.005503, 0.003757, 0.003864, 0.00292, 0.002155, 0.00225, 0.002057, 0.002366, 0.…	[]	0	0	2
120	121	A0A369RGS6|A0A369RGS6_9RICK Large ribosomal subunit protein bL27 OS=Wolbachia endosymbiont of Cylisticus convexus	([0.58069, 0.632174, 0.648219, 0.690604, 0.699094, 0.707965, 0.675549, 0.685117, 0.712013, 0.733139, 0.648219, 0.680603, 0.622677, 0.622677, 0.622677, 0.632174, 0.632174, 0.642678, 0.575842, 0.497853, 0.534167, 0.608892, 0.604312, 0.525368, 0.444081, 0.394753, 0.40511, 0.447574, 0.461924, 0.447574, 0.433034, 0.509769, 0.422041, 0.509769, 0.541878, 0.538167, 0.529623, 0.541878, 0.476583, 0.534167,…	[0, 1, 2, 3, 4, 5, 6, 7, 8, 9, 10, 11, 12, 13, 14, 15, 16, 17, 18, 20, 21, 22, 23, 31, 33, 34, 35, 36, 37, 39, 40, 41, 42, 43, 44, 45, 46, 47, 48, 49]	(18, 0, 18)	18	2
121	122	A0A369RGU4|A0A369RGU4_9RICK cytochrome-c oxidase OS=Wolbachia endosymbiont of Cylisticus convexus	([0.021816, 0.035586, 0.067594, 0.081712, 0.129801, 0.064632, 0.100716, 0.049374, 0.045352, 0.025316, 0.030611, 0.024826, 0.019109, 0.011106, 0.007091, 0.005011, 0.003701, 0.003212, 0.00359, 0.003727, 0.003804, 0.003821, 0.003804, 0.00316, 0.00231, 0.001967, 0.0028, 0.002688, 0.002761, 0.00316, 0.004513, 0.003405, 0.00283, 0.003366, 0.003366, 0.003701, 0.003431, 0.004899, 0.00389, 0.00543, 0.0047…	[]	0	0	2
122	123	A0A369RGU9|A0A369RGU9_9RICK Large ribosomal subunit protein bL21 OS=Wolbachia endosymbiont of Cylisticus convexus	([0.185198, 0.120615, 0.076542, 0.056825, 0.078022, 0.100716, 0.122885, 0.147574, 0.109221, 0.081712, 0.100716, 0.073402, 0.127496, 0.15284, 0.139895, 0.203355, 0.179055, 0.173081, 0.17593, 0.182256, 0.182256, 0.179055, 0.185198, 0.257454, 0.243554, 0.243554, 0.243554, 0.18812, 0.125101, 0.122885, 0.129801, 0.129801, 0.194234, 0.203355, 0.194234, 0.194234, 0.194234, 0.15284, 0.17593, 0.17593, 0.1…	[]	0	0	2
123	124	A0A369RH13|A0A369RH13_9RICK Holo-[acyl-carrier-protein] synthase OS=Wolbachia endosymbiont of Cylisticus convexus	([0.0198, 0.012727, 0.023963, 0.034068, 0.025316, 0.017797, 0.025316, 0.018787, 0.014075, 0.019109, 0.023963, 0.018415, 0.029376, 0.058088, 0.058088, 0.048328, 0.026892, 0.029376, 0.027463, 0.031287, 0.028107, 0.026892, 0.047319, 0.042364, 0.047319, 0.041405, 0.079919, 0.041405, 0.071867, 0.122885, 0.11371, 0.066181, 0.127496, 0.127496, 0.125101, 0.137348, 0.173081, 0.271506, 0.216401, 0.216401, …	[]	0	0	2
124	125	A0A369RH52|A0A369RH52_9RICK Small ribosomal subunit protein uS12 OS=Wolbachia endosymbiont of Cylisticus convexus	([0.374039, 0.42561, 0.454136, 0.494003, 0.414856, 0.339168, 0.257454, 0.291804, 0.321458, 0.352862, 0.31487, 0.36309, 0.31487, 0.239899, 0.31487, 0.301917, 0.21291, 0.295083, 0.398279, 0.401658, 0.408655, 0.42561, 0.41194, 0.352862, 0.257454, 0.328603, 0.41194, 0.444081, 0.36309, 0.36309, 0.36309, 0.422041, 0.42561, 0.465241, 0.545602, 0.58069, 0.604312, 0.720929, 0.666105, 0.545602, 0.553315, 0…	[34, 35, 36, 37, 38, 39, 40, 41, 44, 45, 46, 48, 49, 50, 51, 112, 113, 114, 115, 116, 117, 118, 119, 120, 121, 122, 123]	(11, 15, 26)	11	2
125	126	A0A369RH61|A0A369RH61_9RICK Small ribosomal subunit protein uS7 OS=Wolbachia endosymbiont of Cylisticus convexus	([0.716283, 0.720929, 0.779859, 0.784345, 0.779859, 0.798249, 0.666105, 0.675549, 0.680603, 0.59917, 0.517562, 0.465241, 0.468512, 0.472492, 0.366687, 0.278302, 0.284882, 0.321458, 0.239899, 0.209395, 0.206376, 0.142424, 0.142424, 0.125101, 0.125101, 0.125101, 0.073402, 0.100716, 0.106997, 0.109221, 0.096677, 0.125101, 0.120615, 0.134866, 0.109221, 0.120615, 0.179055, 0.11371, 0.078022, 0.129801,…	[0, 1, 2, 3, 4, 5, 6, 7, 8, 9, 10]	(10, 0, 10)	10	2
126	127	A0A369RH70|A0A369RH70_9RICK 5-formyltetrahydrofolate cyclo-ligase OS=Wolbachia endosymbiont of Cylisticus convexus	([0.295083, 0.17593, 0.216401, 0.281712, 0.324872, 0.239899, 0.268042, 0.298791, 0.219301, 0.247041, 0.264545, 0.31487, 0.332115, 0.346032, 0.352862, 0.440853, 0.356642, 0.342579, 0.346032, 0.264545, 0.232838, 0.18812, 0.288399, 0.284882, 0.185198, 0.106997, 0.182256, 0.11371, 0.055536, 0.10481, 0.11371, 0.125101, 0.066181, 0.11371, 0.06184, 0.035586, 0.034884, 0.060549, 0.059222, 0.06184, 0.0605…	[181, 182]	0	0	2
127	128	A0A369RH82|A0A369RH82_9RICK Outer membrane protein assembly factor BamD OS=Wolbachia endosymbiont of Cylisticus convexus	([0.003177, 0.00283, 0.002529, 0.00246, 0.003276, 0.002503, 0.003298, 0.004247, 0.005011, 0.004611, 0.004835, 0.005992, 0.008276, 0.006374, 0.006701, 0.008723, 0.012491, 0.013613, 0.020876, 0.051831, 0.090864, 0.200174, 0.196879, 0.200174, 0.301917, 0.328603, 0.418646, 0.346032, 0.359901, 0.278302, 0.239899, 0.298791, 0.291804, 0.268042, 0.349426, 0.239899, 0.236433, 0.239899, 0.182256, 0.109221,…	[]	0	0	2
128	129	A0A369RHA3|A0A369RHA3_9RICK Isocitrate dehydrogenase [NADP] OS=Wolbachia endosymbiont of Cylisticus convexus	([0.268042, 0.308712, 0.206376, 0.243554, 0.308712, 0.356642, 0.275179, 0.25406, 0.298791, 0.25031, 0.209395, 0.164327, 0.167087, 0.102787, 0.054297, 0.096677, 0.102787, 0.125101, 0.144935, 0.191378, 0.18812, 0.11371, 0.11371, 0.11371, 0.120615, 0.064632, 0.034884, 0.067594, 0.050641, 0.046336, 0.078022, 0.116183, 0.132295, 0.081712, 0.137348, 0.200174, 0.206376, 0.118441, 0.139895, 0.139895, 0.1…	[67, 70, 77, 78]	0	0	2
129	130	A0A369RHD0|A0A369RHD0_9RICK Dihydrolipoyl dehydrogenase OS=Wolbachia endosymbiont of Cylisticus convexus	([0.081712, 0.106997, 0.173081, 0.200174, 0.222385, 0.15008, 0.098513, 0.094817, 0.090864, 0.06312, 0.081712, 0.085092, 0.064632, 0.06184, 0.06184, 0.056825, 0.051831, 0.050641, 0.079919, 0.11371, 0.0704, 0.047319, 0.054297, 0.045352, 0.051831, 0.034884, 0.066181, 0.067594, 0.081712, 0.098513, 0.098513, 0.060549, 0.043307, 0.059222, 0.032017, 0.055536, 0.036378, 0.041405, 0.049374, 0.049374, 0.06…	[355, 357]	0	0	2
130	131	A0A369RHD3|A0A369RHD3_9RICK methionine adenosyltransferase OS=Wolbachia endosymbiont of Cylisticus convexus	([0.040537, 0.078022, 0.109221, 0.079919, 0.083462, 0.086953, 0.111485, 0.142424, 0.200174, 0.239899, 0.257454, 0.225814, 0.278302, 0.370445, 0.472492, 0.377384, 0.384043, 0.384043, 0.447574, 0.433034, 0.346032, 0.356642, 0.359901, 0.278302, 0.268042, 0.196879, 0.236433, 0.25031, 0.243554, 0.209395, 0.196879, 0.203355, 0.275179, 0.275179, 0.179055, 0.18812, 0.275179, 0.18812, 0.122885, 0.147574, …	[]	0	0	2
131	132	A0A369RHD5|A0A369RHD5_9RICK tRNA uridine(34) hydroxylase OS=Wolbachia endosymbiont of Cylisticus convexus	([0.004513, 0.003963, 0.005799, 0.005011, 0.006482, 0.008723, 0.007315, 0.006482, 0.008075, 0.008409, 0.009728, 0.01204, 0.013437, 0.015344, 0.023534, 0.026338, 0.026892, 0.018415, 0.037156, 0.0704, 0.045352, 0.10481, 0.10481, 0.090864, 0.15008, 0.155435, 0.090864, 0.092881, 0.094817, 0.074921, 0.106997, 0.122885, 0.118441, 0.06312, 0.11371, 0.098513, 0.147574, 0.122885, 0.170161, 0.161087, 0.150…	[]	0	0	2
132	133	A0A369RHH6|A0A369RHH6_9RICK 3-oxoacyl-[acyl-carrier-protein] reductase FabG OS=Wolbachia endosymbiont of Cylisticus convexus	([0.440853, 0.30533, 0.366687, 0.384043, 0.40511, 0.328603, 0.308712, 0.229226, 0.15284, 0.18812, 0.206376, 0.203355, 0.194234, 0.275179, 0.308712, 0.209395, 0.18812, 0.18812, 0.173081, 0.142424, 0.122885, 0.120615, 0.18812, 0.109221, 0.071867, 0.071867, 0.125101, 0.147574, 0.191378, 0.288399, 0.209395, 0.129801, 0.098513, 0.051831, 0.05306, 0.055536, 0.102787, 0.06184, 0.066181, 0.071867, 0.0661…	[210, 215, 216, 220]	0	0	2
133	134	A0A369RHJ9|A0A369RHJ9_9RICK Proline--tRNA ligase OS=Wolbachia endosymbiont of Cylisticus convexus	([0.021816, 0.034068, 0.06312, 0.035586, 0.066181, 0.066181, 0.086953, 0.086953, 0.120615, 0.081712, 0.083462, 0.111485, 0.11371, 0.194234, 0.122885, 0.096677, 0.10481, 0.173081, 0.222385, 0.196879, 0.120615, 0.118441, 0.118441, 0.111485, 0.18812, 0.137348, 0.161087, 0.161087, 0.118441, 0.059222, 0.10481, 0.06312, 0.035586, 0.042364, 0.023087, 0.03976, 0.029376, 0.029376, 0.020522, 0.015694, 0.01…	[398, 402, 403, 404, 407]	0	0	2
134	135	A0A369RHK7|A0A369RHK7_9RICK Phosphate transport system permease protein PstA OS=Wolbachia endosymbiont of Cylisticus convexus	([0.010221, 0.016826, 0.023534, 0.036378, 0.054297, 0.038858, 0.05306, 0.051831, 0.069024, 0.043307, 0.056825, 0.073402, 0.076542, 0.15284, 0.158265, 0.155435, 0.164327, 0.284882, 0.349426, 0.25031, 0.352862, 0.328603, 0.239899, 0.239899, 0.129801, 0.127496, 0.155435, 0.090864, 0.074921, 0.038858, 0.071867, 0.038042, 0.036378, 0.022667, 0.024393, 0.013613, 0.009483, 0.006567, 0.004899, 0.004161, …	[]	0	0	2
135	136	A0A369RHM8|A0A369RHM8_9RICK Inorganic pyrophosphatase OS=Wolbachia endosymbiont of Cylisticus convexus	([0.505461, 0.468512, 0.339168, 0.366687, 0.298791, 0.239899, 0.164327, 0.216401, 0.15008, 0.17593, 0.167087, 0.209395, 0.167087, 0.26085, 0.291804, 0.232838, 0.295083, 0.206376, 0.216401, 0.129801, 0.118441, 0.102787, 0.139895, 0.144935, 0.144935, 0.134866, 0.120615, 0.206376, 0.132295, 0.222385, 0.225814, 0.15284, 0.090864, 0.109221, 0.098513, 0.081712, 0.096677, 0.102787, 0.102787, 0.109221, 0…	[0]	0	0	2
136	137	A0A369RHN7|A0A369RHN7_9RICK Elongation factor G OS=Wolbachia endosymbiont of Cylisticus convexus	([0.038858, 0.06184, 0.03976, 0.03976, 0.044297, 0.060549, 0.043307, 0.06184, 0.064632, 0.083462, 0.096677, 0.127496, 0.118441, 0.182256, 0.268042, 0.36309, 0.359901, 0.291804, 0.301917, 0.21291, 0.132295, 0.203355, 0.203355, 0.271506, 0.318242, 0.356642, 0.352862, 0.352862, 0.346032, 0.390993, 0.324872, 0.332115, 0.332115, 0.324872, 0.291804, 0.257454, 0.236433, 0.196879, 0.278302, 0.268042, 0.3…	[296, 353, 628]	0	0	2
137	138	A0A369RHP5|A0A369RHP5_9RICK thioredoxin-dependent peroxiredoxin OS=Wolbachia endosymbiont of Cylisticus convexus	([0.483068, 0.298791, 0.321458, 0.232838, 0.30533, 0.332115, 0.36309, 0.377384, 0.394753, 0.4292, 0.36309, 0.321458, 0.301917, 0.298791, 0.291804, 0.374039, 0.26085, 0.147574, 0.144935, 0.164327, 0.134866, 0.137348, 0.182256, 0.134866, 0.137348, 0.067594, 0.033407, 0.019109, 0.022667, 0.022306, 0.020876, 0.034068, 0.056825, 0.069024, 0.109221, 0.074921, 0.069024, 0.081712, 0.164327, 0.134866, 0.1…	[]	0	0	2
138	139	A0A369RHR0|A0A369RHR0_9RICK DNA replication and repair protein RecF OS=Wolbachia endosymbiont of Cylisticus convexus	([0.116183, 0.071867, 0.044297, 0.071867, 0.038042, 0.058088, 0.083462, 0.111485, 0.129801, 0.164327, 0.10481, 0.139895, 0.085092, 0.086953, 0.048328, 0.076542, 0.127496, 0.194234, 0.216401, 0.158265, 0.170161, 0.120615, 0.179055, 0.25406, 0.239899, 0.359901, 0.342579, 0.239899, 0.229226, 0.236433, 0.222385, 0.346032, 0.247041, 0.247041, 0.25406, 0.301917, 0.206376, 0.196879, 0.125101, 0.064632, …	[60, 61]	0	0	2
139	140	A0A369RHS0|A0A369RHS0_9RICK 5'-nucleotidase SurE OS=Wolbachia endosymbiont of Cylisticus convexus	([0.037156, 0.071867, 0.100716, 0.155435, 0.185198, 0.122885, 0.144935, 0.098513, 0.067594, 0.081712, 0.116183, 0.083462, 0.111485, 0.185198, 0.275179, 0.257454, 0.216401, 0.209395, 0.216401, 0.129801, 0.081712, 0.090864, 0.051831, 0.042364, 0.044297, 0.049374, 0.069024, 0.078022, 0.132295, 0.203355, 0.203355, 0.155435, 0.200174, 0.236433, 0.219301, 0.134866, 0.236433, 0.182256, 0.21291, 0.134866…	[]	0	0	2
140	141	A0A369RHT1|A0A369RHT1_9RICK Probable GTP-binding protein EngB OS=Wolbachia endosymbiont of Cylisticus convexus	([0.122885, 0.073402, 0.034068, 0.048328, 0.048328, 0.06312, 0.088832, 0.111485, 0.134866, 0.155435, 0.111485, 0.15284, 0.18812, 0.191378, 0.173081, 0.216401, 0.239899, 0.25406, 0.17593, 0.216401, 0.125101, 0.179055, 0.25031, 0.359901, 0.359901, 0.408655, 0.339168, 0.328603, 0.324872, 0.318242, 0.318242, 0.31487, 0.200174, 0.206376, 0.120615, 0.0704, 0.050641, 0.046336, 0.041405, 0.071867, 0.0888…	[]	0	0	2
141	142	A0A369RHV2|A0A369RHV2_9RICK DNA translocase FtsK OS=Wolbachia endosymbiont of Cylisticus convexus	([0.006078, 0.004414, 0.005734, 0.004388, 0.003512, 0.0028, 0.00246, 0.002035, 0.001967, 0.001649, 0.002117, 0.001872, 0.001743, 0.001722, 0.001267, 0.001288, 0.001335, 0.001335, 0.001391, 0.001778, 0.002581, 0.002482, 0.003671, 0.003804, 0.004483, 0.006482, 0.010131, 0.019109, 0.047319, 0.040537, 0.092881, 0.10481, 0.085092, 0.179055, 0.17593, 0.161087, 0.096677, 0.167087, 0.158265, 0.079919, 0.…	[188, 189, 190, 191, 192, 193, 197, 198, 199, 608, 610, 611, 612, 613, 616, 617, 618, 619, 620, 621, 622, 623, 624, 625, 626, 627, 628, 629, 630, 631, 632, 633, 634, 635, 636, 637, 638, 639, 640, 641, 642, 643, 688, 689, 690, 691, 700]	(27, 14, 41)	27	2
142	143	A0A369RHW2|A0A369RHW2_9RICK Acetylglutamate kinase OS=Wolbachia endosymbiont of Cylisticus convexus	([0.127496, 0.164327, 0.200174, 0.247041, 0.301917, 0.17593, 0.203355, 0.247041, 0.271506, 0.308712, 0.229226, 0.298791, 0.185198, 0.301917, 0.311707, 0.311707, 0.370445, 0.380708, 0.275179, 0.191378, 0.118441, 0.18812, 0.129801, 0.078022, 0.073402, 0.066181, 0.074921, 0.092881, 0.083462, 0.041405, 0.023963, 0.042364, 0.038858, 0.085092, 0.042364, 0.023087, 0.014315, 0.017447, 0.010926, 0.017447,…	[]	0	0	2
143	144	A0A369RHY1|A0A369RHY1_9RICK GTPase Obg OS=Wolbachia endosymbiont of Cylisticus convexus	([0.025762, 0.037156, 0.040537, 0.058088, 0.085092, 0.109221, 0.132295, 0.167087, 0.194234, 0.144935, 0.144935, 0.170161, 0.100716, 0.164327, 0.232838, 0.247041, 0.222385, 0.200174, 0.158265, 0.247041, 0.236433, 0.308712, 0.31487, 0.384043, 0.390993, 0.380708, 0.380708, 0.390993, 0.380708, 0.380708, 0.468512, 0.494003, 0.490133, 0.613573, 0.521092, 0.447574, 0.342579, 0.281712, 0.370445, 0.433034…	[33, 34, 70, 71, 72, 73, 74, 75, 76, 77, 78, 116, 117, 118, 119, 120, 123, 124, 125, 127, 128, 129, 135, 136, 137, 138, 139, 140, 141, 142]	(8, 2, 10)	8	2
144	145	A0A369RHZ1|A0A369RHZ1_9RICK Phospholipase D OS=Wolbachia endosymbiont of Cylisticus convexus	([0.17593, 0.206376, 0.127496, 0.158265, 0.118441, 0.079919, 0.111485, 0.15284, 0.109221, 0.069024, 0.096677, 0.127496, 0.170161, 0.167087, 0.275179, 0.179055, 0.096677, 0.06312, 0.066181, 0.05306, 0.050641, 0.06184, 0.054297, 0.055536, 0.047319, 0.071867, 0.116183, 0.100716, 0.054297, 0.074921, 0.085092, 0.045352, 0.047319, 0.056825, 0.102787, 0.081712, 0.081712, 0.090864, 0.139895, 0.127496, 0.…	[81, 89, 90, 91, 92, 93, 94, 95, 96, 97, 98]	(9, 1, 10)	9	2
145	146	A0A369RHZ2|A0A369RHZ2_9RICK GTP cyclohydrolase II OS=Wolbachia endosymbiont of Cylisticus convexus	([0.209395, 0.275179, 0.308712, 0.284882, 0.191378, 0.216401, 0.257454, 0.179055, 0.203355, 0.222385, 0.239899, 0.271506, 0.408655, 0.408655, 0.328603, 0.225814, 0.155435, 0.15008, 0.167087, 0.15284, 0.167087, 0.15284, 0.086953, 0.050641, 0.030003, 0.042364, 0.034884, 0.021816, 0.041405, 0.033407, 0.020876, 0.023534, 0.023534, 0.021381, 0.022667, 0.017797, 0.032017, 0.055536, 0.030611, 0.027463, …	[195, 196, 197]	0	0	2
146	147	A0A369RI44|A0A369RI44_9RICK NADH-quinone oxidoreductase subunit E OS=Wolbachia endosymbiont of Cylisticus convexus	([0.298791, 0.328603, 0.374039, 0.414856, 0.321458, 0.352862, 0.370445, 0.352862, 0.366687, 0.380708, 0.394753, 0.359901, 0.377384, 0.318242, 0.232838, 0.239899, 0.222385, 0.216401, 0.332115, 0.346032, 0.454136, 0.447574, 0.418646, 0.346032, 0.295083, 0.398279, 0.318242, 0.247041, 0.191378, 0.134866, 0.096677, 0.098513, 0.167087, 0.158265, 0.11371, 0.179055, 0.092881, 0.064632, 0.074921, 0.079919…	[]	0	0	2
147	148	A0A369RI51|A0A369RI51_9RICK Glutathione synthetase OS=Wolbachia endosymbiont of Cylisticus convexus	([0.069024, 0.116183, 0.05306, 0.088832, 0.120615, 0.161087, 0.196879, 0.229226, 0.15008, 0.147574, 0.106997, 0.079919, 0.081712, 0.139895, 0.139895, 0.25406, 0.239899, 0.281712, 0.268042, 0.264545, 0.281712, 0.281712, 0.164327, 0.200174, 0.116183, 0.071867, 0.081712, 0.086953, 0.090864, 0.098513, 0.098513, 0.094817, 0.155435, 0.094817, 0.090864, 0.118441, 0.129801, 0.076542, 0.06312, 0.036378, 0…	[]	0	0	2
148	149	A0A369RI54|A0A369RI54_9RICK Dephospho-CoA kinase OS=Wolbachia endosymbiont of Cylisticus convexus	([0.011518, 0.017138, 0.023963, 0.034068, 0.016826, 0.013265, 0.013821, 0.020165, 0.018787, 0.01204, 0.014783, 0.020165, 0.016528, 0.027463, 0.022306, 0.021816, 0.013613, 0.008156, 0.008002, 0.009728, 0.011669, 0.016826, 0.011342, 0.008525, 0.008525, 0.014586, 0.013016, 0.009977, 0.009294, 0.008409, 0.014586, 0.016257, 0.016257, 0.018787, 0.011518, 0.013613, 0.014315, 0.017797, 0.041405, 0.043307…	[]	0	0	2
149	150	A0A369RI70|A0A369RI70_9RICK NADH-quinone oxidoreductase subunit J OS=Wolbachia endosymbiont of Cylisticus convexus	([0, 9e-06, 9e-06, 9e-06, 9e-06, 1.7e-05, 1.7e-05, 2.6e-05, 2.1e-05, 1.7e-05, 3e-05, 2.6e-05, 3e-05, 6.9e-05, 0.000236, 0.000322, 0.000648, 0.001112, 0.001434, 0.001142, 0.001, 0.001061, 0.000575, 0.000498, 0.001112, 0.000507, 0.000421, 0.000833, 0.001048, 0.001305, 0.001434, 0.000876, 0.000704, 0.000326, 0.000146, 6e-05, 0.000116, 7.3e-05, 0.000137, 9e-05, 9e-05, 0.00015, 0.000236, 0.000309, 0.0…	[]	0	0	2
150	151	A0A369RI74|A0A369RI74_9RICK Translation initiation factor IF-3 OS=Wolbachia endosymbiont of Cylisticus convexus	([0.570702, 0.626927, 0.661982, 0.538167, 0.440853, 0.461924, 0.450668, 0.468512, 0.494003, 0.444081, 0.468512, 0.422041, 0.356642, 0.418646, 0.440853, 0.461924, 0.447574, 0.436924, 0.414856, 0.328603, 0.321458, 0.342579, 0.275179, 0.298791, 0.295083, 0.374039, 0.380708, 0.384043, 0.318242, 0.31487, 0.374039, 0.342579, 0.418646, 0.480142, 0.414856, 0.41194, 0.328603, 0.332115, 0.26085, 0.229226, …	[0, 1, 2, 3, 74, 75, 76, 77, 78, 79, 80, 81, 82, 83, 84, 85, 86, 90, 91, 124]	(12, 4, 16)	12	2
151	152	A0A369RI76|A0A369RI76_9RICK Recombination protein RecR OS=Wolbachia endosymbiont of Cylisticus convexus	([0.18812, 0.081712, 0.109221, 0.142424, 0.088832, 0.137348, 0.161087, 0.111485, 0.132295, 0.17593, 0.196879, 0.225814, 0.216401, 0.21291, 0.209395, 0.222385, 0.161087, 0.094817, 0.155435, 0.142424, 0.090864, 0.118441, 0.216401, 0.222385, 0.232838, 0.324872, 0.232838, 0.206376, 0.206376, 0.236433, 0.134866, 0.11371, 0.11371, 0.069024, 0.038042, 0.037156, 0.0704, 0.060549, 0.086953, 0.090864, 0.09…	[200]	0	0	2
152	153	A0A369RI83|A0A369RI83_9RICK Peptide chain release factor 1 OS=Wolbachia endosymbiont of Cylisticus convexus	([0.41194, 0.418646, 0.42561, 0.311707, 0.359901, 0.398279, 0.321458, 0.359901, 0.370445, 0.40511, 0.349426, 0.380708, 0.374039, 0.494003, 0.486429, 0.483068, 0.398279, 0.472492, 0.472492, 0.450668, 0.545602, 0.454136, 0.387226, 0.398279, 0.414856, 0.401658, 0.380708, 0.480142, 0.387226, 0.398279, 0.398279, 0.394753, 0.370445, 0.40511, 0.288399, 0.203355, 0.203355, 0.194234, 0.127496, 0.125101, 0…	[20, 62, 63, 65, 66, 70, 71, 72, 76, 77, 113, 114, 115, 116, 189, 190, 191, 192, 193, 194, 195, 196, 199, 228, 229, 230, 231, 232, 233, 234, 235, 236, 237, 238, 239, 240, 241, 242, 243, 256, 257, 258, 259, 260, 266, 267, 285, 286, 287, 288, 289, 290, 291, 292, 293, 294, 295, 296, 297, 298, 299, 300, 301, 302, 303, 304, 305, 306, 307, 308, 309, 310, 311, 312, 313, 318, 321, 323, 356, 357, 358]	(28, 46, 74)	28	2
153	154	A0A369RI91|A0A369RI91_9RICK Riboflavin synthase OS=Wolbachia endosymbiont of Cylisticus convexus	([0.083462, 0.047319, 0.030003, 0.046336, 0.030611, 0.043307, 0.060549, 0.081712, 0.100716, 0.129801, 0.15008, 0.102787, 0.179055, 0.111485, 0.11371, 0.17593, 0.26085, 0.268042, 0.182256, 0.26085, 0.26085, 0.196879, 0.288399, 0.370445, 0.36309, 0.450668, 0.447574, 0.359901, 0.324872, 0.25406, 0.239899, 0.239899, 0.275179, 0.194234, 0.191378, 0.191378, 0.137348, 0.092881, 0.088832, 0.147574, 0.129…	[]	0	0	2
154	155	A0A369RI94|A0A369RI94_9RICK tRNA dimethylallyltransferase OS=Wolbachia endosymbiont of Cylisticus convexus	([0.118441, 0.079919, 0.125101, 0.161087, 0.167087, 0.109221, 0.147574, 0.18812, 0.18812, 0.222385, 0.164327, 0.21291, 0.134866, 0.132295, 0.222385, 0.31487, 0.30533, 0.291804, 0.387226, 0.284882, 0.206376, 0.122885, 0.173081, 0.161087, 0.098513, 0.069024, 0.11371, 0.106997, 0.056825, 0.067594, 0.06312, 0.06312, 0.06184, 0.11371, 0.11371, 0.106997, 0.054297, 0.058088, 0.037156, 0.035586, 0.06184,…	[]	0	0	2
155	156	A0A369RIA2|A0A369RIA2_9RICK Isoprenyl transferase OS=Wolbachia endosymbiont of Cylisticus convexus	([0.054297, 0.05306, 0.029376, 0.018415, 0.018106, 0.025762, 0.034068, 0.048328, 0.060549, 0.078022, 0.049374, 0.05306, 0.100716, 0.102787, 0.179055, 0.161087, 0.167087, 0.173081, 0.15008, 0.090864, 0.098513, 0.158265, 0.118441, 0.194234, 0.281712, 0.321458, 0.311707, 0.335645, 0.257454, 0.225814, 0.142424, 0.239899, 0.18812, 0.147574, 0.139895, 0.129801, 0.079919, 0.079919, 0.078022, 0.044297, 0…	[]	0	0	2
156	157	A0A369RIB1|A0A369RIB1_9RICK Ribosome maturation factor RimM OS=Wolbachia endosymbiont of Cylisticus convexus	([0.023963, 0.038858, 0.058088, 0.033407, 0.045352, 0.060549, 0.06312, 0.049374, 0.06184, 0.042364, 0.05306, 0.067594, 0.058088, 0.092881, 0.142424, 0.21291, 0.243554, 0.349426, 0.454136, 0.349426, 0.349426, 0.229226, 0.158265, 0.158265, 0.26085, 0.185198, 0.116183, 0.137348, 0.191378, 0.194234, 0.301917, 0.318242, 0.229226, 0.328603, 0.232838, 0.21291, 0.216401, 0.132295, 0.118441, 0.073402, 0.0…	[]	0	0	2
157	158	A0A369RIC3|A0A369RIC3_9RICK Arginine--tRNA ligase OS=Wolbachia endosymbiont of Cylisticus convexus	([0.007259, 0.009977, 0.014315, 0.020876, 0.014586, 0.022306, 0.034068, 0.023534, 0.031287, 0.043307, 0.056825, 0.071867, 0.041405, 0.042364, 0.086953, 0.090864, 0.086953, 0.086953, 0.170161, 0.185198, 0.167087, 0.185198, 0.129801, 0.142424, 0.167087, 0.281712, 0.264545, 0.264545, 0.359901, 0.332115, 0.332115, 0.328603, 0.335645, 0.335645, 0.335645, 0.346032, 0.349426, 0.281712, 0.324872, 0.28171…	[290]	0	0	2
158	159	A0A369RIC4|A0A369RIC4_9RICK Dihydrolipoyllysine-residue succinyltransferase component of 2-oxoglutarate dehydrogenase complex OS=Wolbachia endosymbiont of Cylisticus convexus	([0.291804, 0.342579, 0.257454, 0.295083, 0.328603, 0.377384, 0.401658, 0.346032, 0.377384, 0.41194, 0.4292, 0.374039, 0.311707, 0.31487, 0.31487, 0.380708, 0.352862, 0.42561, 0.356642, 0.380708, 0.36309, 0.352862, 0.284882, 0.346032, 0.284882, 0.295083, 0.288399, 0.216401, 0.209395, 0.129801, 0.129801, 0.083462, 0.139895, 0.196879, 0.219301, 0.284882, 0.30533, 0.295083, 0.216401, 0.30533, 0.2328…	[50, 89, 90, 91, 92, 93, 94, 95, 96, 97, 98, 99, 100, 101, 102, 103, 104, 105, 106, 107, 108, 109, 110, 111, 112, 118, 119, 132, 138, 144, 145, 146, 147, 148, 149, 150, 151, 157]	(23, 1, 24)	23	2
159	160	A0A369RIC7|A0A369RIC7_9RICK Elongation factor P OS=Wolbachia endosymbiont of Cylisticus convexus	([0.494003, 0.541878, 0.436924, 0.324872, 0.377384, 0.408655, 0.447574, 0.458154, 0.468512, 0.387226, 0.298791, 0.257454, 0.219301, 0.139895, 0.137348, 0.098513, 0.067594, 0.066181, 0.118441, 0.125101, 0.122885, 0.122885, 0.111485, 0.158265, 0.232838, 0.18812, 0.118441, 0.06184, 0.067594, 0.043307, 0.085092, 0.120615, 0.185198, 0.268042, 0.25031, 0.243554, 0.342579, 0.387226, 0.346032, 0.335645, …	[1, 185, 186]	0	0	2
160	161	A0A369RID0|A0A369RID0_9RICK Putative multidrug export ATP-binding/permease protein OS=Wolbachia endosymbiont of Cylisticus convexus	([0.005623, 0.00407, 0.005378, 0.008075, 0.011518, 0.007877, 0.009483, 0.007555, 0.005623, 0.004611, 0.004247, 0.004431, 0.00283, 0.002057, 0.001623, 0.001778, 0.001232, 0.000567, 0.000958, 0.001391, 0.001335, 0.00155, 0.00155, 0.001048, 0.00052, 0.000249, 0.000447, 0.000468, 0.000773, 0.000842, 0.001318, 0.001692, 0.001374, 0.00146, 0.002276, 0.002529, 0.003366, 0.003997, 0.006567, 0.006533, 0.0…	[]	0	0	2
161	162	A0A369RID1|A0A369RID1_9RICK Ribosomal RNA small subunit methyltransferase H OS=Wolbachia endosymbiont of Cylisticus convexus	([0.203355, 0.120615, 0.073402, 0.111485, 0.071867, 0.047319, 0.079919, 0.109221, 0.129801, 0.161087, 0.182256, 0.142424, 0.085092, 0.056825, 0.059222, 0.038858, 0.06184, 0.051831, 0.086953, 0.071867, 0.06312, 0.081712, 0.079919, 0.127496, 0.118441, 0.15284, 0.15008, 0.078022, 0.081712, 0.081712, 0.06184, 0.067594, 0.079919, 0.129801, 0.132295, 0.073402, 0.074921, 0.042364, 0.092881, 0.096677, 0.…	[185, 297, 298, 299, 302]	0	0	2
162	163	A0A369RID3|A0A369RID3_9RICK Type I secretion system ATP-binding protein PrsD OS=Wolbachia endosymbiont of Cylisticus convexus	([0.111485, 0.142424, 0.185198, 0.203355, 0.116183, 0.064632, 0.034884, 0.047319, 0.034068, 0.022667, 0.033407, 0.045352, 0.023963, 0.043307, 0.040537, 0.027463, 0.014586, 0.014783, 0.008895, 0.006533, 0.004247, 0.004388, 0.003079, 0.002976, 0.002976, 0.003924, 0.003963, 0.005683, 0.004921, 0.004646, 0.005623, 0.00389, 0.002688, 0.002529, 0.0028, 0.002138, 0.001687, 0.002529, 0.003405, 0.004899, …	[328, 329, 430, 431, 443, 469, 470, 515, 516, 562, 563, 564, 565, 566, 567, 568, 569, 570, 571, 572, 573, 574, 575, 576, 577, 578, 579, 580, 581]	(19, 9, 28)	19	2
163	164	A0A369RIG7|A0A369RIG7_9RICK DNA 3'-5' helicase OS=Wolbachia endosymbiont of Cylisticus convexus	([0.229226, 0.271506, 0.288399, 0.339168, 0.359901, 0.278302, 0.264545, 0.278302, 0.209395, 0.236433, 0.271506, 0.301917, 0.398279, 0.394753, 0.311707, 0.200174, 0.229226, 0.222385, 0.311707, 0.30533, 0.284882, 0.284882, 0.284882, 0.229226, 0.147574, 0.158265, 0.132295, 0.081712, 0.096677, 0.167087, 0.106997, 0.098513, 0.094817, 0.043307, 0.025762, 0.049374, 0.098513, 0.086953, 0.15008, 0.134866,…	[274, 282, 283, 284, 286, 287, 288, 289, 290, 291, 292, 293, 294, 341, 342, 343, 344, 345, 346, 347, 348, 349, 350, 355, 356, 372, 373, 374, 375, 378, 381, 382, 384, 385, 386, 387, 389, 390, 391, 392, 393, 394, 395, 396, 397, 398, 399, 400, 401, 402, 403, 404, 405, 406, 407, 408, 409, 410, 411, 412, 413, 414, 415, 416, 417, 418, 419, 420, 421, 422, 423, 424, 425, 426, 427, 428, 429, 430, 431, 432…	(108, 36, 144)	108	2
164	165	A0A369RII7|A0A369RII7_9RICK Alkyl hydroperoxide reductase C OS=Wolbachia endosymbiont of Cylisticus convexus	([0.024393, 0.03976, 0.03976, 0.073402, 0.071867, 0.051831, 0.033407, 0.033407, 0.047319, 0.060549, 0.071867, 0.054297, 0.032017, 0.06184, 0.100716, 0.045352, 0.030611, 0.018415, 0.022306, 0.036378, 0.033407, 0.03976, 0.037156, 0.049374, 0.040537, 0.027463, 0.034068, 0.038858, 0.026892, 0.013265, 0.008156, 0.006245, 0.009187, 0.008409, 0.008409, 0.00558, 0.008276, 0.006894, 0.007422, 0.006078, 0.…	[170, 171, 172, 173, 174, 175, 176]	0	0	2
165	166	A0A369RIK2|A0A369RIK2_9RICK L-threonylcarbamoyladenylate synthase OS=Wolbachia endosymbiont of Cylisticus convexus	([0.058088, 0.098513, 0.054297, 0.032677, 0.033407, 0.024393, 0.015078, 0.023534, 0.032017, 0.047319, 0.06184, 0.050641, 0.046336, 0.076542, 0.038042, 0.048328, 0.028695, 0.029376, 0.029376, 0.029376, 0.032677, 0.032677, 0.034068, 0.058088, 0.056825, 0.081712, 0.125101, 0.142424, 0.074921, 0.076542, 0.071867, 0.067594, 0.102787, 0.167087, 0.196879, 0.295083, 0.342579, 0.414856, 0.41194, 0.359901,…	[]	0	0	2
166	167	A0A369RIK4|A0A369RIK4_9RICK peptide chain release factor N(5)-glutamine methyltransferase OS=Wolbachia endosymbiont of Cylisticus convexus	([0.239899, 0.278302, 0.31487, 0.222385, 0.15008, 0.182256, 0.209395, 0.243554, 0.275179, 0.209395, 0.239899, 0.268042, 0.264545, 0.26085, 0.26085, 0.25406, 0.206376, 0.301917, 0.301917, 0.209395, 0.170161, 0.17593, 0.179055, 0.125101, 0.122885, 0.185198, 0.132295, 0.142424, 0.142424, 0.137348, 0.120615, 0.067594, 0.03976, 0.031287, 0.032677, 0.056825, 0.056825, 0.094817, 0.090864, 0.098513, 0.17…	[]	0	0	2
167	168	A0A369RIL1|A0A369RIL1_9RICK Thioredoxin OS=Wolbachia endosymbiont of Cylisticus convexus	([0.408655, 0.450668, 0.30533, 0.321458, 0.346032, 0.384043, 0.324872, 0.349426, 0.380708, 0.30533, 0.318242, 0.349426, 0.271506, 0.203355, 0.127496, 0.139895, 0.15284, 0.10481, 0.098513, 0.078022, 0.079919, 0.046336, 0.027463, 0.05306, 0.067594, 0.043307, 0.038042, 0.056825, 0.032677, 0.025762, 0.054297, 0.055536, 0.033407, 0.06184, 0.094817, 0.092881, 0.116183, 0.102787, 0.185198, 0.25031, 0.27…	[]	0	0	2
168	169	A0A369RIL9|A0A369RIL9_9RICK Phosphatidate cytidylyltransferase OS=Wolbachia endosymbiont of Cylisticus convexus	([0.002078, 0.0028, 0.003701, 0.002606, 0.002327, 0.001709, 0.001383, 0.001103, 0.000859, 0.000575, 0.000854, 0.00061, 0.000773, 0.00076, 0.000386, 0.000146, 0.000339, 0.00055, 0.000477, 0.000451, 0.000412, 0.000442, 0.000245, 0.000137, 0.000146, 0.000116, 0.000206, 0.000206, 0.000301, 0.000339, 0.000399, 0.000391, 0.000816, 0.000468, 0.000498, 0.000485, 0.00061, 0.000704, 0.000313, 0.000674, 0.0…	[]	0	0	2
169	170	A0A369RIN3|A0A369RIN3_9RICK NADH-quinone oxidoreductase subunit C OS=Wolbachia endosymbiont of Cylisticus convexus	([0.295083, 0.17593, 0.200174, 0.134866, 0.185198, 0.129801, 0.085092, 0.11371, 0.127496, 0.15284, 0.179055, 0.21291, 0.21291, 0.144935, 0.100716, 0.074921, 0.045352, 0.076542, 0.098513, 0.05306, 0.056825, 0.066181, 0.067594, 0.076542, 0.116183, 0.100716, 0.092881, 0.15008, 0.071867, 0.043307, 0.041405, 0.041405, 0.043307, 0.047319, 0.078022, 0.073402, 0.120615, 0.098513, 0.109221, 0.06312, 0.066…	[183, 186, 187, 189]	0	0	2
170	171	A0A369RIN7|A0A369RIN7_9RICK Malate dehydrogenase OS=Wolbachia endosymbiont of Cylisticus convexus	([0.167087, 0.203355, 0.194234, 0.225814, 0.278302, 0.194234, 0.219301, 0.243554, 0.278302, 0.209395, 0.200174, 0.25031, 0.206376, 0.161087, 0.125101, 0.071867, 0.078022, 0.088832, 0.090864, 0.086953, 0.15008, 0.164327, 0.118441, 0.085092, 0.050641, 0.050641, 0.049374, 0.051831, 0.056825, 0.054297, 0.05306, 0.081712, 0.083462, 0.100716, 0.167087, 0.164327, 0.164327, 0.167087, 0.088832, 0.122885, …	[]	0	0	2
171	172	A0A369RIP6|A0A369RIP6_9RICK Acetyltransferase component of pyruvate dehydrogenase complex OS=Wolbachia endosymbiont of Cylisticus convexus	([0.18812, 0.281712, 0.328603, 0.318242, 0.349426, 0.359901, 0.390993, 0.41194, 0.4292, 0.436924, 0.377384, 0.349426, 0.308712, 0.311707, 0.236433, 0.301917, 0.36309, 0.408655, 0.387226, 0.4292, 0.497853, 0.440853, 0.4292, 0.36309, 0.394753, 0.408655, 0.36309, 0.284882, 0.26085, 0.281712, 0.216401, 0.308712, 0.370445, 0.398279, 0.468512, 0.505461, 0.440853, 0.4292, 0.42561, 0.328603, 0.328603, 0.…	[35, 73, 74, 75, 76, 77, 80, 82, 83, 84, 86, 87, 88, 89, 90, 91, 92, 93, 94, 95, 111, 115, 116, 117, 118, 119, 120, 121, 122, 123, 124, 125, 126, 127, 128, 129, 130, 131, 132, 133, 134, 135, 136, 137, 138, 139, 143, 144, 145, 146, 147, 148, 149, 150, 151, 152, 153, 154, 155, 156, 158, 159, 167]	(24, 21, 45)	24	2
172	173	A0A369RIV8|A0A369RIV8_9RICK DNA mismatch repair protein MutS OS=Wolbachia endosymbiont of Cylisticus convexus	([0.318242, 0.278302, 0.332115, 0.377384, 0.275179, 0.191378, 0.236433, 0.164327, 0.18812, 0.179055, 0.21291, 0.170161, 0.158265, 0.247041, 0.339168, 0.25031, 0.155435, 0.083462, 0.043307, 0.043307, 0.021381, 0.031287, 0.043307, 0.020522, 0.012491, 0.021381, 0.022306, 0.011518, 0.010509, 0.01078, 0.013437, 0.01078, 0.01078, 0.010672, 0.009187, 0.008156, 0.01078, 0.01078, 0.012491, 0.020876, 0.013…	[]	0	0	2
173	174	A0A369RIW4|A0A369RIW4_9RICK DNA mismatch repair protein MutL OS=Wolbachia endosymbiont of Cylisticus convexus	([0.031287, 0.056825, 0.079919, 0.048328, 0.05306, 0.056825, 0.074921, 0.109221, 0.088832, 0.06312, 0.088832, 0.102787, 0.144935, 0.191378, 0.275179, 0.295083, 0.31487, 0.298791, 0.30533, 0.225814, 0.161087, 0.26085, 0.26085, 0.232838, 0.236433, 0.275179, 0.275179, 0.275179, 0.257454, 0.318242, 0.422041, 0.31487, 0.335645, 0.21291, 0.239899, 0.158265, 0.229226, 0.295083, 0.298791, 0.278302, 0.356…	[56, 219, 346, 347, 348, 349, 350, 351, 352, 353, 354, 355, 356, 357, 360, 361, 378, 379, 384, 385, 387, 388, 389, 390, 391, 563, 564, 571, 572, 573, 574, 575, 578]	(11, 2, 13)	11	2
174	175	A0A369RIZ1|A0A369RIZ1_9RICK Large ribosomal subunit protein bL19 OS=Wolbachia endosymbiont of Cylisticus convexus	([0.209395, 0.257454, 0.236433, 0.278302, 0.185198, 0.120615, 0.155435, 0.185198, 0.216401, 0.155435, 0.203355, 0.167087, 0.085092, 0.079919, 0.158265, 0.236433, 0.232838, 0.232838, 0.268042, 0.25406, 0.182256, 0.182256, 0.096677, 0.118441, 0.076542, 0.086953, 0.144935, 0.139895, 0.116183, 0.109221, 0.179055, 0.164327, 0.15008, 0.257454, 0.170161, 0.076542, 0.078022, 0.076542, 0.047319, 0.051831,…	[123]	0	0	2
175	176	A0A369RIZ4|A0A369RIZ4_9RICK Phosphatidylglycerol--prolipoprotein diacylglyceryl transferase OS=Wolbachia endosymbiont of Cylisticus convexus	([0.003512, 0.005378, 0.004513, 0.005799, 0.004388, 0.00359, 0.00283, 0.00246, 0.003053, 0.002503, 0.002606, 0.002396, 0.001748, 0.001778, 0.001778, 0.001142, 0.001155, 0.001048, 0.00146, 0.000983, 0.001, 0.000631, 0.000301, 0.000451, 0.000468, 0.000464, 0.000842, 0.001417, 0.002155, 0.002194, 0.00225, 0.001602, 0.00246, 0.003276, 0.004775, 0.003246, 0.003341, 0.004483, 0.006701, 0.005503, 0.0053…	[]	0	0	2
176	177	A0A369RJ28|A0A369RJ28_9RICK Aspartokinase OS=Wolbachia endosymbiont of Cylisticus convexus	([0.030003, 0.048328, 0.067594, 0.036378, 0.05306, 0.078022, 0.047319, 0.067594, 0.088832, 0.067594, 0.066181, 0.088832, 0.046336, 0.025762, 0.048328, 0.094817, 0.167087, 0.100716, 0.109221, 0.196879, 0.200174, 0.137348, 0.142424, 0.098513, 0.100716, 0.079919, 0.047319, 0.055536, 0.049374, 0.037156, 0.046336, 0.046336, 0.042364, 0.038042, 0.069024, 0.073402, 0.0704, 0.05306, 0.074921, 0.034068, 0…	[]	0	0	2
177	178	A0A369RJ83|A0A369RJ83_9RICK GMP synthase [glutamine-hydrolyzing] OS=Wolbachia endosymbiont of Cylisticus convexus	([0.018106, 0.030003, 0.016021, 0.023963, 0.036378, 0.023087, 0.017797, 0.018415, 0.024826, 0.034068, 0.024826, 0.033407, 0.038858, 0.038858, 0.066181, 0.051831, 0.048328, 0.046336, 0.047319, 0.055536, 0.028695, 0.034884, 0.032677, 0.069024, 0.038042, 0.038858, 0.034884, 0.066181, 0.085092, 0.050641, 0.047319, 0.081712, 0.038042, 0.036378, 0.046336, 0.024393, 0.023534, 0.022306, 0.037156, 0.03340…	[335, 340, 341, 342, 344]	0	0	2
178	179	A0A369RJA6|A0A369RJA6_9RICK Bacterioferritin OS=Wolbachia endosymbiont of Cylisticus convexus	([0.401658, 0.298791, 0.21291, 0.26085, 0.31487, 0.352862, 0.284882, 0.31487, 0.339168, 0.295083, 0.31487, 0.349426, 0.25406, 0.185198, 0.120615, 0.196879, 0.257454, 0.222385, 0.137348, 0.139895, 0.125101, 0.129801, 0.18812, 0.25406, 0.170161, 0.167087, 0.155435, 0.137348, 0.118441, 0.125101, 0.167087, 0.15008, 0.139895, 0.216401, 0.301917, 0.298791, 0.298791, 0.308712, 0.346032, 0.349426, 0.4369…	[48]	0	0	2
179	180	A0A369RJB7|A0A369RJB7_9RICK GTPase Der OS=Wolbachia endosymbiont of Cylisticus convexus	([0.028695, 0.032677, 0.050641, 0.0704, 0.092881, 0.125101, 0.079919, 0.046336, 0.067594, 0.083462, 0.059222, 0.046336, 0.083462, 0.085092, 0.142424, 0.142424, 0.191378, 0.209395, 0.15008, 0.225814, 0.200174, 0.118441, 0.164327, 0.161087, 0.109221, 0.116183, 0.111485, 0.185198, 0.291804, 0.278302, 0.288399, 0.377384, 0.374039, 0.370445, 0.370445, 0.284882, 0.308712, 0.339168, 0.311707, 0.394753, …	[212]	0	0	2
180	181	A0A369RJF8|A0A369RJF8_9RICK DNA mismatch repair protein MutL OS=Wolbachia endosymbiont of Cylisticus convexus	([0.014783, 0.025316, 0.03976, 0.024826, 0.026892, 0.028695, 0.038858, 0.060549, 0.048328, 0.034884, 0.050641, 0.06184, 0.092881, 0.127496, 0.196879, 0.21291, 0.236433, 0.219301, 0.271506, 0.191378, 0.129801, 0.225814, 0.222385, 0.194234, 0.196879, 0.239899, 0.239899, 0.243554, 0.222385, 0.288399, 0.394753, 0.288399, 0.30533, 0.18812, 0.216401, 0.142424, 0.21291, 0.278302, 0.281712, 0.257454, 0.3…	[334, 335, 338, 339, 340, 341, 389, 398, 566, 567, 568, 569, 570, 571, 572, 573, 574, 575, 576, 577, 578, 579, 580, 581, 582, 584]	(16, 8, 24)	16	2
181	182	A0A369RJG8|A0A369RJG8_9RICK DNA-directed RNA polymerase subunit omega OS=Wolbachia endosymbiont of Cylisticus convexus	([0.116183, 0.167087, 0.127496, 0.170161, 0.222385, 0.264545, 0.164327, 0.191378, 0.147574, 0.127496, 0.100716, 0.079919, 0.100716, 0.092881, 0.100716, 0.161087, 0.21291, 0.209395, 0.216401, 0.222385, 0.284882, 0.275179, 0.268042, 0.328603, 0.321458, 0.31487, 0.342579, 0.394753, 0.40511, 0.454136, 0.454136, 0.525368, 0.486429, 0.509769, 0.509769, 0.505461, 0.497853, 0.509769, 0.5017, 0.414856, 0.…	[31, 33, 34, 35, 37, 38, 81, 84, 107, 109, 110, 111, 112, 113, 114, 115, 116, 117, 118, 119, 120, 121, 122, 123, 124, 125, 126, 127, 128, 129]	(20, 9, 29)	20	2
182	183	A0A369RJH5|A0A369RJH5_9RICK Large ribosomal subunit protein bL12 OS=Wolbachia endosymbiont of Cylisticus convexus	([0.239899, 0.134866, 0.085092, 0.129801, 0.085092, 0.106997, 0.074921, 0.049374, 0.071867, 0.073402, 0.090864, 0.118441, 0.071867, 0.043307, 0.064632, 0.074921, 0.045352, 0.045352, 0.085092, 0.100716, 0.051831, 0.050641, 0.055536, 0.109221, 0.083462, 0.144935, 0.15008, 0.134866, 0.144935, 0.132295, 0.15284, 0.129801, 0.079919, 0.127496, 0.155435, 0.158265, 0.191378, 0.301917, 0.196879, 0.182256,…	[]	0	0	2
183	184	A0A369RJH8|A0A369RJH8_9RICK Dihydroorotase OS=Wolbachia endosymbiont of Cylisticus convexus	([0.321458, 0.370445, 0.384043, 0.444081, 0.468512, 0.377384, 0.387226, 0.321458, 0.318242, 0.26085, 0.284882, 0.321458, 0.321458, 0.311707, 0.232838, 0.239899, 0.239899, 0.342579, 0.433034, 0.4292, 0.418646, 0.339168, 0.342579, 0.271506, 0.243554, 0.239899, 0.318242, 0.25406, 0.25406, 0.278302, 0.374039, 0.370445, 0.370445, 0.359901, 0.278302, 0.298791, 0.387226, 0.278302, 0.247041, 0.247041, 0.…	[84, 85, 86, 87, 88, 89, 90, 91, 92, 93, 94, 95, 290, 294]	(11, 0, 11)	11	2
184	185	A0A369RJH9|A0A369RJH9_9RICK Phosphoribosylamine--glycine ligase OS=Wolbachia endosymbiont of Cylisticus convexus	([0.081712, 0.137348, 0.179055, 0.170161, 0.109221, 0.0704, 0.047319, 0.049374, 0.034884, 0.044297, 0.054297, 0.034884, 0.043307, 0.067594, 0.066181, 0.106997, 0.173081, 0.109221, 0.06312, 0.040537, 0.042364, 0.050641, 0.044297, 0.043307, 0.05306, 0.073402, 0.100716, 0.170161, 0.209395, 0.18812, 0.191378, 0.137348, 0.15284, 0.085092, 0.092881, 0.090864, 0.092881, 0.054297, 0.096677, 0.167087, 0.2…	[221, 226]	0	0	2
185	186	A0A369RJI6|A0A369RJI6_9RICK Elongation factor Tu OS=Wolbachia endosymbiont of Cylisticus convexus	([0.25406, 0.311707, 0.25406, 0.311707, 0.257454, 0.288399, 0.318242, 0.247041, 0.271506, 0.308712, 0.268042, 0.324872, 0.335645, 0.359901, 0.418646, 0.486429, 0.468512, 0.41194, 0.525368, 0.476583, 0.447574, 0.328603, 0.321458, 0.377384, 0.374039, 0.342579, 0.339168, 0.352862, 0.328603, 0.247041, 0.206376, 0.179055, 0.179055, 0.179055, 0.11371, 0.122885, 0.118441, 0.094817, 0.173081, 0.18812, 0.…	[18, 58, 227, 286, 287, 288, 289]	0	0	2
186	187	A0A369RJI7|A0A369RJI7_9RICK Cytochrome c-type biogenesis protein OS=Wolbachia endosymbiont of Cylisticus convexus	([0.00407, 0.003512, 0.002662, 0.003607, 0.00316, 0.003963, 0.003512, 0.004513, 0.004775, 0.003924, 0.004775, 0.003924, 0.003963, 0.005318, 0.006482, 0.006245, 0.006421, 0.009187, 0.013613, 0.024826, 0.019109, 0.037156, 0.074921, 0.15284, 0.127496, 0.129801, 0.127496, 0.127496, 0.058088, 0.040537, 0.056825, 0.029376, 0.055536, 0.033407, 0.038042, 0.023963, 0.029376, 0.027463, 0.025762, 0.028695, …	[]	0	0	2
187	188	A0A369RJJ2|A0A369RJJ2_9RICK DNA 3'-5' helicase OS=Wolbachia endosymbiont of Cylisticus convexus	([0.179055, 0.25031, 0.278302, 0.173081, 0.216401, 0.264545, 0.203355, 0.155435, 0.088832, 0.109221, 0.079919, 0.06184, 0.05306, 0.059222, 0.094817, 0.092881, 0.083462, 0.06184, 0.058088, 0.030611, 0.020522, 0.034068, 0.030003, 0.031287, 0.056825, 0.051831, 0.025762, 0.023087, 0.034884, 0.040537, 0.0198, 0.031287, 0.034884, 0.021816, 0.014075, 0.018787, 0.01078, 0.008075, 0.011903, 0.01204, 0.021…	[197, 198, 447, 448, 607, 608, 618, 619, 620, 621, 622, 672, 676, 677, 678, 679, 680, 681, 682, 683, 684, 685, 686, 687, 688, 689, 690, 691, 692, 693, 694, 695, 696, 697, 698, 699, 700, 701, 702, 703, 708, 709, 710, 711, 712, 713, 714, 715, 716, 717, 718, 720, 721, 722, 724, 725]	(27, 12, 39)	27	2
188	189	A0A369RJJ6|A0A369RJJ6_9RICK High-affinity zinc uptake system membrane protein ZnuB OS=Wolbachia endosymbiont of Cylisticus convexus	([0.001112, 0.001967, 0.002705, 0.002138, 0.001602, 0.001743, 0.001602, 0.001499, 0.001572, 0.001335, 0.001649, 0.001374, 0.001499, 0.001408, 0.002211, 0.003014, 0.001906, 0.001808, 0.001808, 0.001872, 0.002555, 0.002581, 0.001623, 0.001709, 0.002623, 0.002606, 0.003079, 0.0028, 0.002555, 0.003109, 0.004689, 0.004689, 0.004646, 0.006078, 0.005734, 0.005683, 0.006533, 0.006482, 0.004414, 0.004431,…	[]	0	0	2
189	190	A0A369RJL2|A0A369RJL2_9RICK Aminotransferase OS=Wolbachia endosymbiont of Cylisticus convexus	([0.216401, 0.257454, 0.346032, 0.374039, 0.444081, 0.465241, 0.380708, 0.370445, 0.324872, 0.349426, 0.374039, 0.398279, 0.366687, 0.374039, 0.450668, 0.398279, 0.387226, 0.377384, 0.418646, 0.418646, 0.490133, 0.58069, 0.483068, 0.374039, 0.31487, 0.203355, 0.17593, 0.216401, 0.239899, 0.31487, 0.339168, 0.342579, 0.236433, 0.278302, 0.268042, 0.288399, 0.377384, 0.384043, 0.321458, 0.30533, 0.…	[21]	0	0	2
190	191	A0A369RJL3|A0A369RJL3_9RICK GTPase Era OS=Wolbachia endosymbiont of Cylisticus convexus	([0.033407, 0.035586, 0.051831, 0.030611, 0.058088, 0.085092, 0.085092, 0.10481, 0.125101, 0.144935, 0.170161, 0.125101, 0.073402, 0.071867, 0.069024, 0.03976, 0.03976, 0.066181, 0.120615, 0.17593, 0.10481, 0.147574, 0.109221, 0.073402, 0.127496, 0.127496, 0.118441, 0.096677, 0.098513, 0.100716, 0.10481, 0.109221, 0.179055, 0.268042, 0.191378, 0.200174, 0.284882, 0.284882, 0.257454, 0.170161, 0.1…	[]	0	0	2
191	192	A0A369RJL6|A0A369RJL6_9RICK Phenylalanine--tRNA ligase alpha subunit OS=Wolbachia endosymbiont of Cylisticus convexus	([0.203355, 0.129801, 0.179055, 0.229226, 0.26085, 0.257454, 0.206376, 0.239899, 0.275179, 0.203355, 0.239899, 0.278302, 0.236433, 0.216401, 0.206376, 0.200174, 0.295083, 0.301917, 0.209395, 0.308712, 0.271506, 0.275179, 0.352862, 0.257454, 0.25031, 0.182256, 0.137348, 0.18812, 0.185198, 0.170161, 0.257454, 0.185198, 0.120615, 0.134866, 0.134866, 0.085092, 0.073402, 0.073402, 0.074921, 0.074921, …	[149, 150, 151, 152, 153, 156, 157, 158, 159, 160, 161, 162, 163]	(7, 5, 12)	7	2
192	193	A0A369RJM5|A0A369RJM5_9RICK coproporphyrinogen oxidase OS=Wolbachia endosymbiont of Cylisticus convexus	([0.414856, 0.281712, 0.219301, 0.222385, 0.158265, 0.191378, 0.232838, 0.257454, 0.200174, 0.232838, 0.271506, 0.295083, 0.18812, 0.127496, 0.118441, 0.076542, 0.079919, 0.064632, 0.079919, 0.134866, 0.069024, 0.11371, 0.200174, 0.284882, 0.301917, 0.30533, 0.321458, 0.30533, 0.308712, 0.377384, 0.288399, 0.284882, 0.288399, 0.408655, 0.494003, 0.5017, 0.59917, 0.570702, 0.608892, 0.613573, 0.61…	[35, 36, 37, 38, 39, 40, 41, 42, 43, 46, 79]	(8, 0, 8)	8	2
193	194	A0A369RJP7|A0A369RJP7_9RICK 3-hydroxyacyl-[acyl-carrier-protein] dehydratase FabZ OS=Wolbachia endosymbiont of Cylisticus convexus	([0.022306, 0.013437, 0.024393, 0.036378, 0.050641, 0.028695, 0.048328, 0.026338, 0.018787, 0.014075, 0.01204, 0.016257, 0.015694, 0.0198, 0.011342, 0.020522, 0.013016, 0.013016, 0.021381, 0.026892, 0.026892, 0.048328, 0.049374, 0.042364, 0.033407, 0.019401, 0.035586, 0.032017, 0.041405, 0.079919, 0.069024, 0.118441, 0.122885, 0.134866, 0.109221, 0.098513, 0.049374, 0.085092, 0.081712, 0.038858, …	[]	0	0	2
194	195	A0A369RJQ8|A0A369RJQ8_9RICK tRNA (guanine-N(7)-)-methyltransferase OS=Wolbachia endosymbiont of Cylisticus convexus	([0.042364, 0.020165, 0.028695, 0.040537, 0.055536, 0.0704, 0.088832, 0.055536, 0.0704, 0.083462, 0.10481, 0.083462, 0.081712, 0.158265, 0.158265, 0.086953, 0.078022, 0.045352, 0.094817, 0.164327, 0.161087, 0.164327, 0.275179, 0.275179, 0.191378, 0.196879, 0.203355, 0.137348, 0.158265, 0.155435, 0.155435, 0.161087, 0.229226, 0.321458, 0.222385, 0.132295, 0.137348, 0.147574, 0.142424, 0.134866, 0.…	[]	0	0	2
195	196	A0A369RJQ9|A0A369RJQ9_9RICK Large ribosomal subunit protein bL25 OS=Wolbachia endosymbiont of Cylisticus convexus	([0.374039, 0.349426, 0.268042, 0.173081, 0.111485, 0.137348, 0.164327, 0.18812, 0.222385, 0.257454, 0.291804, 0.257454, 0.26085, 0.206376, 0.291804, 0.200174, 0.185198, 0.158265, 0.158265, 0.170161, 0.158265, 0.137348, 0.158265, 0.225814, 0.229226, 0.311707, 0.222385, 0.222385, 0.229226, 0.144935, 0.137348, 0.106997, 0.161087, 0.092881, 0.092881, 0.098513, 0.096677, 0.102787, 0.071867, 0.071867,…	[173, 174, 175, 176, 177, 178, 179, 180, 181]	0	0	2
196	197	A0A369RJR5|A0A369RJR5_9RICK Sec-independent protein translocase protein TatA OS=Wolbachia endosymbiont of Cylisticus convexus	([0.010926, 0.008723, 0.006795, 0.005623, 0.004736, 0.004388, 0.004208, 0.00389, 0.003405, 0.004161, 0.004513, 0.004976, 0.004976, 0.004976, 0.00558, 0.005011, 0.005623, 0.004899, 0.006482, 0.00962, 0.009294, 0.012727, 0.0198, 0.036378, 0.034068, 0.064632, 0.118441, 0.102787, 0.167087, 0.281712, 0.295083, 0.229226, 0.232838, 0.247041, 0.342579, 0.321458, 0.31487, 0.298791, 0.328603, 0.328603, 0.3…	[45, 46, 47, 48, 49, 50, 51, 52, 53, 54]	0	0	2
197	198	A0A369RJS1|A0A369RJS1_9RICK Cysteine--tRNA ligase OS=Wolbachia endosymbiont of Cylisticus convexus	([0.060549, 0.058088, 0.081712, 0.049374, 0.066181, 0.096677, 0.092881, 0.118441, 0.139895, 0.098513, 0.094817, 0.085092, 0.083462, 0.125101, 0.134866, 0.086953, 0.037156, 0.037156, 0.032677, 0.032017, 0.028695, 0.016021, 0.013016, 0.009294, 0.013016, 0.013016, 0.009294, 0.01078, 0.008075, 0.006567, 0.008895, 0.010672, 0.009977, 0.014783, 0.014783, 0.013437, 0.021816, 0.047319, 0.043307, 0.044297…	[82, 140, 141, 142, 143, 144, 145, 340, 341, 342, 344, 347, 348, 406, 416, 417, 418, 419, 420, 423, 424, 426, 428, 429]	(5, 1, 6)	5	2
198	199	A0A369RJS9|A0A369RJS9_9RICK Mutator family transposase OS=Wolbachia endosymbiont of Cylisticus convexus	([0.716283, 0.59014, 0.51388, 0.545602, 0.465241, 0.480142, 0.51388, 0.454136, 0.480142, 0.505461, 0.534167, 0.472492, 0.414856, 0.40511, 0.408655, 0.40511, 0.422041, 0.422041, 0.42561, 0.414856, 0.440853, 0.370445, 0.436924, 0.490133, 0.480142, 0.557691, 0.56648, 0.534167, 0.529623, 0.525368, 0.553315, 0.447574, 0.444081, 0.497853, 0.494003, 0.42561, 0.4292, 0.444081, 0.408655, 0.408655, 0.34603…	[0, 1, 2, 3, 6, 9, 10, 25, 26, 27, 28, 29, 30, 56, 57, 58, 59, 60, 61, 62, 63, 64, 65, 66, 67, 68, 69, 70, 71, 72, 73, 74, 75, 78, 79, 80, 81, 82, 83, 84, 87, 88, 94, 95, 96, 97, 98, 99, 100, 102, 103]	(19, 13, 32)	19	2
199	200	A0A369RJT1|A0A369RJT1_9RICK Aspartyl/glutamyl-tRNA(Asn/Gln) amidotransferase subunit B OS=Wolbachia endosymbiont of Cylisticus convexus	([0.26085, 0.155435, 0.225814, 0.164327, 0.194234, 0.185198, 0.222385, 0.17593, 0.196879, 0.216401, 0.236433, 0.284882, 0.278302, 0.200174, 0.098513, 0.088832, 0.155435, 0.134866, 0.081712, 0.125101, 0.21291, 0.122885, 0.191378, 0.147574, 0.225814, 0.229226, 0.275179, 0.271506, 0.349426, 0.288399, 0.291804, 0.21291, 0.15284, 0.164327, 0.21291, 0.295083, 0.26085, 0.291804, 0.295083, 0.384043, 0.29…	[264]	0	0	2
200	201	A0A369RJT8|A0A369RJT8_9RICK 2-oxoglutarate dehydrogenase E1 component OS=Wolbachia endosymbiont of Cylisticus convexus	([0.034068, 0.034884, 0.06184, 0.029376, 0.024826, 0.040537, 0.05306, 0.037156, 0.027463, 0.034068, 0.044297, 0.033407, 0.032677, 0.037156, 0.059222, 0.066181, 0.111485, 0.164327, 0.161087, 0.164327, 0.167087, 0.170161, 0.111485, 0.060549, 0.118441, 0.10481, 0.047319, 0.046336, 0.076542, 0.134866, 0.085092, 0.094817, 0.127496, 0.206376, 0.18812, 0.161087, 0.147574, 0.144935, 0.092881, 0.144935, 0…	[]	0	0	2
201	202	A0A369RJU2|A0A369RJU2_9RICK Protein GrpE OS=Wolbachia endosymbiont of Cylisticus convexus	([0.812494, 0.632174, 0.613573, 0.642678, 0.622677, 0.525368, 0.545602, 0.557691, 0.570702, 0.58069, 0.529623, 0.553315, 0.549308, 0.562014, 0.56648, 0.56648, 0.59014, 0.59508, 0.604312, 0.608892, 0.622677, 0.545602, 0.675549, 0.707965, 0.716283, 0.653063, 0.754692, 0.728858, 0.648219, 0.648219, 0.666105, 0.733139, 0.707965, 0.680603, 0.680603, 0.58069, 0.59014, 0.58069, 0.58069, 0.505461, 0.5054…	[0, 1, 2, 3, 4, 5, 6, 7, 8, 9, 10, 11, 12, 13, 14, 15, 16, 17, 18, 19, 20, 21, 22, 23, 24, 25, 26, 27, 28, 29, 30, 31, 32, 33, 34, 35, 36, 37, 38, 39, 40, 42, 46, 47, 48, 49, 50, 51, 54, 56, 58, 61, 62, 125, 128, 129, 136, 137, 138, 139, 140, 141, 142, 143, 144, 145, 147, 150, 152]	(40, 0, 40)	40	2
202	203	A0A369RJU3|A0A369RJU3_9RICK N5-carboxyaminoimidazole ribonucleotide mutase OS=Wolbachia endosymbiont of Cylisticus convexus	([0.247041, 0.225814, 0.129801, 0.071867, 0.066181, 0.085092, 0.109221, 0.155435, 0.182256, 0.216401, 0.147574, 0.182256, 0.278302, 0.219301, 0.15008, 0.18812, 0.155435, 0.120615, 0.129801, 0.076542, 0.040537, 0.067594, 0.096677, 0.100716, 0.191378, 0.147574, 0.15008, 0.155435, 0.15008, 0.100716, 0.046336, 0.050641, 0.028107, 0.026892, 0.028107, 0.046336, 0.047319, 0.06184, 0.132295, 0.139895, 0.…	[148, 149, 150, 151, 152, 153, 154, 155, 156, 157, 158, 159]	(11, 0, 11)	11	2
203	204	A0A369RJV5|A0A369RJV5_9RICK tRNA (guanine-N(1)-)-methyltransferase OS=Wolbachia endosymbiont of Cylisticus convexus	([0.008723, 0.016021, 0.028695, 0.026338, 0.015078, 0.025316, 0.034884, 0.020522, 0.015694, 0.021816, 0.016021, 0.020522, 0.01227, 0.018787, 0.018787, 0.027463, 0.021816, 0.019109, 0.035586, 0.033407, 0.058088, 0.067594, 0.028695, 0.027463, 0.021381, 0.049374, 0.026338, 0.016257, 0.030611, 0.029376, 0.028107, 0.05306, 0.025316, 0.036378, 0.043307, 0.047319, 0.046336, 0.058088, 0.100716, 0.094817,…	[220, 221, 227, 228, 229, 230, 231]	0	0	2
204	205	A0A369RJW2|A0A369RJW2_9RICK Large ribosomal subunit protein uL11 OS=Wolbachia endosymbiont of Cylisticus convexus	([0.013613, 0.015078, 0.025762, 0.027463, 0.038858, 0.055536, 0.056825, 0.045352, 0.0704, 0.085092, 0.122885, 0.147574, 0.088832, 0.106997, 0.170161, 0.18812, 0.15284, 0.147574, 0.25406, 0.25406, 0.324872, 0.31487, 0.377384, 0.298791, 0.359901, 0.36309, 0.257454, 0.225814, 0.30533, 0.247041, 0.155435, 0.144935, 0.142424, 0.161087, 0.196879, 0.196879, 0.225814, 0.268042, 0.281712, 0.222385, 0.2223…	[94]	0	0	2
205	206	A0A369RJW3|A0A369RJW3_9RICK Lysine--tRNA ligase OS=Wolbachia endosymbiont of Cylisticus convexus	([0.125101, 0.185198, 0.225814, 0.209395, 0.139895, 0.179055, 0.21291, 0.142424, 0.196879, 0.137348, 0.173081, 0.222385, 0.185198, 0.203355, 0.196879, 0.200174, 0.137348, 0.15284, 0.247041, 0.229226, 0.243554, 0.339168, 0.321458, 0.321458, 0.377384, 0.377384, 0.288399, 0.182256, 0.291804, 0.268042, 0.366687, 0.25406, 0.236433, 0.291804, 0.268042, 0.271506, 0.268042, 0.366687, 0.346032, 0.243554, …	[91]	0	0	2
206	207	A0A369RJW4|A0A369RJW4_9RICK Ribosomal RNA large subunit methyltransferase E OS=Wolbachia endosymbiont of Cylisticus convexus	([0.517562, 0.541878, 0.557691, 0.521092, 0.40511, 0.422041, 0.332115, 0.278302, 0.31487, 0.247041, 0.278302, 0.31487, 0.311707, 0.206376, 0.203355, 0.132295, 0.0704, 0.071867, 0.078022, 0.125101, 0.132295, 0.132295, 0.079919, 0.047319, 0.059222, 0.058088, 0.058088, 0.079919, 0.116183, 0.127496, 0.194234, 0.182256, 0.109221, 0.109221, 0.203355, 0.147574, 0.194234, 0.298791, 0.284882, 0.268042, 0.…	[0, 1, 2, 3]	0	0	2
207	208	A0A369RJZ2|A0A369RJZ2_9RICK propionyl-CoA carboxylase OS=Wolbachia endosymbiont of Cylisticus convexus	([0.032017, 0.034068, 0.055536, 0.083462, 0.10481, 0.147574, 0.116183, 0.11371, 0.069024, 0.090864, 0.067594, 0.050641, 0.083462, 0.085092, 0.0704, 0.073402, 0.129801, 0.109221, 0.106997, 0.109221, 0.164327, 0.144935, 0.125101, 0.064632, 0.041405, 0.025316, 0.023534, 0.036378, 0.035586, 0.074921, 0.058088, 0.100716, 0.15284, 0.111485, 0.11371, 0.096677, 0.096677, 0.100716, 0.098513, 0.109221, 0.1…	[237, 238, 239, 243, 245, 246, 247]	0	0	2
208	209	A0A369RK04|A0A369RK04_9RICK histidine kinase OS=Wolbachia endosymbiont of Cylisticus convexus	([0.281712, 0.342579, 0.377384, 0.26085, 0.30533, 0.15008, 0.079919, 0.042364, 0.056825, 0.078022, 0.049374, 0.073402, 0.048328, 0.046336, 0.022306, 0.021381, 0.025762, 0.013613, 0.010131, 0.008002, 0.00558, 0.004358, 0.003014, 0.002078, 0.003014, 0.003177, 0.003431, 0.004208, 0.004247, 0.004161, 0.00316, 0.003109, 0.002396, 0.001906, 0.001936, 0.00292, 0.003212, 0.00316, 0.004247, 0.005011, 0.00…	[586, 590, 591, 685, 686, 687]	0	0	2
209	210	A0A369RK09|A0A369RK09_9RICK Small ribosomal subunit protein bS6 OS=Wolbachia endosymbiont of Cylisticus convexus	([0.017138, 0.026338, 0.03976, 0.025316, 0.018415, 0.023534, 0.032017, 0.049374, 0.038042, 0.055536, 0.078022, 0.079919, 0.046336, 0.081712, 0.144935, 0.081712, 0.134866, 0.076542, 0.142424, 0.147574, 0.161087, 0.173081, 0.106997, 0.100716, 0.137348, 0.222385, 0.167087, 0.102787, 0.090864, 0.137348, 0.125101, 0.073402, 0.081712, 0.122885, 0.064632, 0.032017, 0.06184, 0.0704, 0.132295, 0.083462, 0…	[]	0	0	2
210	211	A0A369RK18|A0A369RK18_9RICK Nucleoid-associated protein Wcon_00617 OS=Wolbachia endosymbiont of Cylisticus convexus	([0.298791, 0.366687, 0.332115, 0.380708, 0.398279, 0.41194, 0.332115, 0.318242, 0.359901, 0.346032, 0.377384, 0.436924, 0.414856, 0.418646, 0.332115, 0.318242, 0.394753, 0.450668, 0.356642, 0.356642, 0.384043, 0.288399, 0.271506, 0.308712, 0.295083, 0.298791, 0.301917, 0.308712, 0.342579, 0.243554, 0.200174, 0.134866, 0.132295, 0.092881, 0.098513, 0.15284, 0.096677, 0.098513, 0.088832, 0.092881,…	[93, 94]	0	0	2
211	212	A0A369RK38|A0A369RK38_9RICK Ribonucleoside-diphosphate reductase subunit beta OS=Wolbachia endosymbiont of Cylisticus convexus	([0.026338, 0.05306, 0.021816, 0.036378, 0.020165, 0.034068, 0.019401, 0.020522, 0.014586, 0.020165, 0.021381, 0.015078, 0.010131, 0.016826, 0.030611, 0.033407, 0.041405, 0.022306, 0.018787, 0.016528, 0.018106, 0.020876, 0.020522, 0.049374, 0.029376, 0.067594, 0.032017, 0.054297, 0.071867, 0.142424, 0.088832, 0.10481, 0.206376, 0.179055, 0.161087, 0.15284, 0.139895, 0.085092, 0.142424, 0.144935, …	[318, 319, 320, 321, 322, 323, 324, 325, 326, 327, 328, 329, 330]	(12, 0, 12)	12	2
212	213	A0A369RK49|A0A369RK49_9RICK Pyruvate dehydrogenase E1 component subunit alpha OS=Wolbachia endosymbiont of Cylisticus convexus	([0.321458, 0.21291, 0.247041, 0.134866, 0.076542, 0.106997, 0.129801, 0.102787, 0.071867, 0.05306, 0.03976, 0.054297, 0.054297, 0.034068, 0.03976, 0.042364, 0.081712, 0.064632, 0.064632, 0.060549, 0.032677, 0.025762, 0.041405, 0.032677, 0.06312, 0.069024, 0.038858, 0.038042, 0.056825, 0.048328, 0.047319, 0.083462, 0.046336, 0.047319, 0.054297, 0.046336, 0.044297, 0.049374, 0.049374, 0.033407, 0.…	[253, 254, 255, 256, 257, 258, 259, 260, 264, 301, 305]	(7, 0, 7)	7	2
213	214	A0A369RK59|A0A369RK59_9RICK Tryptophan--tRNA ligase OS=Wolbachia endosymbiont of Cylisticus convexus	([0.069024, 0.090864, 0.120615, 0.15284, 0.090864, 0.11371, 0.071867, 0.088832, 0.118441, 0.074921, 0.05306, 0.0704, 0.055536, 0.027463, 0.050641, 0.083462, 0.094817, 0.055536, 0.056825, 0.058088, 0.058088, 0.05306, 0.055536, 0.029376, 0.028695, 0.050641, 0.028695, 0.024826, 0.016021, 0.009728, 0.01078, 0.017797, 0.011342, 0.013265, 0.016826, 0.010672, 0.010221, 0.013265, 0.022667, 0.022667, 0.02…	[193]	0	0	2
214	215	A0A369RK70|A0A369RK70_9RICK NADH-quinone oxidoreductase subunit K OS=Wolbachia endosymbiont of Cylisticus convexus	([0.001936, 0.002194, 0.002366, 0.002035, 0.001541, 0.001159, 0.001687, 0.001374, 0.001722, 0.001572, 0.001687, 0.002078, 0.001249, 0.001202, 0.000708, 0.001305, 0.001267, 0.001267, 0.002014, 0.001936, 0.001906, 0.002727, 0.00225, 0.001709, 0.001572, 0.00243, 0.002482, 0.002529, 0.002555, 0.001722, 0.001602, 0.001305, 0.001069, 0.001069, 0.001786, 0.001778, 0.001778, 0.001172, 0.00076, 0.000575, …	[]	0	0	2
215	216	A0A369RK75|A0A369RK75_9RICK 3-demethoxyubiquinol 3-hydroxylase OS=Wolbachia endosymbiont of Cylisticus convexus	([0.377384, 0.222385, 0.134866, 0.182256, 0.222385, 0.21291, 0.144935, 0.179055, 0.139895, 0.173081, 0.206376, 0.216401, 0.209395, 0.209395, 0.120615, 0.191378, 0.164327, 0.102787, 0.116183, 0.067594, 0.038858, 0.036378, 0.0704, 0.122885, 0.11371, 0.059222, 0.042364, 0.044297, 0.041405, 0.066181, 0.060549, 0.056825, 0.041405, 0.024826, 0.024393, 0.043307, 0.026338, 0.019401, 0.034884, 0.043307, 0…	[]	0	0	2
216	217	A0A369RK76|A0A369RK76_9RICK SsrA-binding protein OS=Wolbachia endosymbiont of Cylisticus convexus	([0.332115, 0.182256, 0.236433, 0.15284, 0.085092, 0.056825, 0.038858, 0.056825, 0.076542, 0.046336, 0.06184, 0.06312, 0.059222, 0.071867, 0.0704, 0.049374, 0.027463, 0.025316, 0.024826, 0.025762, 0.021381, 0.020876, 0.03976, 0.022667, 0.03976, 0.079919, 0.132295, 0.200174, 0.167087, 0.173081, 0.196879, 0.18812, 0.219301, 0.196879, 0.155435, 0.17593, 0.257454, 0.346032, 0.346032, 0.36309, 0.35664…	[65, 66, 67, 68, 73, 74, 75, 76, 77, 136, 137, 142, 143, 144, 147, 148]	(4, 4, 8)	4	2
217	218	A0A369RK83|A0A369RK83_9RICK Phosphoribosylaminoimidazole-succinocarboxamide synthase OS=Wolbachia endosymbiont of Cylisticus convexus	([0.179055, 0.167087, 0.203355, 0.236433, 0.158265, 0.10481, 0.10481, 0.129801, 0.164327, 0.191378, 0.209395, 0.158265, 0.161087, 0.111485, 0.060549, 0.064632, 0.11371, 0.100716, 0.161087, 0.155435, 0.164327, 0.111485, 0.137348, 0.116183, 0.060549, 0.111485, 0.170161, 0.21291, 0.209395, 0.125101, 0.132295, 0.079919, 0.083462, 0.088832, 0.134866, 0.203355, 0.194234, 0.118441, 0.134866, 0.144935, 0…	[]	0	0	2
218	219	A0A369RK87|A0A369RK87_9RICK Dihydrolipoyl dehydrogenase OS=Wolbachia endosymbiont of Cylisticus convexus	([0.00777, 0.010131, 0.018415, 0.024393, 0.032017, 0.020522, 0.027463, 0.018787, 0.019109, 0.014586, 0.015078, 0.015344, 0.020165, 0.019401, 0.020165, 0.018415, 0.018415, 0.030611, 0.030003, 0.042364, 0.024826, 0.016021, 0.017447, 0.014783, 0.016528, 0.017138, 0.017447, 0.010221, 0.016021, 0.018787, 0.032677, 0.023963, 0.018106, 0.023963, 0.016826, 0.026892, 0.017138, 0.016826, 0.020165, 0.029376…	[281]	0	0	2
219	220	A0A369RKA0|A0A369RKA0_9RICK Bifunctional purine biosynthesis protein PurH OS=Wolbachia endosymbiont of Cylisticus convexus	([0.016257, 0.027463, 0.040537, 0.060549, 0.092881, 0.059222, 0.03976, 0.058088, 0.03976, 0.041405, 0.05306, 0.035586, 0.021381, 0.030611, 0.032677, 0.033407, 0.042364, 0.041405, 0.085092, 0.048328, 0.042364, 0.073402, 0.0704, 0.071867, 0.076542, 0.071867, 0.071867, 0.118441, 0.071867, 0.0704, 0.083462, 0.088832, 0.129801, 0.203355, 0.15284, 0.144935, 0.142424, 0.144935, 0.243554, 0.158265, 0.239…	[378, 379, 380, 381, 382]	0	0	2
220	221	A0A369RKA1|A0A369RKA1_9RICK ATP synthase epsilon chain OS=Wolbachia endosymbiont of Cylisticus convexus	([0.017447, 0.036378, 0.06184, 0.098513, 0.122885, 0.0704, 0.088832, 0.045352, 0.064632, 0.092881, 0.0704, 0.056825, 0.073402, 0.036378, 0.034884, 0.045352, 0.045352, 0.071867, 0.037156, 0.088832, 0.167087, 0.18812, 0.096677, 0.067594, 0.033407, 0.020165, 0.028695, 0.017797, 0.020876, 0.019401, 0.020522, 0.019109, 0.017447, 0.010926, 0.011342, 0.008276, 0.00777, 0.008723, 0.008723, 0.008624, 0.00…	[]	0	0	2
221	222	A0A369RKA5|A0A369RKA5_9RICK Uroporphyrinogen-III synthase OS=Wolbachia endosymbiont of Cylisticus convexus	([0.022667, 0.038042, 0.05306, 0.030611, 0.041405, 0.056825, 0.079919, 0.096677, 0.118441, 0.076542, 0.092881, 0.11371, 0.069024, 0.0704, 0.0704, 0.116183, 0.129801, 0.064632, 0.034068, 0.031287, 0.067594, 0.076542, 0.034068, 0.035586, 0.036378, 0.037156, 0.022306, 0.013265, 0.014586, 0.016826, 0.029376, 0.018106, 0.018106, 0.030003, 0.018787, 0.034068, 0.017447, 0.026892, 0.035586, 0.041405, 0.0…	[]	0	0	2
222	223	A0A369RKC5|A0A369RKC5_9RICK UDP-N-acetylmuramoyl-L-alanyl-D-glutamate--2, 6-diaminopimelate ligase OS=Wolbachia endosymbiont of Cylisticus convexus	([0.086953, 0.054297, 0.078022, 0.116183, 0.076542, 0.050641, 0.074921, 0.059222, 0.081712, 0.050641, 0.069024, 0.050641, 0.069024, 0.03976, 0.071867, 0.067594, 0.067594, 0.0704, 0.067594, 0.071867, 0.076542, 0.120615, 0.182256, 0.129801, 0.125101, 0.194234, 0.275179, 0.17593, 0.164327, 0.086953, 0.11371, 0.060549, 0.069024, 0.06184, 0.111485, 0.111485, 0.109221, 0.15284, 0.158265, 0.239899, 0.20…	[182, 183, 186, 187, 435]	0	0	2
223	224	A0A369RKD0|A0A369RKD0_9RICK ATP-dependent DNA helicase RecG OS=Wolbachia endosymbiont of Cylisticus convexus	([0.013821, 0.020522, 0.030003, 0.018106, 0.025316, 0.040537, 0.024826, 0.03976, 0.051831, 0.026892, 0.034884, 0.046336, 0.032017, 0.017447, 0.009865, 0.010372, 0.016528, 0.016021, 0.019109, 0.042364, 0.078022, 0.086953, 0.092881, 0.056825, 0.076542, 0.083462, 0.040537, 0.042364, 0.017138, 0.010672, 0.021381, 0.024393, 0.014783, 0.018106, 0.017797, 0.019401, 0.018415, 0.019109, 0.033407, 0.049374…	[]	0	0	2
224	225	A0A369RKE3|A0A369RKE3_9RICK 5-aminolevulinate synthase OS=Wolbachia endosymbiont of Cylisticus convexus	([0.239899, 0.125101, 0.161087, 0.194234, 0.219301, 0.15284, 0.179055, 0.219301, 0.164327, 0.185198, 0.225814, 0.275179, 0.26085, 0.264545, 0.17593, 0.247041, 0.321458, 0.206376, 0.291804, 0.281712, 0.170161, 0.21291, 0.308712, 0.225814, 0.257454, 0.26085, 0.339168, 0.264545, 0.284882, 0.284882, 0.21291, 0.167087, 0.164327, 0.10481, 0.118441, 0.179055, 0.18812, 0.173081, 0.291804, 0.225814, 0.152…	[79, 81, 82, 86, 143, 144, 145, 294, 369, 373]	0	0	2
225	226	A0A369RKF9|A0A369RKF9_9RICK Mutator family transposase OS=Wolbachia endosymbiont of Cylisticus convexus	([0.585406, 0.63748, 0.653063, 0.666105, 0.699094, 0.648219, 0.657645, 0.675549, 0.549308, 0.562014, 0.585406, 0.618285, 0.680603, 0.720929, 0.703578, 0.557691, 0.557691, 0.450668, 0.349426, 0.339168, 0.370445, 0.374039, 0.359901, 0.36309, 0.374039, 0.359901, 0.390993, 0.278302, 0.281712, 0.36309, 0.370445, 0.278302, 0.21291, 0.247041, 0.243554, 0.247041, 0.366687, 0.366687, 0.461924, 0.575842, 0…	[0, 1, 2, 3, 4, 5, 6, 7, 8, 9, 10, 11, 12, 13, 14, 15, 16, 39]	(16, 0, 16)	16	2
226	227	A0A369RKH8|A0A369RKH8_9RICK Large ribosomal subunit protein bL17 OS=Wolbachia endosymbiont of Cylisticus convexus	([0.458154, 0.509769, 0.394753, 0.374039, 0.401658, 0.440853, 0.476583, 0.387226, 0.40511, 0.390993, 0.324872, 0.36309, 0.366687, 0.268042, 0.271506, 0.275179, 0.26085, 0.170161, 0.106997, 0.106997, 0.179055, 0.182256, 0.182256, 0.173081, 0.147574, 0.15008, 0.139895, 0.081712, 0.155435, 0.161087, 0.161087, 0.243554, 0.206376, 0.129801, 0.209395, 0.239899, 0.25031, 0.191378, 0.275179, 0.374039, 0.…	[1, 138, 139, 140, 141]	0	0	2
227	228	A0A369RKI0|A0A369RKI0_9RICK Diacylglycerol kinase OS=Wolbachia endosymbiont of Cylisticus convexus	([0.000451, 0.001142, 0.000833, 0.000631, 0.001202, 0.001709, 0.001936, 0.00146, 0.002138, 0.002727, 0.003512, 0.002727, 0.003997, 0.004161, 0.002881, 0.004135, 0.006078, 0.009977, 0.016021, 0.030611, 0.030003, 0.025316, 0.020876, 0.044297, 0.096677, 0.046336, 0.043307, 0.06312, 0.0704, 0.059222, 0.05306, 0.035586, 0.060549, 0.027463, 0.012727, 0.012727, 0.012727, 0.008002, 0.005011, 0.005223, 0.…	[]	0	0	2
228	229	A0A369RKI4|A0A369RKI4_9RICK Small ribosomal subunit protein uS14 OS=Wolbachia endosymbiont of Cylisticus convexus	([0.36309, 0.225814, 0.225814, 0.271506, 0.191378, 0.232838, 0.257454, 0.291804, 0.321458, 0.339168, 0.349426, 0.295083, 0.356642, 0.346032, 0.271506, 0.243554, 0.324872, 0.328603, 0.332115, 0.359901, 0.278302, 0.349426, 0.370445, 0.390993, 0.380708, 0.472492, 0.366687, 0.346032, 0.31487, 0.311707, 0.328603, 0.346032, 0.349426, 0.271506, 0.281712, 0.359901, 0.30533, 0.318242, 0.31487, 0.30533, 0.…	[47, 48, 55, 56, 57]	0	0	2
229	230	A0A369RKI5|A0A369RKI5_9RICK Small ribosomal subunit protein uS13 OS=Wolbachia endosymbiont of Cylisticus convexus	([0.094817, 0.132295, 0.173081, 0.10481, 0.081712, 0.129801, 0.079919, 0.083462, 0.060549, 0.079919, 0.060549, 0.046336, 0.034884, 0.033407, 0.034068, 0.040537, 0.025762, 0.045352, 0.044297, 0.054297, 0.049374, 0.045352, 0.031287, 0.018787, 0.034068, 0.040537, 0.020876, 0.037156, 0.030611, 0.050641, 0.049374, 0.086953, 0.134866, 0.206376, 0.158265, 0.229226, 0.236433, 0.236433, 0.239899, 0.232838…	[96, 97, 98, 99, 100, 101, 102, 103, 104, 105, 106, 107, 108, 109, 110, 111, 112, 113, 114, 115, 116, 117, 118, 119, 120, 121]	(25, 0, 25)	25	2
230	231	A0A369RKI6|A0A369RKI6_9RICK Small ribosomal subunit protein uS8 OS=Wolbachia endosymbiont of Cylisticus convexus	([0.013265, 0.020522, 0.034068, 0.020165, 0.030611, 0.047319, 0.044297, 0.06312, 0.040537, 0.03976, 0.031287, 0.042364, 0.059222, 0.111485, 0.116183, 0.06312, 0.040537, 0.043307, 0.021381, 0.020522, 0.042364, 0.042364, 0.045352, 0.041405, 0.074921, 0.038042, 0.0198, 0.025316, 0.014315, 0.014315, 0.017797, 0.027463, 0.028695, 0.026338, 0.016021, 0.010131, 0.009977, 0.014315, 0.014586, 0.029376, 0.…	[]	0	0	2
231	232	A0A369RKJ1|A0A369RKJ1_9RICK Type-4 uracil-DNA glycosylase OS=Wolbachia endosymbiont of Cylisticus convexus	([0.268042, 0.185198, 0.239899, 0.301917, 0.257454, 0.291804, 0.25406, 0.298791, 0.232838, 0.264545, 0.222385, 0.239899, 0.257454, 0.25031, 0.25406, 0.257454, 0.339168, 0.31487, 0.36309, 0.374039, 0.401658, 0.497853, 0.608892, 0.59508, 0.541878, 0.575842, 0.585406, 0.653063, 0.632174, 0.666105, 0.562014, 0.675549, 0.680603, 0.642678, 0.626927, 0.632174, 0.618285, 0.604312, 0.626927, 0.613573, 0.5…	[22, 23, 24, 25, 26, 27, 28, 29, 30, 31, 32, 33, 34, 35, 36, 37, 38, 39, 40, 41, 42, 43, 103]	(21, 0, 21)	21	2
232	233	A0A369RKJ2|A0A369RKJ2_9RICK Large ribosomal subunit protein uL2 OS=Wolbachia endosymbiont of Cylisticus convexus	([0.414856, 0.447574, 0.476583, 0.517562, 0.538167, 0.557691, 0.5017, 0.444081, 0.387226, 0.408655, 0.42561, 0.422041, 0.418646, 0.377384, 0.377384, 0.465241, 0.562014, 0.549308, 0.549308, 0.626927, 0.626927, 0.585406, 0.505461, 0.447574, 0.436924, 0.436924, 0.433034, 0.483068, 0.553315, 0.642678, 0.63748, 0.632174, 0.680603, 0.694846, 0.788093, 0.801317, 0.798249, 0.801317, 0.712013, 0.675549, 0…	[3, 4, 5, 6, 16, 17, 18, 19, 20, 21, 22, 28, 29, 30, 31, 32, 33, 34, 35, 36, 37, 38, 39, 40, 41, 42, 43, 44, 45, 46, 47, 48, 49, 50, 51, 52, 53, 54, 55, 59, 60, 61, 62, 63, 64, 75, 77, 198, 199, 200, 201, 202, 204, 205, 206, 207, 208, 223, 224, 225, 226, 227, 228, 229, 230, 231, 232, 233, 234, 235, 236, 237, 238, 239, 240, 241, 242, 243, 244, 245, 246, 247, 248, 249, 250, 251, 252, 253, 254, 255,…	(50, 57, 107)	50	2
233	234	A0A369RKJ4|A0A369RKJ4_9RICK Large ribosomal subunit protein uL14 OS=Wolbachia endosymbiont of Cylisticus convexus	([0.116183, 0.164327, 0.222385, 0.257454, 0.281712, 0.264545, 0.30533, 0.339168, 0.284882, 0.219301, 0.191378, 0.132295, 0.203355, 0.129801, 0.079919, 0.071867, 0.067594, 0.11371, 0.17593, 0.170161, 0.194234, 0.225814, 0.158265, 0.144935, 0.15008, 0.10481, 0.074921, 0.03976, 0.021381, 0.032017, 0.056825, 0.081712, 0.142424, 0.083462, 0.144935, 0.25031, 0.25406, 0.25406, 0.247041, 0.179055, 0.1881…	[]	0	0	2
234	235	A0A369RKJ6|A0A369RKJ6_9RICK Small ribosomal subunit protein uS19 OS=Wolbachia endosymbiont of Cylisticus convexus	([0.219301, 0.281712, 0.349426, 0.374039, 0.318242, 0.247041, 0.295083, 0.284882, 0.243554, 0.278302, 0.271506, 0.278302, 0.206376, 0.200174, 0.209395, 0.236433, 0.257454, 0.194234, 0.185198, 0.139895, 0.179055, 0.179055, 0.17593, 0.102787, 0.11371, 0.15284, 0.232838, 0.191378, 0.216401, 0.216401, 0.144935, 0.18812, 0.232838, 0.30533, 0.222385, 0.147574, 0.147574, 0.147574, 0.203355, 0.111485, 0.…	[79, 83, 84, 85, 86, 87, 88, 89, 90, 91, 92, 93]	(10, 1, 11)	10	2
235	236	A0A369RKJ8|A0A369RKJ8_9RICK UvrABC system protein C OS=Wolbachia endosymbiont of Cylisticus convexus	([0.191378, 0.232838, 0.308712, 0.346032, 0.370445, 0.31487, 0.332115, 0.271506, 0.206376, 0.232838, 0.216401, 0.182256, 0.264545, 0.268042, 0.264545, 0.36309, 0.36309, 0.26085, 0.17593, 0.18812, 0.118441, 0.118441, 0.118441, 0.081712, 0.078022, 0.086953, 0.073402, 0.074921, 0.11371, 0.182256, 0.116183, 0.142424, 0.209395, 0.142424, 0.081712, 0.086953, 0.038042, 0.03976, 0.078022, 0.076542, 0.120…	[492]	0	0	2
236	237	A0A369RKK3|A0A369RKK3_9RICK Large ribosomal subunit protein uL4 OS=Wolbachia endosymbiont of Cylisticus convexus	([0.30533, 0.366687, 0.298791, 0.328603, 0.36309, 0.349426, 0.384043, 0.311707, 0.349426, 0.401658, 0.342579, 0.288399, 0.18812, 0.257454, 0.209395, 0.288399, 0.349426, 0.349426, 0.339168, 0.339168, 0.236433, 0.15284, 0.15284, 0.209395, 0.155435, 0.106997, 0.134866, 0.073402, 0.122885, 0.0704, 0.047319, 0.079919, 0.137348, 0.232838, 0.173081, 0.196879, 0.194234, 0.196879, 0.18812, 0.271506, 0.278…	[50, 51, 52, 55, 56, 57, 58, 59, 60, 62, 63, 64, 65, 66, 67, 68, 69, 70, 71, 72, 73, 74, 75, 76]	(14, 9, 23)	14	2
237	238	A0A369RKL1|A0A369RKL1_9RICK Ribosomal silencing factor RsfS OS=Wolbachia endosymbiont of Cylisticus convexus	([0.58069, 0.433034, 0.349426, 0.390993, 0.321458, 0.239899, 0.281712, 0.31487, 0.349426, 0.36309, 0.380708, 0.42561, 0.433034, 0.349426, 0.275179, 0.275179, 0.158265, 0.167087, 0.179055, 0.194234, 0.203355, 0.194234, 0.278302, 0.278302, 0.191378, 0.225814, 0.301917, 0.206376, 0.161087, 0.096677, 0.06184, 0.051831, 0.051831, 0.047319, 0.085092, 0.127496, 0.125101, 0.21291, 0.203355, 0.203355, 0.1…	[0]	0	0	2
238	239	A0A369RKL4|A0A369RKL4_9RICK Exodeoxyribonuclease III OS=Wolbachia endosymbiont of Cylisticus convexus	([0.030003, 0.017447, 0.025762, 0.035586, 0.050641, 0.036378, 0.05306, 0.069024, 0.045352, 0.032017, 0.040537, 0.026338, 0.028107, 0.019401, 0.036378, 0.045352, 0.044297, 0.046336, 0.047319, 0.044297, 0.024393, 0.015078, 0.015078, 0.015344, 0.017138, 0.01078, 0.015344, 0.009728, 0.009977, 0.016257, 0.028695, 0.030003, 0.028695, 0.058088, 0.055536, 0.03976, 0.044297, 0.024393, 0.048328, 0.042364, …	[]	0	0	2
239	240	A0A369RKM0|A0A369RKM0_9RICK RNA pyrophosphohydrolase OS=Wolbachia endosymbiont of Cylisticus convexus	([0.257454, 0.18812, 0.229226, 0.161087, 0.147574, 0.102787, 0.06184, 0.086953, 0.102787, 0.132295, 0.155435, 0.194234, 0.209395, 0.134866, 0.086953, 0.083462, 0.081712, 0.079919, 0.076542, 0.085092, 0.0704, 0.109221, 0.15284, 0.092881, 0.083462, 0.11371, 0.137348, 0.247041, 0.243554, 0.25406, 0.247041, 0.17593, 0.173081, 0.236433, 0.335645, 0.414856, 0.422041, 0.346032, 0.346032, 0.454136, 0.422…	[]	0	0	2
240	241	A0A369RKM2|A0A369RKM2_9RICK ATP-dependent zinc metalloprotease FtsH OS=Wolbachia endosymbiont of Cylisticus convexus	([0.013821, 0.015344, 0.023087, 0.024393, 0.016528, 0.017797, 0.023087, 0.017138, 0.023963, 0.018415, 0.014586, 0.019109, 0.038858, 0.03976, 0.024826, 0.013016, 0.010221, 0.011518, 0.009096, 0.017797, 0.017447, 0.0198, 0.0198, 0.011342, 0.009294, 0.013821, 0.016257, 0.010509, 0.014075, 0.011518, 0.011518, 0.0198, 0.013016, 0.011342, 0.008409, 0.012491, 0.015694, 0.011903, 0.010131, 0.008525, 0.00…	[73, 74, 75, 76, 77, 78, 79, 80, 81, 82, 83, 84, 85, 88, 90, 91, 92, 93, 94, 95, 96, 97, 98, 99, 100, 101, 104, 105, 107, 108, 178, 179, 191, 192, 193, 194, 195, 204, 205, 206, 207, 218, 219, 220, 273, 274, 275, 277, 280, 281, 282, 283, 376, 377, 378, 379, 380, 381, 382, 383, 384, 385, 391, 400, 401, 402, 403, 404, 405, 406, 407, 408, 409, 410, 411, 412, 413, 414, 415, 416, 417, 418, 419, 420, 42…	(25, 63, 88)	25	2
241	242	A0A369RKN4|A0A369RKN4_9RICK Serine--tRNA ligase OS=Wolbachia endosymbiont of Cylisticus convexus	([0.232838, 0.161087, 0.219301, 0.281712, 0.216401, 0.25406, 0.278302, 0.318242, 0.377384, 0.408655, 0.42561, 0.356642, 0.380708, 0.440853, 0.472492, 0.525368, 0.538167, 0.529623, 0.632174, 0.653063, 0.608892, 0.618285, 0.728858, 0.604312, 0.59014, 0.694846, 0.707965, 0.724957, 0.622677, 0.509769, 0.5017, 0.4292, 0.529623, 0.529623, 0.549308, 0.56648, 0.59014, 0.59917, 0.517562, 0.521092, 0.52962…	[15, 16, 17, 18, 19, 20, 21, 22, 23, 24, 25, 26, 27, 28, 29, 30, 32, 33, 34, 35, 36, 37, 38, 39, 40, 41, 44, 49, 50, 51, 52, 53, 54, 55, 56, 57, 58, 59, 60, 63, 64, 65, 66, 67, 68, 69, 70, 71, 81, 82, 93, 97, 103, 106, 107, 108, 109, 110, 111, 112, 115, 116, 117, 118, 119, 120, 121, 122, 123, 125, 126, 127, 278, 304, 386]	(15, 0, 15)	15	2
242	243	A0A369RKR3|A0A369RKR3_9RICK tRNA-specific adenosine deaminase OS=Wolbachia endosymbiont of Cylisticus convexus	([0.007422, 0.01227, 0.020165, 0.020876, 0.029376, 0.020522, 0.021381, 0.031287, 0.040537, 0.056825, 0.069024, 0.106997, 0.132295, 0.15008, 0.158265, 0.144935, 0.194234, 0.17593, 0.100716, 0.127496, 0.15284, 0.236433, 0.225814, 0.222385, 0.179055, 0.11371, 0.17593, 0.206376, 0.161087, 0.161087, 0.161087, 0.100716, 0.086953, 0.139895, 0.129801, 0.225814, 0.236433, 0.232838, 0.301917, 0.342579, 0.4…	[]	0	0	2
243	244	A0A369RKR6|A0A369RKR6_9RICK Fructose-1,6-bisphosphatase OS=Wolbachia endosymbiont of Cylisticus convexus	([0.050641, 0.081712, 0.139895, 0.134866, 0.134866, 0.134866, 0.098513, 0.098513, 0.098513, 0.127496, 0.144935, 0.116183, 0.083462, 0.073402, 0.073402, 0.086953, 0.15284, 0.17593, 0.243554, 0.308712, 0.281712, 0.359901, 0.36309, 0.281712, 0.281712, 0.247041, 0.288399, 0.332115, 0.324872, 0.359901, 0.356642, 0.298791, 0.301917, 0.346032, 0.352862, 0.342579, 0.366687, 0.268042, 0.257454, 0.257454, …	[67]	0	0	2
244	245	A0A369RKS7|A0A369RKS7_9RICK Glyceraldehyde-3-phosphate dehydrogenase 2 OS=Wolbachia endosymbiont of Cylisticus convexus	([0.100716, 0.137348, 0.083462, 0.111485, 0.139895, 0.167087, 0.132295, 0.092881, 0.116183, 0.116183, 0.085092, 0.056825, 0.056825, 0.058088, 0.06312, 0.096677, 0.058088, 0.096677, 0.096677, 0.10481, 0.10481, 0.11371, 0.076542, 0.085092, 0.071867, 0.047319, 0.051831, 0.076542, 0.125101, 0.074921, 0.088832, 0.120615, 0.21291, 0.21291, 0.308712, 0.264545, 0.271506, 0.275179, 0.194234, 0.182256, 0.1…	[]	0	0	2
245	246	A0A369RKT5|A0A369RKT5_9RICK 3-oxoacyl-[acyl-carrier-protein] reductase OS=Wolbachia endosymbiont of Cylisticus convexus	([0.024826, 0.041405, 0.058088, 0.060549, 0.081712, 0.102787, 0.122885, 0.081712, 0.098513, 0.122885, 0.122885, 0.086953, 0.106997, 0.116183, 0.127496, 0.098513, 0.096677, 0.096677, 0.081712, 0.142424, 0.182256, 0.271506, 0.185198, 0.120615, 0.086953, 0.086953, 0.085092, 0.088832, 0.147574, 0.15008, 0.158265, 0.129801, 0.129801, 0.191378, 0.191378, 0.18812, 0.185198, 0.179055, 0.179055, 0.132295,…	[]	0	0	2
246	247	A0A369RKU0|A0A369RKU0_9RICK tRNA (N(6)-L-threonylcarbamoyladenosine(37)-C(2))-methylthiotransferase OS=Wolbachia endosymbiont of Cylisticus convexus	([0.055536, 0.094817, 0.049374, 0.037156, 0.056825, 0.074921, 0.102787, 0.074921, 0.054297, 0.067594, 0.088832, 0.086953, 0.049374, 0.045352, 0.064632, 0.109221, 0.102787, 0.179055, 0.191378, 0.281712, 0.216401, 0.225814, 0.161087, 0.18812, 0.26085, 0.25406, 0.170161, 0.139895, 0.15008, 0.229226, 0.239899, 0.239899, 0.236433, 0.321458, 0.328603, 0.339168, 0.268042, 0.268042, 0.271506, 0.25406, 0.…	[319, 320, 321, 322, 323, 324, 325, 326, 327, 328, 329, 330, 331, 332, 333, 334, 335, 336, 337, 338, 339]	(20, 0, 20)	20	2
247	248	A0A369RKU2|A0A369RKU2_9RICK Small ribosomal subunit protein uS11 OS=Wolbachia endosymbiont of Cylisticus convexus	([0.144935, 0.185198, 0.167087, 0.085092, 0.054297, 0.079919, 0.098513, 0.078022, 0.06312, 0.083462, 0.06184, 0.088832, 0.071867, 0.073402, 0.058088, 0.06184, 0.064632, 0.129801, 0.073402, 0.049374, 0.049374, 0.058088, 0.060549, 0.076542, 0.100716, 0.096677, 0.088832, 0.096677, 0.142424, 0.129801, 0.071867, 0.125101, 0.118441, 0.142424, 0.096677, 0.170161, 0.134866, 0.076542, 0.073402, 0.071867, …	[120, 121, 125]	0	0	2
248	249	A0A369RKU7|A0A369RKU7_9RICK Outer membrane protein assembly factor BamA OS=Wolbachia endosymbiont of Cylisticus convexus	([0.002688, 0.003821, 0.005086, 0.004161, 0.003276, 0.004247, 0.003701, 0.003298, 0.00292, 0.002581, 0.002396, 0.001872, 0.001855, 0.002606, 0.001748, 0.002688, 0.003924, 0.004208, 0.003177, 0.003804, 0.003366, 0.00283, 0.003053, 0.003246, 0.004388, 0.006533, 0.006482, 0.006894, 0.009865, 0.009728, 0.015694, 0.028107, 0.031287, 0.060549, 0.034068, 0.03976, 0.032017, 0.034068, 0.073402, 0.137348, …	[352, 353, 400, 559, 560, 561, 562]	0	0	2
249	250	A0A369RKV2|A0A369RKV2_9RICK Large ribosomal subunit protein uL24 OS=Wolbachia endosymbiont of Cylisticus convexus	([0.387226, 0.284882, 0.232838, 0.164327, 0.196879, 0.225814, 0.26085, 0.288399, 0.31487, 0.349426, 0.366687, 0.311707, 0.308712, 0.335645, 0.278302, 0.281712, 0.281712, 0.222385, 0.155435, 0.158265, 0.173081, 0.219301, 0.271506, 0.324872, 0.401658, 0.401658, 0.349426, 0.271506, 0.216401, 0.216401, 0.200174, 0.15008, 0.232838, 0.182256, 0.194234, 0.25031, 0.339168, 0.356642, 0.414856, 0.497853, 0…	[40, 41, 43, 44, 45, 46, 47, 48, 49, 50, 51, 52, 53, 54, 55, 56]	(13, 2, 15)	13	2
250	251	A0A369RKV4|A0A369RKV4_9RICK Cell division protein FtsA OS=Wolbachia endosymbiont of Cylisticus convexus	([0.046336, 0.076542, 0.051831, 0.026338, 0.026892, 0.021816, 0.015344, 0.021816, 0.016528, 0.020522, 0.026892, 0.035586, 0.060549, 0.034884, 0.026338, 0.026338, 0.025762, 0.026338, 0.018106, 0.015344, 0.010221, 0.010372, 0.009865, 0.014315, 0.014075, 0.016826, 0.015694, 0.025316, 0.014586, 0.014586, 0.014586, 0.014586, 0.014075, 0.009728, 0.014075, 0.022306, 0.026892, 0.055536, 0.090864, 0.08171…	[279, 280, 281]	0	0	2
251	252	A0A369RKW4|A0A369RKW4_9RICK Large ribosomal subunit protein uL23 OS=Wolbachia endosymbiont of Cylisticus convexus	([0.073402, 0.037156, 0.022306, 0.032677, 0.047319, 0.066181, 0.06184, 0.076542, 0.041405, 0.028695, 0.040537, 0.05306, 0.098513, 0.044297, 0.086953, 0.081712, 0.041405, 0.073402, 0.071867, 0.03976, 0.025762, 0.012491, 0.013613, 0.023963, 0.015344, 0.016528, 0.016528, 0.014075, 0.014783, 0.016826, 0.028695, 0.025316, 0.0198, 0.011903, 0.022667, 0.020522, 0.01227, 0.01078, 0.011669, 0.012727, 0.02…	[]	0	0	2
252	253	A0A369RKW8|A0A369RKW8_9RICK Sec translocon accessory complex subunit YajC OS=Wolbachia endosymbiont of Cylisticus convexus	([0.013613, 0.022667, 0.033407, 0.055536, 0.035586, 0.048328, 0.069024, 0.086953, 0.048328, 0.048328, 0.060549, 0.038042, 0.046336, 0.102787, 0.058088, 0.030003, 0.028695, 0.034068, 0.022667, 0.018787, 0.01227, 0.008002, 0.005992, 0.004414, 0.003341, 0.003341, 0.002555, 0.002555, 0.002761, 0.004135, 0.004736, 0.004689, 0.006567, 0.006567, 0.006078, 0.008624, 0.013016, 0.021816, 0.038858, 0.064632…	[47, 48, 115, 119, 120, 121, 122, 123, 124, 125, 126, 127, 128, 129, 130, 131, 132, 133, 134, 135, 136]	(17, 3, 20)	17	2
253	254	A0A369RKY1|A0A369RKY1_9RICK Small ribosomal subunit protein bS16 OS=Wolbachia endosymbiont of Cylisticus convexus	([0.051831, 0.058088, 0.083462, 0.11371, 0.144935, 0.209395, 0.132295, 0.090864, 0.11371, 0.083462, 0.0704, 0.056825, 0.056825, 0.085092, 0.085092, 0.137348, 0.116183, 0.203355, 0.232838, 0.232838, 0.335645, 0.335645, 0.264545, 0.185198, 0.185198, 0.185198, 0.102787, 0.179055, 0.268042, 0.179055, 0.257454, 0.346032, 0.380708, 0.324872, 0.352862, 0.352862, 0.356642, 0.398279, 0.374039, 0.370445, 0…	[92, 94, 95, 96, 97, 98, 101, 102, 103]	0	0	2
254	255	A0A369RKY5|A0A369RKY5_9RICK Cysteine desulfurase OS=Wolbachia endosymbiont of Cylisticus convexus	([0.170161, 0.239899, 0.301917, 0.332115, 0.356642, 0.278302, 0.236433, 0.17593, 0.17593, 0.209395, 0.158265, 0.194234, 0.167087, 0.170161, 0.147574, 0.144935, 0.170161, 0.170161, 0.236433, 0.349426, 0.288399, 0.359901, 0.346032, 0.328603, 0.247041, 0.15284, 0.239899, 0.232838, 0.236433, 0.26085, 0.25031, 0.346032, 0.339168, 0.291804, 0.298791, 0.356642, 0.324872, 0.352862, 0.275179, 0.284882, 0.…	[46, 47, 51, 54, 55, 59]	0	0	2
255	256	A0A369RL01|A0A369RL01_9RICK Chaperone protein HtpG OS=Wolbachia endosymbiont of Cylisticus convexus	([0.575842, 0.394753, 0.433034, 0.41194, 0.461924, 0.398279, 0.414856, 0.42561, 0.380708, 0.321458, 0.356642, 0.30533, 0.247041, 0.164327, 0.222385, 0.209395, 0.129801, 0.085092, 0.076542, 0.076542, 0.120615, 0.129801, 0.144935, 0.076542, 0.058088, 0.051831, 0.085092, 0.051831, 0.032017, 0.044297, 0.076542, 0.058088, 0.092881, 0.134866, 0.173081, 0.118441, 0.125101, 0.179055, 0.170161, 0.170161, …	[0, 167, 168, 234, 241, 488, 489, 490, 491, 492, 493, 494, 495, 496, 497, 498, 499, 500, 501, 502, 503, 504, 505, 506, 507, 508, 509, 567, 581, 582, 583, 584, 585, 586, 587, 588, 590, 591]	(21, 5, 26)	21	2
256	257	A0A369RL03|A0A369RL03_9RICK 50S ribosomal protein L31 OS=Wolbachia endosymbiont of Cylisticus convexus	([0.069024, 0.059222, 0.059222, 0.081712, 0.11371, 0.142424, 0.191378, 0.239899, 0.164327, 0.206376, 0.229226, 0.185198, 0.206376, 0.191378, 0.179055, 0.182256, 0.25406, 0.275179, 0.284882, 0.349426, 0.418646, 0.41194, 0.450668, 0.414856, 0.422041, 0.422041, 0.4292, 0.444081, 0.349426, 0.447574, 0.4292, 0.465241, 0.525368, 0.418646, 0.418646, 0.509769, 0.5017, 0.436924, 0.41194, 0.41194, 0.394753…	[32, 35, 36, 44, 45, 46, 47]	0	0	2
257	258	A0A369RL12|A0A369RL12_9RICK Methionyl-tRNA formyltransferase OS=Wolbachia endosymbiont of Cylisticus convexus	([0.203355, 0.243554, 0.164327, 0.11371, 0.076542, 0.102787, 0.127496, 0.161087, 0.200174, 0.229226, 0.170161, 0.144935, 0.125101, 0.085092, 0.041405, 0.040537, 0.083462, 0.083462, 0.139895, 0.144935, 0.155435, 0.225814, 0.225814, 0.311707, 0.387226, 0.480142, 0.483068, 0.40511, 0.40511, 0.390993, 0.387226, 0.509769, 0.509769, 0.553315, 0.553315, 0.59014, 0.541878, 0.553315, 0.59917, 0.56648, 0.5…	[31, 32, 33, 34, 35, 36, 37, 38, 39, 40, 41, 42]	(11, 0, 11)	11	2
258	259	A0A369RL16|A0A369RL16_9RICK Endoribonuclease YbeY OS=Wolbachia endosymbiont of Cylisticus convexus	([0.027463, 0.043307, 0.06184, 0.034884, 0.051831, 0.081712, 0.109221, 0.161087, 0.206376, 0.229226, 0.144935, 0.118441, 0.116183, 0.111485, 0.096677, 0.050641, 0.096677, 0.134866, 0.127496, 0.076542, 0.074921, 0.158265, 0.096677, 0.096677, 0.094817, 0.098513, 0.086953, 0.048328, 0.03976, 0.042364, 0.047319, 0.054297, 0.083462, 0.081712, 0.06184, 0.06312, 0.094817, 0.090864, 0.11371, 0.122885, 0.…	[]	0	0	2
259	260	A0A369RL33|A0A369RL33_9RICK NADH-quinone oxidoreductase OS=Wolbachia endosymbiont of Cylisticus convexus	([0.007259, 0.010672, 0.008804, 0.01204, 0.016826, 0.021816, 0.034068, 0.016257, 0.023963, 0.020876, 0.030003, 0.020876, 0.020876, 0.013613, 0.028107, 0.029376, 0.030003, 0.045352, 0.056825, 0.034884, 0.040537, 0.042364, 0.027463, 0.045352, 0.030003, 0.034068, 0.022306, 0.023087, 0.059222, 0.028695, 0.019109, 0.011342, 0.018106, 0.020522, 0.033407, 0.020522, 0.027463, 0.028107, 0.023534, 0.027463…	[82, 134, 585, 586]	0	0	2
260	261	A0A369RL40|A0A369RL40_9RICK Pseudouridine synthase OS=Wolbachia endosymbiont of Cylisticus convexus	([0.111485, 0.167087, 0.222385, 0.167087, 0.203355, 0.139895, 0.173081, 0.203355, 0.161087, 0.116183, 0.137348, 0.158265, 0.094817, 0.078022, 0.074921, 0.078022, 0.056825, 0.092881, 0.15008, 0.203355, 0.139895, 0.081712, 0.079919, 0.073402, 0.109221, 0.06312, 0.10481, 0.100716, 0.096677, 0.086953, 0.088832, 0.086953, 0.058088, 0.102787, 0.191378, 0.137348, 0.132295, 0.173081, 0.173081, 0.167087, …	[203, 288, 290]	0	0	2
261	262	A0A369RL43|A0A369RL43_9RICK Dihydroorotate dehydrogenase (quinone) OS=Wolbachia endosymbiont of Cylisticus convexus	([0.096677, 0.036378, 0.0198, 0.030003, 0.030003, 0.0198, 0.014586, 0.020876, 0.030611, 0.022306, 0.017447, 0.01204, 0.011342, 0.007877, 0.008156, 0.008723, 0.013016, 0.008624, 0.010672, 0.010926, 0.010509, 0.009865, 0.011903, 0.01227, 0.01227, 0.012727, 0.012727, 0.020876, 0.020165, 0.014783, 0.028695, 0.031287, 0.0704, 0.122885, 0.222385, 0.120615, 0.109221, 0.058088, 0.120615, 0.15008, 0.14493…	[187]	0	0	2
262	263	A0A369RL51|A0A369RL51_9RICK Tol-Pal system protein TolB OS=Wolbachia endosymbiont of Cylisticus convexus	([0.401658, 0.271506, 0.132295, 0.094817, 0.125101, 0.076542, 0.059222, 0.03976, 0.023534, 0.017797, 0.021816, 0.016257, 0.009483, 0.006619, 0.007495, 0.005623, 0.006374, 0.006374, 0.006078, 0.007091, 0.006374, 0.004921, 0.004976, 0.005734, 0.007091, 0.005318, 0.006894, 0.008624, 0.011342, 0.022306, 0.021381, 0.022306, 0.041405, 0.046336, 0.085092, 0.03976, 0.044297, 0.028107, 0.025762, 0.026338,…	[277, 280, 281, 282, 283, 364, 365, 366, 367]	0	0	2
263	264	A0A369RL63|A0A369RL63_9RICK Beta sliding clamp OS=Wolbachia endosymbiont of Cylisticus convexus	([0.18812, 0.239899, 0.275179, 0.311707, 0.243554, 0.185198, 0.236433, 0.271506, 0.257454, 0.284882, 0.196879, 0.222385, 0.167087, 0.15008, 0.236433, 0.232838, 0.219301, 0.206376, 0.137348, 0.21291, 0.222385, 0.134866, 0.127496, 0.127496, 0.083462, 0.122885, 0.173081, 0.109221, 0.0704, 0.096677, 0.096677, 0.179055, 0.191378, 0.222385, 0.147574, 0.15284, 0.132295, 0.081712, 0.111485, 0.11371, 0.06…	[198]	0	0	2
264	265	A0A369RL67|A0A369RL67_9RICK Glutamine--fructose-6-phosphate aminotransferase [isomerizing] OS=Wolbachia endosymbiont of Cylisticus convexus	([0.03976, 0.067594, 0.092881, 0.071867, 0.058088, 0.094817, 0.125101, 0.090864, 0.067594, 0.069024, 0.083462, 0.060549, 0.10481, 0.10481, 0.106997, 0.17593, 0.118441, 0.185198, 0.236433, 0.167087, 0.167087, 0.170161, 0.164327, 0.161087, 0.144935, 0.173081, 0.098513, 0.056825, 0.096677, 0.155435, 0.17593, 0.17593, 0.271506, 0.216401, 0.236433, 0.25406, 0.236433, 0.308712, 0.30533, 0.324872, 0.401…	[]	0	0	2
265	266	A0A369RL70|A0A369RL70_9RICK DNA ligase OS=Wolbachia endosymbiont of Cylisticus convexus	([0.447574, 0.494003, 0.545602, 0.585406, 0.472492, 0.51388, 0.433034, 0.461924, 0.494003, 0.440853, 0.387226, 0.342579, 0.26085, 0.257454, 0.311707, 0.298791, 0.295083, 0.352862, 0.374039, 0.278302, 0.288399, 0.370445, 0.332115, 0.332115, 0.247041, 0.335645, 0.335645, 0.335645, 0.318242, 0.295083, 0.342579, 0.339168, 0.387226, 0.468512, 0.377384, 0.40511, 0.380708, 0.401658, 0.301917, 0.31487, 0…	[2, 3, 5, 54, 55, 56, 57, 58, 59, 60, 61, 62, 63, 64, 65, 66, 67, 68, 69, 71, 72, 73]	(15, 3, 18)	15	2
266	267	A0A369RL71|A0A369RL71_9RICK DNA repair protein RecO OS=Wolbachia endosymbiont of Cylisticus convexus	([0.040537, 0.0704, 0.096677, 0.0704, 0.043307, 0.028107, 0.030003, 0.032017, 0.042364, 0.054297, 0.037156, 0.048328, 0.078022, 0.071867, 0.132295, 0.132295, 0.074921, 0.05306, 0.050641, 0.058088, 0.026892, 0.026338, 0.024826, 0.026892, 0.03976, 0.069024, 0.120615, 0.086953, 0.10481, 0.10481, 0.058088, 0.10481, 0.10481, 0.055536, 0.056825, 0.058088, 0.111485, 0.170161, 0.271506, 0.185198, 0.27150…	[]	0	0	2
267	268	A0A369RL77|A0A369RL77_9RICK Protein-export membrane protein SecF OS=Wolbachia endosymbiont of Cylisticus convexus	([0.049374, 0.023963, 0.035586, 0.017447, 0.026892, 0.037156, 0.025316, 0.033407, 0.043307, 0.027463, 0.037156, 0.036378, 0.023087, 0.020522, 0.0198, 0.022667, 0.023087, 0.011903, 0.008075, 0.005734, 0.005503, 0.005378, 0.005799, 0.004358, 0.006245, 0.004736, 0.003821, 0.003701, 0.003757, 0.003757, 0.003963, 0.00407, 0.003366, 0.004611, 0.004513, 0.004646, 0.004135, 0.005503, 0.007259, 0.009977, …	[]	0	0	2
268	269	A0A369RL81|A0A369RL81_9RICK Thioredoxin reductase OS=Wolbachia endosymbiont of Cylisticus convexus	([0.137348, 0.086953, 0.054297, 0.074921, 0.100716, 0.125101, 0.120615, 0.118441, 0.139895, 0.100716, 0.098513, 0.102787, 0.078022, 0.043307, 0.043307, 0.033407, 0.048328, 0.049374, 0.037156, 0.041405, 0.037156, 0.067594, 0.129801, 0.127496, 0.088832, 0.092881, 0.098513, 0.118441, 0.111485, 0.120615, 0.216401, 0.243554, 0.275179, 0.318242, 0.318242, 0.41194, 0.36309, 0.401658, 0.40511, 0.458154, …	[45, 222, 223, 224, 225]	0	0	2
269	270	A0A369RL85|A0A369RL85_9RICK Pseudouridine synthase OS=Wolbachia endosymbiont of Cylisticus convexus	([0.058088, 0.044297, 0.044297, 0.067594, 0.096677, 0.064632, 0.090864, 0.116183, 0.085092, 0.059222, 0.060549, 0.086953, 0.083462, 0.048328, 0.050641, 0.047319, 0.043307, 0.076542, 0.076542, 0.120615, 0.15284, 0.236433, 0.298791, 0.257454, 0.170161, 0.17593, 0.268042, 0.26085, 0.268042, 0.278302, 0.374039, 0.321458, 0.222385, 0.216401, 0.206376, 0.222385, 0.25031, 0.167087, 0.167087, 0.179055, 0…	[103, 188, 189]	0	0	2
270	271	A0A369RL89|A0A369RL89_9RICK ATP-dependent zinc metalloprotease FtsH OS=Wolbachia endosymbiont of Cylisticus convexus	([0.094817, 0.129801, 0.074921, 0.045352, 0.074921, 0.10481, 0.127496, 0.132295, 0.164327, 0.120615, 0.155435, 0.194234, 0.194234, 0.21291, 0.132295, 0.074921, 0.132295, 0.209395, 0.15284, 0.164327, 0.236433, 0.332115, 0.247041, 0.332115, 0.414856, 0.408655, 0.40511, 0.414856, 0.450668, 0.356642, 0.352862, 0.349426, 0.349426, 0.25031, 0.229226, 0.31487, 0.335645, 0.324872, 0.203355, 0.301917, 0.2…	[147, 289, 435, 436, 439, 440, 442, 443, 444, 549, 560, 561, 562, 563, 578, 579, 582, 583, 585, 586]	(3, 10, 13)	3	2
271	272	A0A369RL96|A0A369RL96_9RICK Palmitoyl-protein thioesterase ABHD10, mitochondrial OS=Wolbachia endosymbiont of Cylisticus convexus	([0.038858, 0.055536, 0.074921, 0.044297, 0.044297, 0.025762, 0.038042, 0.049374, 0.033407, 0.046336, 0.056825, 0.074921, 0.076542, 0.10481, 0.167087, 0.10481, 0.118441, 0.102787, 0.047319, 0.048328, 0.049374, 0.023087, 0.019401, 0.019109, 0.033407, 0.031287, 0.06312, 0.058088, 0.059222, 0.102787, 0.074921, 0.078022, 0.06312, 0.036378, 0.025762, 0.026338, 0.023087, 0.020876, 0.044297, 0.102787, 0…	[]	0	0	2
272	273	A0A369RL97|A0A369RL97_9RICK Orotidine 5'-phosphate decarboxylase OS=Wolbachia endosymbiont of Cylisticus convexus	([0.066181, 0.102787, 0.05306, 0.083462, 0.109221, 0.10481, 0.058088, 0.074921, 0.049374, 0.049374, 0.067594, 0.069024, 0.035586, 0.030003, 0.060549, 0.11371, 0.111485, 0.132295, 0.179055, 0.116183, 0.111485, 0.06184, 0.058088, 0.060549, 0.06312, 0.030611, 0.020165, 0.030003, 0.023963, 0.045352, 0.055536, 0.028695, 0.036378, 0.06312, 0.037156, 0.034068, 0.038042, 0.038042, 0.031287, 0.03976, 0.04…	[180, 181, 182, 183, 184, 185, 186, 187, 188, 189, 190]	(10, 0, 10)	10	2
273	274	A0A369RLA1|A0A369RLA1_9RICK Glycine--tRNA ligase beta subunit OS=Wolbachia endosymbiont of Cylisticus convexus	([0.015694, 0.026892, 0.044297, 0.028107, 0.05306, 0.090864, 0.11371, 0.11371, 0.144935, 0.179055, 0.142424, 0.139895, 0.116183, 0.18812, 0.18812, 0.196879, 0.271506, 0.380708, 0.288399, 0.278302, 0.291804, 0.30533, 0.209395, 0.116183, 0.194234, 0.167087, 0.15284, 0.161087, 0.129801, 0.122885, 0.059222, 0.096677, 0.111485, 0.111485, 0.111485, 0.0704, 0.055536, 0.036378, 0.035586, 0.049374, 0.0834…	[75, 424]	0	0	2
274	275	A0A369RLA4|A0A369RLA4_9RICK dihydrofolate reductase OS=Wolbachia endosymbiont of Cylisticus convexus	([0.045352, 0.069024, 0.096677, 0.064632, 0.03976, 0.055536, 0.036378, 0.05306, 0.073402, 0.096677, 0.064632, 0.092881, 0.050641, 0.088832, 0.078022, 0.090864, 0.147574, 0.18812, 0.122885, 0.185198, 0.179055, 0.081712, 0.049374, 0.05306, 0.051831, 0.092881, 0.098513, 0.164327, 0.161087, 0.100716, 0.055536, 0.059222, 0.03976, 0.073402, 0.074921, 0.142424, 0.127496, 0.064632, 0.064632, 0.134866, 0.…	[]	0	0	2
275	276	A0A369RLA5|A0A369RLA5_9RICK Cytochrome c-type biogenesis protein CcmE OS=Wolbachia endosymbiont of Cylisticus convexus	([0.109221, 0.137348, 0.173081, 0.096677, 0.042364, 0.033407, 0.017797, 0.012727, 0.016257, 0.014075, 0.011106, 0.009728, 0.006567, 0.004611, 0.00359, 0.002688, 0.002727, 0.002727, 0.002727, 0.003671, 0.004976, 0.005086, 0.003924, 0.00389, 0.003671, 0.003671, 0.003366, 0.004899, 0.00515, 0.005223, 0.006619, 0.008002, 0.007495, 0.008804, 0.00962, 0.016528, 0.030611, 0.028695, 0.028695, 0.051831, 0…	[]	0	0	2
276	277	A0A369RLA9|A0A369RLA9_9RICK dihydroneopterin aldolase OS=Wolbachia endosymbiont of Cylisticus convexus	([0.006795, 0.009728, 0.008075, 0.006374, 0.005992, 0.007555, 0.006619, 0.008409, 0.007315, 0.008895, 0.009483, 0.011669, 0.018787, 0.022667, 0.018787, 0.018787, 0.044297, 0.079919, 0.081712, 0.054297, 0.049374, 0.048328, 0.050641, 0.056825, 0.106997, 0.079919, 0.081712, 0.069024, 0.066181, 0.106997, 0.129801, 0.179055, 0.098513, 0.088832, 0.050641, 0.109221, 0.116183, 0.102787, 0.10481, 0.102787…	[]	0	0	2
277	278	A0A369RLB8|A0A369RLB8_9RICK 3-oxoacyl-[acyl-carrier-protein] synthase 2 OS=Wolbachia endosymbiont of Cylisticus convexus	([0.147574, 0.086953, 0.05306, 0.076542, 0.134866, 0.085092, 0.086953, 0.088832, 0.109221, 0.086953, 0.111485, 0.144935, 0.15008, 0.092881, 0.096677, 0.139895, 0.122885, 0.111485, 0.106997, 0.106997, 0.161087, 0.161087, 0.236433, 0.232838, 0.225814, 0.194234, 0.196879, 0.225814, 0.264545, 0.278302, 0.346032, 0.243554, 0.243554, 0.239899, 0.321458, 0.335645, 0.247041, 0.301917, 0.324872, 0.332115,…	[224, 225, 226, 227, 228, 229, 230, 231, 232, 233, 234, 235, 236, 237, 279, 280, 282, 284, 285]	(13, 0, 13)	13	2
278	279	A0A369RLD1|A0A369RLD1_9RICK Ribonucleoside-diphosphate reductase OS=Wolbachia endosymbiont of Cylisticus convexus	([0.028107, 0.041405, 0.059222, 0.034884, 0.051831, 0.076542, 0.03976, 0.051831, 0.064632, 0.064632, 0.05306, 0.042364, 0.022667, 0.041405, 0.071867, 0.050641, 0.05306, 0.027463, 0.055536, 0.073402, 0.085092, 0.076542, 0.045352, 0.050641, 0.094817, 0.054297, 0.025316, 0.030611, 0.030611, 0.019109, 0.019109, 0.028695, 0.028695, 0.028695, 0.025762, 0.028107, 0.054297, 0.090864, 0.167087, 0.147574, …	[176, 177]	0	0	2
279	280	A0A369RLD6|A0A369RLD6_9RICK Malonyl CoA-acyl carrier protein transacylase OS=Wolbachia endosymbiont of Cylisticus convexus	([0.018106, 0.00962, 0.017797, 0.024826, 0.038858, 0.051831, 0.067594, 0.092881, 0.050641, 0.03976, 0.049374, 0.050641, 0.050641, 0.045352, 0.038858, 0.0198, 0.021816, 0.03976, 0.060549, 0.049374, 0.102787, 0.079919, 0.132295, 0.11371, 0.122885, 0.074921, 0.035586, 0.03976, 0.042364, 0.056825, 0.096677, 0.10481, 0.078022, 0.045352, 0.045352, 0.047319, 0.085092, 0.090864, 0.081712, 0.073402, 0.090…	[]	0	0	2
280	281	A0A369RLE4|A0A369RLE4_9RICK Large ribosomal subunit protein bL20 OS=Wolbachia endosymbiont of Cylisticus convexus	([0.480142, 0.440853, 0.480142, 0.521092, 0.557691, 0.59917, 0.480142, 0.390993, 0.422041, 0.349426, 0.339168, 0.390993, 0.418646, 0.318242, 0.390993, 0.370445, 0.370445, 0.346032, 0.422041, 0.422041, 0.352862, 0.25406, 0.295083, 0.200174, 0.161087, 0.096677, 0.096677, 0.164327, 0.185198, 0.173081, 0.264545, 0.264545, 0.173081, 0.191378, 0.191378, 0.158265, 0.102787, 0.102787, 0.120615, 0.120615,…	[3, 4, 5]	0	0	2
281	282	A0A369RLG4|A0A369RLG4_9RICK Peptidyl-tRNA hydrolase OS=Wolbachia endosymbiont of Cylisticus convexus	([0.06312, 0.088832, 0.139895, 0.074921, 0.11371, 0.067594, 0.088832, 0.11371, 0.137348, 0.173081, 0.118441, 0.158265, 0.083462, 0.088832, 0.090864, 0.074921, 0.079919, 0.116183, 0.069024, 0.033407, 0.029376, 0.017797, 0.010672, 0.010509, 0.009728, 0.009865, 0.015078, 0.009096, 0.008895, 0.008895, 0.008624, 0.010509, 0.011106, 0.01227, 0.01204, 0.01204, 0.017797, 0.016826, 0.020522, 0.020522, 0.0…	[]	0	0	2
282	283	A0A369RLG6|A0A369RLG6_9RICK CDP-diacylglycerol--glycerol-3-phosphate 3-phosphatidyltransferase OS=Wolbachia endosymbiont of Cylisticus convexus	([0.17593, 0.271506, 0.132295, 0.173081, 0.200174, 0.10481, 0.045352, 0.073402, 0.098513, 0.047319, 0.029376, 0.041405, 0.019109, 0.010131, 0.009728, 0.006567, 0.005503, 0.004611, 0.004611, 0.003341, 0.004921, 0.006795, 0.004388, 0.006078, 0.003997, 0.004135, 0.003821, 0.005992, 0.005799, 0.005799, 0.006421, 0.009865, 0.006567, 0.009401, 0.013016, 0.013437, 0.01227, 0.010372, 0.008409, 0.005992, …	[]	0	0	2
283	284	A0A369RLH6|A0A369RLH6_9RICK Chromosomal replication initiator protein DnaA OS=Wolbachia endosymbiont of Cylisticus convexus	([0.142424, 0.059222, 0.026892, 0.042364, 0.060549, 0.040537, 0.029376, 0.040537, 0.034068, 0.045352, 0.060549, 0.078022, 0.078022, 0.094817, 0.155435, 0.088832, 0.083462, 0.085092, 0.076542, 0.078022, 0.083462, 0.0704, 0.081712, 0.096677, 0.100716, 0.058088, 0.056825, 0.094817, 0.100716, 0.122885, 0.122885, 0.0704, 0.078022, 0.0704, 0.05306, 0.030003, 0.058088, 0.050641, 0.030003, 0.049374, 0.02…	[106, 107, 108, 109, 110, 111, 112, 114]	0	0	2
284	285	A0A369RLJ4|A0A369RLJ4_9RICK Zinc metalloprotease OS=Wolbachia endosymbiont of Cylisticus convexus	([0.111485, 0.055536, 0.029376, 0.018106, 0.010372, 0.008409, 0.010221, 0.007315, 0.008895, 0.007495, 0.006567, 0.005799, 0.005378, 0.005734, 0.005734, 0.004611, 0.003298, 0.002503, 0.003341, 0.00359, 0.002503, 0.002503, 0.003298, 0.003212, 0.003177, 0.003555, 0.004135, 0.004161, 0.005318, 0.004431, 0.005872, 0.006039, 0.008002, 0.006245, 0.008723, 0.01227, 0.00962, 0.017138, 0.015344, 0.015694, …	[194, 195, 196, 197, 198, 199, 206, 207]	0	0	2
285	286	A0A369RLJ8|A0A369RLJ8_9RICK 3,4-dihydroxy-2-butanone 4-phosphate synthase OS=Wolbachia endosymbiont of Cylisticus convexus	([0.028695, 0.064632, 0.088832, 0.05306, 0.074921, 0.098513, 0.078022, 0.11371, 0.142424, 0.118441, 0.088832, 0.127496, 0.185198, 0.147574, 0.179055, 0.173081, 0.264545, 0.288399, 0.295083, 0.239899, 0.167087, 0.173081, 0.106997, 0.111485, 0.185198, 0.200174, 0.21291, 0.281712, 0.281712, 0.291804, 0.374039, 0.450668, 0.436924, 0.352862, 0.324872, 0.26085, 0.18812, 0.164327, 0.185198, 0.25406, 0.2…	[43, 44, 45, 119, 120]	0	0	2
286	287	A0A369RLK5|A0A369RLK5_9RICK Protein translocase subunit SecY OS=Wolbachia endosymbiont of Cylisticus convexus	([0.017138, 0.024826, 0.040537, 0.021381, 0.013437, 0.009483, 0.012491, 0.016021, 0.021816, 0.015344, 0.011342, 0.016021, 0.015344, 0.009483, 0.006194, 0.006421, 0.007645, 0.008723, 0.006701, 0.005932, 0.005992, 0.004431, 0.003701, 0.002555, 0.003671, 0.00359, 0.004736, 0.004835, 0.00359, 0.002623, 0.003924, 0.003821, 0.004161, 0.003963, 0.003924, 0.006039, 0.006421, 0.006421, 0.006421, 0.005503,…	[]	0	0	2
287	288	A0A369RLL1|A0A369RLL1_9RICK Ribonuclease H OS=Wolbachia endosymbiont of Cylisticus convexus	([0.25406, 0.284882, 0.275179, 0.203355, 0.229226, 0.25406, 0.295083, 0.346032, 0.359901, 0.377384, 0.390993, 0.4292, 0.335645, 0.311707, 0.291804, 0.203355, 0.18812, 0.129801, 0.116183, 0.194234, 0.203355, 0.200174, 0.206376, 0.229226, 0.301917, 0.236433, 0.161087, 0.15008, 0.132295, 0.142424, 0.15008, 0.161087, 0.164327, 0.239899, 0.278302, 0.311707, 0.387226, 0.418646, 0.505461, 0.525368, 0.51…	[38, 39, 40]	0	0	2
288	289	A0A369RLL9|A0A369RLL9_9RICK Small ribosomal subunit protein uS10 OS=Wolbachia endosymbiont of Cylisticus convexus	([0.06184, 0.025762, 0.041405, 0.032677, 0.047319, 0.032677, 0.023963, 0.034068, 0.046336, 0.038858, 0.032677, 0.03976, 0.03976, 0.019401, 0.013613, 0.021381, 0.038042, 0.038042, 0.038042, 0.069024, 0.067594, 0.081712, 0.132295, 0.129801, 0.116183, 0.116183, 0.179055, 0.284882, 0.194234, 0.164327, 0.147574, 0.236433, 0.236433, 0.236433, 0.349426, 0.418646, 0.414856, 0.298791, 0.298791, 0.229226, …	[51, 60]	0	0	2
289	290	A0A369RLM1|A0A369RLM1_9RICK Glycine--tRNA ligase alpha subunit OS=Wolbachia endosymbiont of Cylisticus convexus	([0.147574, 0.185198, 0.098513, 0.051831, 0.055536, 0.083462, 0.125101, 0.15008, 0.120615, 0.147574, 0.111485, 0.090864, 0.085092, 0.158265, 0.090864, 0.085092, 0.137348, 0.225814, 0.173081, 0.173081, 0.222385, 0.206376, 0.21291, 0.232838, 0.332115, 0.390993, 0.349426, 0.332115, 0.25031, 0.278302, 0.271506, 0.321458, 0.318242, 0.332115, 0.324872, 0.40511, 0.4292, 0.436924, 0.408655, 0.387226, 0.3…	[]	0	0	2
290	291	A0A369RLM5|A0A369RLM5_9RICK Histone-like DNA-binding protein OS=Wolbachia endosymbiont of Cylisticus convexus	([0.483068, 0.509769, 0.394753, 0.377384, 0.41194, 0.359901, 0.284882, 0.321458, 0.352862, 0.377384, 0.31487, 0.332115, 0.281712, 0.278302, 0.278302, 0.281712, 0.281712, 0.281712, 0.268042, 0.239899, 0.170161, 0.134866, 0.134866, 0.200174, 0.158265, 0.100716, 0.147574, 0.222385, 0.142424, 0.137348, 0.132295, 0.194234, 0.132295, 0.144935, 0.147574, 0.15008, 0.142424, 0.090864, 0.06312, 0.100716, 0…	[1, 64, 68, 69, 70, 71, 72]	0	0	2
291	292	A0A369RLM6|A0A369RLM6_9RICK Heme exporter protein C OS=Wolbachia endosymbiont of Cylisticus convexus	([0.006482, 0.003963, 0.005011, 0.006567, 0.008624, 0.008624, 0.006421, 0.008624, 0.007091, 0.005734, 0.006701, 0.006374, 0.007091, 0.008409, 0.00777, 0.006619, 0.004976, 0.003276, 0.002194, 0.002435, 0.002503, 0.002138, 0.002117, 0.001434, 0.001232, 0.000713, 0.000442, 0.000386, 0.000305, 0.000558, 0.001103, 0.001155, 0.000893, 0.001408, 0.001786, 0.002881, 0.003341, 0.002881, 0.003431, 0.004775…	[]	0	0	2
292	293	A0A369RLN5|A0A369RLN5_9RICK Cystathionine beta-lyase metC OS=Wolbachia endosymbiont of Cylisticus convexus	([0.203355, 0.26085, 0.288399, 0.15008, 0.200174, 0.25031, 0.17593, 0.200174, 0.219301, 0.239899, 0.209395, 0.281712, 0.301917, 0.301917, 0.209395, 0.142424, 0.21291, 0.291804, 0.349426, 0.359901, 0.311707, 0.236433, 0.132295, 0.155435, 0.275179, 0.179055, 0.164327, 0.257454, 0.182256, 0.120615, 0.120615, 0.134866, 0.100716, 0.094817, 0.079919, 0.132295, 0.200174, 0.127496, 0.079919, 0.088832, 0.…	[409, 410]	0	0	2
293	294	A0A369RLN7|A0A369RLN7_9RICK Probable periplasmic serine endoprotease DegP-like OS=Wolbachia endosymbiont of Cylisticus convexus	([0.005932, 0.006567, 0.00543, 0.004135, 0.003607, 0.003276, 0.003607, 0.00292, 0.003607, 0.004358, 0.00389, 0.003963, 0.004161, 0.003366, 0.002349, 0.002623, 0.003821, 0.005086, 0.005318, 0.004835, 0.006482, 0.010926, 0.009294, 0.009294, 0.017138, 0.029376, 0.028695, 0.028695, 0.069024, 0.038858, 0.024826, 0.051831, 0.074921, 0.036378, 0.034068, 0.090864, 0.067594, 0.041405, 0.024393, 0.045352, …	[62, 63, 338, 340, 345, 346, 375, 377, 378, 379, 380, 381, 382, 383, 384, 385, 386, 389, 391, 403, 411, 412, 413, 414, 415, 416, 417, 454]	(9, 7, 16)	9	2
294	295	A0A369RLQ3|A0A369RLQ3_9RICK Magnesium transporter MgtE OS=Wolbachia endosymbiont of Cylisticus convexus	([0.167087, 0.229226, 0.264545, 0.288399, 0.271506, 0.170161, 0.209395, 0.257454, 0.179055, 0.116183, 0.15284, 0.182256, 0.098513, 0.185198, 0.203355, 0.203355, 0.222385, 0.139895, 0.15008, 0.236433, 0.167087, 0.257454, 0.26085, 0.164327, 0.11371, 0.132295, 0.229226, 0.129801, 0.127496, 0.209395, 0.236433, 0.225814, 0.144935, 0.203355, 0.129801, 0.060549, 0.032017, 0.028107, 0.054297, 0.048328, 0…	[]	0	0	2
295	296	A0A369RLQ7|A0A369RLQ7_9RICK ATP synthase subunit b OS=Wolbachia endosymbiont of Cylisticus convexus	([0.137348, 0.179055, 0.092881, 0.038858, 0.021381, 0.01227, 0.009865, 0.008276, 0.006421, 0.00515, 0.006078, 0.006701, 0.004646, 0.003276, 0.004315, 0.00316, 0.003177, 0.003405, 0.002503, 0.0028, 0.001967, 0.001499, 0.001623, 0.00231, 0.002482, 0.00359, 0.005318, 0.00543, 0.00543, 0.00777, 0.013016, 0.013437, 0.013265, 0.021381, 0.049374, 0.031287, 0.032017, 0.059222, 0.050641, 0.03976, 0.069024…	[]	0	0	2
296	297	A0A369RLR9|A0A369RLR9_9RICK Ribosome-binding ATPase YchF OS=Wolbachia endosymbiont of Cylisticus convexus	([0.032677, 0.058088, 0.032677, 0.046336, 0.06312, 0.081712, 0.111485, 0.074921, 0.044297, 0.06184, 0.06312, 0.045352, 0.047319, 0.102787, 0.094817, 0.144935, 0.122885, 0.170161, 0.25406, 0.222385, 0.281712, 0.264545, 0.170161, 0.288399, 0.185198, 0.122885, 0.129801, 0.071867, 0.134866, 0.257454, 0.257454, 0.216401, 0.301917, 0.291804, 0.203355, 0.236433, 0.155435, 0.185198, 0.225814, 0.219301, 0…	[151]	0	0	2
297	298	A0A369RLU8|A0A369RLU8_9RICK Small ribosomal subunit protein uS17 OS=Wolbachia endosymbiont of Cylisticus convexus	([0.257454, 0.301917, 0.288399, 0.311707, 0.232838, 0.257454, 0.291804, 0.308712, 0.271506, 0.298791, 0.268042, 0.288399, 0.219301, 0.158265, 0.161087, 0.179055, 0.196879, 0.203355, 0.206376, 0.216401, 0.203355, 0.144935, 0.144935, 0.170161, 0.134866, 0.137348, 0.142424, 0.142424, 0.094817, 0.129801, 0.129801, 0.11371, 0.111485, 0.125101, 0.18812, 0.179055, 0.229226, 0.321458, 0.332115, 0.335645,…	[52, 53]	0	0	2
298	299	A0A369RLU9|A0A369RLU9_9RICK ATP-dependent zinc metalloprotease FtsH OS=Wolbachia endosymbiont of Cylisticus convexus	([0.243554, 0.142424, 0.206376, 0.129801, 0.173081, 0.098513, 0.139895, 0.164327, 0.11371, 0.11371, 0.092881, 0.106997, 0.111485, 0.125101, 0.088832, 0.088832, 0.092881, 0.071867, 0.071867, 0.071867, 0.066181, 0.086953, 0.15008, 0.083462, 0.139895, 0.129801, 0.147574, 0.132295, 0.083462, 0.137348, 0.170161, 0.158265, 0.170161, 0.096677, 0.15008, 0.21291, 0.232838, 0.346032, 0.342579, 0.324872, 0.…	[122, 123, 144, 145, 146, 147, 148, 327, 357, 411, 413, 414, 415, 416, 417, 418, 419, 420, 421, 422, 423, 424, 425, 446, 447, 448, 449, 450, 451, 452, 453, 454, 455, 456, 457, 458, 459, 460, 462, 498, 499, 500, 534, 535, 536, 537, 541]	(14, 23, 37)	14	2
299	300	A0A369RLV4|A0A369RLV4_9RICK Phosphoribosylformylglycinamidine cyclo-ligase OS=Wolbachia endosymbiont of Cylisticus convexus	([0.132295, 0.158265, 0.090864, 0.051831, 0.079919, 0.122885, 0.079919, 0.049374, 0.060549, 0.071867, 0.055536, 0.066181, 0.081712, 0.043307, 0.040537, 0.046336, 0.046336, 0.048328, 0.046336, 0.083462, 0.090864, 0.167087, 0.120615, 0.116183, 0.182256, 0.18812, 0.11371, 0.17593, 0.268042, 0.167087, 0.170161, 0.203355, 0.137348, 0.056825, 0.111485, 0.102787, 0.088832, 0.094817, 0.05306, 0.055536, 0…	[]	0	0	2
300	301	A0A369RLV8|A0A369RLV8_9RICK 50S ribosomal protein L3 OS=Wolbachia endosymbiont of Cylisticus convexus	([0.18812, 0.10481, 0.060549, 0.054297, 0.076542, 0.111485, 0.067594, 0.081712, 0.10481, 0.127496, 0.120615, 0.090864, 0.05306, 0.049374, 0.090864, 0.090864, 0.088832, 0.155435, 0.11371, 0.085092, 0.100716, 0.106997, 0.106997, 0.109221, 0.144935, 0.085092, 0.078022, 0.144935, 0.155435, 0.094817, 0.051831, 0.037156, 0.064632, 0.060549, 0.06312, 0.066181, 0.066181, 0.067594, 0.066181, 0.054297, 0.0…	[145, 146, 147, 148, 149, 153, 154, 155, 156, 157, 158, 239]	(5, 5, 10)	5	2
301	302	A0A369RLW2|A0A369RLW2_9RICK Metal-dependent carboxypeptidase OS=Wolbachia endosymbiont of Cylisticus convexus	([0.037156, 0.021816, 0.037156, 0.029376, 0.041405, 0.06312, 0.041405, 0.060549, 0.083462, 0.10481, 0.078022, 0.085092, 0.058088, 0.034884, 0.06184, 0.06184, 0.111485, 0.17593, 0.10481, 0.109221, 0.094817, 0.15284, 0.243554, 0.225814, 0.200174, 0.21291, 0.206376, 0.271506, 0.179055, 0.109221, 0.064632, 0.111485, 0.120615, 0.102787, 0.158265, 0.167087, 0.179055, 0.116183, 0.066181, 0.109221, 0.109…	[]	0	0	2
302	303	A0A369RLW6|A0A369RLW6_9RICK Putative pyruvate, phosphate dikinase regulatory protein OS=Wolbachia endosymbiont of Cylisticus convexus	([0.027463, 0.041405, 0.06312, 0.085092, 0.109221, 0.134866, 0.17593, 0.203355, 0.164327, 0.120615, 0.137348, 0.116183, 0.094817, 0.15008, 0.15284, 0.134866, 0.137348, 0.125101, 0.200174, 0.111485, 0.173081, 0.232838, 0.173081, 0.182256, 0.18812, 0.122885, 0.132295, 0.079919, 0.051831, 0.03976, 0.069024, 0.035586, 0.035586, 0.040537, 0.042364, 0.047319, 0.06312, 0.11371, 0.071867, 0.074921, 0.137…	[220, 228]	0	0	2
303	304	A0A369RLW7|A0A369RLW7_9RICK Elongation factor Ts OS=Wolbachia endosymbiont of Cylisticus convexus	([0.40511, 0.42561, 0.454136, 0.465241, 0.377384, 0.390993, 0.318242, 0.339168, 0.366687, 0.268042, 0.281712, 0.291804, 0.257454, 0.18812, 0.206376, 0.222385, 0.194234, 0.203355, 0.185198, 0.26085, 0.191378, 0.182256, 0.179055, 0.15284, 0.102787, 0.158265, 0.155435, 0.158265, 0.155435, 0.155435, 0.182256, 0.182256, 0.129801, 0.129801, 0.182256, 0.144935, 0.137348, 0.222385, 0.209395, 0.21291, 0.2…	[]	0	0	2
304	305	A0A369RLW8|A0A369RLW8_9RICK Protoheme IX farnesyltransferase OS=Wolbachia endosymbiont of Cylisticus convexus	([0.002078, 0.001533, 0.001408, 0.001572, 0.001722, 0.002662, 0.003431, 0.004161, 0.003461, 0.004135, 0.005378, 0.004208, 0.004161, 0.004161, 0.003821, 0.003555, 0.005249, 0.003607, 0.003014, 0.003366, 0.002705, 0.002435, 0.002482, 0.003276, 0.003727, 0.004358, 0.003924, 0.003478, 0.003478, 0.004315, 0.003109, 0.002976, 0.003727, 0.00389, 0.003864, 0.005734, 0.008525, 0.009096, 0.009096, 0.016528…	[]	0	0	2
305	306	A0A369RLX4|A0A369RLX4_9RICK DNA 3'-5' helicase OS=Wolbachia endosymbiont of Cylisticus convexus	([0.15284, 0.21291, 0.291804, 0.18812, 0.179055, 0.134866, 0.170161, 0.21291, 0.167087, 0.203355, 0.222385, 0.301917, 0.216401, 0.134866, 0.134866, 0.132295, 0.109221, 0.173081, 0.219301, 0.203355, 0.182256, 0.161087, 0.15008, 0.139895, 0.219301, 0.257454, 0.236433, 0.232838, 0.219301, 0.298791, 0.191378, 0.164327, 0.144935, 0.129801, 0.127496, 0.206376, 0.308712, 0.339168, 0.346032, 0.349426, 0.…	[]	0	0	2
306	307	A0A369RLX5|A0A369RLX5_9RICK Single-stranded DNA-binding protein OS=Wolbachia endosymbiont of Cylisticus convexus	([0.222385, 0.179055, 0.222385, 0.278302, 0.206376, 0.239899, 0.264545, 0.291804, 0.346032, 0.377384, 0.321458, 0.346032, 0.352862, 0.359901, 0.36309, 0.374039, 0.447574, 0.4292, 0.450668, 0.476583, 0.517562, 0.59917, 0.545602, 0.538167, 0.454136, 0.509769, 0.509769, 0.51388, 0.521092, 0.486429, 0.384043, 0.458154, 0.461924, 0.454136, 0.359901, 0.349426, 0.339168, 0.339168, 0.342579, 0.328603, 0.…	[20, 21, 22, 23, 25, 26, 27, 28, 46, 90, 91, 92, 122, 123, 124, 125, 126, 127, 128, 129, 130, 131, 132, 133, 134, 135, 136, 137, 138, 139, 140, 141, 142, 143, 144, 145, 146]	(24, 12, 36)	24	2
307	308	A0A369RLX8|A0A369RLX8_9RICK Thymidylate kinase OS=Wolbachia endosymbiont of Cylisticus convexus	([0.045352, 0.067594, 0.088832, 0.125101, 0.164327, 0.206376, 0.236433, 0.284882, 0.206376, 0.147574, 0.139895, 0.179055, 0.194234, 0.17593, 0.167087, 0.284882, 0.173081, 0.17593, 0.26085, 0.271506, 0.271506, 0.284882, 0.21291, 0.15284, 0.085092, 0.085092, 0.079919, 0.090864, 0.098513, 0.161087, 0.243554, 0.284882, 0.278302, 0.25031, 0.324872, 0.346032, 0.332115, 0.332115, 0.332115, 0.332115, 0.2…	[]	0	0	2
308	309	A0A369RLY0|A0A369RLY0_9RICK Protein HflK OS=Wolbachia endosymbiont of Cylisticus convexus	([0.339168, 0.359901, 0.422041, 0.342579, 0.366687, 0.380708, 0.414856, 0.447574, 0.480142, 0.497853, 0.42561, 0.394753, 0.387226, 0.366687, 0.342579, 0.288399, 0.264545, 0.377384, 0.284882, 0.374039, 0.301917, 0.206376, 0.125101, 0.118441, 0.167087, 0.092881, 0.100716, 0.094817, 0.092881, 0.085092, 0.081712, 0.125101, 0.185198, 0.21291, 0.144935, 0.096677, 0.078022, 0.048328, 0.024393, 0.024826,…	[]	0	0	2
309	310	A0A369RLY5|A0A369RLY5_9RICK DNA primase OS=Wolbachia endosymbiont of Cylisticus convexus	([0.066181, 0.038042, 0.023963, 0.032677, 0.049374, 0.031287, 0.024826, 0.033407, 0.043307, 0.054297, 0.043307, 0.054297, 0.029376, 0.017447, 0.028107, 0.027463, 0.046336, 0.086953, 0.085092, 0.042364, 0.028107, 0.048328, 0.047319, 0.047319, 0.060549, 0.027463, 0.050641, 0.085092, 0.094817, 0.094817, 0.098513, 0.173081, 0.164327, 0.139895, 0.21291, 0.155435, 0.15008, 0.161087, 0.092881, 0.094817,…	[205, 210, 211]	0	0	2
310	311	A0A369RM01|A0A369RM01_9RICK DNA repair protein RadA OS=Wolbachia endosymbiont of Cylisticus convexus	([0.014315, 0.021381, 0.030611, 0.047319, 0.064632, 0.085092, 0.059222, 0.047319, 0.060549, 0.074921, 0.049374, 0.038858, 0.034068, 0.018787, 0.028107, 0.050641, 0.045352, 0.086953, 0.088832, 0.109221, 0.125101, 0.137348, 0.15008, 0.096677, 0.06312, 0.038042, 0.036378, 0.06312, 0.102787, 0.109221, 0.109221, 0.182256, 0.247041, 0.275179, 0.377384, 0.394753, 0.398279, 0.51388, 0.41194, 0.394753, 0.…	[37, 45, 46]	0	0	2
311	312	A0A369RM03|A0A369RM03_9RICK Large ribosomal subunit protein uL13 OS=Wolbachia endosymbiont of Cylisticus convexus	([0.055536, 0.094817, 0.127496, 0.158265, 0.096677, 0.066181, 0.045352, 0.032677, 0.042364, 0.044297, 0.059222, 0.076542, 0.045352, 0.030611, 0.03976, 0.074921, 0.129801, 0.078022, 0.060549, 0.048328, 0.023087, 0.023963, 0.019109, 0.015344, 0.010509, 0.011342, 0.017797, 0.027463, 0.046336, 0.048328, 0.060549, 0.069024, 0.073402, 0.067594, 0.100716, 0.167087, 0.17593, 0.137348, 0.206376, 0.173081,…	[85, 130, 131, 134, 135, 136, 137, 138, 139, 140, 141, 142, 143, 144, 145, 146, 147]	(13, 3, 16)	13	2
312	313	A0A369RM12|A0A369RM12_9RICK NADP-dependent malic enzyme OS=Wolbachia endosymbiont of Cylisticus convexus	([0.648219, 0.707965, 0.642678, 0.509769, 0.517562, 0.414856, 0.444081, 0.476583, 0.497853, 0.505461, 0.51388, 0.549308, 0.570702, 0.549308, 0.521092, 0.534167, 0.517562, 0.414856, 0.324872, 0.390993, 0.398279, 0.377384, 0.36309, 0.321458, 0.321458, 0.332115, 0.4292, 0.335645, 0.339168, 0.25406, 0.257454, 0.18812, 0.167087, 0.088832, 0.090864, 0.111485, 0.15284, 0.111485, 0.147574, 0.191378, 0.19…	[0, 1, 2, 3, 4, 9, 10, 11, 12, 13, 14, 15, 16, 238]	(7, 5, 12)	7	2
313	314	A0A369RM13|A0A369RM13_9RICK Iron-sulfur cluster carrier protein OS=Wolbachia endosymbiont of Cylisticus convexus	([0.194234, 0.232838, 0.268042, 0.203355, 0.132295, 0.173081, 0.200174, 0.225814, 0.247041, 0.268042, 0.291804, 0.318242, 0.328603, 0.311707, 0.216401, 0.158265, 0.232838, 0.298791, 0.203355, 0.139895, 0.081712, 0.127496, 0.127496, 0.132295, 0.196879, 0.216401, 0.200174, 0.122885, 0.106997, 0.067594, 0.073402, 0.047319, 0.046336, 0.078022, 0.066181, 0.122885, 0.185198, 0.194234, 0.127496, 0.20637…	[]	0	0	2
314	315	A0A369RM27|A0A369RM27_9RICK Protein-export protein SecB OS=Wolbachia endosymbiont of Cylisticus convexus	([0.394753, 0.275179, 0.206376, 0.236433, 0.284882, 0.18812, 0.219301, 0.142424, 0.185198, 0.219301, 0.271506, 0.311707, 0.384043, 0.398279, 0.288399, 0.216401, 0.271506, 0.275179, 0.346032, 0.332115, 0.301917, 0.31487, 0.41194, 0.394753, 0.414856, 0.335645, 0.401658, 0.335645, 0.447574, 0.349426, 0.349426, 0.321458, 0.281712, 0.281712, 0.17593, 0.291804, 0.374039, 0.352862, 0.374039, 0.390993, 0…	[46, 47, 48, 49, 50, 51, 52, 53, 55, 57, 149, 151, 152, 153, 154, 155, 156, 157, 158, 159, 160, 161, 162, 163, 164, 165, 166]	(15, 11, 26)	15	2
315	316	A0A369RM28|A0A369RM28_9RICK Sec-independent protein translocase protein TatC OS=Wolbachia endosymbiont of Cylisticus convexus	([0.008002, 0.004315, 0.004388, 0.006194, 0.004689, 0.005932, 0.007091, 0.008804, 0.007315, 0.005932, 0.004315, 0.004208, 0.00246, 0.001692, 0.000983, 0.000842, 0.000721, 0.000468, 0.001061, 0.000859, 0.00076, 0.000386, 0.000558, 0.000412, 0.000189, 0.000146, 0.000146, 0.000172, 0.000189, 0.000313, 0.000301, 0.000704, 0.000451, 0.000537, 0.00052, 0.000876, 0.001687, 0.001499, 0.001408, 0.00146, 0…	[]	0	0	2
316	317	A0A369RM29|A0A369RM29_9RICK Ribosomal RNA small subunit methyltransferase E OS=Wolbachia endosymbiont of Cylisticus convexus	([0.083462, 0.049374, 0.0704, 0.092881, 0.127496, 0.096677, 0.118441, 0.085092, 0.085092, 0.06312, 0.083462, 0.06312, 0.06184, 0.060549, 0.10481, 0.106997, 0.106997, 0.102787, 0.086953, 0.088832, 0.055536, 0.055536, 0.092881, 0.056825, 0.058088, 0.054297, 0.088832, 0.094817, 0.158265, 0.118441, 0.182256, 0.111485, 0.098513, 0.106997, 0.106997, 0.106997, 0.109221, 0.164327, 0.257454, 0.25406, 0.16…	[]	0	0	2
317	318	A0A369RM32|A0A369RM32_9RICK Chaperone protein DnaK OS=Wolbachia endosymbiont of Cylisticus convexus	([0.264545, 0.308712, 0.359901, 0.387226, 0.318242, 0.278302, 0.275179, 0.222385, 0.21291, 0.25406, 0.275179, 0.30533, 0.31487, 0.30533, 0.328603, 0.346032, 0.278302, 0.359901, 0.366687, 0.433034, 0.454136, 0.450668, 0.418646, 0.414856, 0.418646, 0.490133, 0.59014, 0.622677, 0.618285, 0.585406, 0.538167, 0.444081, 0.447574, 0.440853, 0.433034, 0.433034, 0.509769, 0.604312, 0.5017, 0.414856, 0.414…	[26, 27, 28, 29, 30, 36, 37, 38, 52, 53, 54, 55, 60, 102, 104, 222, 263, 415, 416, 417, 418, 419, 420, 422, 429, 430, 431, 453, 454, 458, 463, 464, 465, 466, 480, 481, 482, 483, 487, 488, 489, 490, 491, 492, 493, 494, 495, 496, 497, 498, 499, 500, 501, 502, 503, 504, 505, 506, 507, 508, 509, 510, 511, 512, 513, 514, 515, 516, 517, 518, 519, 520, 521, 522, 523, 524, 525, 526, 527, 528, 529, 530, 5…	(103, 84, 187)	103	2
318	319	A0A369RM53|A0A369RM53_9RICK Peptide deformylase OS=Wolbachia endosymbiont of Cylisticus convexus	([0.142424, 0.222385, 0.26085, 0.179055, 0.120615, 0.158265, 0.185198, 0.182256, 0.209395, 0.257454, 0.21291, 0.257454, 0.271506, 0.196879, 0.291804, 0.275179, 0.356642, 0.335645, 0.41194, 0.465241, 0.356642, 0.275179, 0.264545, 0.278302, 0.324872, 0.308712, 0.318242, 0.324872, 0.324872, 0.243554, 0.236433, 0.275179, 0.281712, 0.264545, 0.271506, 0.257454, 0.170161, 0.155435, 0.203355, 0.155435, …	[69]	0	0	2
319	320	A0A369RM59|A0A369RM59_9RICK Protein RecA OS=Wolbachia endosymbiont of Cylisticus convexus	([0.938133, 0.928747, 0.934618, 0.926919, 0.894241, 0.795062, 0.808535, 0.823549, 0.791621, 0.685117, 0.690604, 0.73685, 0.661982, 0.675549, 0.657645, 0.56648, 0.444081, 0.422041, 0.41194, 0.398279, 0.36309, 0.268042, 0.243554, 0.225814, 0.158265, 0.179055, 0.264545, 0.268042, 0.291804, 0.25406, 0.356642, 0.349426, 0.25031, 0.349426, 0.335645, 0.25406, 0.281712, 0.377384, 0.377384, 0.380708, 0.29…	[0, 1, 2, 3, 4, 5, 6, 7, 8, 9, 10, 11, 12, 13, 14, 15, 309]	(15, 0, 15)	15	2
320	321	A0A369RM73|A0A369RM73_9RICK Transcription termination/antitermination protein NusA OS=Wolbachia endosymbiont of Cylisticus convexus	([0.42561, 0.450668, 0.472492, 0.51388, 0.529623, 0.562014, 0.59917, 0.494003, 0.440853, 0.450668, 0.465241, 0.40511, 0.494003, 0.461924, 0.36309, 0.359901, 0.36309, 0.332115, 0.328603, 0.401658, 0.318242, 0.31487, 0.236433, 0.243554, 0.229226, 0.225814, 0.144935, 0.142424, 0.132295, 0.18812, 0.125101, 0.078022, 0.076542, 0.079919, 0.096677, 0.098513, 0.092881, 0.092881, 0.094817, 0.058088, 0.058…	[3, 4, 5, 6]	0	0	2
321	322	A0A369RM75|A0A369RM75_9RICK Cytochrome c oxidase subunit 2 OS=Wolbachia endosymbiont of Cylisticus convexus	([0.000301, 0.000228, 0.000464, 0.000958, 0.000799, 0.001232, 0.001408, 0.001572, 0.002078, 0.00231, 0.003053, 0.003757, 0.004899, 0.003555, 0.005086, 0.00515, 0.005932, 0.005503, 0.008624, 0.014315, 0.022667, 0.042364, 0.098513, 0.116183, 0.050641, 0.071867, 0.085092, 0.064632, 0.049374, 0.029376, 0.03976, 0.032677, 0.029376, 0.028695, 0.023963, 0.014315, 0.022306, 0.021381, 0.030003, 0.018415, …	[]	0	0	2
322	323	A0A369RM78|A0A369RM78_9RICK Superoxide dismutase OS=Wolbachia endosymbiont of Cylisticus convexus	([0.173081, 0.216401, 0.222385, 0.225814, 0.167087, 0.219301, 0.284882, 0.209395, 0.161087, 0.185198, 0.18812, 0.243554, 0.243554, 0.275179, 0.288399, 0.25406, 0.229226, 0.137348, 0.203355, 0.173081, 0.25406, 0.243554, 0.239899, 0.264545, 0.191378, 0.18812, 0.185198, 0.155435, 0.167087, 0.247041, 0.264545, 0.209395, 0.15008, 0.147574, 0.222385, 0.209395, 0.318242, 0.31487, 0.418646, 0.41194, 0.37…	[96]	0	0	2
323	324	A0A369RM83|A0A369RM83_9RICK UDP-N-acetylmuramate--L-alanine ligase OS=Wolbachia endosymbiont of Cylisticus convexus	([0.006078, 0.005503, 0.007555, 0.008276, 0.008624, 0.011669, 0.009096, 0.007555, 0.009865, 0.008525, 0.010509, 0.008895, 0.006142, 0.006194, 0.006421, 0.005249, 0.00558, 0.007555, 0.007645, 0.011518, 0.011669, 0.011903, 0.020876, 0.021816, 0.021381, 0.030003, 0.030003, 0.059222, 0.11371, 0.106997, 0.18812, 0.125101, 0.125101, 0.216401, 0.122885, 0.118441, 0.170161, 0.170161, 0.164327, 0.155435, …	[114, 120, 337, 338, 344, 345, 346, 348, 349, 350]	0	0	2
324	325	A0A369RM85|A0A369RM85_9RICK Replicative DNA helicase OS=Wolbachia endosymbiont of Cylisticus convexus	([0.191378, 0.271506, 0.342579, 0.229226, 0.15284, 0.179055, 0.116183, 0.170161, 0.196879, 0.232838, 0.170161, 0.219301, 0.17593, 0.17593, 0.268042, 0.26085, 0.164327, 0.161087, 0.236433, 0.191378, 0.161087, 0.109221, 0.094817, 0.086953, 0.155435, 0.229226, 0.15008, 0.155435, 0.137348, 0.111485, 0.067594, 0.132295, 0.125101, 0.090864, 0.046336, 0.034068, 0.034884, 0.067594, 0.125101, 0.067594, 0.…	[349, 350, 351, 352, 386, 387, 388, 389, 390, 391, 392, 393, 394, 395, 396, 422, 423, 424, 425, 426, 427, 428, 429, 430, 431, 432, 433, 434, 435]	(13, 15, 28)	13	2
325	326	A0A369RM86|A0A369RM86_9RICK Small ribosomal subunit protein bS20 OS=Wolbachia endosymbiont of Cylisticus convexus	([0.570702, 0.626927, 0.529623, 0.42561, 0.408655, 0.447574, 0.494003, 0.509769, 0.440853, 0.374039, 0.40511, 0.444081, 0.447574, 0.450668, 0.440853, 0.42561, 0.440853, 0.468512, 0.476583, 0.461924, 0.458154, 0.458154, 0.465241, 0.538167, 0.545602, 0.51388, 0.486429, 0.461924, 0.380708, 0.468512, 0.557691, 0.529623, 0.5017, 0.549308, 0.525368, 0.525368, 0.444081, 0.374039, 0.30533, 0.257454, 0.17…	[0, 1, 2, 7, 23, 24, 25, 30, 31, 32, 33, 34, 35, 61, 63, 64]	(5, 7, 12)	5	2
326	327	A0A369RM87|A0A369RM87_9RICK Transcription elongation factor GreA OS=Wolbachia endosymbiont of Cylisticus convexus	([0.203355, 0.264545, 0.298791, 0.36309, 0.387226, 0.278302, 0.332115, 0.366687, 0.349426, 0.380708, 0.370445, 0.418646, 0.366687, 0.387226, 0.377384, 0.374039, 0.440853, 0.450668, 0.480142, 0.585406, 0.585406, 0.626927, 0.538167, 0.454136, 0.447574, 0.418646, 0.440853, 0.418646, 0.422041, 0.4292, 0.414856, 0.461924, 0.450668, 0.534167, 0.525368, 0.450668, 0.538167, 0.570702, 0.557691, 0.497853, …	[19, 20, 21, 22, 33, 34, 36, 37, 38, 40, 44, 46, 47, 48, 49]	(3, 0, 3)	3	2
327	328	A0A369RM98|A0A369RM98_9RICK Large ribosomal subunit protein uL15 OS=Wolbachia endosymbiont of Cylisticus convexus	([0.134866, 0.179055, 0.229226, 0.15284, 0.18812, 0.225814, 0.264545, 0.295083, 0.324872, 0.377384, 0.401658, 0.342579, 0.25406, 0.25031, 0.295083, 0.349426, 0.264545, 0.335645, 0.26085, 0.257454, 0.339168, 0.4292, 0.436924, 0.4292, 0.51388, 0.509769, 0.521092, 0.509769, 0.521092, 0.521092, 0.483068, 0.486429, 0.585406, 0.653063, 0.680603, 0.653063, 0.653063, 0.675549, 0.675549, 0.653063, 0.67554…	[24, 25, 26, 27, 28, 29, 32, 33, 34, 35, 36, 37, 38, 39, 40, 41, 42, 43, 44, 45, 46, 47, 48]	(16, 6, 22)	16	2
328	329	A0A369RMA6|A0A369RMA6_9RICK Large ribosomal subunit protein uL16 OS=Wolbachia endosymbiont of Cylisticus convexus	([0.301917, 0.236433, 0.129801, 0.170161, 0.206376, 0.257454, 0.18812, 0.222385, 0.25031, 0.291804, 0.284882, 0.31487, 0.41194, 0.468512, 0.440853, 0.440853, 0.359901, 0.359901, 0.25406, 0.342579, 0.339168, 0.236433, 0.295083, 0.318242, 0.318242, 0.291804, 0.219301, 0.301917, 0.236433, 0.236433, 0.225814, 0.194234, 0.203355, 0.200174, 0.203355, 0.216401, 0.144935, 0.21291, 0.21291, 0.291804, 0.30…	[52, 76, 77, 78, 79, 80]	0	0	2
329	330	A0A369RMB4|A0A369RMB4_9RICK Elongation factor Tu OS=Wolbachia endosymbiont of Cylisticus convexus	([0.25406, 0.311707, 0.25406, 0.311707, 0.257454, 0.288399, 0.318242, 0.247041, 0.271506, 0.308712, 0.268042, 0.324872, 0.335645, 0.359901, 0.418646, 0.486429, 0.468512, 0.41194, 0.525368, 0.476583, 0.447574, 0.328603, 0.321458, 0.377384, 0.374039, 0.342579, 0.339168, 0.352862, 0.328603, 0.247041, 0.206376, 0.179055, 0.179055, 0.179055, 0.11371, 0.122885, 0.118441, 0.094817, 0.173081, 0.18812, 0.…	[18, 58, 227, 286, 287, 288, 289]	0	0	2
330	331	A0A369RMB8|A0A369RMB8_9RICK ATP-dependent zinc metalloprotease FtsH OS=Wolbachia endosymbiont of Cylisticus convexus	([0.004577, 0.003607, 0.003366, 0.002881, 0.002503, 0.002396, 0.002057, 0.001778, 0.002349, 0.002211, 0.00243, 0.001936, 0.001383, 0.001417, 0.001374, 0.001808, 0.001722, 0.001692, 0.001687, 0.00243, 0.003246, 0.004208, 0.005734, 0.006421, 0.009015, 0.008895, 0.014586, 0.013437, 0.022306, 0.025762, 0.020876, 0.014586, 0.026892, 0.055536, 0.025762, 0.069024, 0.074921, 0.081712, 0.088832, 0.094817,…	[265, 267, 268, 269]	0	0	2
331	332	A0A369RMC1|A0A369RMC1_9RICK Enoyl-[acyl-carrier-protein] reductase [NADH] OS=Wolbachia endosymbiont of Cylisticus convexus	([0.055536, 0.079919, 0.044297, 0.027463, 0.043307, 0.058088, 0.076542, 0.094817, 0.06312, 0.064632, 0.046336, 0.056825, 0.055536, 0.078022, 0.071867, 0.047319, 0.028107, 0.028695, 0.032677, 0.059222, 0.098513, 0.078022, 0.088832, 0.078022, 0.109221, 0.058088, 0.06184, 0.034068, 0.037156, 0.071867, 0.098513, 0.164327, 0.100716, 0.161087, 0.209395, 0.21291, 0.194234, 0.196879, 0.229226, 0.132295, …	[]	0	0	2
332	333	A0A369RMC3|A0A369RMC3_9RICK Aconitate hydratase OS=Wolbachia endosymbiont of Cylisticus convexus	([0.390993, 0.444081, 0.366687, 0.40511, 0.440853, 0.461924, 0.476583, 0.394753, 0.41194, 0.346032, 0.257454, 0.291804, 0.203355, 0.191378, 0.191378, 0.239899, 0.222385, 0.257454, 0.15284, 0.100716, 0.096677, 0.088832, 0.086953, 0.078022, 0.076542, 0.073402, 0.044297, 0.055536, 0.056825, 0.056825, 0.056825, 0.109221, 0.076542, 0.078022, 0.049374, 0.055536, 0.073402, 0.046336, 0.028695, 0.060549, …	[109, 111, 657, 658]	0	0	2
333	334	A0A369RMD9|A0A369RMD9_9RICK tRNA N6-adenosine threonylcarbamoyltransferase OS=Wolbachia endosymbiont of Cylisticus convexus	([0.085092, 0.132295, 0.200174, 0.247041, 0.232838, 0.222385, 0.21291, 0.147574, 0.116183, 0.147574, 0.170161, 0.21291, 0.21291, 0.222385, 0.239899, 0.229226, 0.225814, 0.324872, 0.324872, 0.222385, 0.142424, 0.203355, 0.206376, 0.15284, 0.167087, 0.203355, 0.236433, 0.271506, 0.370445, 0.433034, 0.418646, 0.342579, 0.229226, 0.25406, 0.264545, 0.229226, 0.281712, 0.31487, 0.311707, 0.25031, 0.35…	[]	0	0	2
334	335	A0A369RME0|A0A369RME0_9RICK Succinate dehydrogenase cytochrome b556 subunit OS=Wolbachia endosymbiont of Cylisticus convexus	([0.106997, 0.031287, 0.013437, 0.020165, 0.012727, 0.018415, 0.012491, 0.017138, 0.020876, 0.010509, 0.006894, 0.008723, 0.005683, 0.004414, 0.004135, 0.00389, 0.003864, 0.004135, 0.003757, 0.002555, 0.002555, 0.001623, 0.001434, 0.001434, 0.000854, 0.000747, 0.000477, 0.000412, 0.000189, 0.000189, 0.000202, 0.000348, 0.000146, 0.000146, 0.00012, 0.00012, 6e-05, 6e-05, 2.6e-05, 3e-05, 6e-05, 6e-…	[]	0	0	2
335	336	A0A369RME2|A0A369RME2_9RICK Ribonuclease G OS=Wolbachia endosymbiont of Cylisticus convexus	([0.067594, 0.111485, 0.142424, 0.139895, 0.18812, 0.134866, 0.158265, 0.196879, 0.239899, 0.196879, 0.219301, 0.18812, 0.191378, 0.120615, 0.071867, 0.049374, 0.056825, 0.06312, 0.098513, 0.106997, 0.116183, 0.194234, 0.10481, 0.116183, 0.142424, 0.142424, 0.122885, 0.120615, 0.120615, 0.106997, 0.15008, 0.158265, 0.147574, 0.170161, 0.236433, 0.324872, 0.30533, 0.222385, 0.155435, 0.137348, 0.1…	[96, 189, 190, 361, 363, 555, 556, 559, 561]	0	0	2
336	337	A0A369RMF4|A0A369RMF4_9RICK Large ribosomal subunit protein bL9 OS=Wolbachia endosymbiont of Cylisticus convexus	([0.034068, 0.020522, 0.030003, 0.044297, 0.028107, 0.038858, 0.058088, 0.043307, 0.034068, 0.043307, 0.034068, 0.040537, 0.086953, 0.129801, 0.134866, 0.179055, 0.182256, 0.185198, 0.094817, 0.102787, 0.050641, 0.060549, 0.10481, 0.106997, 0.10481, 0.142424, 0.122885, 0.11371, 0.139895, 0.209395, 0.209395, 0.298791, 0.31487, 0.194234, 0.120615, 0.18812, 0.137348, 0.142424, 0.139895, 0.239899, 0.…	[156, 157, 158, 159, 160, 161, 162, 163, 164, 165, 166, 167, 168, 169, 170, 171, 172, 173]	(17, 0, 17)	17	2
337	338	A0A369RMF9|A0A369RMF9_9RICK LD-carboxypeptidase OS=Wolbachia endosymbiont of Cylisticus convexus	([0.0028, 0.003341, 0.002662, 0.003727, 0.003512, 0.003366, 0.004315, 0.00558, 0.007315, 0.008002, 0.009401, 0.011106, 0.011342, 0.01227, 0.013821, 0.015344, 0.025316, 0.025762, 0.030611, 0.042364, 0.081712, 0.15008, 0.182256, 0.284882, 0.278302, 0.356642, 0.458154, 0.450668, 0.447574, 0.332115, 0.390993, 0.394753, 0.30533, 0.380708, 0.387226, 0.281712, 0.281712, 0.268042, 0.349426, 0.346032, 0.3…	[113, 299, 301, 302, 303, 304, 305, 306, 307, 308, 309]	(8, 2, 10)	8	2
338	339	A0A369RMG7|A0A369RMG7_9RICK NADH-quinone oxidoreductase subunit D OS=Wolbachia endosymbiont of Cylisticus convexus	([0.081712, 0.11371, 0.185198, 0.232838, 0.264545, 0.328603, 0.31487, 0.298791, 0.321458, 0.339168, 0.288399, 0.247041, 0.222385, 0.137348, 0.15008, 0.094817, 0.100716, 0.098513, 0.132295, 0.203355, 0.209395, 0.26085, 0.164327, 0.158265, 0.15008, 0.127496, 0.116183, 0.161087, 0.18812, 0.109221, 0.109221, 0.098513, 0.098513, 0.094817, 0.15284, 0.21291, 0.30533, 0.30533, 0.349426, 0.25031, 0.158265…	[281, 282, 283, 284, 285, 286, 287, 288, 289, 290, 291, 292, 293, 294]	(13, 0, 13)	13	2
339	340	A0A369RMG9|A0A369RMG9_9RICK tRNA uridine 5-carboxymethylaminomethyl modification enzyme MnmG OS=Wolbachia endosymbiont of Cylisticus convexus	([0.013613, 0.0198, 0.032677, 0.033407, 0.045352, 0.033407, 0.05306, 0.05306, 0.05306, 0.05306, 0.05306, 0.055536, 0.079919, 0.079919, 0.085092, 0.078022, 0.092881, 0.134866, 0.216401, 0.196879, 0.132295, 0.081712, 0.088832, 0.088832, 0.111485, 0.066181, 0.102787, 0.096677, 0.0704, 0.083462, 0.116183, 0.111485, 0.134866, 0.11371, 0.116183, 0.21291, 0.18812, 0.144935, 0.139895, 0.129801, 0.147574,…	[171, 175, 176, 177, 178, 179, 180, 209, 217, 227, 254, 255, 256]	(5, 1, 6)	5	2
340	341	A0A369RMH4|A0A369RMH4_9RICK Endolytic peptidoglycan transglycosylase RlpA OS=Wolbachia endosymbiont of Cylisticus convexus	([0.11371, 0.167087, 0.21291, 0.200174, 0.225814, 0.26085, 0.18812, 0.216401, 0.155435, 0.17593, 0.209395, 0.25031, 0.17593, 0.182256, 0.203355, 0.216401, 0.31487, 0.236433, 0.155435, 0.094817, 0.155435, 0.167087, 0.161087, 0.098513, 0.067594, 0.0704, 0.037156, 0.038042, 0.040537, 0.073402, 0.050641, 0.045352, 0.028107, 0.038858, 0.037156, 0.033407, 0.0198, 0.020165, 0.020165, 0.034068, 0.060549,…	[142, 143, 144, 145, 146, 147, 148, 149, 150, 151, 152, 153, 154, 155, 156, 157, 158, 159, 160, 161]	(19, 0, 19)	19	2
341	342	A0A369RMH8|A0A369RMH8_9RICK Chaperone protein ClpB OS=Wolbachia endosymbiont of Cylisticus convexus	([0.374039, 0.40511, 0.301917, 0.206376, 0.25406, 0.288399, 0.275179, 0.311707, 0.301917, 0.324872, 0.31487, 0.268042, 0.25406, 0.332115, 0.318242, 0.332115, 0.447574, 0.374039, 0.257454, 0.229226, 0.295083, 0.311707, 0.324872, 0.324872, 0.335645, 0.321458, 0.257454, 0.26085, 0.179055, 0.219301, 0.229226, 0.275179, 0.352862, 0.352862, 0.275179, 0.209395, 0.206376, 0.209395, 0.200174, 0.219301, 0.…	[126, 128, 129, 138, 139, 140, 141, 142, 143, 144, 145, 146, 147, 148, 149, 150, 151, 152, 153, 154, 155, 156, 157, 158, 159, 160, 161, 162, 192, 193, 194, 199, 200, 436, 437, 438, 440, 441, 442, 443, 444, 445, 476, 483, 484, 485, 486, 487, 488, 489, 490, 491, 492, 518, 521, 522, 523, 552, 553, 555, 557, 585, 588]	(24, 3, 27)	24	2
342	343	A0A369RMI6|A0A369RMI6_9RICK Chitooligosaccharide deacetylase OS=Wolbachia endosymbiont of Cylisticus convexus	([0.001748, 0.001687, 0.00246, 0.003298, 0.003727, 0.003727, 0.003109, 0.0028, 0.003478, 0.004247, 0.00389, 0.004577, 0.004577, 0.006374, 0.004775, 0.006482, 0.006567, 0.007495, 0.011518, 0.011669, 0.017797, 0.017797, 0.029376, 0.019109, 0.020165, 0.015694, 0.021381, 0.025762, 0.046336, 0.051831, 0.030611, 0.05306, 0.051831, 0.066181, 0.060549, 0.10481, 0.051831, 0.054297, 0.056825, 0.06312, 0.11…	[124, 132, 133, 134]	0	0	2
343	344	A0A369RMJ7|A0A369RMJ7_9RICK Small ribosomal subunit protein uS4 OS=Wolbachia endosymbiont of Cylisticus convexus	([0.025762, 0.019401, 0.032677, 0.054297, 0.032017, 0.043307, 0.034068, 0.051831, 0.036378, 0.021816, 0.027463, 0.03976, 0.032017, 0.056825, 0.092881, 0.170161, 0.116183, 0.120615, 0.120615, 0.232838, 0.225814, 0.206376, 0.298791, 0.308712, 0.291804, 0.398279, 0.408655, 0.476583, 0.370445, 0.374039, 0.490133, 0.40511, 0.398279, 0.436924, 0.342579, 0.342579, 0.318242, 0.275179, 0.25406, 0.25406, 0…	[]	0	0	2
344	345	A0A369RMJ8|A0A369RMJ8_9RICK Acyl carrier protein OS=Wolbachia endosymbiont of Cylisticus convexus	([0.675549, 0.521092, 0.585406, 0.648219, 0.63748, 0.541878, 0.538167, 0.529623, 0.461924, 0.40511, 0.352862, 0.398279, 0.40511, 0.31487, 0.387226, 0.394753, 0.42561, 0.359901, 0.377384, 0.370445, 0.26085, 0.26085, 0.332115, 0.318242, 0.298791, 0.298791, 0.288399, 0.30533, 0.342579, 0.422041, 0.490133, 0.545602, 0.538167, 0.529623, 0.529623, 0.541878, 0.534167, 0.450668, 0.541878, 0.440853, 0.387…	[0, 1, 2, 3, 4, 5, 6, 7, 31, 32, 33, 34, 35, 36, 38, 60, 61, 62, 63, 64, 65, 66, 67, 68, 72]	(8, 15, 23)	8	2
345	346	A0A369RMK2|A0A369RMK2_9RICK Small ribosomal subunit protein uS5 OS=Wolbachia endosymbiont of Cylisticus convexus	([0.422041, 0.301917, 0.203355, 0.25031, 0.173081, 0.118441, 0.090864, 0.11371, 0.088832, 0.11371, 0.139895, 0.109221, 0.134866, 0.216401, 0.15008, 0.147574, 0.219301, 0.209395, 0.194234, 0.18812, 0.185198, 0.10481, 0.164327, 0.144935, 0.142424, 0.219301, 0.219301, 0.222385, 0.167087, 0.170161, 0.158265, 0.15284, 0.222385, 0.219301, 0.206376, 0.284882, 0.209395, 0.200174, 0.142424, 0.142424, 0.07…	[]	0	0	2
346	347	A0A369RML1|A0A369RML1_9RICK Small ribosomal subunit protein uS3 OS=Wolbachia endosymbiont of Cylisticus convexus	([0.271506, 0.164327, 0.209395, 0.15284, 0.203355, 0.243554, 0.291804, 0.321458, 0.25031, 0.291804, 0.308712, 0.25406, 0.182256, 0.116183, 0.096677, 0.147574, 0.139895, 0.120615, 0.125101, 0.129801, 0.216401, 0.206376, 0.206376, 0.216401, 0.288399, 0.278302, 0.191378, 0.10481, 0.059222, 0.10481, 0.094817, 0.056825, 0.056825, 0.102787, 0.164327, 0.18812, 0.10481, 0.10481, 0.116183, 0.15284, 0.1475…	[]	0	0	2
347	348	A0A369RML3|A0A369RML3_9RICK UMP kinase OS=Wolbachia endosymbiont of Cylisticus convexus	([0.043307, 0.078022, 0.139895, 0.078022, 0.049374, 0.074921, 0.10481, 0.127496, 0.125101, 0.088832, 0.11371, 0.144935, 0.144935, 0.158265, 0.18812, 0.264545, 0.247041, 0.222385, 0.200174, 0.129801, 0.10481, 0.134866, 0.102787, 0.085092, 0.15008, 0.219301, 0.219301, 0.239899, 0.147574, 0.100716, 0.167087, 0.161087, 0.164327, 0.243554, 0.194234, 0.164327, 0.142424, 0.083462, 0.129801, 0.147574, 0.…	[]	0	0	2
348	349	A0A369RMM7|A0A369RMM7_9RICK NADH-quinone oxidoreductase subunit A OS=Wolbachia endosymbiont of Cylisticus convexus	([0.000833, 0.000816, 0.000721, 0.001159, 0.000906, 0.000859, 0.000833, 0.001159, 0.000816, 0.001232, 0.000958, 0.001288, 0.000906, 0.000447, 0.000893, 0.001202, 0.000558, 0.000558, 0.000708, 0.000773, 0.001391, 0.002138, 0.00292, 0.003997, 0.004161, 0.006374, 0.008525, 0.007495, 0.007495, 0.014586, 0.008156, 0.016021, 0.010672, 0.016826, 0.014586, 0.013613, 0.021816, 0.024826, 0.050641, 0.069024…	[]	0	0	2
349	350	A0A369RMN6|A0A369RMN6_9RICK Phosphate transport system permease protein OS=Wolbachia endosymbiont of Cylisticus convexus	([0.000365, 0.000249, 0.000146, 0.000116, 6e-05, 6.9e-05, 6e-05, 0.000107, 0.000198, 0.000137, 0.000215, 0.000339, 0.00018, 0.000365, 0.00076, 0.000859, 0.000906, 0.001374, 0.000708, 0.000614, 0.000648, 0.000661, 0.001155, 0.001434, 0.001748, 0.002138, 0.002138, 0.002194, 0.002435, 0.001533, 0.001722, 0.001069, 0.000816, 0.000713, 0.000391, 0.000412, 0.000687, 0.000326, 0.000146, 0.000146, 0.0003…	[]	0	0	2
350	351	A0A369RMT8|A0A369RMT8_9RICK Trigger factor OS=Wolbachia endosymbiont of Cylisticus convexus	([0.541878, 0.613573, 0.661982, 0.604312, 0.622677, 0.661982, 0.694846, 0.63748, 0.538167, 0.557691, 0.480142, 0.521092, 0.541878, 0.447574, 0.433034, 0.40511, 0.377384, 0.36309, 0.275179, 0.356642, 0.422041, 0.422041, 0.318242, 0.321458, 0.271506, 0.278302, 0.203355, 0.191378, 0.225814, 0.318242, 0.232838, 0.229226, 0.225814, 0.222385, 0.288399, 0.225814, 0.298791, 0.301917, 0.30533, 0.30533, 0.…	[0, 1, 2, 3, 4, 5, 6, 7, 8, 9, 11, 12, 342, 343, 344, 345]	(9, 0, 9)	9	2
351	352	A0A369RMU0|A0A369RMU0_9RICK Protein-export membrane protein SecG OS=Wolbachia endosymbiont of Cylisticus convexus	([0.003431, 0.003821, 0.003212, 0.002688, 0.00231, 0.002606, 0.003366, 0.003177, 0.003963, 0.003727, 0.003405, 0.003727, 0.003405, 0.003478, 0.003431, 0.003431, 0.003431, 0.002512, 0.001967, 0.002194, 0.002503, 0.002529, 0.00231, 0.002276, 0.002276, 0.002482, 0.002014, 0.001434, 0.001906, 0.002117, 0.003053, 0.003997, 0.003997, 0.004431, 0.005992, 0.004388, 0.006039, 0.008624, 0.007645, 0.010131,…	[116, 117, 118, 119, 120]	0	0	2
352	353	A0A369RMV4|A0A369RMV4_9RICK 50S ribosomal protein L6 OS=Wolbachia endosymbiont of Cylisticus convexus	([0.111485, 0.194234, 0.17593, 0.229226, 0.129801, 0.158265, 0.125101, 0.167087, 0.120615, 0.15008, 0.182256, 0.209395, 0.21291, 0.139895, 0.144935, 0.092881, 0.109221, 0.139895, 0.094817, 0.155435, 0.122885, 0.206376, 0.179055, 0.229226, 0.144935, 0.236433, 0.158265, 0.132295, 0.116183, 0.185198, 0.11371, 0.064632, 0.036378, 0.038858, 0.044297, 0.049374, 0.090864, 0.098513, 0.098513, 0.074921, 0…	[]	0	0	2
353	354	A0A369RMW3|A0A369RMW3_9RICK Guanylate kinase OS=Wolbachia endosymbiont of Cylisticus convexus	([0.06312, 0.037156, 0.054297, 0.071867, 0.122885, 0.144935, 0.173081, 0.167087, 0.194234, 0.21291, 0.243554, 0.281712, 0.18812, 0.247041, 0.271506, 0.25406, 0.155435, 0.096677, 0.167087, 0.243554, 0.31487, 0.40511, 0.5017, 0.418646, 0.352862, 0.288399, 0.288399, 0.216401, 0.247041, 0.209395, 0.222385, 0.225814, 0.219301, 0.30533, 0.339168, 0.324872, 0.324872, 0.414856, 0.521092, 0.4292, 0.436924…	[22, 38, 136, 147]	0	0	2
354	355	A0A369RMW4|A0A369RMW4_9RICK Translation initiation factor IF-2 OS=Wolbachia endosymbiont of Cylisticus convexus	([0.613573, 0.63748, 0.517562, 0.553315, 0.570702, 0.5017, 0.521092, 0.529623, 0.472492, 0.483068, 0.440853, 0.447574, 0.433034, 0.433034, 0.370445, 0.384043, 0.447574, 0.394753, 0.366687, 0.387226, 0.335645, 0.390993, 0.390993, 0.390993, 0.387226, 0.387226, 0.384043, 0.339168, 0.339168, 0.387226, 0.390993, 0.450668, 0.440853, 0.380708, 0.387226, 0.444081, 0.4292, 0.436924, 0.497853, 0.454136, 0.…	[0, 1, 2, 3, 4, 5, 6, 7, 54, 55, 64, 74, 75, 77, 78, 79, 80, 81, 82, 83, 84, 85, 86, 87, 88, 89, 90, 91, 92, 93, 94, 95, 96, 97, 98, 99, 100, 101, 102, 103, 104, 105, 106, 109, 110, 111, 112, 113, 114, 115, 116, 117, 118, 119, 120, 121, 123, 124, 125, 126, 127, 128, 129, 130, 131, 132, 133, 134, 135, 141, 248, 249, 312, 313, 338, 339, 560, 561]	(29, 13, 42)	29	2
355	356	A0A369RMX8|A0A369RMX8_9RICK serine-type D-Ala-D-Ala carboxypeptidase OS=Wolbachia endosymbiont of Cylisticus convexus	([0.004646, 0.003298, 0.0028, 0.002138, 0.003341, 0.002555, 0.002336, 0.00292, 0.002581, 0.003246, 0.00283, 0.003461, 0.00316, 0.003014, 0.003079, 0.003924, 0.004388, 0.004358, 0.005872, 0.006795, 0.007259, 0.007877, 0.009015, 0.014075, 0.017138, 0.01204, 0.023087, 0.045352, 0.045352, 0.03976, 0.023087, 0.020876, 0.020876, 0.047319, 0.050641, 0.047319, 0.046336, 0.0704, 0.0704, 0.048328, 0.049374…	[]	0	0	2
356	357	A0A369RMZ1|A0A369RMZ1_9RICK Ribosome-recycling factor OS=Wolbachia endosymbiont of Cylisticus convexus	([0.387226, 0.4292, 0.401658, 0.308712, 0.339168, 0.374039, 0.278302, 0.31487, 0.339168, 0.25406, 0.291804, 0.335645, 0.42561, 0.377384, 0.366687, 0.461924, 0.390993, 0.4292, 0.433034, 0.422041, 0.42561, 0.380708, 0.387226, 0.390993, 0.476583, 0.390993, 0.30533, 0.40511, 0.394753, 0.30533, 0.342579, 0.264545, 0.271506, 0.182256, 0.144935, 0.139895, 0.142424, 0.209395, 0.209395, 0.206376, 0.144935…	[141, 145, 146, 147, 148, 149, 150, 151, 153, 154, 155, 156, 158, 159, 163]	(6, 1, 7)	6	2
357	358	A0A369RMZ3|A0A369RMZ3_9RICK Peptidyl-prolyl cis-trans isomerase OS=Wolbachia endosymbiont of Cylisticus convexus	([0.003607, 0.004921, 0.004577, 0.004315, 0.004611, 0.004135, 0.003671, 0.004646, 0.004161, 0.004431, 0.005318, 0.00543, 0.004921, 0.003864, 0.003053, 0.00407, 0.003924, 0.004161, 0.003212, 0.003177, 0.004483, 0.005734, 0.006039, 0.007422, 0.010926, 0.014783, 0.023963, 0.049374, 0.051831, 0.090864, 0.066181, 0.038042, 0.055536, 0.060549, 0.118441, 0.161087, 0.161087, 0.170161, 0.239899, 0.321458,…	[]	0	0	2
358	359	A0A369RN02|A0A369RN02_9RICK Flavin prenyltransferase UbiX OS=Wolbachia endosymbiont of Cylisticus convexus	([0.134866, 0.127496, 0.161087, 0.191378, 0.222385, 0.155435, 0.10481, 0.127496, 0.102787, 0.129801, 0.092881, 0.0704, 0.073402, 0.060549, 0.033407, 0.056825, 0.088832, 0.132295, 0.144935, 0.225814, 0.247041, 0.257454, 0.301917, 0.222385, 0.173081, 0.106997, 0.167087, 0.247041, 0.219301, 0.281712, 0.275179, 0.271506, 0.359901, 0.26085, 0.26085, 0.349426, 0.370445, 0.321458, 0.318242, 0.324872, 0.…	[]	0	0	2
359	360	A0A369RN04|A0A369RN04_9RICK Peptide chain release factor 2 OS=Wolbachia endosymbiont of Cylisticus convexus	([0.490133, 0.538167, 0.58069, 0.618285, 0.521092, 0.414856, 0.450668, 0.483068, 0.509769, 0.541878, 0.541878, 0.538167, 0.56648, 0.685117, 0.570702, 0.476583, 0.541878, 0.553315, 0.541878, 0.525368, 0.534167, 0.458154, 0.436924, 0.4292, 0.42561, 0.414856, 0.525368, 0.505461, 0.394753, 0.380708, 0.356642, 0.298791, 0.332115, 0.318242, 0.311707, 0.298791, 0.374039, 0.394753, 0.352862, 0.311707, 0.…	[1, 2, 3, 4, 8, 9, 10, 11, 12, 13, 14, 16, 17, 18, 19, 20, 26, 27, 52, 98, 100, 101, 221, 224, 226, 227, 228, 243, 244, 245, 246]	(6, 4, 10)	6	2
360	361	A0A369RN11|A0A369RN11_9RICK Cytochrome c1 OS=Wolbachia endosymbiont of Cylisticus convexus	([0.059222, 0.078022, 0.054297, 0.032017, 0.058088, 0.056825, 0.069024, 0.090864, 0.06184, 0.03976, 0.056825, 0.03976, 0.023087, 0.014315, 0.014586, 0.014586, 0.014586, 0.023534, 0.038042, 0.018787, 0.019401, 0.022306, 0.015078, 0.013821, 0.014075, 0.011903, 0.013821, 0.015078, 0.009728, 0.009728, 0.015344, 0.00962, 0.014783, 0.024393, 0.042364, 0.023087, 0.023963, 0.025316, 0.031287, 0.019401, 0…	[192]	0	0	2
361	362	A0A369RN15|A0A369RN15_9RICK Pyruvate dehydrogenase E1 component subunit beta OS=Wolbachia endosymbiont of Cylisticus convexus	([0.051831, 0.029376, 0.032017, 0.020876, 0.030003, 0.051831, 0.081712, 0.074921, 0.102787, 0.129801, 0.164327, 0.232838, 0.281712, 0.21291, 0.196879, 0.127496, 0.147574, 0.144935, 0.142424, 0.191378, 0.206376, 0.243554, 0.352862, 0.284882, 0.390993, 0.387226, 0.328603, 0.203355, 0.247041, 0.170161, 0.167087, 0.15284, 0.147574, 0.083462, 0.074921, 0.137348, 0.232838, 0.170161, 0.170161, 0.167087,…	[181]	0	0	2
362	363	A0A369RN29|A0A369RN29_9RICK Co-chaperonin GroES OS=Wolbachia endosymbiont of Cylisticus convexus	([0.120615, 0.158265, 0.120615, 0.079919, 0.06312, 0.081712, 0.129801, 0.090864, 0.120615, 0.155435, 0.191378, 0.21291, 0.298791, 0.284882, 0.349426, 0.257454, 0.278302, 0.200174, 0.291804, 0.366687, 0.356642, 0.31487, 0.328603, 0.387226, 0.458154, 0.562014, 0.58069, 0.534167, 0.642678, 0.648219, 0.521092, 0.418646, 0.398279, 0.308712, 0.308712, 0.308712, 0.387226, 0.450668, 0.534167, 0.5017, 0.5…	[25, 26, 27, 28, 29, 30, 38, 39, 40, 41, 42, 43, 44, 54]	(6, 6, 12)	6	2
363	364	A0A369RN47|A0A369RN47_9RICK DNA polymerase III subunit epsilon OS=Wolbachia endosymbiont of Cylisticus convexus	([0.090864, 0.134866, 0.200174, 0.25031, 0.295083, 0.321458, 0.232838, 0.268042, 0.301917, 0.324872, 0.342579, 0.377384, 0.374039, 0.370445, 0.284882, 0.284882, 0.308712, 0.194234, 0.281712, 0.288399, 0.30533, 0.31487, 0.219301, 0.127496, 0.129801, 0.122885, 0.0704, 0.144935, 0.144935, 0.139895, 0.134866, 0.142424, 0.073402, 0.074921, 0.074921, 0.076542, 0.078022, 0.074921, 0.15284, 0.167087, 0.2…	[202, 203, 204, 205, 206, 209, 210, 211, 212, 213]	0	0	2
364	365	A0A369RN68|A0A369RN68_9RICK Cytochrome c oxidase assembly protein CtaG OS=Wolbachia endosymbiont of Cylisticus convexus	([0.043307, 0.060549, 0.032017, 0.023963, 0.013265, 0.009977, 0.008409, 0.007091, 0.008525, 0.007259, 0.006894, 0.006533, 0.007259, 0.006245, 0.006894, 0.007177, 0.005318, 0.004736, 0.003701, 0.003177, 0.003109, 0.002512, 0.002727, 0.002727, 0.002512, 0.00359, 0.003555, 0.003246, 0.003246, 0.003276, 0.003757, 0.004611, 0.005683, 0.005503, 0.006421, 0.008624, 0.011669, 0.019109, 0.025316, 0.046336…	[]	0	0	2
365	366	A0A369RN70|A0A369RN70_9RICK Protein translocase subunit SecD OS=Wolbachia endosymbiont of Cylisticus convexus	([0.048328, 0.030003, 0.018106, 0.01204, 0.008804, 0.006374, 0.005503, 0.004835, 0.005872, 0.00515, 0.004736, 0.003963, 0.003671, 0.002529, 0.0028, 0.003963, 0.003757, 0.003298, 0.003366, 0.00359, 0.004736, 0.003405, 0.00292, 0.00283, 0.003727, 0.005011, 0.007422, 0.010509, 0.010131, 0.010926, 0.010926, 0.016826, 0.017447, 0.017797, 0.018106, 0.015344, 0.013821, 0.027463, 0.059222, 0.055536, 0.02…	[155]	0	0	2
366	367	A0A369RN75|A0A369RN75_9RICK Small ribosomal subunit protein uS15 OS=Wolbachia endosymbiont of Cylisticus convexus	([0.450668, 0.339168, 0.370445, 0.394753, 0.308712, 0.30533, 0.232838, 0.268042, 0.298791, 0.311707, 0.328603, 0.352862, 0.352862, 0.433034, 0.433034, 0.332115, 0.264545, 0.275179, 0.206376, 0.179055, 0.111485, 0.111485, 0.167087, 0.173081, 0.182256, 0.182256, 0.200174, 0.295083, 0.206376, 0.203355, 0.209395, 0.229226, 0.142424, 0.147574, 0.106997, 0.116183, 0.194234, 0.264545, 0.247041, 0.328603…	[42, 43, 44]	0	0	2
367	368	A0A369RN79|A0A369RN79_9RICK 6,7-dimethyl-8-ribityllumazine synthase OS=Wolbachia endosymbiont of Cylisticus convexus	([0.006142, 0.005011, 0.006988, 0.010372, 0.008156, 0.008525, 0.011106, 0.009096, 0.00777, 0.006795, 0.008723, 0.010221, 0.009015, 0.009294, 0.015078, 0.024826, 0.023963, 0.038042, 0.034068, 0.037156, 0.071867, 0.071867, 0.134866, 0.074921, 0.073402, 0.074921, 0.055536, 0.059222, 0.0704, 0.139895, 0.209395, 0.158265, 0.092881, 0.129801, 0.071867, 0.079919, 0.06312, 0.125101, 0.071867, 0.044297, 0…	[]	0	0	2
368	369	A0A369RN82|A0A369RN82_9RICK Signal peptidase I OS=Wolbachia endosymbiont of Cylisticus convexus	([0.078022, 0.033407, 0.05306, 0.0704, 0.090864, 0.059222, 0.074921, 0.050641, 0.067594, 0.048328, 0.059222, 0.074921, 0.074921, 0.076542, 0.037156, 0.073402, 0.064632, 0.058088, 0.066181, 0.067594, 0.073402, 0.060549, 0.116183, 0.111485, 0.116183, 0.074921, 0.066181, 0.040537, 0.071867, 0.079919, 0.147574, 0.164327, 0.122885, 0.127496, 0.139895, 0.164327, 0.094817, 0.125101, 0.067594, 0.056825, …	[]	0	0	2
369	370	A0A369RN86|A0A369RN86_9RICK Ribosome-binding factor A OS=Wolbachia endosymbiont of Cylisticus convexus	([0.144935, 0.182256, 0.120615, 0.069024, 0.096677, 0.125101, 0.120615, 0.073402, 0.090864, 0.111485, 0.086953, 0.06184, 0.047319, 0.049374, 0.045352, 0.096677, 0.060549, 0.030003, 0.06184, 0.064632, 0.102787, 0.081712, 0.05306, 0.05306, 0.094817, 0.092881, 0.058088, 0.073402, 0.076542, 0.076542, 0.076542, 0.122885, 0.120615, 0.15008, 0.144935, 0.122885, 0.11371, 0.11371, 0.120615, 0.059222, 0.03…	[]	0	0	2
370	371	A0A369RN92|A0A369RN92_9RICK tRNA-dihydrouridine synthase OS=Wolbachia endosymbiont of Cylisticus convexus	([0.139895, 0.182256, 0.275179, 0.209395, 0.137348, 0.094817, 0.094817, 0.144935, 0.134866, 0.161087, 0.182256, 0.161087, 0.164327, 0.25031, 0.15284, 0.243554, 0.15008, 0.15008, 0.232838, 0.147574, 0.167087, 0.15284, 0.15284, 0.078022, 0.116183, 0.15284, 0.222385, 0.182256, 0.098513, 0.083462, 0.083462, 0.094817, 0.109221, 0.06184, 0.046336, 0.086953, 0.073402, 0.116183, 0.088832, 0.047319, 0.066…	[55, 61, 140, 141, 143, 147, 148]	0	0	2
371	372	A0A369RNA5|A0A369RNA5_9RICK NADH-quinone oxidoreductase subunit H OS=Wolbachia endosymbiont of Cylisticus convexus	([0.001069, 0.000893, 0.001709, 0.001344, 0.001061, 0.000833, 0.001271, 0.001142, 0.001288, 0.001103, 0.000893, 0.00076, 0.000391, 0.00015, 0.000378, 0.000648, 0.000575, 0.000687, 0.000631, 0.001172, 0.00152, 0.00146, 0.002138, 0.001267, 0.001906, 0.002761, 0.003997, 0.004388, 0.005932, 0.005011, 0.005318, 0.00777, 0.013265, 0.011342, 0.024393, 0.010926, 0.006894, 0.006988, 0.010926, 0.010509, 0.…	[]	0	0	2
372	373	A0A369RNC1|A0A369RNC1_9RICK Small ribosomal subunit protein bS21 OS=Wolbachia endosymbiont of Cylisticus convexus	([0.185198, 0.219301, 0.275179, 0.284882, 0.229226, 0.291804, 0.26085, 0.219301, 0.25406, 0.284882, 0.25031, 0.206376, 0.275179, 0.298791, 0.332115, 0.324872, 0.384043, 0.359901, 0.366687, 0.374039, 0.36309, 0.422041, 0.433034, 0.433034, 0.380708, 0.465241, 0.42561, 0.486429, 0.562014, 0.557691, 0.534167, 0.618285, 0.712013, 0.632174, 0.632174, 0.666105, 0.675549, 0.642678, 0.618285, 0.675549, 0.…	[28, 29, 30, 31, 32, 33, 34, 35, 36, 37, 38, 39, 40, 41, 42, 43, 44, 45, 46, 47, 48, 49, 50, 51, 52, 53, 54]	(26, 0, 26)	26	2
373	374	A0A369RND4|A0A369RND4_9RICK Porphobilinogen deaminase OS=Wolbachia endosymbiont of Cylisticus convexus	([0.332115, 0.21291, 0.203355, 0.118441, 0.116183, 0.15284, 0.15008, 0.102787, 0.137348, 0.134866, 0.155435, 0.191378, 0.278302, 0.26085, 0.182256, 0.229226, 0.229226, 0.125101, 0.15008, 0.161087, 0.100716, 0.094817, 0.088832, 0.118441, 0.118441, 0.092881, 0.088832, 0.059222, 0.102787, 0.096677, 0.118441, 0.118441, 0.118441, 0.118441, 0.191378, 0.239899, 0.236433, 0.170161, 0.295083, 0.179055, 0.…	[]	0	0	2
374	375	A0A369RND5|A0A369RND5_9RICK Cytochrome b OS=Wolbachia endosymbiont of Cylisticus convexus	([0.311707, 0.384043, 0.41194, 0.4292, 0.298791, 0.182256, 0.203355, 0.10481, 0.060549, 0.086953, 0.051831, 0.079919, 0.034068, 0.037156, 0.018787, 0.010131, 0.009977, 0.006421, 0.004388, 0.006039, 0.008156, 0.00777, 0.006245, 0.006194, 0.004414, 0.006245, 0.006701, 0.007259, 0.011903, 0.022667, 0.010926, 0.021381, 0.011106, 0.015344, 0.008075, 0.013016, 0.01204, 0.011903, 0.023534, 0.022306, 0.0…	[400, 401, 402, 403, 404]	0	0	2
375	376	A0A369RNI7|A0A369RNI7_9RICK Small ribosomal subunit protein uS9 OS=Wolbachia endosymbiont of Cylisticus convexus	([0.733139, 0.661982, 0.703578, 0.58069, 0.608892, 0.490133, 0.40511, 0.418646, 0.447574, 0.374039, 0.301917, 0.308712, 0.311707, 0.390993, 0.387226, 0.384043, 0.377384, 0.380708, 0.366687, 0.25406, 0.222385, 0.229226, 0.203355, 0.116183, 0.106997, 0.10481, 0.191378, 0.264545, 0.268042, 0.25406, 0.339168, 0.328603, 0.359901, 0.295083, 0.311707, 0.30533, 0.301917, 0.301917, 0.291804, 0.219301, 0.2…	[0, 1, 2, 3, 4, 128, 129, 130, 141]	0	0	2
376	377	A0A369RNI8|A0A369RNI8_9RICK Leucine--tRNA ligase OS=Wolbachia endosymbiont of Cylisticus convexus	([0.074921, 0.109221, 0.164327, 0.209395, 0.247041, 0.158265, 0.200174, 0.125101, 0.144935, 0.122885, 0.142424, 0.179055, 0.18812, 0.278302, 0.271506, 0.390993, 0.40511, 0.390993, 0.36309, 0.26085, 0.206376, 0.236433, 0.243554, 0.18812, 0.100716, 0.11371, 0.116183, 0.122885, 0.206376, 0.206376, 0.264545, 0.191378, 0.191378, 0.139895, 0.142424, 0.142424, 0.079919, 0.074921, 0.079919, 0.074921, 0.1…	[90, 277, 284, 293, 294, 295, 296, 297, 299, 386, 668]	(4, 3, 7)	4	2
377	378	A0A369RNL0|A0A369RNL0_9RICK ATP synthase subunit a OS=Wolbachia endosymbiont of Cylisticus convexus	([0.009865, 0.006619, 0.009401, 0.006567, 0.004921, 0.006988, 0.00543, 0.007259, 0.008895, 0.006988, 0.005223, 0.006245, 0.00515, 0.00777, 0.005011, 0.004899, 0.004431, 0.004247, 0.004388, 0.006701, 0.006567, 0.006142, 0.00558, 0.004388, 0.005011, 0.005011, 0.004577, 0.004899, 0.003757, 0.002606, 0.003821, 0.004835, 0.003512, 0.003246, 0.002155, 0.002194, 0.001383, 0.00231, 0.00155, 0.001533, 0.0…	[]	0	0	2
378	379	A0A369RNS0|A0A369RNS0_9RICK NADH-quinone oxidoreductase subunit F OS=Wolbachia endosymbiont of Cylisticus convexus	([0.352862, 0.268042, 0.321458, 0.352862, 0.377384, 0.414856, 0.335645, 0.394753, 0.335645, 0.284882, 0.31487, 0.335645, 0.366687, 0.366687, 0.352862, 0.342579, 0.332115, 0.335645, 0.31487, 0.418646, 0.408655, 0.40511, 0.472492, 0.472492, 0.390993, 0.31487, 0.318242, 0.318242, 0.284882, 0.352862, 0.436924, 0.422041, 0.335645, 0.281712, 0.291804, 0.30533, 0.239899, 0.236433, 0.232838, 0.324872, 0.…	[78, 90, 91, 181, 182]	0	0	2
379	380	A0A369RNT2|A0A369RNT2_9RICK tRNA(Ile)-lysidine synthase OS=Wolbachia endosymbiont of Cylisticus convexus	([0.007422, 0.011669, 0.0198, 0.010926, 0.012491, 0.008723, 0.011669, 0.016021, 0.023087, 0.031287, 0.025316, 0.025762, 0.016528, 0.023087, 0.014315, 0.023087, 0.038858, 0.081712, 0.040537, 0.043307, 0.081712, 0.085092, 0.048328, 0.024826, 0.029376, 0.038042, 0.044297, 0.042364, 0.021816, 0.022306, 0.01227, 0.015344, 0.018787, 0.030003, 0.036378, 0.060549, 0.034884, 0.020876, 0.018106, 0.03976, 0…	[]	0	0	2
380	381	A0A369RNV4|A0A369RNV4_9RICK Large ribosomal subunit protein bL33 OS=Wolbachia endosymbiont of Cylisticus convexus	([0.308712, 0.229226, 0.185198, 0.219301, 0.25406, 0.247041, 0.301917, 0.332115, 0.26085, 0.284882, 0.311707, 0.339168, 0.359901, 0.349426, 0.339168, 0.321458, 0.284882, 0.284882, 0.346032, 0.332115, 0.288399, 0.21291, 0.219301, 0.278302, 0.281712, 0.295083, 0.342579, 0.342579, 0.342579, 0.433034, 0.36309, 0.377384, 0.380708, 0.387226, 0.328603, 0.328603, 0.21291, 0.295083, 0.298791, 0.219301, 0.…	[]	0	0	2
381	382	A0A369RNZ9|A0A369RNZ9_9RICK ATP synthase subunit delta OS=Wolbachia endosymbiont of Cylisticus convexus	([0.098513, 0.134866, 0.122885, 0.066181, 0.028695, 0.0198, 0.015694, 0.0198, 0.028107, 0.040537, 0.051831, 0.036378, 0.035586, 0.038858, 0.019109, 0.017447, 0.030003, 0.054297, 0.033407, 0.038042, 0.030611, 0.021816, 0.013265, 0.013265, 0.011342, 0.011342, 0.017797, 0.028695, 0.030003, 0.028695, 0.026338, 0.017138, 0.017447, 0.010509, 0.008409, 0.008624, 0.008525, 0.006245, 0.006567, 0.007495, 0…	[]	0	0	2
382	383	A0A369RP03|A0A369RP03_9RICK Large ribosomal subunit protein uL18 OS=Wolbachia endosymbiont of Cylisticus convexus	([0.088832, 0.129801, 0.17593, 0.225814, 0.268042, 0.185198, 0.229226, 0.275179, 0.308712, 0.335645, 0.359901, 0.301917, 0.308712, 0.311707, 0.390993, 0.40511, 0.394753, 0.51388, 0.505461, 0.521092, 0.414856, 0.444081, 0.352862, 0.239899, 0.236433, 0.225814, 0.324872, 0.318242, 0.31487, 0.200174, 0.129801, 0.085092, 0.147574, 0.083462, 0.045352, 0.050641, 0.076542, 0.060549, 0.058088, 0.096677, 0…	[17, 18, 19]	0	0	2
383	384	A0A369RP12|A0A369RP12_9RICK 50S ribosomal protein L22 OS=Wolbachia endosymbiont of Cylisticus convexus	([0.046336, 0.076542, 0.122885, 0.173081, 0.111485, 0.129801, 0.079919, 0.10481, 0.06184, 0.079919, 0.106997, 0.083462, 0.047319, 0.038858, 0.074921, 0.071867, 0.038042, 0.028695, 0.028695, 0.034884, 0.033407, 0.044297, 0.023534, 0.022306, 0.012491, 0.021381, 0.023963, 0.027463, 0.016826, 0.036378, 0.037156, 0.025762, 0.034884, 0.054297, 0.111485, 0.079919, 0.083462, 0.158265, 0.170161, 0.264545,…	[]	0	0	2
384	385	A0A369RPE2|A0A369RPE2_9RICK Delta-aminolevulinic acid dehydratase OS=Wolbachia endosymbiont of Cylisticus convexus	([0.200174, 0.239899, 0.278302, 0.185198, 0.21291, 0.243554, 0.161087, 0.125101, 0.147574, 0.182256, 0.129801, 0.158265, 0.257454, 0.257454, 0.377384, 0.346032, 0.247041, 0.236433, 0.173081, 0.264545, 0.275179, 0.191378, 0.137348, 0.083462, 0.158265, 0.098513, 0.050641, 0.060549, 0.094817, 0.100716, 0.096677, 0.170161, 0.17593, 0.109221, 0.10481, 0.106997, 0.129801, 0.129801, 0.129801, 0.185198, …	[]	0	0	2
385	386	A0A369RPF6|A0A369RPF6_9RICK ATP synthase gamma chain OS=Wolbachia endosymbiont of Cylisticus convexus	([0.069024, 0.109221, 0.161087, 0.090864, 0.125101, 0.15008, 0.111485, 0.142424, 0.173081, 0.200174, 0.222385, 0.264545, 0.164327, 0.142424, 0.229226, 0.191378, 0.122885, 0.194234, 0.164327, 0.216401, 0.209395, 0.21291, 0.129801, 0.125101, 0.200174, 0.200174, 0.209395, 0.288399, 0.18812, 0.17593, 0.18812, 0.182256, 0.182256, 0.18812, 0.229226, 0.142424, 0.164327, 0.236433, 0.158265, 0.203355, 0.2…	[246, 247, 248, 249]	0	0	2
386	387	A0A369RPH8|A0A369RPH8_9RICK Membrane protein insertase YidC OS=Wolbachia endosymbiont of Cylisticus convexus	([0.092881, 0.048328, 0.028695, 0.041405, 0.044297, 0.030003, 0.021381, 0.018787, 0.016257, 0.013265, 0.009865, 0.011903, 0.008409, 0.005932, 0.005623, 0.005932, 0.005932, 0.005503, 0.00777, 0.011342, 0.013613, 0.013016, 0.022306, 0.037156, 0.040537, 0.059222, 0.098513, 0.096677, 0.155435, 0.229226, 0.225814, 0.356642, 0.352862, 0.352862, 0.465241, 0.562014, 0.538167, 0.538167, 0.712013, 0.553315…	[35, 36, 37, 38, 39, 40, 41]	0	0	2
387	388	A0A369RPN3|A0A369RPN3_9RICK Glutamyl-tRNA(Gln) amidotransferase subunit A OS=Wolbachia endosymbiont of Cylisticus convexus	([0.17593, 0.161087, 0.209395, 0.257454, 0.284882, 0.206376, 0.243554, 0.275179, 0.30533, 0.335645, 0.243554, 0.278302, 0.232838, 0.158265, 0.25031, 0.173081, 0.120615, 0.132295, 0.137348, 0.209395, 0.209395, 0.206376, 0.209395, 0.147574, 0.158265, 0.170161, 0.264545, 0.271506, 0.191378, 0.196879, 0.161087, 0.164327, 0.102787, 0.127496, 0.179055, 0.170161, 0.271506, 0.352862, 0.352862, 0.318242, …	[]	0	0	2
388	389	A0A369RE43|A0A369RE43_9RICK Transposase OS=Wolbachia endosymbiont of Cylisticus convexus	([0.346032, 0.321458, 0.36309, 0.21291, 0.25406, 0.284882, 0.30533, 0.349426, 0.370445, 0.298791, 0.321458, 0.380708, 0.26085, 0.209395, 0.209395, 0.194234, 0.132295, 0.191378, 0.236433, 0.335645, 0.247041, 0.155435, 0.106997, 0.060549, 0.139895, 0.158265, 0.088832, 0.088832, 0.092881, 0.092881, 0.076542, 0.083462, 0.078022, 0.092881, 0.120615, 0.118441, 0.120615, 0.098513, 0.047319, 0.048328, 0.…	[]	0	0	2
389	390	A0A369REC5|A0A369REC5_9RICK Molecular chaperone DnaJ OS=Wolbachia endosymbiont of Cylisticus convexus	([0.335645, 0.25406, 0.31487, 0.346032, 0.370445, 0.298791, 0.209395, 0.239899, 0.268042, 0.209395, 0.229226, 0.173081, 0.17593, 0.243554, 0.247041, 0.318242, 0.247041, 0.25031, 0.239899, 0.239899, 0.318242, 0.206376, 0.18812, 0.182256, 0.109221, 0.106997, 0.170161, 0.173081, 0.10481, 0.081712, 0.129801, 0.142424, 0.147574, 0.147574, 0.147574, 0.086953, 0.083462, 0.071867, 0.0704, 0.044297, 0.044…	[182, 183, 186, 278, 279]	0	0	2
390	391	A0A369REC6|A0A369REC6_9RICK Glutathione S-transferase family protein OS=Wolbachia endosymbiont of Cylisticus convexus	([0.005223, 0.006988, 0.009401, 0.012491, 0.010926, 0.015078, 0.016257, 0.012727, 0.010509, 0.013265, 0.018106, 0.022306, 0.036378, 0.035586, 0.06184, 0.037156, 0.081712, 0.041405, 0.047319, 0.045352, 0.042364, 0.096677, 0.116183, 0.058088, 0.064632, 0.098513, 0.098513, 0.129801, 0.21291, 0.185198, 0.147574, 0.137348, 0.079919, 0.088832, 0.161087, 0.170161, 0.239899, 0.243554, 0.26085, 0.346032, …	[]	0	0	2
391	392	A0A369REE4|A0A369REE4_9RICK RNA polymerase sigma-32 factor OS=Wolbachia endosymbiont of Cylisticus convexus	([0.05306, 0.076542, 0.102787, 0.139895, 0.191378, 0.120615, 0.100716, 0.132295, 0.078022, 0.050641, 0.050641, 0.074921, 0.081712, 0.079919, 0.069024, 0.046336, 0.069024, 0.044297, 0.043307, 0.06184, 0.102787, 0.102787, 0.11371, 0.125101, 0.078022, 0.073402, 0.071867, 0.079919, 0.076542, 0.158265, 0.144935, 0.182256, 0.179055, 0.25031, 0.25406, 0.25406, 0.284882, 0.25406, 0.301917, 0.359901, 0.36…	[]	0	0	2
392	393	A0A369REF8|A0A369REF8_9RICK NADH-quinone oxidoreductase subunit M OS=Wolbachia endosymbiont of Cylisticus convexus	([8.6e-05, 6e-05, 0.000146, 0.000202, 0.000146, 0.000133, 9e-05, 0.000163, 0.000283, 0.00021, 0.000348, 0.000249, 0.000498, 0.000859, 0.00146, 0.00146, 0.001434, 0.002349, 0.002327, 0.003478, 0.001786, 0.001778, 0.002396, 0.001541, 0.00103, 0.001, 0.001344, 0.00146, 0.000893, 0.001061, 0.000906, 0.000468, 0.000468, 0.000412, 0.000215, 0.000129, 8.2e-05, 0.000137, 6e-05, 0.000146, 6e-05, 0.000146,…	[]	0	0	2
393	394	A0A369REG9|A0A369REG9_9RICK Heme exporter protein D OS=Wolbachia endosymbiont of Cylisticus convexus	([0.003804, 0.005011, 0.003757, 0.004976, 0.004414, 0.003963, 0.004315, 0.00515, 0.006701, 0.005992, 0.005503, 0.004431, 0.004358, 0.003276, 0.004161, 0.004315, 0.004247, 0.006039, 0.006533, 0.008409, 0.01078, 0.015694, 0.010509, 0.011903, 0.013437, 0.020522, 0.019109, 0.022667, 0.024393, 0.023087, 0.043307, 0.086953, 0.18812, 0.206376, 0.30533, 0.295083, 0.339168, 0.422041, 0.401658, 0.401658, 0…	[43, 44]	0	0	2
394	395	A0A369REH4|A0A369REH4_9RICK biotin--[biotin carboxyl-carrier protein] ligase OS=Wolbachia endosymbiont of Cylisticus convexus	([0.122885, 0.161087, 0.229226, 0.173081, 0.203355, 0.232838, 0.268042, 0.308712, 0.328603, 0.370445, 0.356642, 0.301917, 0.390993, 0.278302, 0.179055, 0.185198, 0.281712, 0.278302, 0.271506, 0.268042, 0.275179, 0.380708, 0.384043, 0.301917, 0.278302, 0.194234, 0.170161, 0.173081, 0.161087, 0.173081, 0.094817, 0.11371, 0.179055, 0.17593, 0.25406, 0.339168, 0.335645, 0.335645, 0.335645, 0.422041, …	[]	0	0	2
395	396	A0A369REI2|A0A369REI2_9RICK Uncharacterized protein OS=Wolbachia endosymbiont of Cylisticus convexus	([0.048328, 0.071867, 0.106997, 0.066181, 0.034884, 0.054297, 0.083462, 0.081712, 0.066181, 0.046336, 0.06184, 0.086953, 0.085092, 0.144935, 0.142424, 0.122885, 0.161087, 0.129801, 0.144935, 0.164327, 0.222385, 0.203355, 0.179055, 0.144935, 0.209395, 0.318242, 0.271506, 0.203355, 0.222385, 0.301917], '')	[]	0	0	2
396	397	A0A369REK0|A0A369REK0_9RICK Putative transposase y4zB OS=Wolbachia endosymbiont of Cylisticus convexus	([0.004135, 0.003298, 0.002606, 0.003671, 0.003864, 0.003246, 0.002705, 0.002194, 0.001855, 0.001778, 0.001623, 0.002078, 0.001344, 0.001408, 0.001778, 0.001872, 0.001692, 0.002435, 0.003298, 0.00283, 0.003461, 0.003431, 0.003997, 0.003997, 0.00283, 0.003461, 0.00316, 0.004358, 0.004577, 0.006374, 0.005734, 0.008409, 0.008276, 0.012727, 0.007259, 0.004921, 0.004835, 0.006701, 0.004775, 0.004135, …	[]	0	0	2
397	398	A0A369REL3|A0A369REL3_9RICK Transposase OS=Wolbachia endosymbiont of Cylisticus convexus	([0.083462, 0.122885, 0.173081, 0.094817, 0.060549, 0.085092, 0.111485, 0.076542, 0.094817, 0.069024, 0.046336, 0.06312, 0.066181, 0.034068, 0.034884, 0.040537, 0.041405, 0.043307, 0.023534, 0.023963, 0.051831, 0.051831, 0.041405, 0.043307, 0.094817, 0.106997, 0.116183, 0.06184, 0.073402, 0.044297, 0.081712, 0.076542, 0.076542, 0.074921, 0.144935, 0.088832, 0.090864, 0.088832, 0.155435, 0.247041,…	[]	0	0	2
398	399	A0A369REL6|A0A369REL6_9RICK Transposase OS=Wolbachia endosymbiont of Cylisticus convexus	([0.056825, 0.086953, 0.03976, 0.054297, 0.029376, 0.018415, 0.026892, 0.017447, 0.017447, 0.023087, 0.029376, 0.020522, 0.020165, 0.021381, 0.025316, 0.025316, 0.034068, 0.024826, 0.028107, 0.051831, 0.026338, 0.012491, 0.01227, 0.023534, 0.014315, 0.015694, 0.015694, 0.014586, 0.013437, 0.017138, 0.016021, 0.009294, 0.009015, 0.007645, 0.006039, 0.006795, 0.00558, 0.004431, 0.004161, 0.004775, …	[]	0	0	2
399	400	A0A369REL8|A0A369REL8_9RICK Transposase OS=Wolbachia endosymbiont of Cylisticus convexus	([0.384043, 0.414856, 0.321458, 0.216401, 0.271506, 0.308712, 0.209395, 0.232838, 0.264545, 0.288399, 0.275179, 0.31487, 0.390993, 0.476583, 0.374039, 0.278302, 0.370445, 0.301917, 0.209395, 0.122885, 0.125101, 0.11371, 0.109221, 0.111485, 0.118441, 0.106997, 0.100716, 0.11371, 0.125101, 0.127496, 0.079919, 0.106997, 0.064632, 0.066181, 0.040537, 0.074921, 0.122885, 0.059222, 0.056825, 0.088832, …	[]	0	0	2
400	401	A0A369REP6|A0A369REP6_9RICK Ankyrin OS=Wolbachia endosymbiont of Cylisticus convexus	([0.144935, 0.071867, 0.079919, 0.098513, 0.116183, 0.179055, 0.111485, 0.137348, 0.161087, 0.129801, 0.134866, 0.155435, 0.236433, 0.236433, 0.332115, 0.387226, 0.461924, 0.450668, 0.480142, 0.394753, 0.284882, 0.332115, 0.408655, 0.450668, 0.472492, 0.490133, 0.468512, 0.59014, 0.59917, 0.497853, 0.549308, 0.58069, 0.5017, 0.472492, 0.472492, 0.450668, 0.465241, 0.454136, 0.468512, 0.359901, 0.…	[27, 28, 30, 31, 32, 41, 42, 43, 44]	0	0	2
401	402	A0A369REP7|A0A369REP7_9RICK DNA mismatch repair protein mutL OS=Wolbachia endosymbiont of Cylisticus convexus	([0.538167, 0.557691, 0.58069, 0.59508, 0.613573, 0.626927, 0.653063, 0.661982, 0.661982, 0.63748, 0.648219, 0.690604, 0.604312, 0.690604, 0.680603, 0.666105, 0.694846, 0.694846, 0.657645, 0.58069, 0.545602, 0.608892, 0.608892, 0.608892, 0.608892, 0.626927, 0.545602, 0.553315, 0.483068, 0.505461, 0.461924, 0.476583, 0.394753, 0.490133, 0.490133, 0.494003, 0.494003, 0.480142, 0.480142, 0.433034, 0…	[0, 1, 2, 3, 4, 5, 6, 7, 8, 9, 10, 11, 12, 13, 14, 15, 16, 17, 18, 19, 20, 21, 22, 23, 24, 25, 26, 27, 29, 51, 52, 53, 54, 55, 63]	(27, 0, 27)	27	2
402	403	A0A369RER0|A0A369RER0_9RICK Uncharacterized protein OS=Wolbachia endosymbiont of Cylisticus convexus	([0.038042, 0.054297, 0.096677, 0.042364, 0.035586, 0.054297, 0.076542, 0.106997, 0.125101, 0.094817, 0.073402, 0.109221, 0.076542, 0.069024, 0.129801, 0.132295, 0.137348, 0.229226, 0.356642, 0.342579, 0.339168, 0.324872, 0.25031, 0.222385, 0.349426, 0.414856, 0.291804, 0.21291, 0.132295, 0.088832, 0.132295, 0.127496, 0.111485, 0.096677, 0.096677, 0.086953, 0.090864, 0.085092, 0.098513, 0.10481, …	[]	0	0	2
403	404	A0A369RES3|A0A369RES3_9RICK Uncharacterized protein OS=Wolbachia endosymbiont of Cylisticus convexus	([0.11371, 0.086953, 0.106997, 0.074921, 0.100716, 0.058088, 0.045352, 0.059222, 0.047319, 0.03976, 0.033407, 0.035586, 0.027463, 0.027463, 0.026338, 0.027463, 0.017447, 0.027463, 0.027463, 0.042364, 0.042364, 0.040537, 0.059222, 0.064632, 0.106997, 0.106997, 0.185198, 0.229226, 0.229226, 0.311707, 0.377384, 0.461924, 0.483068, 0.557691, 0.575842, 0.562014, 0.671169, 0.690604, 0.671169, 0.666105,…	[33, 34, 35, 36, 37, 38, 39, 40, 41, 42, 43, 44, 45, 46, 47, 48, 49, 50, 51, 53, 54, 86, 87, 91, 92, 93, 95, 98, 99]	(18, 0, 18)	18	2
404	405	A0A369RES7|A0A369RES7_9RICK 2,3,4,5-tetrahydropyridine-2,6-dicarboxylate N-acetyltransferase OS=Wolbachia endosymbiont of Cylisticus convexus	([0.015078, 0.028695, 0.058088, 0.076542, 0.049374, 0.071867, 0.106997, 0.129801, 0.155435, 0.098513, 0.071867, 0.074921, 0.073402, 0.125101, 0.085092, 0.081712, 0.083462, 0.050641, 0.090864, 0.090864, 0.056825, 0.118441, 0.06184, 0.050641, 0.055536, 0.096677, 0.090864, 0.079919, 0.046336, 0.028695, 0.029376, 0.051831, 0.038042, 0.026338, 0.018787, 0.028695, 0.048328, 0.086953, 0.094817, 0.096677…	[64, 65]	0	0	2
405	406	A0A369RET0|A0A369RET0_9RICK PD-(D/E)XK nuclease superfamily protein OS=Wolbachia endosymbiont of Cylisticus convexus	([0.239899, 0.281712, 0.332115, 0.236433, 0.161087, 0.191378, 0.222385, 0.268042, 0.191378, 0.219301, 0.25406, 0.185198, 0.194234, 0.194234, 0.182256, 0.100716, 0.098513, 0.090864, 0.074921, 0.043307, 0.088832, 0.147574, 0.090864, 0.102787, 0.158265, 0.139895, 0.088832, 0.086953, 0.078022, 0.090864, 0.092881, 0.086953, 0.161087, 0.155435, 0.079919, 0.041405, 0.100716, 0.081712, 0.042364, 0.043307…	[82, 83, 84, 85, 449, 450, 664, 725, 726, 727, 728, 729, 730, 731]	(6, 7, 13)	6	2
406	407	A0A369REU0|A0A369REU0_9RICK Transposase OS=Wolbachia endosymbiont of Cylisticus convexus	([0.031287, 0.044297, 0.0198, 0.013821, 0.009401, 0.007877, 0.009977, 0.010221, 0.013437, 0.017447, 0.01227, 0.009865, 0.015078, 0.010372, 0.010221, 0.016826, 0.020165, 0.01204, 0.023087, 0.023534, 0.023534, 0.013613, 0.014315, 0.016528, 0.022667, 0.042364, 0.078022, 0.078022, 0.10481, 0.111485, 0.059222, 0.11371, 0.17593, 0.120615, 0.10481, 0.10481, 0.098513, 0.094817, 0.161087, 0.167087, 0.1610…	[]	0	0	2
407	408	A0A369REV6|A0A369REV6_9RICK Transposase OS=Wolbachia endosymbiont of Cylisticus convexus	([0.318242, 0.377384, 0.247041, 0.298791, 0.328603, 0.206376, 0.137348, 0.179055, 0.219301, 0.25031, 0.271506, 0.339168, 0.232838, 0.196879, 0.200174, 0.15008, 0.092881, 0.147574, 0.15008, 0.116183, 0.076542, 0.085092, 0.078022, 0.0704, 0.036378, 0.03976, 0.088832, 0.144935, 0.15008, 0.137348, 0.088832, 0.073402, 0.066181, 0.111485, 0.21291, 0.129801, 0.15284, 0.147574, 0.137348, 0.144935, 0.1759…	[]	0	0	2
408	409	A0A369REX6|A0A369REX6_9RICK Transposase OS=Wolbachia endosymbiont of Cylisticus convexus	([0.25031, 0.298791, 0.222385, 0.161087, 0.203355, 0.271506, 0.194234, 0.167087, 0.173081, 0.209395, 0.236433, 0.257454, 0.275179, 0.25406, 0.26085, 0.278302, 0.359901, 0.359901, 0.356642, 0.366687, 0.36309, 0.472492, 0.468512, 0.468512, 0.472492, 0.480142, 0.4292, 0.447574, 0.509769, 0.440853, 0.359901, 0.321458, 0.346032, 0.418646, 0.418646, 0.36309, 0.356642, 0.25406, 0.26085, 0.219301, 0.1475…	[28, 92, 93, 95, 96, 97, 98, 99, 100, 101, 102, 103, 104, 105, 106, 107, 108, 109, 110, 111, 112, 113, 114, 115, 116, 117, 118, 119, 120]	(25, 3, 28)	25	2
409	410	A0A369REY8|A0A369REY8_9RICK Transposase OS=Wolbachia endosymbiont of Cylisticus convexus	([0.444081, 0.490133, 0.335645, 0.384043, 0.408655, 0.284882, 0.203355, 0.247041, 0.268042, 0.298791, 0.31487, 0.387226, 0.281712, 0.170161, 0.102787, 0.078022, 0.048328, 0.076542, 0.083462, 0.06184, 0.034884, 0.038858, 0.03976, 0.03976, 0.020876, 0.017447, 0.035586, 0.066181, 0.0704, 0.073402, 0.044297, 0.036378, 0.032017, 0.060549, 0.058088, 0.060549, 0.078022, 0.0704, 0.073402, 0.037156, 0.036…	[]	0	0	2
410	411	A0A369REZ4|A0A369REZ4_9RICK Transposase DDE domain protein OS=Wolbachia endosymbiont of Cylisticus convexus	([0.236433, 0.278302, 0.167087, 0.21291, 0.264545, 0.179055, 0.21291, 0.147574, 0.144935, 0.102787, 0.122885, 0.147574, 0.147574, 0.232838, 0.170161, 0.170161, 0.102787, 0.064632, 0.120615, 0.127496, 0.132295, 0.17593, 0.170161, 0.264545, 0.257454, 0.247041, 0.247041, 0.25406, 0.25031, 0.288399, 0.384043, 0.390993, 0.394753, 0.31487, 0.321458, 0.394753, 0.318242, 0.40511, 0.494003, 0.41194, 0.401…	[]	0	0	2
411	412	A0A369RF04|A0A369RF04_9RICK RNA-directed DNA polymerase OS=Wolbachia endosymbiont of Cylisticus convexus	([0.118441, 0.155435, 0.200174, 0.147574, 0.173081, 0.11371, 0.139895, 0.092881, 0.122885, 0.147574, 0.102787, 0.081712, 0.081712, 0.046336, 0.049374, 0.086953, 0.079919, 0.092881, 0.092881, 0.10481, 0.060549, 0.064632, 0.0704, 0.069024, 0.10481, 0.102787, 0.170161, 0.120615, 0.127496, 0.120615, 0.120615, 0.122885, 0.111485, 0.096677, 0.142424, 0.137348, 0.090864, 0.086953, 0.074921, 0.083462, 0.…	[]	0	0	2
412	413	A0A369RF21|A0A369RF21_9RICK Putative transposase y4zB OS=Wolbachia endosymbiont of Cylisticus convexus	([0.002688, 0.002014, 0.001481, 0.00231, 0.00246, 0.001967, 0.001623, 0.001271, 0.001061, 0.001, 0.000893, 0.001232, 0.000631, 0.000687, 0.000983, 0.001048, 0.000906, 0.001417, 0.002138, 0.001748, 0.002327, 0.00231, 0.0028, 0.002881, 0.001906, 0.00243, 0.002155, 0.003177, 0.003405, 0.004736, 0.004388, 0.006421, 0.006374, 0.009728, 0.005799, 0.003864, 0.003757, 0.005378, 0.003671, 0.0028, 0.003212…	[]	0	0	2
413	414	A0A369RF24|A0A369RF24_9RICK IS4/IS5 family transposase OS=Wolbachia endosymbiont of Cylisticus convexus	([0.009483, 0.007177, 0.009977, 0.015078, 0.009401, 0.007091, 0.009096, 0.011669, 0.015694, 0.009728, 0.01204, 0.009977, 0.010509, 0.007091, 0.006567, 0.006567, 0.006374, 0.005872, 0.003821, 0.004431, 0.006421, 0.006374, 0.005932, 0.005734, 0.003924, 0.005623, 0.007645, 0.004835, 0.003431, 0.003298, 0.004775, 0.004775, 0.005503, 0.005503, 0.007091, 0.009015, 0.017138, 0.01078, 0.012727, 0.013016,…	[]	0	0	2
414	415	A0A369RF47|A0A369RF47_9RICK Phage tail tape measure protein OS=Wolbachia endosymbiont of Cylisticus convexus	([0.018787, 0.033407, 0.017138, 0.01227, 0.01204, 0.016021, 0.020522, 0.013613, 0.017447, 0.016826, 0.011106, 0.015344, 0.016826, 0.032677, 0.016826, 0.013437, 0.020165, 0.013437, 0.018106, 0.017797, 0.016826, 0.016826, 0.018415, 0.037156, 0.031287, 0.045352, 0.048328, 0.036378, 0.034884, 0.024826, 0.032677, 0.074921, 0.035586, 0.022306, 0.016257, 0.017447, 0.01227, 0.01204, 0.013613, 0.017447, 0…	[191, 192]	0	0	2
415	416	A0A369RF50|A0A369RF50_9RICK Transposase OS=Wolbachia endosymbiont of Cylisticus convexus	([0.465241, 0.366687, 0.295083, 0.359901, 0.295083, 0.332115, 0.356642, 0.298791, 0.324872, 0.275179, 0.278302, 0.31487, 0.31487, 0.311707, 0.332115, 0.339168, 0.408655, 0.281712, 0.295083, 0.281712, 0.21291, 0.222385, 0.291804, 0.374039, 0.301917, 0.30533, 0.232838, 0.257454, 0.257454, 0.257454, 0.328603, 0.275179, 0.275179, 0.271506, 0.271506, 0.36309, 0.284882, 0.284882, 0.4292, 0.414856, 0.42…	[41, 45, 46, 47, 48, 49, 50, 51, 52, 53, 54, 55, 56, 57, 58, 59]	(14, 1, 15)	14	2
416	417	A0A369RF51|A0A369RF51_9RICK Phage late control protein D OS=Wolbachia endosymbiont of Cylisticus convexus	([0.311707, 0.366687, 0.447574, 0.380708, 0.40511, 0.447574, 0.390993, 0.324872, 0.339168, 0.352862, 0.370445, 0.321458, 0.243554, 0.21291, 0.139895, 0.225814, 0.164327, 0.236433, 0.301917, 0.324872, 0.328603, 0.318242, 0.311707, 0.281712, 0.339168, 0.346032, 0.346032, 0.374039, 0.465241, 0.387226, 0.321458, 0.243554, 0.328603, 0.324872, 0.324872, 0.398279, 0.394753, 0.4292, 0.352862, 0.356642, 0…	[183, 184, 223, 224, 226, 229]	0	0	2
417	418	A0A369RF63|A0A369RF63_9RICK Transposase OS=Wolbachia endosymbiont of Cylisticus convexus	([0.377384, 0.295083, 0.332115, 0.36309, 0.380708, 0.398279, 0.335645, 0.25406, 0.284882, 0.21291, 0.232838, 0.26085, 0.271506, 0.278302, 0.281712, 0.288399, 0.346032, 0.366687, 0.36309, 0.271506, 0.359901, 0.359901, 0.42561, 0.418646, 0.328603, 0.311707, 0.25406, 0.31487, 0.339168, 0.335645, 0.356642, 0.387226, 0.384043, 0.377384, 0.335645, 0.339168, 0.271506, 0.281712, 0.281712, 0.288399, 0.374…	[]	0	0	2
418	419	A0A369RF79|A0A369RF79_9RICK Ferredoxin OS=Wolbachia endosymbiont of Cylisticus convexus	([0.028107, 0.010672, 0.014075, 0.010926, 0.015344, 0.022667, 0.011903, 0.011106, 0.016021, 0.014586, 0.00962, 0.01204, 0.009401, 0.010221, 0.009096, 0.00777, 0.006142, 0.006142, 0.006374, 0.009865, 0.013821, 0.013265, 0.018787, 0.015078, 0.015694, 0.016021, 0.016826, 0.040537, 0.064632, 0.024826, 0.022667, 0.056825, 0.021381, 0.029376, 0.0198, 0.019401, 0.022306, 0.041405, 0.041405, 0.019109, 0.…	[]	0	0	2
419	420	A0A369RF87|A0A369RF87_9RICK Phage tail sheath protein OS=Wolbachia endosymbiont of Cylisticus convexus	([0.324872, 0.206376, 0.125101, 0.161087, 0.15284, 0.185198, 0.125101, 0.076542, 0.076542, 0.060549, 0.081712, 0.109221, 0.116183, 0.064632, 0.066181, 0.079919, 0.078022, 0.078022, 0.076542, 0.074921, 0.074921, 0.050641, 0.050641, 0.098513, 0.094817, 0.078022, 0.085092, 0.137348, 0.144935, 0.109221, 0.132295, 0.132295, 0.076542, 0.069024, 0.096677, 0.102787, 0.102787, 0.079919, 0.081712, 0.081712…	[]	0	0	2
420	421	A0A369RF89|A0A369RF89_9RICK Phosphocholine transferase AnkX OS=Wolbachia endosymbiont of Cylisticus convexus	([0.243554, 0.30533, 0.216401, 0.257454, 0.291804, 0.335645, 0.374039, 0.408655, 0.440853, 0.352862, 0.377384, 0.414856, 0.318242, 0.247041, 0.311707, 0.408655, 0.408655, 0.295083, 0.308712, 0.377384, 0.349426, 0.271506, 0.271506, 0.359901, 0.324872, 0.324872, 0.311707, 0.332115, 0.332115, 0.328603, 0.328603, 0.324872, 0.324872, 0.433034, 0.505461, 0.509769, 0.433034, 0.4292, 0.509769, 0.465241, …	[34, 35, 38, 41, 42, 43, 45, 46]	0	0	2
421	422	A0A369RF90|A0A369RF90_9RICK Phage related protein OS=Wolbachia endosymbiont of Cylisticus convexus	([0.048328, 0.030611, 0.049374, 0.048328, 0.028107, 0.018106, 0.024826, 0.035586, 0.026892, 0.028695, 0.030611, 0.021381, 0.01204, 0.007645, 0.005623, 0.005086, 0.007031, 0.004689, 0.006533, 0.005249, 0.006567, 0.006988, 0.009294, 0.006421, 0.007315, 0.010672, 0.018106, 0.009977, 0.006894, 0.009401, 0.010672, 0.013437, 0.024826, 0.049374, 0.049374, 0.096677, 0.0704, 0.073402, 0.085092, 0.043307, …	[]	0	0	2
422	423	A0A369RF93|A0A369RF93_9RICK Phosphocholine transferase AnkX OS=Wolbachia endosymbiont of Cylisticus convexus	([0.109221, 0.102787, 0.158265, 0.194234, 0.144935, 0.134866, 0.158265, 0.185198, 0.129801, 0.092881, 0.066181, 0.076542, 0.118441, 0.076542, 0.122885, 0.147574, 0.132295, 0.137348, 0.206376, 0.173081, 0.139895, 0.085092, 0.116183, 0.059222, 0.046336, 0.069024, 0.067594, 0.067594, 0.034884, 0.059222, 0.102787, 0.170161, 0.144935, 0.11371, 0.164327, 0.161087, 0.132295, 0.100716, 0.094817, 0.073402…	[73, 77, 78, 79, 80]	0	0	2
423	424	A0A369RFA0|A0A369RFA0_9RICK MFS transporter OS=Wolbachia endosymbiont of Cylisticus convexus	([0.019109, 0.009096, 0.01204, 0.011518, 0.017138, 0.009187, 0.006795, 0.007555, 0.010372, 0.009401, 0.007091, 0.008002, 0.008002, 0.008409, 0.007645, 0.011518, 0.006795, 0.005992, 0.006374, 0.005992, 0.00407, 0.004577, 0.006795, 0.004611, 0.00389, 0.002662, 0.003014, 0.004315, 0.002881, 0.002623, 0.002529, 0.002581, 0.002117, 0.001855, 0.001936, 0.001288, 0.000945, 0.001155, 0.000936, 0.001249, …	[]	0	0	2
424	425	A0A369RFA2|A0A369RFA2_9RICK XRE family transcriptional regulator OS=Wolbachia endosymbiont of Cylisticus convexus	([0.545602, 0.575842, 0.59014, 0.468512, 0.494003, 0.440853, 0.4292, 0.440853, 0.468512, 0.414856, 0.380708, 0.387226, 0.366687, 0.36309, 0.31487, 0.318242, 0.31487, 0.318242, 0.324872, 0.264545, 0.21291, 0.243554, 0.21291, 0.216401, 0.288399, 0.219301, 0.275179, 0.243554, 0.247041, 0.236433, 0.232838, 0.278302, 0.284882, 0.25406, 0.264545, 0.328603, 0.30533, 0.278302, 0.25031, 0.281712, 0.339168…	[0, 1, 2]	0	0	2
425	426	A0A369RFA8|A0A369RFA8_9RICK Ankyrin repeat domain-containing protein OS=Wolbachia endosymbiont of Cylisticus convexus	([0.278302, 0.158265, 0.196879, 0.096677, 0.0704, 0.040537, 0.023087, 0.016826, 0.013016, 0.010372, 0.01078, 0.009483, 0.006894, 0.00558, 0.005992, 0.004513, 0.006245, 0.004577, 0.003366, 0.002503, 0.002512, 0.002512, 0.003341, 0.003298, 0.004135, 0.005223, 0.007177, 0.011342, 0.011342, 0.018106, 0.030611, 0.023087, 0.021816, 0.042364, 0.044297, 0.056825, 0.102787, 0.066181, 0.116183, 0.118441, 0…	[132, 133, 134, 141, 142, 143, 172]	0	0	2
426	427	A0A369RFB5|A0A369RFB5_9RICK Transposase OS=Wolbachia endosymbiont of Cylisticus convexus	([0.011903, 0.008804, 0.011903, 0.010131, 0.013265, 0.018415, 0.024826, 0.033407, 0.019109, 0.024393, 0.020522, 0.013437, 0.009187, 0.013265, 0.011342, 0.009096, 0.013016, 0.01204, 0.011342, 0.022667, 0.038858, 0.038858, 0.073402, 0.076542, 0.118441, 0.120615, 0.118441, 0.116183, 0.05306, 0.11371, 0.125101, 0.179055, 0.291804, 0.288399, 0.291804, 0.288399, 0.387226, 0.390993, 0.301917, 0.21291, 0…	[]	0	0	2
427	428	A0A369RFB6|A0A369RFB6_9RICK Putative transposase OS=Wolbachia endosymbiont of Cylisticus convexus	([0.132295, 0.076542, 0.118441, 0.144935, 0.194234, 0.142424, 0.086953, 0.118441, 0.120615, 0.086953, 0.067594, 0.088832, 0.096677, 0.081712, 0.051831, 0.031287, 0.069024, 0.067594, 0.066181, 0.056825, 0.06184, 0.11371, 0.164327, 0.15284, 0.147574, 0.15008, 0.139895, 0.236433, 0.15008, 0.170161, 0.222385, 0.278302, 0.236433, 0.203355, 0.185198, 0.25406, 0.308712, 0.247041, 0.324872, 0.436924], '')	[]	0	0	2
428	429	A0A369RFC4|A0A369RFC4_9RICK Transposase OS=Wolbachia endosymbiont of Cylisticus convexus	([0.047319, 0.022667, 0.032677, 0.045352, 0.056825, 0.034884, 0.046336, 0.051831, 0.034884, 0.046336, 0.049374, 0.056825, 0.055536, 0.073402, 0.118441, 0.18812, 0.200174, 0.116183, 0.067594, 0.073402, 0.073402, 0.071867, 0.139895, 0.142424, 0.088832, 0.083462, 0.127496, 0.076542, 0.090864, 0.15008, 0.098513, 0.11371, 0.120615, 0.17593, 0.191378, 0.125101, 0.102787, 0.081712, 0.122885, 0.173081, 0…	[]	0	0	2
429	430	A0A369RFD0|A0A369RFD0_9RICK Uncharacterized protein OS=Wolbachia endosymbiont of Cylisticus convexus	([0.118441, 0.120615, 0.161087, 0.206376, 0.247041, 0.17593, 0.216401, 0.247041, 0.247041, 0.275179, 0.301917, 0.271506, 0.349426, 0.288399, 0.21291, 0.271506, 0.295083, 0.298791, 0.278302, 0.308712, 0.321458, 0.318242, 0.318242, 0.31487, 0.229226, 0.225814, 0.311707, 0.200174, 0.203355, 0.158265, 0.11371, 0.11371, 0.155435, 0.15284, 0.17593, 0.247041, 0.264545, 0.25031, 0.247041, 0.328603, 0.328…	[51, 52, 53, 90, 91, 92, 93, 94, 95, 96, 97, 98, 99, 100, 101]	(11, 3, 14)	11	2
430	431	A0A369RFD7|A0A369RFD7_9RICK Group II intron-encoded protein ltrA OS=Wolbachia endosymbiont of Cylisticus convexus	([0.222385, 0.268042, 0.30533, 0.301917, 0.324872, 0.374039, 0.291804, 0.335645, 0.359901, 0.30533, 0.339168, 0.278302, 0.247041, 0.25031, 0.185198, 0.185198, 0.26085, 0.324872, 0.332115, 0.36309, 0.346032, 0.366687, 0.374039, 0.352862, 0.387226, 0.318242, 0.25031, 0.339168, 0.301917, 0.298791, 0.380708, 0.342579, 0.436924, 0.545602, 0.440853, 0.534167, 0.534167, 0.461924, 0.454136, 0.454136, 0.3…	[33, 35, 36, 79, 80, 81, 82, 83, 90, 91, 95, 96, 97, 108, 109, 110, 111, 113, 121, 122, 123, 124, 125]	(4, 3, 7)	4	2
431	432	A0A369RFE1|A0A369RFE1_9RICK Helix-turn-helix protein OS=Wolbachia endosymbiont of Cylisticus convexus	([0.236433, 0.134866, 0.179055, 0.206376, 0.203355, 0.225814, 0.26085, 0.295083, 0.324872, 0.31487, 0.264545, 0.308712, 0.225814, 0.161087, 0.185198, 0.243554, 0.243554, 0.243554, 0.229226, 0.164327, 0.173081, 0.222385, 0.311707, 0.301917, 0.281712, 0.239899, 0.179055, 0.155435, 0.098513, 0.098513, 0.11371, 0.167087, 0.116183, 0.18812, 0.225814, 0.236433, 0.25031, 0.328603, 0.335645, 0.352862, 0.…	[83, 84, 85, 86, 87, 88, 132, 135]	0	0	2
432	433	A0A369RFE8|A0A369RFE8_9RICK Ankyrin repeat protein OS=Wolbachia endosymbiont of Cylisticus convexus	([0.324872, 0.257454, 0.196879, 0.26085, 0.31487, 0.339168, 0.332115, 0.377384, 0.408655, 0.4292, 0.356642, 0.41194, 0.418646, 0.394753, 0.480142, 0.458154, 0.549308, 0.465241, 0.468512, 0.468512, 0.483068, 0.444081, 0.483068, 0.570702, 0.476583, 0.476583, 0.494003, 0.529623, 0.529623, 0.486429, 0.422041, 0.450668, 0.450668, 0.408655, 0.366687, 0.377384, 0.418646, 0.418646, 0.472492, 0.517562, 0.…	[16, 23, 27, 28, 39, 40, 41, 42, 43, 44, 45, 46, 47, 48, 51, 52, 53, 54, 55, 56, 57, 58, 59, 60, 61, 62, 64, 65]	(11, 14, 25)	11	2
433	434	A0A369RFG5|A0A369RFG5_9RICK Transposase OS=Wolbachia endosymbiont of Cylisticus convexus	([0.298791, 0.264545, 0.346032, 0.401658, 0.295083, 0.209395, 0.232838, 0.281712, 0.271506, 0.222385, 0.219301, 0.257454, 0.342579, 0.328603, 0.414856, 0.398279, 0.380708, 0.298791, 0.30533, 0.185198, 0.209395, 0.209395, 0.278302, 0.167087, 0.167087, 0.25031, 0.328603, 0.25406, 0.232838, 0.26085, 0.332115, 0.295083, 0.318242, 0.324872, 0.321458, 0.321458, 0.21291, 0.200174, 0.284882, 0.278302, 0.…	[301, 302, 303, 304, 305, 306, 307, 308, 309, 310, 311, 312, 313, 314, 345, 346, 347, 348, 349, 350, 351, 352, 353, 354, 355]	(13, 0, 13)	13	2
434	435	A0A369RFG6|A0A369RFG6_9RICK Latrotoxin C-terminal domain-containing protein OS=Wolbachia endosymbiont of Cylisticus convexus	([0.40511, 0.275179, 0.328603, 0.356642, 0.384043, 0.295083, 0.219301, 0.158265, 0.11371, 0.144935, 0.116183, 0.076542, 0.040537, 0.043307, 0.051831, 0.05306, 0.05306, 0.051831, 0.051831, 0.049374, 0.038042, 0.020876, 0.035586, 0.033407, 0.022306, 0.022306, 0.037156, 0.06312, 0.06184, 0.102787, 0.118441, 0.109221, 0.203355, 0.257454, 0.26085, 0.268042, 0.278302, 0.247041, 0.173081, 0.182256, 0.12…	[117, 127, 128]	0	0	2
435	436	A0A369RFG8|A0A369RFG8_9RICK Uncharacterized protein OS=Wolbachia endosymbiont of Cylisticus convexus	([0.31487, 0.232838, 0.288399, 0.342579, 0.324872, 0.264545, 0.308712, 0.295083, 0.288399, 0.225814, 0.26085, 0.291804, 0.390993, 0.349426, 0.374039, 0.36309, 0.346032, 0.349426, 0.352862, 0.356642, 0.339168, 0.346032, 0.346032, 0.332115, 0.31487, 0.268042, 0.257454, 0.216401, 0.185198, 0.219301, 0.328603, 0.328603, 0.342579, 0.342579, 0.295083, 0.25406, 0.225814, 0.298791, 0.25031, 0.206376, 0.2…	[]	0	0	2
436	437	A0A369RFI1|A0A369RFI1_9RICK Putative ransposase OS=Wolbachia endosymbiont of Cylisticus convexus	([0.092881, 0.129801, 0.129801, 0.120615, 0.158265, 0.185198, 0.122885, 0.15284, 0.182256, 0.206376, 0.232838, 0.271506, 0.239899, 0.275179, 0.278302, 0.308712, 0.284882, 0.356642, 0.352862, 0.332115, 0.339168, 0.25031, 0.25031, 0.278302, 0.321458, 0.318242, 0.239899, 0.222385, 0.219301, 0.125101, 0.129801, 0.134866, 0.134866, 0.137348, 0.137348, 0.161087, 0.225814, 0.25406, 0.194234, 0.11371, 0.…	[]	0	0	2
437	438	A0A369RFJ4|A0A369RFJ4_9RICK Transposase for transposon Tn5 OS=Wolbachia endosymbiont of Cylisticus convexus	([0.529623, 0.58069, 0.418646, 0.440853, 0.480142, 0.461924, 0.41194, 0.346032, 0.366687, 0.390993, 0.401658, 0.436924, 0.346032, 0.352862, 0.36309, 0.370445, 0.284882, 0.219301, 0.311707, 0.268042, 0.247041, 0.239899, 0.222385, 0.25031, 0.225814, 0.225814, 0.222385, 0.30533, 0.387226, 0.384043, 0.374039, 0.308712, 0.318242, 0.40511, 0.377384, 0.298791, 0.308712, 0.377384, 0.346032, 0.335645, 0.4…	[0, 1]	0	0	2
438	439	A0A369RFJ6|A0A369RFJ6_9RICK Uncharacterized protein OS=Wolbachia endosymbiont of Cylisticus convexus	([0.200174, 0.229226, 0.268042, 0.139895, 0.167087, 0.18812, 0.219301, 0.239899, 0.268042, 0.167087, 0.191378, 0.209395, 0.209395, 0.257454, 0.342579, 0.268042, 0.308712, 0.308712, 0.196879, 0.164327, 0.155435, 0.155435, 0.085092, 0.044297, 0.109221, 0.116183, 0.078022, 0.081712, 0.090864, 0.098513, 0.134866, 0.129801, 0.129801, 0.137348, 0.164327, 0.173081, 0.209395, 0.209395, 0.200174, 0.31487,…	[44, 45, 137, 138, 139, 140, 141, 142, 145, 209, 211, 212, 213, 214, 215, 216, 217, 218, 219, 220, 221, 222, 223, 224, 225, 291, 292, 293, 294, 295, 296, 297, 298, 299, 300, 301, 302, 303, 304, 305, 306, 307, 308, 309, 310, 311, 312, 314, 315]	(21, 25, 46)	21	2
439	440	A0A369RFL0|A0A369RFL0_9RICK Bacteriophage P2-related tail formation protein OS=Wolbachia endosymbiont of Cylisticus convexus	([0.42561, 0.465241, 0.505461, 0.538167, 0.51388, 0.41194, 0.346032, 0.377384, 0.366687, 0.295083, 0.324872, 0.26085, 0.257454, 0.191378, 0.281712, 0.390993, 0.36309, 0.284882, 0.182256, 0.200174, 0.196879, 0.111485, 0.10481, 0.048328, 0.050641, 0.034068, 0.055536, 0.090864, 0.090864, 0.111485, 0.109221, 0.120615, 0.118441, 0.071867, 0.064632, 0.064632, 0.058088, 0.032677, 0.048328, 0.048328, 0.0…	[2, 3, 4]	0	0	2
440	441	A0A369RFL3|A0A369RFL3_9RICK Putative transposase OS=Wolbachia endosymbiont of Cylisticus convexus	([0.349426, 0.387226, 0.264545, 0.301917, 0.239899, 0.284882, 0.311707, 0.352862, 0.380708, 0.401658, 0.387226, 0.349426, 0.374039, 0.377384, 0.472492, 0.58069, 0.483068, 0.553315, 0.447574, 0.42561, 0.422041, 0.41194, 0.40511, 0.447574, 0.422041, 0.490133, 0.41194, 0.414856, 0.401658, 0.408655, 0.352862, 0.339168, 0.342579, 0.346032, 0.352862, 0.342579, 0.339168, 0.318242, 0.328603, 0.384043, 0.…	[15, 17]	0	0	2
441	442	A0A369RFL4|A0A369RFL4_9RICK Uncharacterized protein OS=Wolbachia endosymbiont of Cylisticus convexus	([0.127496, 0.18812, 0.225814, 0.25031, 0.298791, 0.328603, 0.271506, 0.275179, 0.225814, 0.229226, 0.264545, 0.275179, 0.352862, 0.359901, 0.356642, 0.332115, 0.324872, 0.271506, 0.219301, 0.275179, 0.284882, 0.366687, 0.328603, 0.332115, 0.332115, 0.31487, 0.321458, 0.401658, 0.4292, 0.472492, 0.480142, 0.480142, 0.465241, 0.436924, 0.490133, 0.468512, 0.58069, 0.553315, 0.632174, 0.741537, 0.7…	[36, 37, 38, 39, 40, 41]	0	0	2
442	443	A0A369RFM5|A0A369RFM5_9RICK Ankyrin repeat OS=Wolbachia endosymbiont of Cylisticus convexus	([0.017138, 0.013265, 0.009977, 0.014783, 0.020876, 0.027463, 0.040537, 0.056825, 0.078022, 0.092881, 0.092881, 0.111485, 0.167087, 0.155435, 0.15284, 0.232838, 0.232838, 0.229226, 0.216401, 0.216401, 0.239899, 0.31487, 0.384043, 0.472492, 0.461924, 0.454136, 0.380708, 0.377384, 0.298791, 0.206376, 0.209395, 0.170161, 0.17593, 0.179055, 0.194234, 0.209395, 0.206376, 0.203355, 0.147574, 0.127496, …	[]	0	0	2
443	444	A0A369RFN5|A0A369RFN5_9RICK Inor capsid protein E OS=Wolbachia endosymbiont of Cylisticus convexus	([0.447574, 0.418646, 0.461924, 0.444081, 0.356642, 0.394753, 0.436924, 0.422041, 0.408655, 0.444081, 0.374039, 0.328603, 0.352862, 0.271506, 0.257454, 0.271506, 0.264545, 0.25406, 0.185198, 0.219301, 0.335645, 0.257454, 0.30533, 0.219301, 0.15284, 0.25031, 0.243554, 0.232838, 0.257454, 0.222385, 0.21291, 0.194234, 0.271506, 0.25031, 0.222385, 0.21291, 0.209395, 0.222385, 0.232838, 0.308712, 0.30…	[64, 66, 67, 253, 254, 255, 256, 257, 292, 294, 296, 300, 303, 304, 305, 306, 307, 308, 309, 310, 311, 312, 313, 314, 315, 316, 317]	(14, 12, 26)	14	2
444	445	A0A369RFN6|A0A369RFN6_9RICK DNA mismatch repair protein mutL OS=Wolbachia endosymbiont of Cylisticus convexus	([0.30533, 0.342579, 0.243554, 0.278302, 0.216401, 0.264545, 0.30533, 0.342579, 0.377384, 0.408655, 0.422041, 0.374039, 0.454136, 0.356642, 0.447574, 0.433034, 0.42561, 0.332115, 0.359901, 0.346032, 0.374039, 0.366687, 0.301917, 0.394753, 0.390993, 0.461924, 0.444081, 0.4292, 0.433034, 0.390993, 0.30533, 0.236433, 0.324872, 0.232838, 0.25406, 0.26085, 0.26085, 0.25406, 0.36309, 0.359901, 0.359901…	[86, 130, 131, 132, 133, 134, 135]	0	0	2
445	446	A0A369RFP8|A0A369RFP8_9RICK Head decoration protein OS=Wolbachia endosymbiont of Cylisticus convexus	([0.468512, 0.517562, 0.40511, 0.311707, 0.335645, 0.257454, 0.308712, 0.257454, 0.284882, 0.318242, 0.26085, 0.216401, 0.216401, 0.216401, 0.31487, 0.31487, 0.209395, 0.209395, 0.142424, 0.11371, 0.170161, 0.167087, 0.161087, 0.243554, 0.239899, 0.239899, 0.236433, 0.21291, 0.25031, 0.18812, 0.127496, 0.167087, 0.232838, 0.229226, 0.229226, 0.236433, 0.239899, 0.324872, 0.229226, 0.209395, 0.243…	[1, 52, 53]	0	0	2
446	447	A0A369RFR4|A0A369RFR4_9RICK Putative ransposase OS=Wolbachia endosymbiont of Cylisticus convexus	([0.366687, 0.247041, 0.182256, 0.111485, 0.0704, 0.100716, 0.137348, 0.161087, 0.182256, 0.132295, 0.161087, 0.209395, 0.216401, 0.31487, 0.408655, 0.352862, 0.377384, 0.288399, 0.268042, 0.161087, 0.098513, 0.100716, 0.158265, 0.209395, 0.30533, 0.401658, 0.288399, 0.191378, 0.161087, 0.10481, 0.167087, 0.155435, 0.142424, 0.137348, 0.125101, 0.0704, 0.127496, 0.116183, 0.118441, 0.118441, 0.15…	[]	0	0	2
447	448	A0A369RFR5|A0A369RFR5_9RICK DNA mismatch repair protein mutL OS=Wolbachia endosymbiont of Cylisticus convexus	([0.278302, 0.298791, 0.203355, 0.222385, 0.15284, 0.17593, 0.229226, 0.158265, 0.216401, 0.209395, 0.164327, 0.125101, 0.125101, 0.216401, 0.127496, 0.21291, 0.132295, 0.200174, 0.209395, 0.179055, 0.109221, 0.081712, 0.069024, 0.096677, 0.081712, 0.118441, 0.098513, 0.060549, 0.106997, 0.054297, 0.050641], '')	[]	0	0	2
448	449	A0A369RFS9|A0A369RFS9_9RICK Putative transposase OS=Wolbachia endosymbiont of Cylisticus convexus	([0.585406, 0.622677, 0.653063, 0.666105, 0.494003, 0.545602, 0.575842, 0.454136, 0.461924, 0.370445, 0.398279, 0.401658, 0.31487, 0.247041, 0.219301, 0.132295, 0.134866, 0.125101, 0.085092, 0.102787, 0.120615, 0.058088, 0.054297, 0.055536, 0.059222, 0.127496, 0.085092, 0.083462, 0.079919, 0.046336, 0.047319, 0.024393, 0.031287, 0.055536, 0.058088, 0.078022, 0.079919, 0.079919, 0.085092, 0.079919…	[0, 1, 2, 3, 5, 6]	0	0	2
449	450	A0A369RFT4|A0A369RFT4_9RICK Ankyrin OS=Wolbachia endosymbiont of Cylisticus convexus	([0.185198, 0.222385, 0.268042, 0.301917, 0.346032, 0.387226, 0.41194, 0.433034, 0.447574, 0.480142, 0.440853, 0.480142, 0.490133, 0.490133, 0.59508, 0.486429, 0.483068, 0.483068, 0.461924, 0.458154, 0.534167, 0.534167, 0.480142, 0.476583, 0.401658, 0.394753, 0.390993, 0.387226, 0.387226, 0.301917, 0.236433, 0.284882, 0.271506, 0.191378, 0.200174, 0.21291, 0.291804, 0.380708, 0.387226, 0.335645, …	[14, 20, 21, 45, 46, 47, 48, 50, 51, 52, 53, 54, 55, 56, 57, 58, 59, 60, 61, 94, 95, 97, 206, 207]	(11, 7, 18)	11	2
450	451	A0A369RFU0|A0A369RFU0_9RICK Uncharacterized protein OS=Wolbachia endosymbiont of Cylisticus convexus	([0.023963, 0.0198, 0.017138, 0.024826, 0.036378, 0.028107, 0.024826, 0.023534, 0.038042, 0.030003, 0.038042, 0.046336, 0.0704, 0.118441, 0.132295, 0.122885, 0.200174, 0.229226, 0.30533, 0.380708, 0.394753, 0.398279, 0.408655, 0.472492, 0.480142, 0.509769, 0.59508, 0.541878, 0.608892, 0.575842, 0.642678, 0.575842, 0.557691, 0.538167, 0.454136, 0.509769, 0.509769, 0.525368, 0.494003, 0.476583, 0.5…	[25, 26, 27, 28, 29, 30, 31, 32, 33, 35, 36, 37, 40, 41, 42, 66, 67, 68, 69, 70, 71, 72, 73, 74, 75, 76, 77, 78, 79, 80, 81, 82, 83, 84, 85, 86, 87, 88, 89, 90]	(24, 15, 39)	24	2
451	452	A0A369RFU1|A0A369RFU1_9RICK Putative transposase OS=Wolbachia endosymbiont of Cylisticus convexus	([0.182256, 0.222385, 0.257454, 0.200174, 0.134866, 0.118441, 0.102787, 0.127496, 0.15008, 0.182256, 0.206376, 0.232838, 0.308712, 0.301917, 0.308712, 0.40511, 0.390993, 0.444081, 0.465241, 0.468512, 0.387226, 0.374039, 0.384043, 0.387226, 0.447574, 0.538167, 0.608892, 0.685117, 0.59917, 0.490133, 0.494003, 0.42561, 0.390993, 0.398279, 0.398279, 0.42561, 0.414856, 0.335645, 0.339168, 0.339168, 0.…	[25, 26, 27, 28]	0	0	2
452	453	A0A369RFV2|A0A369RFV2_9RICK Cell division protein FtsQ OS=Wolbachia endosymbiont of Cylisticus convexus	([0.006795, 0.005223, 0.003757, 0.003177, 0.004208, 0.00359, 0.003461, 0.003053, 0.002705, 0.003366, 0.003963, 0.003405, 0.003431, 0.003431, 0.003079, 0.003512, 0.005378, 0.006795, 0.005799, 0.008624, 0.006194, 0.005378, 0.005011, 0.00558, 0.005318, 0.004388, 0.006194, 0.008075, 0.011903, 0.011518, 0.011518, 0.011518, 0.01204, 0.008156, 0.005932, 0.008156, 0.008525, 0.008002, 0.00543, 0.005932, 0…	[]	0	0	2
453	454	A0A369RFW0|A0A369RFW0_9RICK 49 family peptidase, partail OS=Wolbachia endosymbiont of Cylisticus convexus	([0.823549, 0.846163, 0.862302, 0.745909, 0.759478, 0.784345, 0.779859, 0.671169, 0.671169, 0.699094, 0.720929, 0.745909, 0.632174, 0.622677, 0.58069, 0.59508, 0.517562, 0.440853, 0.447574, 0.450668, 0.359901, 0.356642, 0.278302, 0.209395, 0.291804, 0.216401, 0.206376, 0.21291, 0.264545, 0.30533, 0.311707, 0.298791, 0.222385, 0.298791, 0.301917, 0.239899, 0.158265, 0.222385, 0.298791, 0.291804, 0…	[0, 1, 2, 3, 4, 5, 6, 7, 8, 9, 10, 11, 12, 13, 14, 15, 16, 44, 46, 47, 73, 74, 75, 76, 77, 83, 84, 85, 86, 87, 88, 89]	(16, 0, 16)	16	2
454	455	A0A369RFW1|A0A369RFW1_9RICK Uncharacterized protein OS=Wolbachia endosymbiont of Cylisticus convexus	([0.179055, 0.11371, 0.071867, 0.092881, 0.142424, 0.194234, 0.132295, 0.179055, 0.203355, 0.139895, 0.094817, 0.100716, 0.100716, 0.090864, 0.137348, 0.11371, 0.164327, 0.25031, 0.284882, 0.311707, 0.342579, 0.243554, 0.318242, 0.414856, 0.346032, 0.301917, 0.185198, 0.243554, 0.243554, 0.243554, 0.308712, 0.42561, 0.36309, 0.284882, 0.31487, 0.298791, 0.30533, 0.257454, 0.236433, 0.137348, 0.07…	[]	0	0	2
455	456	A0A369RFW8|A0A369RFW8_9RICK Type IV secretion system protein PtlF OS=Wolbachia endosymbiont of Cylisticus convexus	([0.001778, 0.00146, 0.001541, 0.002336, 0.00316, 0.004315, 0.004689, 0.004315, 0.004646, 0.00558, 0.006988, 0.008895, 0.015078, 0.015344, 0.030611, 0.030003, 0.048328, 0.06184, 0.10481, 0.18812, 0.271506, 0.288399, 0.394753, 0.387226, 0.335645, 0.349426, 0.239899, 0.291804, 0.408655, 0.461924, 0.4292, 0.339168, 0.308712, 0.271506, 0.179055, 0.158265, 0.243554, 0.167087, 0.102787, 0.094817, 0.048…	[]	0	0	2
456	457	A0A369RFW9|A0A369RFW9_9RICK Phosphocholine transferase AnkX OS=Wolbachia endosymbiont of Cylisticus convexus	([0.059222, 0.029376, 0.047319, 0.026338, 0.037156, 0.050641, 0.054297, 0.069024, 0.088832, 0.064632, 0.078022, 0.06184, 0.064632, 0.03976, 0.024826, 0.040537, 0.045352, 0.076542, 0.076542, 0.043307, 0.071867, 0.11371, 0.194234, 0.18812, 0.288399, 0.225814, 0.15284, 0.182256, 0.185198, 0.129801, 0.194234, 0.132295, 0.111485, 0.088832, 0.088832, 0.142424, 0.147574, 0.137348, 0.137348, 0.139895, 0.…	[238, 239, 240, 241, 242, 243, 244, 245, 246, 247, 248, 249, 250, 251, 252, 253, 254, 255, 259, 294, 297, 340, 341, 342, 343, 344, 345, 393, 394, 395, 396, 397, 398, 399, 400, 401, 402, 403, 404, 405, 406, 407, 408, 409, 410, 411, 412, 413, 620, 621, 622, 623, 624, 634, 636, 637, 638, 681, 682, 706, 707, 708, 709, 710, 711, 712, 713, 714, 715, 716, 717, 718, 719, 720, 721, 722]	(20, 27, 47)	20	2
457	458	A0A369RFX1|A0A369RFX1_9RICK Transposase OS=Wolbachia endosymbiont of Cylisticus convexus	([0.788093, 0.694846, 0.720929, 0.622677, 0.642678, 0.680603, 0.712013, 0.73685, 0.618285, 0.63748, 0.666105, 0.59508, 0.505461, 0.56648, 0.486429, 0.486429, 0.490133, 0.480142, 0.525368, 0.525368, 0.525368, 0.538167, 0.59917, 0.59014, 0.685117, 0.675549, 0.675549, 0.703578, 0.58069, 0.703578, 0.728858, 0.712013, 0.788093, 0.865454, 0.879233, 0.91684, 0.91684, 0.852992, 0.862302, 0.837511, 0.8342…	[0, 1, 2, 3, 4, 5, 6, 7, 8, 9, 10, 11, 12, 13, 18, 19, 20, 21, 22, 23, 24, 25, 26, 27, 28, 29, 30, 31, 32, 33, 34, 35, 36, 37, 38, 39, 40, 41, 42, 43, 44, 45, 46, 47, 48, 49, 50, 51, 52, 53, 54, 55, 56, 57, 58, 59, 60, 61, 62, 63, 64, 65, 66, 67, 68, 69, 70, 71, 72, 73]	(55, 14, 69)	55	2
458	459	A0A369RFX3|A0A369RFX3_9RICK Patatin OS=Wolbachia endosymbiont of Cylisticus convexus	([0.016826, 0.024826, 0.016021, 0.023534, 0.032017, 0.022306, 0.016257, 0.025316, 0.025762, 0.0198, 0.016021, 0.012727, 0.016528, 0.018415, 0.018415, 0.034068, 0.060549, 0.06312, 0.079919, 0.074921, 0.078022, 0.081712, 0.047319, 0.067594, 0.064632, 0.037156, 0.032017, 0.060549, 0.027463, 0.026338, 0.035586, 0.06184, 0.111485, 0.132295, 0.125101, 0.196879, 0.179055, 0.116183, 0.074921, 0.06184, 0.…	[]	0	0	2
459	460	A0A369RFX8|A0A369RFX8_9RICK Ankyrin repeat OS=Wolbachia endosymbiont of Cylisticus convexus	([0.013016, 0.020165, 0.013437, 0.020876, 0.029376, 0.028107, 0.044297, 0.06312, 0.078022, 0.045352, 0.060549, 0.094817, 0.092881, 0.098513, 0.170161, 0.142424, 0.092881, 0.155435, 0.15008, 0.185198, 0.30533, 0.422041, 0.440853, 0.433034, 0.349426, 0.374039, 0.298791, 0.200174, 0.11371, 0.122885, 0.185198, 0.17593, 0.122885, 0.203355, 0.132295, 0.127496, 0.098513, 0.15284, 0.15284, 0.088832, 0.04…	[172, 173, 174]	0	0	2
460	461	A0A369RFY6|A0A369RFY6_9RICK IS5/IS1182 family OS=Wolbachia endosymbiont of Cylisticus convexus	([0.311707, 0.182256, 0.083462, 0.038042, 0.023534, 0.015694, 0.011106, 0.009187, 0.01204, 0.016826, 0.012727, 0.010672, 0.010509, 0.017447, 0.016528, 0.017797, 0.035586, 0.023534, 0.013265, 0.013016, 0.01204, 0.01227, 0.021381, 0.025316, 0.030611, 0.054297, 0.10481, 0.179055, 0.203355, 0.139895, 0.079919, 0.086953, 0.098513, 0.094817, 0.05306, 0.035586, 0.024826, 0.024393, 0.022306, 0.022667, 0.…	[118, 119, 120, 121, 122, 123, 124, 125, 126, 127, 128, 129, 130, 131, 132, 133]	(15, 0, 15)	15	2
461	462	A0A369RFY8|A0A369RFY8_9RICK Transposase OS=Wolbachia endosymbiont of Cylisticus convexus	([0.019109, 0.030003, 0.023534, 0.033407, 0.017447, 0.025316, 0.035586, 0.030003, 0.025762, 0.034068, 0.030003, 0.024393, 0.015694, 0.013437, 0.020165, 0.034884, 0.028107, 0.027463, 0.027463, 0.050641, 0.086953, 0.085092, 0.049374, 0.042364, 0.043307, 0.054297, 0.028695, 0.028695, 0.043307, 0.035586, 0.038858, 0.032017, 0.05306, 0.071867, 0.088832, 0.051831, 0.028107, 0.040537, 0.071867, 0.073402…	[]	0	0	2
462	463	A0A369RFZ3|A0A369RFZ3_9RICK Ankyrin repeat protein OS=Wolbachia endosymbiont of Cylisticus convexus	([0.538167, 0.59014, 0.505461, 0.545602, 0.521092, 0.608892, 0.648219, 0.694846, 0.604312, 0.59014, 0.622677, 0.671169, 0.759478, 0.784345, 0.775545, 0.767246, 0.671169, 0.675549, 0.759478, 0.759478, 0.76285, 0.767246, 0.680603, 0.775545, 0.76285, 0.801317, 0.685117, 0.675549, 0.666105, 0.728858, 0.671169, 0.653063, 0.63748, 0.626927, 0.557691, 0.529623, 0.505461, 0.59014, 0.680603, 0.63748, 0.58…	[0, 1, 2, 3, 4, 5, 6, 7, 8, 9, 10, 11, 12, 13, 14, 15, 16, 17, 18, 19, 20, 21, 22, 23, 24, 25, 26, 27, 28, 29, 30, 31, 32, 33, 34, 35, 36, 37, 38, 39, 40, 41, 42]	(42, 0, 42)	42	2
463	464	A0A369RFZ7|A0A369RFZ7_9RICK Transposase OS=Wolbachia endosymbiont of Cylisticus convexus	([0.318242, 0.352862, 0.374039, 0.444081, 0.394753, 0.422041, 0.450668, 0.444081, 0.447574, 0.450668, 0.465241, 0.483068, 0.461924, 0.529623, 0.454136, 0.42561, 0.476583, 0.517562, 0.553315, 0.541878, 0.541878, 0.545602, 0.480142, 0.5017, 0.458154, 0.51388, 0.509769, 0.5017, 0.525368, 0.472492, 0.486429, 0.472492, 0.472492, 0.472492, 0.454136, 0.521092, 0.608892, 0.58069, 0.557691, 0.557691, 0.55…	[13, 17, 18, 19, 20, 21, 23, 25, 26, 27, 28, 35, 36, 37, 38, 39, 40, 41, 42, 43]	(8, 11, 19)	8	2
464	465	A0A369RG03|A0A369RG03_9RICK Uncharacterized protein OS=Wolbachia endosymbiont of Cylisticus convexus	([0.002194, 0.003212, 0.004247, 0.003405, 0.004358, 0.003671, 0.003246, 0.002727, 0.003512, 0.004483, 0.00543, 0.004513, 0.006194, 0.007645, 0.011518, 0.018787, 0.010672, 0.006482, 0.007645, 0.008409, 0.008156, 0.01204, 0.011903, 0.009865, 0.009096, 0.009401, 0.015694, 0.016528, 0.020522, 0.021816, 0.015694, 0.01227, 0.011106, 0.007555, 0.00558, 0.005623, 0.004513, 0.006533, 0.006482, 0.006374, 0…	[]	0	0	2
465	466	A0A369RG05|A0A369RG05_9RICK Ankyrin repeat OS=Wolbachia endosymbiont of Cylisticus convexus	([0.134866, 0.134866, 0.092881, 0.134866, 0.167087, 0.21291, 0.257454, 0.284882, 0.318242, 0.342579, 0.288399, 0.25031, 0.298791, 0.209395, 0.203355, 0.194234, 0.219301, 0.15008, 0.15008, 0.17593, 0.203355, 0.200174, 0.225814, 0.30533, 0.298791, 0.222385, 0.219301, 0.236433, 0.247041, 0.158265, 0.134866, 0.196879, 0.196879, 0.18812, 0.225814, 0.239899, 0.339168, 0.349426, 0.436924, 0.408655, 0.41…	[43, 53, 54, 55, 56, 256, 257, 485, 486, 495, 907, 908, 909, 910, 911, 913, 1381, 1382, 1383, 1384, 1385, 1386, 1387, 1388, 1389, 1390, 1391, 1392, 1393, 1394, 1395, 1459, 1588, 1589]	(14, 16, 30)	14	2
466	467	A0A369RG28|A0A369RG28_9RICK Transposase OS=Wolbachia endosymbiont of Cylisticus convexus	([0.324872, 0.359901, 0.394753, 0.422041, 0.40511, 0.346032, 0.366687, 0.298791, 0.239899, 0.268042, 0.295083, 0.328603, 0.324872, 0.311707, 0.31487, 0.232838, 0.232838, 0.321458, 0.236433, 0.236433, 0.239899, 0.339168, 0.264545, 0.257454, 0.179055, 0.219301, 0.301917, 0.301917, 0.318242, 0.321458, 0.31487, 0.311707, 0.203355, 0.132295, 0.132295, 0.129801, 0.132295, 0.144935, 0.139895, 0.206376, …	[]	0	0	2
467	468	A0A369RG29|A0A369RG29_9RICK Transposase OS=Wolbachia endosymbiont of Cylisticus convexus	([0.222385, 0.284882, 0.346032, 0.374039, 0.298791, 0.328603, 0.275179, 0.301917, 0.342579, 0.380708, 0.401658, 0.414856, 0.335645, 0.328603, 0.328603, 0.349426, 0.390993, 0.490133, 0.505461, 0.486429, 0.486429, 0.549308, 0.557691, 0.538167, 0.557691, 0.648219, 0.657645, 0.707965, 0.694846, 0.575842, 0.529623, 0.461924, 0.440853, 0.5017, 0.505461, 0.505461, 0.4292, 0.398279, 0.359901, 0.370445, 0…	[18, 21, 22, 23, 24, 25, 26, 27, 28, 29, 30, 33, 34, 35, 66, 67, 74, 75]	(9, 1, 10)	9	2
468	469	A0A369RG31|A0A369RG31_9RICK Transposase IS116/IS110/IS902 family protein OS=Wolbachia endosymbiont of Cylisticus convexus	([0.032677, 0.049374, 0.081712, 0.11371, 0.058088, 0.079919, 0.06312, 0.038042, 0.029376, 0.037156, 0.024826, 0.0198, 0.030611, 0.028107, 0.025762, 0.050641, 0.079919, 0.083462, 0.139895, 0.139895, 0.206376, 0.206376, 0.209395, 0.196879, 0.11371, 0.200174, 0.206376, 0.275179, 0.380708, 0.454136, 0.454136, 0.454136, 0.541878, 0.545602, 0.465241, 0.394753, 0.394753, 0.295083, 0.216401, 0.21291, 0.2…	[32, 33, 121, 122, 124, 125, 126, 127, 250, 251, 252]	(3, 4, 7)	3	2
469	470	A0A369RG45|A0A369RG45_9RICK Phage P2 baseplate assembly protein gpV OS=Wolbachia endosymbiont of Cylisticus convexus	([0.356642, 0.374039, 0.257454, 0.311707, 0.356642, 0.268042, 0.216401, 0.239899, 0.17593, 0.203355, 0.232838, 0.206376, 0.206376, 0.219301, 0.26085, 0.278302, 0.21291, 0.243554, 0.194234, 0.247041, 0.21291, 0.161087, 0.164327, 0.182256, 0.164327, 0.125101, 0.125101, 0.179055, 0.191378, 0.194234, 0.127496, 0.127496, 0.191378, 0.111485, 0.06184, 0.109221, 0.058088, 0.05306, 0.055536, 0.058088, 0.0…	[]	0	0	2
470	471	A0A369RG48|A0A369RG48_9RICK Phage portal protein W OS=Wolbachia endosymbiont of Cylisticus convexus	([0.078022, 0.118441, 0.116183, 0.064632, 0.085092, 0.109221, 0.0704, 0.090864, 0.11371, 0.129801, 0.158265, 0.18812, 0.18812, 0.118441, 0.116183, 0.06312, 0.081712, 0.088832, 0.132295, 0.137348, 0.216401, 0.147574, 0.094817, 0.118441, 0.132295, 0.111485, 0.116183, 0.125101, 0.127496, 0.0704, 0.081712, 0.083462, 0.046336, 0.042364, 0.069024, 0.038858, 0.071867, 0.085092, 0.132295, 0.076542, 0.071…	[]	0	0	2
471	472	A0A369RG50|A0A369RG50_9RICK Phage baseplate protein OS=Wolbachia endosymbiont of Cylisticus convexus	([0.009096, 0.012727, 0.009096, 0.013613, 0.018787, 0.019401, 0.025762, 0.026338, 0.034068, 0.044297, 0.055536, 0.067594, 0.096677, 0.055536, 0.116183, 0.116183, 0.06312, 0.129801, 0.132295, 0.094817, 0.161087, 0.271506, 0.275179, 0.278302, 0.17593, 0.179055, 0.137348, 0.083462, 0.102787, 0.10481, 0.106997, 0.106997, 0.086953, 0.06184, 0.090864, 0.06184, 0.048328, 0.079919, 0.049374, 0.034884, 0.…	[]	0	0	2
472	473	A0A369RG57|A0A369RG57_9RICK Phage related protein OS=Wolbachia endosymbiont of Cylisticus convexus	([0.257454, 0.185198, 0.096677, 0.120615, 0.15284, 0.098513, 0.122885, 0.094817, 0.125101, 0.125101, 0.094817, 0.0704, 0.044297, 0.044297, 0.040537, 0.071867, 0.073402, 0.079919, 0.132295, 0.137348, 0.127496, 0.118441, 0.109221, 0.179055, 0.132295, 0.079919, 0.085092, 0.079919, 0.118441, 0.129801, 0.161087, 0.236433, 0.318242, 0.301917, 0.288399, 0.206376, 0.196879, 0.17593, 0.173081, 0.173081, 0…	[]	0	0	2
473	474	A0A369RG60|A0A369RG60_9RICK Uncharacterized protein OS=Wolbachia endosymbiont of Cylisticus convexus	([0.00515, 0.008624, 0.013016, 0.009294, 0.013265, 0.016826, 0.023087, 0.030003, 0.030003, 0.023963, 0.018106, 0.011342, 0.017447, 0.017138, 0.017138, 0.016528, 0.010509, 0.009401, 0.014783, 0.014586, 0.013265, 0.014783, 0.01204, 0.007877, 0.008624, 0.009401, 0.008624, 0.006194, 0.006619, 0.007645, 0.00962, 0.014075, 0.029376, 0.032017, 0.025762, 0.047319, 0.054297, 0.043307, 0.032677, 0.018787, …	[]	0	0	2
474	475	A0A369RG62|A0A369RG62_9RICK Uncharacterized protein OS=Wolbachia endosymbiont of Cylisticus convexus	([0.025316, 0.019401, 0.030003, 0.048328, 0.076542, 0.056825, 0.074921, 0.051831, 0.041405, 0.059222, 0.073402, 0.092881, 0.088832, 0.144935, 0.098513, 0.15284, 0.222385, 0.31487, 0.414856, 0.387226, 0.486429, 0.472492, 0.549308, 0.541878, 0.534167, 0.521092, 0.505461, 0.509769, 0.505461, 0.549308, 0.447574, 0.356642, 0.268042, 0.18812, 0.134866, 0.196879, 0.196879, 0.170161, 0.092881, 0.088832, …	[22, 23, 24, 25, 26, 27, 28, 29]	0	0	2
475	476	A0A369RG64|A0A369RG64_9RICK Uncharacterized protein OS=Wolbachia endosymbiont of Cylisticus convexus	([0.699094, 0.712013, 0.745909, 0.63748, 0.653063, 0.675549, 0.575842, 0.608892, 0.622677, 0.642678, 0.545602, 0.575842, 0.661982, 0.675549, 0.657645, 0.728858, 0.716283, 0.724957, 0.716283, 0.728858, 0.716283, 0.712013, 0.716283, 0.699094, 0.699094, 0.613573, 0.608892, 0.716283, 0.690604, 0.690604, 0.59508, 0.703578, 0.703578, 0.685117, 0.685117, 0.680603, 0.699094, 0.608892, 0.59014, 0.51388, 0…	[0, 1, 2, 3, 4, 5, 6, 7, 8, 9, 10, 11, 12, 13, 14, 15, 16, 17, 18, 19, 20, 21, 22, 23, 24, 25, 26, 27, 28, 29, 30, 31, 32, 33, 34, 35, 36, 37, 38, 39, 46, 69, 70, 73, 76, 79, 80, 81, 82, 83, 85, 86, 87, 88, 89, 90, 91, 92, 93, 94, 95, 96, 97, 98, 99, 100, 101, 102, 105, 106, 107, 108, 109, 149]	(39, 0, 39)	39	2
476	477	A0A369RG73|A0A369RG73_9RICK Putative phage related protein OS=Wolbachia endosymbiont of Cylisticus convexus	([0.134866, 0.194234, 0.247041, 0.158265, 0.185198, 0.209395, 0.26085, 0.185198, 0.247041, 0.239899, 0.179055, 0.21291, 0.209395, 0.225814, 0.25031, 0.15284, 0.15008, 0.170161, 0.158265, 0.096677, 0.15008, 0.203355, 0.209395, 0.127496, 0.127496, 0.111485, 0.134866, 0.102787, 0.10481, 0.043307, 0.034068, 0.066181, 0.035586, 0.022306, 0.032017, 0.017447, 0.033407, 0.056825, 0.047319, 0.046336, 0.08…	[]	0	0	2
477	478	A0A369RG74|A0A369RG74_9RICK Phage P2 baseplate assembly protein gpV OS=Wolbachia endosymbiont of Cylisticus convexus	([0.055536, 0.088832, 0.116183, 0.142424, 0.090864, 0.094817, 0.132295, 0.090864, 0.073402, 0.090864, 0.064632, 0.079919, 0.081712, 0.050641, 0.049374, 0.049374, 0.064632, 0.081712, 0.085092, 0.094817, 0.085092, 0.120615, 0.11371, 0.076542, 0.078022, 0.076542, 0.088832, 0.046336, 0.081712, 0.127496, 0.0704, 0.073402, 0.074921, 0.129801, 0.111485, 0.0704, 0.078022, 0.066181, 0.035586, 0.06312, 0.0…	[]	0	0	2
478	479	A0A369RG76|A0A369RG76_9RICK Phage related protein OS=Wolbachia endosymbiont of Cylisticus convexus	([0.346032, 0.418646, 0.436924, 0.447574, 0.346032, 0.398279, 0.271506, 0.206376, 0.122885, 0.142424, 0.118441, 0.096677, 0.098513, 0.090864, 0.127496, 0.142424, 0.161087, 0.094817, 0.041405, 0.058088, 0.083462, 0.071867, 0.06312, 0.030003, 0.032017, 0.056825, 0.054297, 0.069024, 0.106997, 0.191378, 0.106997, 0.144935, 0.209395, 0.222385, 0.139895, 0.147574, 0.132295, 0.125101, 0.203355, 0.236433…	[]	0	0	2
479	480	A0A369RG86|A0A369RG86_9RICK Phage related protein OS=Wolbachia endosymbiont of Cylisticus convexus	([0.390993, 0.436924, 0.332115, 0.359901, 0.301917, 0.332115, 0.352862, 0.377384, 0.318242, 0.278302, 0.247041, 0.196879, 0.132295, 0.098513, 0.147574, 0.139895, 0.137348, 0.081712, 0.05306, 0.098513, 0.0704, 0.076542, 0.074921, 0.120615, 0.078022, 0.069024, 0.071867, 0.071867, 0.074921, 0.118441, 0.142424, 0.196879, 0.264545, 0.311707, 0.288399, 0.298791, 0.311707, 0.229226, 0.30533, 0.374039, 0…	[43, 46, 47, 48, 51, 52, 53, 54, 55, 56, 57, 58, 59, 60]	(9, 4, 13)	9	2
480	481	A0A369RG90|A0A369RG90_9RICK Invasion associated locus B family protein OS=Wolbachia endosymbiont of Cylisticus convexus	([0.001408, 0.002194, 0.001936, 0.002705, 0.003701, 0.003014, 0.003366, 0.004135, 0.00407, 0.004775, 0.006078, 0.005799, 0.005872, 0.004513, 0.006194, 0.009728, 0.013016, 0.015344, 0.023963, 0.043307, 0.048328, 0.049374, 0.033407, 0.033407, 0.034884, 0.027463, 0.034068, 0.046336, 0.050641, 0.076542, 0.085092, 0.076542, 0.076542, 0.049374, 0.051831, 0.026892, 0.017447, 0.017447, 0.017447, 0.020522…	[]	0	0	2
481	482	A0A369RG91|A0A369RG91_9RICK Transposase for transposon Tn5 OS=Wolbachia endosymbiont of Cylisticus convexus	([0.0198, 0.028107, 0.051831, 0.028107, 0.046336, 0.025762, 0.025316, 0.018415, 0.013821, 0.018415, 0.024826, 0.019109, 0.020522, 0.028107, 0.038042, 0.073402, 0.071867, 0.120615, 0.116183, 0.083462, 0.048328, 0.067594, 0.069024, 0.038042, 0.069024, 0.032677, 0.032677, 0.025316, 0.025316, 0.044297, 0.022667, 0.021381, 0.021381, 0.020876, 0.018787, 0.011518, 0.010672, 0.019109, 0.011669, 0.008002,…	[]	0	0	2
482	483	A0A369RG99|A0A369RG99_9RICK Ankyrin repeats (3 copies) OS=Wolbachia endosymbiont of Cylisticus convexus	([0.225814, 0.142424, 0.182256, 0.120615, 0.081712, 0.118441, 0.147574, 0.173081, 0.196879, 0.225814, 0.173081, 0.200174, 0.219301, 0.229226, 0.243554, 0.239899, 0.15284, 0.164327, 0.232838, 0.161087, 0.17593, 0.225814, 0.31487, 0.236433, 0.324872, 0.401658, 0.398279, 0.398279, 0.414856, 0.422041, 0.339168, 0.4292, 0.422041, 0.440853, 0.342579, 0.247041, 0.332115, 0.4292, 0.41194, 0.31487, 0.4016…	[]	0	0	2
483	484	A0A369RGA0|A0A369RGA0_9RICK D-galactonate transporter OS=Wolbachia endosymbiont of Cylisticus convexus	([0.01204, 0.007422, 0.010131, 0.006374, 0.008723, 0.006421, 0.00777, 0.007645, 0.006039, 0.007877, 0.006374, 0.007495, 0.01227, 0.006619, 0.006374, 0.008276, 0.007422, 0.006988, 0.005011, 0.003997, 0.005734, 0.003924, 0.004315, 0.003014, 0.003821, 0.003671, 0.003671, 0.003997, 0.00359, 0.004976, 0.003341, 0.003341, 0.002349, 0.002396, 0.003727, 0.002503, 0.002503, 0.003512, 0.004835, 0.005086, 0…	[]	0	0	2
484	485	A0A369RGA3|A0A369RGA3_9RICK Ankyrin repeat OS=Wolbachia endosymbiont of Cylisticus convexus	([0.232838, 0.288399, 0.328603, 0.229226, 0.185198, 0.216401, 0.239899, 0.164327, 0.200174, 0.257454, 0.206376, 0.25031, 0.318242, 0.356642, 0.25406, 0.25406, 0.182256, 0.203355, 0.182256, 0.206376, 0.191378, 0.167087, 0.17593, 0.109221, 0.111485, 0.155435, 0.170161, 0.122885, 0.147574, 0.142424, 0.100716, 0.144935, 0.111485, 0.122885, 0.102787, 0.179055, 0.179055, 0.191378, 0.206376, 0.222385, 0…	[58]	0	0	2
485	486	A0A369RGA5|A0A369RGA5_9RICK Transposase OS=Wolbachia endosymbiont of Cylisticus convexus	([0.549308, 0.398279, 0.30533, 0.349426, 0.275179, 0.18812, 0.139895, 0.164327, 0.196879, 0.219301, 0.164327, 0.194234, 0.200174, 0.173081, 0.088832, 0.102787, 0.076542, 0.083462, 0.06184, 0.067594, 0.034884, 0.028695, 0.051831, 0.085092, 0.078022, 0.118441, 0.102787, 0.167087, 0.161087, 0.15008, 0.127496, 0.209395, 0.139895, 0.079919, 0.064632, 0.102787, 0.142424, 0.185198, 0.111485, 0.134866, 0…	[0, 188, 189, 190, 191, 192, 193, 194, 195, 196, 197, 198, 199, 200, 201, 202, 203, 204, 205, 206, 207, 208, 209, 210, 211, 212]	(24, 1, 25)	24	2
486	487	A0A369RGA8|A0A369RGA8_9RICK Uncharacterized protein OS=Wolbachia endosymbiont of Cylisticus convexus	([0.009015, 0.013437, 0.0198, 0.032017, 0.020876, 0.031287, 0.046336, 0.060549, 0.074921, 0.090864, 0.066181, 0.047319, 0.048328, 0.047319, 0.044297, 0.066181, 0.066181, 0.066181, 0.088832, 0.11371, 0.066181, 0.066181, 0.067594, 0.066181, 0.060549, 0.10481, 0.102787, 0.058088, 0.033407, 0.033407, 0.035586, 0.060549, 0.059222, 0.088832, 0.144935, 0.096677, 0.078022, 0.078022, 0.071867, 0.11371, 0.…	[]	0	0	2
487	488	A0A369RGB3|A0A369RGB3_9RICK Ankyrin repeat containing protein OS=Wolbachia endosymbiont of Cylisticus convexus	([0.4292, 0.521092, 0.553315, 0.42561, 0.458154, 0.494003, 0.534167, 0.545602, 0.585406, 0.604312, 0.661982, 0.604312, 0.754692, 0.716283, 0.685117, 0.626927, 0.51388, 0.521092, 0.517562, 0.608892, 0.59014, 0.604312, 0.494003, 0.465241, 0.562014, 0.529623, 0.436924, 0.346032, 0.349426, 0.332115, 0.332115, 0.275179, 0.349426, 0.275179, 0.284882, 0.284882, 0.247041, 0.335645, 0.328603, 0.332115, 0.…	[1, 2, 6, 7, 8, 9, 10, 11, 12, 13, 14, 15, 16, 17, 18, 19, 20, 21, 24, 25, 47, 48, 52, 54, 208, 209, 210, 211, 212, 213, 214, 215, 216, 217, 219, 220, 245, 246, 278, 279, 280, 281, 282, 283, 285, 286, 287, 345, 346, 347, 348, 388, 389, 390, 391, 392, 393, 394, 395, 396, 397, 398, 399, 400, 401, 402, 403, 404, 405, 406]	(18, 51, 69)	18	2
488	489	A0A369RGB6|A0A369RGB6_9RICK Uncharacterized protein OS=Wolbachia endosymbiont of Cylisticus convexus	([0.318242, 0.18812, 0.222385, 0.278302, 0.191378, 0.18812, 0.144935, 0.173081, 0.200174, 0.229226, 0.222385, 0.264545, 0.278302, 0.17593, 0.179055, 0.196879, 0.116183, 0.118441, 0.182256, 0.170161, 0.10481, 0.11371, 0.127496, 0.076542, 0.059222, 0.109221, 0.127496, 0.17593, 0.15284, 0.092881, 0.090864, 0.116183, 0.064632, 0.049374, 0.090864, 0.092881, 0.147574, 0.219301, 0.18812, 0.18812, 0.2063…	[120, 123, 125, 134, 142, 167, 208, 209, 210, 212]	0	0	2
489	490	A0A369RGC1|A0A369RGC1_9RICK Anaerobic benzoate catabolism transcriptional regulator OS=Wolbachia endosymbiont of Cylisticus convexus	([0.020165, 0.034068, 0.024826, 0.035586, 0.049374, 0.06312, 0.047319, 0.059222, 0.074921, 0.045352, 0.055536, 0.038858, 0.06184, 0.100716, 0.144935, 0.139895, 0.139895, 0.147574, 0.142424, 0.229226, 0.147574, 0.18812, 0.18812, 0.25031, 0.170161, 0.170161, 0.122885, 0.17593, 0.122885, 0.069024, 0.086953, 0.05306, 0.05306, 0.049374, 0.031287, 0.032017, 0.049374, 0.047319, 0.050641, 0.050641, 0.046…	[184, 187, 188, 189, 190, 191, 192, 193, 195, 196]	0	0	2
490	491	A0A369RGC5|A0A369RGC5_9RICK Transposase OS=Wolbachia endosymbiont of Cylisticus convexus	([0.040537, 0.06312, 0.028107, 0.019109, 0.028695, 0.038042, 0.054297, 0.066181, 0.054297, 0.069024, 0.079919, 0.102787, 0.18812, 0.139895, 0.147574, 0.182256, 0.271506, 0.278302, 0.342579, 0.440853, 0.422041, 0.332115, 0.332115, 0.436924, 0.538167, 0.538167, 0.5017, 0.497853, 0.51388, 0.59508, 0.585406, 0.59917, 0.585406, 0.56648, 0.685117, 0.675549, 0.661982, 0.648219, 0.59014, 0.59014, 0.59014…	[24, 25, 26, 28, 29, 30, 31, 32, 33, 34, 35, 36, 37, 38, 39, 40, 41, 42, 44, 45, 47]	(14, 3, 17)	14	2
491	492	A0A369RGC7|A0A369RGC7_9RICK Baseplate assembly protein J OS=Wolbachia endosymbiont of Cylisticus convexus	([0.444081, 0.281712, 0.332115, 0.374039, 0.288399, 0.179055, 0.206376, 0.229226, 0.222385, 0.243554, 0.278302, 0.311707, 0.225814, 0.194234, 0.164327, 0.106997, 0.170161, 0.216401, 0.206376, 0.100716, 0.161087, 0.132295, 0.15284, 0.10481, 0.10481, 0.158265, 0.268042, 0.298791, 0.275179, 0.278302, 0.278302, 0.203355, 0.129801, 0.203355, 0.173081, 0.15284, 0.155435, 0.085092, 0.100716, 0.109221, 0…	[]	0	0	2
492	493	A0A369RGC9|A0A369RGC9_9RICK Baseplate assembly protein W OS=Wolbachia endosymbiont of Cylisticus convexus	([0.134866, 0.074921, 0.050641, 0.074921, 0.094817, 0.15008, 0.094817, 0.116183, 0.137348, 0.167087, 0.102787, 0.132295, 0.081712, 0.086953, 0.046336, 0.048328, 0.03976, 0.032017, 0.034884, 0.047319, 0.100716, 0.078022, 0.078022, 0.118441, 0.111485, 0.056825, 0.049374, 0.085092, 0.085092, 0.041405, 0.038042, 0.045352, 0.045352, 0.076542, 0.046336, 0.079919, 0.081712, 0.10481, 0.125101, 0.076542, …	[]	0	0	2
493	494	A0A369RGD5|A0A369RGD5_9RICK RNA polymerase sigma factor, sigma-70 family OS=Wolbachia endosymbiont of Cylisticus convexus	([0.553315, 0.58069, 0.59014, 0.458154, 0.497853, 0.557691, 0.562014, 0.494003, 0.440853, 0.450668, 0.472492, 0.41194, 0.41194, 0.422041, 0.346032, 0.321458, 0.31487, 0.243554, 0.17593, 0.161087, 0.161087, 0.225814, 0.219301, 0.196879, 0.17593, 0.142424, 0.078022, 0.078022, 0.116183, 0.100716, 0.106997, 0.10481, 0.120615, 0.125101, 0.125101, 0.185198, 0.147574, 0.100716, 0.100716, 0.155435, 0.092…	[0, 1, 2, 5, 6]	0	0	2
494	495	A0A369RGD8|A0A369RGD8_9RICK Transposase IS116/IS110/IS902 family protein OS=Wolbachia endosymbiont of Cylisticus convexus	([0.5017, 0.517562, 0.534167, 0.549308, 0.521092, 0.534167, 0.562014, 0.465241, 0.486429, 0.51388, 0.497853, 0.525368, 0.538167, 0.525368, 0.51388, 0.534167, 0.538167, 0.468512, 0.461924, 0.476583, 0.384043, 0.40511, 0.41194, 0.41194, 0.390993, 0.418646, 0.414856, 0.339168, 0.433034, 0.374039, 0.339168, 0.301917, 0.222385, 0.216401, 0.225814, 0.206376, 0.216401, 0.271506, 0.271506, 0.339168, 0.27…	[0, 1, 2, 3, 4, 5, 6, 9, 11, 12, 13, 14, 15, 16]	(6, 0, 6)	6	2
495	496	A0A369RGE0|A0A369RGE0_9RICK PD-(D/E)XK nuclease family transposase OS=Wolbachia endosymbiont of Cylisticus convexus	([0.298791, 0.268042, 0.346032, 0.401658, 0.295083, 0.21291, 0.236433, 0.281712, 0.271506, 0.225814, 0.219301, 0.26085, 0.342579, 0.328603, 0.414856, 0.398279, 0.380708, 0.298791, 0.301917, 0.182256, 0.209395, 0.209395, 0.278302, 0.167087, 0.164327, 0.25031, 0.328603, 0.25031, 0.229226, 0.257454, 0.328603, 0.291804, 0.318242, 0.321458, 0.321458, 0.318242, 0.21291, 0.200174, 0.284882, 0.278302, 0.…	[]	0	0	2
496	497	A0A369RGE5|A0A369RGE5_9RICK Ankyrin repeat domain-containing protein OS=Wolbachia endosymbiont of Cylisticus convexus	([0.06312, 0.086953, 0.127496, 0.155435, 0.085092, 0.118441, 0.059222, 0.038858, 0.028695, 0.020876, 0.020876, 0.015344, 0.026892, 0.014783, 0.011106, 0.007495, 0.006039, 0.006567, 0.005378, 0.005503, 0.004161, 0.004358, 0.003341, 0.003298, 0.003298, 0.004388, 0.004208, 0.005318, 0.005623, 0.007091, 0.009977, 0.008409, 0.01227, 0.01227, 0.014586, 0.015344, 0.027463, 0.024393, 0.030611, 0.048328, …	[136, 137, 138, 142, 143, 144, 145, 146, 147, 148, 149, 150, 151, 152, 153, 179]	(11, 3, 14)	11	2
497	498	A0A369RGF0|A0A369RGF0_9RICK Uncharacterized protein OS=Wolbachia endosymbiont of Cylisticus convexus	([0.497853, 0.374039, 0.301917, 0.342579, 0.236433, 0.275179, 0.203355, 0.236433, 0.268042, 0.291804, 0.229226, 0.232838, 0.247041, 0.275179, 0.170161, 0.17593, 0.173081, 0.232838, 0.147574, 0.120615, 0.109221, 0.109221, 0.173081, 0.170161, 0.170161, 0.257454, 0.191378, 0.209395, 0.209395, 0.139895, 0.098513, 0.155435, 0.090864, 0.083462, 0.086953, 0.142424, 0.137348, 0.137348, 0.139895, 0.225814…	[]	0	0	2
498	499	A0A369RGF1|A0A369RGF1_9RICK Group II intron-encoded protein ltrA OS=Wolbachia endosymbiont of Cylisticus convexus	([0.308712, 0.359901, 0.390993, 0.301917, 0.332115, 0.366687, 0.298791, 0.25031, 0.288399, 0.308712, 0.291804, 0.324872, 0.321458, 0.380708, 0.380708, 0.321458, 0.40511, 0.4292, 0.42561, 0.433034, 0.444081, 0.436924, 0.4292, 0.366687, 0.36309, 0.278302, 0.298791, 0.370445, 0.40511, 0.328603, 0.328603, 0.370445, 0.377384, 0.374039, 0.377384, 0.370445, 0.374039, 0.366687, 0.275179, 0.295083, 0.2715…	[]	0	0	2
499	500	A0A369RGF2|A0A369RGF2_9RICK Phage related protein OS=Wolbachia endosymbiont of Cylisticus convexus	([0.51388, 0.401658, 0.332115, 0.36309, 0.268042, 0.301917, 0.324872, 0.356642, 0.380708, 0.398279, 0.339168, 0.335645, 0.339168, 0.36309, 0.257454, 0.26085, 0.264545, 0.324872, 0.324872, 0.298791, 0.284882, 0.284882, 0.356642, 0.356642, 0.356642, 0.447574, 0.380708, 0.321458, 0.318242, 0.243554, 0.18812, 0.264545, 0.295083, 0.298791, 0.301917, 0.380708, 0.377384, 0.377384, 0.377384, 0.377384, 0.…	[0, 80]	0	0	2
500	501	A0A369RGF8|A0A369RGF8_9RICK Putative ankyrin repeat protein OS=Wolbachia endosymbiont of Cylisticus convexus	([0.298791, 0.349426, 0.288399, 0.200174, 0.232838, 0.173081, 0.106997, 0.134866, 0.173081, 0.21291, 0.232838, 0.26085, 0.335645, 0.359901, 0.295083, 0.295083, 0.281712, 0.346032, 0.257454, 0.311707, 0.321458, 0.324872, 0.349426, 0.324872, 0.41194, 0.349426, 0.394753, 0.468512, 0.458154, 0.440853, 0.418646, 0.440853, 0.36309, 0.366687, 0.384043, 0.380708, 0.377384, 0.374039, 0.301917, 0.298791, 0…	[346, 347, 348, 349, 351, 353, 354, 375, 376, 377, 378, 379, 380, 381, 382, 383, 384, 385, 386, 387, 388, 389, 390, 391, 392, 393, 394, 395, 396, 398, 399, 401, 402, 403, 404, 405, 406, 407, 408]	(21, 7, 28)	21	2
501	502	A0A369RGF9|A0A369RGF9_9RICK Transposase for transposon Tn5 OS=Wolbachia endosymbiont of Cylisticus convexus	([0.295083, 0.339168, 0.328603, 0.36309, 0.271506, 0.301917, 0.335645, 0.352862, 0.370445, 0.301917, 0.324872, 0.356642, 0.380708, 0.301917, 0.268042, 0.36309, 0.311707, 0.291804, 0.284882, 0.271506, 0.288399, 0.21291, 0.222385, 0.170161, 0.194234, 0.284882, 0.281712, 0.271506, 0.200174, 0.21291, 0.30533, 0.278302, 0.219301, 0.222385, 0.298791, 0.239899, 0.222385, 0.311707, 0.308712, 0.301917, 0.…	[66]	0	0	2
502	503	A0A369RGG3|A0A369RGG3_9RICK Phage protein U OS=Wolbachia endosymbiont of Cylisticus convexus	([0.032017, 0.048328, 0.028695, 0.042364, 0.029376, 0.03976, 0.051831, 0.073402, 0.088832, 0.111485, 0.073402, 0.055536, 0.094817, 0.090864, 0.098513, 0.060549, 0.058088, 0.06312, 0.106997, 0.10481, 0.051831, 0.054297, 0.055536, 0.102787, 0.059222, 0.094817, 0.094817, 0.094817, 0.049374, 0.055536, 0.032017, 0.033407, 0.056825, 0.031287, 0.058088, 0.05306, 0.059222, 0.060549, 0.034068, 0.041405, 0…	[]	0	0	2
503	504	A0A369RGG5|A0A369RGG5_9RICK Phage Tail Protein X OS=Wolbachia endosymbiont of Cylisticus convexus	([0.031287, 0.017797, 0.030003, 0.019109, 0.012491, 0.011342, 0.008002, 0.009483, 0.011669, 0.00962, 0.011518, 0.009728, 0.015078, 0.024826, 0.042364, 0.060549, 0.034884, 0.040537, 0.03976, 0.020165, 0.011669, 0.009865, 0.017138, 0.016826, 0.032677, 0.059222, 0.048328, 0.083462, 0.083462, 0.047319, 0.083462, 0.083462, 0.073402, 0.040537, 0.047319, 0.037156, 0.047319, 0.041405, 0.034884, 0.017138,…	[]	0	0	2
504	505	A0A369RGH3|A0A369RGH3_9RICK DUF2924 domain-containing protein OS=Wolbachia endosymbiont of Cylisticus convexus	([0.608892, 0.486429, 0.517562, 0.534167, 0.541878, 0.604312, 0.505461, 0.525368, 0.549308, 0.476583, 0.486429, 0.51388, 0.42561, 0.31487, 0.30533, 0.295083, 0.232838, 0.161087, 0.164327, 0.219301, 0.257454, 0.216401, 0.30533, 0.298791, 0.216401, 0.225814, 0.196879, 0.26085, 0.179055, 0.122885, 0.116183, 0.137348, 0.142424, 0.147574, 0.222385, 0.15284, 0.155435, 0.17593, 0.264545, 0.275179, 0.264…	[0, 2, 3, 4, 5, 6, 7, 8, 11, 145]	0	0	2
505	506	A0A369RGH5|A0A369RGH5_9RICK Transposase IS116/IS110/IS902 family protein OS=Wolbachia endosymbiont of Cylisticus convexus	([0.229226, 0.15284, 0.206376, 0.229226, 0.18812, 0.139895, 0.167087, 0.200174, 0.155435, 0.182256, 0.203355, 0.185198, 0.179055, 0.185198, 0.185198, 0.264545, 0.25406, 0.179055, 0.200174, 0.170161, 0.173081, 0.116183, 0.170161, 0.161087, 0.179055, 0.229226, 0.308712, 0.308712, 0.318242, 0.387226, 0.31487, 0.295083, 0.36309, 0.288399, 0.295083, 0.318242, 0.311707, 0.394753, 0.436924, 0.436924, 0.…	[41, 42, 43, 44, 45, 46, 97, 110, 111, 112, 113, 120, 121, 123, 124, 185, 186]	(5, 0, 5)	5	2
506	507	A0A369RGH6|A0A369RGH6_9RICK Transposase OS=Wolbachia endosymbiont of Cylisticus convexus	([0.016528, 0.026338, 0.038042, 0.058088, 0.081712, 0.086953, 0.134866, 0.086953, 0.106997, 0.111485, 0.076542, 0.118441, 0.078022, 0.086953, 0.085092, 0.144935, 0.137348, 0.078022, 0.111485, 0.137348, 0.158265, 0.229226, 0.225814, 0.225814, 0.129801, 0.078022, 0.090864, 0.042364, 0.064632, 0.06312, 0.071867, 0.127496, 0.073402, 0.060549, 0.060549, 0.090864, 0.054297, 0.026338, 0.051831, 0.054297…	[]	0	0	2
507	508	A0A369RGH9|A0A369RGH9_9RICK Ankyrin repeat OS=Wolbachia endosymbiont of Cylisticus convexus	([0.125101, 0.06312, 0.033407, 0.046336, 0.034884, 0.048328, 0.06312, 0.050641, 0.030003, 0.043307, 0.05306, 0.078022, 0.079919, 0.056825, 0.049374, 0.024393, 0.040537, 0.088832, 0.090864, 0.086953, 0.055536, 0.043307, 0.05306, 0.094817, 0.109221, 0.170161, 0.173081, 0.11371, 0.161087, 0.179055, 0.111485, 0.122885, 0.069024, 0.042364, 0.042364, 0.045352, 0.081712, 0.079919, 0.05306, 0.094817, 0.0…	[122, 123, 124, 125, 126, 127, 128, 130, 131, 132, 296, 300]	(6, 0, 6)	6	2
508	509	A0A369RGI3|A0A369RGI3_9RICK DNA mismatch repair protein mutL OS=Wolbachia endosymbiont of Cylisticus convexus	([0.733139, 0.771762, 0.788093, 0.690604, 0.759478, 0.784345, 0.801317, 0.690604, 0.685117, 0.59014, 0.618285, 0.657645, 0.680603, 0.712013, 0.846163, 0.84206, 0.849326, 0.823549, 0.819762, 0.791621, 0.733139, 0.675549, 0.680603, 0.675549, 0.767246, 0.745909, 0.642678, 0.653063, 0.694846, 0.63748, 0.750527, 0.666105, 0.63748, 0.618285, 0.549308, 0.486429, 0.454136, 0.447574, 0.408655, 0.359901, 0…	[0, 1, 2, 3, 4, 5, 6, 7, 8, 9, 10, 11, 12, 13, 14, 15, 16, 17, 18, 19, 20, 21, 22, 23, 24, 25, 26, 27, 28, 29, 30, 31, 32, 33, 34]	(34, 0, 34)	34	2
509	510	A0A369RGI6|A0A369RGI6_9RICK Transposase IS116/IS110/IS902 family protein OS=Wolbachia endosymbiont of Cylisticus convexus	([0.170161, 0.129801, 0.164327, 0.132295, 0.106997, 0.147574, 0.206376, 0.15284, 0.111485, 0.079919, 0.096677, 0.111485, 0.078022, 0.074921, 0.134866, 0.18812, 0.185198, 0.118441, 0.094817, 0.094817, 0.094817, 0.161087, 0.225814, 0.232838, 0.295083, 0.352862, 0.346032, 0.295083, 0.384043, 0.380708, 0.380708, 0.359901, 0.366687, 0.366687, 0.284882, 0.291804, 0.295083, 0.301917, 0.384043, 0.472492,…	[54, 55, 180, 181, 182]	0	0	2
510	511	A0A369RGI9|A0A369RGI9_9RICK Transposase OS=Wolbachia endosymbiont of Cylisticus convexus	([0.06184, 0.090864, 0.137348, 0.125101, 0.074921, 0.041405, 0.05306, 0.0704, 0.088832, 0.048328, 0.06312, 0.081712, 0.043307, 0.044297, 0.023963, 0.014586, 0.013437, 0.021816, 0.03976, 0.067594, 0.030003, 0.055536, 0.060549, 0.054297, 0.076542, 0.132295, 0.137348, 0.161087, 0.079919, 0.076542, 0.155435, 0.100716, 0.047319, 0.081712, 0.06312, 0.069024, 0.069024, 0.071867, 0.03976, 0.023087, 0.024…	[]	0	0	2
511	512	A0A369RGJ2|A0A369RGJ2_9RICK DNA-invertase hin OS=Wolbachia endosymbiont of Cylisticus convexus	([0.033407, 0.049374, 0.067594, 0.088832, 0.127496, 0.161087, 0.191378, 0.216401, 0.164327, 0.194234, 0.225814, 0.243554, 0.236433, 0.257454, 0.25406, 0.247041, 0.25406, 0.318242, 0.324872, 0.394753, 0.408655, 0.377384, 0.295083, 0.311707, 0.311707, 0.222385, 0.15008, 0.144935, 0.144935, 0.209395, 0.21291, 0.206376, 0.134866, 0.167087, 0.139895, 0.090864, 0.122885, 0.118441, 0.134866, 0.081712, 0…	[]	0	0	2
512	513	A0A369RGJ7|A0A369RGJ7_9RICK Mutator family transposase OS=Wolbachia endosymbiont of Cylisticus convexus	([0.680603, 0.557691, 0.483068, 0.517562, 0.444081, 0.458154, 0.490133, 0.433034, 0.461924, 0.486429, 0.517562, 0.454136, 0.394753, 0.387226, 0.390993, 0.370445, 0.418646, 0.414856, 0.422041, 0.41194, 0.433034, 0.36309, 0.4292, 0.483068, 0.472492, 0.557691, 0.562014, 0.529623, 0.525368, 0.521092, 0.553315, 0.440853, 0.436924, 0.494003, 0.486429, 0.418646, 0.422041, 0.436924, 0.401658, 0.398279, 0…	[0, 1, 3, 10, 25, 26, 27, 28, 29, 30, 56, 57, 58, 59, 60, 61, 62, 63, 64, 65, 66, 67, 68, 69, 70, 71, 72, 73, 74, 75, 78, 79, 80, 81, 82, 83, 84, 87, 88, 96, 97, 98, 99, 100]	(19, 10, 29)	19	2
513	514	A0A369RGJ8|A0A369RGJ8_9RICK Baseplate assembly protein J OS=Wolbachia endosymbiont of Cylisticus convexus	([0.468512, 0.321458, 0.370445, 0.408655, 0.324872, 0.222385, 0.25406, 0.264545, 0.257454, 0.275179, 0.308712, 0.339168, 0.25406, 0.185198, 0.15008, 0.132295, 0.203355, 0.288399, 0.288399, 0.158265, 0.229226, 0.232838, 0.25406, 0.185198, 0.18812, 0.26085, 0.366687, 0.398279, 0.387226, 0.335645, 0.339168, 0.25031, 0.167087, 0.247041, 0.243554, 0.232838, 0.219301, 0.125101, 0.116183, 0.118441, 0.13…	[]	0	0	2
514	515	A0A369RGK2|A0A369RGK2_9RICK Transposase IS116/IS110/IS902 family protein OS=Wolbachia endosymbiont of Cylisticus convexus	([0.139895, 0.182256, 0.094817, 0.129801, 0.167087, 0.11371, 0.164327, 0.18812, 0.134866, 0.155435, 0.118441, 0.086953, 0.086953, 0.055536, 0.058088, 0.096677, 0.100716, 0.058088, 0.083462, 0.085092, 0.058088, 0.094817, 0.056825, 0.111485, 0.06184, 0.064632, 0.10481, 0.048328, 0.051831, 0.086953, 0.092881, 0.144935, 0.222385, 0.129801, 0.185198, 0.173081, 0.098513, 0.098513, 0.15008, 0.094817, 0.…	[]	0	0	2
515	516	A0A369RGK4|A0A369RGK4_9RICK Recombinase OS=Wolbachia endosymbiont of Cylisticus convexus	([0.342579, 0.196879, 0.100716, 0.134866, 0.164327, 0.203355, 0.232838, 0.18812, 0.229226, 0.155435, 0.129801, 0.134866, 0.085092, 0.142424, 0.127496, 0.076542, 0.03976, 0.071867, 0.076542, 0.125101, 0.122885, 0.144935, 0.206376, 0.308712, 0.308712, 0.206376, 0.147574, 0.155435, 0.219301, 0.15008, 0.167087, 0.225814, 0.25031, 0.288399, 0.25406, 0.25406, 0.25031, 0.36309, 0.36309, 0.359901, 0.3117…	[307, 308, 309]	0	0	2
516	517	A0A369RGK6|A0A369RGK6_9RICK Transposase, IS110 family OS=Wolbachia endosymbiont of Cylisticus convexus	([0.013613, 0.009865, 0.013821, 0.011518, 0.015344, 0.021381, 0.029376, 0.040537, 0.022667, 0.028695, 0.024393, 0.016021, 0.010372, 0.015694, 0.013613, 0.010509, 0.015344, 0.014315, 0.013437, 0.025316, 0.043307, 0.044297, 0.081712, 0.085092, 0.129801, 0.132295, 0.132295, 0.127496, 0.060549, 0.127496, 0.137348, 0.200174, 0.308712, 0.390993, 0.394753, 0.390993, 0.490133, 0.494003, 0.40511, 0.31487,…	[]	0	0	2
517	518	A0A369RGL0|A0A369RGL0_9RICK 50S ribosomal protein L22P OS=Wolbachia endosymbiont of Cylisticus convexus	([0.657645, 0.666105, 0.541878, 0.553315, 0.59917, 0.618285, 0.626927, 0.661982, 0.675549, 0.694846, 0.690604, 0.703578, 0.805026, 0.805026, 0.823549, 0.812494, 0.83125, 0.846163, 0.846163, 0.83125, 0.83125, 0.83125, 0.767246, 0.754692, 0.771762, 0.733139, 0.733139, 0.741537, 0.648219, 0.557691, 0.553315, 0.575842, 0.575842, 0.538167, 0.517562, 0.521092, 0.450668, 0.447574, 0.42561, 0.42561, 0.42…	[0, 1, 2, 3, 4, 5, 6, 7, 8, 9, 10, 11, 12, 13, 14, 15, 16, 17, 18, 19, 20, 21, 22, 23, 24, 25, 26, 27, 28, 29, 30, 31, 32, 33, 34, 35, 222, 223, 224, 225, 226, 227, 228, 229, 230, 231, 232, 233, 234, 235, 236, 237]	(35, 0, 35)	35	2
518	519	A0A369RGL1|A0A369RGL1_9RICK Transposon Tn3 resolvase OS=Wolbachia endosymbiont of Cylisticus convexus	([0.040537, 0.06312, 0.102787, 0.134866, 0.17593, 0.134866, 0.173081, 0.216401, 0.264545, 0.295083, 0.222385, 0.222385, 0.301917, 0.30533, 0.291804, 0.291804, 0.342579, 0.335645, 0.384043, 0.398279, 0.468512, 0.374039, 0.370445, 0.328603, 0.342579, 0.332115, 0.408655, 0.414856, 0.321458, 0.225814, 0.229226, 0.339168, 0.380708, 0.377384, 0.264545, 0.281712, 0.291804, 0.335645, 0.418646, 0.321458, …	[302, 524, 525, 526, 527, 528, 529, 530, 531, 532, 533, 534, 535, 536, 537, 538, 539]	(15, 1, 16)	15	2
519	520	A0A369RGL9|A0A369RGL9_9RICK Bacteriophage P2-related tail formation protein OS=Wolbachia endosymbiont of Cylisticus convexus	([0.4292, 0.472492, 0.509769, 0.517562, 0.497853, 0.401658, 0.335645, 0.366687, 0.398279, 0.321458, 0.349426, 0.288399, 0.284882, 0.216401, 0.311707, 0.422041, 0.394753, 0.318242, 0.21291, 0.229226, 0.222385, 0.132295, 0.125101, 0.060549, 0.059222, 0.038858, 0.0704, 0.111485, 0.111485, 0.111485, 0.109221, 0.120615, 0.11371, 0.0704, 0.06184, 0.060549, 0.054297, 0.030611, 0.043307, 0.043307, 0.0483…	[2, 3]	0	0	2
520	521	A0A369RGM3|A0A369RGM3_9RICK Transposase OS=Wolbachia endosymbiont of Cylisticus convexus	([0.085092, 0.134866, 0.125101, 0.158265, 0.203355, 0.25031, 0.164327, 0.196879, 0.225814, 0.155435, 0.18812, 0.144935, 0.15284, 0.092881, 0.098513, 0.167087, 0.127496, 0.191378, 0.200174, 0.196879, 0.288399, 0.295083, 0.291804, 0.295083, 0.298791, 0.298791, 0.203355, 0.30533, 0.216401, 0.185198, 0.196879, 0.18812, 0.268042, 0.268042, 0.359901, 0.268042, 0.271506, 0.236433, 0.155435, 0.18812, 0.1…	[]	0	0	2
521	522	A0A369RGM7|A0A369RGM7_9RICK Putative transposase OS=Wolbachia endosymbiont of Cylisticus convexus	([0.020876, 0.042364, 0.066181, 0.098513, 0.092881, 0.05306, 0.071867, 0.088832, 0.106997, 0.066181, 0.079919, 0.079919, 0.050641, 0.076542, 0.056825, 0.028107, 0.024393, 0.043307, 0.083462, 0.147574, 0.142424, 0.079919, 0.05306, 0.06184, 0.031287, 0.022667, 0.0198, 0.022306, 0.022306, 0.022667, 0.031287, 0.034884, 0.034884, 0.030611, 0.021381, 0.028107, 0.051831, 0.028107, 0.028107, 0.029376, 0.…	[]	0	0	2
522	523	A0A369RGM9|A0A369RGM9_9RICK Transposase OS=Wolbachia endosymbiont of Cylisticus convexus	([0.298791, 0.264545, 0.346032, 0.401658, 0.295083, 0.209395, 0.232838, 0.281712, 0.271506, 0.222385, 0.219301, 0.257454, 0.342579, 0.328603, 0.414856, 0.398279, 0.380708, 0.298791, 0.30533, 0.185198, 0.209395, 0.209395, 0.278302, 0.167087, 0.167087, 0.25031, 0.328603, 0.25406, 0.232838, 0.26085, 0.332115, 0.295083, 0.318242, 0.324872, 0.321458, 0.321458, 0.21291, 0.200174, 0.284882, 0.278302, 0.…	[310, 315]	0	0	2
523	524	A0A369RGN1|A0A369RGN1_9RICK Collagen-like protein OS=Wolbachia endosymbiont of Cylisticus convexus	([0.63748, 0.653063, 0.671169, 0.59508, 0.529623, 0.570702, 0.604312, 0.5017, 0.454136, 0.476583, 0.505461, 0.458154, 0.4292, 0.440853, 0.5017, 0.517562, 0.51388, 0.509769, 0.5017, 0.440853, 0.509769, 0.486429, 0.483068, 0.490133, 0.517562, 0.545602, 0.545602, 0.534167, 0.608892, 0.675549, 0.685117, 0.63748, 0.716283, 0.716283, 0.712013, 0.59508, 0.562014, 0.553315, 0.553315, 0.529623, 0.618285, …	[0, 1, 2, 3, 4, 5, 6, 7, 10, 14, 15, 16, 17, 18, 20, 24, 25, 26, 27, 28, 29, 30, 31, 32, 33, 34, 35, 36, 37, 38, 39, 40, 41, 42, 43, 44, 45, 46, 47, 48, 49, 50, 51, 52, 53, 54, 55, 56, 58, 59, 115, 116, 248, 249, 257, 258]	(32, 15, 47)	32	2
524	525	A0A369RGN8|A0A369RGN8_9RICK Heme exporter protein CcmB OS=Wolbachia endosymbiont of Cylisticus convexus	([0.003671, 0.005318, 0.007555, 0.010672, 0.008624, 0.011342, 0.008525, 0.006567, 0.005932, 0.005683, 0.004689, 0.003727, 0.003757, 0.002662, 0.003298, 0.003014, 0.00292, 0.002014, 0.0028, 0.003607, 0.003701, 0.003671, 0.002435, 0.002512, 0.002512, 0.003461, 0.003512, 0.004835, 0.006988, 0.010221, 0.009483, 0.01227, 0.013437, 0.025762, 0.024826, 0.036378, 0.038042, 0.019401, 0.026338, 0.020876, 0…	[]	0	0	2
525	526	A0A369RGP0|A0A369RGP0_9RICK Ransposase, Mutator family OS=Wolbachia endosymbiont of Cylisticus convexus	([0.023087, 0.038042, 0.036378, 0.048328, 0.028107, 0.03976, 0.049374, 0.071867, 0.094817, 0.059222, 0.058088, 0.071867, 0.127496, 0.074921, 0.074921, 0.134866, 0.139895, 0.079919, 0.071867, 0.096677, 0.127496, 0.125101, 0.132295, 0.109221, 0.11371, 0.196879, 0.122885, 0.129801, 0.122885, 0.076542, 0.086953, 0.118441, 0.067594, 0.051831, 0.090864, 0.088832, 0.067594, 0.06312, 0.069024, 0.038858, …	[]	0	0	2
526	527	A0A369RGP1|A0A369RGP1_9RICK Putative transposase OS=Wolbachia endosymbiont of Cylisticus convexus	([0.011106, 0.017138, 0.016257, 0.021816, 0.015078, 0.020165, 0.013613, 0.009865, 0.007259, 0.005734, 0.005932, 0.007031, 0.008276, 0.012491, 0.019401, 0.011106, 0.007495, 0.005734, 0.005799, 0.004247, 0.003997, 0.005799, 0.004161, 0.004161, 0.00316, 0.003053, 0.00225, 0.002976, 0.002881, 0.003298, 0.003461, 0.00389, 0.003341, 0.003431, 0.003053, 0.003053, 0.002976, 0.003997, 0.005378, 0.004161, …	[]	0	0	2
527	528	A0A369RGP4|A0A369RGP4_9RICK Transposase OS=Wolbachia endosymbiont of Cylisticus convexus	([0.182256, 0.109221, 0.137348, 0.191378, 0.225814, 0.155435, 0.196879, 0.158265, 0.194234, 0.15284, 0.182256, 0.144935, 0.092881, 0.086953, 0.111485, 0.085092, 0.076542, 0.067594, 0.044297, 0.071867, 0.046336, 0.046336, 0.081712, 0.081712, 0.073402, 0.044297, 0.042364, 0.038858, 0.033407, 0.038042, 0.066181, 0.06184, 0.079919, 0.139895, 0.15008, 0.120615, 0.15008, 0.15008, 0.15008, 0.142424, 0.1…	[]	0	0	2
528	529	A0A369RGQ3|A0A369RGQ3_9RICK Chromosomal replication initiator protein DnaA OS=Wolbachia endosymbiont of Cylisticus convexus	([0.050641, 0.083462, 0.045352, 0.028107, 0.016257, 0.023534, 0.034884, 0.024393, 0.018106, 0.013821, 0.010926, 0.014783, 0.015694, 0.029376, 0.027463, 0.055536, 0.074921, 0.038858, 0.038858, 0.034884, 0.019109, 0.019401, 0.0198, 0.035586, 0.033407, 0.064632, 0.030611, 0.028695, 0.030003, 0.028695, 0.028695, 0.028695, 0.014075, 0.013016, 0.013821, 0.013821, 0.012727, 0.017797, 0.029376, 0.026892,…	[]	0	0	2
529	530	A0A369RGQ5|A0A369RGQ5_9RICK Uncharacterized protein OS=Wolbachia endosymbiont of Cylisticus convexus	([0.332115, 0.339168, 0.278302, 0.284882, 0.339168, 0.380708, 0.40511, 0.422041, 0.436924, 0.436924, 0.447574, 0.483068, 0.40511, 0.465241, 0.444081, 0.529623, 0.476583, 0.36309, 0.394753, 0.377384, 0.450668, 0.490133, 0.505461, 0.497853, 0.534167, 0.444081, 0.42561, 0.436924, 0.370445, 0.384043, 0.394753, 0.414856, 0.41194, 0.494003, 0.490133, 0.505461, 0.483068, 0.549308, 0.59014, 0.585406, 0.5…	[15, 22, 24, 35, 37, 38, 39, 40, 41, 42, 43, 44, 45, 46, 49, 50, 51, 52, 77, 81, 82, 87, 88, 92, 230, 418, 419]	(9, 4, 13)	9	2
530	531	A0A369RGR3|A0A369RGR3_9RICK DUF1016 domain-containing protein OS=Wolbachia endosymbiont of Cylisticus convexus	([0.134866, 0.11371, 0.15008, 0.203355, 0.100716, 0.102787, 0.127496, 0.167087, 0.109221, 0.139895, 0.170161, 0.132295, 0.142424, 0.071867, 0.096677, 0.102787, 0.106997, 0.06184, 0.035586, 0.05306, 0.058088, 0.06184, 0.100716, 0.047319, 0.044297, 0.096677, 0.125101, 0.081712, 0.036378, 0.03976, 0.028107, 0.028107, 0.028107, 0.017447, 0.033407, 0.054297, 0.049374, 0.050641, 0.071867, 0.111485, 0.0…	[268]	0	0	2
531	532	A0A369RGR6|A0A369RGR6_9RICK Ankyrin repeat protein OS=Wolbachia endosymbiont of Cylisticus convexus	([0.321458, 0.41194, 0.444081, 0.318242, 0.346032, 0.380708, 0.414856, 0.433034, 0.472492, 0.490133, 0.538167, 0.476583, 0.632174, 0.59508, 0.562014, 0.51388, 0.401658, 0.408655, 0.40511, 0.494003, 0.472492, 0.476583, 0.377384, 0.30533, 0.408655, 0.324872, 0.236433, 0.15008, 0.15284, 0.144935, 0.139895, 0.102787, 0.164327, 0.109221, 0.109221, 0.106997, 0.129801, 0.229226, 0.122885, 0.129801, 0.11…	[10, 12, 13, 14, 15]	0	0	2
532	533	A0A369RGR9|A0A369RGR9_9RICK Piwi/Argonaute/Zwille siRNA-binding domain protein OS=Wolbachia endosymbiont of Cylisticus convexus	([0.497853, 0.390993, 0.308712, 0.346032, 0.288399, 0.291804, 0.308712, 0.346032, 0.384043, 0.414856, 0.418646, 0.36309, 0.356642, 0.433034, 0.359901, 0.295083, 0.298791, 0.295083, 0.308712, 0.380708, 0.311707, 0.257454, 0.321458, 0.321458, 0.349426, 0.42561, 0.447574, 0.461924, 0.461924, 0.447574, 0.436924, 0.377384, 0.454136, 0.494003, 0.40511, 0.461924, 0.433034, 0.394753, 0.308712, 0.30533, 0…	[89, 90, 91, 92, 93, 94, 95, 97, 98, 101]	0	0	2
533	534	A0A369RGS2|A0A369RGS2_9RICK Uncharacterized protein OS=Wolbachia endosymbiont of Cylisticus convexus	([0.026892, 0.038858, 0.071867, 0.030611, 0.025316, 0.038858, 0.056825, 0.081712, 0.043307, 0.033407, 0.026338, 0.041405, 0.028107, 0.024826, 0.049374, 0.050641, 0.05306, 0.106997, 0.21291, 0.196879, 0.196879, 0.182256, 0.120615, 0.100716, 0.203355, 0.275179, 0.155435, 0.096677, 0.051831, 0.069024, 0.106997, 0.100716, 0.085092, 0.073402, 0.074921, 0.067594, 0.071867, 0.066181, 0.076542, 0.081712,…	[]	0	0	2
534	535	A0A369RGS7|A0A369RGS7_9RICK Phage related protein OS=Wolbachia endosymbiont of Cylisticus convexus	([0.158265, 0.088832, 0.06312, 0.096677, 0.134866, 0.086953, 0.10481, 0.10481, 0.142424, 0.102787, 0.144935, 0.147574, 0.086953, 0.109221, 0.194234, 0.206376, 0.216401, 0.147574, 0.142424, 0.161087, 0.125101, 0.088832, 0.137348, 0.185198, 0.194234, 0.116183, 0.158265, 0.142424, 0.18812, 0.147574, 0.164327, 0.074921, 0.050641, 0.096677, 0.051831, 0.047319, 0.0704, 0.034884, 0.06184, 0.118441, 0.10…	[]	0	0	2
535	536	A0A369RGS8|A0A369RGS8_9RICK IS4/IS5 family protein OS=Wolbachia endosymbiont of Cylisticus convexus	([0.359901, 0.394753, 0.31487, 0.36309, 0.390993, 0.41194, 0.318242, 0.257454, 0.271506, 0.295083, 0.219301, 0.167087, 0.083462, 0.078022, 0.129801, 0.079919, 0.06184, 0.06312, 0.035586, 0.0198, 0.018106, 0.015078, 0.014315, 0.020165, 0.019109, 0.019109, 0.018787, 0.018415, 0.029376, 0.024393, 0.014586, 0.025316, 0.036378, 0.049374, 0.025762, 0.029376, 0.056825, 0.046336, 0.030003, 0.028107, 0.05…	[]	0	0	2
536	537	A0A369RGS9|A0A369RGS9_9RICK Pur regulon 18 kDa protein OS=Wolbachia endosymbiont of Cylisticus convexus	([3.4e-05, 3.9e-05, 3e-05, 4.7e-05, 4.7e-05, 4.3e-05, 3e-05, 6e-05, 6e-05, 0.000129, 0.000202, 0.000292, 0.000275, 0.000309, 0.000305, 0.000386, 0.000378, 0.000477, 0.000687, 0.00076, 0.000945, 0.000854, 0.00076, 0.000773, 0.000558, 0.000893, 0.00103, 0.000923, 0.000532, 0.000923, 0.000713, 0.000674, 0.000386, 0.000485, 0.000958, 0.000468, 0.000185, 0.000198, 0.000146, 0.000236, 0.000253, 0.00034…	[186, 187, 188, 189, 190, 191, 192, 193, 194]	0	0	2
537	538	A0A369RGT0|A0A369RGT0_9RICK Phosphomannomutase/phosphoglucomutase OS=Wolbachia endosymbiont of Cylisticus convexus	([0.092881, 0.134866, 0.164327, 0.120615, 0.088832, 0.111485, 0.142424, 0.179055, 0.125101, 0.155435, 0.11371, 0.139895, 0.139895, 0.132295, 0.074921, 0.137348, 0.15008, 0.144935, 0.15008, 0.225814, 0.129801, 0.200174, 0.206376, 0.137348, 0.164327, 0.18812, 0.200174, 0.139895, 0.083462, 0.094817, 0.086953, 0.086953, 0.092881, 0.086953, 0.090864, 0.090864, 0.088832, 0.129801, 0.15284, 0.147574, 0.…	[195]	0	0	2
538	539	A0A369RGT7|A0A369RGT7_9RICK Phage P2 baseplate assembly protein gpV OS=Wolbachia endosymbiont of Cylisticus convexus	([0.050641, 0.088832, 0.118441, 0.144935, 0.092881, 0.096677, 0.134866, 0.106997, 0.074921, 0.092881, 0.066181, 0.083462, 0.096677, 0.059222, 0.056825, 0.06184, 0.0704, 0.086953, 0.088832, 0.096677, 0.088832, 0.127496, 0.116183, 0.078022, 0.079919, 0.090864, 0.102787, 0.055536, 0.083462, 0.144935, 0.079919, 0.083462, 0.085092, 0.132295, 0.11371, 0.0704, 0.078022, 0.076542, 0.042364, 0.074921, 0.0…	[56]	0	0	2
539	540	A0A369RGT8|A0A369RGT8_9RICK Prophage minor tail protein Z (GPZ) OS=Wolbachia endosymbiont of Cylisticus convexus	([0.109221, 0.15008, 0.083462, 0.049374, 0.067594, 0.092881, 0.059222, 0.079919, 0.106997, 0.132295, 0.158265, 0.185198, 0.288399, 0.203355, 0.295083, 0.203355, 0.26085, 0.232838, 0.144935, 0.137348, 0.185198, 0.106997, 0.11371, 0.18812, 0.281712, 0.25031, 0.167087, 0.167087, 0.102787, 0.098513, 0.078022, 0.079919, 0.06312, 0.049374, 0.088832, 0.088832, 0.088832, 0.10481, 0.127496, 0.203355, 0.20…	[93]	0	0	2
540	541	A0A369RGV1|A0A369RGV1_9RICK Ankyrin repeat domain-containing protein OS=Wolbachia endosymbiont of Cylisticus convexus	([0.055536, 0.032677, 0.021816, 0.013821, 0.021816, 0.032677, 0.059222, 0.073402, 0.056825, 0.078022, 0.06184, 0.085092, 0.055536, 0.0704, 0.064632, 0.066181, 0.071867, 0.118441, 0.109221, 0.182256, 0.31487, 0.225814, 0.321458, 0.318242, 0.387226, 0.308712, 0.318242, 0.185198, 0.203355, 0.291804, 0.194234, 0.264545, 0.21291, 0.216401, 0.185198, 0.122885, 0.125101, 0.0704, 0.078022, 0.076542, 0.07…	[]	0	0	2
541	542	A0A369RGV2|A0A369RGV2_9RICK HTH-type transcriptional regulator Xre OS=Wolbachia endosymbiont of Cylisticus convexus	([0.010926, 0.018106, 0.014075, 0.0198, 0.026338, 0.034884, 0.026892, 0.034884, 0.049374, 0.031287, 0.038858, 0.028107, 0.045352, 0.074921, 0.137348, 0.129801, 0.127496, 0.134866, 0.134866, 0.216401, 0.137348, 0.182256, 0.179055, 0.247041, 0.164327, 0.167087, 0.120615, 0.173081, 0.118441, 0.060549, 0.076542, 0.044297, 0.044297, 0.042364, 0.025762, 0.027463, 0.044297, 0.041405, 0.045352, 0.045352,…	[]	0	0	2
542	543	A0A369RGV4|A0A369RGV4_9RICK Putative phage related protein OS=Wolbachia endosymbiont of Cylisticus convexus	([0.044297, 0.078022, 0.111485, 0.069024, 0.090864, 0.0704, 0.100716, 0.100716, 0.127496, 0.092881, 0.074921, 0.096677, 0.086953, 0.142424, 0.137348, 0.15008, 0.219301, 0.225814, 0.209395, 0.194234, 0.185198, 0.271506, 0.196879, 0.129801, 0.134866, 0.129801, 0.179055, 0.191378, 0.229226, 0.229226, 0.31487, 0.301917, 0.288399, 0.21291, 0.203355, 0.182256, 0.179055, 0.179055, 0.222385, 0.15008, 0.1…	[]	0	0	2
543	544	A0A369RGV5|A0A369RGV5_9RICK Prophage minor tail protein Z (GPZ) OS=Wolbachia endosymbiont of Cylisticus convexus	([0.139895, 0.074921, 0.116183, 0.144935, 0.18812, 0.222385, 0.21291, 0.25406, 0.185198, 0.216401, 0.164327, 0.134866, 0.164327, 0.127496, 0.120615, 0.167087, 0.096677, 0.102787, 0.15284, 0.236433, 0.209395, 0.142424, 0.137348, 0.079919, 0.083462, 0.079919, 0.083462, 0.085092, 0.069024, 0.120615, 0.118441, 0.11371, 0.161087, 0.219301, 0.25406, 0.25031, 0.288399, 0.284882, 0.275179, 0.268042, 0.23…	[88]	0	0	2
544	545	A0A369RGW1|A0A369RGW1_9RICK Putative phage related protein OS=Wolbachia endosymbiont of Cylisticus convexus	([0.046336, 0.018787, 0.027463, 0.037156, 0.026892, 0.047319, 0.047319, 0.06312, 0.05306, 0.029376, 0.030003, 0.036378, 0.036378, 0.035586, 0.034068, 0.049374, 0.043307, 0.050641, 0.081712, 0.085092, 0.078022, 0.144935, 0.25406, 0.196879, 0.106997, 0.173081, 0.147574, 0.173081, 0.17593, 0.161087, 0.247041, 0.284882, 0.21291, 0.21291, 0.229226, 0.232838, 0.164327, 0.167087, 0.264545, 0.239899, 0.2…	[]	0	0	2
545	546	A0A369RGW2|A0A369RGW2_9RICK Uncharacterized protein OS=Wolbachia endosymbiont of Cylisticus convexus	([0.005011, 0.007177, 0.00543, 0.004483, 0.003701, 0.004689, 0.006078, 0.005503, 0.005992, 0.00515, 0.004431, 0.00359, 0.003512, 0.002581, 0.002581, 0.003671, 0.00243, 0.003478, 0.003405, 0.004208, 0.004483, 0.006374, 0.004247, 0.005932, 0.008409, 0.013016, 0.008409, 0.005734, 0.00777, 0.006245, 0.008895, 0.009015, 0.01204, 0.023534, 0.044297, 0.026338, 0.015344, 0.017797, 0.010221, 0.01078, 0.01…	[]	0	0	2
546	547	A0A369RGW4|A0A369RGW4_9RICK Uncharacterized protein OS=Wolbachia endosymbiont of Cylisticus convexus	([0.008276, 0.011342, 0.018106, 0.018415, 0.026892, 0.038042, 0.060549, 0.040537, 0.050641, 0.06312, 0.081712, 0.067594, 0.06184, 0.111485, 0.100716, 0.100716, 0.161087, 0.164327, 0.139895, 0.222385, 0.21291, 0.229226, 0.247041, 0.158265, 0.129801, 0.122885, 0.098513, 0.051831, 0.096677, 0.067594, 0.067594, 0.069024, 0.125101, 0.132295, 0.102787, 0.15008, 0.200174, 0.173081, 0.239899, 0.359901, 0…	[]	0	0	2
547	548	A0A369RGW7|A0A369RGW7_9RICK Group II intron reverse transcriptase/maturase OS=Wolbachia endosymbiont of Cylisticus convexus	([0.42561, 0.480142, 0.380708, 0.295083, 0.191378, 0.232838, 0.229226, 0.167087, 0.194234, 0.232838, 0.203355, 0.236433, 0.219301, 0.236433, 0.225814, 0.229226, 0.206376, 0.281712, 0.271506, 0.295083, 0.275179, 0.284882, 0.216401, 0.284882, 0.284882, 0.384043, 0.377384, 0.298791, 0.394753, 0.40511, 0.401658, 0.384043, 0.384043, 0.394753, 0.390993, 0.318242, 0.229226, 0.25031, 0.200174, 0.122885, …	[]	0	0	2
548	549	A0A369RGW8|A0A369RGW8_9RICK Uncharacterized protein OS=Wolbachia endosymbiont of Cylisticus convexus	([0.006988, 0.010372, 0.009015, 0.00962, 0.014315, 0.020522, 0.020876, 0.026892, 0.021816, 0.028695, 0.042364, 0.051831, 0.090864, 0.15008, 0.170161, 0.170161, 0.122885, 0.200174, 0.31487, 0.339168, 0.42561, 0.42561, 0.321458, 0.301917, 0.352862, 0.339168, 0.236433, 0.275179, 0.18812, 0.17593, 0.185198, 0.096677, 0.102787, 0.054297, 0.030611, 0.027463, 0.025316, 0.05306, 0.028107, 0.013821, 0.008…	[]	0	0	2
549	550	A0A369RGW9|A0A369RGW9_9RICK Uncharacterized protein OS=Wolbachia endosymbiont of Cylisticus convexus	([0.490133, 0.352862, 0.41194, 0.465241, 0.509769, 0.486429, 0.40511, 0.342579, 0.278302, 0.324872, 0.352862, 0.311707, 0.239899, 0.179055, 0.200174, 0.185198, 0.200174, 0.129801, 0.100716, 0.088832, 0.054297, 0.043307, 0.078022, 0.055536, 0.037156, 0.025316, 0.023087, 0.028695, 0.037156, 0.05306, 0.029376, 0.017797, 0.024393], '')	[4]	0	0	2
550	551	A0A369RGX5|A0A369RGX5_9RICK Mutator family transposase OS=Wolbachia endosymbiont of Cylisticus convexus	([0.31487, 0.346032, 0.374039, 0.398279, 0.4292, 0.370445, 0.387226, 0.342579, 0.25031, 0.236433, 0.278302, 0.321458, 0.239899, 0.229226, 0.222385, 0.15008, 0.086953, 0.088832, 0.116183, 0.116183, 0.17593, 0.225814, 0.236433, 0.164327, 0.144935, 0.142424, 0.209395, 0.142424, 0.129801, 0.222385, 0.268042, 0.247041, 0.137348, 0.194234, 0.206376, 0.209395, 0.206376, 0.311707, 0.239899, 0.216401, 0.1…	[]	0	0	2
551	552	A0A369RGX6|A0A369RGX6_9RICK Transposase IS116/IS110/IS902 family protein OS=Wolbachia endosymbiont of Cylisticus convexus	([0.044297, 0.045352, 0.066181, 0.090864, 0.120615, 0.060549, 0.079919, 0.06184, 0.036378, 0.026338, 0.020522, 0.016257, 0.015078, 0.014586, 0.013821, 0.020876, 0.035586, 0.06184, 0.064632, 0.066181, 0.032677, 0.058088, 0.078022, 0.083462, 0.088832, 0.094817, 0.173081, 0.092881, 0.116183, 0.203355, 0.206376, 0.225814, 0.281712, 0.191378, 0.111485, 0.120615, 0.11371, 0.111485, 0.109221, 0.071867, …	[146, 147, 149, 150, 151]	0	0	2
552	553	A0A369RGY0|A0A369RGY0_9RICK Proline porter II OS=Wolbachia endosymbiont of Cylisticus convexus	([0.034068, 0.015078, 0.008624, 0.010926, 0.014586, 0.009096, 0.006619, 0.006421, 0.008156, 0.010221, 0.007645, 0.006374, 0.004208, 0.00283, 0.004611, 0.006039, 0.004775, 0.003276, 0.002512, 0.002435, 0.002396, 0.00225, 0.002211, 0.003177, 0.00225, 0.001481, 0.00231, 0.003431, 0.00316, 0.001872, 0.001159, 0.001967, 0.00283, 0.004208, 0.006142, 0.006039, 0.004388, 0.003924, 0.005623, 0.006142, 0.0…	[]	0	0	2
553	554	A0A369RGZ1|A0A369RGZ1_9RICK Bacteriophage P2-related tail formation protein OS=Wolbachia endosymbiont of Cylisticus convexus	([0.480142, 0.490133, 0.468512, 0.349426, 0.275179, 0.31487, 0.30533, 0.222385, 0.26085, 0.18812, 0.206376, 0.167087, 0.257454, 0.352862, 0.31487, 0.288399, 0.167087, 0.185198, 0.096677, 0.096677, 0.050641, 0.049374, 0.055536, 0.069024, 0.125101, 0.111485, 0.125101, 0.079919, 0.081712, 0.042364, 0.083462, 0.092881, 0.081712, 0.083462, 0.043307, 0.046336, 0.048328, 0.055536, 0.032017, 0.06312, 0.0…	[]	0	0	2
554	555	A0A369RGZ2|A0A369RGZ2_9RICK Phage portal protein OS=Wolbachia endosymbiont of Cylisticus convexus	([0.268042, 0.332115, 0.275179, 0.222385, 0.26085, 0.311707, 0.243554, 0.288399, 0.225814, 0.264545, 0.229226, 0.264545, 0.298791, 0.281712, 0.30533, 0.30533, 0.318242, 0.346032, 0.332115, 0.346032, 0.366687, 0.40511, 0.377384, 0.422041, 0.450668, 0.461924, 0.447574, 0.447574, 0.444081, 0.450668, 0.418646, 0.387226, 0.384043, 0.370445, 0.461924, 0.390993, 0.370445, 0.356642, 0.359901, 0.36309, 0.…	[]	0	0	2
555	556	A0A369RGZ8|A0A369RGZ8_9RICK Phage portal protein OS=Wolbachia endosymbiont of Cylisticus convexus	([0.142424, 0.222385, 0.216401, 0.264545, 0.194234, 0.142424, 0.173081, 0.229226, 0.257454, 0.308712, 0.328603, 0.366687, 0.483068, 0.525368, 0.525368, 0.553315, 0.622677, 0.509769, 0.517562, 0.618285, 0.497853, 0.483068, 0.497853, 0.534167, 0.538167, 0.59014, 0.707965, 0.604312, 0.480142, 0.5017, 0.51388, 0.51388, 0.534167, 0.525368, 0.42561, 0.41194, 0.387226, 0.414856, 0.525368, 0.570702, 0.57…	[13, 14, 15, 16, 17, 18, 19, 23, 24, 25, 26, 27, 29, 30, 31, 32, 33, 38, 39, 40, 41, 42, 43, 44, 45, 48, 49]	(7, 17, 24)	7	2
556	557	A0A369RGZ9|A0A369RGZ9_9RICK Putative anaerobic benzoate catabolism transcriptional regulator,putative OS=Wolbachia endosymbiont of Cylisticus convexus	([0.03976, 0.020876, 0.030003, 0.044297, 0.059222, 0.034884, 0.054297, 0.079919, 0.064632, 0.081712, 0.058088, 0.059222, 0.11371, 0.164327, 0.170161, 0.216401, 0.219301, 0.125101, 0.185198, 0.118441, 0.15284, 0.15284, 0.243554, 0.158265, 0.155435, 0.098513, 0.179055, 0.106997, 0.096677, 0.15008, 0.100716, 0.17593, 0.21291, 0.144935, 0.161087, 0.167087, 0.155435, 0.100716, 0.173081, 0.144935, 0.13…	[]	0	0	2
557	558	A0A369RH01|A0A369RH01_9RICK Phage portal protein OS=Wolbachia endosymbiont of Cylisticus convexus	([0.049374, 0.074921, 0.142424, 0.179055, 0.125101, 0.155435, 0.179055, 0.203355, 0.203355, 0.139895, 0.167087, 0.164327, 0.209395, 0.284882, 0.278302, 0.281712, 0.380708, 0.380708, 0.268042, 0.243554, 0.339168, 0.225814, 0.236433, 0.232838, 0.239899, 0.308712, 0.311707, 0.311707, 0.239899, 0.275179, 0.380708, 0.298791, 0.247041, 0.268042, 0.278302, 0.295083, 0.21291, 0.216401, 0.219301, 0.236433…	[82, 83, 86, 163, 164]	0	0	2
558	559	A0A369RH03|A0A369RH03_9RICK Uncharacterized protein OS=Wolbachia endosymbiont of Cylisticus convexus	([0.874069, 0.865454, 0.862302, 0.812494, 0.808535, 0.801317, 0.76285, 0.771762, 0.788093, 0.795062, 0.805026, 0.795062, 0.801317, 0.801317, 0.801317, 0.808535, 0.805026, 0.798249, 0.84206, 0.834292, 0.846163, 0.84206, 0.852992, 0.846163, 0.879233, 0.88723, 0.894241, 0.915074, 0.912647, 0.912647, 0.91684, 0.891961, 0.891961, 0.882776, 0.882776, 0.856457, 0.852992, 0.862302, 0.865454, 0.83125, 0.8…	[0, 1, 2, 3, 4, 5, 6, 7, 8, 9, 10, 11, 12, 13, 14, 15, 16, 17, 18, 19, 20, 21, 22, 23, 24, 25, 26, 27, 28, 29, 30, 31, 32, 33, 34, 35, 36, 37, 38, 39, 40, 41, 42, 43, 44, 45, 46, 47, 48, 49, 50, 51, 52, 53, 54, 55, 56, 57, 58, 59, 60, 61, 62, 63, 64, 65, 66, 67, 68, 69, 70, 71, 72, 73, 74, 75, 76, 77, 78, 79, 80, 81, 82, 83, 84, 85, 86, 87, 88, 89, 90, 91, 92, 93, 94, 95, 96, 97, 98, 99, 100, 101…	(197, 0, 197)	197	2
559	560	A0A369RH05|A0A369RH05_9RICK Putative minor capsid protein C OS=Wolbachia endosymbiont of Cylisticus convexus	([0.132295, 0.167087, 0.206376, 0.109221, 0.158265, 0.102787, 0.066181, 0.086953, 0.058088, 0.074921, 0.076542, 0.076542, 0.120615, 0.18812, 0.21291, 0.225814, 0.111485, 0.173081, 0.216401, 0.209395, 0.185198, 0.164327, 0.139895, 0.092881, 0.167087, 0.161087, 0.243554, 0.352862, 0.352862, 0.444081, 0.342579, 0.370445, 0.332115, 0.247041, 0.275179, 0.158265, 0.158265, 0.257454, 0.179055, 0.102787,…	[178, 179, 181, 182, 183, 184, 185, 186, 187, 188, 189, 190, 191, 252, 254, 255, 256, 257, 258, 259, 260, 261, 262, 263, 264, 265, 266, 267, 268, 269, 270, 271, 302, 316, 324, 325, 326, 327, 328, 329, 330, 331, 332, 333, 334, 335, 336, 337, 338, 339, 340, 341, 342, 343, 344, 345, 346]	(22, 34, 56)	22	2
560	561	A0A369RH06|A0A369RH06_9RICK Uncharacterized protein OS=Wolbachia endosymbiont of Cylisticus convexus	([0.007031, 0.006482, 0.009187, 0.013265, 0.019401, 0.014075, 0.010926, 0.014586, 0.019401, 0.016826, 0.022306, 0.029376, 0.051831, 0.060549, 0.10481, 0.173081, 0.25031, 0.243554, 0.335645, 0.335645, 0.318242, 0.291804, 0.268042, 0.225814, 0.137348, 0.134866, 0.129801, 0.209395, 0.21291, 0.219301, 0.295083, 0.191378, 0.182256, 0.111485, 0.129801, 0.106997, 0.085092, 0.071867, 0.055536, 0.043307, …	[]	0	0	2
561	562	A0A369RH11|A0A369RH11_9RICK Putative phage related protein OS=Wolbachia endosymbiont of Cylisticus convexus	([0.59014, 0.642678, 0.5017, 0.538167, 0.545602, 0.440853, 0.370445, 0.398279, 0.436924, 0.454136, 0.465241, 0.414856, 0.422041, 0.414856, 0.394753, 0.433034, 0.359901, 0.4292, 0.444081, 0.436924, 0.440853, 0.458154, 0.370445, 0.422041, 0.339168, 0.346032, 0.422041, 0.418646, 0.40511, 0.387226, 0.311707, 0.311707, 0.398279, 0.36309, 0.295083, 0.236433, 0.236433, 0.321458, 0.311707, 0.308712, 0.24…	[0, 1, 2, 3, 4]	0	0	2
562	563	A0A369RH12|A0A369RH12_9RICK Phage tail assembly protein OS=Wolbachia endosymbiont of Cylisticus convexus	([0.247041, 0.167087, 0.222385, 0.26085, 0.167087, 0.200174, 0.15008, 0.179055, 0.222385, 0.161087, 0.191378, 0.155435, 0.15284, 0.179055, 0.298791, 0.284882, 0.301917, 0.288399, 0.288399, 0.179055, 0.18812, 0.155435, 0.139895, 0.144935, 0.147574, 0.15008, 0.15008, 0.21291, 0.21291, 0.209395, 0.209395, 0.203355, 0.268042, 0.284882, 0.216401, 0.191378, 0.125101, 0.18812, 0.158265, 0.158265, 0.1528…	[]	0	0	2
563	564	A0A369RH14|A0A369RH14_9RICK Putative transposase OS=Wolbachia endosymbiont of Cylisticus convexus	([0.092881, 0.125101, 0.083462, 0.122885, 0.144935, 0.185198, 0.132295, 0.167087, 0.206376, 0.232838, 0.191378, 0.222385, 0.232838, 0.216401, 0.318242, 0.31487, 0.328603, 0.342579, 0.30533, 0.366687, 0.374039, 0.366687, 0.298791, 0.366687, 0.359901, 0.370445, 0.308712, 0.308712, 0.311707, 0.225814, 0.161087, 0.219301, 0.216401, 0.15284, 0.155435, 0.100716, 0.155435, 0.096677, 0.088832, 0.155435, …	[]	0	0	2
564	565	A0A369RH17|A0A369RH17_9RICK Phage related protein OS=Wolbachia endosymbiont of Cylisticus convexus	([0.575842, 0.444081, 0.521092, 0.545602, 0.622677, 0.648219, 0.685117, 0.59014, 0.585406, 0.521092, 0.549308, 0.585406, 0.505461, 0.509769, 0.494003, 0.408655, 0.390993, 0.384043, 0.384043, 0.308712, 0.387226, 0.352862, 0.359901, 0.332115, 0.335645, 0.308712, 0.232838, 0.225814, 0.298791, 0.30533, 0.366687, 0.356642, 0.359901, 0.418646, 0.494003, 0.521092, 0.51388, 0.517562, 0.549308, 0.59014, 0…	[0, 2, 3, 4, 5, 6, 7, 8, 9, 10, 11, 12, 13, 35, 36, 37, 38, 39, 40, 41, 42, 43]	(11, 1, 12)	11	2
565	566	A0A369RH19|A0A369RH19_9RICK S49 family peptidase OS=Wolbachia endosymbiont of Cylisticus convexus	([0.132295, 0.085092, 0.083462, 0.059222, 0.094817, 0.15008, 0.182256, 0.209395, 0.137348, 0.17593, 0.125101, 0.086953, 0.090864, 0.048328, 0.049374, 0.049374, 0.083462, 0.137348, 0.222385, 0.243554, 0.164327, 0.127496, 0.182256, 0.225814, 0.209395, 0.18812, 0.161087, 0.137348, 0.090864, 0.161087, 0.158265, 0.239899, 0.349426, 0.352862, 0.444081, 0.346032, 0.257454, 0.288399, 0.209395, 0.203355, …	[181, 182, 184, 185, 186, 187, 188, 189, 190, 191, 192, 193, 269, 275]	(9, 2, 11)	9	2
566	567	A0A369RH20|A0A369RH20_9RICK Head decoration protein OS=Wolbachia endosymbiont of Cylisticus convexus	([0.291804, 0.342579, 0.243554, 0.167087, 0.196879, 0.137348, 0.185198, 0.15008, 0.17593, 0.21291, 0.161087, 0.127496, 0.127496, 0.182256, 0.271506, 0.271506, 0.173081, 0.179055, 0.120615, 0.094817, 0.147574, 0.147574, 0.147574, 0.225814, 0.222385, 0.222385, 0.219301, 0.200174, 0.229226, 0.173081, 0.120615, 0.158265, 0.225814, 0.222385, 0.216401, 0.216401, 0.222385, 0.30533, 0.21291, 0.191378, 0.…	[]	0	0	2
567	568	A0A369RH23|A0A369RH23_9RICK WH2 domain-containing protein OS=Wolbachia endosymbiont of Cylisticus convexus	([0.868118, 0.903857, 0.928747, 0.948786, 0.962114, 0.970265, 0.968436, 0.967676, 0.947281, 0.950334, 0.947281, 0.905695, 0.924947, 0.934618, 0.94331, 0.945666, 0.9657, 0.960642, 0.960642, 0.953422, 0.969315, 0.969315, 0.960642, 0.950334, 0.941505, 0.899122, 0.882776, 0.879233, 0.885302, 0.919029, 0.910643, 0.910643, 0.957673, 0.956248, 0.941505, 0.926919, 0.922952, 0.924947, 0.885302, 0.882776, …	[0, 1, 2, 3, 4, 5, 6, 7, 8, 9, 10, 11, 12, 13, 14, 15, 16, 17, 18, 19, 20, 21, 22, 23, 24, 25, 26, 27, 28, 29, 30, 31, 32, 33, 34, 35, 36, 37, 38, 39, 40, 41, 42, 43, 44, 45, 46, 47, 48, 49, 50, 51, 52, 53, 54, 55, 56, 57, 58, 59, 60, 61, 62, 63, 64, 65, 66, 67, 68, 69, 70, 71, 72, 73, 74, 75, 76, 77, 78, 79, 80, 81, 82, 83, 84, 85, 86, 87, 88, 89, 90, 91, 92, 93, 94, 95, 96, 97, 99, 100, 101, 10…	(119, 109, 228)	119	2
568	569	A0A369RH25|A0A369RH25_9RICK Transposase OS=Wolbachia endosymbiont of Cylisticus convexus	([0.17593, 0.144935, 0.179055, 0.15008, 0.129801, 0.170161, 0.225814, 0.170161, 0.098513, 0.076542, 0.094817, 0.106997, 0.076542, 0.076542, 0.134866, 0.182256, 0.17593, 0.120615, 0.10481, 0.106997, 0.106997, 0.179055, 0.232838, 0.243554, 0.298791, 0.349426, 0.346032, 0.298791, 0.380708, 0.433034, 0.436924, 0.41194, 0.422041, 0.422041, 0.301917, 0.30533, 0.311707, 0.318242, 0.387226, 0.461924, 0.4…	[51, 54, 55, 56, 57]	0	0	2
569	570	A0A369RH26|A0A369RH26_9RICK Phage major tail tube protein OS=Wolbachia endosymbiont of Cylisticus convexus	([0.027463, 0.014315, 0.011518, 0.017797, 0.024393, 0.033407, 0.045352, 0.029376, 0.030611, 0.03976, 0.048328, 0.036378, 0.069024, 0.06184, 0.035586, 0.05306, 0.05306, 0.064632, 0.058088, 0.066181, 0.06312, 0.056825, 0.106997, 0.164327, 0.17593, 0.194234, 0.120615, 0.120615, 0.164327, 0.191378, 0.191378, 0.155435, 0.247041, 0.15284, 0.164327, 0.161087, 0.200174, 0.196879, 0.17593, 0.142424, 0.219…	[]	0	0	2
570	571	A0A369RH27|A0A369RH27_9RICK DUF4815 domain-containing protein OS=Wolbachia endosymbiont of Cylisticus convexus	([0.332115, 0.398279, 0.288399, 0.346032, 0.332115, 0.308712, 0.328603, 0.346032, 0.366687, 0.291804, 0.31487, 0.374039, 0.278302, 0.185198, 0.18812, 0.200174, 0.137348, 0.137348, 0.21291, 0.196879, 0.229226, 0.142424, 0.127496, 0.209395, 0.209395, 0.21291, 0.264545, 0.271506, 0.275179, 0.284882, 0.40511, 0.41194, 0.366687, 0.447574, 0.529623, 0.56648, 0.59014, 0.549308, 0.505461, 0.5017, 0.51388…	[34, 35, 36, 37, 38, 39, 40]	0	0	2
571	572	A0A369RH29|A0A369RH29_9RICK Transposase OS=Wolbachia endosymbiont of Cylisticus convexus	([0.295083, 0.298791, 0.356642, 0.278302, 0.288399, 0.236433, 0.275179, 0.278302, 0.281712, 0.30533, 0.308712, 0.281712, 0.298791, 0.295083, 0.352862, 0.414856, 0.384043, 0.321458, 0.339168, 0.359901, 0.440853, 0.447574, 0.483068, 0.472492, 0.557691, 0.59014, 0.707965, 0.707965, 0.733139, 0.680603, 0.685117, 0.720929, 0.779859, 0.685117, 0.613573, 0.622677, 0.622677, 0.699094, 0.791621, 0.690604,…	[24, 25, 26, 27, 28, 29, 30, 31, 32, 33, 34, 35, 36, 37, 38, 39, 40, 41, 42, 43, 51, 53, 54, 55, 56, 57, 58, 59, 60, 61, 62, 63, 64, 65, 66, 67, 68, 69, 70, 71, 72, 73]	(20, 21, 41)	20	2
572	573	A0A369RH40|A0A369RH40_9RICK Uncharacterized protein OS=Wolbachia endosymbiont of Cylisticus convexus	([0.000107, 9e-05, 9.4e-05, 0.000206, 0.000386, 0.000614, 0.001061, 0.000876, 0.000859, 0.001374, 0.001675, 0.002035, 0.003053, 0.00407, 0.003607, 0.004161, 0.003701, 0.003298, 0.004513, 0.005799, 0.006374, 0.009977, 0.009865, 0.014075, 0.009015, 0.006374, 0.004646, 0.004388, 0.004358, 0.005683, 0.005318, 0.005378, 0.003963, 0.002435, 0.002881, 0.003924, 0.003109, 0.00283, 0.003864, 0.00407, 0.00…	[]	0	0	2
573	574	A0A369RH41|A0A369RH41_9RICK Phage tail protein OS=Wolbachia endosymbiont of Cylisticus convexus	([0.301917, 0.127496, 0.049374, 0.032677, 0.050641, 0.050641, 0.036378, 0.028107, 0.041405, 0.028695, 0.030003, 0.038858, 0.020522, 0.032017, 0.018415, 0.03976, 0.025316, 0.022667, 0.036378, 0.029376, 0.016021, 0.01204, 0.022667, 0.027463, 0.020876, 0.021816, 0.028695, 0.026892, 0.025316, 0.025316, 0.035586, 0.049374, 0.049374, 0.040537, 0.022667, 0.022667, 0.020522, 0.035586, 0.035586, 0.020876,…	[]	0	0	2
574	575	A0A369RH45|A0A369RH45_9RICK Uncharacterized protein OS=Wolbachia endosymbiont of Cylisticus convexus	([0.01227, 0.019109, 0.010509, 0.006567, 0.009096, 0.009015, 0.006374, 0.005086, 0.005086, 0.006078, 0.007259, 0.006374, 0.004431, 0.005011, 0.004431, 0.004513, 0.004899, 0.006142, 0.006078, 0.008276, 0.007645, 0.005249, 0.005378, 0.005503, 0.008723, 0.005872, 0.006894, 0.007422, 0.008276, 0.010131, 0.006988, 0.006795, 0.009865, 0.018106, 0.020165, 0.020165, 0.022306, 0.019109, 0.010131, 0.013437…	[]	0	0	2
575	576	A0A369RH47|A0A369RH47_9RICK Putative Transposase OS=Wolbachia endosymbiont of Cylisticus convexus	([0.081712, 0.122885, 0.066181, 0.086953, 0.041405, 0.054297, 0.069024, 0.046336, 0.026338, 0.034068, 0.042364, 0.058088, 0.0704, 0.15008, 0.15008, 0.161087, 0.185198, 0.185198, 0.109221, 0.054297, 0.026338, 0.015078, 0.015344, 0.027463, 0.017138, 0.019109, 0.020522, 0.011518, 0.017447, 0.034068, 0.033407, 0.036378, 0.035586, 0.021381, 0.012727, 0.014075, 0.009187, 0.014315, 0.013016, 0.013016, 0…	[293, 294, 295, 296, 299, 300, 301]	0	0	2
576	577	A0A369RH53|A0A369RH53_9RICK Putative phage related protein OS=Wolbachia endosymbiont of Cylisticus convexus	([0.653063, 0.509769, 0.59014, 0.626927, 0.671169, 0.707965, 0.58069, 0.476583, 0.398279, 0.41194, 0.31487, 0.370445, 0.25031, 0.264545, 0.15284, 0.164327, 0.173081, 0.247041, 0.203355, 0.191378, 0.203355, 0.134866, 0.122885, 0.10481, 0.111485, 0.06184, 0.056825, 0.060549, 0.081712, 0.088832, 0.092881, 0.179055, 0.161087, 0.200174, 0.132295, 0.247041, 0.225814, 0.144935, 0.194234, 0.25031, 0.2364…	[0, 1, 2, 3, 4, 5, 6]	0	0	2
577	578	A0A369RH58|A0A369RH58_9RICK Kynurenine 3-monooxygenase OS=Wolbachia endosymbiont of Cylisticus convexus	([0.15284, 0.216401, 0.25406, 0.295083, 0.236433, 0.264545, 0.291804, 0.31487, 0.335645, 0.370445, 0.387226, 0.342579, 0.291804, 0.291804, 0.288399, 0.301917, 0.232838, 0.332115, 0.418646, 0.40511, 0.301917, 0.366687, 0.36309, 0.377384, 0.349426, 0.349426, 0.352862, 0.356642, 0.352862, 0.370445, 0.301917, 0.31487, 0.30533, 0.352862, 0.394753, 0.41194, 0.394753, 0.40511, 0.390993, 0.390993, 0.2950…	[51, 52, 53, 61, 62, 75, 76, 78, 268, 271, 273, 362, 548, 549, 550, 551, 552, 553, 554, 555, 556, 557, 558, 559, 560, 561, 562, 563, 564, 565, 566, 567, 568, 569, 570, 571, 572, 573, 576]	(25, 12, 37)	25	2
578	579	A0A369RH66|A0A369RH66_9RICK DUF4815 domain-containing protein OS=Wolbachia endosymbiont of Cylisticus convexus	([0.111485, 0.191378, 0.243554, 0.264545, 0.318242, 0.247041, 0.298791, 0.308712, 0.328603, 0.268042, 0.194234, 0.155435, 0.127496, 0.194234, 0.179055, 0.179055, 0.17593, 0.257454, 0.247041, 0.216401, 0.335645, 0.247041, 0.229226, 0.236433, 0.25406, 0.247041, 0.335645, 0.247041, 0.229226, 0.161087, 0.232838, 0.318242, 0.31487, 0.335645, 0.335645, 0.257454, 0.257454, 0.346032, 0.308712, 0.225814, …	[117, 121, 122, 124, 182, 183, 184, 185, 246, 247, 248, 250, 251, 252, 253, 254, 255, 256, 257, 258, 260, 261, 262, 263, 265, 339, 341, 414, 580, 598, 602]	(8, 11, 19)	8	2
579	580	A0A369RH67|A0A369RH67_9RICK Gypsy retrotransposon integrase-like protein 1 OS=Wolbachia endosymbiont of Cylisticus convexus	([0.408655, 0.257454, 0.206376, 0.209395, 0.144935, 0.17593, 0.216401, 0.243554, 0.268042, 0.295083, 0.209395, 0.243554, 0.185198, 0.137348, 0.142424, 0.085092, 0.083462, 0.092881, 0.090864, 0.122885, 0.118441, 0.17593, 0.298791, 0.271506, 0.264545, 0.31487, 0.318242, 0.200174, 0.132295, 0.139895, 0.15008, 0.173081, 0.111485, 0.179055, 0.158265, 0.096677, 0.170161, 0.100716, 0.090864, 0.054297, 0…	[]	0	0	2
580	581	A0A369RH68|A0A369RH68_9RICK Lysozyme OS=Wolbachia endosymbiont of Cylisticus convexus	([0.132295, 0.078022, 0.056825, 0.081712, 0.102787, 0.161087, 0.10481, 0.142424, 0.161087, 0.18812, 0.139895, 0.17593, 0.118441, 0.127496, 0.073402, 0.073402, 0.073402, 0.06184, 0.069024, 0.092881, 0.173081, 0.144935, 0.144935, 0.206376, 0.200174, 0.116183, 0.100716, 0.161087, 0.142424, 0.078022, 0.073402, 0.073402, 0.073402, 0.118441, 0.074921, 0.125101, 0.134866, 0.137348, 0.161087, 0.10481, 0.…	[]	0	0	2
581	582	A0A369RH69|A0A369RH69_9RICK Uncharacterized protein OS=Wolbachia endosymbiont of Cylisticus convexus	([0.173081, 0.216401, 0.278302, 0.308712, 0.335645, 0.25031, 0.179055, 0.219301, 0.167087, 0.206376, 0.170161, 0.216401, 0.15008, 0.147574, 0.15008, 0.15284, 0.219301, 0.281712, 0.25031, 0.356642, 0.324872, 0.232838, 0.247041, 0.203355, 0.134866, 0.085092, 0.134866, 0.134866, 0.125101, 0.194234, 0.155435, 0.225814, 0.225814, 0.31487, 0.301917, 0.30533, 0.284882, 0.225814, 0.222385, 0.222385, 0.13…	[]	0	0	2
582	583	A0A369RH75|A0A369RH75_9RICK Chaperone SurA OS=Wolbachia endosymbiont of Cylisticus convexus	([0.00246, 0.002078, 0.003014, 0.002529, 0.003461, 0.003014, 0.002623, 0.003053, 0.003864, 0.004921, 0.004315, 0.004976, 0.003607, 0.0028, 0.003512, 0.004835, 0.00515, 0.007315, 0.010372, 0.018106, 0.026892, 0.018415, 0.033407, 0.036378, 0.036378, 0.038858, 0.037156, 0.078022, 0.098513, 0.092881, 0.041405, 0.092881, 0.03976, 0.03976, 0.073402, 0.092881, 0.044297, 0.036378, 0.032677, 0.035586, 0.0…	[]	0	0	2
583	584	A0A369RH83|A0A369RH83_9RICK Phage related protein OS=Wolbachia endosymbiont of Cylisticus convexus	([0.40511, 0.450668, 0.346032, 0.374039, 0.40511, 0.42561, 0.450668, 0.476583, 0.380708, 0.433034, 0.461924, 0.483068, 0.483068, 0.472492, 0.41194, 0.418646, 0.422041, 0.4292, 0.370445, 0.398279, 0.384043, 0.384043, 0.387226, 0.465241, 0.370445, 0.291804, 0.298791, 0.216401, 0.15284, 0.216401, 0.185198, 0.182256, 0.191378, 0.203355, 0.21291, 0.196879, 0.191378, 0.191378, 0.194234, 0.225814, 0.173…	[]	0	0	2
584	585	A0A369RH87|A0A369RH87_9RICK IS110 family transposase OS=Wolbachia endosymbiont of Cylisticus convexus	([0.132295, 0.182256, 0.257454, 0.298791, 0.284882, 0.275179, 0.298791, 0.232838, 0.264545, 0.209395, 0.229226, 0.257454, 0.278302, 0.225814, 0.281712, 0.196879, 0.15284, 0.088832, 0.102787, 0.109221, 0.17593, 0.200174, 0.196879, 0.182256, 0.191378, 0.222385, 0.161087, 0.118441, 0.185198, 0.173081, 0.15008, 0.147574, 0.086953, 0.046336, 0.066181, 0.073402, 0.132295, 0.116183, 0.194234, 0.257454, …	[]	0	0	2
585	586	A0A369RH90|A0A369RH90_9RICK Transposase OS=Wolbachia endosymbiont of Cylisticus convexus	([0.529623, 0.42561, 0.458154, 0.483068, 0.509769, 0.529623, 0.454136, 0.374039, 0.390993, 0.31487, 0.339168, 0.36309, 0.36309, 0.36309, 0.36309, 0.414856, 0.390993, 0.36309, 0.359901, 0.271506, 0.374039, 0.370445, 0.436924, 0.433034, 0.465241, 0.465241, 0.461924, 0.476583, 0.570702, 0.575842, 0.608892, 0.608892, 0.604312, 0.494003, 0.505461, 0.486429, 0.398279, 0.40511, 0.40511, 0.321458, 0.4256…	[0, 4, 5, 28, 29, 30, 31, 32, 34, 72, 73, 74, 75, 77, 80, 82, 83, 84, 86]	(4, 3, 7)	4	2
586	587	A0A369RH91|A0A369RH91_9RICK Transposase IS116/IS110/IS902 family protein OS=Wolbachia endosymbiont of Cylisticus convexus	([0.015078, 0.011106, 0.017138, 0.013016, 0.017797, 0.023963, 0.036378, 0.050641, 0.029376, 0.03976, 0.034068, 0.022667, 0.015078, 0.023534, 0.021816, 0.017447, 0.026892, 0.024393, 0.022667, 0.044297, 0.071867, 0.074921, 0.129801, 0.129801, 0.196879, 0.196879, 0.203355, 0.18812, 0.10481, 0.191378, 0.196879, 0.264545, 0.374039, 0.450668, 0.450668, 0.450668, 0.541878, 0.541878, 0.461924, 0.390993, …	[36, 37, 125, 126, 128, 129, 130, 131, 254, 255, 256]	(3, 4, 7)	3	2
587	588	A0A369RH95|A0A369RH95_9RICK RDD family protein OS=Wolbachia endosymbiont of Cylisticus convexus	([0.042364, 0.071867, 0.040537, 0.055536, 0.034884, 0.05306, 0.028107, 0.026892, 0.035586, 0.023087, 0.016257, 0.022306, 0.023534, 0.024826, 0.020165, 0.030003, 0.051831, 0.038042, 0.019109, 0.019401, 0.009294, 0.006421, 0.004513, 0.003997, 0.003014, 0.003804, 0.003963, 0.003997, 0.003341, 0.002529, 0.002705, 0.002662, 0.001906, 0.001232, 0.001692, 0.001936, 0.001533, 0.000906, 0.001383, 0.001335…	[]	0	0	2
588	589	A0A369RH99|A0A369RH99_9RICK Transport of quorum-sensing signal protein OS=Wolbachia endosymbiont of Cylisticus convexus	([0.006142, 0.003997, 0.002761, 0.001786, 0.001391, 0.001061, 0.00146, 0.001572, 0.001305, 0.000906, 0.00076, 0.00052, 0.000537, 0.000614, 0.000447, 0.000275, 0.000322, 0.000348, 0.000468, 0.000365, 0.000275, 0.000468, 0.00055, 0.000485, 0.000567, 0.000842, 0.001383, 0.000842, 0.000507, 0.001048, 0.001906, 0.001906, 0.002194, 0.002211, 0.002057, 0.00146, 0.002276, 0.00316, 0.002035, 0.002662, 0.0…	[]	0	0	2
589	590	A0A369RHA0|A0A369RHA0_9RICK Uncharacterized protein OS=Wolbachia endosymbiont of Cylisticus convexus	([0.005872, 0.005318, 0.007555, 0.010672, 0.016021, 0.011518, 0.009187, 0.011669, 0.015344, 0.013265, 0.017138, 0.023534, 0.043307, 0.073402, 0.127496, 0.203355, 0.288399, 0.278302, 0.31487, 0.222385, 0.179055, 0.127496, 0.191378, 0.102787, 0.10481, 0.100716, 0.182256, 0.278302, 0.179055, 0.179055, 0.158265, 0.132295, 0.098513, 0.076542, 0.06312, 0.047319, 0.035586, 0.026338, 0.019109, 0.024393, …	[]	0	0	2
590	591	A0A369RHA7|A0A369RHA7_9RICK Phage related protein OS=Wolbachia endosymbiont of Cylisticus convexus	([0.094817, 0.100716, 0.129801, 0.161087, 0.209395, 0.239899, 0.284882, 0.222385, 0.17593, 0.229226, 0.25031, 0.284882, 0.36309, 0.370445, 0.308712, 0.401658, 0.414856, 0.408655, 0.366687, 0.436924, 0.346032, 0.342579, 0.398279, 0.401658, 0.40511, 0.301917, 0.318242, 0.318242, 0.308712, 0.284882, 0.26085, 0.26085, 0.257454, 0.17593, 0.15008, 0.203355, 0.203355, 0.26085, 0.194234, 0.15284, 0.11618…	[145, 146, 147, 148, 149, 151, 152, 161, 162]	0	0	2
591	592	A0A369RHA8|A0A369RHA8_9RICK Group II intron-encoded protein ltrA OS=Wolbachia endosymbiont of Cylisticus convexus	([0.632174, 0.422041, 0.472492, 0.328603, 0.247041, 0.278302, 0.173081, 0.200174, 0.229226, 0.161087, 0.185198, 0.222385, 0.25406, 0.247041, 0.25031, 0.264545, 0.257454, 0.26085, 0.196879, 0.167087, 0.118441, 0.122885, 0.21291, 0.206376, 0.311707, 0.380708, 0.387226, 0.440853, 0.433034, 0.346032, 0.436924, 0.444081, 0.454136, 0.36309, 0.380708, 0.366687, 0.356642, 0.366687, 0.352862, 0.298791, 0.…	[0]	0	0	2
592	593	A0A369RHB3|A0A369RHB3_9RICK Ankyrin repeat protein OS=Wolbachia endosymbiont of Cylisticus convexus	([0.170161, 0.122885, 0.088832, 0.118441, 0.078022, 0.054297, 0.038042, 0.050641, 0.0704, 0.085092, 0.088832, 0.118441, 0.074921, 0.125101, 0.122885, 0.155435, 0.257454, 0.15008, 0.167087, 0.15284, 0.222385, 0.21291, 0.308712, 0.295083, 0.308712, 0.275179, 0.328603, 0.384043, 0.301917, 0.311707, 0.311707, 0.243554, 0.268042, 0.349426, 0.30533, 0.268042, 0.25031, 0.17593, 0.21291, 0.129801, 0.1449…	[]	0	0	2
593	594	A0A369RHB5|A0A369RHB5_9RICK Putative lipase OS=Wolbachia endosymbiont of Cylisticus convexus	([0.016528, 0.019401, 0.030003, 0.044297, 0.059222, 0.079919, 0.060549, 0.086953, 0.064632, 0.088832, 0.069024, 0.090864, 0.076542, 0.164327, 0.182256, 0.295083, 0.366687, 0.374039, 0.359901, 0.387226, 0.486429, 0.41194, 0.447574, 0.458154, 0.450668, 0.440853, 0.349426, 0.440853, 0.398279, 0.458154, 0.444081, 0.440853, 0.440853, 0.461924, 0.450668, 0.328603, 0.332115, 0.275179, 0.21291, 0.236433,…	[300, 303, 304, 305]	0	0	2
594	595	A0A369RHB6|A0A369RHB6_9RICK DUF2163 domain-containing protein OS=Wolbachia endosymbiont of Cylisticus convexus	([0.247041, 0.324872, 0.216401, 0.137348, 0.173081, 0.109221, 0.106997, 0.132295, 0.106997, 0.06312, 0.074921, 0.055536, 0.05306, 0.030003, 0.022306, 0.036378, 0.038042, 0.040537, 0.027463, 0.036378, 0.044297, 0.022306, 0.020165, 0.034884, 0.034068, 0.034884, 0.071867, 0.092881, 0.051831, 0.085092, 0.109221, 0.122885, 0.203355, 0.125101, 0.125101, 0.109221, 0.109221, 0.109221, 0.092881, 0.132295,…	[]	0	0	2
595	596	A0A369RHB7|A0A369RHB7_9RICK DNA primase OS=Wolbachia endosymbiont of Cylisticus convexus	([0.098513, 0.064632, 0.035586, 0.056825, 0.074921, 0.045352, 0.069024, 0.096677, 0.066181, 0.045352, 0.032017, 0.025762, 0.014586, 0.009865, 0.010926, 0.017447, 0.016021, 0.016021, 0.013821, 0.009977, 0.011106, 0.017138, 0.023963, 0.020522, 0.012727, 0.008895, 0.013016, 0.012491, 0.011342, 0.017138, 0.028107, 0.05306, 0.085092, 0.085092, 0.086953, 0.046336, 0.05306, 0.055536, 0.05306, 0.109221, …	[]	0	0	2
596	597	A0A369RHB8|A0A369RHB8_9RICK Phage related protein OS=Wolbachia endosymbiont of Cylisticus convexus	([0.390993, 0.436924, 0.332115, 0.359901, 0.301917, 0.332115, 0.352862, 0.377384, 0.318242, 0.278302, 0.247041, 0.196879, 0.132295, 0.098513, 0.147574, 0.139895, 0.137348, 0.081712, 0.05306, 0.098513, 0.0704, 0.076542, 0.074921, 0.120615, 0.078022, 0.069024, 0.071867, 0.071867, 0.074921, 0.118441, 0.142424, 0.196879, 0.264545, 0.311707, 0.288399, 0.298791, 0.311707, 0.229226, 0.30533, 0.374039, 0…	[43, 45, 46, 47, 48, 51, 52, 53, 54, 55, 56, 57, 58, 59, 60]	(9, 5, 14)	9	2
597	598	A0A369RHC2|A0A369RHC2_9RICK Ankyrin repeat domain-containing protein OS=Wolbachia endosymbiont of Cylisticus convexus	([0.054297, 0.033407, 0.022306, 0.014315, 0.022667, 0.034068, 0.060549, 0.074921, 0.059222, 0.079919, 0.064632, 0.088832, 0.058088, 0.073402, 0.064632, 0.067594, 0.073402, 0.120615, 0.111485, 0.182256, 0.31487, 0.229226, 0.324872, 0.321458, 0.390993, 0.308712, 0.318242, 0.185198, 0.203355, 0.291804, 0.196879, 0.264545, 0.216401, 0.216401, 0.185198, 0.125101, 0.127496, 0.071867, 0.079919, 0.078022…	[]	0	0	2
598	599	A0A369RHC4|A0A369RHC4_9RICK Anaerobic benzoate catabolism transcriptional regulator OS=Wolbachia endosymbiont of Cylisticus convexus	([0.194234, 0.247041, 0.158265, 0.185198, 0.137348, 0.086953, 0.10481, 0.127496, 0.155435, 0.122885, 0.142424, 0.182256, 0.11371, 0.120615, 0.067594, 0.06184, 0.056825, 0.090864, 0.056825, 0.05306, 0.100716, 0.158265, 0.158265, 0.155435, 0.134866, 0.18812, 0.268042, 0.191378, 0.18812, 0.127496, 0.18812, 0.125101, 0.118441, 0.137348, 0.092881, 0.092881, 0.094817, 0.058088, 0.06184, 0.096677, 0.092…	[]	0	0	2
599	600	A0A369RHC5|A0A369RHC5_9RICK Transposase OS=Wolbachia endosymbiont of Cylisticus convexus	([0.59508, 0.632174, 0.497853, 0.472492, 0.483068, 0.509769, 0.4292, 0.444081, 0.480142, 0.422041, 0.440853, 0.490133, 0.454136, 0.374039, 0.377384, 0.288399, 0.194234, 0.194234, 0.185198, 0.129801, 0.125101, 0.081712, 0.081712, 0.0704, 0.083462, 0.090864, 0.055536, 0.055536, 0.059222, 0.054297, 0.078022, 0.074921, 0.076542, 0.094817, 0.122885, 0.081712, 0.134866, 0.219301, 0.236433, 0.17593, 0.2…	[0, 1, 5]	0	0	2
600	601	A0A369RHC6|A0A369RHC6_9RICK ATPase involved in DNA repair OS=Wolbachia endosymbiont of Cylisticus convexus	([0.308712, 0.36309, 0.398279, 0.30533, 0.342579, 0.284882, 0.318242, 0.352862, 0.387226, 0.390993, 0.398279, 0.436924, 0.41194, 0.349426, 0.257454, 0.239899, 0.219301, 0.243554, 0.324872, 0.346032, 0.275179, 0.278302, 0.278302, 0.179055, 0.264545, 0.264545, 0.229226, 0.155435, 0.139895, 0.125101, 0.085092, 0.096677, 0.096677, 0.098513, 0.161087, 0.164327, 0.11371, 0.120615, 0.120615, 0.064632, 0…	[145, 146, 147, 164, 165, 166, 176, 177, 195, 203, 204, 205, 228, 229, 230, 231, 232, 233, 234, 235, 236, 237, 238, 239, 240, 241, 242, 243, 244, 245, 246, 247, 248, 249, 250, 251, 252, 253, 254, 255, 256, 257, 258, 259, 260, 261, 262, 263, 264, 265, 266, 267, 268, 269, 270, 271, 272, 273, 274, 275, 276, 277, 278, 279, 280, 281, 282, 283, 284, 285, 286, 287, 288, 289, 290, 291, 292, 293, 294, 295…	(83, 12, 95)	83	2
601	602	A0A369RHD4|A0A369RHD4_9RICK Uncharacterized protein OS=Wolbachia endosymbiont of Cylisticus convexus	([0.356642, 0.206376, 0.264545, 0.18812, 0.111485, 0.134866, 0.079919, 0.055536, 0.069024, 0.081712, 0.100716, 0.127496, 0.0704, 0.037156, 0.038042, 0.038858, 0.032677, 0.038858, 0.036378, 0.018787, 0.026338, 0.026892, 0.050641, 0.028695, 0.049374, 0.098513, 0.05306, 0.100716, 0.090864, 0.100716, 0.106997, 0.10481, 0.056825, 0.098513, 0.173081, 0.271506, 0.281712, 0.295083, 0.173081, 0.092881, 0.…	[]	0	0	2
602	603	A0A369RHD7|A0A369RHD7_9RICK Phage tail protein OS=Wolbachia endosymbiont of Cylisticus convexus	([0.073402, 0.118441, 0.167087, 0.106997, 0.127496, 0.15008, 0.196879, 0.137348, 0.191378, 0.18812, 0.139895, 0.170161, 0.167087, 0.206376, 0.225814, 0.134866, 0.132295, 0.15008, 0.137348, 0.096677, 0.15008, 0.203355, 0.209395, 0.129801, 0.125101, 0.111485, 0.132295, 0.100716, 0.11371, 0.046336, 0.035586, 0.069024, 0.037156, 0.023087, 0.033407, 0.018106, 0.034068, 0.058088, 0.048328, 0.047319, 0.…	[]	0	0	2
603	604	A0A369RHD8|A0A369RHD8_9RICK DUF1016 domain-containing protein OS=Wolbachia endosymbiont of Cylisticus convexus	([0.094817, 0.056825, 0.088832, 0.036378, 0.059222, 0.076542, 0.102787, 0.06184, 0.046336, 0.030611, 0.021381, 0.030003, 0.014783, 0.015694, 0.018106, 0.037156, 0.033407, 0.032677, 0.0198, 0.017447, 0.032677, 0.034884, 0.032677, 0.017447, 0.036378, 0.032677, 0.033407, 0.032017, 0.049374, 0.083462, 0.083462, 0.15008, 0.139895, 0.257454, 0.161087, 0.167087, 0.158265, 0.170161, 0.102787, 0.142424, 0…	[]	0	0	2
604	605	A0A369RHE6|A0A369RHE6_9RICK Uncharacterized protein OS=Wolbachia endosymbiont of Cylisticus convexus	([0.074921, 0.11371, 0.155435, 0.078022, 0.122885, 0.15008, 0.182256, 0.132295, 0.158265, 0.15008, 0.17593, 0.179055, 0.179055, 0.158265, 0.116183, 0.179055, 0.164327, 0.111485, 0.132295, 0.185198, 0.125101, 0.222385, 0.179055, 0.125101, 0.21291, 0.200174, 0.21291, 0.18812, 0.243554, 0.21291, 0.229226, 0.194234, 0.209395, 0.225814, 0.185198, 0.200174, 0.164327], '')	[]	0	0	2
605	606	A0A369RHE8|A0A369RHE8_9RICK Protein ApaG OS=Wolbachia endosymbiont of Cylisticus convexus	([0.081712, 0.055536, 0.094817, 0.067594, 0.094817, 0.0704, 0.047319, 0.071867, 0.049374, 0.035586, 0.026892, 0.042364, 0.046336, 0.066181, 0.067594, 0.067594, 0.074921, 0.074921, 0.081712, 0.085092, 0.055536, 0.06312, 0.06312, 0.028695, 0.032677, 0.019401, 0.031287, 0.034884, 0.029376, 0.029376, 0.048328, 0.088832, 0.074921, 0.066181, 0.064632, 0.064632, 0.11371, 0.060549, 0.106997, 0.058088, 0.…	[]	0	0	2
606	607	A0A369RHF1|A0A369RHF1_9RICK Uncharacterized protein OS=Wolbachia endosymbiont of Cylisticus convexus	([0.059222, 0.06184, 0.098513, 0.137348, 0.182256, 0.11371, 0.142424, 0.167087, 0.161087, 0.196879, 0.222385, 0.182256, 0.264545, 0.191378, 0.125101, 0.18812, 0.206376, 0.200174, 0.179055, 0.247041, 0.257454, 0.25406, 0.196879, 0.196879, 0.129801, 0.134866, 0.139895, 0.085092, 0.094817, 0.060549, 0.059222, 0.058088, 0.094817, 0.096677, 0.085092, 0.147574, 0.142424, 0.100716, 0.076542, 0.118441, 0…	[]	0	0	2
607	608	A0A369RHF5|A0A369RHF5_9RICK Uncharacterized protein OS=Wolbachia endosymbiont of Cylisticus convexus	([0.486429, 0.505461, 0.541878, 0.461924, 0.480142, 0.509769, 0.525368, 0.553315, 0.486429, 0.497853, 0.490133, 0.483068, 0.494003, 0.490133, 0.486429, 0.505461, 0.505461, 0.494003, 0.486429, 0.494003, 0.490133, 0.480142, 0.483068, 0.480142, 0.562014, 0.562014, 0.553315, 0.562014, 0.545602, 0.56648, 0.575842, 0.517562, 0.465241, 0.509769, 0.509769, 0.525368, 0.444081, 0.4292, 0.444081, 0.440853, …	[1, 2, 5, 6, 7, 15, 16, 24, 25, 26, 27, 28, 29, 30, 31, 33, 34, 35, 42, 44, 50, 53, 54, 55, 56, 57, 58, 59, 60, 61, 62, 63, 64, 65, 66, 67, 68, 69, 70, 71, 72, 73, 74, 75, 76, 77, 78, 79, 80, 81, 82, 83, 84, 222, 223, 224, 225, 226, 227, 228, 229, 230, 231, 232, 233, 234, 235, 236, 237, 238, 239, 240, 241, 242, 243, 244, 245, 246, 257, 268, 269, 270, 271, 272, 282, 283, 284, 297]	(31, 21, 52)	31	2
608	609	A0A369RHF6|A0A369RHF6_9RICK Uncharacterized protein OS=Wolbachia endosymbiont of Cylisticus convexus	([0.000743, 0.001374, 0.001936, 0.001434, 0.002078, 0.001687, 0.001481, 0.002194, 0.002705, 0.002705, 0.00231, 0.001675, 0.002014, 0.002078, 0.001722, 0.001103, 0.001305, 0.001267, 0.001709, 0.001687, 0.001202, 0.000773, 0.000335, 0.000146, 0.000283, 0.000142, 0.000253, 0.000412, 0.000399, 0.000447, 0.000614, 0.001159, 0.001288, 0.001709, 0.002623, 0.002662, 0.0028, 0.004208, 0.00292, 0.00292, 0.…	[]	0	0	2
609	610	A0A369RHF7|A0A369RHF7_9RICK Uncharacterized protein OS=Wolbachia endosymbiont of Cylisticus convexus	([0.335645, 0.40511, 0.4292, 0.465241, 0.450668, 0.40511, 0.42561, 0.458154, 0.418646, 0.366687, 0.398279, 0.42561, 0.359901, 0.36309, 0.454136, 0.4292, 0.408655, 0.440853, 0.4292, 0.359901, 0.366687, 0.390993, 0.390993, 0.390993, 0.291804, 0.31487, 0.366687, 0.384043, 0.324872, 0.30533, 0.349426, 0.268042, 0.275179, 0.257454, 0.264545, 0.243554, 0.332115, 0.401658, 0.278302, 0.288399, 0.359901, …	[50, 51, 52, 53, 54, 55, 56, 57, 58, 59, 60, 61, 62, 63, 64, 65, 66, 67, 68, 69, 70, 71, 72, 73, 74, 75, 76, 77]	(27, 0, 27)	27	2
610	611	A0A369RHF8|A0A369RHF8_9RICK Transposase, Mutator family OS=Wolbachia endosymbiont of Cylisticus convexus	([0.008409, 0.01227, 0.017797, 0.025316, 0.016257, 0.011669, 0.012491, 0.017447, 0.023087, 0.029376, 0.037156, 0.048328, 0.025316, 0.050641, 0.051831, 0.06184, 0.090864, 0.15284, 0.147574, 0.129801, 0.219301, 0.134866, 0.071867, 0.073402, 0.038042, 0.073402, 0.132295, 0.161087, 0.164327, 0.161087, 0.155435, 0.073402, 0.076542, 0.161087, 0.158265, 0.086953, 0.054297, 0.069024, 0.069024, 0.071867, …	[]	0	0	2
611	612	A0A369RHG3|A0A369RHG3_9RICK Transposase OS=Wolbachia endosymbiont of Cylisticus convexus	([0.020165, 0.040537, 0.026892, 0.037156, 0.056825, 0.076542, 0.096677, 0.078022, 0.096677, 0.116183, 0.142424, 0.200174, 0.206376, 0.264545, 0.216401, 0.125101, 0.125101, 0.066181, 0.058088, 0.027463, 0.035586, 0.035586, 0.017138, 0.024393, 0.023963, 0.016826, 0.009483, 0.007495, 0.009483, 0.006701, 0.006039, 0.004689, 0.004689, 0.004775, 0.003512, 0.004921, 0.004835, 0.003607, 0.004899, 0.00717…	[]	0	0	2
612	613	A0A369RHG8|A0A369RHG8_9RICK Uncharacterized protein OS=Wolbachia endosymbiont of Cylisticus convexus	([0.040537, 0.059222, 0.079919, 0.05306, 0.073402, 0.100716, 0.127496, 0.15284, 0.203355, 0.144935, 0.167087, 0.196879, 0.268042, 0.271506, 0.200174, 0.111485, 0.179055, 0.102787, 0.109221, 0.15284, 0.129801, 0.132295, 0.079919, 0.069024, 0.116183, 0.06184, 0.060549, 0.035586, 0.034068, 0.028695, 0.050641, 0.050641, 0.049374, 0.050641, 0.050641, 0.081712, 0.144935, 0.142424, 0.118441, 0.067594, 0…	[]	0	0	2
613	614	A0A369RHG9|A0A369RHG9_9RICK Putative phage related protein OS=Wolbachia endosymbiont of Cylisticus convexus	([0.352862, 0.328603, 0.264545, 0.298791, 0.324872, 0.268042, 0.291804, 0.243554, 0.203355, 0.155435, 0.100716, 0.120615, 0.142424, 0.134866, 0.200174, 0.122885, 0.120615, 0.120615, 0.109221, 0.10481, 0.073402, 0.043307, 0.05306, 0.078022, 0.045352, 0.047319, 0.078022, 0.078022, 0.11371, 0.158265, 0.155435, 0.17593, 0.11371, 0.100716, 0.090864, 0.100716, 0.137348, 0.137348, 0.088832, 0.05306, 0.0…	[85, 86, 87]	0	0	2
614	615	A0A369RHH7|A0A369RHH7_9RICK Putative phospholipid ABC transporter-binding protein mlaD OS=Wolbachia endosymbiont of Cylisticus convexus	([0.071867, 0.096677, 0.122885, 0.050641, 0.034884, 0.021381, 0.015078, 0.009865, 0.012727, 0.010131, 0.008002, 0.006795, 0.004976, 0.003461, 0.00246, 0.002117, 0.002138, 0.003014, 0.002761, 0.002727, 0.002705, 0.002396, 0.001743, 0.001748, 0.002606, 0.003461, 0.003512, 0.004611, 0.006795, 0.005503, 0.00558, 0.008002, 0.008075, 0.011669, 0.020876, 0.023534, 0.016021, 0.027463, 0.028107, 0.022306,…	[]	0	0	2
615	616	A0A369RHI1|A0A369RHI1_9RICK Phage related protein OS=Wolbachia endosymbiont of Cylisticus convexus	([0.59508, 0.608892, 0.5017, 0.517562, 0.422041, 0.486429, 0.468512, 0.5017, 0.42561, 0.476583, 0.461924, 0.494003, 0.490133, 0.517562, 0.42561, 0.356642, 0.356642, 0.271506, 0.196879, 0.271506, 0.281712, 0.278302, 0.281712, 0.339168, 0.26085, 0.335645, 0.31487, 0.318242, 0.308712, 0.30533, 0.278302, 0.30533, 0.301917, 0.291804, 0.298791, 0.291804, 0.352862, 0.264545, 0.36309, 0.458154, 0.458154,…	[0, 1, 2, 3, 7, 13, 272]	0	0	2
616	617	A0A369RHI3|A0A369RHI3_9RICK Putative RNA polymerase sigma factor SigI OS=Wolbachia endosymbiont of Cylisticus convexus	([0.387226, 0.468512, 0.476583, 0.401658, 0.335645, 0.377384, 0.30533, 0.239899, 0.26085, 0.179055, 0.142424, 0.142424, 0.144935, 0.096677, 0.06184, 0.055536, 0.055536, 0.050641, 0.051831, 0.055536, 0.090864, 0.092881, 0.046336, 0.051831, 0.079919, 0.071867, 0.0704, 0.116183, 0.179055, 0.125101, 0.127496, 0.116183, 0.142424, 0.081712, 0.081712, 0.122885, 0.074921, 0.046336, 0.079919, 0.083462, 0.…	[76, 80, 81]	0	0	2
617	618	A0A369RHI9|A0A369RHI9_9RICK Phage portal protein OS=Wolbachia endosymbiont of Cylisticus convexus	([0.008895, 0.008409, 0.010131, 0.017447, 0.012727, 0.010372, 0.014586, 0.017797, 0.014586, 0.011342, 0.015344, 0.011106, 0.016257, 0.011518, 0.008525, 0.006795, 0.008804, 0.012727, 0.01078, 0.018106, 0.011342, 0.021816, 0.033407, 0.036378, 0.020876, 0.023087, 0.036378, 0.030003, 0.028107, 0.044297, 0.086953, 0.086953, 0.102787, 0.11371, 0.102787, 0.106997, 0.167087, 0.164327, 0.158265, 0.147574,…	[]	0	0	2
618	619	A0A369RHJ3|A0A369RHJ3_9RICK Putative transposase OS=Wolbachia endosymbiont of Cylisticus convexus	([0.017447, 0.01078, 0.016826, 0.011106, 0.015078, 0.013265, 0.019109, 0.024393, 0.017797, 0.023087, 0.028695, 0.030611, 0.016257, 0.011669, 0.011669, 0.020165, 0.023963, 0.019401, 0.018415, 0.034068, 0.035586, 0.048328, 0.049374, 0.026892, 0.028107, 0.015694, 0.013821, 0.009728, 0.007877, 0.008002, 0.00777, 0.007877, 0.006533, 0.006533, 0.006567, 0.005011, 0.004899, 0.004899, 0.005318, 0.00777, …	[115, 116, 118]	0	0	2
619	620	A0A369RHJ5|A0A369RHJ5_9RICK YihY/virulence factor BrkB family protein OS=Wolbachia endosymbiont of Cylisticus convexus	([0.001709, 0.001383, 0.001142, 0.001687, 0.001936, 0.001602, 0.001383, 0.001967, 0.002606, 0.00231, 0.002014, 0.002555, 0.003821, 0.003727, 0.00283, 0.004689, 0.006482, 0.005734, 0.008409, 0.00777, 0.00777, 0.009294, 0.008723, 0.008804, 0.006078, 0.005011, 0.005011, 0.007091, 0.004736, 0.003109, 0.004646, 0.004247, 0.002881, 0.001906, 0.001434, 0.001335, 0.000906, 0.000773, 0.000631, 0.000485, 0…	[]	0	0	2
620	621	A0A369RHJ8|A0A369RHJ8_9RICK Phosphoribosylformylglycinamidine synthase OS=Wolbachia endosymbiont of Cylisticus convexus	([0.00962, 0.015694, 0.010509, 0.017138, 0.023534, 0.038042, 0.054297, 0.05306, 0.030003, 0.030611, 0.020165, 0.020165, 0.023087, 0.0198, 0.032017, 0.049374, 0.086953, 0.049374, 0.055536, 0.054297, 0.054297, 0.100716, 0.060549, 0.120615, 0.069024, 0.067594, 0.033407, 0.021381, 0.025762, 0.030003, 0.03976, 0.090864, 0.073402, 0.036378, 0.0704, 0.074921, 0.088832, 0.096677, 0.161087, 0.090864, 0.15…	[]	0	0	2
621	622	A0A369RHK6|A0A369RHK6_9RICK Transposase OS=Wolbachia endosymbiont of Cylisticus convexus	([0.078022, 0.028695, 0.029376, 0.042364, 0.026892, 0.018415, 0.026338, 0.019109, 0.011669, 0.015078, 0.019401, 0.019401, 0.034884, 0.032677, 0.034068, 0.032677, 0.056825, 0.056825, 0.056825, 0.055536, 0.026892, 0.026892, 0.06312, 0.06184, 0.035586, 0.035586, 0.067594, 0.060549, 0.102787, 0.203355, 0.21291, 0.203355, 0.161087, 0.0704, 0.058088, 0.059222, 0.040537, 0.042364, 0.025316, 0.012727, 0.…	[]	0	0	2
622	623	A0A369RHK9|A0A369RHK9_9RICK Phage related protein OS=Wolbachia endosymbiont of Cylisticus convexus	([0.509769, 0.390993, 0.321458, 0.356642, 0.257454, 0.291804, 0.318242, 0.346032, 0.370445, 0.387226, 0.328603, 0.328603, 0.324872, 0.370445, 0.26085, 0.268042, 0.268042, 0.328603, 0.328603, 0.298791, 0.281712, 0.281712, 0.356642, 0.356642, 0.356642, 0.447574, 0.380708, 0.321458, 0.321458, 0.239899, 0.185198, 0.264545, 0.179055, 0.182256, 0.167087, 0.243554, 0.239899, 0.239899, 0.239899, 0.239899…	[0, 80]	0	0	2
623	624	A0A369RHL7|A0A369RHL7_9RICK Transposase OS=Wolbachia endosymbiont of Cylisticus convexus	([0.098513, 0.15008, 0.066181, 0.044297, 0.06312, 0.032677, 0.019401, 0.014783, 0.01227, 0.016826, 0.013613, 0.017138, 0.019401, 0.03976, 0.037156, 0.059222, 0.059222, 0.06312, 0.06312, 0.069024, 0.045352, 0.081712, 0.044297, 0.088832, 0.069024, 0.043307, 0.06184, 0.085092, 0.137348, 0.15284, 0.15284, 0.219301, 0.15284, 0.139895, 0.098513, 0.106997, 0.094817, 0.096677, 0.06312, 0.048328, 0.049374…	[]	0	0	2
624	625	A0A369RHL8|A0A369RHL8_9RICK Uncharacterized protein OS=Wolbachia endosymbiont of Cylisticus convexus	([0.024826, 0.037156, 0.074921, 0.034884, 0.048328, 0.081712, 0.127496, 0.164327, 0.122885, 0.142424, 0.161087, 0.173081, 0.271506, 0.185198, 0.30533, 0.308712, 0.264545, 0.394753, 0.321458, 0.30533, 0.295083, 0.298791, 0.219301, 0.196879, 0.335645, 0.328603, 0.311707, 0.311707, 0.222385, 0.295083, 0.191378, 0.219301, 0.25031, 0.247041, 0.25031, 0.167087, 0.229226, 0.161087, 0.079919, 0.142424, 0…	[68, 69, 70, 71]	0	0	2
625	626	A0A369RHL9|A0A369RHL9_9RICK Uncharacterized protein OS=Wolbachia endosymbiont of Cylisticus convexus	([0.038858, 0.028695, 0.054297, 0.033407, 0.026892, 0.036378, 0.024826, 0.019109, 0.015078, 0.019109, 0.025316, 0.030003, 0.050641, 0.092881, 0.088832, 0.15284, 0.116183, 0.0704, 0.086953, 0.071867, 0.085092, 0.041405, 0.037156, 0.034884, 0.069024, 0.102787, 0.098513, 0.191378, 0.179055, 0.257454, 0.25406, 0.243554, 0.164327, 0.10481, 0.106997, 0.106997, 0.06184, 0.10481, 0.161087, 0.15284, 0.250…	[]	0	0	2
626	627	A0A369RHM3|A0A369RHM3_9RICK Phage P2 baseplate assembly protein gpV OS=Wolbachia endosymbiont of Cylisticus convexus	([0.049374, 0.086953, 0.11371, 0.139895, 0.088832, 0.090864, 0.127496, 0.086953, 0.060549, 0.074921, 0.054297, 0.069024, 0.0704, 0.042364, 0.040537, 0.044297, 0.050641, 0.064632, 0.066181, 0.071867, 0.064632, 0.092881, 0.081712, 0.055536, 0.056825, 0.06312, 0.073402, 0.038042, 0.066181, 0.120615, 0.064632, 0.067594, 0.0704, 0.122885, 0.111485, 0.069024, 0.076542, 0.071867, 0.045352, 0.079919, 0.0…	[]	0	0	2
627	628	A0A369RHM5|A0A369RHM5_9RICK Phosphocholine transferase AnkX OS=Wolbachia endosymbiont of Cylisticus convexus	([0.275179, 0.339168, 0.394753, 0.324872, 0.236433, 0.257454, 0.30533, 0.247041, 0.206376, 0.15284, 0.18812, 0.127496, 0.132295, 0.191378, 0.182256, 0.122885, 0.137348, 0.137348, 0.147574, 0.142424, 0.144935, 0.21291, 0.206376, 0.200174, 0.268042, 0.264545, 0.281712, 0.26085, 0.268042, 0.328603, 0.418646, 0.401658, 0.444081, 0.440853, 0.374039, 0.311707, 0.298791, 0.203355, 0.301917, 0.308712, 0.…	[312, 317, 318, 319, 320, 321, 363, 379, 380, 381, 382, 383, 384, 385, 386, 387, 388, 389, 390, 391, 392, 393, 394, 395, 396, 397, 398, 399, 400, 401, 402, 403, 472, 630, 631, 632]	(24, 7, 31)	24	2
628	629	A0A369RHM9|A0A369RHM9_9RICK Transposase OS=Wolbachia endosymbiont of Cylisticus convexus	([0.018787, 0.0198, 0.01204, 0.018415, 0.014586, 0.010509, 0.015078, 0.020165, 0.030611, 0.030003, 0.041405, 0.042364, 0.041405, 0.074921, 0.088832, 0.073402, 0.078022, 0.088832, 0.066181, 0.05306, 0.067594, 0.033407, 0.045352, 0.085092, 0.064632, 0.066181, 0.0704, 0.041405, 0.040537, 0.028107, 0.020522, 0.020165, 0.025316, 0.044297, 0.022306, 0.042364, 0.096677, 0.044297, 0.074921, 0.060549, 0.0…	[]	0	0	2
629	630	A0A369RHN4|A0A369RHN4_9RICK VWFA domain-containing protein OS=Wolbachia endosymbiont of Cylisticus convexus	([0.422041, 0.480142, 0.525368, 0.541878, 0.557691, 0.562014, 0.570702, 0.538167, 0.51388, 0.494003, 0.5017, 0.534167, 0.541878, 0.461924, 0.366687, 0.366687, 0.346032, 0.398279, 0.321458, 0.332115, 0.31487, 0.321458, 0.301917, 0.281712, 0.288399, 0.21291, 0.232838, 0.247041, 0.278302, 0.225814, 0.25406, 0.232838, 0.170161, 0.170161, 0.147574, 0.247041, 0.236433, 0.328603, 0.324872, 0.418646, 0.3…	[2, 3, 4, 5, 6, 7, 8, 10, 11, 12]	0	0	2
630	631	A0A369RHN8|A0A369RHN8_9RICK Uncharacterized protein OS=Wolbachia endosymbiont of Cylisticus convexus	([0.109221, 0.069024, 0.11371, 0.074921, 0.102787, 0.127496, 0.073402, 0.094817, 0.092881, 0.109221, 0.129801, 0.164327, 0.209395, 0.222385, 0.321458, 0.321458, 0.418646, 0.342579, 0.342579, 0.324872, 0.36309, 0.36309, 0.349426, 0.247041, 0.318242, 0.21291, 0.21291, 0.222385, 0.225814, 0.196879, 0.209395, 0.144935, 0.137348, 0.102787, 0.102787, 0.106997, 0.10481, 0.054297, 0.051831, 0.023963, 0.0…	[]	0	0	2
631	632	A0A369RHN9|A0A369RHN9_9RICK Phage major tail tube protein OS=Wolbachia endosymbiont of Cylisticus convexus	([0.032677, 0.016826, 0.013613, 0.020876, 0.029376, 0.040537, 0.054297, 0.035586, 0.037156, 0.048328, 0.059222, 0.044297, 0.081712, 0.073402, 0.044297, 0.079919, 0.078022, 0.096677, 0.086953, 0.096677, 0.094817, 0.085092, 0.15008, 0.219301, 0.229226, 0.25031, 0.164327, 0.167087, 0.216401, 0.247041, 0.243554, 0.206376, 0.301917, 0.203355, 0.216401, 0.21291, 0.219301, 0.219301, 0.196879, 0.129801, …	[]	0	0	2
632	633	A0A369RHP1|A0A369RHP1_9RICK Ankyrin repeats (3 copies) OS=Wolbachia endosymbiont of Cylisticus convexus	([0.161087, 0.216401, 0.15008, 0.116183, 0.15284, 0.182256, 0.225814, 0.271506, 0.30533, 0.339168, 0.356642, 0.374039, 0.454136, 0.497853, 0.483068, 0.521092, 0.444081, 0.408655, 0.346032, 0.25406, 0.339168, 0.394753, 0.308712, 0.30533, 0.359901, 0.352862, 0.349426, 0.349426, 0.339168, 0.332115, 0.328603, 0.328603, 0.257454, 0.268042, 0.239899, 0.349426, 0.342579, 0.414856, 0.436924, 0.436924, 0.…	[15, 40, 115, 122, 126, 127, 192, 193, 194, 195, 196, 197, 198, 199, 206, 207, 208, 209, 287, 288, 289, 392, 393, 394, 395, 396, 397, 398, 399, 400, 401, 402, 403, 404, 405, 406, 407, 408, 409, 410, 411, 412, 413, 414, 415, 416, 417, 418, 419, 420, 421, 422, 423, 424, 425, 426, 427, 428, 429, 430, 431, 432, 433, 434, 435, 436, 437, 438, 439, 440, 441, 442, 443, 465, 466, 467, 468]	(51, 21, 72)	51	2
633	634	A0A369RHP3|A0A369RHP3_9RICK Transposase OS=Wolbachia endosymbiont of Cylisticus convexus	([0.116183, 0.161087, 0.219301, 0.209395, 0.142424, 0.088832, 0.109221, 0.137348, 0.161087, 0.098513, 0.122885, 0.15008, 0.090864, 0.092881, 0.05306, 0.030003, 0.027463, 0.048328, 0.086953, 0.137348, 0.069024, 0.116183, 0.120615, 0.111485, 0.139895, 0.21291, 0.216401, 0.247041, 0.142424, 0.137348, 0.236433, 0.170161, 0.090864, 0.144935, 0.116183, 0.122885, 0.122885, 0.127496, 0.073402, 0.043307, …	[]	0	0	2
634	635	A0A369RHP4|A0A369RHP4_9RICK Mutator family transposase OS=Wolbachia endosymbiont of Cylisticus convexus	([0.139895, 0.170161, 0.206376, 0.257454, 0.17593, 0.170161, 0.209395, 0.25406, 0.179055, 0.132295, 0.094817, 0.125101, 0.069024, 0.0704, 0.116183, 0.116183, 0.059222, 0.098513, 0.170161, 0.167087, 0.118441, 0.139895, 0.088832, 0.060549, 0.032677, 0.055536, 0.064632, 0.030611, 0.029376, 0.058088, 0.106997, 0.092881, 0.092881, 0.161087, 0.096677, 0.092881, 0.090864, 0.100716, 0.051831, 0.048328, 0…	[]	0	0	2
635	636	A0A369RHP7|A0A369RHP7_9RICK Uncharacterized protein OS=Wolbachia endosymbiont of Cylisticus convexus	([0.414856, 0.311707, 0.225814, 0.291804, 0.346032, 0.339168, 0.366687, 0.390993, 0.321458, 0.346032, 0.291804, 0.311707, 0.387226, 0.387226, 0.387226, 0.458154, 0.433034, 0.408655, 0.40511, 0.41194, 0.335645, 0.25406, 0.339168, 0.422041, 0.324872, 0.308712, 0.349426, 0.356642, 0.359901, 0.359901, 0.366687, 0.454136, 0.461924, 0.377384, 0.352862, 0.352862, 0.264545, 0.278302, 0.30533, 0.380708, 0…	[]	0	0	2
636	637	A0A369RHQ2|A0A369RHQ2_9RICK Putative bifunctional glutamate synthase subunit beta/2-polyprenylphenol hydroxylase OS=Wolbachia endosymbiont of Cylisticus convexus	([0.026338, 0.038042, 0.06312, 0.06184, 0.044297, 0.029376, 0.018415, 0.024393, 0.018106, 0.022306, 0.028695, 0.030003, 0.020165, 0.011903, 0.020876, 0.028107, 0.054297, 0.102787, 0.109221, 0.074921, 0.043307, 0.038858, 0.021381, 0.016528, 0.019401, 0.017447, 0.028695, 0.056825, 0.032017, 0.058088, 0.06312, 0.040537, 0.025762, 0.040537, 0.078022, 0.056825, 0.030003, 0.017138, 0.017797, 0.018415, …	[]	0	0	2
637	638	A0A369RHQ4|A0A369RHQ4_9RICK Ribosome association toxin RatA OS=Wolbachia endosymbiont of Cylisticus convexus	([0.008895, 0.007091, 0.009401, 0.013016, 0.017138, 0.011669, 0.016021, 0.0198, 0.025762, 0.021816, 0.028107, 0.018787, 0.018415, 0.025316, 0.028695, 0.047319, 0.081712, 0.102787, 0.134866, 0.257454, 0.257454, 0.158265, 0.158265, 0.158265, 0.132295, 0.094817, 0.158265, 0.15008, 0.170161, 0.170161, 0.155435, 0.076542, 0.15008, 0.225814, 0.155435, 0.076542, 0.088832, 0.098513, 0.049374, 0.044297, 0…	[]	0	0	2
638	639	A0A369RHQ7|A0A369RHQ7_9RICK IS5/IS1182 family transposase OS=Wolbachia endosymbiont of Cylisticus convexus	([0.106997, 0.196879, 0.25031, 0.164327, 0.216401, 0.142424, 0.173081, 0.118441, 0.079919, 0.106997, 0.125101, 0.147574, 0.132295, 0.078022, 0.132295, 0.200174, 0.209395, 0.288399, 0.25406, 0.247041, 0.209395, 0.200174, 0.111485, 0.109221, 0.170161, 0.167087, 0.25031, 0.257454, 0.311707, 0.408655, 0.414856, 0.384043, 0.298791, 0.384043, 0.480142, 0.480142, 0.483068, 0.490133, 0.398279, 0.472492, …	[]	0	0	2
639	640	A0A369RHQ9|A0A369RHQ9_9RICK Transposase for transposon Tn5 OS=Wolbachia endosymbiont of Cylisticus convexus	([0.472492, 0.509769, 0.370445, 0.394753, 0.4292, 0.422041, 0.394753, 0.349426, 0.366687, 0.387226, 0.394753, 0.408655, 0.339168, 0.349426, 0.366687, 0.36309, 0.298791, 0.25031, 0.346032, 0.291804, 0.247041, 0.216401, 0.185198, 0.26085, 0.232838, 0.194234, 0.185198, 0.200174, 0.247041, 0.21291, 0.164327], '')	[1]	0	0	2
640	641	A0A369RHR3|A0A369RHR3_9RICK Putative phage related protein OS=Wolbachia endosymbiont of Cylisticus convexus	([0.109221, 0.048328, 0.067594, 0.102787, 0.100716, 0.069024, 0.111485, 0.137348, 0.085092, 0.051831, 0.03976, 0.047319, 0.044297, 0.044297, 0.046336, 0.076542, 0.076542, 0.038858, 0.044297, 0.047319, 0.043307, 0.074921, 0.137348, 0.088832, 0.041405, 0.055536, 0.092881, 0.074921, 0.078022, 0.137348, 0.139895, 0.203355, 0.219301, 0.219301, 0.219301, 0.158265, 0.134866, 0.125101, 0.21291, 0.271506,…	[]	0	0	2
641	642	A0A369RHR8|A0A369RHR8_9RICK Putative membrane protein OS=Wolbachia endosymbiont of Cylisticus convexus	([0.007031, 0.005799, 0.007422, 0.005734, 0.004431, 0.003727, 0.002761, 0.002435, 0.002155, 0.002327, 0.001967, 0.001709, 0.001202, 0.000687, 0.000386, 0.000631, 0.000365, 0.000146, 0.000202, 0.000391, 0.000339, 0.000412, 0.000365, 0.000391, 0.000747, 0.000721, 0.000708, 0.000859, 0.001344, 0.002117, 0.001786, 0.002581, 0.003671, 0.003555, 0.003405, 0.004577, 0.004899, 0.004775, 0.005378, 0.00725…	[]	0	0	2
642	643	A0A369RHS2|A0A369RHS2_9RICK Arginine/agmatine antiporter OS=Wolbachia endosymbiont of Cylisticus convexus	([0.002761, 0.003109, 0.00243, 0.002276, 0.001748, 0.002396, 0.003014, 0.003864, 0.003298, 0.003963, 0.004611, 0.005734, 0.004513, 0.00283, 0.002349, 0.002349, 0.002512, 0.002705, 0.003804, 0.003079, 0.003431, 0.005734, 0.004513, 0.006421, 0.007177, 0.006988, 0.006988, 0.004976, 0.003461, 0.004646, 0.003431, 0.002623, 0.001778, 0.002396, 0.003671, 0.00283, 0.00407, 0.003298, 0.003341, 0.003341, 0…	[]	0	0	2
643	644	A0A369RHS7|A0A369RHS7_9RICK Uncharacterized protein OS=Wolbachia endosymbiont of Cylisticus convexus	([0.034068, 0.06312, 0.086953, 0.111485, 0.158265, 0.158265, 0.203355, 0.225814, 0.25031, 0.278302, 0.229226, 0.281712, 0.356642, 0.352862, 0.418646, 0.447574, 0.461924, 0.458154, 0.575842, 0.59508, 0.608892, 0.604312, 0.59014, 0.545602, 0.557691, 0.465241, 0.422041, 0.311707, 0.332115, 0.349426, 0.349426, 0.356642, 0.321458, 0.318242, 0.21291, 0.21291, 0.295083, 0.278302, 0.284882, 0.284882, 0.2…	[18, 19, 20, 21, 22, 23, 24, 77, 78, 79, 80, 81, 82, 83, 84, 85, 86, 94, 95, 96, 109, 116, 117, 118, 119, 120, 121, 122, 123, 124, 125, 126, 127, 128, 129, 130, 131, 132, 133, 134, 135, 136, 137, 138, 139]	(23, 21, 44)	23	2
644	645	A0A369RHT2|A0A369RHT2_9RICK Phage related protein OS=Wolbachia endosymbiont of Cylisticus convexus	([0.047319, 0.027463, 0.031287, 0.033407, 0.051831, 0.048328, 0.032677, 0.022667, 0.032017, 0.040537, 0.049374, 0.038042, 0.023534, 0.03976, 0.06184, 0.102787, 0.098513, 0.100716, 0.094817, 0.071867, 0.067594, 0.067594, 0.066181, 0.076542, 0.098513, 0.06312, 0.03976, 0.067594, 0.120615, 0.094817, 0.055536, 0.058088, 0.064632, 0.109221, 0.118441, 0.167087, 0.078022, 0.090864, 0.079919, 0.051831, 0…	[]	0	0	2
645	646	A0A369RHT6|A0A369RHT6_9RICK Phage related protein OS=Wolbachia endosymbiont of Cylisticus convexus	([0.335645, 0.209395, 0.25406, 0.308712, 0.332115, 0.236433, 0.30533, 0.200174, 0.122885, 0.144935, 0.111485, 0.142424, 0.15008, 0.088832, 0.048328, 0.05306, 0.05306, 0.049374, 0.049374, 0.116183, 0.125101, 0.137348, 0.229226, 0.239899, 0.147574, 0.088832, 0.147574, 0.147574, 0.25031, 0.271506, 0.185198, 0.268042, 0.264545, 0.25031, 0.346032, 0.349426, 0.25031, 0.173081, 0.10481, 0.106997, 0.0928…	[]	0	0	2
646	647	A0A369RHT8|A0A369RHT8_9RICK MgtE intracellular N domain protein OS=Wolbachia endosymbiont of Cylisticus convexus	([0.03976, 0.079919, 0.106997, 0.147574, 0.191378, 0.132295, 0.094817, 0.125101, 0.155435, 0.182256, 0.206376, 0.200174, 0.278302, 0.200174, 0.118441, 0.127496, 0.122885, 0.167087, 0.200174, 0.200174, 0.257454, 0.342579, 0.324872, 0.247041, 0.239899, 0.147574, 0.209395, 0.295083, 0.206376, 0.194234, 0.191378, 0.122885, 0.120615, 0.066181, 0.111485, 0.219301, 0.139895, 0.144935, 0.144935, 0.196879…	[473, 474, 475]	0	0	2
647	648	A0A369RHT9|A0A369RHT9_9RICK Uncharacterized protein OS=Wolbachia endosymbiont of Cylisticus convexus	([0.109221, 0.139895, 0.078022, 0.116183, 0.0704, 0.044297, 0.056825, 0.079919, 0.106997, 0.0704, 0.092881, 0.066181, 0.129801, 0.129801, 0.120615, 0.074921, 0.03976, 0.048328, 0.030003, 0.030003, 0.042364, 0.037156, 0.037156, 0.0704, 0.064632, 0.106997, 0.094817, 0.094817, 0.094817, 0.049374, 0.086953, 0.094817, 0.083462, 0.078022, 0.046336, 0.027463, 0.023963, 0.044297, 0.081712, 0.058088, 0.03…	[]	0	0	2
648	649	A0A369RHU8|A0A369RHU8_9RICK Uncharacterized protein OS=Wolbachia endosymbiont of Cylisticus convexus	([0.509769, 0.59014, 0.604312, 0.521092, 0.534167, 0.553315, 0.444081, 0.476583, 0.483068, 0.529623, 0.549308, 0.58069, 0.497853, 0.517562, 0.521092, 0.613573, 0.622677, 0.58069, 0.59508, 0.618285, 0.626927, 0.553315, 0.521092, 0.517562, 0.575842, 0.575842, 0.56648, 0.724957, 0.685117, 0.613573, 0.59917, 0.490133, 0.494003, 0.56648, 0.541878, 0.525368, 0.458154, 0.458154, 0.42561, 0.408655, 0.335…	[0, 1, 2, 3, 4, 5, 9, 10, 11, 13, 14, 15, 16, 17, 18, 19, 20, 21, 22, 23, 24, 25, 26, 27, 28, 29, 30, 33, 34, 35, 50, 52, 53, 54, 55, 56, 57, 58, 59, 92, 93, 94, 95, 96, 97, 98, 99, 100, 101, 102, 103, 104, 105, 106, 107, 108, 110, 111, 112, 122, 123, 125, 126, 127, 128, 129, 130, 131, 132, 133, 134, 135, 136, 137, 138, 139, 140]	(17, 9, 26)	17	2
649	650	A0A369RHV1|A0A369RHV1_9RICK Transposase IS116/IS110/IS902 family protein OS=Wolbachia endosymbiont of Cylisticus convexus	([0.433034, 0.332115, 0.36309, 0.390993, 0.41194, 0.339168, 0.36309, 0.394753, 0.422041, 0.440853, 0.384043, 0.318242, 0.281712, 0.196879, 0.18812, 0.209395, 0.216401, 0.147574, 0.209395, 0.209395, 0.15284, 0.173081, 0.155435, 0.094817, 0.100716, 0.100716, 0.155435, 0.10481, 0.100716, 0.090864, 0.086953, 0.088832, 0.155435, 0.21291, 0.216401, 0.158265, 0.144935, 0.094817, 0.086953, 0.090864, 0.10…	[56, 57, 58, 59, 60, 61, 62, 63, 64, 65, 66, 67]	(11, 0, 11)	11	2
650	651	A0A369RHV7|A0A369RHV7_9RICK Uncharacterized protein OS=Wolbachia endosymbiont of Cylisticus convexus	([0.029376, 0.038858, 0.055536, 0.088832, 0.06184, 0.085092, 0.092881, 0.06312, 0.081712, 0.111485, 0.129801, 0.15008, 0.132295, 0.129801, 0.139895, 0.129801, 0.229226, 0.298791, 0.295083, 0.308712, 0.390993, 0.301917, 0.216401, 0.161087, 0.129801, 0.120615, 0.106997, 0.134866, 0.147574, 0.147574, 0.147574, 0.127496, 0.127496, 0.144935, 0.139895, 0.139895, 0.134866, 0.11371, 0.11371, 0.106997, 0.…	[155, 158, 160, 161, 162, 163, 164, 166, 167, 168, 169, 170, 171, 172, 177, 178, 180, 181, 182]	(6, 7, 13)	6	2
651	652	A0A369RHV8|A0A369RHV8_9RICK Uncharacterized protein OS=Wolbachia endosymbiont of Cylisticus convexus	([0.529623, 0.59014, 0.618285, 0.632174, 0.680603, 0.59917, 0.613573, 0.653063, 0.661982, 0.724957, 0.73685, 0.750527, 0.83125, 0.882776, 0.879233, 0.921076, 0.922952, 0.928747, 0.849326, 0.795062, 0.791621, 0.791621, 0.707965, 0.703578, 0.707965, 0.680603, 0.666105, 0.666105, 0.626927, 0.557691, 0.436924, 0.444081, 0.444081, 0.384043, 0.328603, 0.335645, 0.275179, 0.308712, 0.31487, 0.398279, 0.…	[0, 1, 2, 3, 4, 5, 6, 7, 8, 9, 10, 11, 12, 13, 14, 15, 16, 17, 18, 19, 20, 21, 22, 23, 24, 25, 26, 27, 28, 29, 48, 49, 50, 51, 52, 53, 54, 55, 56, 57, 58, 59, 60, 61, 62, 63, 64, 65, 66, 67, 68, 69, 70, 71, 72, 73, 74, 75, 76, 77, 78, 79, 80, 81, 82, 83, 84, 85, 86, 87, 88, 89, 90, 91, 92, 93, 94, 95, 96, 97, 98, 99, 100, 101, 102, 103, 104, 105, 106, 107, 108, 109, 110, 111, 112, 113, 114]	(66, 30, 96)	66	2
652	653	A0A369RHV9|A0A369RHV9_9RICK Ankyrin repeat domain-containing protein OS=Wolbachia endosymbiont of Cylisticus convexus	([0.139895, 0.083462, 0.111485, 0.067594, 0.098513, 0.134866, 0.17593, 0.216401, 0.239899, 0.200174, 0.222385, 0.25406, 0.243554, 0.243554, 0.164327, 0.106997, 0.179055, 0.247041, 0.15284, 0.15284, 0.222385, 0.318242, 0.318242, 0.332115, 0.433034, 0.42561, 0.4292, 0.352862, 0.352862, 0.328603, 0.311707, 0.324872, 0.298791, 0.216401, 0.222385, 0.318242, 0.41194, 0.390993, 0.298791, 0.40511, 0.3286…	[152, 170, 171, 172, 196, 243, 274, 275, 276, 277, 278, 279, 280, 281, 282, 283]	(9, 6, 15)	9	2
653	654	A0A369RHW1|A0A369RHW1_9RICK Putative phage related protein OS=Wolbachia endosymbiont of Cylisticus convexus	([0.570702, 0.444081, 0.525368, 0.545602, 0.622677, 0.653063, 0.690604, 0.59508, 0.59014, 0.529623, 0.557691, 0.59014, 0.51388, 0.517562, 0.505461, 0.42561, 0.40511, 0.422041, 0.440853, 0.366687, 0.447574, 0.408655, 0.414856, 0.387226, 0.394753, 0.366687, 0.291804, 0.281712, 0.352862, 0.359901, 0.42561, 0.414856, 0.418646, 0.476583, 0.553315, 0.585406, 0.575842, 0.575842, 0.585406, 0.59917, 0.566…	[0, 2, 3, 4, 5, 6, 7, 8, 9, 10, 11, 12, 13, 14, 34, 35, 36, 37, 38, 39, 40, 41, 42, 43]	(12, 1, 13)	12	2
654	655	A0A369RHW4|A0A369RHW4_9RICK Putative transposase OS=Wolbachia endosymbiont of Cylisticus convexus	([0.632174, 0.642678, 0.648219, 0.712013, 0.604312, 0.521092, 0.509769, 0.538167, 0.557691, 0.505461, 0.521092, 0.541878, 0.549308, 0.494003, 0.5017, 0.5017, 0.509769, 0.433034, 0.370445, 0.436924, 0.374039, 0.356642, 0.36309, 0.370445, 0.264545, 0.349426, 0.387226, 0.328603, 0.318242, 0.324872, 0.387226, 0.390993, 0.366687, 0.346032, 0.418646, 0.414856, 0.346032, 0.346032, 0.401658, 0.461924, 0.…	[0, 1, 2, 3, 4, 5, 6, 7, 8, 9, 10, 11, 12, 14, 15, 16, 48, 49]	(12, 0, 12)	12	2
655	656	A0A369RHW9|A0A369RHW9_9RICK Molybdate ABC transporter permease protein OS=Wolbachia endosymbiont of Cylisticus convexus	([0.003212, 0.004388, 0.006142, 0.00407, 0.005799, 0.004611, 0.004775, 0.003997, 0.003177, 0.00246, 0.003298, 0.0028, 0.003246, 0.003212, 0.004646, 0.006482, 0.007177, 0.005223, 0.006194, 0.005683, 0.003701, 0.00292, 0.002117, 0.001481, 0.002512, 0.002435, 0.00243, 0.003053, 0.002688, 0.004431, 0.006795, 0.006795, 0.007259, 0.00777, 0.011518, 0.007031, 0.004976, 0.007091, 0.011342, 0.010372, 0.00…	[]	0	0	2
656	657	A0A369RHX0|A0A369RHX0_9RICK Mutator family transposase OS=Wolbachia endosymbiont of Cylisticus convexus	([0.185198, 0.216401, 0.25031, 0.298791, 0.209395, 0.200174, 0.239899, 0.281712, 0.209395, 0.158265, 0.118441, 0.15284, 0.088832, 0.090864, 0.15008, 0.155435, 0.083462, 0.134866, 0.216401, 0.21291, 0.137348, 0.155435, 0.10481, 0.073402, 0.047319, 0.078022, 0.092881, 0.043307, 0.041405, 0.078022, 0.137348, 0.11371, 0.116183, 0.191378, 0.120615, 0.111485, 0.106997, 0.122885, 0.066181, 0.06184, 0.03…	[]	0	0	2
657	658	A0A369RHX1|A0A369RHX1_9RICK Phosphoglycolate phosphatase OS=Wolbachia endosymbiont of Cylisticus convexus	([0.179055, 0.086953, 0.127496, 0.182256, 0.216401, 0.158265, 0.132295, 0.164327, 0.191378, 0.222385, 0.25406, 0.308712, 0.219301, 0.203355, 0.219301, 0.167087, 0.158265, 0.18812, 0.247041, 0.301917, 0.318242, 0.328603, 0.42561, 0.380708, 0.359901, 0.281712, 0.352862, 0.422041, 0.418646, 0.359901, 0.324872, 0.328603, 0.318242, 0.418646, 0.418646, 0.408655, 0.450668, 0.541878, 0.538167, 0.529623, …	[37, 38, 39, 40, 41]	0	0	2
658	659	A0A369RHX8|A0A369RHX8_9RICK Transposase OS=Wolbachia endosymbiont of Cylisticus convexus	([0.040537, 0.06312, 0.102787, 0.134866, 0.17593, 0.134866, 0.173081, 0.216401, 0.264545, 0.295083, 0.222385, 0.222385, 0.301917, 0.30533, 0.291804, 0.291804, 0.342579, 0.335645, 0.384043, 0.398279, 0.468512, 0.374039, 0.370445, 0.328603, 0.342579, 0.332115, 0.408655, 0.414856, 0.321458, 0.225814, 0.229226, 0.339168, 0.380708, 0.377384, 0.264545, 0.281712, 0.291804, 0.335645, 0.418646, 0.321458, …	[302]	0	0	2
659	660	A0A369RHX9|A0A369RHX9_9RICK Ankyrin repeat domain protein OS=Wolbachia endosymbiont of Cylisticus convexus	([0.538167, 0.575842, 0.59014, 0.626927, 0.63748, 0.661982, 0.666105, 0.671169, 0.680603, 0.613573, 0.525368, 0.529623, 0.608892, 0.505461, 0.436924, 0.454136, 0.476583, 0.51388, 0.461924, 0.468512, 0.458154, 0.377384, 0.380708, 0.380708, 0.366687, 0.342579, 0.278302, 0.25406, 0.257454, 0.185198, 0.232838, 0.318242, 0.264545, 0.209395, 0.288399, 0.356642, 0.352862, 0.374039, 0.346032, 0.332115, 0…	[0, 1, 2, 3, 4, 5, 6, 7, 8, 9, 10, 11, 12, 13, 17, 74, 79, 80, 169, 170, 171, 172, 173, 174, 175, 176, 177, 178, 180, 181, 771, 774, 775, 776, 783, 784, 785, 786, 801, 802, 803, 804, 809, 810, 811, 812, 813, 814, 815, 816, 817, 818, 819, 820, 821, 822, 824, 825, 828, 829, 830, 831, 834]	(13, 0, 13)	13	2
660	661	A0A369RHY6|A0A369RHY6_9RICK Uncharacterized protein OS=Wolbachia endosymbiont of Cylisticus convexus	([0.004775, 0.004135, 0.005378, 0.004161, 0.003079, 0.002761, 0.003757, 0.003109, 0.003341, 0.003963, 0.003431, 0.00389, 0.004899, 0.006701, 0.006619, 0.006619, 0.009977, 0.006894, 0.009728, 0.010131, 0.018415, 0.009977, 0.015344, 0.008525, 0.014586, 0.016528, 0.014315, 0.008723, 0.013821, 0.018415, 0.010509, 0.01227, 0.009977, 0.007495, 0.005378, 0.007315, 0.007315, 0.007495, 0.008075, 0.007555,…	[]	0	0	2
661	662	A0A369RHY8|A0A369RHY8_9RICK DNA mismatch repair protein mutL OS=Wolbachia endosymbiont of Cylisticus convexus	([0.206376, 0.247041, 0.25031, 0.284882, 0.318242, 0.366687, 0.346032, 0.36309, 0.311707, 0.349426, 0.380708, 0.380708, 0.380708, 0.398279, 0.398279, 0.422041, 0.444081, 0.450668, 0.483068, 0.521092, 0.59917, 0.59917, 0.642678, 0.553315, 0.529623, 0.534167, 0.521092, 0.56648, 0.56648, 0.694846, 0.690604, 0.549308, 0.509769, 0.51388, 0.458154, 0.521092, 0.486429, 0.497853, 0.483068, 0.447574, 0.45…	[19, 20, 21, 22, 23, 24, 25, 26, 27, 28, 29, 30, 31, 32, 33, 35]	(14, 0, 14)	14	2
662	663	A0A369RHZ3|A0A369RHZ3_9RICK Putative phage related protein OS=Wolbachia endosymbiont of Cylisticus convexus	([0.521092, 0.40511, 0.335645, 0.366687, 0.271506, 0.30533, 0.328603, 0.359901, 0.384043, 0.401658, 0.342579, 0.339168, 0.339168, 0.36309, 0.257454, 0.264545, 0.264545, 0.328603, 0.324872, 0.298791, 0.284882, 0.284882, 0.359901, 0.356642, 0.356642, 0.447574, 0.384043, 0.324872, 0.321458, 0.243554, 0.18812, 0.264545, 0.295083, 0.298791, 0.301917, 0.380708, 0.377384, 0.377384, 0.377384, 0.377384, 0…	[0, 80]	0	0	2
663	664	A0A369RHZ6|A0A369RHZ6_9RICK Type IV secretion system protein VirB8 OS=Wolbachia endosymbiont of Cylisticus convexus	([0.066181, 0.111485, 0.139895, 0.0704, 0.102787, 0.125101, 0.164327, 0.098513, 0.132295, 0.073402, 0.100716, 0.125101, 0.232838, 0.232838, 0.268042, 0.387226, 0.398279, 0.318242, 0.200174, 0.167087, 0.158265, 0.155435, 0.155435, 0.092881, 0.096677, 0.048328, 0.026338, 0.012491, 0.017447, 0.010131, 0.011106, 0.007422, 0.005623, 0.004358, 0.003821, 0.003701, 0.003727, 0.002881, 0.00359, 0.00359, 0…	[]	0	0	2
664	665	A0A369RHZ9|A0A369RHZ9_9RICK RDD family protein OS=Wolbachia endosymbiont of Cylisticus convexus	([0.021816, 0.013821, 0.013437, 0.009015, 0.006567, 0.005011, 0.006482, 0.005734, 0.005872, 0.004736, 0.00407, 0.003461, 0.002366, 0.002396, 0.003366, 0.002662, 0.001872, 0.001855, 0.001374, 0.000833, 0.000447, 0.000477, 0.000747, 0.000945, 0.000816, 0.001391, 0.001391, 0.000842, 0.000743, 0.000859, 0.000936, 0.001417, 0.001434, 0.001748, 0.001172, 0.001211, 0.001855, 0.002035, 0.00283, 0.002688,…	[]	0	0	2
665	666	A0A369RI00|A0A369RI00_9RICK Putative metal-binding protein OS=Wolbachia endosymbiont of Cylisticus convexus	([0.418646, 0.468512, 0.40511, 0.408655, 0.447574, 0.480142, 0.497853, 0.509769, 0.521092, 0.517562, 0.529623, 0.486429, 0.436924, 0.436924, 0.422041, 0.472492, 0.433034, 0.41194, 0.440853, 0.444081, 0.521092, 0.608892, 0.608892, 0.675549, 0.675549, 0.59014, 0.575842, 0.59014, 0.529623, 0.541878, 0.557691, 0.562014, 0.648219, 0.728858, 0.728858, 0.741537, 0.728858, 0.795062, 0.733139, 0.733139, 0…	[7, 8, 9, 10, 20, 21, 22, 23, 24, 25, 26, 27, 28, 29, 30, 31, 32, 33, 34, 35, 36, 37, 38, 39, 40, 41, 42, 43, 44, 45, 46, 47, 48, 49, 50, 51, 52, 53, 54, 55, 76, 77, 78, 79, 80, 624, 625, 626, 627, 630, 631, 632, 633, 634, 635, 636, 637, 638, 639, 640, 641, 642, 643, 644, 645, 646, 647, 648, 649, 650, 651, 652, 653, 654]	(35, 4, 39)	35	2
666	667	A0A369RI01|A0A369RI01_9RICK Uncharacterized protein OS=Wolbachia endosymbiont of Cylisticus convexus	([0.394753, 0.284882, 0.335645, 0.36309, 0.275179, 0.311707, 0.332115, 0.284882, 0.222385, 0.257454, 0.284882, 0.318242, 0.295083, 0.291804, 0.377384, 0.298791, 0.268042, 0.243554, 0.247041, 0.271506, 0.295083, 0.278302, 0.335645, 0.25031, 0.264545, 0.342579, 0.239899, 0.191378, 0.247041, 0.324872, 0.239899, 0.170161, 0.164327, 0.173081, 0.132295, 0.125101, 0.182256, 0.139895, 0.167087, 0.161087,…	[127, 128, 132, 133, 431, 434, 436, 437, 438, 439, 440, 441, 442, 443, 444, 445, 446, 447, 448, 449, 450]	(14, 6, 20)	14	2
667	668	A0A369RI08|A0A369RI08_9RICK Uncharacterized protein OS=Wolbachia endosymbiont of Cylisticus convexus	([0.098513, 0.055536, 0.03976, 0.058088, 0.079919, 0.109221, 0.139895, 0.092881, 0.118441, 0.083462, 0.059222, 0.073402, 0.033407, 0.035586, 0.034884, 0.034068, 0.027463, 0.036378, 0.022667, 0.040537, 0.037156, 0.024826, 0.033407, 0.05306, 0.05306, 0.05306, 0.051831, 0.030003, 0.030611, 0.030611, 0.054297, 0.05306, 0.05306, 0.10481, 0.100716, 0.060549, 0.060549, 0.106997, 0.155435, 0.164327, 0.15…	[]	0	0	2
668	669	A0A369RI14|A0A369RI14_9RICK Transposase for transposon Tn5 OS=Wolbachia endosymbiont of Cylisticus convexus	([0.476583, 0.521092, 0.549308, 0.525368, 0.4292, 0.418646, 0.366687, 0.387226, 0.41194, 0.42561, 0.440853, 0.390993, 0.339168, 0.257454, 0.257454, 0.179055, 0.144935, 0.147574, 0.155435, 0.17593, 0.158265, 0.191378, 0.179055, 0.179055, 0.229226, 0.301917, 0.339168, 0.390993, 0.398279, 0.40511, 0.324872, 0.328603, 0.414856, 0.390993, 0.472492, 0.472492, 0.557691, 0.653063, 0.657645, 0.666105, 0.6…	[1, 2, 3, 36, 37, 38, 39, 40, 41, 42, 43, 44, 45, 46, 51]	(10, 3, 13)	10	2
669	670	A0A369RI15|A0A369RI15_9RICK IS5/IS1182 family transposase OS=Wolbachia endosymbiont of Cylisticus convexus	([0.060549, 0.035586, 0.051831, 0.076542, 0.100716, 0.127496, 0.15284, 0.191378, 0.137348, 0.167087, 0.164327, 0.200174, 0.179055, 0.225814, 0.137348, 0.137348, 0.129801, 0.125101, 0.200174, 0.179055, 0.271506, 0.185198, 0.271506, 0.271506, 0.268042, 0.281712, 0.288399, 0.301917, 0.295083, 0.295083, 0.291804, 0.243554, 0.15008, 0.206376, 0.239899, 0.30533, 0.318242, 0.225814, 0.239899, 0.243554, …	[]	0	0	2
670	671	A0A369RI16|A0A369RI16_9RICK Ankyrin repeat domain-containing protein OS=Wolbachia endosymbiont of Cylisticus convexus	([0.122885, 0.054297, 0.022667, 0.014586, 0.010926, 0.009728, 0.008075, 0.007315, 0.006988, 0.006533, 0.006245, 0.00543, 0.007177, 0.005011, 0.004388, 0.003276, 0.003276, 0.003276, 0.003276, 0.003671, 0.003276, 0.003757, 0.005223, 0.007877, 0.007555, 0.010221, 0.014315, 0.018106, 0.016257, 0.024826, 0.028107, 0.043307, 0.06312, 0.06312, 0.129801, 0.158265, 0.264545, 0.173081, 0.179055, 0.182256, …	[]	0	0	2
671	672	A0A369RI17|A0A369RI17_9RICK Transposase OS=Wolbachia endosymbiont of Cylisticus convexus	([0.557691, 0.408655, 0.450668, 0.472492, 0.517562, 0.58069, 0.608892, 0.538167, 0.521092, 0.549308, 0.494003, 0.538167, 0.541878, 0.534167, 0.418646, 0.418646, 0.447574, 0.42561, 0.414856, 0.41194, 0.483068, 0.476583, 0.545602, 0.538167, 0.549308, 0.541878, 0.509769, 0.51388, 0.618285, 0.642678, 0.618285, 0.707965, 0.703578, 0.694846, 0.694846, 0.81615, 0.874069, 0.862302, 0.879233, 0.801317, 0.…	[0, 4, 5, 6, 7, 8, 9, 11, 12, 13, 22, 23, 24, 25, 26, 27, 28, 29, 30, 31, 32, 33, 34, 35, 36, 37, 38, 39, 40, 41, 42, 43, 44, 45, 46, 47, 48]	(26, 10, 36)	26	2
672	673	A0A369RI19|A0A369RI19_9RICK Phage Tail Protein X OS=Wolbachia endosymbiont of Cylisticus convexus	([0.027463, 0.023534, 0.014783, 0.023534, 0.014783, 0.010672, 0.009977, 0.007645, 0.009096, 0.010672, 0.008804, 0.010672, 0.006894, 0.009728, 0.015344, 0.026338, 0.036378, 0.029376, 0.034884, 0.017447, 0.011518, 0.00777, 0.010131, 0.017797, 0.017797, 0.037156, 0.067594, 0.055536, 0.086953, 0.10481, 0.058088, 0.106997, 0.106997, 0.111485, 0.060549, 0.0704, 0.055536, 0.0704, 0.060549, 0.050641, 0.0…	[]	0	0	2
673	674	A0A369RI24|A0A369RI24_9RICK Phage tail assembly protein OS=Wolbachia endosymbiont of Cylisticus convexus	([0.339168, 0.247041, 0.308712, 0.339168, 0.236433, 0.268042, 0.209395, 0.239899, 0.284882, 0.216401, 0.243554, 0.243554, 0.232838, 0.239899, 0.366687, 0.349426, 0.36309, 0.346032, 0.349426, 0.232838, 0.247041, 0.209395, 0.191378, 0.194234, 0.191378, 0.18812, 0.203355, 0.275179, 0.288399, 0.243554, 0.243554, 0.232838, 0.281712, 0.21291, 0.173081, 0.092881, 0.055536, 0.073402, 0.081712, 0.043307, …	[]	0	0	2
674	675	A0A369RI29|A0A369RI29_9RICK Phage protein U OS=Wolbachia endosymbiont of Cylisticus convexus	([0.11371, 0.06184, 0.083462, 0.051831, 0.069024, 0.044297, 0.058088, 0.073402, 0.102787, 0.120615, 0.144935, 0.094817, 0.147574, 0.102787, 0.11371, 0.122885, 0.06312, 0.06312, 0.064632, 0.122885, 0.122885, 0.06312, 0.066181, 0.069024, 0.122885, 0.074921, 0.125101, 0.129801, 0.132295, 0.102787, 0.11371, 0.120615, 0.129801, 0.139895, 0.127496, 0.191378, 0.179055, 0.18812, 0.191378, 0.125101, 0.078…	[]	0	0	2
675	676	A0A369RI33|A0A369RI33_9RICK Phage related protein OS=Wolbachia endosymbiont of Cylisticus convexus	([0.185198, 0.243554, 0.203355, 0.264545, 0.291804, 0.318242, 0.342579, 0.288399, 0.328603, 0.342579, 0.342579, 0.398279, 0.398279, 0.472492, 0.562014, 0.653063, 0.557691, 0.58069, 0.58069, 0.545602, 0.570702, 0.613573, 0.613573, 0.562014, 0.553315, 0.461924, 0.472492, 0.454136, 0.521092, 0.4292, 0.359901, 0.311707, 0.281712, 0.298791, 0.284882, 0.281712, 0.25406, 0.275179, 0.324872, 0.318242, 0.…	[14, 15, 16, 17, 18, 19, 20, 21, 22, 23, 24, 28, 52]	(10, 0, 10)	10	2
676	677	A0A369RI35|A0A369RI35_9RICK Glycerol-1-phosphate dehydrogenase [NAD(P)+] OS=Wolbachia endosymbiont of Cylisticus convexus	([0.074921, 0.125101, 0.173081, 0.125101, 0.079919, 0.051831, 0.071867, 0.102787, 0.079919, 0.100716, 0.079919, 0.109221, 0.109221, 0.122885, 0.122885, 0.102787, 0.102787, 0.179055, 0.179055, 0.106997, 0.111485, 0.06184, 0.033407, 0.032677, 0.05306, 0.051831, 0.086953, 0.090864, 0.086953, 0.076542, 0.038042, 0.034884, 0.022306, 0.017797, 0.027463, 0.054297, 0.071867, 0.069024, 0.050641, 0.086953,…	[]	0	0	2
677	678	A0A369RI36|A0A369RI36_9RICK Group II intron-encoded protein ltrA OS=Wolbachia endosymbiont of Cylisticus convexus	([0.42561, 0.480142, 0.380708, 0.295083, 0.191378, 0.232838, 0.229226, 0.167087, 0.194234, 0.232838, 0.203355, 0.236433, 0.219301, 0.236433, 0.225814, 0.229226, 0.206376, 0.281712, 0.271506, 0.295083, 0.275179, 0.284882, 0.216401, 0.284882, 0.284882, 0.384043, 0.377384, 0.298791, 0.394753, 0.40511, 0.401658, 0.384043, 0.384043, 0.394753, 0.390993, 0.318242, 0.229226, 0.25031, 0.200174, 0.122885, …	[]	0	0	2
678	679	A0A369RI37|A0A369RI37_9RICK Transposase OS=Wolbachia endosymbiont of Cylisticus convexus	([0.613573, 0.632174, 0.521092, 0.529623, 0.534167, 0.570702, 0.59014, 0.604312, 0.529623, 0.541878, 0.465241, 0.509769, 0.51388, 0.483068, 0.494003, 0.58069, 0.494003, 0.476583, 0.349426, 0.271506, 0.284882, 0.288399, 0.206376, 0.264545, 0.281712, 0.288399, 0.288399, 0.206376, 0.203355, 0.185198, 0.185198, 0.257454, 0.247041, 0.25406, 0.257454, 0.257454, 0.232838, 0.232838, 0.239899, 0.278302, 0…	[0, 1, 2, 3, 4, 5, 6, 7, 8, 9, 11, 12, 15]	(9, 0, 9)	9	2
679	680	A0A369RI38|A0A369RI38_9RICK S110-like element ISWpi13 family transposase OS=Wolbachia endosymbiont of Cylisticus convexus	([0.191378, 0.25031, 0.324872, 0.366687, 0.349426, 0.335645, 0.356642, 0.288399, 0.318242, 0.278302, 0.298791, 0.318242, 0.318242, 0.271506, 0.328603, 0.25031, 0.203355, 0.129801, 0.144935, 0.15284, 0.232838, 0.229226, 0.216401, 0.200174, 0.203355, 0.236433, 0.271506, 0.200174, 0.278302, 0.264545, 0.219301, 0.219301, 0.144935, 0.094817, 0.132295, 0.137348, 0.216401, 0.200174, 0.209395, 0.275179, …	[]	0	0	2
680	681	A0A369RI45|A0A369RI45_9RICK Phage tail sheath protein OS=Wolbachia endosymbiont of Cylisticus convexus	([0.268042, 0.298791, 0.321458, 0.394753, 0.281712, 0.236433, 0.239899, 0.271506, 0.206376, 0.164327, 0.167087, 0.18812, 0.216401, 0.295083, 0.275179, 0.288399, 0.284882, 0.271506, 0.164327, 0.15284, 0.219301, 0.18812, 0.219301, 0.219301, 0.203355, 0.298791, 0.366687, 0.308712, 0.31487, 0.398279, 0.390993, 0.356642, 0.356642, 0.422041, 0.41194, 0.414856, 0.4292, 0.332115, 0.339168, 0.335645, 0.42…	[]	0	0	2
681	682	A0A369RI46|A0A369RI46_9RICK Uncharacterized protein OS=Wolbachia endosymbiont of Cylisticus convexus	([0.666105, 0.490133, 0.40511, 0.436924, 0.339168, 0.346032, 0.278302, 0.324872, 0.366687, 0.387226, 0.40511, 0.483068, 0.401658, 0.401658, 0.41194, 0.490133, 0.42561, 0.444081, 0.440853, 0.440853, 0.41194, 0.394753, 0.494003, 0.59014, 0.585406, 0.690604, 0.618285, 0.653063, 0.5017, 0.468512, 0.450668, 0.436924, 0.370445, 0.436924, 0.41194, 0.422041, 0.366687, 0.454136, 0.40511], '')	[0, 23, 24, 25, 26, 27, 28]	0	0	2
682	683	A0A369RI47|A0A369RI47_9RICK Orf5 like phage WO protein OS=Wolbachia endosymbiont of Cylisticus convexus	([0.051831, 0.088832, 0.041405, 0.040537, 0.025316, 0.017447, 0.024393, 0.035586, 0.024393, 0.035586, 0.029376, 0.040537, 0.076542, 0.074921, 0.125101, 0.120615, 0.086953, 0.051831, 0.0704, 0.073402, 0.040537, 0.073402, 0.035586, 0.035586, 0.026892, 0.026892, 0.046336, 0.023963, 0.022667, 0.022667, 0.022306, 0.019401, 0.01204, 0.011106, 0.020165, 0.01204, 0.008276, 0.009096, 0.011669, 0.010926, 0…	[]	0	0	2
683	684	A0A369RI49|A0A369RI49_9RICK Putative transposase OS=Wolbachia endosymbiont of Cylisticus convexus	([0.703578, 0.58069, 0.51388, 0.534167, 0.447574, 0.468512, 0.497853, 0.436924, 0.461924, 0.480142, 0.509769, 0.461924, 0.40511, 0.401658, 0.40511, 0.380708, 0.414856, 0.41194, 0.401658, 0.401658, 0.436924, 0.374039, 0.436924, 0.476583, 0.483068, 0.557691, 0.557691, 0.553315, 0.570702, 0.490133, 0.486429, 0.468512, 0.51388, 0.549308, 0.541878, 0.534167, 0.622677, 0.534167, 0.517562, 0.534167, 0.5…	[0, 1, 2, 3, 10, 25, 26, 27, 28, 32, 33, 34, 35, 36, 37, 38, 39, 40, 42]	(8, 9, 17)	8	2
684	685	A0A369RI50|A0A369RI50_9RICK Putative transposase OS=Wolbachia endosymbiont of Cylisticus convexus	([0.222385, 0.25031, 0.301917, 0.332115, 0.356642, 0.370445, 0.387226, 0.398279, 0.418646, 0.433034, 0.394753, 0.394753, 0.42561, 0.433034, 0.483068, 0.549308, 0.557691, 0.5017, 0.59508, 0.549308, 0.557691, 0.557691, 0.570702, 0.468512, 0.458154, 0.458154, 0.398279, 0.394753, 0.40511, 0.401658, 0.40511, 0.454136, 0.468512, 0.387226, 0.380708, 0.370445, 0.374039, 0.346032, 0.377384, 0.359901, 0.38…	[15, 16, 17, 18, 19, 20, 21, 22]	0	0	2
685	686	A0A369RI52|A0A369RI52_9RICK DUF2671 domain-containing protein OS=Wolbachia endosymbiont of Cylisticus convexus	([0.308712, 0.222385, 0.288399, 0.318242, 0.342579, 0.366687, 0.408655, 0.447574, 0.483068, 0.5017, 0.509769, 0.497853, 0.505461, 0.517562, 0.4292, 0.42561, 0.472492, 0.480142, 0.444081, 0.42561, 0.42561, 0.433034, 0.505461, 0.41194, 0.41194, 0.42561, 0.433034, 0.318242, 0.318242, 0.308712, 0.275179, 0.288399, 0.339168, 0.332115, 0.342579, 0.366687, 0.447574, 0.387226, 0.308712, 0.346032, 0.32487…	[9, 10, 12, 13, 22, 78, 79, 80, 81, 82, 83, 84, 85, 86, 87, 88, 89, 90, 91]	(13, 5, 18)	13	2
686	687	A0A369RI53|A0A369RI53_9RICK Ankyrin repeats (3 copies) OS=Wolbachia endosymbiont of Cylisticus convexus	([0.044297, 0.071867, 0.076542, 0.081712, 0.118441, 0.142424, 0.170161, 0.209395, 0.161087, 0.196879, 0.147574, 0.129801, 0.125101, 0.134866, 0.083462, 0.050641, 0.094817, 0.096677, 0.142424, 0.139895, 0.21291, 0.31487, 0.321458, 0.295083, 0.268042, 0.26085, 0.173081, 0.17593, 0.161087, 0.229226, 0.222385, 0.278302, 0.332115, 0.339168, 0.328603, 0.370445, 0.41194, 0.394753, 0.390993, 0.394753, 0.…	[76]	0	0	2
687	688	A0A369RI55|A0A369RI55_9RICK Uncharacterized protein OS=Wolbachia endosymbiont of Cylisticus convexus	([0.15008, 0.196879, 0.236433, 0.182256, 0.102787, 0.079919, 0.102787, 0.127496, 0.086953, 0.106997, 0.125101, 0.161087, 0.158265, 0.182256, 0.17593, 0.182256, 0.100716, 0.05306, 0.109221, 0.116183, 0.090864, 0.086953, 0.083462, 0.060549, 0.090864, 0.170161, 0.225814, 0.15284, 0.158265, 0.167087, 0.098513, 0.102787, 0.100716, 0.137348, 0.118441, 0.092881, 0.066181, 0.109221, 0.164327, 0.125101, 0…	[]	0	0	2
688	689	A0A369RI56|A0A369RI56_9RICK Transposase OS=Wolbachia endosymbiont of Cylisticus convexus	([0.064632, 0.100716, 0.066181, 0.034884, 0.03976, 0.024393, 0.017797, 0.024393, 0.030611, 0.03976, 0.051831, 0.067594, 0.03976, 0.081712, 0.074921, 0.122885, 0.129801, 0.127496, 0.127496, 0.194234, 0.191378, 0.194234, 0.127496, 0.111485, 0.158265, 0.17593, 0.239899, 0.264545, 0.173081, 0.182256, 0.194234, 0.191378, 0.147574, 0.225814, 0.200174, 0.182256, 0.155435, 0.120615, 0.094817, 0.0704, 0.0…	[]	0	0	2
689	690	A0A369RI59|A0A369RI59_9RICK DnaK suppressor protein OS=Wolbachia endosymbiont of Cylisticus convexus	([0.436924, 0.465241, 0.51388, 0.549308, 0.59014, 0.626927, 0.541878, 0.534167, 0.557691, 0.505461, 0.5017, 0.538167, 0.480142, 0.575842, 0.521092, 0.5017, 0.472492, 0.394753, 0.366687, 0.366687, 0.374039, 0.346032, 0.278302, 0.203355, 0.17593, 0.173081, 0.116183, 0.170161, 0.173081, 0.173081, 0.232838, 0.185198, 0.18812, 0.26085, 0.25031, 0.308712, 0.324872, 0.264545, 0.328603, 0.356642, 0.41864…	[2, 3, 4, 5, 6, 7, 8, 9, 10, 11, 13, 14, 15, 44, 45, 46, 47, 48, 49, 52, 53, 54, 57, 58, 59, 60, 61, 116, 117]	(9, 0, 9)	9	2
690	691	A0A369RI60|A0A369RI60_9RICK Uncharacterized protein OS=Wolbachia endosymbiont of Cylisticus convexus	([0.11371, 0.164327, 0.085092, 0.122885, 0.167087, 0.203355, 0.147574, 0.179055, 0.219301, 0.243554, 0.275179, 0.271506, 0.30533, 0.318242, 0.324872, 0.216401, 0.203355, 0.203355, 0.203355, 0.271506, 0.339168, 0.436924, 0.436924, 0.444081, 0.447574, 0.433034, 0.40511, 0.458154, 0.472492, 0.461924, 0.436924, 0.374039, 0.41194, 0.41194, 0.408655, 0.414856, 0.440853, 0.436924, 0.440853, 0.41194, 0.3…	[61, 120, 121, 123, 124, 127]	0	0	2
691	692	A0A369RI64|A0A369RI64_9RICK DNA-directed DNA polymerase OS=Wolbachia endosymbiont of Cylisticus convexus	([0.490133, 0.51388, 0.384043, 0.41194, 0.450668, 0.486429, 0.394753, 0.41194, 0.352862, 0.384043, 0.398279, 0.346032, 0.271506, 0.18812, 0.191378, 0.191378, 0.194234, 0.18812, 0.185198, 0.111485, 0.132295, 0.132295, 0.11371, 0.179055, 0.11371, 0.086953, 0.079919, 0.129801, 0.0704, 0.102787, 0.10481, 0.060549, 0.054297, 0.051831, 0.088832, 0.127496, 0.134866, 0.079919, 0.083462, 0.056825, 0.07991…	[1]	0	0	2
692	693	A0A369RI65|A0A369RI65_9RICK Phage related protein OS=Wolbachia endosymbiont of Cylisticus convexus	([0.225814, 0.120615, 0.173081, 0.127496, 0.081712, 0.106997, 0.137348, 0.167087, 0.111485, 0.079919, 0.106997, 0.10481, 0.10481, 0.100716, 0.100716, 0.058088, 0.096677, 0.056825, 0.048328, 0.090864, 0.096677, 0.098513, 0.139895, 0.079919, 0.120615, 0.194234, 0.196879, 0.137348, 0.137348, 0.142424, 0.229226, 0.209395, 0.247041, 0.236433, 0.25406, 0.161087, 0.239899, 0.239899, 0.318242, 0.318242, …	[]	0	0	2
693	694	A0A369RI69|A0A369RI69_9RICK Transposase OS=Wolbachia endosymbiont of Cylisticus convexus	([0.116183, 0.078022, 0.111485, 0.173081, 0.10481, 0.129801, 0.185198, 0.216401, 0.173081, 0.216401, 0.247041, 0.275179, 0.288399, 0.288399, 0.288399, 0.387226, 0.394753, 0.465241, 0.465241, 0.575842, 0.494003, 0.468512, 0.541878, 0.440853, 0.339168, 0.4292, 0.4292, 0.349426, 0.36309, 0.366687, 0.352862, 0.346032, 0.366687, 0.418646, 0.349426, 0.359901, 0.311707, 0.301917, 0.232838, 0.229226, 0.2…	[19, 22, 65, 66, 67, 68]	0	0	2
694	695	A0A369RI73|A0A369RI73_9RICK Arginine/agmatine antiporter OS=Wolbachia endosymbiont of Cylisticus convexus	([0.00543, 0.003757, 0.004835, 0.003701, 0.00292, 0.003701, 0.00316, 0.00283, 0.002435, 0.002976, 0.00359, 0.0028, 0.003997, 0.003298, 0.003298, 0.003298, 0.003341, 0.003366, 0.002155, 0.002435, 0.00152, 0.001533, 0.001967, 0.001344, 0.001675, 0.002138, 0.002211, 0.001906, 0.002705, 0.004247, 0.004483, 0.004431, 0.006795, 0.007422, 0.008624, 0.009401, 0.006421, 0.006894, 0.008075, 0.01227, 0.0150…	[]	0	0	2
695	696	A0A369RI75|A0A369RI75_9RICK Uncharacterized protein OS=Wolbachia endosymbiont of Cylisticus convexus	([0.703578, 0.712013, 0.728858, 0.58069, 0.59917, 0.63748, 0.657645, 0.666105, 0.720929, 0.724957, 0.745909, 0.754692, 0.775545, 0.775545, 0.76285, 0.657645, 0.63748, 0.618285, 0.59917, 0.517562, 0.618285, 0.608892, 0.63748, 0.648219, 0.750527, 0.745909, 0.741537, 0.741537, 0.716283, 0.585406, 0.59508, 0.549308, 0.541878, 0.545602, 0.538167, 0.468512, 0.557691, 0.570702, 0.5017, 0.480142, 0.55331…	[0, 1, 2, 3, 4, 5, 6, 7, 8, 9, 10, 11, 12, 13, 14, 15, 16, 17, 18, 19, 20, 21, 22, 23, 24, 25, 26, 27, 28, 29, 30, 31, 32, 33, 34, 36, 37, 38, 40, 41, 42, 43, 44, 59, 60, 61, 63, 64, 65, 66, 70, 71, 72, 73, 74, 75, 76, 77, 78]	(34, 0, 34)	34	2
696	697	A0A369RI78|A0A369RI78_9RICK Ribonuclease D OS=Wolbachia endosymbiont of Cylisticus convexus	([0.137348, 0.122885, 0.067594, 0.111485, 0.161087, 0.096677, 0.059222, 0.056825, 0.069024, 0.098513, 0.134866, 0.158265, 0.137348, 0.134866, 0.111485, 0.067594, 0.069024, 0.071867, 0.085092, 0.073402, 0.034884, 0.032677, 0.045352, 0.086953, 0.03976, 0.035586, 0.036378, 0.035586, 0.055536, 0.059222, 0.027463, 0.023087, 0.014075, 0.016528, 0.030003, 0.021381, 0.033407, 0.018106, 0.017797, 0.016826…	[]	0	0	2
[truncated: 945 more rows]

## Sheet: dat1
	num	OS	iupred	res	startend	dl	length
[truncated: 1,642 more rows]

## Sheet: dat2
	num	OS	kappa	omega	Fdp	f+	f-	Fexp	delta	mw	phosites
0	1	A0A369RJ60|A0A369RJ60_9RICK Aspartate-semialdehyde dehydrogenase OS=Wolbachia endosymbiont of Cylisticus convexus	0.177721	0.236338	0.597101	0.127536	0.144928	0.295652	0.0471036	38637.7	[3, 11, 20, 32, 35, 41, 44, 50, 57, 78, 81, 84, 89, 99, 100, 123, 126, 130, 135, 136, 158, 159, 160, 162, 163, 164, 175, 178, 212, 213, 223, 236, 259, 268, 273, 286, 288, 292, 299, 301, 308, 341, 343]
[truncated: 1,641 more rows]
