# Supplementary material for: Biomolecular condensates as stress sensors and modulators of bacterial signaling
Source: PLoS Pathog. 2024 Aug 15;20(8):e1012413. doi: 10.1371/journal.ppat.1012413 (PMC11326607; doi:10.1371/journal.ppat.1012413)
Supplement: S1 Files — They can also be downloaded from a Github repository (https://github.com/saurabhLabNYU/BacterialIDPAnalysis). (ZIP) [file ppat.1012413.s003.zip › DataAnalysis/python code/iupred2a/data/anchor2_energy_matrix]

G G -0.1974396
G L -0.54873266
G C -2.9570968
G P 2.25263848
G N -0.32047853
G Y -1.90348864
G V -0.37910502
G H 1.08790838
G S 0.71178315
G F 0.35032415
G M -0.52208964
G E 1.31042152
G A -0.40578783
G T 0.59338592
G Q 1.10862683
G R 0.84209659
G K -0.15850553
G I -0.65126784
G D 0.8814918
G W 1.69235176
L G -0.54873266
L L -6.36735436
L C -2.14696335
L P 1.81337423
L N 0.97204805
L Y -4.89506186
L V -5.43042199
L H -0.85914412
L S -0.40624231
L F -8.5906122
L M -2.88110836
L E 1.13757212
L A -3.00889829
L T 0.71807893
L Q -0.58430644
L R -0.59935356
L K 0.48521393
L I -9.00818761
L D 0.22540562
L W -8.31069137
C G -2.9570968
C L -2.14696335
C C -39.577798
C P -2.12549159
C N -4.17639373
C Y -4.45949638
C V -0.15908983
C H -4.97607878
C S -2.33295951
C F -3.07092604
C M 1.42761782
C E -0.53018865
C A -2.83376188
C T -1.83550109
C Q -2.90815777
C R -0.4149522
C K -1.37705129
C I 0.3412248
C D -0.82263118
C W 4.25765906
P G 2.25263848
P L 1.81337423
P C -2.12549159
P P -0.41915838
P N 1.14538442
P Y -2.08642357
P V 0.38089398
P H 0.35252351
P S 1.11611212
P F 0.32459874
P M 0.75146484
P E 1.44044619
P A 1.54187907
P T 1.65374576
P Q 2.96850881
P R 1.06013949
P K 0.51474283
P I 0.12473921
P D 3.31159326
P W -2.05737735
N G -0.32047853
N L 0.97204805
N C -4.17639373
N P 1.14538442
N N 0.61060551
N Y 0.93241261
N V 0.9276046
N H 1.84116507
N S 0.28663461
N F 0.72683124
N M 0.20504255
N E 0.19889629
N A 0.65753885
N T 0.46496281
N Q 1.2832605
N R 1.0783128
N K 1.11680265
N I -0.0726205
N D 0.32094012
N W -0.74080414
Y G -1.90348864
Y L -4.89506186
Y C -4.45949638
Y P -2.08642357
Y N 0.93241261
Y Y -2.67950171
Y V -3.58897129
Y H -3.20263737
Y S -0.81502275
Y F -8.80114425
Y M -9.73061782
Y E 1.29091887
Y A -4.62297595
Y T -0.37125772
Y Q 0.01197886
Y R 0.35992129
Y K -1.19319963
Y I -5.26337051
Y D 0.90431427
Y W -12.38630218
V G -0.37910502
V L -5.43042199
V C -0.15908983
V P 0.38089398
V N 0.9276046
V Y -3.58897129
V V -4.81502868
V H 0.27150176
V S 0.126567
V F -7.04986591
V M -2.58501155
V E 0.1204025
V A -2.31367041
V T 1.13752898
V Q -1.90631111
V R 0.07812913
V K 0.19173692
V I -6.54464121
V D 0.9448091
V W -2.13163154
H G 1.08790838
H L -0.85914412
H C -4.97607878
H P 0.35252351
H N 1.84116507
H Y -3.20263737
H V 0.27150176
H H 1.97213945
H S 0.82201414
H F -3.56644779
H M -0.74590136
H E 0.61071115
H A 1.90496489
H T -0.00978878
H Q 2.64341225
H R 2.04587207
H K 2.89042841
H I -0.70646835
H D -1.07073742
H W -7.58363985
S G 0.71178315
S L -0.40624231
S C -2.33295951
S P 1.11611212
S N 0.28663461
S Y -0.81502275
S V 0.126567
S H 0.82201414
S S -0.47818491
S F -2.21520377
S M 1.39413499
S E 0.81423043
S A -0.08121671
S T -0.05768699
S Q 0.84587475
S R 0.95495137
S K 0.19145846
S I -0.14531642
S D 0.91166495
S W -3.03490468
F G 0.35032415
F L -8.5906122
F C -3.07092604
F P 0.32459874
F N 0.72683124
F Y -8.80114425
F V -7.04986591
F H -3.56644779
F S -2.21520377
F F -11.25321152
F M -5.33975587
F E 0.94074143
F A -3.7278492
F T 0.10845249
F Q 0.76594829
F R -0.40215564
F K -0.82288947
F I -5.88099126
F D -0.92155113
F W -7.09022609
M G -0.52208964
M L -2.88110836
M C 1.42761782
M P 0.75146484
M N 0.20504255
M Y -9.73061782
M V -2.58501155
M H -0.74590136
M S 1.39413499
M F -5.33975587
M M -6.48874752
M E 2.53463834
M A -2.08086413
M T 0.62714087
M Q 1.90302984
M R 2.08739311
M K 1.61170052
M I -3.61997985
M D 0.61308804
M W -6.87669906
E G 1.31042152
E L 1.13757212
E C -0.53018865
E P 1.44044619
E N 0.19889629
E Y 1.29091887
E V 0.1204025
E H 0.61071115
E S 0.81423043
E F 0.94074143
E M 2.53463834
E E 1.44675469
E A 1.80007005
E T 1.54414512
E Q 0.10343138
E R -3.1272068
E K -2.50964487
E I 1.30283458
E D 1.9708614
E W -1.07262021
A G -0.40578783
A L -3.00889829
A C -2.83376188
A P 1.54187907
A N 0.65753885
A Y -4.62297595
A V -2.31367041
A H 1.90496489
A S -0.08121671
A F -3.7278492
A M -2.08086413
A E 1.80007005
A A -1.65015199
A T 0.46003846
A Q 1.19676993
A R 0.9786389
A K 0.48542774
A I -3.68594513
A D 1.160855
A W 0.3184439
T G 0.59338592
T L 0.71807893
T C -1.83550109
T P 1.65374576
T N 0.46496281
T Y -0.37125772
T V 1.13752898
T H -0.00978878
T S -0.05768699
T F 0.10845249
T M 0.62714087
T E 1.54414512
T A 0.46003846
T T -0.95925034
T Q -0.0735129
T R 0.98135355
T K -1.10967169
T I 0.6292316
T D -0.65081764
T W -0.64565729
Q G 1.10862683
Q L -0.58430644
Q C -2.90815777
Q P 2.96850881
Q N 1.2832605
Q Y 0.01197886
Q V -1.90631111
Q H 2.64341225
Q S 0.84587475
Q F 0.76594829
Q M 1.90302984
Q E 0.10343138
Q A 1.19676993
Q T -0.0735129
Q Q -1.53558082
Q R 0.91035383
Q K 0.42837505
Q I -0.18224693
Q D 2.66975237
Q W -0.75517293
R G 0.84209659
R L -0.59935356
R C -0.4149522
R P 1.06013949
R N 1.0783128
R Y 0.35992129
R V 0.07812913
R H 2.04587207
R S 0.95495137
R F -0.40215564
R M 2.08739311
R E -3.1272068
R A 0.9786389
R T 0.98135355
R Q 0.91035383
R R 0.20902993
R K 2.33933359
R I 0.18633065
R D -2.0156875
R W -5.88589602
K G -0.15850553
K L 0.48521393
K C -1.37705129
K P 0.51474283
K N 1.11680265
K Y -1.19319963
K V 0.19173692
K H 2.89042841
K S 0.19145846
K F -0.82288947
K M 1.61170052
K E -2.50964487
K A 0.48542774
K T -1.10967169
K Q 0.42837505
K R 2.33933359
K K 1.24284027
K I -0.01480895
K D -1.92746094
K W 0.02416482
I G -0.65126784
I L -9.00818761
I C 0.3412248
I P 0.12473921
I N -0.0726205
I Y -5.26337051
I V -6.54464121
I H -0.70646835
I S -0.14531642
I F -5.88099126
I M -3.61997985
I E 1.30283458
I A -3.68594513
I T 0.6292316
I Q -0.18224693
I R 0.18633065
I K -0.01480895
I I -6.74303993
I D 0.67721163
I W -3.77736265
D G 0.8814918
D L 0.22540562
D C -0.82263118
D P 3.31159326
D N 0.32094012
D Y 0.90431427
D V 0.9448091
D H -1.07073742
D S 0.91166495
D F -0.92155113
D M 0.61308804
D E 1.9708614
D A 1.160855
D T -0.65081764
D Q 2.66975237
D R -2.0156875
D K -1.92746094
D I 0.67721163
D D 0.84217539
D W -0.70692541
W G 1.69235176
W L -8.31069137
W C 4.25765906
W P -2.05737735
W N -0.74080414
W Y -12.38630218
W V -2.13163154
W H -7.58363985
W S -3.03490468
W F -7.09022609
W M -6.87669906
W E -1.07262021
W A 0.3184439
W T -0.64565729
W Q -0.75517293
W R -5.88589602
W K 0.02416482
W I -3.77736265
W D -0.70692541
W W -1.7259839
