# Supplementary material for: Biomolecular condensates as stress sensors and modulators of bacterial signaling
Source: PLoS Pathog. 2024 Aug 15;20(8):e1012413. doi: 10.1371/journal.ppat.1012413 (PMC11326607; doi:10.1371/journal.ppat.1012413)
Supplement: S1 Files — They can also be downloaded from a Github repository (https://github.com/saurabhLabNYU/BacterialIDPAnalysis). (ZIP) [file ppat.1012413.s003.zip › DataAnalysis/python code/iupred2a/data/anchor2_interface_comp]

1	A	0.035875
2	C	0.0129452054794521
3	D	0.0581318493150685
4	E	0.0587643835616438
5	F	0.066566095890411
6	G	0.0482191780821918
7	H	0.0296732876712329
8	I	0.0584202054794521
9	K	0.0729270547945206
10	L	0.0896226027397261
11	M	0.03155
12	N	0.0439602739726028
13	P	0.0344664383561644
14	Q	0.0336743150684932
15	R	0.0689366438356165
16	S	0.0527407534246576
17	T	0.046527397260274
18	V	0.0638140410958905
19	W	0.0269304794520548
20	Y	0.0662284246575342
