# Supplementary material for: Biomolecular condensates as stress sensors and modulators of bacterial signaling
Source: PLoS Pathog. 2024 Aug 15;20(8):e1012413. doi: 10.1371/journal.ppat.1012413 (PMC11326607; doi:10.1371/journal.ppat.1012413)
Supplement: S1 Files — They can also be downloaded from a Github repository (https://github.com/saurabhLabNYU/BacterialIDPAnalysis). (ZIP) [file ppat.1012413.s003.zip › DataAnalysis/python code/iupred2a/data/iupred2_long_energy_matrix]

D D -0.84217539
D T 0.65081764
D R 2.0156875
D M -0.61308804
D W 0.70692541
D H 1.07073742
D V -0.9448091
D G -0.8814918
D S -0.91166495
D F 0.92155113
D P -3.31159326
D N -0.32094012
D I -0.67721163
D Q -2.66975237
D A -1.160855
D L -0.22540562
D Y -0.90431427
D E -1.9708614
D K 1.92746094
D C 0.82263118
T D 0.65081764
T T 0.95925034
T R -0.98135355
T M -0.62714087
T W 0.64565729
T H 0.00978878
T V -1.13752898
T G -0.59338592
T S 0.05768699
T F -0.10845249
T P -1.65374576
T N -0.46496281
T I -0.6292316
T Q 0.0735129
T A -0.46003846
T L -0.71807893
T Y 0.37125772
T E -1.54414512
T K 1.10967169
T C 1.83550109
R D 2.0156875
R T -0.98135355
R R -0.20902993
R M -2.08739311
R W 5.88589602
R H -2.04587207
R V -0.07812913
R G -0.84209659
R S -0.95495137
R F 0.40215564
R P -1.06013949
R N -1.0783128
R I -0.18633065
R Q -0.91035383
R A -0.9786389
R L 0.59935356
R Y -0.35992129
R E 3.1272068
R K -2.33933359
R C 0.4149522
M D -0.61308804
M T -0.62714087
M R -2.08739311
M M 6.48874752
M W 6.87669906
M H 0.74590136
M V 2.58501155
M G 0.52208964
M S -1.39413499
M F 5.33975587
M P -0.75146484
M N -0.20504255
M I 3.61997985
M Q -1.90302984
M A 2.08086413
M L 2.88110836
M Y 9.73061782
M E -2.53463834
M K -1.61170052
M C -1.42761782
W D 0.70692541
W T 0.64565729
W R 5.88589602
W M 6.87669906
W W 1.7259839
W H 7.58363985
W V 2.13163154
W G -1.69235176
W S 3.03490468
W F 7.09022609
W P 2.05737735
W N 0.74080414
W I 3.77736265
W Q 0.75517293
W A -0.3184439
W L 8.31069137
W Y 12.38630218
W E 1.07262021
W K -0.02416482
W C -4.25765906
H D 1.07073742
H T 0.00978878
H R -2.04587207
H M 0.74590136
H W 7.58363985
H H -1.97213945
H V -0.27150176
H G -1.08790838
H S -0.82201414
H F 3.56644779
H P -0.35252351
H N -1.84116507
H I 0.70646835
H Q -2.64341225
H A -1.90496489
H L 0.85914412
H Y 3.20263737
H E -0.61071115
H K -2.89042841
H C 4.97607878
V D -0.9448091
V T -1.13752898
V R -0.07812913
V M 2.58501155
V W 2.13163154
V H -0.27150176
V V 4.81502868
V G 0.37910502
V S -0.126567
V F 7.04986591
V P -0.38089398
V N -0.9276046
V I 6.54464121
V Q 1.90631111
V A 2.31367041
V L 5.43042199
V Y 3.58897129
V E -0.1204025
V K -0.19173692
V C 0.15908983
G D -0.8814918
G T -0.59338592
G R -0.84209659
G M 0.52208964
G W -1.69235176
G H -1.08790838
G V 0.37910502
G G 0.1974396
G S -0.71178315
G F -0.35032415
G P -2.25263848
G N 0.32047853
G I 0.65126784
G Q -1.10862683
G A 0.40578783
G L 0.54873266
G Y 1.90348864
G E -1.31042152
G K 0.15850553
G C 2.9570968
S D -0.91166495
S T 0.05768699
S R -0.95495137
S M -1.39413499
S W 3.03490468
S H -0.82201414
S V -0.126567
S G -0.71178315
S S 0.47818491
S F 2.21520377
S P -1.11611212
S N -0.28663461
S I 0.14531642
S Q -0.84587475
S A 0.08121671
S L 0.40624231
S Y 0.81502275
S E -0.81423043
S K -0.19145846
S C 2.33295951
F D 0.92155113
F T -0.10845249
F R 0.40215564
F M 5.33975587
F W 7.09022609
F H 3.56644779
F V 7.04986591
F G -0.35032415
F S 2.21520377
F F 11.25321152
F P -0.32459874
F N -0.72683124
F I 5.88099126
F Q -0.76594829
F A 3.7278492
F L 8.5906122
F Y 8.80114425
F E -0.94074143
F K 0.82288947
F C 3.07092604
P D -3.31159326
P T -1.65374576
P R -1.06013949
P M -0.75146484
P W 2.05737735
P H -0.35252351
P V -0.38089398
P G -2.25263848
P S -1.11611212
P F -0.32459874
P P 0.41915838
P N -1.14538442
P I -0.12473921
P Q -2.96850881
P A -1.54187907
P L -1.81337423
P Y 2.08642357
P E -1.44044619
P K -0.51474283
P C 2.12549159
N D -0.32094012
N T -0.46496281
N R -1.0783128
N M -0.20504255
N W 0.74080414
N H -1.84116507
N V -0.9276046
N G 0.32047853
N S -0.28663461
N F -0.72683124
N P -1.14538442
N N -0.61060551
N I 0.0726205
N Q -1.2832605
N A -0.65753885
N L -0.97204805
N Y -0.93241261
N E -0.19889629
N K -1.11680265
N C 4.17639373
I D -0.67721163
I T -0.6292316
I R -0.18633065
I M 3.61997985
I W 3.77736265
I H 0.70646835
I V 6.54464121
I G 0.65126784
I S 0.14531642
I F 5.88099126
I P -0.12473921
I N 0.0726205
I I 6.74303993
I Q 0.18224693
I A 3.68594513
I L 9.00818761
I Y 5.26337051
I E -1.30283458
I K 0.01480895
I C -0.3412248
Q D -2.66975237
Q T 0.0735129
Q R -0.91035383
Q M -1.90302984
Q W 0.75517293
Q H -2.64341225
Q V 1.90631111
Q G -1.10862683
Q S -0.84587475
Q F -0.76594829
Q P -2.96850881
Q N -1.2832605
Q I 0.18224693
Q Q 1.53558082
Q A -1.19676993
Q L 0.58430644
Q Y -0.01197886
Q E -0.10343138
Q K -0.42837505
Q C 2.90815777
A D -1.160855
A T -0.46003846
A R -0.9786389
A M 2.08086413
A W -0.3184439
A H -1.90496489
A V 2.31367041
A G 0.40578783
A S 0.08121671
A F 3.7278492
A P -1.54187907
A N -0.65753885
A I 3.68594513
A Q -1.19676993
A A 1.65015199
A L 3.00889829
A Y 4.62297595
A E -1.80007005
A K -0.48542774
A C 2.83376188
L D -0.22540562
L T -0.71807893
L R 0.59935356
L M 2.88110836
L W 8.31069137
L H 0.85914412
L V 5.43042199
L G 0.54873266
L S 0.40624231
L F 8.5906122
L P -1.81337423
L N -0.97204805
L I 9.00818761
L Q 0.58430644
L A 3.00889829
L L 6.36735436
L Y 4.89506186
L E -1.13757212
L K -0.48521393
L C 2.14696335
Y D -0.90431427
Y T 0.37125772
Y R -0.35992129
Y M 9.73061782
Y W 12.38630218
Y H 3.20263737
Y V 3.58897129
Y G 1.90348864
Y S 0.81502275
Y F 8.80114425
Y P 2.08642357
Y N -0.93241261
Y I 5.26337051
Y Q -0.01197886
Y A 4.62297595
Y L 4.89506186
Y Y 2.67950171
Y E -1.29091887
Y K 1.19319963
Y C 4.45949638
E D -1.9708614
E T -1.54414512
E R 3.1272068
E M -2.53463834
E W 1.07262021
E H -0.61071115
E V -0.1204025
E G -1.31042152
E S -0.81423043
E F -0.94074143
E P -1.44044619
E N -0.19889629
E I -1.30283458
E Q -0.10343138
E A -1.80007005
E L -1.13757212
E Y -1.29091887
E E -1.44675469
E K 2.50964487
E C 0.53018865
K D 1.92746094
K T 1.10967169
K R -2.33933359
K M -1.61170052
K W -0.02416482
K H -2.89042841
K V -0.19173692
K G 0.15850553
K S -0.19145846
K F 0.82288947
K P -0.51474283
K N -1.11680265
K I 0.01480895
K Q -0.42837505
K A -0.48542774
K L -0.48521393
K Y 1.19319963
K E 2.50964487
K K -1.24284027
K C 1.37705129
C D 0.82263118
C T 1.83550109
C R 0.4149522
C M -1.42761782
C W -4.25765906
C H 4.97607878
C V 0.15908983
C G 2.9570968
C S 2.33295951
C F 3.07092604
C P 2.12549159
C N 4.17639373
C I -0.3412248
C Q 2.90815777
C A 2.83376188
C L 2.14696335
C Y 4.45949638
C E 0.53018865
C K 1.37705129
C C 39.577798
