# Supplementary material for: Biomolecular condensates as stress sensors and modulators of bacterial signaling
Source: PLoS Pathog. 2024 Aug 15;20(8):e1012413. doi: 10.1371/journal.ppat.1012413 (PMC11326607; doi:10.1371/journal.ppat.1012413)
Supplement: S1 Files — They can also be downloaded from a Github repository (https://github.com/saurabhLabNYU/BacterialIDPAnalysis). (ZIP) [file ppat.1012413.s003.zip › DataAnalysis/python code/iupred2a/data/iupred2_short_energy_matrix]

F F 5.24746144
F G -0.17828237
F L 5.54998578
F Y 4.64434088
F K 0.46606451
F D -0.24482101
F W 3.11777737
F M 3.87839804
F N 0.05614576
F R 0.81115817
F S 1.02681044
F I 3.84372701
F T 0.14088095
F V 5.20931719
F E -1.29915607
F P -1.31624529
F Q -0.87607973
F C 3.22136449
F H 2.44199924
F A 2.15109881
G F -0.17828237
G G 0.14223602
G L -0.13036212
G Y 1.46825645
G K -0.13027794
G D -0.80605606
G W -1.08948886
G M 0.06215472
G N 0.17280222
G R -0.90623557
G S -0.58072784
G I -0.0707368
G T -0.48489851
G V -0.16637907
G E -1.13025024
G P -1.12692286
G Q -1.21558991
G C 2.21534292
G H -0.65396747
G A 0.41919169
L F 5.54998578
L G -0.13036212
L L 5.61160378
L Y 3.50131333
L K -0.47012503
L D -0.1618335
L W 4.70049024
L M 1.80808171
L N -0.3066697
L R 0.20153959
L S -0.3218569
L I 6.23859894
L T -0.46440627
L V 3.94277403
L E -0.87569996
L P -1.54727916
L Q 0.32809736
L C 1.8852876
L H 0.87394415
L A 1.83277267
Y F 4.64434088
Y G 1.46825645
Y L 3.50131333
Y Y 2.4431063
Y K 0.43594232
Y D -1.05167795
Y W 8.26989925
Y M 5.19968257
Y N -0.36478085
Y R -0.10345161
Y S 0.57818834
Y I 4.12253411
Y T 0.60410153
Y V 2.52904874
Y E -0.33777377
Y P 0.01450234
Y Q -0.07882995
Y C 2.46428628
Y H 1.6165635
Y A 2.61928356
K F 0.46606451
K G -0.13027794
K L -0.47012503
K Y 0.43594232
K K -1.27109387
K D 1.36734667
K W 0.16299379
K M -1.36937658
K N -0.99776471
K R -2.11666999
K S -0.21568839
K I -0.01917608
K T 0.53468577
K V 0.0771032
K E 1.92611469
K P -0.87824055
K Q -0.52715769
K C 0.82317443
K H -2.29354688
K A -0.27703267
D F -0.24482101
D G -0.80605606
D L -0.1618335
D Y -1.05167795
D K 1.36734667
D D -0.60034147
D W 1.03915767
D M -0.42546691
D N -0.25540568
D R 1.30876437
D S -0.66588112
D I -0.59684109
D T 0.52535654
D V -0.99711578
D E -1.85139995
D P -2.31694228
D Q -1.89317894
D C 0.34352913
D H 0.95542218
D A -0.77209498
W F 3.11777737
W G -1.08948886
W L 4.70049024
W Y 8.26989925
W K 0.16299379
W D 1.03915767
W W -1.14233191
W M 3.23582737
W N 0.67827127
W R 4.28949847
W S 1.40421985
W I 2.18705039
W T -0.44017078
W V 1.93411798
W E 0.63589363
W P 1.31777091
W Q 0.3845471
W C -2.23000662
W H 5.9088839
W A -0.35470666
M F 3.87839804
M G 0.06215472
M L 1.80808171
M Y 5.19968257
M K -1.36937658
M D -0.42546691
M W 3.23582737
M M 1.57090043
M N -0.21432961
M R -1.26392745
M S -1.02132771
M I 1.6615125
M T -0.7371885
M V 1.80144194
M E -0.9371343
M P 0.09194104
M Q -0.58241128
M C 0.1045054
M H 0.58833592
M A 1.34107975
N F 0.05614576
N G 0.17280222
N L -0.3066697
N Y -0.36478085
N K -0.99776471
N D -0.25540568
N W 0.67827127
N M -0.21432961
N N -0.62097997
N R -0.81833846
N S -0.41117586
N I 0.93304505
N T -0.27935055
N V -0.68029152
N E -0.09633481
N P -0.51822425
N Q -1.35901649
N C 2.02097564
N H -0.76335947
N A -0.27020631
R F 0.81115817
R G -0.90623557
R L 0.20153959
R Y -0.10345161
R K -2.11666999
R D 1.30876437
R W 4.28949847
R M -1.26392745
R N -0.81833846
R R -0.43397109
R S -0.79375027
R I 0.3067985
R T -1.21292504
R V 0.31378236
R E 2.27559443
R P -1.03582756
R Q -1.19396069
R C 0.33193859
R H -1.0417397
R A -0.85021332
S F 1.02681044
S G -0.58072784
S L -0.3218569
S Y 0.57818834
S K -0.21568839
S D -0.66588112
S W 1.40421985
S M -1.02132771
S N -0.41117586
S R -0.79375027
S S 0.36011304
S I -0.37047801
S T -0.05196303
S V -0.12179873
S E -0.63290613
S P -0.68652014
S Q -1.0773487
S C -0.41553225
S H -0.80499846
S A 0.04041028
I F 3.84372701
I G -0.0707368
I L 6.23859894
I Y 4.12253411
I K -0.01917608
I D -0.59684109
I W 2.18705039
I M 1.6615125
I N 0.93304505
I R 0.3067985
I S -0.37047801
I I 5.13881127
I T -0.03594495
I V 4.40780171
I E -0.63662246
I P -1.48929903
I Q 0.52837262
I C -0.50915205
I H -0.10409806
I A 2.23941732
T F 0.14088095
T G -0.48489851
T L -0.46440627
T Y 0.60410153
T K 0.53468577
T D 0.52535654
T W -0.44017078
T M -0.7371885
T N -0.27935055
T R -1.21292504
T S -0.05196303
T I -0.03594495
T T 0.1819872
T V 0.12056881
T E -1.08693107
T P -1.17119738
T Q 0.19148574
T C 1.45158011
T H -0.26637175
T A -0.25537039
V F 5.20931719
V G -0.16637907
V L 3.94277403
V Y 2.52904874
V K 0.0771032
V D -0.99711578
V W 1.93411798
V M 1.80144194
V N -0.68029152
V R 0.31378236
V S -0.12179873
V I 4.40780171
V T 0.12056881
V V 2.7462714
V E -0.27600132
V P 0.02286964
V Q 1.01303044
V C 1.03314224
V H -0.77864744
V A 1.7552859
E F -1.29915607
E G -1.13025024
E L -0.87569996
E Y -0.33777377
E K 1.92611469
E D -1.85139995
E W 0.63589363
E M -0.9371343
E N -0.09633481
E R 2.27559443
E S -0.63290613
E I -0.63662246
E T -1.08693107
E V -0.27600132
E E -1.40569245
E P -1.01822603
E Q -0.48143781
E C 0.07177225
E H -0.44068656
E A -1.1768504
P F -1.31624529
P G -1.12692286
P L -1.54727916
P Y 0.01450234
P K -0.87824055
P D -2.31694228
P W 1.31777091
P M 0.09194104
P N -0.51822425
P R -1.03582756
P S -0.68652014
P I -1.48929903
P T -1.17119738
P V 0.02286964
P E -1.01822603
P P 0.48638854
P Q -2.6231939
P C 0.3551857
P H -0.62569242
P A -1.01113262
Q F -0.87607973
Q G -1.21558991
Q L 0.32809736
Q Y -0.07882995
Q K -0.52715769
Q D -1.89317894
Q W 0.3845471
Q M -0.58241128
Q N -1.35901649
Q R -1.19396069
Q S -1.0773487
Q I 0.52837262
Q T 0.19148574
Q V 1.01303044
Q E -0.48143781
Q P -2.6231939
Q Q 0.73904995
Q C 2.70514014
Q H -2.09997851
Q A -0.2902038
C F 3.22136449
C G 2.21534292
C L 1.8852876
C Y 2.46428628
C K 0.82317443
C D 0.34352913
C W -2.23000662
C M 0.1045054
C N 2.02097564
C R 0.33193859
C S -0.41553225
C I -0.50915205
C T 1.45158011
C V 1.03314224
C E 0.07177225
C P 0.3551857
C Q 2.70514014
C C 27.9391927
C H 5.38606607
C A 2.33015437
H F 2.44199924
H G -0.65396747
H L 0.87394415
H Y 1.6165635
H K -2.29354688
H D 0.95542218
H W 5.9088839
H M 0.58833592
H N -0.76335947
H R -1.0417397
H S -0.80499846
H I -0.10409806
H T -0.26637175
H V -0.77864744
H E -0.44068656
H P -0.62569242
H Q -2.09997851
H C 5.38606607
H H -1.32497365
H A -1.38618902
A F 2.15109881
A G 0.41919169
A L 1.83277267
A Y 2.61928356
A K -0.27703267
A D -0.77209498
A W -0.35470666
A M 1.34107975
A N -0.27020631
A R -0.85021332
A S 0.04041028
A I 2.23941732
A T -0.25537039
A V 1.7552859
A E -1.1768504
A P -1.01113262
A Q -0.2902038
A C 2.33015437
A H -1.38618902
A A 1.13222315
