# Supplementary material for: Biomolecular condensates as stress sensors and modulators of bacterial signaling
Source: PLoS Pathog. 2024 Aug 15;20(8):e1012413. doi: 10.1371/journal.ppat.1012413 (PMC11326607; doi:10.1371/journal.ppat.1012413)
Supplement: S1 Files — They can also be downloaded from a Github repository (https://github.com/saurabhLabNYU/BacterialIDPAnalysis). (ZIP) [file ppat.1012413.s003.zip › DataAnalysis/python code/iupred2a/data/long_histogram]

#   -1.1450     4.2050  1071
#   -0.0017     0.3220
#    0.6643     0.3450
    0    -1.1450     0.002375     0.000024      0.999976 
    1    -1.1400     0.000000     0.000024      0.999976 
    2    -1.1350     0.000000     0.000024      0.999976 
    3    -1.1300     0.002375     0.000048      0.999952 
    4    -1.1250     0.000000     0.000048      0.999952 
    5    -1.1200     0.004750     0.000095      0.999905 
    6    -1.1150     0.002375     0.000119      0.999881 
    7    -1.1100     0.004750     0.000166      0.999834 
    8    -1.1050     0.007125     0.000238      0.999762 
    9    -1.1000     0.002375     0.000261      0.999739 
   10    -1.0950     0.002375     0.000285      0.999715 
   11    -1.0900     0.000000     0.000285      0.999715 
   12    -1.0850     0.000000     0.000285      0.999715 
   13    -1.0800     0.002375     0.000309      0.999691 
   14    -1.0750     0.002375     0.000333      0.999667 
   15    -1.0700     0.000000     0.000333      0.999667 
   16    -1.0650     0.000000     0.000333      0.999667 
   17    -1.0600     0.011875     0.000451      0.999549 
   18    -1.0550     0.019000     0.000641      0.999359 
   19    -1.0500     0.007125     0.000713      0.999287 
   20    -1.0450     0.014250     0.000855      0.999145 
   21    -1.0400     0.016625     0.001021      0.998979 
   22    -1.0350     0.054626     0.001568      0.998432 
   23    -1.0300     0.035625     0.001924      0.998076 
   24    -1.0250     0.057001     0.002494      0.997506 
   25    -1.0200     0.047500     0.002969      0.997031 
   26    -1.0150     0.033250     0.003301      0.996699 
   27    -1.0100     0.009500     0.003396      0.996604 
   28    -1.0050     0.038000     0.003776      0.996224 
   29    -1.0000     0.047500     0.004251      0.995749 
   30    -0.9950     0.009500     0.004346      0.995654 
   31    -0.9900     0.021375     0.004560      0.995440 
   32    -0.9850     0.004750     0.004608      0.995392 
   33    -0.9800     0.014250     0.004750      0.995250 
   34    -0.9750     0.023750     0.004988      0.995012 
   35    -0.9700     0.009500     0.005083      0.994917 
   36    -0.9650     0.016625     0.005249      0.994751 
   37    -0.9600     0.019000     0.005439      0.994561 
   38    -0.9550     0.026125     0.005700      0.994300 
   39    -0.9500     0.028500     0.005985      0.994015 
   40    -0.9450     0.011875     0.006104      0.993896 
   41    -0.9400     0.009500     0.006199      0.993801 
   42    -0.9350     0.000000     0.006199      0.993801 
   43    -0.9300     0.002375     0.006223      0.993777 
   44    -0.9250     0.009500     0.006318      0.993682 
   45    -0.9200     0.000000     0.006318      0.993682 
   46    -0.9150     0.004750     0.006365      0.993635 
   47    -0.9100     0.011875     0.006484      0.993516 
   48    -0.9050     0.000000     0.006484      0.993516 
   49    -0.9000     0.007125     0.006555      0.993445 
   50    -0.8950     0.002375     0.006579      0.993421 
   51    -0.8900     0.002375     0.006603      0.993397 
   52    -0.8850     0.004750     0.006650      0.993350 
   53    -0.8800     0.000000     0.006650      0.993350 
   54    -0.8750     0.002375     0.006674      0.993326 
   55    -0.8700     0.004750     0.006721      0.993279 
   56    -0.8650     0.009500     0.006816      0.993184 
   57    -0.8600     0.007125     0.006888      0.993112 
   58    -0.8550     0.007125     0.006959      0.993041 
   59    -0.8500     0.004750     0.007006      0.992994 
   60    -0.8450     0.011875     0.007125      0.992875 
   61    -0.8400     0.009500     0.007220      0.992780 
   62    -0.8350     0.000000     0.007220      0.992780 
   63    -0.8300     0.009500     0.007315      0.992685 
   64    -0.8250     0.002375     0.007339      0.992661 
   65    -0.8200     0.000000     0.007339      0.992661 
   66    -0.8150     0.000000     0.007339      0.992661 
   67    -0.8100     0.007125     0.007410      0.992590 
   68    -0.8050     0.007125     0.007481      0.992519 
   69    -0.8000     0.002375     0.007505      0.992495 
   70    -0.7950     0.009500     0.007600      0.992400 
   71    -0.7900     0.000000     0.007600      0.992400 
   72    -0.7850     0.004750     0.007648      0.992352 
   73    -0.7800     0.014250     0.007790      0.992210 
   74    -0.7750     0.009500     0.007885      0.992115 
   75    -0.7700     0.007125     0.007956      0.992044 
   76    -0.7650     0.021375     0.008170      0.991830 
   77    -0.7600     0.009500     0.008265      0.991735 
   78    -0.7550     0.016625     0.008431      0.991569 
   79    -0.7500     0.007125     0.008503      0.991497 
   80    -0.7450     0.019000     0.008693      0.991307 
   81    -0.7400     0.009500     0.008788      0.991212 
   82    -0.7350     0.014250     0.008930      0.991070 
   83    -0.7300     0.021375     0.009144      0.990856 
   84    -0.7250     0.021375     0.009358      0.990642 
   85    -0.7200     0.009500     0.009453      0.990547 
   86    -0.7150     0.026125     0.009714      0.990286 
   87    -0.7100     0.016625     0.009880      0.990120 
   88    -0.7050     0.028500     0.010165      0.989835 
   89    -0.7000     0.023750     0.010403      0.989597 
   90    -0.6950     0.035625     0.010759      0.989241 
   91    -0.6900     0.038000     0.011139      0.988861 
   92    -0.6850     0.016625     0.011305      0.988695 
   93    -0.6800     0.019000     0.011495      0.988505 
   94    -0.6750     0.021375     0.011709      0.988291 
   95    -0.6700     0.038000     0.012089      0.987911 
   96    -0.6650     0.038000     0.012469      0.987531 
   97    -0.6600     0.021375     0.012683      0.987317 
   98    -0.6550     0.028500     0.012968      0.987032 
   99    -0.6500     0.057001     0.013538      0.986462 
  100    -0.6450     0.049875     0.014036      0.985964 
  101    -0.6400     0.054626     0.014583      0.985417 
  102    -0.6350     0.054626     0.015129      0.984871 
  103    -0.6300     0.045125     0.015580      0.984420 
  104    -0.6250     0.026125     0.015841      0.984159 
  105    -0.6200     0.052251     0.016364      0.983636 
  106    -0.6150     0.061751     0.016981      0.983019 
  107    -0.6100     0.078376     0.017765      0.982235 
  108    -0.6050     0.064126     0.018406      0.981594 
  109    -0.6000     0.085501     0.019261      0.980739 
  110    -0.5950     0.064126     0.019903      0.980097 
  111    -0.5900     0.035625     0.020259      0.979741 
  112    -0.5850     0.049875     0.020758      0.979242 
  113    -0.5800     0.057001     0.021328      0.978672 
  114    -0.5750     0.035625     0.021684      0.978316 
  115    -0.5700     0.066501     0.022349      0.977651 
  116    -0.5650     0.068876     0.023038      0.976962 
  117    -0.5600     0.073626     0.023774      0.976226 
  118    -0.5550     0.061751     0.024391      0.975609 
  119    -0.5500     0.047500     0.024866      0.975134 
  120    -0.5450     0.076001     0.025626      0.974374 
  121    -0.5400     0.104501     0.026672      0.973328 
  122    -0.5350     0.087876     0.027550      0.972450 
  123    -0.5300     0.073626     0.028287      0.971713 
  124    -0.5250     0.064126     0.028928      0.971072 
  125    -0.5200     0.080751     0.029735      0.970265 
  126    -0.5150     0.095001     0.030685      0.969315 
  127    -0.5100     0.087876     0.031564      0.968436 
  128    -0.5050     0.076001     0.032324      0.967676 
  129    -0.5000     0.123501     0.033559      0.966441 
  130    -0.4950     0.074055     0.034300      0.965700 
  131    -0.4900     0.080751     0.035107      0.964893 
  132    -0.4850     0.147251     0.036580      0.963420 
  133    -0.4800     0.130626     0.037886      0.962114 
  134    -0.4750     0.147251     0.039358      0.960642 
  135    -0.4700     0.133001     0.040688      0.959312 
  136    -0.4650     0.163877     0.042327      0.957673 
  137    -0.4600     0.142501     0.043752      0.956248 
  138    -0.4550     0.159127     0.045343      0.954657 
  139    -0.4500     0.123501     0.046578      0.953422 
  140    -0.4450     0.149626     0.048075      0.951925 
  141    -0.4400     0.159127     0.049666      0.950334 
  142    -0.4350     0.154806     0.051214      0.948786 
  143    -0.4300     0.150485     0.052719      0.947281 
  144    -0.4250     0.161502     0.054334      0.945666 
  145    -0.4200     0.235557     0.056690      0.943310 
  146    -0.4150     0.180502     0.058495      0.941505 
  147    -0.4100     0.187627     0.060371      0.939629 
  148    -0.4050     0.149626     0.061867      0.938133 
  149    -0.4000     0.197127     0.063838      0.936162 
  150    -0.3950     0.154376     0.065382      0.934618 
  151    -0.3900     0.169056     0.067073      0.932927 
  152    -0.3850     0.213752     0.069210      0.930790 
  153    -0.3800     0.204252     0.071253      0.928747 
  154    -0.3750     0.182877     0.073081      0.926919 
  155    -0.3700     0.197127     0.075053      0.924947 
  156    -0.3650     0.199502     0.077048      0.922952 
  157    -0.3600     0.187627     0.078924      0.921076 
  158    -0.3550     0.204681     0.080971      0.919029 
  159    -0.3500     0.218931     0.083160      0.916840 
  160    -0.3450     0.176610     0.084926      0.915074 
  161    -0.3400     0.242682     0.087353      0.912647 
  162    -0.3350     0.200361     0.089357      0.910643 
  163    -0.3300     0.254557     0.091902      0.908098 
  164    -0.3250     0.240307     0.094305      0.905695 
  165    -0.3200     0.183736     0.096143      0.903857 
  166    -0.3150     0.258877     0.098731      0.901269 
  167    -0.3100     0.214611     0.100878      0.899122 
  168    -0.3050     0.250236     0.103380      0.896620 
  169    -0.3000     0.237932     0.105759      0.894241 
  170    -0.2950     0.228002     0.108039      0.891961 
  171    -0.2900     0.252182     0.110561      0.889439 
  172    -0.2850     0.220877     0.112770      0.887230 
  173    -0.2800     0.192806     0.114698      0.885302 
  174    -0.2750     0.252611     0.117224      0.882776 
  175    -0.2700     0.354308     0.120767      0.879233 
  176    -0.2650     0.271182     0.123479      0.876521 
  177    -0.2600     0.245258     0.125931      0.874069 
  178    -0.2550     0.275503     0.128687      0.871313 
  179    -0.2500     0.319541     0.131882      0.868118 
  180    -0.2450     0.266432     0.134546      0.865454 
  181    -0.2400     0.315221     0.137698      0.862302 
  182    -0.2350     0.271611     0.140415      0.859585 
  183    -0.2300     0.312845     0.143543      0.856457 
  184    -0.2250     0.346525     0.147008      0.852992 
  185    -0.2200     0.366612     0.150674      0.849326 
  186    -0.2150     0.316307     0.153837      0.846163 
  187    -0.2100     0.410221     0.157940      0.842060 
  188    -0.2050     0.454917     0.162489      0.837511 
  189    -0.2000     0.321916     0.165708      0.834292 
  190    -0.1950     0.304204     0.168750      0.831250 
  191    -0.1900     0.332275     0.172073      0.827927 
  192    -0.1850     0.437863     0.176451      0.823549 
  193    -0.1800     0.378689     0.180238      0.819762 
  194    -0.1750     0.361205     0.183850      0.816150 
  195    -0.1700     0.365525     0.187506      0.812494 
  196    -0.1650     0.395971     0.191465      0.808535 
  197    -0.1600     0.350846     0.194974      0.805026 
  198    -0.1550     0.370933     0.198683      0.801317 
  199    -0.1500     0.306780     0.201751      0.798249 
  200    -0.1450     0.318682     0.204938      0.795062 
  201    -0.1400     0.344150     0.208379      0.791621 
  202    -0.1350     0.352765     0.211907      0.788093 
  203    -0.1300     0.374797     0.215655      0.784345 
  204    -0.1250     0.448651     0.220141      0.779859 
  205    -0.1200     0.431368     0.224455      0.775545 
  206    -0.1150     0.378259     0.228238      0.771762 
  207    -0.1100     0.451657     0.232754      0.767246 
  208    -0.1050     0.439554     0.237150      0.762850 
  209    -0.1000     0.337226     0.240522      0.759478 
  210    -0.0950     0.478641     0.245308      0.754692 
  211    -0.0900     0.416461     0.249473      0.750527 
  212    -0.0850     0.461787     0.254091      0.745909 
  213    -0.0800     0.437178     0.258463      0.741537 
  214    -0.0750     0.468711     0.263150      0.736850 
  215    -0.0700     0.371107     0.266861      0.733139 
  216    -0.0650     0.428108     0.271142      0.728858 
  217    -0.0600     0.390107     0.275043      0.724957 
  218    -0.0550     0.402841     0.279071      0.720929 
  219    -0.0500     0.464565     0.283717      0.716283 
  220    -0.0450     0.427021     0.287987      0.712013 
  221    -0.0400     0.404760     0.292035      0.707965 
  222    -0.0350     0.438668     0.296422      0.703578 
  223    -0.0300     0.448396     0.300906      0.699094 
  224    -0.0250     0.424847     0.305154      0.694846 
  225    -0.0200     0.424190     0.309396      0.690604 
  226    -0.0150     0.548751     0.314883      0.685117 
  227    -0.0100     0.451375     0.319397      0.680603 
  228    -0.0050     0.505343     0.324451      0.675549 
  229     0.0000     0.438010     0.328831      0.671169 
  230     0.0050     0.506430     0.333895      0.666105 
  231     0.0100     0.412287     0.338018      0.661982 
  232     0.0150     0.433663     0.342355      0.657645 
  233     0.0200     0.458299     0.346937      0.653063 
  234     0.0250     0.484370     0.351781      0.648219 
  235     0.0300     0.554104     0.357322      0.642678 
  236     0.0350     0.519767     0.362520      0.637480 
  237     0.0400     0.530582     0.367826      0.632174 
  238     0.0450     0.524718     0.373073      0.626927 
  239     0.0500     0.424967     0.377323      0.622677 
  240     0.0550     0.439245     0.381715      0.618285 
  241     0.0600     0.471180     0.386427      0.613573 
  242     0.0650     0.468147     0.391108      0.608892 
  243     0.0700     0.457990     0.395688      0.604312 
  244     0.0750     0.514131     0.400830      0.599170 
  245     0.0800     0.409000     0.404920      0.595080 
  246     0.0850     0.494017     0.409860      0.590140 
  247     0.0900     0.473474     0.414594      0.585406 
  248     0.0950     0.471582     0.419310      0.580690 
  249     0.1000     0.484745     0.424158      0.575842 
  250     0.1050     0.514078     0.429298      0.570702 
  251     0.1100     0.422109     0.433520      0.566480 
  252     0.1150     0.446691     0.437986      0.562014 
  253     0.1200     0.432213     0.442309      0.557691 
  254     0.1250     0.437594     0.446685      0.553315 
  255     0.1300     0.400707     0.450692      0.549308 
  256     0.1350     0.370664     0.454398      0.545602 
  257     0.1400     0.372408     0.458122      0.541878 
  258     0.1450     0.371093     0.461833      0.538167 
  259     0.1500     0.399996     0.465833      0.534167 
  260     0.1550     0.454366     0.470377      0.529623 
  261     0.1600     0.425463     0.474632      0.525368 
  262     0.1650     0.427610     0.478908      0.521092 
  263     0.1700     0.353045     0.482438      0.517562 
  264     0.1750     0.368154     0.486120      0.513880 
  265     0.1800     0.411132     0.490231      0.509769 
  266     0.1850     0.430790     0.494539      0.505461 
  267     0.1900     0.376084     0.498300      0.501700 
  268     0.1950     0.384779     0.502147      0.497853 
  269     0.2000     0.384953     0.505997      0.494003 
  270     0.2050     0.387046     0.509867      0.490133 
  271     0.2100     0.370328     0.513571      0.486429 
  272     0.2150     0.336138     0.516932      0.483068 
  273     0.2200     0.292556     0.519858      0.480142 
  274     0.2250     0.355970     0.523417      0.476583 
  275     0.2300     0.409052     0.527508      0.472492 
  276     0.2350     0.398036     0.531488      0.468512 
  277     0.2400     0.327040     0.534759      0.465241 
  278     0.2450     0.331736     0.538076      0.461924 
  279     0.2500     0.377036     0.541846      0.458154 
  280     0.2550     0.401738     0.545864      0.454136 
  281     0.2600     0.346791     0.549332      0.450668 
  282     0.2650     0.309422     0.552426      0.447574 
  283     0.2700     0.349341     0.555919      0.444081 
  284     0.2750     0.322759     0.559147      0.440853 
  285     0.2800     0.392923     0.563076      0.436924 
  286     0.2850     0.389005     0.566966      0.433034 
  287     0.2900     0.383396     0.570800      0.429200 
  288     0.2950     0.359015     0.574390      0.425610 
  289     0.3000     0.356841     0.577959      0.422041 
  290     0.3050     0.339558     0.581354      0.418646 
  291     0.3100     0.378967     0.585144      0.414856 
  292     0.3150     0.291602     0.588060      0.411940 
  293     0.3200     0.328488     0.591345      0.408655 
  294     0.3250     0.354560     0.594890      0.405110 
  295     0.3300     0.345207     0.598342      0.401658 
  296     0.3350     0.337881     0.601721      0.398279 
  297     0.3400     0.352560     0.605247      0.394753 
  298     0.3450     0.376001     0.609007      0.390993 
  299     0.3500     0.376686     0.612774      0.387226 
  300     0.3550     0.318343     0.615957      0.384043 
  301     0.3600     0.333452     0.619292      0.380708 
  302     0.3650     0.332446     0.622616      0.377384 
  303     0.3700     0.334512     0.625961      0.374039 
  304     0.3750     0.359322     0.629555      0.370445 
  305     0.3800     0.375867     0.633313      0.366687 
  306     0.3850     0.359644     0.636910      0.363090 
  307     0.3900     0.318947     0.640099      0.359901 
  308     0.3950     0.325871     0.643358      0.356642 
  309     0.4000     0.378014     0.647138      0.352862 
  310     0.4050     0.343649     0.650574      0.349426 
  311     0.4100     0.339383     0.653968      0.346032 
  312     0.4150     0.345313     0.657421      0.342579 
  313     0.4200     0.341046     0.660832      0.339168 
  314     0.4250     0.352264     0.664355      0.335645 
  315     0.4300     0.353042     0.667885      0.332115 
  316     0.4350     0.351177     0.671397      0.328603 
  317     0.4400     0.373156     0.675128      0.324872 
  318     0.4450     0.341395     0.678542      0.321458 
  319     0.4500     0.321563     0.681758      0.318242 
  320     0.4550     0.337248     0.685130      0.314870 
  321     0.4600     0.316303     0.688293      0.311707 
  322     0.4650     0.299422     0.691288      0.308712 
  323     0.4700     0.338227     0.694670      0.305330 
  324     0.4750     0.341314     0.698083      0.301917 
  325     0.4800     0.312559     0.701209      0.298791 
  326     0.4850     0.370847     0.704917      0.295083 
  327     0.4900     0.327896     0.708196      0.291804 
  328     0.4950     0.340549     0.711601      0.288399 
  329     0.5000     0.351673     0.715118      0.284882 
  330     0.5050     0.316933     0.718288      0.281712 
  331     0.5100     0.341059     0.721698      0.278302 
  332     0.5150     0.312303     0.724821      0.275179 
  333     0.5200     0.367304     0.728494      0.271506 
  334     0.5250     0.346413     0.731958      0.268042 
  335     0.5300     0.349673     0.735455      0.264545 
  336     0.5350     0.369451     0.739150      0.260850 
  337     0.5400     0.339609     0.742546      0.257454 
  338     0.5450     0.339435     0.745940      0.254060 
  339     0.5500     0.374979     0.749690      0.250310 
  340     0.5550     0.326875     0.752959      0.247041 
  341     0.5600     0.348761     0.756446      0.243554 
  342     0.5650     0.365506     0.760101      0.239899 
  343     0.5700     0.346560     0.763567      0.236433 
  344     0.5750     0.359495     0.767162      0.232838 
  345     0.5800     0.361212     0.770774      0.229226 
  346     0.5850     0.341206     0.774186      0.225814 
  347     0.5900     0.342897     0.777615      0.222385 
  348     0.5950     0.308385     0.780699      0.219301 
  349     0.6000     0.290043     0.783599      0.216401 
  350     0.6050     0.349109     0.787090      0.212910 
  351     0.6100     0.351430     0.790605      0.209395 
  352     0.6150     0.301972     0.793624      0.206376 
  353     0.6200     0.302119     0.796645      0.203355 
  354     0.6250     0.318087     0.799826      0.200174 
  355     0.6300     0.329451     0.803121      0.196879 
  356     0.6350     0.264481     0.805766      0.194234 
  357     0.6400     0.285628     0.808622      0.191378 
  358     0.6450     0.325788     0.811880      0.188120 
  359     0.6500     0.292216     0.814802      0.185198 
  360     0.6550     0.294189     0.817744      0.182256 
  361     0.6600     0.320126     0.820945      0.179055 
  362     0.6650     0.312478     0.824070      0.175930 
  363     0.6700     0.284917     0.826919      0.173081 
  364     0.6750     0.292015     0.829839      0.170161 
  365     0.6800     0.307325     0.832913      0.167087 
  366     0.6850     0.276074     0.835673      0.164327 
  367     0.6900     0.324004     0.838913      0.161087 
  368     0.6950     0.282167     0.841735      0.158265 
  369     0.7000     0.283025     0.844565      0.155435 
  370     0.7050     0.259449     0.847160      0.152840 
  371     0.7100     0.275981     0.849920      0.150080 
  372     0.7150     0.250688     0.852426      0.147574 
  373     0.7200     0.263824     0.855065      0.144935 
  374     0.7250     0.251144     0.857576      0.142424 
  375     0.7300     0.252861     0.860105      0.139895 
  376     0.7350     0.254780     0.862652      0.137348 
  377     0.7400     0.248138     0.865134      0.134866 
  378     0.7450     0.257101     0.867705      0.132295 
  379     0.7500     0.249453     0.870199      0.129801 
  380     0.7550     0.230507     0.872504      0.127496 
  381     0.7600     0.239497     0.874899      0.125101 
  382     0.7650     0.221517     0.877115      0.122885 
  383     0.7700     0.227072     0.879385      0.120615 
  384     0.7750     0.217344     0.881559      0.118441 
  385     0.7800     0.225838     0.883817      0.116183 
  386     0.7850     0.247253     0.886290      0.113710 
  387     0.7900     0.222577     0.888515      0.111485 
  388     0.7950     0.226388     0.890779      0.109221 
  389     0.8000     0.222349     0.893003      0.106997 
  390     0.8050     0.218686     0.895190      0.104810 
  391     0.8100     0.202316     0.897213      0.102787 
  392     0.8150     0.207066     0.899284      0.100716 
  393     0.8200     0.220376     0.901487      0.098513 
  394     0.8250     0.183598     0.903323      0.096677 
  395     0.8300     0.186000     0.905183      0.094817 
  396     0.8350     0.193581     0.907119      0.092881 
  397     0.8400     0.201658     0.909136      0.090864 
  398     0.8450     0.203201     0.911168      0.088832 
  399     0.8500     0.187945     0.913047      0.086953 
  400     0.8550     0.186053     0.914908      0.085092 
  401     0.8600     0.163015     0.916538      0.083462 
  402     0.8650     0.175010     0.918288      0.081712 
  403     0.8700     0.179358     0.920081      0.079919 
  404     0.8750     0.189690     0.921978      0.078022 
  405     0.8800     0.147933     0.923458      0.076542 
  406     0.8850     0.162183     0.925079      0.074921 
  407     0.8900     0.151851     0.926598      0.073402 
  408     0.8950     0.153514     0.928133      0.071867 
  409     0.9000     0.146671     0.929600      0.070400 
  410     0.9050     0.137655     0.930976      0.069024 
  411     0.9100     0.143008     0.932406      0.067594 
  412     0.9150     0.141291     0.933819      0.066181 
  413     0.9200     0.154883     0.935368      0.064632 
  414     0.9250     0.151193     0.936880      0.063120 
  415     0.9300     0.127980     0.938160      0.061840 
  416     0.9350     0.129067     0.939451      0.060549 
  417     0.9400     0.132730     0.940778      0.059222 
  418     0.9450     0.113408     0.941912      0.058088 
  419     0.9500     0.126290     0.943175      0.056825 
  420     0.9550     0.128893     0.944464      0.055536 
  421     0.9600     0.123942     0.945703      0.054297 
  422     0.9650     0.123713     0.946940      0.053060 
  423     0.9700     0.122828     0.948169      0.051831 
  424     0.9750     0.118990     0.949359      0.050641 
  425     0.9800     0.126719     0.950626      0.049374 
  426     0.9850     0.104593     0.951672      0.048328 
  427     0.9900     0.100903     0.952681      0.047319 
  428     0.9950     0.098353     0.953664      0.046336 
  429     1.0000     0.098353     0.954648      0.045352 
  430     1.0050     0.105479     0.955703      0.044297 
  431     1.0100     0.099011     0.956693      0.043307 
  432     1.0150     0.094288     0.957636      0.042364 
  433     1.0200     0.095978     0.958595      0.041405 
  434     1.0250     0.086733     0.959463      0.040537 
  435     1.0300     0.077717     0.960240      0.039760 
  436     1.0350     0.090195     0.961142      0.038858 
  437     1.0400     0.081581     0.961958      0.038042 
  438     1.0450     0.088679     0.962844      0.037156 
  439     1.0500     0.077717     0.963622      0.036378 
  440     1.0550     0.079233     0.964414      0.035586 
  441     1.0600     0.070216     0.965116      0.034884 
  442     1.0650     0.081608     0.965932      0.034068 
  443     1.0700     0.066124     0.966593      0.033407 
  444     1.0750     0.072993     0.967323      0.032677 
  445     1.0800     0.065922     0.967983      0.032017 
  446     1.0850     0.073020     0.968713      0.031287 
  447     1.0900     0.067667     0.969389      0.030611 
  448     1.0950     0.060770     0.969997      0.030003 
  449     1.1000     0.062689     0.970624      0.029376 
  450     1.1050     0.068069     0.971305      0.028695 
  451     1.1100     0.058824     0.971893      0.028107 
  452     1.1150     0.064433     0.972537      0.027463 
  453     1.1200     0.057107     0.973108      0.026892 
  454     1.1250     0.055389     0.973662      0.026338 
  455     1.1300     0.057536     0.974238      0.025762 
  456     1.1350     0.044655     0.974684      0.025316 
  457     1.1400     0.048949     0.975174      0.024826 
  458     1.1450     0.043367     0.975607      0.024393 
  459     1.1500     0.042937     0.976037      0.023963 
  460     1.1550     0.042937     0.976466      0.023534 
  461     1.1600     0.044655     0.976913      0.023087 
  462     1.1650     0.042079     0.977333      0.022667 
  463     1.1700     0.036067     0.977694      0.022306 
  464     1.1750     0.048949     0.978184      0.021816 
  465     1.1800     0.043595     0.978619      0.021381 
  466     1.1850     0.050465     0.979124      0.020876 
  467     1.1900     0.035437     0.979478      0.020522 
  468     1.1950     0.035665     0.979835      0.020165 
  469     1.2000     0.036497     0.980200      0.019800 
  470     1.2050     0.039932     0.980599      0.019401 
  471     1.2100     0.029197     0.980891      0.019109 
  472     1.2150     0.032203     0.981213      0.018787 
  473     1.2200     0.037154     0.981585      0.018415 
  474     1.2250     0.030915     0.981894      0.018106 
  475     1.2300     0.030915     0.982203      0.017797 
  476     1.2350     0.035007     0.982553      0.017447 
  477     1.2400     0.030915     0.982862      0.017138 
  478     1.2450     0.031143     0.983174      0.016826 
  479     1.2500     0.029855     0.983472      0.016528 
  480     1.2550     0.027051     0.983743      0.016257 
  481     1.2600     0.023616     0.983979      0.016021 
  482     1.2650     0.032659     0.984306      0.015694 
  483     1.2700     0.035034     0.984656      0.015344 
  484     1.2750     0.026621     0.984922      0.015078 
  485     1.2800     0.029426     0.985217      0.014783 
  486     1.2850     0.019751     0.985414      0.014586 
  487     1.2900     0.027077     0.985685      0.014315 
  488     1.2950     0.024045     0.985925      0.014075 
  489     1.3000     0.025333     0.986179      0.013821 
  490     1.3050     0.020838     0.986387      0.013613 
  491     1.3100     0.017604     0.986563      0.013437 
  492     1.3150     0.017175     0.986735      0.013265 
  493     1.3200     0.024931     0.986984      0.013016 
  494     1.3250     0.028849     0.987273      0.012727 
  495     1.3300     0.023616     0.987509      0.012491 
  496     1.3350     0.022126     0.987730      0.012270 
  497     1.3400     0.022985     0.987960      0.012040 
  498     1.3450     0.013740     0.988097      0.011903 
  499     1.3500     0.023414     0.988331      0.011669 
  500     1.3550     0.015028     0.988482      0.011518 
  501     1.3600     0.017604     0.988658      0.011342 
  502     1.3650     0.023642     0.988894      0.011106 
  503     1.3700     0.018034     0.989074      0.010926 
  504     1.3750     0.014599     0.989220      0.010780 
  505     1.3800     0.010734     0.989328      0.010672 
  506     1.3850     0.016316     0.989491      0.010509 
  507     1.3900     0.013740     0.989628      0.010372 
  508     1.3950     0.015028     0.989779      0.010221 
  509     1.4000     0.009017     0.989869      0.010131 
  510     1.4050     0.015457     0.990023      0.009977 
  511     1.4100     0.011164     0.990135      0.009865 
  512     1.4150     0.013740     0.990272      0.009728 
  513     1.4200     0.010734     0.990380      0.009620 
  514     1.4250     0.013740     0.990517      0.009483 
  515     1.4300     0.008158     0.990599      0.009401 
  516     1.4350     0.010734     0.990706      0.009294 
  517     1.4400     0.010734     0.990813      0.009187 
  518     1.4450     0.009017     0.990904      0.009096 
  519     1.4500     0.008158     0.990985      0.009015 
  520     1.4550     0.012022     0.991105      0.008895 
  521     1.4600     0.009017     0.991196      0.008804 
  522     1.4650     0.008158     0.991277      0.008723 
  523     1.4700     0.009876     0.991376      0.008624 
  524     1.4750     0.009876     0.991475      0.008525 
  525     1.4800     0.011593     0.991591      0.008409 
  526     1.4850     0.013311     0.991724      0.008276 
  527     1.4900     0.012022     0.991844      0.008156 
  528     1.4950     0.008158     0.991925      0.008075 
  529     1.5000     0.007299     0.991998      0.008002 
  530     1.5050     0.012452     0.992123      0.007877 
  531     1.5100     0.010734     0.992230      0.007770 
  532     1.5150     0.012452     0.992355      0.007645 
  533     1.5200     0.009017     0.992445      0.007555 
  534     1.5250     0.006011     0.992505      0.007495 
  535     1.5300     0.007299     0.992578      0.007422 
  536     1.5350     0.010734     0.992685      0.007315 
  537     1.5400     0.005582     0.992741      0.007259 
  538     1.5450     0.008158     0.992823      0.007177 
  539     1.5500     0.008587     0.992909      0.007091 
  540     1.5550     0.006011     0.992969      0.007031 
  541     1.5600     0.004294     0.993012      0.006988 
  542     1.5650     0.009446     0.993106      0.006894 
  543     1.5700     0.009876     0.993205      0.006795 
  544     1.5750     0.009446     0.993299      0.006701 
  545     1.5800     0.008158     0.993381      0.006619 
  546     1.5850     0.005152     0.993433      0.006567 
  547     1.5900     0.003435     0.993467      0.006533 
  548     1.5950     0.005152     0.993518      0.006482 
  549     1.6000     0.006011     0.993579      0.006421 
  550     1.6050     0.004723     0.993626      0.006374 
  551     1.6100     0.012881     0.993755      0.006245 
  552     1.6150     0.005152     0.993806      0.006194 
  553     1.6200     0.005152     0.993858      0.006142 
  554     1.6250     0.006441     0.993922      0.006078 
  555     1.6300     0.003864     0.993961      0.006039 
  556     1.6350     0.004723     0.994008      0.005992 
  557     1.6400     0.006011     0.994068      0.005932 
  558     1.6450     0.006011     0.994128      0.005872 
  559     1.6500     0.007299     0.994201      0.005799 
  560     1.6550     0.006441     0.994266      0.005734 
  561     1.6600     0.005152     0.994317      0.005683 
  562     1.6650     0.006011     0.994377      0.005623 
  563     1.6700     0.004294     0.994420      0.005580 
  564     1.6750     0.007729     0.994497      0.005503 
  565     1.6800     0.007299     0.994570      0.005430 
  566     1.6850     0.005152     0.994622      0.005378 
  567     1.6900     0.006011     0.994682      0.005318 
  568     1.6950     0.006870     0.994751      0.005249 
  569     1.7000     0.002576     0.994777      0.005223 
  570     1.7050     0.007299     0.994850      0.005150 
  571     1.7100     0.006441     0.994914      0.005086 
  572     1.7150     0.007528     0.994989      0.005011 
  573     1.7200     0.003435     0.995024      0.004976 
  574     1.7250     0.005582     0.995079      0.004921 
  575     1.7300     0.002147     0.995101      0.004899 
  576     1.7350     0.006441     0.995165      0.004835 
  577     1.7400     0.006011     0.995225      0.004775 
  578     1.7450     0.003864     0.995264      0.004736 
  579     1.7500     0.004723     0.995311      0.004689 
  580     1.7550     0.004294     0.995354      0.004646 
  581     1.7600     0.003435     0.995389      0.004611 
  582     1.7650     0.003435     0.995423      0.004577 
  583     1.7700     0.006441     0.995487      0.004513 
  584     1.7750     0.003006     0.995517      0.004483 
  585     1.7800     0.005152     0.995569      0.004431 
  586     1.7850     0.001717     0.995586      0.004414 
  587     1.7900     0.002576     0.995612      0.004388 
  588     1.7950     0.003006     0.995642      0.004358 
  589     1.8000     0.004294     0.995685      0.004315 
  590     1.8050     0.006870     0.995753      0.004247 
  591     1.8100     0.003864     0.995792      0.004208 
  592     1.8150     0.004723     0.995839      0.004161 
  593     1.8200     0.002576     0.995865      0.004135 
  594     1.8250     0.006441     0.995930      0.004070 
  595     1.8300     0.007299     0.996003      0.003997 
  596     1.8350     0.003435     0.996037      0.003963 
  597     1.8400     0.003864     0.996076      0.003924 
  598     1.8450     0.003435     0.996110      0.003890 
  599     1.8500     0.002576     0.996136      0.003864 
  600     1.8550     0.004294     0.996179      0.003821 
  601     1.8600     0.001717     0.996196      0.003804 
  602     1.8650     0.004723     0.996243      0.003757 
  603     1.8700     0.003006     0.996273      0.003727 
  604     1.8750     0.002576     0.996299      0.003701 
  605     1.8800     0.003006     0.996329      0.003671 
  606     1.8850     0.006441     0.996393      0.003607 
  607     1.8900     0.001717     0.996410      0.003590 
  608     1.8950     0.003435     0.996445      0.003555 
  609     1.9000     0.004294     0.996488      0.003512 
  610     1.9050     0.003435     0.996522      0.003478 
  611     1.9100     0.001717     0.996539      0.003461 
  612     1.9150     0.003006     0.996569      0.003431 
  613     1.9200     0.002576     0.996595      0.003405 
  614     1.9250     0.003864     0.996634      0.003366 
  615     1.9300     0.002576     0.996659      0.003341 
  616     1.9350     0.004294     0.996702      0.003298 
  617     1.9400     0.002147     0.996724      0.003276 
  618     1.9450     0.003006     0.996754      0.003246 
  619     1.9500     0.003435     0.996788      0.003212 
  620     1.9550     0.003435     0.996823      0.003177 
  621     1.9600     0.001717     0.996840      0.003160 
  622     1.9650     0.005152     0.996891      0.003109 
  623     1.9700     0.003006     0.996921      0.003079 
  624     1.9750     0.002576     0.996947      0.003053 
  625     1.9800     0.003864     0.996986      0.003014 
  626     1.9850     0.003864     0.997024      0.002976 
  627     1.9900     0.005582     0.997080      0.002920 
  628     1.9950     0.003864     0.997119      0.002881 
  629     2.0000     0.005152     0.997170      0.002830 
  630     2.0050     0.003006     0.997200      0.002800 
  631     2.0100     0.003864     0.997239      0.002761 
  632     2.0150     0.003435     0.997273      0.002727 
  633     2.0200     0.002147     0.997295      0.002705 
  634     2.0250     0.001717     0.997312      0.002688 
  635     2.0300     0.002576     0.997338      0.002662 
  636     2.0350     0.003864     0.997377      0.002623 
  637     2.0400     0.001717     0.997394      0.002606 
  638     2.0450     0.002576     0.997419      0.002581 
  639     2.0500     0.002576     0.997445      0.002555 
  640     2.0550     0.002576     0.997471      0.002529 
  641     2.0600     0.001717     0.997488      0.002512 
  642     2.0650     0.000859     0.997497      0.002503 
  643     2.0700     0.002147     0.997518      0.002482 
  644     2.0750     0.002147     0.997540      0.002460 
  645     2.0800     0.002576     0.997565      0.002435 
  646     2.0850     0.000429     0.997570      0.002430 
  647     2.0900     0.003435     0.997604      0.002396 
  648     2.0950     0.003006     0.997634      0.002366 
  649     2.1000     0.001717     0.997651      0.002349 
  650     2.1050     0.001288     0.997664      0.002336 
  651     2.1100     0.000859     0.997673      0.002327 
  652     2.1150     0.001717     0.997690      0.002310 
  653     2.1200     0.003435     0.997724      0.002276 
  654     2.1250     0.002576     0.997750      0.002250 
  655     2.1300     0.003864     0.997789      0.002211 
  656     2.1350     0.001717     0.997806      0.002194 
  657     2.1400     0.003864     0.997845      0.002155 
  658     2.1450     0.001717     0.997862      0.002138 
  659     2.1500     0.002147     0.997883      0.002117 
  660     2.1550     0.003864     0.997922      0.002078 
  661     2.1600     0.002147     0.997943      0.002057 
  662     2.1650     0.002147     0.997965      0.002035 
  663     2.1700     0.002147     0.997986      0.002014 
  664     2.1750     0.004723     0.998033      0.001967 
  665     2.1800     0.003006     0.998064      0.001936 
  666     2.1850     0.003006     0.998094      0.001906 
  667     2.1900     0.003435     0.998128      0.001872 
  668     2.1950     0.001717     0.998145      0.001855 
  669     2.2000     0.004723     0.998192      0.001808 
  670     2.2050     0.002147     0.998214      0.001786 
  671     2.2100     0.000859     0.998222      0.001778 
  672     2.2150     0.003006     0.998252      0.001748 
  673     2.2200     0.000429     0.998257      0.001743 
  674     2.2250     0.002147     0.998278      0.001722 
  675     2.2300     0.001288     0.998291      0.001709 
  676     2.2350     0.001717     0.998308      0.001692 
  677     2.2400     0.000429     0.998313      0.001687 
  678     2.2450     0.001288     0.998325      0.001675 
  679     2.2500     0.002576     0.998351      0.001649 
  680     2.2550     0.002576     0.998377      0.001623 
  681     2.2600     0.002147     0.998398      0.001602 
  682     2.2650     0.000429     0.998403      0.001597 
  683     2.2700     0.002576     0.998428      0.001572 
  684     2.2750     0.002147     0.998450      0.001550 
  685     2.2800     0.000859     0.998459      0.001541 
  686     2.2850     0.000859     0.998467      0.001533 
  687     2.2900     0.001288     0.998480      0.001520 
  688     2.2950     0.002147     0.998501      0.001499 
  689     2.3000     0.001717     0.998519      0.001481 
  690     2.3050     0.002147     0.998540      0.001460 
  691     2.3100     0.002576     0.998566      0.001434 
  692     2.3150     0.000000     0.998566      0.001434 
  693     2.3200     0.001717     0.998583      0.001417 
  694     2.3250     0.000859     0.998592      0.001408 
  695     2.3300     0.001717     0.998609      0.001391 
  696     2.3350     0.000859     0.998617      0.001383 
  697     2.3400     0.000859     0.998626      0.001374 
  698     2.3450     0.003006     0.998656      0.001344 
  699     2.3500     0.000859     0.998665      0.001335 
  700     2.3550     0.000000     0.998665      0.001335 
  701     2.3600     0.001717     0.998682      0.001318 
  702     2.3650     0.001288     0.998695      0.001305 
  703     2.3700     0.001717     0.998712      0.001288 
  704     2.3750     0.001717     0.998729      0.001271 
  705     2.3800     0.000429     0.998733      0.001267 
  706     2.3850     0.001717     0.998751      0.001249 
  707     2.3900     0.001717     0.998768      0.001232 
  708     2.3950     0.002147     0.998789      0.001211 
  709     2.4000     0.000859     0.998798      0.001202 
  710     2.4050     0.003006     0.998828      0.001172 
  711     2.4100     0.001288     0.998841      0.001159 
  712     2.4150     0.000429     0.998845      0.001155 
  713     2.4200     0.001288     0.998858      0.001142 
  714     2.4250     0.003006     0.998888      0.001112 
  715     2.4300     0.000859     0.998897      0.001103 
  716     2.4350     0.003435     0.998931      0.001069 
  717     2.4400     0.000859     0.998939      0.001061 
  718     2.4450     0.001288     0.998952      0.001048 
  719     2.4500     0.001717     0.998970      0.001030 
  720     2.4550     0.003006     0.999000      0.001000 
  721     2.4600     0.001717     0.999017      0.000983 
  722     2.4650     0.002576     0.999042      0.000958 
  723     2.4700     0.001288     0.999055      0.000945 
  724     2.4750     0.000859     0.999064      0.000936 
  725     2.4800     0.001288     0.999077      0.000923 
  726     2.4850     0.001717     0.999094      0.000906 
  727     2.4900     0.000000     0.999094      0.000906 
  728     2.4950     0.001288     0.999107      0.000893 
  729     2.5000     0.000000     0.999107      0.000893 
  730     2.5050     0.001717     0.999124      0.000876 
  731     2.5100     0.001717     0.999141      0.000859 
  732     2.5150     0.000429     0.999146      0.000854 
  733     2.5200     0.001288     0.999158      0.000842 
  734     2.5250     0.000859     0.999167      0.000833 
  735     2.5300     0.000000     0.999167      0.000833 
  736     2.5350     0.001717     0.999184      0.000816 
  737     2.5400     0.001717     0.999201      0.000799 
  738     2.5450     0.002576     0.999227      0.000773 
  739     2.5500     0.001288     0.999240      0.000760 
  740     2.5550     0.000000     0.999240      0.000760 
  741     2.5600     0.001288     0.999253      0.000747 
  742     2.5650     0.000429     0.999257      0.000743 
  743     2.5700     0.002147     0.999279      0.000721 
  744     2.5750     0.000859     0.999287      0.000713 
  745     2.5800     0.000429     0.999292      0.000708 
  746     2.5850     0.000429     0.999296      0.000704 
  747     2.5900     0.001717     0.999313      0.000687 
  748     2.5950     0.001288     0.999326      0.000674 
  749     2.6000     0.001288     0.999339      0.000661 
  750     2.6050     0.001288     0.999352      0.000648 
  751     2.6100     0.001717     0.999369      0.000631 
  752     2.6150     0.001717     0.999386      0.000614 
  753     2.6200     0.000000     0.999386      0.000614 
  754     2.6250     0.000429     0.999390      0.000610 
  755     2.6300     0.003435     0.999425      0.000575 
  756     2.6350     0.000859     0.999433      0.000567 
  757     2.6400     0.000859     0.999442      0.000558 
  758     2.6450     0.000859     0.999450      0.000550 
  759     2.6500     0.001288     0.999463      0.000537 
  760     2.6550     0.000429     0.999468      0.000532 
  761     2.6600     0.001288     0.999480      0.000520 
  762     2.6650     0.001288     0.999493      0.000507 
  763     2.6700     0.000859     0.999502      0.000498 
  764     2.6750     0.001288     0.999515      0.000485 
  765     2.6800     0.000000     0.999515      0.000485 
  766     2.6850     0.000859     0.999523      0.000477 
  767     2.6900     0.000000     0.999523      0.000477 
  768     2.6950     0.000859     0.999532      0.000468 
  769     2.7000     0.000000     0.999532      0.000468 
  770     2.7050     0.000429     0.999536      0.000464 
  771     2.7100     0.001288     0.999549      0.000451 
  772     2.7150     0.000429     0.999553      0.000447 
  773     2.7200     0.000000     0.999553      0.000447 
  774     2.7250     0.000429     0.999558      0.000442 
  775     2.7300     0.002147     0.999579      0.000421 
  776     2.7350     0.000859     0.999588      0.000412 
  777     2.7400     0.000000     0.999588      0.000412 
  778     2.7450     0.000000     0.999588      0.000412 
  779     2.7500     0.001288     0.999601      0.000399 
  780     2.7550     0.000859     0.999609      0.000391 
  781     2.7600     0.000429     0.999614      0.000386 
  782     2.7650     0.000000     0.999614      0.000386 
  783     2.7700     0.000859     0.999622      0.000378 
  784     2.7750     0.001288     0.999635      0.000365 
  785     2.7800     0.001717     0.999652      0.000348 
  786     2.7850     0.000859     0.999661      0.000339 
  787     2.7900     0.000429     0.999665      0.000335 
  788     2.7950     0.000859     0.999674      0.000326 
  789     2.8000     0.000429     0.999678      0.000322 
  790     2.8050     0.000429     0.999682      0.000318 
  791     2.8100     0.000429     0.999687      0.000313 
  792     2.8150     0.000429     0.999691      0.000309 
  793     2.8200     0.000429     0.999695      0.000305 
  794     2.8250     0.000429     0.999699      0.000301 
  795     2.8300     0.000000     0.999699      0.000301 
  796     2.8350     0.000000     0.999699      0.000301 
  797     2.8400     0.000859     0.999708      0.000292 
  798     2.8450     0.000859     0.999717      0.000283 
  799     2.8500     0.000859     0.999725      0.000275 
  800     2.8550     0.000000     0.999725      0.000275 
  801     2.8600     0.000429     0.999729      0.000271 
  802     2.8650     0.000429     0.999734      0.000266 
  803     2.8700     0.000429     0.999738      0.000262 
  804     2.8750     0.000000     0.999738      0.000262 
  805     2.8800     0.000859     0.999747      0.000253 
  806     2.8850     0.000000     0.999747      0.000253 
  807     2.8900     0.000429     0.999751      0.000249 
  808     2.8950     0.000000     0.999751      0.000249 
  809     2.9000     0.000429     0.999755      0.000245 
  810     2.9050     0.000859     0.999764      0.000236 
  811     2.9100     0.000429     0.999768      0.000232 
  812     2.9150     0.000429     0.999772      0.000228 
  813     2.9200     0.001288     0.999785      0.000215 
  814     2.9250     0.000429     0.999790      0.000210 
  815     2.9300     0.000429     0.999794      0.000206 
  816     2.9350     0.000000     0.999794      0.000206 
  817     2.9400     0.000429     0.999798      0.000202 
  818     2.9450     0.000429     0.999802      0.000198 
  819     2.9500     0.000000     0.999802      0.000198 
  820     2.9550     0.000859     0.999811      0.000189 
  821     2.9600     0.000000     0.999811      0.000189 
  822     2.9650     0.000429     0.999815      0.000185 
  823     2.9700     0.000429     0.999820      0.000180 
  824     2.9750     0.000000     0.999820      0.000180 
  825     2.9800     0.000429     0.999824      0.000176 
  826     2.9850     0.000429     0.999828      0.000172 
  827     2.9900     0.000859     0.999837      0.000163 
  828     2.9950     0.001288     0.999850      0.000150 
  829     3.0000     0.000429     0.999854      0.000146 
  830     3.0050     0.000000     0.999854      0.000146 
  831     3.0100     0.000000     0.999854      0.000146 
  832     3.0150     0.000000     0.999854      0.000146 
  833     3.0200     0.000000     0.999854      0.000146 
  834     3.0250     0.000000     0.999854      0.000146 
  835     3.0300     0.000000     0.999854      0.000146 
  836     3.0350     0.000000     0.999854      0.000146 
  837     3.0400     0.000429     0.999858      0.000142 
  838     3.0450     0.000000     0.999858      0.000142 
  839     3.0500     0.000000     0.999858      0.000142 
  840     3.0550     0.000429     0.999863      0.000137 
  841     3.0600     0.000000     0.999863      0.000137 
  842     3.0650     0.000000     0.999863      0.000137 
  843     3.0700     0.000000     0.999863      0.000137 
  844     3.0750     0.000000     0.999863      0.000137 
  845     3.0800     0.000000     0.999863      0.000137 
  846     3.0850     0.000429     0.999867      0.000133 
  847     3.0900     0.000000     0.999867      0.000133 
  848     3.0950     0.000429     0.999871      0.000129 
  849     3.1000     0.000429     0.999875      0.000125 
  850     3.1050     0.000429     0.999880      0.000120 
  851     3.1100     0.000429     0.999884      0.000116 
  852     3.1150     0.000000     0.999884      0.000116 
  853     3.1200     0.000859     0.999893      0.000107 
  854     3.1250     0.000000     0.999893      0.000107 
  855     3.1300     0.000429     0.999897      0.000103 
  856     3.1350     0.000859     0.999906      0.000094 
  857     3.1400     0.000000     0.999906      0.000094 
  858     3.1450     0.000429     0.999910      0.000090 
  859     3.1500     0.000000     0.999910      0.000090 
  860     3.1550     0.000000     0.999910      0.000090 
  861     3.1600     0.000000     0.999910      0.000090 
  862     3.1650     0.000429     0.999914      0.000086 
  863     3.1700     0.000429     0.999918      0.000082 
  864     3.1750     0.000429     0.999923      0.000077 
  865     3.1800     0.000000     0.999923      0.000077 
  866     3.1850     0.000000     0.999923      0.000077 
  867     3.1900     0.000429     0.999927      0.000073 
  868     3.1950     0.000000     0.999927      0.000073 
  869     3.2000     0.000000     0.999927      0.000073 
  870     3.2050     0.000429     0.999931      0.000069 
  871     3.2100     0.000000     0.999931      0.000069 
  872     3.2150     0.000000     0.999931      0.000069 
  873     3.2200     0.000000     0.999931      0.000069 
  874     3.2250     0.000000     0.999931      0.000069 
  875     3.2300     0.000000     0.999931      0.000069 
  876     3.2350     0.000000     0.999931      0.000069 
  877     3.2400     0.000000     0.999931      0.000069 
  878     3.2450     0.000429     0.999936      0.000064 
  879     3.2500     0.000000     0.999936      0.000064 
  880     3.2550     0.000000     0.999936      0.000064 
  881     3.2600     0.000429     0.999940      0.000060 
  882     3.2650     0.000000     0.999940      0.000060 
  883     3.2700     0.000000     0.999940      0.000060 
  884     3.2750     0.000000     0.999940      0.000060 
  885     3.2800     0.000000     0.999940      0.000060 
  886     3.2850     0.000000     0.999940      0.000060 
  887     3.2900     0.000429     0.999944      0.000056 
  888     3.2950     0.000000     0.999944      0.000056 
  889     3.3000     0.000000     0.999944      0.000056 
  890     3.3050     0.000429     0.999948      0.000052 
  891     3.3100     0.000000     0.999948      0.000052 
  892     3.3150     0.000000     0.999948      0.000052 
  893     3.3200     0.000429     0.999953      0.000047 
  894     3.3250     0.000000     0.999953      0.000047 
  895     3.3300     0.000000     0.999953      0.000047 
  896     3.3350     0.000000     0.999953      0.000047 
  897     3.3400     0.000000     0.999953      0.000047 
  898     3.3450     0.000000     0.999953      0.000047 
  899     3.3500     0.000000     0.999953      0.000047 
  900     3.3550     0.000000     0.999953      0.000047 
  901     3.3600     0.000000     0.999953      0.000047 
  902     3.3650     0.000000     0.999953      0.000047 
  903     3.3700     0.000000     0.999953      0.000047 
  904     3.3750     0.000000     0.999953      0.000047 
  905     3.3800     0.000000     0.999953      0.000047 
  906     3.3850     0.000000     0.999953      0.000047 
  907     3.3900     0.000000     0.999953      0.000047 
  908     3.3950     0.000429     0.999957      0.000043 
  909     3.4000     0.000429     0.999961      0.000039 
  910     3.4050     0.000000     0.999961      0.000039 
  911     3.4100     0.000000     0.999961      0.000039 
  912     3.4150     0.000000     0.999961      0.000039 
  913     3.4200     0.000429     0.999966      0.000034 
  914     3.4250     0.000000     0.999966      0.000034 
  915     3.4300     0.000000     0.999966      0.000034 
  916     3.4350     0.000000     0.999966      0.000034 
  917     3.4400     0.000429     0.999970      0.000030 
  918     3.4450     0.000000     0.999970      0.000030 
  919     3.4500     0.000000     0.999970      0.000030 
  920     3.4550     0.000000     0.999970      0.000030 
  921     3.4600     0.000000     0.999970      0.000030 
  922     3.4650     0.000000     0.999970      0.000030 
  923     3.4700     0.000000     0.999970      0.000030 
  924     3.4750     0.000000     0.999970      0.000030 
  925     3.4800     0.000000     0.999970      0.000030 
  926     3.4850     0.000000     0.999970      0.000030 
  927     3.4900     0.000000     0.999970      0.000030 
  928     3.4950     0.000000     0.999970      0.000030 
  929     3.5000     0.000000     0.999970      0.000030 
  930     3.5050     0.000000     0.999970      0.000030 
  931     3.5100     0.000000     0.999970      0.000030 
  932     3.5150     0.000000     0.999970      0.000030 
  933     3.5200     0.000429     0.999974      0.000026 
  934     3.5250     0.000000     0.999974      0.000026 
  935     3.5300     0.000000     0.999974      0.000026 
  936     3.5350     0.000000     0.999974      0.000026 
  937     3.5400     0.000000     0.999974      0.000026 
  938     3.5450     0.000000     0.999974      0.000026 
  939     3.5500     0.000000     0.999974      0.000026 
  940     3.5550     0.000000     0.999974      0.000026 
  941     3.5600     0.000000     0.999974      0.000026 
  942     3.5650     0.000000     0.999974      0.000026 
  943     3.5700     0.000000     0.999974      0.000026 
  944     3.5750     0.000000     0.999974      0.000026 
  945     3.5800     0.000000     0.999974      0.000026 
  946     3.5850     0.000000     0.999974      0.000026 
  947     3.5900     0.000000     0.999974      0.000026 
  948     3.5950     0.000000     0.999974      0.000026 
  949     3.6000     0.000000     0.999974      0.000026 
  950     3.6050     0.000000     0.999974      0.000026 
  951     3.6100     0.000000     0.999974      0.000026 
  952     3.6150     0.000429     0.999979      0.000021 
  953     3.6200     0.000000     0.999979      0.000021 
  954     3.6250     0.000429     0.999983      0.000017 
  955     3.6300     0.000000     0.999983      0.000017 
  956     3.6350     0.000000     0.999983      0.000017 
  957     3.6400     0.000000     0.999983      0.000017 
  958     3.6450     0.000000     0.999983      0.000017 
  959     3.6500     0.000000     0.999983      0.000017 
  960     3.6550     0.000000     0.999983      0.000017 
  961     3.6600     0.000000     0.999983      0.000017 
  962     3.6650     0.000000     0.999983      0.000017 
  963     3.6700     0.000000     0.999983      0.000017 
  964     3.6750     0.000000     0.999983      0.000017 
  965     3.6800     0.000000     0.999983      0.000017 
  966     3.6850     0.000000     0.999983      0.000017 
  967     3.6900     0.000000     0.999983      0.000017 
  968     3.6950     0.000000     0.999983      0.000017 
  969     3.7000     0.000000     0.999983      0.000017 
  970     3.7050     0.000000     0.999983      0.000017 
  971     3.7100     0.000000     0.999983      0.000017 
  972     3.7150     0.000000     0.999983      0.000017 
  973     3.7200     0.000000     0.999983      0.000017 
  974     3.7250     0.000000     0.999983      0.000017 
  975     3.7300     0.000000     0.999983      0.000017 
  976     3.7350     0.000000     0.999983      0.000017 
  977     3.7400     0.000000     0.999983      0.000017 
  978     3.7450     0.000000     0.999983      0.000017 
  979     3.7500     0.000429     0.999987      0.000013 
  980     3.7550     0.000429     0.999991      0.000009 
  981     3.7600     0.000000     0.999991      0.000009 
  982     3.7650     0.000000     0.999991      0.000009 
  983     3.7700     0.000000     0.999991      0.000009 
  984     3.7750     0.000000     0.999991      0.000009 
  985     3.7800     0.000000     0.999991      0.000009 
  986     3.7850     0.000000     0.999991      0.000009 
  987     3.7900     0.000000     0.999991      0.000009 
  988     3.7950     0.000000     0.999991      0.000009 
  989     3.8000     0.000000     0.999991      0.000009 
  990     3.8050     0.000000     0.999991      0.000009 
  991     3.8100     0.000000     0.999991      0.000009 
  992     3.8150     0.000000     0.999991      0.000009 
  993     3.8200     0.000000     0.999991      0.000009 
  994     3.8250     0.000000     0.999991      0.000009 
  995     3.8300     0.000000     0.999991      0.000009 
  996     3.8350     0.000000     0.999991      0.000009 
  997     3.8400     0.000000     0.999991      0.000009 
  998     3.8450     0.000000     0.999991      0.000009 
  999     3.8500     0.000000     0.999991      0.000009 
 1000     3.8550     0.000000     0.999991      0.000009 
 1001     3.8600     0.000000     0.999991      0.000009 
 1002     3.8650     0.000000     0.999991      0.000009 
 1003     3.8700     0.000000     0.999991      0.000009 
 1004     3.8750     0.000000     0.999991      0.000009 
 1005     3.8800     0.000000     0.999991      0.000009 
 1006     3.8850     0.000000     0.999991      0.000009 
 1007     3.8900     0.000000     0.999991      0.000009 
 1008     3.8950     0.000000     0.999991      0.000009 
 1009     3.9000     0.000000     0.999991      0.000009 
 1010     3.9050     0.000000     0.999991      0.000009 
 1011     3.9100     0.000000     0.999991      0.000009 
 1012     3.9150     0.000000     0.999991      0.000009 
 1013     3.9200     0.000000     0.999991      0.000009 
 1014     3.9250     0.000000     0.999991      0.000009 
 1015     3.9300     0.000000     0.999991      0.000009 
 1016     3.9350     0.000000     0.999991      0.000009 
 1017     3.9400     0.000000     0.999991      0.000009 
 1018     3.9450     0.000000     0.999991      0.000009 
 1019     3.9500     0.000000     0.999991      0.000009 
 1020     3.9550     0.000000     0.999991      0.000009 
 1021     3.9600     0.000000     0.999991      0.000009 
 1022     3.9650     0.000000     0.999991      0.000009 
 1023     3.9700     0.000000     0.999991      0.000009 
 1024     3.9750     0.000000     0.999991      0.000009 
 1025     3.9800     0.000000     0.999991      0.000009 
 1026     3.9850     0.000000     0.999991      0.000009 
 1027     3.9900     0.000000     0.999991      0.000009 
 1028     3.9950     0.000000     0.999991      0.000009 
 1029     4.0000     0.000000     0.999991      0.000009 
 1030     4.0050     0.000000     0.999991      0.000009 
 1031     4.0100     0.000000     0.999991      0.000009 
 1032     4.0150     0.000000     0.999991      0.000009 
 1033     4.0200     0.000000     0.999991      0.000009 
 1034     4.0250     0.000000     0.999991      0.000009 
 1035     4.0300     0.000000     0.999991      0.000009 
 1036     4.0350     0.000000     0.999991      0.000009 
 1037     4.0400     0.000000     0.999991      0.000009 
 1038     4.0450     0.000000     0.999991      0.000009 
 1039     4.0500     0.000000     0.999991      0.000009 
 1040     4.0550     0.000000     0.999991      0.000009 
 1041     4.0600     0.000000     0.999991      0.000009 
 1042     4.0650     0.000000     0.999991      0.000009 
 1043     4.0700     0.000000     0.999991      0.000009 
 1044     4.0750     0.000000     0.999991      0.000009 
 1045     4.0800     0.000000     0.999991      0.000009 
 1046     4.0850     0.000000     0.999991      0.000009 
 1047     4.0900     0.000000     0.999991      0.000009 
 1048     4.0950     0.000000     0.999991      0.000009 
 1049     4.1000     0.000000     0.999991      0.000009 
 1050     4.1050     0.000000     0.999991      0.000009 
 1051     4.1100     0.000000     0.999991      0.000009 
 1052     4.1150     0.000000     0.999991      0.000009 
 1053     4.1200     0.000000     0.999991      0.000009 
 1054     4.1250     0.000000     0.999991      0.000009 
 1055     4.1300     0.000000     0.999991      0.000009 
 1056     4.1350     0.000000     0.999991      0.000009 
 1057     4.1400     0.000000     0.999991      0.000009 
 1058     4.1450     0.000000     0.999991      0.000009 
 1059     4.1500     0.000000     0.999991      0.000009 
 1060     4.1550     0.000000     0.999991      0.000009 
 1061     4.1600     0.000000     0.999991      0.000009 
 1062     4.1650     0.000000     0.999991      0.000009 
 1063     4.1700     0.000000     0.999991      0.000009 
 1064     4.1750     0.000000     0.999991      0.000009 
 1065     4.1800     0.000000     0.999991      0.000009 
 1066     4.1850     0.000000     0.999991      0.000009 
 1067     4.1900     0.000429     0.999996      0.000004 
 1068     4.1950     0.000000     0.999996      0.000004 
 1069     4.2000     0.000429     1.000000      0.000000 
 1070     4.2050     0.000000     1.000000      0.000000 
