# Supplementary material for: Biomolecular condensates as stress sensors and modulators of bacterial signaling
Source: PLoS Pathog. 2024 Aug 15;20(8):e1012413. doi: 10.1371/journal.ppat.1012413 (PMC11326607; doi:10.1371/journal.ppat.1012413)
Supplement: S1 Files — They can also be downloaded from a Github repository (https://github.com/saurabhLabNYU/BacterialIDPAnalysis). (ZIP) [file ppat.1012413.s003.zip › DataAnalysis/python code/iupred2a/data/short_histogram]

#   -0.9550     4.3900  1070
    0    -0.9550     0.0179       0.0000     0.9999 
    1    -0.9500     0.0179       0.0000     0.9997 
    2    -0.9450     0.0000       0.0000     0.9997 
    3    -0.9400     0.0358       0.0000     0.9994 
    4    -0.9350     0.0000       0.0000     0.9994 
    5    -0.9300     0.0000       0.0000     0.9994 
    6    -0.9250     0.0000       0.0000     0.9994 
    7    -0.9200     0.0000       0.0000     0.9994 
    8    -0.9150     0.0179       0.0000     0.9993 
    9    -0.9100     0.0538       0.0000     0.9989 
   10    -0.9050     0.0179       0.0000     0.9988 
   11    -0.9000     0.0358       0.0000     0.9985 
   12    -0.8950     0.0358       0.0000     0.9982 
   13    -0.8900     0.0538       0.0000     0.9978 
   14    -0.8850     0.0179       0.0000     0.9976 
   15    -0.8800     0.0538       0.0000     0.9972 
   16    -0.8750     0.0179       0.0000     0.9971 
   17    -0.8700     0.0358       0.0000     0.9968 
   18    -0.8650     0.0538       0.0000     0.9964 
   19    -0.8600     0.0538       0.0000     0.9960 
   20    -0.8550     0.1075       0.0000     0.9951 
   21    -0.8500     0.1075       0.0000     0.9943 
   22    -0.8450     0.0538       0.0000     0.9939 
   23    -0.8400     0.0538       0.0000     0.9935 
   24    -0.8350     0.0358       0.0000     0.9932 
   25    -0.8300     0.1255       0.0000     0.9922 
   26    -0.8250     0.0717       0.0001     0.9917 
   27    -0.8200     0.1613       0.0001     0.9904 
   28    -0.8150     0.0717       0.0001     0.9899 
   29    -0.8100     0.1792       0.0001     0.9885 
   30    -0.8050     0.0717       0.0001     0.9879 
   31    -0.8000     0.1613       0.0001     0.9867 
   32    -0.7950     0.1434       0.0001     0.9856 
   33    -0.7900     0.1613       0.0001     0.9843 
   34    -0.7850     0.0896       0.0001     0.9836 
   35    -0.7800     0.0717       0.0001     0.9831 
   36    -0.7750     0.0896       0.0001     0.9824 
   37    -0.7700     0.1792       0.0001     0.9810 
   38    -0.7650     0.1792       0.0001     0.9796 
   39    -0.7600     0.1792       0.0001     0.9782 
   40    -0.7550     0.0896       0.0001     0.9775 
   41    -0.7500     0.1972       0.0002     0.9760 
   42    -0.7450     0.0896       0.0002     0.9753 
   43    -0.7400     0.0896       0.0002     0.9746 
   44    -0.7350     0.1972       0.0002     0.9731 
   45    -0.7300     0.2330       0.0003     0.9713 
   46    -0.7250     0.1972       0.0003     0.9697 
   47    -0.7200     0.1792       0.0003     0.9684 
   48    -0.7150     0.2330       0.0003     0.9665 
   49    -0.7100     0.1613       0.0003     0.9653 
   50    -0.7050     0.1613       0.0004     0.9640 
   51    -0.7000     0.1075       0.0004     0.9632 
   52    -0.6950     0.1075       0.0005     0.9624 
   53    -0.6900     0.2509       0.0005     0.9604 
   54    -0.6850     0.2151       0.0005     0.9587 
   55    -0.6800     0.3226       0.0006     0.9562 
   56    -0.6750     0.1255       0.0006     0.9553 
   57    -0.6700     0.2330       0.0007     0.9534 
   58    -0.6650     0.2868       0.0008     0.9512 
   59    -0.6600     0.2689       0.0008     0.9491 
   60    -0.6550     0.3226       0.0008     0.9466 
   61    -0.6500     0.2509       0.0009     0.9447 
   62    -0.6450     0.3047       0.0009     0.9423 
   63    -0.6400     0.3943       0.0010     0.9392 
   64    -0.6350     0.3047       0.0011     0.9369 
   65    -0.6300     0.2689       0.0011     0.9348 
   66    -0.6250     0.4123       0.0012     0.9316 
   67    -0.6200     0.2151       0.0013     0.9299 
   68    -0.6150     0.2509       0.0013     0.9280 
   69    -0.6100     0.2868       0.0015     0.9257 
   70    -0.6050     0.2868       0.0016     0.9235 
   71    -0.6000     0.3406       0.0017     0.9208 
   72    -0.5950     0.3585       0.0018     0.9180 
   73    -0.5900     0.2330       0.0019     0.9162 
   74    -0.5850     0.2689       0.0020     0.9141 
   75    -0.5800     0.2868       0.0021     0.9119 
   76    -0.5750     0.1972       0.0022     0.9103 
   77    -0.5700     0.4481       0.0023     0.9068 
   78    -0.5650     0.3585       0.0025     0.9040 
   79    -0.5600     0.3943       0.0026     0.9009 
   80    -0.5550     0.3226       0.0028     0.8984 
   81    -0.5500     0.5019       0.0029     0.8945 
   82    -0.5450     0.3226       0.0030     0.8920 
   83    -0.5400     0.4302       0.0032     0.8886 
   84    -0.5350     0.3764       0.0034     0.8857 
   85    -0.5300     0.4302       0.0035     0.8823 
   86    -0.5250     0.5377       0.0038     0.8781 
   87    -0.5200     0.4481       0.0040     0.8746 
   88    -0.5150     0.4123       0.0042     0.8713 
   89    -0.5100     0.4660       0.0045     0.8677 
   90    -0.5050     0.3406       0.0048     0.8650 
   91    -0.5000     0.3047       0.0050     0.8626 
   92    -0.4950     0.3943       0.0051     0.8595 
   93    -0.4900     0.5019       0.0053     0.8556 
   94    -0.4850     0.4481       0.0056     0.8521 
   95    -0.4800     0.4123       0.0059     0.8488 
   96    -0.4750     0.3943       0.0062     0.8457 
   97    -0.4700     0.4123       0.0064     0.8424 
   98    -0.4650     0.4302       0.0067     0.8391 
   99    -0.4600     0.5198       0.0070     0.8350 
  100    -0.4550     0.4840       0.0074     0.8311 
  101    -0.4500     0.3585       0.0077     0.8283 
  102    -0.4450     0.5198       0.0080     0.8242 
  103    -0.4400     0.5377       0.0083     0.8200 
  104    -0.4350     0.5377       0.0087     0.8158 
  105    -0.4300     0.5019       0.0090     0.8118 
  106    -0.4250     0.5557       0.0094     0.8074 
  107    -0.4200     0.4840       0.0097     0.8036 
  108    -0.4150     0.4481       0.0100     0.8001 
  109    -0.4100     0.6274       0.0105     0.7951 
  110    -0.4050     0.5019       0.0109     0.7912 
  111    -0.4000     0.5377       0.0112     0.7869 
  112    -0.3950     0.6632       0.0116     0.7817 
  113    -0.3900     0.5736       0.0120     0.7772 
  114    -0.3850     0.6094       0.0123     0.7724 
  115    -0.3800     0.4481       0.0128     0.7688 
  116    -0.3750     0.5557       0.0133     0.7644 
  117    -0.3700     0.5019       0.0137     0.7605 
  118    -0.3650     0.3943       0.0141     0.7573 
  119    -0.3600     0.4123       0.0145     0.7540 
  120    -0.3550     0.5019       0.0150     0.7501 
  121    -0.3500     0.5377       0.0155     0.7458 
  122    -0.3450     0.5019       0.0160     0.7418 
  123    -0.3400     0.3764       0.0165     0.7388 
  124    -0.3350     0.5736       0.0170     0.7342 
  125    -0.3300     0.3047       0.0175     0.7317 
  126    -0.3250     0.5377       0.0180     0.7275 
  127    -0.3200     0.5377       0.0185     0.7232 
  128    -0.3150     0.5019       0.0191     0.7192 
  129    -0.3100     0.5736       0.0196     0.7147 
  130    -0.3050     0.4481       0.0202     0.7111 
  131    -0.3000     0.3943       0.0207     0.7079 
  132    -0.2950     0.5736       0.0212     0.7034 
  133    -0.2900     0.6274       0.0219     0.6984 
  134    -0.2850     0.5019       0.0224     0.6944 
  135    -0.2800     0.4660       0.0231     0.6906 
  136    -0.2750     0.4481       0.0237     0.6870 
  137    -0.2700     0.5377       0.0243     0.6827 
  138    -0.2650     0.4660       0.0250     0.6789 
  139    -0.2600     0.4123       0.0257     0.6756 
  140    -0.2550     0.5198       0.0262     0.6715 
  141    -0.2500     0.4123       0.0270     0.6681 
  142    -0.2450     0.3764       0.0278     0.6650 
  143    -0.2400     0.5736       0.0285     0.6604 
  144    -0.2350     0.5915       0.0293     0.6557 
  145    -0.2300     0.5019       0.0301     0.6516 
  146    -0.2250     0.5198       0.0309     0.6474 
  147    -0.2200     0.3943       0.0317     0.6442 
  148    -0.2150     0.3585       0.0325     0.6412 
  149    -0.2100     0.4660       0.0333     0.6374 
  150    -0.2050     0.5019       0.0341     0.6334 
  151    -0.2000     0.5019       0.0350     0.6293 
  152    -0.1950     0.4660       0.0360     0.6255 
  153    -0.1900     0.4302       0.0371     0.6219 
  154    -0.1850     0.5557       0.0381     0.6174 
  155    -0.1800     0.6094       0.0391     0.6124 
  156    -0.1750     0.5557       0.0401     0.6079 
  157    -0.1700     0.5377       0.0413     0.6035 
  158    -0.1650     0.5198       0.0423     0.5992 
  159    -0.1600     0.6274       0.0436     0.5941 
  160    -0.1550     0.5019       0.0448     0.5900 
  161    -0.1500     0.6632       0.0457     0.5846 
  162    -0.1450     0.5377       0.0470     0.5802 
  163    -0.1400     0.4660       0.0484     0.5762 
  164    -0.1350     0.6274       0.0497     0.5711 
  165    -0.1300     0.5377       0.0508     0.5667 
  166    -0.1250     0.5377       0.0521     0.5623 
  167    -0.1200     0.4660       0.0536     0.5583 
  168    -0.1150     0.3943       0.0551     0.5549 
  169    -0.1100     0.4123       0.0565     0.5514 
  170    -0.1050     0.4840       0.0582     0.5473 
  171    -0.1000     0.7349       0.0599     0.5412 
  172    -0.0950     0.4481       0.0617     0.5374 
  173    -0.0900     0.5019       0.0634     0.5331 
  174    -0.0850     0.3943       0.0654     0.5296 
  175    -0.0800     0.5019       0.0674     0.5253 
  176    -0.0750     0.2509       0.0691     0.5229 
  177    -0.0700     0.6632       0.0713     0.5173 
  178    -0.0650     0.5557       0.0733     0.5126 
  179    -0.0600     0.4840       0.0753     0.5084 
  180    -0.0550     0.4660       0.0775     0.5043 
  181    -0.0500     0.3764       0.0799     0.5008 
  182    -0.0450     0.4660       0.0822     0.4967 
  183    -0.0400     0.5557       0.0849     0.4918 
  184    -0.0350     0.4302       0.0875     0.4879 
  185    -0.0300     0.6274       0.0900     0.4825 
  186    -0.0250     0.4840       0.0928     0.4781 
  187    -0.0200     0.3406       0.0953     0.4749 
  188    -0.0150     0.5019       0.0982     0.4703 
  189    -0.0100     0.5915       0.1012     0.4651 
  190    -0.0050     0.5736       0.1042     0.4600 
  191    -0.0000     0.4660       0.1074     0.4556 
  192     0.0050     0.4660       0.1107     0.4513 
  193     0.0100     0.6094       0.1141     0.4458 
  194     0.0150     0.3943       0.1175     0.4420 
  195     0.0200     0.4123       0.1214     0.4379 
  196     0.0250     0.4840       0.1251     0.4333 
  197     0.0300     0.5557       0.1289     0.4282 
  198     0.0350     0.3585       0.1330     0.4245 
  199     0.0400     0.4123       0.1373     0.4203 
  200     0.0450     0.5736       0.1417     0.4149 
  201     0.0500     0.3047       0.1459     0.4116 
  202     0.0550     0.3585       0.1505     0.4078 
  203     0.0600     0.3764       0.1554     0.4037 
  204     0.0650     0.4481       0.1602     0.3992 
  205     0.0700     0.5377       0.1651     0.3939 
  206     0.0750     0.5377       0.1705     0.3885 
  207     0.0800     0.3406       0.1756     0.3847 
  208     0.0850     0.3764       0.1808     0.3806 
  209     0.0900     0.4123       0.1862     0.3762 
  210     0.0950     0.4302       0.1914     0.3717 
  211     0.1000     0.4660       0.1973     0.3668 
  212     0.1050     0.3226       0.2028     0.3630 
  213     0.1100     0.5019       0.2089     0.3578 
  214     0.1150     0.3764       0.2151     0.3535 
  215     0.1200     0.3764       0.2213     0.3491 
  216     0.1250     0.2689       0.2276     0.3456 
  217     0.1300     0.5377       0.2345     0.3399 
  218     0.1350     0.3226       0.2410     0.3359 
  219     0.1400     0.4123       0.2482     0.3311 
  220     0.1450     0.4302       0.2550     0.3263 
  221     0.1500     0.2868       0.2618     0.3225 
  222     0.1550     0.3226       0.2689     0.3184 
  223     0.1600     0.2689       0.2765     0.3146 
  224     0.1650     0.4302       0.2837     0.3096 
  225     0.1700     0.3406       0.2911     0.3053 
  226     0.1750     0.3943       0.2987     0.3005 
  227     0.1800     0.3226       0.3062     0.2963 
  228     0.1850     0.4123       0.3141     0.2913 
  229     0.1900     0.3943       0.3220     0.2865 
  230     0.1950     0.3585       0.3296     0.2820 
  231     0.2000     0.2151       0.3372     0.2786 
  232     0.2050     0.2509       0.3457     0.2748 
  233     0.2100     0.3764       0.3539     0.2700 
  234     0.2150     0.3047       0.3625     0.2657 
  235     0.2200     0.4660       0.3709     0.2602 
  236     0.2250     0.3047       0.3796     0.2558 
  237     0.2300     0.0896       0.3884     0.2531 
  238     0.2350     0.3585       0.3973     0.2483 
  239     0.2400     0.4123       0.4061     0.2432 
  240     0.2450     0.3406       0.4150     0.2385 
  241     0.2500     0.4123       0.4238     0.2333 
  242     0.2550     0.2689       0.4328     0.2292 
  243     0.2600     0.2151       0.4419     0.2255 
  244     0.2650     0.3226       0.4508     0.2209 
  245     0.2700     0.3047       0.4591     0.2167 
  246     0.2750     0.3226       0.4681     0.2122 
  247     0.2800     0.2689       0.4774     0.2080 
  248     0.2850     0.2330       0.4865     0.2041 
  249     0.2900     0.3047       0.4952     0.1998 
  250     0.2950     0.2509       0.5039     0.1958 
  251     0.3000     0.2330       0.5123     0.1921 
  252     0.3050     0.2868       0.5217     0.1878 
  253     0.3100     0.1792       0.5304     0.1844 
  254     0.3150     0.2509       0.5390     0.1805 
  255     0.3200     0.2330       0.5483     0.1766 
  256     0.3250     0.1792       0.5571     0.1732 
  257     0.3300     0.1792       0.5662     0.1698 
  258     0.3350     0.1613       0.5743     0.1667 
  259     0.3400     0.1613       0.5829     0.1635 
  260     0.3450     0.1792       0.5914     0.1602 
  261     0.3500     0.2151       0.5996     0.1566 
  262     0.3550     0.1792       0.6086     0.1532 
  263     0.3600     0.2330       0.6171     0.1495 
  264     0.3650     0.2509       0.6257     0.1456 
  265     0.3700     0.2689       0.6342     0.1416 
  266     0.3750     0.2151       0.6426     0.1380 
  267     0.3800     0.1434       0.6513     0.1349 
  268     0.3850     0.1075       0.6596     0.1322 
  269     0.3900     0.1613       0.6675     0.1292 
  270     0.3950     0.1075       0.6751     0.1266 
  271     0.4000     0.1075       0.6830     0.1240 
  272     0.4050     0.2151       0.6910     0.1205 
  273     0.4100     0.1255       0.6986     0.1178 
  274     0.4150     0.1255       0.7066     0.1150 
  275     0.4200     0.1972       0.7145     0.1117 
  276     0.4250     0.1613       0.7220     0.1088 
  277     0.4300     0.1434       0.7293     0.1060 
  278     0.4350     0.0358       0.7364     0.1041 
  279     0.4400     0.0896       0.7434     0.1018 
  280     0.4450     0.1434       0.7502     0.0991 
  281     0.4500     0.1434       0.7570     0.0965 
  282     0.4550     0.1792       0.7642     0.0935 
  283     0.4600     0.1434       0.7708     0.0909 
  284     0.4650     0.1255       0.7774     0.0884 
  285     0.4700     0.1434       0.7839     0.0858 
  286     0.4750     0.1613       0.7899     0.0832 
  287     0.4800     0.0717       0.7960     0.0813 
  288     0.4850     0.1255       0.8022     0.0789 
  289     0.4900     0.0538       0.8084     0.0771 
  290     0.4950     0.1792       0.8142     0.0744 
  291     0.5000     0.1075       0.8198     0.0723 
  292     0.5050     0.1255       0.8252     0.0701 
  293     0.5100     0.1434       0.8307     0.0677 
  294     0.5150     0.0717       0.8358     0.0660 
  295     0.5200     0.0717       0.8409     0.0643 
  296     0.5250     0.1434       0.8457     0.0621 
  297     0.5300     0.0358       0.8506     0.0607 
  298     0.5350     0.1255       0.8553     0.0587 
  299     0.5400     0.1255       0.8597     0.0567 
  300     0.5450     0.0358       0.8642     0.0554 
  301     0.5500     0.0179       0.8686     0.0542 
  302     0.5550     0.0896       0.8727     0.0526 
  303     0.5600     0.0179       0.8772     0.0514 
  304     0.5650     0.0538       0.8811     0.0502 
  305     0.5700     0.0358       0.8849     0.0490 
  306     0.5750     0.0538       0.8884     0.0478 
  307     0.5800     0.0717       0.8921     0.0464 
  308     0.5850     0.0179       0.8957     0.0455 
  309     0.5900     0.0717       0.8991     0.0441 
  310     0.5950     0.1075       0.9026     0.0425 
  311     0.6000     0.0538       0.9056     0.0414 
  312     0.6050     0.0358       0.9085     0.0405 
  313     0.6100     0.0358       0.9115     0.0395 
  314     0.6150     0.0179       0.9145     0.0387 
  315     0.6200     0.0538       0.9174     0.0376 
  316     0.6250     0.0896       0.9200     0.0363 
  317     0.6300     0.0896       0.9227     0.0350 
  318     0.6350     0.1075       0.9254     0.0336 
  319     0.6400     0.0358       0.9280     0.0327 
  320     0.6450     0.0717       0.9305     0.0316 
  321     0.6500     0.0358       0.9325     0.0308 
  322     0.6550     0.0000       0.9345     0.0304 
  323     0.6600     0.0358       0.9365     0.0297 
  324     0.6650     0.0717       0.9387     0.0286 
  325     0.6700     0.0358       0.9407     0.0279 
  326     0.6750     0.0000       0.9430     0.0274 
  327     0.6800     0.0179       0.9449     0.0268 
  328     0.6850     0.0717       0.9464     0.0259 
  329     0.6900     0.0358       0.9484     0.0252 
  330     0.6950     0.0358       0.9502     0.0245 
  331     0.7000     0.1255       0.9519     0.0231 
  332     0.7050     0.0179       0.9536     0.0226 
  333     0.7100     0.0538       0.9552     0.0218 
  334     0.7150     0.0358       0.9569     0.0212 
  335     0.7200     0.1075       0.9583     0.0200 
  336     0.7250     0.0358       0.9598     0.0194 
  337     0.7300     0.1075       0.9612     0.0182 
  338     0.7350     0.0000       0.9627     0.0179 
  339     0.7400     0.0358       0.9639     0.0173 
  340     0.7450     0.0538       0.9651     0.0167 
  341     0.7500     0.0538       0.9664     0.0160 
  342     0.7550     0.0000       0.9675     0.0157 
  343     0.7600     0.0538       0.9686     0.0150 
  344     0.7650     0.0538       0.9696     0.0144 
  345     0.7700     0.0000       0.9708     0.0141 
  346     0.7750     0.0179       0.9718     0.0137 
  347     0.7800     0.0538       0.9726     0.0131 
  348     0.7850     0.0179       0.9736     0.0128 
  349     0.7900     0.0179       0.9746     0.0124 
  350     0.7950     0.0179       0.9755     0.0121 
  351     0.8000     0.0179       0.9762     0.0118 
  352     0.8050     0.0000       0.9769     0.0116 
  353     0.8100     0.0717       0.9776     0.0109 
  354     0.8150     0.0717       0.9784     0.0102 
  355     0.8200     0.0179       0.9791     0.0099 
  356     0.8250     0.0000       0.9798     0.0097 
  357     0.8300     0.0179       0.9805     0.0094 
  358     0.8350     0.0358       0.9811     0.0090 
  359     0.8400     0.0179       0.9818     0.0087 
  360     0.8450     0.0000       0.9824     0.0086 
  361     0.8500     0.0000       0.9830     0.0084 
  362     0.8550     0.0000       0.9836     0.0083 
  363     0.8600     0.0000       0.9840     0.0082 
  364     0.8650     0.0000       0.9845     0.0081 
  365     0.8700     0.0179       0.9849     0.0079 
  366     0.8750     0.0000       0.9854     0.0078 
  367     0.8800     0.0179       0.9858     0.0075 
  368     0.8850     0.0000       0.9863     0.0074 
  369     0.8900     0.0358       0.9868     0.0070 
  370     0.8950     0.0000       0.9871     0.0069 
  371     0.9000     0.0000       0.9875     0.0069 
  372     0.9050     0.0179       0.9878     0.0067 
  373     0.9100     0.0000       0.9882     0.0066 
  374     0.9150     0.0358       0.9885     0.0062 
  375     0.9200     0.0000       0.9889     0.0061 
  376     0.9250     0.0179       0.9892     0.0059 
  377     0.9300     0.0358       0.9896     0.0055 
  378     0.9350     0.0000       0.9899     0.0055 
  379     0.9400     0.0179       0.9902     0.0053 
  380     0.9450     0.0000       0.9905     0.0052 
  381     0.9500     0.0358       0.9907     0.0049 
  382     0.9550     0.0538       0.9910     0.0044 
  383     0.9600     0.0179       0.9912     0.0042 
  384     0.9650     0.0000       0.9914     0.0042 
  385     0.9700     0.0179       0.9917     0.0040 
  386     0.9750     0.0179       0.9919     0.0038 
  387     0.9800     0.0000       0.9922     0.0037 
  388     0.9850     0.0179       0.9924     0.0035 
  389     0.9900     0.0000       0.9926     0.0035 
  390     0.9950     0.0000       0.9928     0.0034 
  391     1.0000     0.0179       0.9930     0.0033 
  392     1.0050     0.0179       0.9932     0.0031 
  393     1.0100     0.0179       0.9933     0.0029 
  394     1.0150     0.0000       0.9934     0.0029 
  395     1.0200     0.0000       0.9936     0.0028 
  396     1.0250     0.0000       0.9937     0.0028 
  397     1.0300     0.0179       0.9938     0.0027 
  398     1.0350     0.0000       0.9939     0.0026 
  399     1.0400     0.0000       0.9940     0.0026 
  400     1.0450     0.0000       0.9942     0.0026 
  401     1.0500     0.0179       0.9943     0.0024 
  402     1.0550     0.0179       0.9944     0.0022 
  403     1.0600     0.0179       0.9945     0.0021 
  404     1.0650     0.0358       0.9946     0.0018 
  405     1.0700     0.0358       0.9948     0.0015 
  406     1.0750     0.0179       0.9948     0.0013 
  407     1.0800     0.0000       0.9950     0.0013 
  408     1.0850     0.0000       0.9950     0.0013 
  409     1.0900     0.0000       0.9951     0.0013 
  410     1.0950     0.0000       0.9952     0.0012 
  411     1.1000     0.0000       0.9954     0.0012 
  412     1.1050     0.0179       0.9955     0.0010 
  413     1.1100     0.0000       0.9955     0.0010 
  414     1.1150     0.0000       0.9956     0.0010 
  415     1.1200     0.0000       0.9958     0.0010 
  416     1.1250     0.0000       0.9958     0.0009 
  417     1.1300     0.0000       0.9959     0.0009 
  418     1.1350     0.0000       0.9960     0.0009 
  419     1.1400     0.0000       0.9960     0.0009 
  420     1.1450     0.0000       0.9962     0.0009 
  421     1.1500     0.0000       0.9963     0.0008 
  422     1.1550     0.0000       0.9964     0.0008 
  423     1.1600     0.0000       0.9964     0.0008 
  424     1.1650     0.0000       0.9965     0.0008 
  425     1.1700     0.0000       0.9966     0.0008 
  426     1.1750     0.0000       0.9966     0.0008 
  427     1.1800     0.0000       0.9967     0.0008 
  428     1.1850     0.0000       0.9968     0.0007 
  429     1.1900     0.0000       0.9968     0.0007 
  430     1.1950     0.0000       0.9969     0.0007 
  431     1.2000     0.0000       0.9969     0.0007 
  432     1.2050     0.0000       0.9970     0.0007 
  433     1.2100     0.0000       0.9970     0.0007 
  434     1.2150     0.0000       0.9971     0.0007 
  435     1.2200     0.0000       0.9972     0.0006 
  436     1.2250     0.0000       0.9972     0.0006 
  437     1.2300     0.0000       0.9973     0.0006 
  438     1.2350     0.0000       0.9973     0.0006 
  439     1.2400     0.0000       0.9974     0.0006 
  440     1.2450     0.0000       0.9974     0.0006 
  441     1.2500     0.0000       0.9975     0.0006 
  442     1.2550     0.0000       0.9975     0.0006 
  443     1.2600     0.0000       0.9976     0.0006 
  444     1.2650     0.0000       0.9976     0.0005 
  445     1.2700     0.0000       0.9977     0.0005 
  446     1.2750     0.0000       0.9977     0.0005 
  447     1.2800     0.0000       0.9977     0.0005 
  448     1.2850     0.0000       0.9978     0.0005 
  449     1.2900     0.0000       0.9979     0.0005 
  450     1.2950     0.0000       0.9979     0.0005 
  451     1.3000     0.0000       0.9980     0.0005 
  452     1.3050     0.0000       0.9980     0.0004 
  453     1.3100     0.0000       0.9981     0.0004 
  454     1.3150     0.0000       0.9981     0.0004 
  455     1.3200     0.0000       0.9981     0.0004 
  456     1.3250     0.0000       0.9982     0.0004 
  457     1.3300     0.0000       0.9982     0.0004 
  458     1.3350     0.0000       0.9983     0.0004 
  459     1.3400     0.0000       0.9983     0.0004 
  460     1.3450     0.0000       0.9983     0.0004 
  461     1.3500     0.0000       0.9984     0.0004 
  462     1.3550     0.0000       0.9984     0.0004 
  463     1.3600     0.0000       0.9985     0.0003 
  464     1.3650     0.0000       0.9985     0.0003 
  465     1.3700     0.0000       0.9986     0.0003 
  466     1.3750     0.0000       0.9986     0.0003 
  467     1.3800     0.0000       0.9986     0.0003 
  468     1.3850     0.0000       0.9987     0.0003 
  469     1.3900     0.0000       0.9987     0.0003 
  470     1.3950     0.0000       0.9987     0.0003 
  471     1.4000     0.0000       0.9987     0.0003 
  472     1.4050     0.0000       0.9987     0.0003 
  473     1.4100     0.0000       0.9988     0.0003 
  474     1.4150     0.0000       0.9988     0.0003 
  475     1.4200     0.0000       0.9988     0.0003 
  476     1.4250     0.0000       0.9989     0.0003 
  477     1.4300     0.0000       0.9989     0.0003 
  478     1.4350     0.0000       0.9989     0.0002 
  479     1.4400     0.0000       0.9989     0.0002 
  480     1.4450     0.0000       0.9989     0.0002 
  481     1.4500     0.0000       0.9990     0.0002 
  482     1.4550     0.0000       0.9990     0.0002 
  483     1.4600     0.0000       0.9990     0.0002 
  484     1.4650     0.0000       0.9990     0.0002 
  485     1.4700     0.0000       0.9991     0.0002 
  486     1.4750     0.0000       0.9991     0.0002 
  487     1.4800     0.0000       0.9991     0.0002 
  488     1.4850     0.0000       0.9991     0.0002 
  489     1.4900     0.0000       0.9992     0.0002 
  490     1.4950     0.0000       0.9992     0.0002 
  491     1.5000     0.0000       0.9992     0.0002 
  492     1.5050     0.0000       0.9992     0.0002 
  493     1.5100     0.0000       0.9992     0.0002 
  494     1.5150     0.0000       0.9992     0.0002 
  495     1.5200     0.0000       0.9992     0.0002 
  496     1.5250     0.0000       0.9992     0.0002 
  497     1.5300     0.0000       0.9992     0.0002 
  498     1.5350     0.0000       0.9993     0.0002 
  499     1.5400     0.0000       0.9993     0.0002 
  500     1.5450     0.0000       0.9993     0.0002 
  501     1.5500     0.0000       0.9993     0.0002 
  502     1.5550     0.0000       0.9993     0.0002 
  503     1.5600     0.0000       0.9993     0.0002 
  504     1.5650     0.0000       0.9993     0.0002 
  505     1.5700     0.0000       0.9994     0.0001 
  506     1.5750     0.0000       0.9994     0.0001 
  507     1.5800     0.0000       0.9994     0.0001 
  508     1.5850     0.0000       0.9994     0.0001 
  509     1.5900     0.0000       0.9994     0.0001 
  510     1.5950     0.0000       0.9994     0.0001 
  511     1.6000     0.0000       0.9994     0.0001 
  512     1.6050     0.0000       0.9994     0.0001 
  513     1.6100     0.0000       0.9994     0.0001 
  514     1.6150     0.0000       0.9994     0.0001 
  515     1.6200     0.0000       0.9994     0.0001 
  516     1.6250     0.0000       0.9994     0.0001 
  517     1.6300     0.0000       0.9994     0.0001 
  518     1.6350     0.0000       0.9994     0.0001 
  519     1.6400     0.0000       0.9994     0.0001 
  520     1.6450     0.0000       0.9994     0.0001 
  521     1.6500     0.0000       0.9994     0.0001 
  522     1.6550     0.0000       0.9994     0.0001 
  523     1.6600     0.0000       0.9994     0.0001 
  524     1.6650     0.0000       0.9995     0.0001 
  525     1.6700     0.0000       0.9995     0.0001 
  526     1.6750     0.0000       0.9995     0.0001 
  527     1.6800     0.0000       0.9995     0.0001 
  528     1.6850     0.0000       0.9995     0.0001 
  529     1.6900     0.0000       0.9995     0.0001 
  530     1.6950     0.0000       0.9995     0.0001 
  531     1.7000     0.0000       0.9995     0.0001 
  532     1.7050     0.0000       0.9995     0.0001 
  533     1.7100     0.0000       0.9995     0.0001 
  534     1.7150     0.0000       0.9995     0.0001 
  535     1.7200     0.0000       0.9995     0.0001 
  536     1.7250     0.0000       0.9995     0.0001 
  537     1.7300     0.0000       0.9995     0.0001 
  538     1.7350     0.0000       0.9995     0.0001 
  539     1.7400     0.0000       0.9995     0.0001 
  540     1.7450     0.0000       0.9995     0.0001 
  541     1.7500     0.0000       0.9995     0.0001 
  542     1.7550     0.0000       0.9995     0.0001 
  543     1.7600     0.0000       0.9995     0.0001 
  544     1.7650     0.0000       0.9995     0.0001 
  545     1.7700     0.0000       0.9995     0.0001 
  546     1.7750     0.0000       0.9995     0.0001 
  547     1.7800     0.0000       0.9995     0.0001 
  548     1.7850     0.0000       0.9995     0.0001 
  549     1.7900     0.0000       0.9995     0.0001 
  550     1.7950     0.0000       0.9995     0.0001 
  551     1.8000     0.0000       0.9995     0.0001 
  552     1.8050     0.0000       0.9996     0.0001 
  553     1.8100     0.0000       0.9996     0.0001 
  554     1.8150     0.0000       0.9996     0.0001 
  555     1.8200     0.0000       0.9996     0.0001 
  556     1.8250     0.0000       0.9996     0.0001 
  557     1.8300     0.0000       0.9996     0.0001 
  558     1.8350     0.0000       0.9996     0.0001 
  559     1.8400     0.0000       0.9996     0.0001 
  560     1.8450     0.0000       0.9996     0.0001 
  561     1.8500     0.0000       0.9996     0.0001 
  562     1.8550     0.0000       0.9996     0.0001 
  563     1.8600     0.0000       0.9996     0.0001 
  564     1.8650     0.0000       0.9996     0.0001 
  565     1.8700     0.0000       0.9996     0.0001 
  566     1.8750     0.0000       0.9996     0.0001 
  567     1.8800     0.0000       0.9996     0.0001 
  568     1.8850     0.0000       0.9996     0.0001 
  569     1.8900     0.0000       0.9996     0.0001 
  570     1.8950     0.0000       0.9996     0.0001 
  571     1.9000     0.0000       0.9996     0.0001 
  572     1.9050     0.0000       0.9996     0.0001 
  573     1.9100     0.0000       0.9996     0.0001 
  574     1.9150     0.0000       0.9996     0.0001 
  575     1.9200     0.0000       0.9996     0.0001 
  576     1.9250     0.0000       0.9996     0.0001 
  577     1.9300     0.0000       0.9996     0.0001 
  578     1.9350     0.0000       0.9996     0.0001 
  579     1.9400     0.0000       0.9996     0.0001 
  580     1.9450     0.0000       0.9996     0.0001 
  581     1.9500     0.0000       0.9996     0.0001 
  582     1.9550     0.0000       0.9996     0.0001 
  583     1.9600     0.0000       0.9996     0.0001 
  584     1.9650     0.0000       0.9996     0.0001 
  585     1.9700     0.0000       0.9996     0.0001 
  586     1.9750     0.0000       0.9996     0.0001 
  587     1.9800     0.0000       0.9996     0.0001 
  588     1.9850     0.0000       0.9996     0.0001 
  589     1.9900     0.0000       0.9996     0.0001 
  590     1.9950     0.0000       0.9996     0.0001 
  591     2.0000     0.0000       0.9996     0.0001 
  592     2.0050     0.0000       0.9996     0.0001 
  593     2.0100     0.0000       0.9996     0.0001 
  594     2.0150     0.0000       0.9996     0.0001 
  595     2.0200     0.0000       0.9996     0.0001 
  596     2.0250     0.0000       0.9996     0.0001 
  597     2.0300     0.0000       0.9996     0.0001 
  598     2.0350     0.0000       0.9996     0.0001 
  599     2.0400     0.0000       0.9996     0.0001 
  600     2.0450     0.0000       0.9996     0.0001 
  601     2.0500     0.0000       0.9996     0.0001 
  602     2.0550     0.0000       0.9996     0.0001 
  603     2.0600     0.0000       0.9996     0.0001 
  604     2.0650     0.0000       0.9996     0.0001 
  605     2.0700     0.0000       0.9996     0.0001 
  606     2.0750     0.0000       0.9996     0.0001 
  607     2.0800     0.0000       0.9996     0.0001 
  608     2.0850     0.0000       0.9996     0.0001 
  609     2.0900     0.0000       0.9996     0.0001 
  610     2.0950     0.0000       0.9996     0.0001 
  611     2.1000     0.0000       0.9996     0.0001 
  612     2.1050     0.0000       0.9996     0.0001 
  613     2.1100     0.0000       0.9996     0.0001 
  614     2.1150     0.0000       0.9996     0.0001 
  615     2.1200     0.0000       0.9996     0.0001 
  616     2.1250     0.0000       0.9996     0.0001 
  617     2.1300     0.0000       0.9996     0.0001 
  618     2.1350     0.0000       0.9996     0.0001 
  619     2.1400     0.0000       0.9996     0.0001 
  620     2.1450     0.0000       0.9996     0.0001 
  621     2.1500     0.0000       0.9996     0.0001 
  622     2.1550     0.0000       0.9996     0.0001 
  623     2.1600     0.0000       0.9997     0.0001 
  624     2.1650     0.0000       0.9997     0.0001 
  625     2.1700     0.0000       0.9997     0.0001 
  626     2.1750     0.0000       0.9997     0.0001 
  627     2.1800     0.0000       0.9997     0.0001 
  628     2.1850     0.0000       0.9997     0.0001 
  629     2.1900     0.0000       0.9997     0.0001 
  630     2.1950     0.0000       0.9997     0.0001 
  631     2.2000     0.0000       0.9997     0.0001 
  632     2.2050     0.0000       0.9997     0.0001 
  633     2.2100     0.0000       0.9997     0.0001 
  634     2.2150     0.0000       0.9997     0.0001 
  635     2.2200     0.0000       0.9997     0.0001 
  636     2.2250     0.0000       0.9997     0.0001 
  637     2.2300     0.0000       0.9997     0.0001 
  638     2.2350     0.0000       0.9997     0.0001 
  639     2.2400     0.0000       0.9997     0.0001 
  640     2.2450     0.0000       0.9997     0.0001 
  641     2.2500     0.0000       0.9997     0.0001 
  642     2.2550     0.0000       0.9997     0.0001 
  643     2.2600     0.0000       0.9997     0.0001 
  644     2.2650     0.0000       0.9997     0.0001 
  645     2.2700     0.0000       0.9997     0.0001 
  646     2.2750     0.0000       0.9997     0.0001 
  647     2.2800     0.0000       0.9997     0.0001 
  648     2.2850     0.0000       0.9997     0.0001 
  649     2.2900     0.0000       0.9997     0.0001 
  650     2.2950     0.0000       0.9997     0.0001 
  651     2.3000     0.0000       0.9997     0.0001 
  652     2.3050     0.0000       0.9997     0.0001 
  653     2.3100     0.0000       0.9997     0.0001 
  654     2.3150     0.0000       0.9997     0.0001 
  655     2.3200     0.0000       0.9997     0.0001 
  656     2.3250     0.0000       0.9997     0.0001 
  657     2.3300     0.0000       0.9997     0.0001 
  658     2.3350     0.0000       0.9997     0.0001 
  659     2.3400     0.0000       0.9997     0.0001 
  660     2.3450     0.0000       0.9997     0.0001 
  661     2.3500     0.0000       0.9997     0.0001 
  662     2.3550     0.0000       0.9997     0.0001 
  663     2.3600     0.0000       0.9997     0.0001 
  664     2.3650     0.0000       0.9997     0.0001 
  665     2.3700     0.0000       0.9997     0.0001 
  666     2.3750     0.0000       0.9997     0.0001 
  667     2.3800     0.0000       0.9997     0.0001 
  668     2.3850     0.0000       0.9997     0.0001 
  669     2.3900     0.0000       0.9997     0.0001 
  670     2.3950     0.0000       0.9997     0.0001 
  671     2.4000     0.0000       0.9997     0.0001 
  672     2.4050     0.0000       0.9997     0.0001 
  673     2.4100     0.0000       0.9997     0.0001 
  674     2.4150     0.0000       0.9997     0.0001 
  675     2.4200     0.0000       0.9997     0.0001 
  676     2.4250     0.0000       0.9997     0.0001 
  677     2.4300     0.0000       0.9997     0.0001 
  678     2.4350     0.0000       0.9997     0.0001 
  679     2.4400     0.0000       0.9997     0.0001 
  680     2.4450     0.0000       0.9997     0.0001 
  681     2.4500     0.0000       0.9997     0.0001 
  682     2.4550     0.0000       0.9997     0.0001 
  683     2.4600     0.0000       0.9997     0.0001 
  684     2.4650     0.0000       0.9997     0.0001 
  685     2.4700     0.0000       0.9997     0.0001 
  686     2.4750     0.0000       0.9997     0.0001 
  687     2.4800     0.0000       0.9997     0.0001 
  688     2.4850     0.0000       0.9997     0.0001 
  689     2.4900     0.0000       0.9997     0.0001 
  690     2.4950     0.0000       0.9997     0.0001 
  691     2.5000     0.0000       0.9997     0.0001 
  692     2.5050     0.0000       0.9997     0.0001 
  693     2.5100     0.0000       0.9997     0.0001 
  694     2.5150     0.0000       0.9997     0.0001 
  695     2.5200     0.0000       0.9997     0.0001 
  696     2.5250     0.0000       0.9997     0.0001 
  697     2.5300     0.0000       0.9997     0.0001 
  698     2.5350     0.0000       0.9997     0.0001 
  699     2.5400     0.0000       0.9997     0.0001 
  700     2.5450     0.0000       0.9997     0.0001 
  701     2.5500     0.0000       0.9997     0.0001 
  702     2.5550     0.0000       0.9997     0.0001 
  703     2.5600     0.0000       0.9997     0.0001 
  704     2.5650     0.0000       0.9997     0.0001 
  705     2.5700     0.0000       0.9997     0.0001 
  706     2.5750     0.0000       0.9997     0.0001 
  707     2.5800     0.0000       0.9997     0.0001 
  708     2.5850     0.0000       0.9997     0.0001 
  709     2.5900     0.0000       0.9997     0.0001 
  710     2.5950     0.0000       0.9997     0.0001 
  711     2.6000     0.0000       0.9997     0.0001 
  712     2.6050     0.0000       0.9997     0.0001 
  713     2.6100     0.0000       0.9997     0.0001 
  714     2.6150     0.0000       0.9997     0.0001 
  715     2.6200     0.0000       0.9997     0.0001 
  716     2.6250     0.0000       0.9997     0.0001 
  717     2.6300     0.0000       0.9997     0.0001 
  718     2.6350     0.0000       0.9997     0.0001 
  719     2.6400     0.0000       0.9997     0.0001 
  720     2.6450     0.0000       0.9997     0.0001 
  721     2.6500     0.0000       0.9997     0.0001 
  722     2.6550     0.0000       0.9997     0.0001 
  723     2.6600     0.0000       0.9997     0.0001 
  724     2.6650     0.0000       0.9997     0.0001 
  725     2.6700     0.0000       0.9997     0.0001 
  726     2.6750     0.0000       0.9997     0.0001 
  727     2.6800     0.0000       0.9997     0.0001 
  728     2.6850     0.0000       0.9997     0.0001 
  729     2.6900     0.0000       0.9997     0.0001 
  730     2.6950     0.0000       0.9997     0.0001 
  731     2.7000     0.0000       0.9997     0.0001 
  732     2.7050     0.0000       0.9997     0.0001 
  733     2.7100     0.0000       0.9997     0.0001 
  734     2.7150     0.0000       0.9997     0.0001 
  735     2.7200     0.0000       0.9997     0.0001 
  736     2.7250     0.0000       0.9997     0.0001 
  737     2.7300     0.0000       0.9997     0.0001 
  738     2.7350     0.0000       0.9997     0.0001 
  739     2.7400     0.0000       0.9997     0.0001 
  740     2.7450     0.0000       0.9997     0.0001 
  741     2.7500     0.0000       0.9997     0.0001 
  742     2.7550     0.0000       0.9997     0.0001 
  743     2.7600     0.0000       0.9997     0.0001 
  744     2.7650     0.0000       0.9997     0.0001 
  745     2.7700     0.0000       0.9997     0.0001 
  746     2.7750     0.0000       0.9997     0.0001 
  747     2.7800     0.0000       0.9997     0.0001 
  748     2.7850     0.0000       0.9997     0.0001 
  749     2.7900     0.0000       0.9997     0.0001 
  750     2.7950     0.0000       0.9997     0.0001 
  751     2.8000     0.0000       0.9997     0.0001 
  752     2.8050     0.0000       0.9997     0.0001 
  753     2.8100     0.0000       0.9997     0.0001 
  754     2.8150     0.0000       0.9997     0.0001 
  755     2.8200     0.0000       0.9997     0.0001 
  756     2.8250     0.0000       0.9997     0.0001 
  757     2.8300     0.0000       0.9997     0.0001 
  758     2.8350     0.0000       0.9997     0.0001 
  759     2.8400     0.0000       0.9997     0.0001 
  760     2.8450     0.0000       0.9997     0.0001 
  761     2.8500     0.0000       0.9997     0.0001 
  762     2.8550     0.0000       0.9997     0.0001 
  763     2.8600     0.0000       0.9997     0.0001 
  764     2.8650     0.0000       0.9997     0.0001 
  765     2.8700     0.0000       0.9997     0.0001 
  766     2.8750     0.0000       0.9997     0.0001 
  767     2.8800     0.0000       0.9997     0.0001 
  768     2.8850     0.0000       0.9997     0.0001 
  769     2.8900     0.0000       0.9997     0.0001 
  770     2.8950     0.0000       0.9997     0.0001 
  771     2.9000     0.0000       0.9997     0.0001 
  772     2.9050     0.0000       0.9997     0.0001 
  773     2.9100     0.0000       0.9997     0.0001 
  774     2.9150     0.0000       0.9997     0.0001 
  775     2.9200     0.0000       0.9997     0.0001 
  776     2.9250     0.0000       0.9997     0.0001 
  777     2.9300     0.0000       0.9997     0.0001 
  778     2.9350     0.0000       0.9997     0.0001 
  779     2.9400     0.0000       0.9997     0.0001 
  780     2.9450     0.0000       0.9997     0.0001 
  781     2.9500     0.0000       0.9997     0.0001 
  782     2.9550     0.0000       0.9997     0.0001 
  783     2.9600     0.0000       0.9997     0.0001 
  784     2.9650     0.0000       0.9997     0.0001 
  785     2.9700     0.0000       0.9997     0.0001 
  786     2.9750     0.0000       0.9997     0.0001 
  787     2.9800     0.0000       0.9997     0.0001 
  788     2.9850     0.0000       0.9997     0.0001 
  789     2.9900     0.0000       0.9997     0.0001 
  790     2.9950     0.0000       0.9997     0.0001 
  791     3.0000     0.0000       0.9997     0.0001 
  792     3.0050     0.0000       0.9997     0.0001 
  793     3.0100     0.0000       0.9997     0.0001 
  794     3.0150     0.0000       0.9997     0.0001 
  795     3.0200     0.0000       0.9998     0.0001 
  796     3.0250     0.0000       0.9998     0.0001 
  797     3.0300     0.0000       0.9998     0.0001 
  798     3.0350     0.0000       0.9998     0.0001 
  799     3.0400     0.0000       0.9998     0.0001 
  800     3.0450     0.0000       0.9998     0.0001 
  801     3.0500     0.0000       0.9998     0.0001 
  802     3.0550     0.0000       0.9998     0.0001 
  803     3.0600     0.0000       0.9998     0.0001 
  804     3.0650     0.0000       0.9998     0.0001 
  805     3.0700     0.0000       0.9998     0.0001 
  806     3.0750     0.0000       0.9998     0.0001 
  807     3.0800     0.0000       0.9998     0.0001 
  808     3.0850     0.0000       0.9998     0.0001 
  809     3.0900     0.0000       0.9998     0.0001 
  810     3.0950     0.0000       0.9998     0.0001 
  811     3.1000     0.0000       0.9998     0.0001 
  812     3.1050     0.0000       0.9998     0.0001 
  813     3.1100     0.0000       0.9998     0.0001 
  814     3.1150     0.0000       0.9998     0.0001 
  815     3.1200     0.0000       0.9998     0.0001 
  816     3.1250     0.0000       0.9998     0.0001 
  817     3.1300     0.0000       0.9998     0.0001 
  818     3.1350     0.0000       0.9998     0.0001 
  819     3.1400     0.0000       0.9998     0.0001 
  820     3.1450     0.0000       0.9998     0.0001 
  821     3.1500     0.0000       0.9998     0.0001 
  822     3.1550     0.0000       0.9998     0.0001 
  823     3.1600     0.0000       0.9998     0.0001 
  824     3.1650     0.0000       0.9998     0.0001 
  825     3.1700     0.0000       0.9998     0.0001 
  826     3.1750     0.0000       0.9998     0.0001 
  827     3.1800     0.0000       0.9998     0.0001 
  828     3.1850     0.0000       0.9998     0.0001 
  829     3.1900     0.0000       0.9998     0.0001 
  830     3.1950     0.0000       0.9998     0.0001 
  831     3.2000     0.0000       0.9998     0.0001 
  832     3.2050     0.0000       0.9998     0.0001 
  833     3.2100     0.0000       0.9998     0.0001 
  834     3.2150     0.0000       0.9998     0.0000 
  835     3.2200     0.0000       0.9998     0.0000 
  836     3.2250     0.0000       0.9998     0.0000 
  837     3.2300     0.0000       0.9998     0.0000 
  838     3.2350     0.0000       0.9998     0.0000 
  839     3.2400     0.0000       0.9998     0.0000 
  840     3.2450     0.0000       0.9998     0.0000 
  841     3.2500     0.0000       0.9998     0.0000 
  842     3.2550     0.0000       0.9998     0.0000 
  843     3.2600     0.0000       0.9998     0.0000 
  844     3.2650     0.0000       0.9998     0.0000 
  845     3.2700     0.0000       0.9998     0.0000 
  846     3.2750     0.0000       0.9998     0.0000 
  847     3.2800     0.0000       0.9998     0.0000 
  848     3.2850     0.0000       0.9998     0.0000 
  849     3.2900     0.0000       0.9998     0.0000 
  850     3.2950     0.0000       0.9998     0.0000 
  851     3.3000     0.0000       0.9998     0.0000 
  852     3.3050     0.0000       0.9998     0.0000 
  853     3.3100     0.0000       0.9998     0.0000 
  854     3.3150     0.0000       0.9998     0.0000 
  855     3.3200     0.0000       0.9998     0.0000 
  856     3.3250     0.0000       0.9998     0.0000 
  857     3.3300     0.0000       0.9998     0.0000 
  858     3.3350     0.0000       0.9998     0.0000 
  859     3.3400     0.0000       0.9998     0.0000 
  860     3.3450     0.0000       0.9998     0.0000 
  861     3.3500     0.0000       0.9998     0.0000 
  862     3.3550     0.0000       0.9998     0.0000 
  863     3.3600     0.0000       0.9998     0.0000 
  864     3.3650     0.0000       0.9998     0.0000 
  865     3.3700     0.0000       0.9998     0.0000 
  866     3.3750     0.0000       0.9998     0.0000 
  867     3.3800     0.0000       0.9998     0.0000 
  868     3.3850     0.0000       0.9998     0.0000 
  869     3.3900     0.0000       0.9998     0.0000 
  870     3.3950     0.0000       0.9998     0.0000 
  871     3.4000     0.0000       0.9998     0.0000 
  872     3.4050     0.0000       0.9998     0.0000 
  873     3.4100     0.0000       0.9998     0.0000 
  874     3.4150     0.0000       0.9998     0.0000 
  875     3.4200     0.0000       0.9998     0.0000 
  876     3.4250     0.0000       0.9998     0.0000 
  877     3.4300     0.0000       0.9998     0.0000 
  878     3.4350     0.0000       0.9998     0.0000 
  879     3.4400     0.0000       0.9998     0.0000 
  880     3.4450     0.0000       0.9998     0.0000 
  881     3.4500     0.0000       0.9998     0.0000 
  882     3.4550     0.0000       0.9998     0.0000 
  883     3.4600     0.0000       0.9998     0.0000 
  884     3.4650     0.0000       0.9998     0.0000 
  885     3.4700     0.0000       0.9998     0.0000 
  886     3.4750     0.0000       0.9998     0.0000 
  887     3.4800     0.0000       0.9998     0.0000 
  888     3.4850     0.0000       0.9998     0.0000 
  889     3.4900     0.0000       0.9998     0.0000 
  890     3.4950     0.0000       0.9998     0.0000 
  891     3.5000     0.0000       0.9998     0.0000 
  892     3.5050     0.0000       0.9998     0.0000 
  893     3.5100     0.0000       0.9998     0.0000 
  894     3.5150     0.0000       0.9998     0.0000 
  895     3.5200     0.0000       0.9998     0.0000 
  896     3.5250     0.0000       0.9998     0.0000 
  897     3.5300     0.0000       0.9998     0.0000 
  898     3.5350     0.0000       0.9998     0.0000 
  899     3.5400     0.0000       0.9998     0.0000 
  900     3.5450     0.0000       0.9998     0.0000 
  901     3.5500     0.0000       0.9998     0.0000 
  902     3.5550     0.0000       0.9998     0.0000 
  903     3.5600     0.0000       0.9998     0.0000 
  904     3.5650     0.0000       0.9998     0.0000 
  905     3.5700     0.0000       0.9998     0.0000 
  906     3.5750     0.0000       0.9999     0.0000 
  907     3.5800     0.0000       0.9999     0.0000 
  908     3.5850     0.0000       0.9999     0.0000 
  909     3.5900     0.0000       0.9999     0.0000 
  910     3.5950     0.0000       0.9999     0.0000 
  911     3.6000     0.0000       0.9999     0.0000 
  912     3.6050     0.0000       0.9999     0.0000 
  913     3.6100     0.0000       0.9999     0.0000 
  914     3.6150     0.0000       0.9999     0.0000 
  915     3.6200     0.0000       0.9999     0.0000 
  916     3.6250     0.0000       0.9999     0.0000 
  917     3.6300     0.0000       0.9999     0.0000 
  918     3.6350     0.0000       0.9999     0.0000 
  919     3.6400     0.0000       0.9999     0.0000 
  920     3.6450     0.0000       0.9999     0.0000 
  921     3.6500     0.0000       0.9999     0.0000 
  922     3.6550     0.0000       0.9999     0.0000 
  923     3.6600     0.0000       0.9999     0.0000 
  924     3.6650     0.0000       0.9999     0.0000 
  925     3.6700     0.0000       0.9999     0.0000 
  926     3.6750     0.0000       0.9999     0.0000 
  927     3.6800     0.0000       0.9999     0.0000 
  928     3.6850     0.0000       0.9999     0.0000 
  929     3.6900     0.0000       0.9999     0.0000 
  930     3.6950     0.0000       0.9999     0.0000 
  931     3.7000     0.0000       0.9999     0.0000 
  932     3.7050     0.0000       0.9999     0.0000 
  933     3.7100     0.0000       0.9999     0.0000 
  934     3.7150     0.0000       0.9999     0.0000 
  935     3.7200     0.0000       0.9999     0.0000 
  936     3.7250     0.0000       0.9999     0.0000 
  937     3.7300     0.0000       0.9999     0.0000 
  938     3.7350     0.0000       0.9999     0.0000 
  939     3.7400     0.0000       0.9999     0.0000 
  940     3.7450     0.0000       0.9999     0.0000 
  941     3.7500     0.0000       0.9999     0.0000 
  942     3.7550     0.0000       0.9999     0.0000 
  943     3.7600     0.0000       0.9999     0.0000 
  944     3.7650     0.0000       0.9999     0.0000 
  945     3.7700     0.0000       0.9999     0.0000 
  946     3.7750     0.0000       0.9999     0.0000 
  947     3.7800     0.0000       0.9999     0.0000 
  948     3.7850     0.0000       0.9999     0.0000 
  949     3.7900     0.0000       0.9999     0.0000 
  950     3.7950     0.0000       0.9999     0.0000 
  951     3.8000     0.0000       0.9999     0.0000 
  952     3.8050     0.0000       0.9999     0.0000 
  953     3.8100     0.0000       0.9999     0.0000 
  954     3.8150     0.0000       0.9999     0.0000 
  955     3.8200     0.0000       0.9999     0.0000 
  956     3.8250     0.0000       0.9999     0.0000 
  957     3.8300     0.0000       0.9999     0.0000 
  958     3.8350     0.0000       0.9999     0.0000 
  959     3.8400     0.0000       0.9999     0.0000 
  960     3.8450     0.0000       0.9999     0.0000 
  961     3.8500     0.0000       0.9999     0.0000 
  962     3.8550     0.0000       0.9999     0.0000 
  963     3.8600     0.0000       0.9999     0.0000 
  964     3.8650     0.0000       0.9999     0.0000 
  965     3.8700     0.0000       0.9999     0.0000 
  966     3.8750     0.0000       0.9999     0.0000 
  967     3.8800     0.0000       0.9999     0.0000 
  968     3.8850     0.0000       0.9999     0.0000 
  969     3.8900     0.0000       0.9999     0.0000 
  970     3.8950     0.0000       0.9999     0.0000 
  971     3.9000     0.0000       0.9999     0.0000 
  972     3.9050     0.0000       0.9999     0.0000 
  973     3.9100     0.0000       0.9999     0.0000 
  974     3.9150     0.0000       0.9999     0.0000 
  975     3.9200     0.0000       0.9999     0.0000 
  976     3.9250     0.0000       0.9999     0.0000 
  977     3.9300     0.0000       0.9999     0.0000 
  978     3.9350     0.0000       0.9999     0.0000 
  979     3.9400     0.0000       0.9999     0.0000 
  980     3.9450     0.0000       0.9999     0.0000 
  981     3.9500     0.0000       0.9999     0.0000 
  982     3.9550     0.0000       0.9999     0.0000 
  983     3.9600     0.0000       0.9999     0.0000 
  984     3.9650     0.0000       0.9999     0.0000 
  985     3.9700     0.0000       0.9999     0.0000 
  986     3.9750     0.0000       0.9999     0.0000 
  987     3.9800     0.0000       0.9999     0.0000 
  988     3.9850     0.0000       0.9999     0.0000 
  989     3.9900     0.0000       1.0000     0.0000 
  990     3.9950     0.0000       1.0000     0.0000 
  991     4.0000     0.0000       1.0000     0.0000 
  992     4.0050     0.0000       1.0000     0.0000 
  993     4.0100     0.0000       1.0000     0.0000 
  994     4.0150     0.0000       1.0000     0.0000 
  995     4.0200     0.0000       1.0000     0.0000 
  996     4.0250     0.0000       1.0000     0.0000 
  997     4.0300     0.0000       1.0000     0.0000 
  998     4.0350     0.0000       1.0000     0.0000 
  999     4.0400     0.0000       1.0000     0.0000 
 1000     4.0450     0.0000       1.0000     0.0000 
 1001     4.0500     0.0000       1.0000     0.0000 
 1002     4.0550     0.0000       1.0000     0.0000 
 1003     4.0600     0.0000       1.0000     0.0000 
 1004     4.0650     0.0000       1.0000     0.0000 
 1005     4.0700     0.0000       1.0000     0.0000 
 1006     4.0750     0.0000       1.0000     0.0000 
 1007     4.0800     0.0000       1.0000     0.0000 
 1008     4.0850     0.0000       1.0000     0.0000 
 1009     4.0900     0.0000       1.0000     0.0000 
 1010     4.0950     0.0000       1.0000     0.0000 
 1011     4.1000     0.0000       1.0000     0.0000 
 1012     4.1050     0.0000       1.0000     0.0000 
 1013     4.1100     0.0000       1.0000     0.0000 
 1014     4.1150     0.0000       1.0000     0.0000 
 1015     4.1200     0.0000       1.0000     0.0000 
 1016     4.1250     0.0000       1.0000     0.0000 
 1017     4.1300     0.0000       1.0000     0.0000 
 1018     4.1350     0.0000       1.0000     0.0000 
 1019     4.1400     0.0000       1.0000     0.0000 
 1020     4.1450     0.0000       1.0000     0.0000 
 1021     4.1500     0.0000       1.0000     0.0000 
 1022     4.1550     0.0000       1.0000     0.0000 
 1023     4.1600     0.0000       1.0000     0.0000 
 1024     4.1650     0.0000       1.0000     0.0000 
 1025     4.1700     0.0000       1.0000     0.0000 
 1026     4.1750     0.0000       1.0000     0.0000 
 1027     4.1800     0.0000       1.0000     0.0000 
 1028     4.1850     0.0000       1.0000     0.0000 
 1029     4.1900     0.0000       1.0000     0.0000 
 1030     4.1950     0.0000       1.0000     0.0000 
 1031     4.2000     0.0000       1.0000     0.0000 
 1032     4.2050     0.0000       1.0000     0.0000 
 1033     4.2100     0.0000       1.0000     0.0000 
 1034     4.2150     0.0000       1.0000     0.0000 
 1035     4.2200     0.0000       1.0000     0.0000 
 1036     4.2250     0.0000       1.0000     0.0000 
 1037     4.2300     0.0000       1.0000     0.0000 
 1038     4.2350     0.0000       1.0000     0.0000 
 1039     4.2400     0.0000       1.0000     0.0000 
 1040     4.2450     0.0000       1.0000     0.0000 
 1041     4.2500     0.0000       1.0000     0.0000 
 1042     4.2550     0.0000       1.0000     0.0000 
 1043     4.2600     0.0000       1.0000     0.0000 
 1044     4.2650     0.0000       1.0000     0.0000 
 1045     4.2700     0.0000       1.0000     0.0000 
 1046     4.2750     0.0000       1.0000     0.0000 
 1047     4.2800     0.0000       1.0000     0.0000 
 1048     4.2850     0.0000       1.0000     0.0000 
 1049     4.2900     0.0000       1.0000     0.0000 
 1050     4.2950     0.0000       1.0000     0.0000 
 1051     4.3000     0.0000       1.0000     0.0000 
 1052     4.3050     0.0000       1.0000     0.0000 
 1053     4.3100     0.0000       1.0000     0.0000 
 1054     4.3150     0.0000       1.0000     0.0000 
 1055     4.3200     0.0000       1.0000     0.0000 
 1056     4.3250     0.0000       1.0000     0.0000 
 1057     4.3300     0.0000       1.0000     0.0000 
 1058     4.3350     0.0000       1.0000     0.0000 
 1059     4.3400     0.0000       1.0000     0.0000 
 1060     4.3450     0.0000       1.0000     0.0000 
 1061     4.3500     0.0000       1.0000     0.0000 
 1062     4.3550     0.0000       1.0000     0.0000 
 1063     4.3600     0.0000       1.0000     0.0000 
 1064     4.3650     0.0000       1.0000     0.0000 
 1065     4.3700     0.0000       1.0000     0.0000 
 1066     4.3750     0.0000       1.0000     0.0000 
 1067     4.3800     0.0000       1.0000     0.0000 
 1068     4.3850     0.0000       1.0000     0.0000 
 1069     4.3900     0.0000       1.0000     0.0000 
